# Supplementary material for: Solvent Channels and Electric Fields Guide Proton Delivery to the Active Site of Heme Peroxidases
Source: Angew Chem Int Ed Engl. 2025 Sep 21;64(50):e202515743. doi: 10.1002/anie.202515743 (PMC12684355; doi:10.1002/anie.202515743)
Supplement: Supplementary file 7 — Supporting Information [file ANIE-64-e202515743-s009.zip]

Archive with 159 entries (149 files):
- qmmm_si/
- qmmm_si/Charged_Arg38/
- qmmm_si/Charged_Arg38/ff.top
- qmmm_si/Charged_Arg38/minimize.inp
- qmmm_si/Charged_Arg38/minimized_m5.cor
- qmmm_si/Charged_Arg38/minimized_m5_sin_oh.cor
- qmmm_si/Charged_Arg38/minimized_m5_sin_oh_mod.cor
- qmmm_si/Charged_Arg38/qchem_m2.inp
- qmmm_si/Charged_Arg38/qchem_m4.inp
- qmmm_si/Charged_Arg38/qchem_m6.inp
- qmmm_si/Charged_Arg38/qqchem
- qmmm_si/Charged_Arg38/setup.stream
- qmmm_si/Charged_Arg38/step3_pbcsetup.crd
- qmmm_si/Charged_Arg38/step3_pbcsetup.psf
- qmmm_si/Charged_Arg38/step5.cor
- qmmm_si/Charged_Arg38/toppar.str
- qmmm_si/Neutral_Arg38/
- qmmm_si/Neutral_Arg38/ff.top
- qmmm_si/Neutral_Arg38/minimize.inp
- qmmm_si/Neutral_Arg38/minimized_m5.cor
- qmmm_si/Neutral_Arg38/minimized_m5_sin_w.cor
- qmmm_si/Neutral_Arg38/qchem_m2.inp
- qmmm_si/Neutral_Arg38/qchem_m4.inp
- qmmm_si/Neutral_Arg38/qchem_m6.inp
- qmmm_si/Neutral_Arg38/qqchem
- qmmm_si/Neutral_Arg38/setup.stream
- qmmm_si/Neutral_Arg38/step3_pbcsetup.crd
- qmmm_si/Neutral_Arg38/step3_pbcsetup.psf
- qmmm_si/Neutral_Arg38/step5.cor
- qmmm_si/Neutral_Arg38/tau1_m4/
- qmmm_si/Neutral_Arg38/tau1_m4/ff.top
- qmmm_si/Neutral_Arg38/tau1_m4/minimize.inp
- qmmm_si/Neutral_Arg38/tau1_m4/minimized_m5.cor
- qmmm_si/Neutral_Arg38/tau1_m4/minimized_m5_sin_w.cor
- qmmm_si/Neutral_Arg38/tau1_m4/qchem_m2.inp
- qmmm_si/Neutral_Arg38/tau1_m4/qchem_m4.inp
- qmmm_si/Neutral_Arg38/tau1_m4/qchem_m6.inp
- qmmm_si/Neutral_Arg38/tau1_m4/qqchem
- qmmm_si/Neutral_Arg38/tau1_m4/setup.stream
- qmmm_si/Neutral_Arg38/tau1_m4/step3_pbcsetup.crd
- qmmm_si/Neutral_Arg38/tau1_m4/step3_pbcsetup.psf
- qmmm_si/Neutral_Arg38/tau1_m4/step5.cor
- qmmm_si/Neutral_Arg38/tau1_m4/toppar/
- qmmm_si/Neutral_Arg38/tau1_m4/toppar/asc.prm
- qmmm_si/Neutral_Arg38/tau1_m4/toppar/asc.rtf
- qmmm_si/Neutral_Arg38/tau1_m4/toppar/asc_g.rtf
- qmmm_si/Neutral_Arg38/tau1_m4/toppar/cgenff.rtf
- qmmm_si/Neutral_Arg38/tau1_m4/toppar/HEMO/
- qmmm_si/Neutral_Arg38/tau1_m4/toppar/HEMO/hemo.par
- qmmm_si/Neutral_Arg38/tau1_m4/toppar/HEMO/hemo_charges_djusted.top
- qmmm_si/Neutral_Arg38/tau1_m4/toppar/par_all36m_prot.prm
- qmmm_si/Neutral_Arg38/tau1_m4/toppar/par_all36_carb.prm
- qmmm_si/Neutral_Arg38/tau1_m4/toppar/par_all36_cgenff.prm
- qmmm_si/Neutral_Arg38/tau1_m4/toppar/par_all36_lipid.prm
- qmmm_si/Neutral_Arg38/tau1_m4/toppar/par_all36_na.prm
- qmmm_si/Neutral_Arg38/tau1_m4/toppar/par_all36_prot.prm
- qmmm_si/Neutral_Arg38/tau1_m4/toppar/par_toppar_all36_prot_arg0.str
- qmmm_si/Neutral_Arg38/tau1_m4/toppar/peo.prm
- qmmm_si/Neutral_Arg38/tau1_m4/toppar/peo.rtf
- qmmm_si/Neutral_Arg38/tau1_m4/toppar/peo_g.rtf
- qmmm_si/Neutral_Arg38/tau1_m4/toppar/tip216.crd
- qmmm_si/Neutral_Arg38/tau1_m4/toppar/toppar_all36_carb_glycolipid.str
- qmmm_si/Neutral_Arg38/tau1_m4/toppar/toppar_all36_carb_glycopeptide.str
- qmmm_si/Neutral_Arg38/tau1_m4/toppar/toppar_all36_carb_imlab.str
- qmmm_si/Neutral_Arg38/tau1_m4/toppar/toppar_all36_label_fluorophore.str
- qmmm_si/Neutral_Arg38/tau1_m4/toppar/toppar_all36_label_spin.str
- qmmm_si/Neutral_Arg38/tau1_m4/toppar/toppar_all36_lipid_bacterial.str
- qmmm_si/Neutral_Arg38/tau1_m4/toppar/toppar_all36_lipid_cardiolipin.str
- qmmm_si/Neutral_Arg38/tau1_m4/toppar/toppar_all36_lipid_cholesterol.str
- qmmm_si/Neutral_Arg38/tau1_m4/toppar/toppar_all36_lipid_detergent.str
- qmmm_si/Neutral_Arg38/tau1_m4/toppar/toppar_all36_lipid_ether.str
- qmmm_si/Neutral_Arg38/tau1_m4/toppar/toppar_all36_lipid_hmmm.str
- qmmm_si/Neutral_Arg38/tau1_m4/toppar/toppar_all36_lipid_inositol.str
- qmmm_si/Neutral_Arg38/tau1_m4/toppar/toppar_all36_lipid_lps.str
- qmmm_si/Neutral_Arg38/tau1_m4/toppar/toppar_all36_lipid_miscellaneous.str
- qmmm_si/Neutral_Arg38/tau1_m4/toppar/toppar_all36_lipid_model.str
- qmmm_si/Neutral_Arg38/tau1_m4/toppar/toppar_all36_lipid_prot.str
- qmmm_si/Neutral_Arg38/tau1_m4/toppar/toppar_all36_lipid_pyrophosphate.str
- qmmm_si/Neutral_Arg38/tau1_m4/toppar/toppar_all36_lipid_sphingo.str
- qmmm_si/Neutral_Arg38/tau1_m4/toppar/toppar_all36_lipid_yeast.str
- qmmm_si/Neutral_Arg38/tau1_m4/toppar/toppar_all36_na_nad_ppi.str
- qmmm_si/Neutral_Arg38/tau1_m4/toppar/toppar_all36_na_rna_modified.str
- qmmm_si/Neutral_Arg38/tau1_m4/toppar/toppar_all36_prot_arg0.str
- qmmm_si/Neutral_Arg38/tau1_m4/toppar/toppar_all36_prot_d_aminoacids.str
- qmmm_si/Neutral_Arg38/tau1_m4/toppar/toppar_all36_prot_fluoro_alkanes.str
- qmmm_si/Neutral_Arg38/tau1_m4/toppar/toppar_all36_prot_heme.str
- qmmm_si/Neutral_Arg38/tau1_m4/toppar/toppar_all36_prot_na_combined.str
- qmmm_si/Neutral_Arg38/tau1_m4/toppar/toppar_all36_prot_retinol.str
- qmmm_si/Neutral_Arg38/tau1_m4/toppar/toppar_dum_noble_gases.str
- qmmm_si/Neutral_Arg38/tau1_m4/toppar/toppar_prot_na_all.str
- qmmm_si/Neutral_Arg38/tau1_m4/toppar/toppar_water_ions.str
- qmmm_si/Neutral_Arg38/tau1_m4/toppar/top_all36_carb.rtf
- qmmm_si/Neutral_Arg38/tau1_m4/toppar/top_all36_cgenff.rtf
- qmmm_si/Neutral_Arg38/tau1_m4/toppar/top_all36_lipid.rtf
- qmmm_si/Neutral_Arg38/tau1_m4/toppar/top_all36_na.rtf
- qmmm_si/Neutral_Arg38/tau1_m4/toppar/top_all36_prot.rtf
- qmmm_si/Neutral_Arg38/tau1_m4/toppar.str
- qmmm_si/Neutral_Arg38/tau2_m4/
- qmmm_si/Neutral_Arg38/tau2_m4/minimize.inp
- qmmm_si/Neutral_Arg38/tau2_m4/minimized_m6_no_w_tau2.cor
- qmmm_si/Neutral_Arg38/tau3_m4/
- qmmm_si/Neutral_Arg38/tau3_m4/minimize.inp
- qmmm_si/Neutral_Arg38/toppar/
- qmmm_si/Neutral_Arg38/toppar/asc.prm
- qmmm_si/Neutral_Arg38/toppar/asc.rtf
- qmmm_si/Neutral_Arg38/toppar/asc_g.rtf
- qmmm_si/Neutral_Arg38/toppar/cgenff.rtf
- qmmm_si/Neutral_Arg38/toppar/HEMO/
- qmmm_si/Neutral_Arg38/toppar/HEMO/hemo.par
- qmmm_si/Neutral_Arg38/toppar/HEMO/hemo_charges_djusted.top
- qmmm_si/Neutral_Arg38/toppar/par_all36m_prot.prm
- qmmm_si/Neutral_Arg38/toppar/par_all36_carb.prm
- qmmm_si/Neutral_Arg38/toppar/par_all36_cgenff.prm
- qmmm_si/Neutral_Arg38/toppar/par_all36_lipid.prm
- qmmm_si/Neutral_Arg38/toppar/par_all36_na.prm
- qmmm_si/Neutral_Arg38/toppar/par_all36_prot.prm
- qmmm_si/Neutral_Arg38/toppar/par_toppar_all36_prot_arg0.str
- qmmm_si/Neutral_Arg38/toppar/peo.prm
- qmmm_si/Neutral_Arg38/toppar/peo.rtf
- qmmm_si/Neutral_Arg38/toppar/peo_g.rtf
- qmmm_si/Neutral_Arg38/toppar/tip216.crd
- qmmm_si/Neutral_Arg38/toppar/toppar_all36_carb_glycolipid.str
- qmmm_si/Neutral_Arg38/toppar/toppar_all36_carb_glycopeptide.str
- qmmm_si/Neutral_Arg38/toppar/toppar_all36_carb_imlab.str
- qmmm_si/Neutral_Arg38/toppar/toppar_all36_label_fluorophore.str
- qmmm_si/Neutral_Arg38/toppar/toppar_all36_label_spin.str
- qmmm_si/Neutral_Arg38/toppar/toppar_all36_lipid_bacterial.str
- qmmm_si/Neutral_Arg38/toppar/toppar_all36_lipid_cardiolipin.str
- qmmm_si/Neutral_Arg38/toppar/toppar_all36_lipid_cholesterol.str
- qmmm_si/Neutral_Arg38/toppar/toppar_all36_lipid_detergent.str
- qmmm_si/Neutral_Arg38/toppar/toppar_all36_lipid_ether.str
- qmmm_si/Neutral_Arg38/toppar/toppar_all36_lipid_hmmm.str
- qmmm_si/Neutral_Arg38/toppar/toppar_all36_lipid_inositol.str
- qmmm_si/Neutral_Arg38/toppar/toppar_all36_lipid_lps.str
- qmmm_si/Neutral_Arg38/toppar/toppar_all36_lipid_miscellaneous.str
- qmmm_si/Neutral_Arg38/toppar/toppar_all36_lipid_model.str
- qmmm_si/Neutral_Arg38/toppar/toppar_all36_lipid_prot.str
- qmmm_si/Neutral_Arg38/toppar/toppar_all36_lipid_pyrophosphate.str
- qmmm_si/Neutral_Arg38/toppar/toppar_all36_lipid_sphingo.str
- qmmm_si/Neutral_Arg38/toppar/toppar_all36_lipid_yeast.str
- qmmm_si/Neutral_Arg38/toppar/toppar_all36_na_nad_ppi.str
- qmmm_si/Neutral_Arg38/toppar/toppar_all36_na_rna_modified.str
- qmmm_si/Neutral_Arg38/toppar/toppar_all36_prot_arg0.str
- qmmm_si/Neutral_Arg38/toppar/toppar_all36_prot_d_aminoacids.str
- qmmm_si/Neutral_Arg38/toppar/toppar_all36_prot_fluoro_alkanes.str
- qmmm_si/Neutral_Arg38/toppar/toppar_all36_prot_heme.str
- qmmm_si/Neutral_Arg38/toppar/toppar_all36_prot_na_combined.str
- qmmm_si/Neutral_Arg38/toppar/toppar_all36_prot_retinol.str
- qmmm_si/Neutral_Arg38/toppar/toppar_dum_noble_gases.str
- qmmm_si/Neutral_Arg38/toppar/toppar_prot_na_all.str
- qmmm_si/Neutral_Arg38/toppar/toppar_water_ions.str
- qmmm_si/Neutral_Arg38/toppar/top_all36_carb.rtf
- qmmm_si/Neutral_Arg38/toppar/top_all36_cgenff.rtf
- qmmm_si/Neutral_Arg38/toppar/top_all36_lipid.rtf
- qmmm_si/Neutral_Arg38/toppar/top_all36_na.rtf
- qmmm_si/Neutral_Arg38/toppar/top_all36_prot.rtf
- qmmm_si/Neutral_Arg38/toppar.str
- qmmm_si/README.txt
- qmmm_si/Tau_QMMM.zip
