# Supplementary material for: Solvent Channels and Electric Fields Guide Proton Delivery to the Active Site of Heme Peroxidases
Source: Angew Chem Int Ed Engl. 2025 Sep 21;64(50):e202515743. doi: 10.1002/anie.202515743 (PMC12684355; doi:10.1002/anie.202515743)
Supplement: Supplementary file 7 — Supporting Information [file ANIE-64-e202515743-s009.zip › qmmm_si/Charged_Arg38/ff.top]

*>>>>>>>>CHARMM36 All-Hydrogen Topology File for Proteins <<<<<<
*>>>>> Includes phi, psi cross term map (CMAP) correction <<<<<<<
*>>>>>>>>>>>>>>>>>>>>>>>>>> May 2011 <<<<<<<<<<<<<<<<<<<<<<<<<<<<
* All comments to the CHARMM web site: www.charmm.org
*             parameter set discussion forum
*
36  1

!references 
!
!Robert B. Best, R.B., Xiao Zhu, X., Shim, J., Lopes, P.
!Mittal, J., Feig, M. and MacKerell, A.D., Jr. Optimization of the
!additive CHARMM all-atom protein force field targeting improved
!sampling of the backbone phi, psi and sidechain chi1 and chi2
!dihedral angles. In preparation

!MacKerell, A.D., Jr., Feig, M. and Brooks, III, C.L. "Improved
!treatment of the protein backbone in empirical force fields," Journal
!of the American Chemical Society, 126: 698-699, 2004
!
!MacKerell, Jr., A. D.; Bashford, D.; Bellott, M.; Dunbrack Jr., R.L.;
!Evanseck, J.D.; Field, M.J.; Fischer, S.; Gao, J.; Guo, H.; Ha, S.;
!Joseph-McCarthy, D.; Kuchnir, L.; Kuczera, K.; Lau, F.T.K.; Mattos,
!C.; Michnick, S.; Ngo, T.; Nguyen, D.T.; Prodhom, B.; Reiher, III,
!W.E.; Roux, B.; Schlenkrich, M.; Smith, J.C.; Stote, R.; Straub, J.;
!Watanabe, M.; Wiorkiewicz-Kuczera, J.; Yin, D.; Karplus, M.  All-atom
!empirical potential for molecular modeling and dynamics Studies of
!proteins.  Journal of Physical Chemistry B, 1998, 102, 3586-3616.
!

MASS 133 QQH1 1.00800 H !vvvv
MASS    31 H      1.00800 ! polar H
MASS    32 HC     1.00800 ! N-ter H
MASS    33 HA     1.00800 ! nonpolar H
MASS    34 HP     1.00800 ! aromatic H
MASS    35 HB1    1.00800 ! backbone H
MASS    36 HB2    1.00800 ! aliphatic backbone H, to CT2
MASS    37 HR1    1.00800 ! his he1, (+) his HG,HD2
MASS    38 HR2    1.00800 ! (+) his HE1
MASS    39 HR3    1.00800 ! neutral his HG, HD2
MASS    40 HS     1.00800 ! thiol hydrogen
MASS    41 HE1    1.00800 ! for alkene; RHC=CR
MASS    42 HE2    1.00800 ! for alkene; H2C=CR
MASS    43 HA1    1.00800 ! alkane, CH, new LJ params (see toppar_all22_prot_aliphatic_c27.str)
MASS    44 HA2    1.00800 ! alkane, CH2, new LJ params (see toppar_all22_prot_aliphatic_c27.str)
MASS    45 HA3    1.00800 ! alkane, CH3, new LJ params (see toppar_all22_prot_aliphatic_c27.str)
MASS    46 C     12.01100 ! carbonyl C, peptide backbone
MASS    47 CA    12.01100 ! aromatic C
MASS    48 CT    12.01100 ! aliphatic sp3 C, new LJ params, no hydrogens
MASS    49 CT1   12.01100 ! aliphatic sp3 C for CH
MASS    50 CT2   12.01100 ! aliphatic sp3 C for CH2
MASS    51 CT2A  12.01100 ! from CT2 (asp, glu, hsp chi1/chi2 fitting)
MASS    52 CT3   12.01100 ! aliphatic sp3 C for CH3
MASS    53 CPH1  12.01100 ! his CG and CD2 carbons
MASS    54 CPH2  12.01100 ! his CE1 carbon
MASS    55 CPT   12.01100 ! trp C between rings
MASS    56 CY    12.01100 ! TRP C in pyrrole ring
MASS    57 CP1   12.01100 ! tetrahedral C (proline CA)
MASS    58 CP2   12.01100 ! tetrahedral C (proline CB/CG)
MASS    59 CP3   12.01100 ! tetrahedral C (proline CD)
MASS    60 CC    12.01100 ! carbonyl C, asn,asp,gln,glu,cter,ct2
MASS    61 CD    12.01100 ! carbonyl C, pres aspp,glup,ct1
MASS    62 CS    12.01100 ! thiolate carbon
MASS    63 CE1   12.01100 ! for alkene; RHC=CR
MASS    64 CE2   12.01100 ! for alkene; H2C=CR
MASS    65 CAI   12.01100 ! aromatic C next to CPT in trp
MASS    66 N     14.00700 ! proline N
MASS    67 NR1   14.00700 ! neutral his protonated ring nitrogen
MASS    68 NR2   14.00700 ! neutral his unprotonated ring nitrogen
MASS    69 NR3   14.00700 ! charged his ring nitrogen
MASS    70 NH1   14.00700 ! peptide nitrogen
MASS    71 NH2   14.00700 ! amide nitrogen
MASS    72 NH3   14.00700 ! ammonium nitrogen
MASS    73 NC2   14.00700 ! guanidinium nitrogen
MASS    74 NY    14.00700 ! TRP N in pyrrole ring
MASS    75 NP    14.00700 ! Proline ring NH2+ (N-terminal)
MASS    76 O     15.99900 ! carbonyl oxygen
MASS    77 OB    15.99900 ! carbonyl oxygen in acetic acid
MASS    78 OC    15.99900 ! carboxylate oxygen
MASS    79 OH1   15.99900 ! hydroxyl oxygen
MASS    80 OS    15.99940 ! ester oxygen
MASS    81 S     32.06000 ! sulphur
MASS    82 SM    32.06000 ! sulfur C-S-S-C type
MASS    83 SS    32.06000 ! thiolate sulfur
!!!!!!!!!!!!!!!!!!!!!!!!!!!!!!!!!!!!!!!!!!!!!!!!!!!!!!!!!!!!!!!!!!!!!!!
!!!!!!!!!!!!!!!!!!!!!!!!!!!!!!!!!!!!!!!!!!!!!!!!!!!!!!!!!!!!!!!!!!!!!!!
!NUCLEIC ACIDS
!!!!!!!!!!!!!!!!!!!!!!!!!!!!!!!!!!!!!!!!!!!!!!!!!!!!!!!!!!!!!!!!!!!!!!!
!!!!!!!!!!!!!!!!!!!!!!!!!!!!!!!!!!!!!!!!!!!!!!!!!!!!!!!!!!!!!!!!!!!!!!!
MASS  91  HN1   1.008000 H ! Nucleic acid amine proton
MASS  92  HN2   1.008000 H ! Nucleic acid ring nitrogen proton
MASS  93  HN3   1.008000 H ! Nucleic acid aromatic carbon proton
MASS  94  HN4   1.008000 H ! Nucleic acid phosphate hydroxyl proton
MASS  95  HN5   1.008000 H ! Nucleic acid ribose hydroxyl proton
MASS  96  HN6   1.008000 H ! Nucleic acid ribose aliphatic proton
MASS  97  HN7   1.008000 H ! Nucleic acid proton (equivalent to protein HA)
MASS  98  HN8   1.008000 H ! Bound to CN8 in nucleic acids/model compounds
MASS  99  HN9   1.008000 H ! Bound to CN9 in nucleic acids/model compounds
MASS 100  CN1  12.011000 C ! Nucleic acid carbonyl carbon
MASS 101  CN1T 12.011000 C ! Nucleic acid carbonyl carbon (T/U C2)
MASS 102  CN2  12.011000 C ! Nucleic acid aromatic carbon to amide
MASS 103  CN3  12.011000 C ! Nucleic acid aromatic carbon 
MASS 104  CN3T 12.011000 C ! Nucleic acid aromatic carbon, Thy C5
MASS 105  CN4  12.011000 C ! Nucleic acid purine C8 and ADE C2  
MASS 106  CN5  12.011000 C ! Nucleic acid purine C4 and C5
MASS 107  CN5G 12.011000 C ! Nucleic acid guanine C5
MASS 108  CN7  12.011000 C ! Nucleic acid carbon (equivalent to protein CT1)
MASS 109  CN7B 12.011000 C ! Nucleic acid aliphatic carbon for C1'
MASS 110  CN8  12.011000 C ! Nucleic acid carbon (equivalent to protein CT2)
MASS 111  CN8B 12.011000 C ! Nucleic acid carbon (equivalent to protein CT2)
MASS 112  CN9  12.011000 C ! Nucleic acid carbon (equivalent to protein CT3)
MASS 113  NN1  14.007000 N ! Nucleic acid amide nitrogen
MASS 114  NN2  14.007000 N ! Nucleic acid protonated ring nitrogen
MASS 115  NN2B 14.007000 N ! From NN2, for N9 in GUA different from ADE
MASS 116  NN2U 14.007000 N ! Nucleic acid protonated ring nitrogen, ura N3
MASS 117  NN2G 14.007000 N ! Nucleic acid protonated ring nitrogen, gua N1
MASS 118  NN3  14.007000 N ! Nucleic acid unprotonated ring nitrogen 
MASS 119  NN3A 14.007000 N ! Nucleic acid unprotonated ring nitrogen, ade N1 and N3
MASS 120  NN3G 14.007000 N ! Nucleic acid unprotonated ring nitrogen, gua N3
MASS 121  NN4  14.007000 N ! Nucleic acid purine N7
MASS 122  NN6  14.007000 N ! Nucleic acid sp3 amine nitrogen (equiv to protein nh3)
MASS 123  ON1  15.999400 O ! Nucleic acid carbonyl oxygen
MASS 124  ON1C 15.999400 O ! Nucleic acid carbonyl oxygen, cyt O2
MASS 125  ON2  15.999400 O ! Nucleic acid phosphate ester oxygen
MASS 126  ON3  15.999400 O ! Nucleic acid =O in phosphate 
MASS 127  ON4  15.999400 O ! Nucleic acid phosphate hydroxyl oxygen
MASS 128  ON5  15.999400 O ! Nucleic acid ribose hydroxyl oxygen
MASS 129  ON6  15.999400 O ! Nucleic acid deoxyribose ring oxygen
MASS 130  ON6B 15.999400 O ! Nucleic acid ribose ring oxygen
MASS 131  P    30.974000 P ! phosphorus
MASS 132  P2   30.974000 P ! phosphorus, adm, 2011 DNA update
! LINK ATOM
!MASS 133    QQH1   1.008000 H ! Link atom2
!!!!!!!!!!!!!!!!!!!!!!!!!!!!!!!!!!!!!!!!!!!!!!!!!!!!!!!!!!!!!!!!!!!!!!!
!!!!!!!!!!!!!!!!!!!!!!!!!!!!!!!!!!!!!!!!!!!!!!!!!!!!!!!!!!!!!!!!!!!!!!!
!WATER AND IONS
!!!!!!!!!!!!!!!!!!!!!!!!!!!!!!!!!!!!!!!!!!!!!!!!!!!!!!!!!!!!!!!!!!!!!!!
!!!!!!!!!!!!!!!!!!!!!!!!!!!!!!!!!!!!!!!!!!!!!!!!!!!!!!!!!!!!!!!!!!!!!!!
MASS  1   HT    1.00800 ! TIPS3P WATER HYDROGEN
MASS  2   HX    1.00800 ! hydroxide hydrogen
MASS  3   OT   15.99940 ! TIPS3P WATER OXYGEN
MASS  4   OX   15.99940 ! hydroxide oxygen
MASS  5   LIT   6.94100 ! Lithium ion
MASS  6   SOD  22.98977 ! Sodium Ion
MASS  7   MG   24.30500 ! Magnesium Ion
MASS  8   POT  39.09830 ! Potassium Ion
MASS  9   CAL  40.08000 ! Calcium Ion
MASS  10  RUB  85.46780 ! Rubidium Ion
MASS  11  CES 132.90545 ! Cesium Ion
MASS  12  BAR 137.32700 ! Barium Ion
MASS  13  ZN   65.37000 ! zinc (II) cation
MASS  14  CAD 112.41100 ! cadmium (II) cation
MASS  15  CLA  35.45000 ! Chloride Ion
!!!!!!!!!!!!!!!!!!!!!!!!!!!!!!!!!!!!!!!!!!!!!!!!!!!!!!!!!!!!!!!!!!!!!!
!ATP and so on
!!!!!!!!!!!!!!!!!!!!!!!!!!!!!!!!!!!!!!!!!!!!!!!!!!!!!!!!!!!!!!!!!!!!!!
MASS 459  HN3B  1.008000 H ! NAD+ aromatic hydrogen
MASS 460  CN1A 12.011000 C ! NAD+/NADH amide carbonyl carbon
MASS 461  CN3A 12.011000 C ! NAD+ aromatic carbon
MASS 462  CN3B 12.011000 C ! NAD+ aromatic carbon
MASS 463  CN3C 12.011000 C ! NADH aromatic carbon
MASS 464  P3   30.974000 P ! pyrophosphate phosphorus
MASS 465  P4   30.974000 P ! protonated pyrophosphate phosphorus
!hydrogens
MASS   256 HGA1     1.00800  ! alphatic proton, CH
MASS   257 HGA2     1.00800  ! alphatic proton, CH2
MASS   258 HGA3     1.00800  ! alphatic proton, CH3
MASS   259 HGA4     1.00800  ! alkene proton; RHC=
MASS   260 HGA5     1.00800  ! alkene proton; H2C=CR
MASS   261 HGA6     1.00800  ! aliphatic H on fluorinated C, monofluoro
MASS   262 HGA7     1.00800  ! aliphatic H on fluorinated C, difluoro
MASS   263 HGAAM0   1.00800  ! aliphatic H, NEUTRAL trimethylamine (#)
MASS   264 HGAAM1   1.00800  ! aliphatic H, NEUTRAL dimethylamine (#)
MASS   265 HGAAM2   1.00800  ! aliphatic H, NEUTRAL methylamine (#)
!(#) EXTREME care is required when doing atom typing on compounds that look like this. Use ONLY
!on NEUTRAL METHYLAMINE groups, NOT Schiff Bases, but DO use on 2 out of 3 guanidine nitrogens
MASS   266 HGP1     1.00800  ! polar H
MASS   267 HGP2     1.00800  ! polar H, +ve charge
MASS   268 HGP3     1.00800  ! polar H, thiol
MASS   269 HGP4     1.00800  ! polar H, neutral conjugated -NH2 group (NA bases)
MASS   270 HGP5     1.00800  ! polar H on quarternary ammonium salt (choline)
MASS   271 HGPAM1   1.00800  ! polar H, NEUTRAL dimethylamine (#)
MASS   272 HGPAM2   1.00800  ! polar H, NEUTRAL methylamine (#)
MASS   273 HGPAM3   1.00800  ! polar H, NEUTRAL ammonia (#)
!(#) EXTREME care is required when doing atom typing on compounds that look like this. Use ONLY
!on NEUTRAL METHYLAMINE groups, NOT Schiff Bases, but DO use on 2 out of 3 guanidine nitrogens
MASS   274 HGR51    1.00800  ! nonpolar H, neutral 5-mem planar ring C, LJ based on benzene
MASS   275 HGR52    1.00800  ! Aldehyde H, formamide H (RCOH); nonpolar H, neutral 5-mem planar ring C adjacent to heteroatom or + charge
MASS   276 HGR53    1.00800  ! nonpolar H, +ve charge HIS he1(+1)
MASS   277 HGR61    1.00800  ! aromatic H
MASS   278 HGR62    1.00800  ! nonpolar H, neutral 6-mem planar ring C adjacent to heteroatom
MASS   279 HGR63    1.00800  ! nonpolar H, NAD+ nicotineamide all ring CH hydrogens
MASS   280 HGR71    1.00800  ! nonpolar H, neutral 7-mem arom ring, AZUL, azulene, kevo
!carbons
MASS   281 CG1T1   12.01100  ! alkyn R-C#C
MASS   282 CG1T2   12.01100  ! alkyn H-C#C
MASS   283 CG1N1   12.01100  ! C for cyano group
MASS   284 CG2D1   12.01100  ! alkene; RHC= ; imine C
MASS   285 CG2D2   12.01100  ! alkene; H2C=
MASS   286 CG2D1O  12.01100  ! double bond carbon adjacent to heteroatom. In conjugated systems, the atom to which it is double bonded must be CG2DC1.
MASS   287 CG2D2O  12.01100  ! double bond carbon adjacent to heteroatom. In conjugated systems, the atom to which it is double bonded must be CG2DC2.
MASS   288 CG2DC1  12.01100  ! conjugated alkenes, R2C=CR2
MASS   289 CG2DC2  12.01100  ! conjugated alkenes, R2C=CR2
MASS   290 CG2DC3  12.01100  ! conjugated alkenes, H2C=
MASS   291 CG2N1   12.01100  ! conjugated C in guanidine/guanidinium
MASS   292 CG2N2   12.01100  ! conjugated C in amidinium cation
MASS   293 CG2O1   12.01100  ! carbonyl C: amides
MASS   294 CG2O2   12.01100  ! carbonyl C: esters, [neutral] carboxylic acids
MASS   295 CG2O3   12.01100  ! carbonyl C: [negative] carboxylates
MASS   296 CG2O4   12.01100  ! carbonyl C: aldehydes
MASS   297 CG2O5   12.01100  ! carbonyl C: ketones
MASS   298 CG2O6   12.01100  ! carbonyl C: urea, carbonate
MASS   299 CG2O7   12.01100  ! CO2 carbon
MASS   300 CG2R51  12.01100  ! 5-mem ring, his CG, CD2(0), trp
MASS   301 CG2R52  12.01100  ! 5-mem ring, double bound to N, PYRZ, pyrazole
MASS   302 CG2R53  12.01100  ! 5-mem ring, double bound to N and adjacent to another heteroatom, purine C8, his CE1 (0,+1), 2PDO, kevo
!MASS   303 CG2R57  12.01100  ! 5-mem ring, bipyrrole
MASS   304 CG2R61  12.01100  ! 6-mem aromatic C
MASS   305 CG2R62  12.01100  ! 6-mem aromatic C for protonated pyridine (NIC) and rings containing carbonyls (see CG2R63) (NA)
MASS   306 CG2R63  12.01100  ! 6-mem aromatic amide carbon (NA) (and other 6-mem aromatic carbonyls?)
MASS   307 CG2R64  12.01100  ! 6-mem aromatic amidine and guanidine carbon (between 2 or 3 Ns and double-bound to one of them), NA, PYRM
MASS   308 CG2R66  12.01100  ! 6-mem aromatic carbon bound to F
MASS   309 CG2R67  12.01100  ! 6-mem aromatic carbon of biphenyl
MASS   310 CG2RC0  12.01100  ! 6/5-mem ring bridging C, guanine C4,C5, trp
MASS   311 CG2R71  12.01100  ! 7-mem ring arom C, AZUL, azulene, kevo
MASS   312 CG2RC7  12.01100  ! sp2 ring connection with single bond(!), AZUL, azulene, kevo
MASS   313 CG301   12.01100  ! aliphatic C, no hydrogens, neopentane
MASS   314 CG302   12.01100  ! aliphatic C, no hydrogens, trifluoromethyl
MASS   315 CG311   12.01100  ! aliphatic C with 1 H, CH
MASS   316 CG312   12.01100  ! aliphatic C with 1 H, difluoromethyl
MASS   317 CG314   12.01100  ! aliphatic C with 1 H, adjacent to positive N (PROT NTER) (+)
MASS   318 CG321   12.01100  ! aliphatic C for CH2
MASS   319 CG322   12.01100  ! aliphatic C for CH2, monofluoromethyl
MASS   320 CG323   12.01100  ! aliphatic C for CH2, thiolate carbon
MASS   321 CG324   12.01100  ! aliphatic C for CH2, adjacent to positive N (piperidine) (+)
MASS   322 CG331   12.01100  ! aliphatic C for methyl group (-CH3)
MASS   323 CG334   12.01100  ! aliphatic C for methyl group (-CH3), adjacent to positive N (PROT NTER) (+)
MASS   324 CG3AM0  12.01100  ! aliphatic C for CH3, NEUTRAL trimethylamine methyl carbon (#)
MASS   325 CG3AM1  12.01100  ! aliphatic C for CH3, NEUTRAL dimethylamine methyl carbon (#)
MASS   326 CG3AM2  12.01100  ! aliphatic C for CH3, NEUTRAL methylamine methyl carbon (#)
!(#) EXTREME care is required when doing atom typing on compounds that look like this. Use ONLY
!on NEUTRAL METHYLAMINE groups, NOT ETHYL, NOT Schiff Bases, but DO use on 2 out of 3 guanidine nitrogens
MASS   327 CG3C31  12.01100  ! cyclopropyl carbon
MASS   328 CG3C41  12.01100  ! cyclobutyl carbon
MASS   329 CG3C50  12.01100  ! 5-mem ring aliphatic quaternary C (cholesterol, bile acids)
MASS   330 CG3C51  12.01100  ! 5-mem ring aliphatic CH  (proline CA, furanoses)
MASS   331 CG3C52  12.01100  ! 5-mem ring aliphatic CH2 (proline CB/CG/CD, THF, deoxyribose)
MASS   332 CG3C53  12.01100  ! 5-mem ring aliphatic CH  adjacent to positive N (proline.H+ CA) (+)
MASS   333 CG3C54  12.01100  ! 5-mem ring aliphatic CH2 adjacent to positive N (proline.H+ CD) (+)
MASS   334 CG3RC1  12.01100  ! bridgehead in bicyclic systems containing at least one 5-membered or smaller ring
!(+) Includes protonated Shiff base (NG3D5, NG2R52 in 2HPP) but NOT amidinium (NG2R52 in IMIM), guanidinium
!nitrogens
MASS   335 NG1T1   14.00700  ! N for cyano group
!MASS   336 NG1D1   14.00700  ! terminal N in azides, lsk
MASS   337 NG2D1   14.00700  ! N for neutral imine/Schiff's base (C=N-R, acyclic amidine, gunaidine)
MASS   338 NG2S0   14.00700  ! N,N-disubstituted amide, proline N (CO=NRR')
MASS   339 NG2S1   14.00700  ! peptide nitrogen (CO=NHR)
MASS   340 NG2S2   14.00700  ! terminal amide nitrogen (CO=NH2)
MASS   341 NG2S3   14.00700  ! external amine ring nitrogen (planar/aniline), phosphoramidate
!MASS   342 NG2S4   14.00700  ! neutral hydroxamic acid
MASS   343 NG2O1   14.00700  ! NITB, nitrobenzene
MASS   344 NG2P1   14.00700  ! N for protonated imine/Schiff's base (C=N(+)H-R, acyclic amidinium, guanidinium)
MASS   345 NG2R43  14.00700  ! amide in 4-memebered ring (planar), AZDO, lsk
MASS   346 NG2R50  14.00700  ! double bound neutral 5-mem planar ring, purine N7
MASS   347 NG2R51  14.00700  ! single bound neutral 5-mem planar (all atom types sp2) ring, his, trp pyrrole (fused)
MASS   348 NG2R52  14.00700  ! protonated schiff base, amidinium, guanidinium in 5-membered ring, HIS, 2HPP, kevo
MASS   349 NG2R53  14.00700  ! amide in 5-memebered NON-SP2 ring (slightly pyramidized), 2PDO, kevo
!MASS   350 NG2R57  14.00700  ! 5-mem ring, bipyrrole
MASS   351 NG2R60  14.00700  ! double bound neutral 6-mem planar ring, pyr1, pyzn
MASS   352 NG2R61  14.00700  ! single bound neutral 6-mem planar ring imino nitrogen; glycosyl linkage
MASS   353 NG2R62  14.00700  ! double bound 6-mem planar ring with heteroatoms in o or m, pyrd, pyrm
MASS   354 NG2RC0  14.00700  ! 6/5-mem ring bridging N, indolizine, INDZ, kevo
MASS   355 NG301   14.00700  ! neutral trimethylamine nitrogen
MASS   356 NG311   14.00700  ! neutral dimethylamine nitrogen
MASS   357 NG321   14.00700  ! neutral methylamine nitrogen
MASS   358 NG331   14.00700  ! neutral ammonia nitrogen
MASS   359 NG3C51  14.00700  ! secondary sp3 amine in 5-membered ring
MASS   360 NG3N1   14.00700  ! N in hydrazine, HDZN
MASS   361 NG3P0   14.00700  ! quarternary N+, choline
MASS   362 NG3P1   14.00700  ! tertiary NH+ (PIP)
MASS   363 NG3P2   14.00700  ! secondary NH2+ (proline)
MASS   364 NG3P3   14.00700  ! primary NH3+, phosphatidylethanolamine
MASS   365 OG2D1   15.99940  ! carbonyl O: amides, esters, [neutral] carboxylic acids, aldehydes, uera
MASS   366 OG2D2   15.99940  ! carbonyl O: negative groups: carboxylates, carbonate
MASS   367 OG2D3   15.99940  ! carbonyl O: ketones
MASS   368 OG2D4   15.99940  ! 6-mem aromatic carbonyl oxygen (nucleic bases)
MASS   369 OG2D5   15.99940  ! CO2 oxygen
MASS   370 OG2N1   15.99940  ! NITB, nitrobenzene
MASS   371 OG2P1   15.99940  ! =O in phosphate or sulfate
MASS   372 OG2R50  15.99940  ! FURA, furan
MASS   373 OG3R60  15.99940  ! O in 6-mem cyclic enol ether (PY01, PY02) or ester
MASS   374 OG301   15.99940  ! ether -O- !SHOULD WE HAVE A SEPARATE ENOL ETHER??? IF YES, SHOULD WE MERGE IT WITH OG3R60???
MASS   375 OG302   15.99940  ! ester -O-
MASS   376 OG303   15.99940  ! phosphate/sulfate ester oxygen
MASS   377 OG304   15.99940  ! linkage oxygen in pyrophosphate/pyrosulphate
MASS   378 OG311   15.99940  ! hydroxyl oxygen
MASS   379 OG312   15.99940  ! ionized alcohol oxygen
MASS   380 OG3C31  15.99940  ! epoxide oxygen, 1EOX, 1BOX, sc
MASS   381 OG3C51  15.99940  ! 5-mem furanose ring oxygen (ether)
MASS   382 OG3C61  15.99940  ! DIOX, dioxane, ether in 6-membered ring !SHOULD WE MERGE THIS WITH OG3R60???
!sulphurs
MASS   383 SG2D1   32.06000  ! thiocarbonyl S
MASS   384 SG2R50  32.06000  ! THIP, thiophene
MASS   385 SG311   32.06000  ! sulphur, SH, -S-
MASS   386 SG301   32.06000  ! sulfur C-S-S-C type
MASS   387 SG302   32.06000  ! thiolate sulfur (-1)
MASS   388 SG3O1   32.06000  ! sulfate -1 sulfur
MASS   389 SG3O2   32.06000  ! neutral sulfone/sulfonamide sulfur
MASS   390 SG3O3   32.06000  ! neutral sulfoxide sulfur
!halogens
MASS   391 CLGA1   35.45300  ! CLET, DCLE, chloroethane, 1,1-dichloroethane
MASS   392 CLGA3   35.45300  ! TCLE, 1,1,1-trichloroethane
MASS   393 CLGR1   35.45300  ! CHLB, chlorobenzene
MASS   394 BRGA1   79.90400  ! BRET, bromoethane
MASS   395 BRGA2   79.90400  ! DBRE, 1,1-dibromoethane
MASS   396 BRGA3   79.90400  ! TBRE, 1,1,1-dibromoethane
MASS   397 BRGR1   79.90400  ! BROB, bromobenzene
MASS   398 IGR1   126.90447  ! IODB, iodobenzene
MASS   399 FGA1    18.99800  ! aliphatic fluorine, monofluoro
MASS   400 FGA2    18.99800  ! aliphatic fluorine, difluoro
MASS   401 FGA3    18.99800  ! aliphatic fluorine, trifluoro
MASS   402 FGP1    18.99800  ! anionic F, for ALF4 AlF4-
MASS   403 FGR1    18.99800  ! aromatic flourine
!miscellaneous
MASS   404 PG0     30.97380  ! neutral phosphate
MASS   405 PG1     30.97380  ! phosphate -1
MASS   406 PG2     30.97380  ! phosphate -2
MASS   407 ALG1    26.98154  ! Aluminum, for ALF4, AlF4-

MASS   408 CG25C1  12.01100  ! same as CG2DC1 but in 5-membered ring with exocyclic double bond
MASS   409 CG25C2  12.01100  ! same as CG2DC2 but in 5-membered ring with exocyclic double bond
MASS   410 CG251O  12.01100  ! same as CG2D1O but in 5-membered ring with exocyclic double bond
MASS   411 CG252O  12.01100  ! same as CG2D2O but in 5-membered ring with exocyclic double bond

!MASS   412 HGTIP3   1.00800  ! polar H, TIPS3P WATER HYDROGEN
!MASS   413 OGTIP3  15.99940  ! TIPS3P WATER OXYGEN
!MASS   414 DUM      0.00000  ! dummy atom
!MASS   415 HE       4.00260  ! helium
!MASS   416 NE      20.17970  ! neon

!!!! ASC !!!!!
MASS    -1 c2xc   12.010000
MASS    -1 cexc   12.010000
MASS    -1 cxc    12.010000
MASS    -1 c3xc   12.010000
MASS    -1 h1xc    1.008000
MASS    -1 hoxc    1.008000
MASS    -1 oxc    16.000000
MASS    -1 ohxc   16.000000
MASS    -1 osxc   16.000000

!!!!! HEME !!!!!
MASS  -1  CPA       12.01100 C ! heme alpha-C
MASS  -1  CPB       12.01100 C ! heme beta-C
MASS  -1  CPM       12.01100 C ! heme meso-C
MASS  -1  CM        12.01100 C ! heme CO carbon
MASS  -1  CST       12.01100 C ! CO2 carbon
MASS  -1  NPH       14.00700 N ! heme pyrrole N
MASS  -1  OM        15.99900 O ! heme CO/O2 oxygen
MASS  -1  OST       15.99900 O ! CO2 oxygen
MASS  -1  FE        55.84700 Fe ! heme iron 56

!!!!!!!! ARG 0 !!!!!!!
MASS  -1  HRA3       1.00800 ! alphatic proton, CH3
MASS  -1  HRP2       1.00800 ! polar H, +ve charge
MASS  -1  HRM1       1.00800 ! polar H, dimethylamine
MASS  -1  HRM2       1.00800 ! polar H, methylamine
MASS  -1  CRN1      12.01100 ! conjugated C in Arg/guanidinium
MASS  -1  CR33      12.01100 ! aliphatic C for methyl group (-CH3)
MASS  -1  NRC4      14.00700 ! N for deprotonated Schiff's base
MASS  -1  NRN1      14.00700 ! dimethylamine nitrogen
MASS  -1  NRN2      14.00700 ! methylamine nitrogen

DEFA FIRS NONE LAST NONE
AUTO ANGLES DIHE


DECL -CA  
DECL -C  
DECL -O  
DECL +N  
DECL +HN  
DECL +CA  
DEFA FIRS NTER LAST CTER   
AUTO ANGLES DIHE

RESI ALA          0.00
GROUP   
ATOM N    NH1    -0.47  !     |
ATOM HN   H       0.31  !  HN-N
ATOM CA   CT1     0.07  !     |     HB1
ATOM HA   HB1     0.09  !     |    /
GROUP                   !  HA-CA--CB-HB2
ATOM CB   CT3    -0.27  !     |    \
ATOM HB1  HA3     0.09  !     |     HB3
ATOM HB2  HA3     0.09  !   O=C
ATOM HB3  HA3     0.09  !     |
GROUP                   !
ATOM C    C       0.51
ATOM O    O      -0.51
BOND CB CA  N  HN  N  CA  
BOND C  CA  C  +N  CA HA  CB HB1  CB HB2  CB HB3 
DOUBLE O  C 
IMPR N -C CA HN  C CA +N O   
CMAP -C  N  CA  C   N  CA  C  +N
DONOR HN N   
ACCEPTOR O C   
IC -C   CA   *N   HN    1.3551 126.4900  180.0000 115.4200  0.9996
IC -C   N    CA   C     1.3551 126.4900  180.0000 114.4400  1.5390
IC N    CA   C    +N    1.4592 114.4400  180.0000 116.8400  1.3558
IC +N   CA   *C   O     1.3558 116.8400  180.0000 122.5200  1.2297
IC CA   C    +N   +CA   1.5390 116.8400  180.0000 126.7700  1.4613
IC N    C    *CA  CB    1.4592 114.4400  123.2300 111.0900  1.5461
IC N    C    *CA  HA    1.4592 114.4400 -120.4500 106.3900  1.0840
IC C    CA   CB   HB1   1.5390 111.0900  177.2500 109.6000  1.1109
IC HB1  CA   *CB  HB2   1.1109 109.6000  119.1300 111.0500  1.1119
IC HB1  CA   *CB  HB3   1.1109 109.6000 -119.5800 111.6100  1.1114

RESI ARG          1.00
GROUP   
ATOM N    NH1    -0.47  !     |                      HH11
ATOM HN   H       0.31  !  HN-N                       |
ATOM CA   CT1     0.07  !     |   HB1 HG1 HD1 HE     NH1-HH12
ATOM HA   HB1     0.09  !     |   |   |   |   |    //(+)  
GROUP                   !  HA-CA--CB--CG--CD--NE--CZ
ATOM CB   CT2    -0.18  !     |   |   |   |         \
ATOM HB1  HA2     0.09  !     |   HB2 HG2 HD2        NH2-HH22
ATOM HB2  HA2     0.09  !   O=C                       |
GROUP                   !     |                      HH21
ATOM CG   CT2    -0.18
ATOM HG1  HA2     0.09
ATOM HG2  HA2     0.09
GROUP   
ATOM CD   CT2     0.20
ATOM HD1  HA2     0.09
ATOM HD2  HA2     0.09
ATOM NE   NC2    -0.70
ATOM HE   HC      0.44
ATOM CZ   C       0.64
ATOM NH1  NC2    -0.80
ATOM HH11 HC      0.46
ATOM HH12 HC      0.46
ATOM NH2  NC2    -0.80
ATOM HH21 HC      0.46
ATOM HH22 HC      0.46
GROUP   
ATOM C    C       0.51
ATOM O    O      -0.51
BOND CB  CA  CG  CB  CD CG  NE CD  CZ NE   
BOND NH2 CZ  N  HN  N  CA   
BOND C   CA  C  +N  CA HA  CB HB1   
BOND CB  HB2 CG  HG1 CG HG2 CD HD1 CD HD2   
BOND NE  HE  NH1 HH11  NH1 HH12  NH2 HH21  NH2 HH22 
DOUBLE O  C    CZ  NH1  
IMPR N  -C  CA  HN   C CA +N O   
IMPR CZ  NH1  NH2  NE
IMPR NH1 HH11 HH12 CZ
IMPR NH2 HH21 HH22 CZ
CMAP -C  N  CA  C   N  CA  C  +N
DONOR HN N   
DONOR HE NE   
DONOR HH11 NH1   
DONOR HH12 NH1   
DONOR HH21 NH2   
DONOR HH22 NH2   
ACCEPTOR O C   
IC -C   CA   *N   HN    1.3496 122.4500  180.0000 116.6700  0.9973
IC -C   N    CA   C     1.3496 122.4500  180.0000 109.8600  1.5227
IC N    CA   C    +N    1.4544 109.8600  180.0000 117.1200  1.3511
IC +N   CA   *C   O     1.3511 117.1200  180.0000 121.4000  1.2271
IC CA   C    +N   +CA   1.5227 117.1200  180.0000 124.6700  1.4565
IC N    C    *CA  CB    1.4544 109.8600  123.6400 112.2600  1.5552
IC N    C    *CA  HA    1.4544 109.8600 -117.9300 106.6100  1.0836
IC N    CA   CB   CG    1.4544 110.7000  180.0000 115.9500  1.5475
IC CG   CA   *CB  HB1   1.5475 115.9500  120.0500 106.4000  1.1163
IC CG   CA   *CB  HB2   1.5475 115.9500 -125.8100 109.5500  1.1124
IC CA   CB   CG   CD    1.5552 115.9500  180.0000 114.0100  1.5384
IC CD   CB   *CG  HG1   1.5384 114.0100  125.2000 108.5500  1.1121
IC CD   CB   *CG  HG2   1.5384 114.0100 -120.3000 108.9600  1.1143
IC CB   CG   CD   NE    1.5475 114.0100  180.0000 107.0900  1.5034
IC NE   CG   *CD  HD1   1.5034 107.0900  120.6900 109.4100  1.1143
IC NE   CG   *CD  HD2   1.5034 107.0900 -119.0400 111.5200  1.1150
IC CG   CD   NE   CZ    1.5384 107.0900  180.0000 123.0500  1.3401
IC CZ   CD   *NE  HE    1.3401 123.0500  180.0000 113.1400  1.0065
IC CD   NE   CZ   NH1   1.5034 123.0500  180.0000 118.0600  1.3311
IC NE   CZ   NH1  HH11  1.3401 118.0600 -178.2800 120.6100  0.9903
IC HH11 CZ   *NH1 HH12  0.9903 120.6100  171.1900 116.2900  1.0023
IC NH1  NE   *CZ  NH2   1.3311 118.0600  178.6400 122.1400  1.3292
IC NE   CZ   NH2  HH21  1.3401 122.1400 -174.1400 119.9100  0.9899
IC HH21 CZ   *NH2 HH22  0.9899 119.9100  166.1600 116.8800  0.9914 

RESI ASN          0.00
GROUP   
ATOM N    NH1    -0.47  !     |       
ATOM HN   H       0.31  !  HN-N       
ATOM CA   CT1     0.07  !     |   HB1 OD1    HD21 (cis to OD1)
ATOM HA   HB1     0.09  !     |   |   ||    /
GROUP                   !  HA-CA--CB--CG--ND2
ATOM CB   CT2    -0.18  !     |   |         \
ATOM HB1  HA2     0.09  !     |   HB2        HD22 (trans to OD1)
ATOM HB2  HA2     0.09  !   O=C           
GROUP                   !     |           
ATOM CG   CC      0.55
ATOM OD1  O      -0.55
GROUP   
ATOM ND2  NH2    -0.62
ATOM HD21 H       0.32
ATOM HD22 H       0.30
GROUP   
ATOM C    C       0.51
ATOM O    O      -0.51
BOND CB CA  CG CB   ND2 CG   
BOND N  HN  N  CA   C   CA    C +N   
BOND CA HA  CB HB1  CB  HB2  ND2 HD21  ND2 HD22 
DOUBLE C  O   CG  OD1  
IMPR N   -C  CA   HN    C   CA +N   O   
IMPR CG  ND2 CB   OD1   CG  CB ND2  OD1   
IMPR ND2 CG  HD21 HD22  ND2 CG HD22 HD21   
CMAP -C  N  CA  C   N  CA  C  +N
DONOR HN N   
DONOR HD21 ND2   
DONOR HD22 ND2   
ACCEPTOR OD1 CG   
ACCEPTOR O C   
IC -C   CA   *N   HN    1.3480 124.0500  180.0000 114.4900  0.9992
IC -C   N    CA   C     1.3480 124.0500  180.0000 105.2300  1.5245
IC N    CA   C    +N    1.4510 105.2300  180.0000 117.3800  1.3467
IC +N   CA   *C   O     1.3467 117.3800  180.0000 120.3200  1.2282
IC CA   C    +N   +CA   1.5245 117.3800  180.0000 124.8800  1.4528
IC N    C    *CA  CB    1.4510 105.2300  121.1800 113.0400  1.5627
IC N    C    *CA  HA    1.4510 105.2300 -115.5200 107.6300  1.0848
IC N    CA   CB   CG    1.4510 110.9100  180.0000 114.3000  1.5319
IC CG   CA   *CB  HB1   1.5319 114.3000  119.1700 107.8200  1.1120
IC CG   CA   *CB  HB2   1.5319 114.3000 -123.7400 110.3400  1.1091
IC CA   CB   CG   OD1   1.5627 114.3000  180.0000 122.5600  1.2323
IC OD1  CB   *CG  ND2   1.2323 122.5600 -179.1900 116.1500  1.3521
IC CB   CG   ND2  HD21  1.5319 116.1500 -179.2600 117.3500  0.9963
IC HD21 CG   *ND2 HD22  0.9963 117.3500  178.0200 120.0500  0.9951

RESI ASP         -1.00
GROUP   
ATOM N    NH1    -0.47  !     |       
ATOM HN   H       0.31  !  HN-N       
ATOM CA   CT1     0.07  !     |   HB1   OD1
ATOM HA   HB1     0.09  !     |   |    //
GROUP                   !  HA-CA--CB--CG
ATOM CB   CT2A   -0.28  !     |   |    \
ATOM HB1  HA2     0.09  !     |   HB2   OD2(-)
ATOM HB2  HA2     0.09  !   O=C           
ATOM CG   CC      0.62  !     |           
ATOM OD1  OC     -0.76
ATOM OD2  OC     -0.76
GROUP   
ATOM C    C       0.51
ATOM O    O      -0.51
BOND CB CA  CG CB  OD2 CG   
BOND N  HN  N  CA   C   CA  C +N   
BOND CA HA  CB HB1  CB HB2   
DOUBLE  O   C   CG  OD1
IMPR N   -C CA  HN  C CA +N O   
IMPR CG  CB OD2 OD1
CMAP -C  N  CA  C   N  CA  C  +N
DONOR HN N   
ACCEPTOR OD1 CG   
ACCEPTOR OD2 CG   
ACCEPTOR O C   
IC -C   CA   *N   HN    1.3465 125.3100  180.0000 112.9400  0.9966
IC -C   N    CA   C     1.3465 125.3100  180.0000 105.6300  1.5315
IC N    CA   C    +N    1.4490 105.6300  180.0000 117.0600  1.3478
IC +N   CA   *C   O     1.3478 117.0600  180.0000 120.7100  1.2330
IC CA   C    +N   +CA   1.5315 117.0600  180.0000 125.3900  1.4484
IC N    C    *CA  CB    1.4490 105.6300  122.3300 114.1000  1.5619
IC N    C    *CA  HA    1.4490 105.6300 -116.4000 106.7700  1.0841
IC N    CA   CB   CG    1.4490 111.1000  180.0000 112.6000  1.5218
IC CG   CA   *CB  HB1   1.5218 112.6000  119.2200 109.2300  1.1086
IC CG   CA   *CB  HB2   1.5218 112.6000 -121.6100 110.6400  1.1080
IC CA   CB   CG   OD1   1.5619 112.6000  180.0000 117.9900  1.2565
IC OD1  CB   *CG  OD2   1.2565 117.9900 -170.2300 117.7000  1.2541

RESI CYS          0.00
GROUP   
ATOM N    NH1    -0.47  !     |       
ATOM HN   H       0.31  !  HN-N       
ATOM CA   CT1     0.07  !     |   HB1
ATOM HA   HB1     0.09  !     |   |  
GROUP                   !  HA-CA--CB--SG
ATOM CB   CT2    -0.11  !     |   |     \
ATOM HB1  HA2     0.09  !     |   HB2    HG1
ATOM HB2  HA2     0.09  !   O=C           
ATOM SG   S      -0.23  !     |           
ATOM HG1  HS      0.16
GROUP   
ATOM C    C       0.51
ATOM O    O      -0.51
BOND CB CA   SG CB   N HN  N  CA   
BOND C  CA   C +N  CA HA  CB HB1   
BOND CB HB2  SG HG1
DOUBLE O  C   
IMPR N -C CA HN  C CA +N O   
CMAP -C  N  CA  C   N  CA  C  +N
DONOR HN N   
DONOR HG1 SG   
ACCEPTOR O C   
IC -C   CA   *N   HN    1.3479 123.9300  180.0000 114.7700  0.9982
IC -C   N    CA   C     1.3479 123.9300  180.0000 105.8900  1.5202
IC N    CA   C    +N    1.4533 105.8900  180.0000 118.3000  1.3498
IC +N   CA   *C   O     1.3498 118.3000  180.0000 120.5900  1.2306
IC CA   C    +N   +CA   1.5202 118.3000  180.0000 124.5000  1.4548
IC N    C    *CA  CB    1.4533 105.8900  121.7900 111.9800  1.5584
IC N    C    *CA  HA    1.4533 105.8900 -116.3400 107.7100  1.0837
IC N    CA   CB   SG    1.4533 111.5600  180.0000 113.8700  1.8359
IC SG   CA   *CB  HB1   1.8359 113.8700  119.9100 107.2400  1.1134
IC SG   CA   *CB  HB2   1.8359 113.8700 -125.3200 109.8200  1.1124
IC CA   CB   SG   HG1   1.5584 113.8700  176.9600  97.1500  1.3341

RESI GLN          0.00
GROUP   
ATOM N    NH1    -0.47  !     |          
ATOM HN   H       0.31  !  HN-N          
ATOM CA   CT1     0.07  !     |   HB1 HG1 OE1   HE21 (cis to OE1)
ATOM HA   HB1     0.09  !     |   |   |   ||    /
GROUP                   !  HA-CA--CB--CG--CD--NE2
ATOM CB   CT2    -0.18  !     |   |   |         \
ATOM HB1  HA2     0.09  !     |   HB2 HG2       HE22 (trans to OE1)
ATOM HB2  HA2     0.09  !   O=C          
GROUP                   !     |          
ATOM CG   CT2    -0.18
ATOM HG1  HA2     0.09
ATOM HG2  HA2     0.09
GROUP   
ATOM CD   CC      0.55
ATOM OE1  O      -0.55
GROUP   
ATOM NE2  NH2    -0.62
ATOM HE21 H       0.32
ATOM HE22 H       0.30
GROUP   
ATOM C    C       0.51
ATOM O    O      -0.51
BOND CB CA  CG  CB   CD  CG   NE2 CD   
BOND N  HN  N   CA   C   CA   
BOND C  +N  CA  HA   CB  HB1  CB  HB2  CG HG1   
BOND CG HG2 NE2 HE21 NE2 HE22   
DOUBLE O  C    CD  OE1  
IMPR N   -C  CA   HN    C   CA +N   O   
IMPR CD  NE2 CG   OE1   CD  CG NE2  OE1   
IMPR NE2 CD  HE21 HE22  NE2 CD HE22 HE21   
CMAP -C  N  CA  C   N  CA  C  +N
DONOR HN N   
DONOR HE21 NE2   
DONOR HE22 NE2   
ACCEPTOR OE1 CD   
ACCEPTOR O C   
IC -C   CA   *N   HN    1.3477 123.9300  180.0000 114.4500  0.9984
IC -C   N    CA   C     1.3477 123.9300  180.0000 106.5700  1.5180
IC N    CA   C    +N    1.4506 106.5700  180.0000 117.7200  1.3463
IC +N   CA   *C   O     1.3463 117.7200  180.0000 120.5900  1.2291
IC CA   C    +N   +CA   1.5180 117.7200  180.0000 124.3500  1.4461
IC N    C    *CA  CB    1.4506 106.5700  121.9100 111.6800  1.5538
IC N    C    *CA  HA    1.4506 106.5700 -116.8200 107.5300  1.0832
IC N    CA   CB   CG    1.4506 111.4400  180.0000 115.5200  1.5534
IC CG   CA   *CB  HB1   1.5534 115.5200  120.9300 106.8000  1.1147
IC CG   CA   *CB  HB2   1.5534 115.5200 -124.5800 109.3400  1.1140
IC CA   CB   CG   CD    1.5538 115.5200  180.0000 112.5000  1.5320
IC CD   CB   *CG  HG1   1.5320 112.5000  118.6900 110.4100  1.1112
IC CD   CB   *CG  HG2   1.5320 112.5000 -121.9100 110.7400  1.1094
IC CB   CG   CD   OE1   1.5534 112.5000  180.0000 121.5200  1.2294
IC OE1  CG   *CD  NE2   1.2294 121.5200  179.5700 116.8400  1.3530
IC CG   CD   NE2  HE21  1.5320 116.8400 -179.7200 116.8600  0.9959
IC HE21 CD   *NE2 HE22  0.9959 116.8600 -178.9100 119.8300  0.9943

RESI GLU         -1.00
GROUP   
ATOM N    NH1    -0.47  !     |          
ATOM HN   H       0.31  !  HN-N          
ATOM CA   CT1     0.07  !     |   HB1 HG1   OE1
ATOM HA   HB1     0.09  !     |   |   |    //
GROUP                   !  HA-CA--CB--CG--CD
ATOM CB   CT2A   -0.18  !     |   |   |    \
ATOM HB1  HA2     0.09  !     |   HB2 HG2   OE2(-)
ATOM HB2  HA2     0.09  !   O=C          
GROUP                   !     |          
ATOM CG   CT2    -0.28
ATOM HG1  HA2     0.09
ATOM HG2  HA2     0.09
ATOM CD   CC      0.62
ATOM OE1  OC     -0.76
ATOM OE2  OC     -0.76
GROUP   
ATOM C    C       0.51
ATOM O    O      -0.51
BOND CB CA  CG CB  CD CG  OE2 CD   
BOND N  HN  N  CA C   CA   
BOND C  +N  CA HA  CB HB1 CB  HB2 CG  HG1   
BOND CG HG2  
DOUBLE O  C   CD  OE1 
IMPR N   -C CA  HN  C CA +N O   
IMPR CD CG OE2 OE1
CMAP -C  N  CA  C   N  CA  C  +N
DONOR HN N   
ACCEPTOR OE1 CD   
ACCEPTOR OE2 CD   
ACCEPTOR O C   
IC -C   CA   *N   HN    1.3471 124.4500  180.0000 113.9900  0.9961
IC -C   N    CA   C     1.3471 124.4500  180.0000 107.2700  1.5216
IC N    CA   C    +N    1.4512 107.2700  180.0000 117.2500  1.3501
IC +N   CA   *C   O     1.3501 117.2500  180.0000 121.0700  1.2306
IC CA   C    +N   +CA   1.5216 117.2500  180.0000 124.3000  1.4530
IC N    C    *CA  CB    1.4512 107.2700  121.9000 111.7100  1.5516
IC N    C    *CA  HA    1.4512 107.2700 -118.0600 107.2600  1.0828
IC N    CA   CB   CG    1.4512 111.0400  180.0000 115.6900  1.5557
IC CG   CA   *CB  HB1   1.5557 115.6900  121.2200 108.1600  1.1145
IC CG   CA   *CB  HB2   1.5557 115.6900 -123.6500 109.8100  1.1131
IC CA   CB   CG   CD    1.5516 115.6900  180.0000 115.7300  1.5307
IC CD   CB   *CG  HG1   1.5307 115.7300  117.3800 109.5000  1.1053
IC CD   CB   *CG  HG2   1.5307 115.7300 -121.9600 111.0000  1.1081
IC CB   CG   CD   OE1   1.5557 115.7300  180.0000 114.9900  1.2590
IC OE1  CG   *CD  OE2   1.2590 114.9900 -179.1000 120.0800  1.2532

RESI GLY          0.00
!GROUP   
GROUP   
ATOM N    NH1    -0.47  !     |
ATOM HN   H       0.31  !     N-H
ATOM CA   CT2    -0.02  !     |  
ATOM HA1  HB2     0.09  !     |  
ATOM HA2  HB2     0.09  ! HA1-CA-HA2
GROUP                   !     |  
ATOM C    C       0.51  !     |  
ATOM O    O      -0.51  !     C=O
                        !     |
BOND N HN  N  CA  C CA   
BOND C +N  CA HA1 CA HA2  
DOUBLE O  C 
IMPR N -C  CA HN  C CA   +N O   
CMAP -C  N  CA  C   N  CA  C  +N
DONOR HN N   
ACCEPTOR O C   
IC -C   CA   *N   HN    1.3475 122.8200  180.0000 115.6200  0.9992
IC -C   N    CA   C     1.3475 122.8200  180.0000 108.9400  1.4971
IC N    CA   C    +N    1.4553 108.9400  180.0000 117.6000  1.3479
IC +N   CA   *C   O     1.3479 117.6000  180.0000 120.8500  1.2289
IC CA   C    +N   +CA   1.4971 117.6000  180.0000 124.0800  1.4560
IC N    C    *CA  HA1   1.4553 108.9400  117.8600 108.0300  1.0814
IC N    C    *CA  HA2   1.4553 108.9400 -118.1200 107.9500  1.0817
PATCHING FIRS GLYP   

RESI HSD          0.00  ! neutral HIS, proton on ND1
GROUP   
ATOM N    NH1    -0.47  !     |          HD1    HE1
ATOM HN   H       0.31  !  HN-N           |     /
ATOM CA   CT1     0.07  !     |   HB1    ND1--CE1
ATOM HA   HB1     0.09  !     |   |     /      ||
GROUP                   !  HA-CA--CB--CG       ||
ATOM CB   CT2    -0.09  !     |   |     \\     ||
ATOM HB1  HA2     0.09  !     |   HB2    CD2--NE2
ATOM HB2  HA2     0.09  !   O=C           |
ATOM ND1  NR1    -0.36  !     |          HD2
ATOM HD1  H       0.32
ATOM CG   CPH1   -0.05
GROUP   
ATOM CE1  CPH2    0.25
ATOM HE1  HR1     0.13
ATOM NE2  NR2    -0.70
ATOM CD2  CPH1    0.22
ATOM HD2  HR3     0.10
GROUP   
ATOM C    C       0.51
ATOM O    O      -0.51
BOND CB  CA   CG  CB   ND1 CG   CE1 ND1   
BOND NE2 CD2  N   HN   N   CA   
BOND C   CA   C   +N   CA  HA   CB  HB1   
BOND CB  HB2  ND1 HD1  CD2 HD2  CE1 HE1  
DOUBLE O  C   CG  CD2   CE1  NE2 
IMPR ND1 CG CE1 HD1  CD2 CG  NE2 HD2  CE1 ND1 NE2 HE1   
IMPR ND1 CE1 CG HD1  CD2 NE2 CG  HD2  CE1 NE2 ND1 HE1   
IMPR N   -C  CA HN   C   CA  +N  O   
CMAP -C  N  CA  C   N  CA  C  +N
DONOR HN N   
DONOR HD1 ND1   
ACCEPTOR NE2   
ACCEPTOR O C   
IC -C   CA   *N   HN    1.3475 123.2700  180.0000 115.2100  0.9988
IC -C   N    CA   C     1.3475 123.2700  180.0000 107.7000  1.5166
IC N    CA   C    +N    1.4521 107.7000  180.0000 117.5700  1.3509
IC +N   CA   *C   O     1.3509 117.5700  180.0000 120.2400  1.2273
IC CA   C    +N   +CA   1.5166 117.5700  180.0000 123.7200  1.4545
IC N    C    *CA  CB    1.4521 107.7000  122.4600 109.9900  1.5519
IC N    C    *CA  HA    1.4521 107.7000 -117.4900 107.3700  1.0830
IC N    CA   CB   CG    1.4521 112.1200  180.0000 114.0500  1.5041
IC CG   CA   *CB  HB1   1.5041 114.0500  121.1700 109.0100  1.1118
IC CG   CA   *CB  HB2   1.5041 114.0500 -122.3600 109.5300  1.1121
IC CA   CB   CG   ND1   1.5519 114.0500   90.0000 124.1000  1.3783
IC ND1  CB   *CG  CD2   1.3783 124.1000 -171.2900 129.6000  1.3597
IC CB   CG   ND1  CE1   1.5041 124.1000 -173.2100 107.0300  1.3549
IC CB   CG   CD2  NE2   1.5041 129.6000  171.9900 110.0300  1.3817
IC NE2  ND1  *CE1 HE1   1.3166 111.6300 -179.6300 123.8900  1.0932
IC CE1  CG   *ND1 HD1   1.3549 107.0300 -174.6500 126.2600  1.0005
IC NE2  CG   *CD2 HD2   1.3817 110.0300 -177.8500 129.6300  1.0834

RESI HSE          0.00  ! neutral His, proton on NE2
GROUP   
ATOM N    NH1    -0.47  !     |                 HE1
ATOM HN   H       0.31  !  HN-N             __  /
ATOM CA   CT1     0.07  !     |   HB1    ND1--CE1
ATOM HA   HB1     0.09  !     |   |     /      |
GROUP                   !  HA-CA--CB--CG       |
ATOM CB   CT2    -0.08  !     |   |     \\     |
ATOM HB1  HA2     0.09  !     |   HB2    CD2--NE2
ATOM HB2  HA2     0.09  !   O=C           |     \
ATOM ND1  NR2    -0.70  !     |          HD2    HE2
ATOM CG   CPH1    0.22
ATOM CE1  CPH2    0.25
ATOM HE1  HR1     0.13
GROUP
ATOM NE2  NR1    -0.36
ATOM HE2  H       0.32
ATOM CD2  CPH1   -0.05
ATOM HD2  HR3     0.09
GROUP   
ATOM C    C       0.51
ATOM O    O      -0.51
BOND CB  CA   CG  CB   ND1 CG     
BOND NE2 CD2  N   HN   N   CA      
BOND C   CA   C   +N   NE2 CE1  CA  HA   CB HB1   
BOND CB  HB2  NE2 HE2  CD2 HD2  CE1 HE1 
DOUBLE   O   C   CD2 CG   CE1 ND1
IMPR NE2 CD2 CE1 HE2  CD2 CG  NE2 HD2  CE1 ND1 NE2 HE1   
IMPR NE2 CE1 CD2 HE2  CD2 NE2 CG  HD2  CE1 NE2 ND1 HE1   
IMPR N   -C  CA  HN   C   CA  +N  O   
CMAP -C  N  CA  C   N  CA  C  +N
DONOR HN N   
DONOR HE2 NE2   
ACCEPTOR ND1   
ACCEPTOR O C   
IC -C   CA   *N   HN    1.3472 124.1600  180.0000 114.3600  0.9991
IC -C   N    CA   C     1.3472 124.1600  180.0000 106.4300  1.5166
IC N    CA   C    +N    1.4532 106.4300  180.0000 116.9700  1.3446
IC +N   CA   *C   O     1.3446 116.9700  180.0000 120.6800  1.2290
IC CA   C    +N   +CA   1.5166 116.9700  180.0000 124.9500  1.4505
IC N    C    *CA  CB    1.4532 106.4300  123.5200 111.6700  1.5578
IC N    C    *CA  HA    1.4532 106.4300 -116.4900 107.0800  1.0833
IC N    CA   CB   CG    1.4532 112.8200  180.0000 116.9400  1.5109
IC CG   CA   *CB  HB1   1.5109 116.9400  119.8000 107.9100  1.1114
IC CG   CA   *CB  HB2   1.5109 116.9400 -124.0400 109.5000  1.1101
IC CA   CB   CG   ND1   1.5578 116.9400   90.0000 120.1700  1.3859
IC ND1  CB   *CG  CD2   1.3859 120.1700 -178.2600 129.7100  1.3596
IC CB   CG   ND1  CE1   1.5109 120.1700 -179.2000 105.2000  1.3170
IC CB   CG   CD2  NE2   1.5109 129.7100  178.6600 105.8000  1.3782
IC NE2  ND1  *CE1 HE1   1.3539 111.7600  179.6900 124.5800  1.0929
IC CE1  CD2  *NE2 HE2   1.3539 107.1500 -178.6900 125.8600  0.9996
IC NE2  CG   *CD2 HD2   1.3782 105.8000 -179.3500 129.8900  1.0809

RESI HSP          1.00  ! Protonated His
GROUP   
ATOM N    NH1    -0.47  !     |          HD1    HE1
ATOM HN   H       0.31  !  HN-N           |     /
ATOM CA   CT1     0.07  !     |   HB1    ND1--CE1
ATOM HA   HB1     0.09  !     |   |     /      ||
GROUP                   !  HA-CA--CB--CG       ||
ATOM CB   CT2A   -0.05  !     |   |     \\     ||
ATOM HB1  HA2     0.09  !     |   HB2    CD2--NE2(+)
ATOM HB2  HA2     0.09  !   O=C           |     \
ATOM CD2  CPH1    0.19  !     |          HD2    HE2
ATOM HD2  HR1     0.13
ATOM CG   CPH1    0.19
GROUP
ATOM NE2  NR3    -0.51
ATOM HE2  H       0.44
ATOM ND1  NR3    -0.51
ATOM HD1  H       0.44
ATOM CE1  CPH2    0.32
ATOM HE1  HR2     0.18
GROUP   
ATOM C    C       0.51
ATOM O    O      -0.51
BOND CB  CA   CG  CB   ND1 CG   CE1 ND1   
BOND NE2 CD2  N   HN   N   CA   
BOND C   CA   C   +N  CA  HA  CB HB1   
BOND CB  HB2  ND1 HD1  NE2 HE2  CD2 HD2 CE1 HE1
DOUBLE  O   C   CD2 CG     NE2 CE1
IMPR ND1 CG  CE1 HD1  ND1 CE1 CG  HD1
IMPR NE2 CD2 CE1 HE2  NE2 CE1 CD2 HE2   
IMPR N   -C  CA  HN   C   CA  +N  O   
CMAP -C  N  CA  C   N  CA  C  +N
DONOR HN N   
DONOR HD1 ND1   
DONOR HE2 NE2   
ACCEPTOR O C   
IC -C   CA   *N   HN    1.3489 123.9300  180.0000 118.8000  1.0041
IC -C   N    CA   C     1.3489 123.9300  180.0000 112.0300  1.5225
IC N    CA   C    +N    1.4548 112.0300  180.0000 116.4900  1.3464
IC +N   CA   *C   O     1.3464 116.4900  180.0000 121.2000  1.2284
IC CA   C    +N   +CA   1.5225 116.4900  180.0000 124.2400  1.4521
IC N    C    *CA  CB    1.4548 112.0300  125.1300 109.3800  1.5533
IC N    C    *CA  HA    1.4548 112.0300 -119.2000 106.7200  1.0832
IC N    CA   CB   CG    1.4548 112.2500  180.0000 114.1800  1.5168
IC CG   CA   *CB  HB1   1.5168 114.1800  122.5000 108.9900  1.1116
IC CG   CA   *CB  HB2   1.5168 114.1800 -121.5100 108.9700  1.1132
IC CA   CB   CG   ND1   1.5533 114.1800   90.0000 122.9400  1.3718
IC ND1  CB   *CG  CD2   1.3718 122.9400 -165.2600 128.9300  1.3549
IC CB   CG   ND1  CE1   1.5168 122.9400 -167.6200 108.9000  1.3262
IC CB   CG   CD2  NE2   1.5168 128.9300  167.1300 106.9300  1.3727
IC NE2  ND1  *CE1 HE1   1.3256 108.5000  178.3900 125.7600  1.0799
IC CE1  CD2  *NE2 HE2   1.3256 108.8200 -172.9400 125.5200  1.0020
IC CE1  CG   *ND1 HD1   1.3262 108.9000  171.4900 126.0900  1.0018
IC NE2  CG   *CD2 HD2   1.3727 106.9300 -174.4900 128.4100  1.0867

RESI ILE          0.00
GROUP   
ATOM N    NH1    -0.47  !     |    HG21 HG22
ATOM HN   H       0.31  !  HN-N      | / 
ATOM CA   CT1     0.07  !     |     CG2--HG23
ATOM HA   HB1     0.09  !     |    /
GROUP                   !  HA-CA--CB-HB    HD1
ATOM CB   CT1    -0.09  !     |    \       /
ATOM HB   HA1     0.09  !     |     CG1--CD--HD2
GROUP                   !   O=C    / \     \	 
ATOM CG2  CT3    -0.27  !     | HG11 HG12  HD3
ATOM HG21 HA3     0.09
ATOM HG22 HA3     0.09
ATOM HG23 HA3     0.09
GROUP   
ATOM CG1  CT2    -0.18
ATOM HG11 HA2     0.09
ATOM HG12 HA2     0.09
GROUP   
ATOM CD   CT3    -0.27
ATOM HD1  HA3     0.09
ATOM HD2  HA3     0.09
ATOM HD3  HA3     0.09
GROUP   
ATOM C    C       0.51
ATOM O    O      -0.51
BOND CB  CA   CG1 CB   CG2 CB   CD  CG1   
BOND N   HN   N   CA    C   CA   C   +N   
BOND CA  HA   CB  HB   CG1 HG11 CG1 HG12 CG2 HG21   
BOND CG2 HG22 CG2 HG23 CD  HD1  CD  HD2  CD  HD3 
DOUBLE  O   C
IMPR N -C CA HN  C CA +N O   
CMAP -C  N  CA  C   N  CA  C  +N
DONOR HN N   
ACCEPTOR O C   
IC -C   CA   *N   HN    1.3470 124.1600  180.0000 114.1900  0.9978
IC -C   N    CA   C     1.3470 124.1600  180.0000 106.3500  1.5190
IC N    CA   C    +N    1.4542 106.3500  180.0000 117.9700  1.3465
IC +N   CA   *C   O     1.3465 117.9700  180.0000 120.5900  1.2300
IC CA   C    +N   +CA   1.5190 117.9700  180.0000 124.2100  1.4467
IC N    C    *CA  CB    1.4542 106.3500  124.2200 112.9300  1.5681
IC N    C    *CA  HA    1.4542 106.3500 -115.6300 106.8100  1.0826
IC N    CA   CB   CG1   1.4542 112.7900  180.0000 113.6300  1.5498
IC CG1  CA   *CB  HB    1.5498 113.6300  114.5500 104.4800  1.1195
IC CG1  CA   *CB  CG2   1.5498 113.6300 -130.0400 113.9300  1.5452
IC CA   CB   CG2  HG21  1.5681 113.9300 -171.3000 110.6100  1.1100
IC HG21 CB   *CG2 HG22  1.1100 110.6100  119.3500 110.9000  1.1102
IC HG21 CB   *CG2 HG23  1.1100 110.6100 -120.0900 110.9700  1.1105
IC CA   CB   CG1  CD    1.5681 113.6300  180.0000 114.0900  1.5381
IC CD   CB   *CG1 HG11  1.5381 114.0900  122.3600 109.7800  1.1130
IC CD   CB   *CG1 HG12  1.5381 114.0900 -120.5900 108.8900  1.1141
IC CB   CG1  CD   HD1   1.5498 114.0900 -176.7800 110.3100  1.1115
IC HD1  CG1  *CD  HD2   1.1115 110.3100  119.7500 110.6500  1.1113
IC HD1  CG1  *CD  HD3   1.1115 110.3100 -119.7000 111.0200  1.1103

RESI LEU          0.00
GROUP   
ATOM N    NH1    -0.47  !     |        HD11 HD12
ATOM HN   H       0.31  !  HN-N          | /
ATOM CA   CT1     0.07  !     |   HB1   CD1--HD13
ATOM HA   HB1     0.09  !     |   |    /
GROUP                   !  HA-CA--CB--CG-HG
ATOM CB   CT2    -0.18  !     |   |    \ 
ATOM HB1  HA2     0.09  !     |   HB2   CD2--HD23
ATOM HB2  HA2     0.09  !   O=C          | \
GROUP                   !     |        HD21 HD22
ATOM CG   CT1    -0.09
ATOM HG   HA1     0.09
GROUP   
ATOM CD1  CT3    -0.27
ATOM HD11 HA3     0.09
ATOM HD12 HA3     0.09
ATOM HD13 HA3     0.09
GROUP   
ATOM CD2  CT3    -0.27
ATOM HD21 HA3     0.09
ATOM HD22 HA3     0.09
ATOM HD23 HA3     0.09
GROUP   
ATOM C    C       0.51
ATOM O    O      -0.51
BOND CB  CA   CG  CB   CD1 CG   CD2 CG   
BOND N   HN   N   CA    C   CA   C +N   
BOND CA  HA   CB  HB1  CB  HB2  CG  HG   CD1 HD11   
BOND CD1 HD12 CD1 HD13 CD2 HD21 CD2 HD22 CD2 HD23
DOUBLE   O   C
IMPR N -C CA HN  C CA +N O   
CMAP -C  N  CA  C   N  CA  C  +N
DONOR HN N   
ACCEPTOR O C   
IC -C   CA   *N   HN    1.3474 124.3100  180.0000 114.2600  0.9979
IC -C   N    CA   C     1.3474 124.3100  180.0000 106.0500  1.5184
IC N    CA   C    +N    1.4508 106.0500  180.0000 117.9300  1.3463
IC +N   CA   *C   O     1.3463 117.9300  180.0000 120.5600  1.2299
IC CA   C    +N   +CA   1.5184 117.9300  180.0000 124.2600  1.4467
IC N    C    *CA  CB    1.4508 106.0500  121.5200 112.1200  1.5543
IC N    C    *CA  HA    1.4508 106.0500 -116.5000 107.5700  1.0824
IC N    CA   CB   CG    1.4508 111.1900  180.0000 117.4600  1.5472
IC CG   CA   *CB  HB1   1.5472 117.4600  120.9800 107.1700  1.1145
IC CG   CA   *CB  HB2   1.5472 117.4600 -124.6700 108.9800  1.1126
IC CA   CB   CG   CD1   1.5543 117.4600  180.0000 110.4800  1.5361
IC CD1  CB   *CG  CD2   1.5361 110.4800  120.0000 112.5700  1.5360
IC CD1  CD2  *CG  HG    1.5361 110.2600  120.0000 108.0200  1.1168
IC CB   CG   CD1  HD11  1.5472 110.4800  177.3300 110.5400  1.1111
IC HD11 CG   *CD1 HD12  1.1111 110.5400  119.9600 110.6200  1.1112
IC HD11 CG   *CD1 HD13  1.1111 110.5400 -119.8500 110.6900  1.1108
IC CB   CG   CD2  HD21  1.5472 112.5700  178.9600 110.3200  1.1116
IC HD21 CG   *CD2 HD22  1.1116 110.3200  119.7100 111.6900  1.1086
IC HD21 CG   *CD2 HD23  1.1116 110.3200 -119.6100 110.4900  1.1115

RESI LYS          1.00
GROUP   
ATOM N    NH1    -0.47  !     |                   
ATOM HN   H       0.31  !  HN-N                   
ATOM CA   CT1     0.07  !     |   HB1 HG1 HD1 HE1    HZ1
ATOM HA   HB1     0.09  !     |   |   |   |   |     /   
GROUP                   !  HA-CA--CB--CG--CD--CE--NZ--HZ2
ATOM CB   CT2    -0.18  !     |   |   |   |   |     \
ATOM HB1  HA2     0.09  !     |   HB2 HG2 HD2 HE2    HZ3
ATOM HB2  HA2     0.09  !   O=C                  
GROUP                   !     |                  
ATOM CG   CT2    -0.18
ATOM HG1  HA2     0.09
ATOM HG2  HA2     0.09
GROUP   
ATOM CD   CT2    -0.18
ATOM HD1  HA2     0.09
ATOM HD2  HA2     0.09
GROUP   
ATOM CE   CT2     0.21
ATOM HE1  HA2     0.05
ATOM HE2  HA2     0.05
ATOM NZ   NH3    -0.30
ATOM HZ1  HC      0.33
ATOM HZ2  HC      0.33
ATOM HZ3  HC      0.33
GROUP   
ATOM C    C       0.51
ATOM O    O      -0.51
BOND CB CA   CG CB   CD CG   CE CD   NZ CE   
BOND N  HN   N  CA    C  CA   
BOND C  +N   CA HA   CB HB1  CB HB2  CG HG1   
BOND CG HG2  CD HD1  CD HD2  CE HE1  CE HE2 
DOUBLE   O  C   
BOND NZ HZ1  NZ HZ2  NZ HZ3   
IMPR N -C CA HN  C CA +N O   
CMAP -C  N  CA  C   N  CA  C  +N
DONOR HN N   
DONOR HZ1 NZ   
DONOR HZ2 NZ   
DONOR HZ3 NZ   
ACCEPTOR O C   
IC -C   CA   *N   HN    1.3482 123.5700  180.0000 115.1100  0.9988
IC -C   N    CA   C     1.3482 123.5700  180.0000 107.2900  1.5187
IC N    CA   C    +N    1.4504 107.2900  180.0000 117.2700  1.3478
IC +N   CA   *C   O     1.3478 117.2700  180.0000 120.7900  1.2277
IC CA   C    +N   +CA   1.5187 117.2700  180.0000 124.9100  1.4487
IC N    C    *CA  CB    1.4504 107.2900  122.2300 111.3600  1.5568
IC N    C    *CA  HA    1.4504 107.2900 -116.8800 107.3600  1.0833
IC N    CA   CB   CG    1.4504 111.4700  180.0000 115.7600  1.5435
IC CG   CA   *CB  HB1   1.5435 115.7600  120.9000 107.1100  1.1146
IC CG   CA   *CB  HB2   1.5435 115.7600 -124.4800 108.9900  1.1131
IC CA   CB   CG   CD    1.5568 115.7600  180.0000 113.2800  1.5397
IC CD   CB   *CG  HG1   1.5397 113.2800  120.7400 109.1000  1.1138
IC CD   CB   *CG  HG2   1.5397 113.2800 -122.3400 108.9900  1.1143
IC CB   CG   CD   CE    1.5435 113.2800  180.0000 112.3300  1.5350
IC CE   CG   *CD  HD1   1.5350 112.3300  122.2500 108.4100  1.1141
IC CE   CG   *CD  HD2   1.5350 112.3300 -121.5900 108.1300  1.1146
IC CG   CD   CE   NZ    1.5397 112.3300  180.0000 110.4600  1.4604
IC NZ   CD   *CE  HE1   1.4604 110.4600  119.9100 110.5100  1.1128
IC NZ   CD   *CE  HE2   1.4604 110.4600 -120.0200 110.5700  1.1123
IC CD   CE   NZ   HZ1   1.5350 110.4600  179.9200 110.0200  1.0404
IC HZ1  CE   *NZ  HZ2   1.0404 110.0200  120.2700 109.5000  1.0402
IC HZ1  CE   *NZ  HZ3   1.0404 110.0200 -120.1300 109.4000  1.0401

RESI MET          0.00
GROUP   
ATOM N    NH1    -0.47  !     |                   
ATOM HN   H       0.31  !  HN-N                   
ATOM CA   CT1     0.07  !     |   HB1 HG1     HE1 
ATOM HA   HB1     0.09  !     |   |   |       |   
GROUP                   !  HA-CA--CB--CG--SD--CE--HE3
ATOM CB   CT2    -0.18  !     |   |   |       |   
ATOM HB1  HA2     0.09  !     |   HB2 HG2     HE2 
ATOM HB2  HA2     0.09  !   O=C                  
GROUP                   !     |                  
ATOM CG   CT2    -0.14
ATOM HG1  HA2     0.09
ATOM HG2  HA2     0.09
ATOM SD   S      -0.09
ATOM CE   CT3    -0.22
ATOM HE1  HA3     0.09
ATOM HE2  HA3     0.09
ATOM HE3  HA3     0.09
GROUP   
ATOM C    C       0.51
ATOM O    O      -0.51
BOND CB CA   CG CB   SD CG   CE SD   
BOND N  HN   N  CA    C  CA   C  +N   
BOND CA HA   CB HB1  CB HB2  CG HG1  CG HG2   
BOND CE HE1  CE HE2  CE HE3  
DOUBLE   O  C   
IMPR N -C CA HN  C CA +N O   
CMAP -C  N  CA  C   N  CA  C  +N
DONOR HN N   
ACCEPTOR O C   
IC -C   CA   *N   HN    1.3478 124.2100  180.0000 114.3900  0.9978
IC -C   N    CA   C     1.3478 124.2100  180.0000 106.3100  1.5195
IC N    CA   C    +N    1.4510 106.3100  180.0000 117.7400  1.3471
IC +N   CA   *C   O     1.3471 117.7400  180.0000 120.6400  1.2288
IC CA   C    +N   +CA   1.5195 117.7400  180.0000 124.5200  1.4471
IC N    C    *CA  CB    1.4510 106.3100  121.6200 111.8800  1.5546
IC N    C    *CA  HA    1.4510 106.3100 -116.9800 107.5700  1.0832
IC N    CA   CB   CG    1.4510 111.2500  180.0000 115.9200  1.5460
IC CG   CA   *CB  HB1   1.5460 115.9200  120.5600 106.9000  1.1153
IC CG   CA   *CB  HB2   1.5460 115.9200 -124.8000 109.3800  1.1129
IC CA   CB   CG   SD    1.5546 115.9200  180.0000 110.2800  1.8219
IC SD   CB   *CG  HG1   1.8219 110.2800  120.5000 110.3400  1.1106
IC SD   CB   *CG  HG2   1.8219 110.2800 -121.1600 109.6400  1.1119
IC CB   CG   SD   CE    1.5460 110.2800  180.0000  98.9400  1.8206
IC CG   SD   CE   HE1   1.8219  98.9400 -179.4200 110.9100  1.1111
IC HE1  SD   *CE  HE2   1.1111 110.9100  119.9500 111.0300  1.1115
IC HE1  SD   *CE  HE3   1.1111 110.9100 -119.9500 111.0900  1.1112

RESI PHE          0.00
GROUP   
ATOM N    NH1    -0.47  !     |        HD1  HE1    
ATOM HN   H       0.31  !  HN-N         |    |   
ATOM CA   CT1     0.07  !     |   HB1  CD1--CE1
ATOM HA   HB1     0.09  !     |   |    //     \\
GROUP                   !  HA-CA--CB--CG      CZ--HZ
ATOM CB   CT2    -0.18  !     |   |    \  __  /
ATOM HB1  HA2     0.09  !     |   HB2  CD2--CE2
ATOM HB2  HA2     0.09  !   O=C         |    |  
GROUP                   !     |        HD2  HE2   
ATOM CG   CA      0.00
GROUP   
ATOM CD1  CA     -0.115
ATOM HD1  HP      0.115
GROUP   
ATOM CE1  CA     -0.115
ATOM HE1  HP      0.115
GROUP
ATOM CZ   CA     -0.115
ATOM HZ   HP      0.115
GROUP
ATOM CD2  CA     -0.115
ATOM HD2  HP      0.115
GROUP
ATOM CE2  CA     -0.115
ATOM HE2  HP      0.115
GROUP   
ATOM C    C       0.51
ATOM O    O      -0.51
BOND CB  CA   CG CB   CD2 CG   CE1 CD1   
BOND CZ  CE2  N   HN   
BOND N   CA    C   CA   C   +N   CA  HA   
BOND CB  HB1  CB HB2  CD1 HD1  CD2 HD2  CE1 HE1  
DOUBLE   O  C    CD1 CG  CZ CE1   CE2 CD2
BOND CE2 HE2  CZ HZ   
IMPR N -C CA HN  C CA +N O   
CMAP -C  N  CA  C   N  CA  C  +N
DONOR HN N   
ACCEPTOR O C   
IC -C   CA   *N   HN    1.3476 123.8900  180.0000 114.4700  0.9987
IC -C   N    CA   C     1.3476 123.8900  180.0000 106.3800  1.5229
IC N    CA   C    +N    1.4504 106.3800  180.0000 117.6500  1.3483
IC +N   CA   *C   O     1.3483 117.6500  180.0000 120.4900  1.2287
IC CA   C    +N   +CA   1.5229 117.6500  180.0000 124.1000  1.4523
IC N    C    *CA  CB    1.4504 106.3800  122.4900 112.4500  1.5594
IC N    C    *CA  HA    1.4504 106.3800 -115.6300 107.0500  1.0832
IC N    CA   CB   CG    1.4504 111.6300  180.0000 112.7600  1.5109
IC CG   CA   *CB  HB1   1.5109 112.7600  118.2700 109.1000  1.1119
IC CG   CA   *CB  HB2   1.5109 112.7600 -123.8300 111.1100  1.1113
IC CA   CB   CG   CD1   1.5594 112.7600   90.0000 120.3200  1.4059
IC CD1  CB   *CG  CD2   1.4059 120.3200 -177.9600 120.7600  1.4062
IC CB   CG   CD1  CE1   1.5109 120.3200 -177.3700 120.6300  1.4006
IC CE1  CG   *CD1 HD1   1.4006 120.6300  179.7000 119.6500  1.0814
IC CB   CG   CD2  CE2   1.5109 120.7600  177.2000 120.6200  1.4002
IC CE2  CG   *CD2 HD2   1.4002 120.6200 -178.6900 119.9900  1.0811
IC CG   CD1  CE1  CZ    1.4059 120.6300   -0.1200 119.9300  1.4004
IC CZ   CD1  *CE1 HE1   1.4004 119.9300 -179.6900 120.0100  1.0808
IC CZ   CD2  *CE2 HE2   1.4000 119.9600 -179.9300 119.8700  1.0811
IC CE1  CE2  *CZ  HZ    1.4004 119.9800  179.5100 119.9700  1.0807

RESI PRO          0.00
GROUP                   !       HD1 HD2
ATOM N    N      -0.29  !     |   \ /
ATOM CD   CP3     0.00  !     N---CD   HG1  ATOM CA   CP1     0.02
ATOM HD1  HA2     0.09  !     |     \  /
ATOM HD2  HA2     0.09  !     |      CG
ATOM CA   CP1     0.02  !     |     /  \
ATOM HA   HB1     0.09  !  HA-CA--CB   HG2
GROUP                   !     |   / \
ATOM CB   CP2    -0.18  !     | HB1 HB2
ATOM HB1  HA2     0.09  !   O=C
ATOM HB2  HA2     0.09  !     |
GROUP
ATOM CG   CP2    -0.18
ATOM HG1  HA2     0.09
ATOM HG2  HA2     0.09
GROUP   
ATOM C    C       0.51
ATOM O    O      -0.51
BOND C  CA  C   +N   
BOND N  CA  CA  CB  CB  CG  CG  CD  N   CD   
BOND HA CA  HG1 CG  HG2 CG  HD1 CD  HD2 CD  HB1 CB  HB2 CB
DOUBLE   O  C       
IMPR N -C CA CD   
IMPR C CA +N O   
CMAP -C  N  CA  C   N  CA  C  +N
ACCEPTOR O C   
IC -C   CA   *N   CD    1.3366 122.9400  178.5100 112.7500  1.4624
IC -C   N    CA   C     1.3366 122.9400  -76.1200 110.8600  1.5399
IC N    CA   C    +N    1.4585 110.8600  180.0000 114.7500  1.3569
IC +N   CA   *C   O     1.3569 114.7500  177.1500 120.4600  1.2316
IC CA   C    +N   +CA   1.5399 116.1200  180.0000 124.8900  1.4517
IC N    C    *CA  CB    1.4585 110.8600  113.7400 111.7400  1.5399
IC N    C    *CA  HA    1.4585 110.8600 -122.4000 109.0900  1.0837
IC N    CA   CB   CG    1.4585 102.5600   31.6100 104.3900  1.5322
IC CA   CB   CG   CD    1.5399 104.3900  -34.5900 103.2100  1.5317
IC CA   CG   *CB  HB1   1.4585 102.5600  120.0000 109.0200  1.1131
IC CA   CG   *CB  HB2   1.4585 102.5600 -120.0000 109.0200  1.1131
IC CB   CD   *CG  HG1   1.5399 104.3900  120.0000 112.9500  1.1077
IC CB   CD   *CG  HG2   1.5399 104.3900 -120.0000 109.2200  1.1143
IC N    CG   *CD  HD1   1.5322 103.2100  120.0000 110.0300  1.1137
IC N    CG   *CD  HD2   1.5322 103.2100 -120.0000 110.0000  1.1144
PATCHING FIRS PROP   

RESI SER          0.00
GROUP   
ATOM N    NH1    -0.47  !     |       
ATOM HN   H       0.31  !  HN-N       
ATOM CA   CT1     0.07  !     |   HB1
ATOM HA   HB1     0.09  !     |   |  
GROUP                   !  HA-CA--CB--OG
ATOM CB   CT2     0.05  !     |   |     \
ATOM HB1  HA2     0.09  !     |   HB2    HG1
ATOM HB2  HA2     0.09  !   O=C           
ATOM OG   OH1    -0.66  !     |           
ATOM HG1  H       0.43
GROUP   
ATOM C    C       0.51
ATOM O    O      -0.51
BOND CB CA   OG CB  N HN  N  CA   
BOND C  CA  C +N  CA HA  CB HB1   
BOND CB HB2  OG HG1  
DOUBLE   O  C      
IMPR N -C CA HN  C CA +N O   
CMAP -C  N  CA  C   N  CA  C  +N
DONOR HN N   
DONOR HG1 OG   
ACCEPTOR OG   
ACCEPTOR O C   
IC -C   CA   *N   HN    1.3474 124.3700  180.0000 114.1800  0.9999
IC -C   N    CA   C     1.3474 124.3700  180.0000 105.8100  1.5166
IC N    CA   C    +N    1.4579 105.8100  180.0000 117.7200  1.3448
IC +N   CA   *C   O     1.3448 117.7200  180.0000 120.2500  1.2290
IC CA   C    +N   +CA   1.5166 117.7200  180.0000 124.6300  1.4529
IC N    C    *CA  CB    1.4579 105.8100  124.7500 111.4000  1.5585
IC N    C    *CA  HA    1.4579 105.8100 -115.5600 107.3000  1.0821
IC N    CA   CB   OG    1.4579 114.2800  180.0000 112.4500  1.4341
IC OG   CA   *CB  HB1   1.4341 112.4500  119.3200 108.1000  1.1140
IC OG   CA   *CB  HB2   1.4341 112.4500 -123.8600 110.3800  1.1136
IC CA   CB   OG   HG1   1.5585 112.4500  165.9600 107.0800  0.9655

RESI THR          0.00
GROUP   
ATOM N    NH1    -0.47  !     |  
ATOM HN   H       0.31  !  HN-N  
ATOM CA   CT1     0.07  !     |     OG1--HG1
ATOM HA   HB1     0.09  !     |    /
GROUP                   !  HA-CA--CB-HB  
ATOM CB   CT1     0.14  !     |    \     
ATOM HB   HA1     0.09  !     |     CG2--HG21
ATOM OG1  OH1    -0.66  !   O=C    / \    
ATOM HG1  H       0.43  !     | HG21 HG22 
GROUP                 
ATOM CG2  CT3    -0.27
ATOM HG21 HA3     0.09
ATOM HG22 HA3     0.09
ATOM HG23 HA3     0.09
GROUP   
ATOM C    C       0.51
ATOM O    O      -0.51
BOND CB CA  OG1 CB   CG2 CB    N   HN   
BOND N  CA    C   CA    C   +N    CA  HA   
BOND CB HB  OG1 HG1  CG2 HG21  CG2 HG22  CG2 HG23
DOUBLE  O   C    
IMPR N -C CA HN  C CA +N O   
CMAP -C  N  CA  C   N  CA  C  +N
DONOR HN N   
DONOR HG1 OG1   
ACCEPTOR OG1   
ACCEPTOR O C   
IC -C   CA   *N   HN    1.3471 124.1200  180.0000 114.2600  0.9995
IC -C   N    CA   C     1.3471 124.1200  180.0000 106.0900  1.5162
IC N    CA   C    +N    1.4607 106.0900  180.0000 117.6900  1.3449
IC +N   CA   *C   O     1.3449 117.6900  180.0000 120.3000  1.2294
IC CA   C    +N   +CA   1.5162 117.6900  180.0000 124.6600  1.4525
IC N    C    *CA  CB    1.4607 106.0900  126.4600 112.7400  1.5693
IC N    C    *CA  HA    1.4607 106.0900 -114.9200 106.5300  1.0817
IC N    CA   CB   OG1   1.4607 114.8100  180.0000 112.1600  1.4252
IC OG1  CA   *CB  HB    1.4252 112.1600  116.3900 106.1100  1.1174
IC OG1  CA   *CB  CG2   1.4252 112.1600 -124.1300 115.9100  1.5324
IC CA   CB   OG1  HG1   1.5693 112.1600 -179.2800 105.4500  0.9633
IC CA   CB   CG2  HG21  1.5693 115.9100 -173.6500 110.8500  1.1104
IC HG21 CB   *CG2 HG22  1.1104 110.8500  119.5100 110.4100  1.1109
IC HG21 CB   *CG2 HG23  1.1104 110.8500 -120.3900 111.1100  1.1113

RESI TRP          0.00
GROUP   
ATOM N    NH1    -0.47  !     |                  HE3
ATOM HN   H       0.31  !  HN-N                   |
ATOM CA   CT1     0.07  !     |   HB1            CE3
ATOM HA   HB1     0.09  !     |   |             /  \\
GROUP                   !  HA-CA--CB---CG-----CD2   CZ3-HZ3
ATOM CB   CT2    -0.18  !     |   |    ||     ||     |
ATOM HB1  HA2     0.09  !     |   HB2  CD1    CE2   CH2-HH2
ATOM HB2  HA2     0.09  !   O=C       /   \   / \  //
GROUP                   !     |     HD1    NE1   CZ2
ATOM CG   CY     -0.03  !                   |     |
ATOM CD1  CA     -0.15  !                  HE1   HZ2
ATOM HD1  HP      0.22
ATOM NE1  NY     -0.51
ATOM HE1  H       0.37
ATOM CE2  CPT     0.24
ATOM CD2  CPT     0.11
ATOM CE3  CAI    -0.25
ATOM HE3  HP      0.17
ATOM CZ3  CA     -0.20
ATOM HZ3  HP      0.14
ATOM CZ2  CAI    -0.27
ATOM HZ2  HP      0.16
ATOM CH2  CA     -0.14
ATOM HH2  HP      0.14
GROUP
ATOM C    C       0.51
ATOM O    O      -0.51
BOND CB  CA   CG  CB   CD2 CG   NE1 CD1   
BOND CZ2 CE2   
BOND N   HN   N   CA     C   CA   C   +N   
BOND CZ3 CH2  CD2 CE3  NE1 CE2  CA  HA   CB  HB1   
BOND CB  HB2  CD1 HD1  NE1 HE1  CE3 HE3  CZ2 HZ2   
BOND CZ3 HZ3  CH2 HH2
DOUBLE  O   C   CD1 CG   CE2 CD2  CZ3 CE3  CH2 CZ2     
IMPR N -C CA HN  C CA +N O   
CMAP -C  N  CA  C   N  CA  C  +N
DONOR HN N   
DONOR HE1 NE1   
ACCEPTOR O C   
IC -C   CA   *N   HN    1.3482 123.5100  180.0000 115.0200  0.9972
IC -C   N    CA   C     1.3482 123.5100  180.0000 107.6900  1.5202
IC N    CA   C    +N    1.4507 107.6900  180.0000 117.5700  1.3505
IC +N   CA   *C   O     1.3505 117.5700  180.0000 121.0800  1.2304
IC CA   C    +N   +CA   1.5202 117.5700  180.0000 124.8800  1.4526
IC N    C    *CA  CB    1.4507 107.6900  122.6800 111.2300  1.5560
IC N    C    *CA  HA    1.4507 107.6900 -117.0200 106.9200  1.0835
IC N    CA   CB   CG    1.4507 111.6800  180.0000 115.1400  1.5233
IC CG   CA   *CB  HB1   1.5233 115.1400  119.1700 107.8400  1.1127
IC CG   CA   *CB  HB2   1.5233 115.1400 -124.7300 109.8700  1.1118
IC CA   CB   CG   CD2   1.5560 115.1400   90.0000 123.9500  1.4407
IC CD2  CB   *CG  CD1   1.4407 123.9500 -172.8100 129.1800  1.3679
IC CD1  CG   CD2  CE2   1.3679 106.5700   -0.0800 106.6500  1.4126
IC CG   CD2  CE2  NE1   1.4407 106.6500    0.1400 107.8700  1.3746
IC CE2  CG   *CD2 CE3   1.4126 106.6500  179.2100 132.5400  1.4011
IC CE2  CD2  CE3  CZ3   1.4126 120.8000   -0.2000 118.1600  1.4017
IC CD2  CE3  CZ3  CH2   1.4011 118.1600    0.1000 120.9700  1.4019
IC CE3  CZ3  CH2  CZ2   1.4017 120.9700    0.0100 120.8700  1.4030
IC CZ3  CD2  *CE3 HE3   1.4017 118.1600 -179.6200 121.8400  1.0815
IC CH2  CE3  *CZ3 HZ3   1.4019 120.9700 -179.8200 119.4500  1.0811
IC CZ2  CZ3  *CH2 HH2   1.4030 120.8700 -179.9200 119.5700  1.0811
IC CE2  CH2  *CZ2 HZ2   1.3939 118.4200  179.8700 120.0800  1.0790
IC CD1  CE2  *NE1 HE1   1.3752 108.8100  177.7800 124.6800  0.9767
IC CG   NE1  *CD1 HD1   1.3679 110.1000  178.1000 125.4300  1.0820

RESI TYR          0.00
GROUP   
ATOM N    NH1    -0.47  !     |        HD1  HE1    
ATOM HN   H       0.31  !  HN-N         |    |   
ATOM CA   CT1     0.07  !     |   HB1  CD1--CE1
ATOM HA   HB1     0.09  !     |   |   //      \\
GROUP                   !  HA-CA--CB--CG      CZ--OH
ATOM CB   CT2    -0.18  !     |   |    \  __  /     \
ATOM HB1  HA2     0.09  !     |   HB2  CD2--CE2     HH
ATOM HB2  HA2     0.09  !   O=C         |    |  
GROUP                   !     |        HD2  HE2   
ATOM CG   CA      0.00
GROUP   
ATOM CD1  CA     -0.115
ATOM HD1  HP      0.115
GROUP   
ATOM CE1  CA     -0.115
ATOM HE1  HP      0.115
GROUP
ATOM CZ   CA      0.11
ATOM OH   OH1    -0.54
ATOM HH   H       0.43
GROUP
ATOM CD2  CA     -0.115
ATOM HD2  HP      0.115
GROUP
ATOM CE2  CA     -0.115
ATOM HE2  HP      0.115
GROUP   
ATOM C    C       0.51
ATOM O    O      -0.51
BOND CB  CA   CG  CB   CD2 CG   CE1 CD1   
BOND CZ  CE2  OH  CZ   
BOND N   HN   N   CA    C   CA   C   +N   
BOND CA  HA   CB  HB1  CB  HB2  CD1 HD1  CD2 HD2   
BOND CE1 HE1  CE2 HE2  OH  HH
DOUBLE   O   C   CD1 CG  CE1  CZ  CE2 CD2      
IMPR N -C CA HN  C CA +N O   
CMAP -C  N  CA  C   N  CA  C  +N
DONOR HN N   
DONOR HH OH   
ACCEPTOR OH   
ACCEPTOR O C   
IC -C   CA   *N   HN    1.3476 123.8100  180.0000 114.5400  0.9986
IC -C   N    CA   C     1.3476 123.8100  180.0000 106.5200  1.5232
IC N    CA   C    +N    1.4501 106.5200  180.0000 117.3300  1.3484
IC +N   CA   *C   O     1.3484 117.3300  180.0000 120.6700  1.2287
IC CA   C    +N   +CA   1.5232 117.3300  180.0000 124.3100  1.4513
IC N    C    *CA  CB    1.4501 106.5200  122.2700 112.3400  1.5606
IC N    C    *CA  HA    1.4501 106.5200 -116.0400 107.1500  1.0833
IC N    CA   CB   CG    1.4501 111.4300  180.0000 112.9400  1.5113
IC CG   CA   *CB  HB1   1.5113 112.9400  118.8900 109.1200  1.1119
IC CG   CA   *CB  HB2   1.5113 112.9400 -123.3600 110.7000  1.1115
IC CA   CB   CG   CD1   1.5606 112.9400   90.0000 120.4900  1.4064
IC CD1  CB   *CG  CD2   1.4064 120.4900 -176.4600 120.4600  1.4068
IC CB   CG   CD1  CE1   1.5113 120.4900 -175.4900 120.4000  1.4026
IC CE1  CG   *CD1 HD1   1.4026 120.4000  178.9400 119.8000  1.0814
IC CB   CG   CD2  CE2   1.5113 120.4600  175.3200 120.5600  1.4022
IC CE2  CG   *CD2 HD2   1.4022 120.5600 -177.5700 119.9800  1.0813
IC CG   CD1  CE1  CZ    1.4064 120.4000   -0.1900 120.0900  1.3978
IC CZ   CD1  *CE1 HE1   1.3978 120.0900  179.6400 120.5800  1.0799
IC CZ   CD2  *CE2 HE2   1.3979 119.9200 -178.6900 119.7600  1.0798
IC CE1  CE2  *CZ  OH    1.3978 120.0500 -178.9800 120.2500  1.4063
IC CE1  CZ   OH   HH    1.3978 119.6800  175.4500 107.4700  0.9594

RESI VAL          0.00
GROUP   
ATOM N    NH1    -0.47  !     |    HG11 HG12
ATOM HN   H       0.31  !  HN-N      | / 
ATOM CA   CT1     0.07  !     |     CG1--HG13
ATOM HA   HB1     0.09  !     |    /
GROUP                   !  HA-CA--CB-HB  
ATOM CB   CT1    -0.09  !     |    \     
ATOM HB   HA1     0.09  !     |     CG2--HG21
GROUP                   !   O=C    / \   
ATOM CG1  CT3    -0.27  !     | HG21 HG22
ATOM HG11 HA3     0.09
ATOM HG12 HA3     0.09
ATOM HG13 HA3     0.09
GROUP   
ATOM CG2  CT3    -0.27
ATOM HG21 HA3     0.09
ATOM HG22 HA3     0.09
ATOM HG23 HA3     0.09
GROUP   
ATOM C    C       0.51
ATOM O    O      -0.51
BOND CB  CA    CG1 CB    CG2 CB    N   HN   
BOND N   CA     C   CA    C   +N    CA HA   
BOND CB  HB    CG1 HG11  CG1 HG12  CG1 HG13  CG2 HG21   
BOND CG2 HG22  CG2 HG23
DOUBLE    O   C   
IMPR N -C CA HN C CA +N O   
CMAP -C  N  CA  C   N  CA  C  +N
DONOR HN N   
ACCEPTOR O C   
IC -C   CA   *N   HN    1.3482 124.5700  180.0000 114.4100  0.9966
IC -C   N    CA   C     1.3482 124.5700  180.0000 105.5400  1.5180
IC N    CA   C    +N    1.4570 105.5400  180.0000 117.8300  1.3471
IC +N   CA   *C   O     1.3471 117.8300  180.0000 120.7000  1.2297
IC CA   C    +N   +CA   1.5180 117.8300  180.0000 124.0800  1.4471
IC N    C    *CA  CB    1.4570 105.5400  122.9500 111.2300  1.5660
IC N    C    *CA  HA    1.4570 105.5400 -117.2400 107.4600  1.0828
IC N    CA   CB   CG1   1.4570 113.0500  180.0000 113.9700  1.5441
IC CG1  CA   *CB  CG2   1.5441 113.9700  123.9900 112.1700  1.5414
IC CG1  CA   *CB  HB    1.5441 113.9700 -119.1700 107.5700  1.1178
IC CA   CB   CG1  HG11  1.5660 113.9700  177.8300 110.3000  1.1114
IC HG11 CB   *CG1 HG12  1.1114 110.3000  119.2500 111.6700  1.1097
IC HG11 CB   *CG1 HG13  1.1114 110.3000 -119.4900 110.7000  1.1110
IC CA   CB   CG2  HG21  1.5660 112.1700 -177.7800 110.7100  1.1108
IC HG21 CB   *CG2 HG22  1.1108 110.7100  120.0800 110.5600  1.1115
IC HG21 CB   *CG2 HG23  1.1108 110.7100 -119.5500 111.2300  1.1098

RESI ALAD        0.00 ! Alanine dipeptide
GROUP
ATOM CL   CT3   -0.27
ATOM HL1  HA3    0.09
ATOM HL2  HA3    0.09
ATOM HL3  HA3    0.09
GROUP
ATOM CLP  C      0.51
ATOM OL   O     -0.51
GROUP
ATOM NL   NH1   -0.47
ATOM HL   H      0.31
ATOM CA   CT1    0.07
ATOM HA   HB1    0.09
GROUP
ATOM CB   CT3   -0.27  !     HL1     OL           OR           HR1
ATOM HB1  HA3    0.09  !       \     ||   HL  HA  ||   HR      /
ATOM HB2  HA3    0.09  !        \    ||   |   |   ||   |      /
ATOM HB3  HA3    0.09  !   HL2---CL--CLP--NL--CA--CRP--NR---CR---HR2
GROUP                  !        /             |               \
ATOM CRP  C      0.51  !       /         HB1--CB--HB3          \
ATOM OR   O     -0.51  !     HL3              |                HR3
GROUP                  !                     HB2
ATOM NR   NH1   -0.47
ATOM HR   H      0.31
ATOM CR   CT3   -0.11
ATOM HR1  HA3    0.09
ATOM HR2  HA3    0.09
ATOM HR3  HA3    0.09

BOND CL  CLP   CLP NL    NL  CA
BOND CA  CRP   CRP NR    NR  CR
DOUBLE  CLP OL    CRP OR
BOND NL  HL    NR  HR
BOND CA  HA    CA  CB
BOND CL  HL1   CL  HL2   CL  HL3
BOND CB  HB1   CB  HB2   CB  HB3
BOND CR  HR1   CR  HR2   CR  HR3
IMPR CLP CL NL OL    NL CLP CA HL
IMPR CRP CA NR OR    NR CRP CR HR

CMAP CLP NL CA CRP NL CA CRP NR

ic clp nl  ca  crp  0.0 0.0  180.0  0.0 0.0 ! Phi
ic ca  clp *nl hl   0.0 0.0  180.0  0.0 0.0
ic hl  nl  ca  crp  0.0 0.0    0.0  0.0 0.0
ic nl  ca  crp nr   0.0 0.0  180.0  0.0 0.0 ! Psi
ic ca  nr  *crp or  0.0 0.0  180.0  0.0 0.0
ic nl  ca  crp or   0.0 0.0    0.0  0.0 0.0
ic cl  clp nl  ca   0.0 0.0  180.0  0.0 0.0 ! Omega Left
ic nl  cl  *clp ol  0.0 0.0  180.0  0.0 0.0
ic ol  clp nl  ca   0.0 0.0    0.0  0.0 0.0
ic ca  crp nr  cr   0.0 0.0  180.0  0.0 0.0 ! Omega Right
ic crp cr  *nr hr   0.0 0.0  180.0  0.0 0.0
ic ca  crp nr  hr   0.0 0.0  180.0  0.0 0.0
ic nl  crp *ca ha   0.0 0.0  240.0  0.0 0.0
ic nl  crp *ca cb   0.0 0.0  120.0  0.0 0.0
ic hl1 cl  clp nl   0.0 0.0  180.0  0.0 0.0
ic hl2 cl  clp nl   0.0 0.0   60.0  0.0 0.0
ic hl3 cl  clp ol   0.0 0.0  120.0  0.0 0.0
ic ha  ca  cb  hb1  0.0 0.0  180.0  0.0 0.0
ic nl  ca  cb  hb2  0.0 0.0  180.0  0.0 0.0
ic crp ca  cb  hb3  0.0 0.0  180.0  0.0 0.0
ic crp nr  cr  hr1  0.0 0.0  180.0  0.0 0.0
ic crp nr  cr  hr2  0.0 0.0   60.0  0.0 0.0
ic hr  nr  cr  hr3  0.0 0.0  120.0  0.0 0.0
ic ca  clp *nl hl   0.0 0.0  180.0  0.0 0.0
ic ca  nr  *crp or  0.0 0.0  180.0  0.0 0.0
ic hb1 hb2 *cb hb3  0.0 0.0  120.0  0.0 0.0
ic hl1 hl2 *cl hl3  0.0 0.0  240.0  0.0 0.0
ic hr1 hr2 *cr hr3  0.0 0.0  240.0  0.0 0.0
ic ha  ca  nl  hl   0.0 0.0  240.0  0.0 0.0
patch first none last none

PRES NTER         1.00 ! standard N-terminus
GROUP                  ! use in generate statement
ATOM N    NH3    -0.30 !
ATOM HT1  HC      0.33 !         HT1
ATOM HT2  HC      0.33 !     (+)/
ATOM HT3  HC      0.33 ! --CA--N--HT2
ATOM CA   CT1     0.21 !   |    \
ATOM HA   HB1     0.10 !   HA    HT3
DELETE ATOM HN   
BOND HT1 N HT2 N HT3 N   
DONOR HT1 N   
DONOR HT2 N   
DONOR HT3 N   
IC HT1  N    CA   C     0.0000  0.0000  180.0000  0.0000  0.0000
IC HT2  CA   *N   HT1   0.0000  0.0000  120.0000  0.0000  0.0000
IC HT3  CA   *N   HT2   0.0000  0.0000  120.0000  0.0000  0.0000

PRES GLYP         1.00 ! Glycine N-terminus
GROUP                  ! use in generate statement
ATOM N    NH3    -0.30 !
ATOM HT1  HC      0.33 !   HA1   HT1
ATOM HT2  HC      0.33 !   | (+)/
ATOM HT3  HC      0.33 ! --CA--N--HT2
ATOM CA   CT2     0.13 !   |    \
ATOM HA1  HB2     0.09 !   HA2   HT3
ATOM HA2  HB2     0.09 !
DELETE ATOM HN   
BOND HT1 N HT2 N HT3 N   
DONOR HT1 N   
DONOR HT2 N   
DONOR HT3 N   
IC HT1  N    CA   C     0.0000  0.0000  180.0000  0.0000  0.0000
IC HT2  CA   *N   HT1   0.0000  0.0000  120.0000  0.0000  0.0000
IC HT3  CA   *N   HT2   0.0000  0.0000  120.0000  0.0000  0.0000

PRES PROP         1.00 ! Proline N-Terminal
GROUP                  ! use in generate statement
ATOM N    NP     -0.07 !   HA
ATOM HN1  HC      0.24 !   |
ATOM HN2  HC      0.24 !  -CA   HN1
ATOM CD   CP3     0.16 !  /  \ /
ATOM HD1  HA2     0.09 !       N(+)
ATOM HD2  HA2     0.09 !      / \
ATOM CA   CP1     0.16 !  -CD    HN2
ATOM HA   HB1     0.09 !   | \
BOND HN1 N HN2 N       !  HD1 HD2
DONOR HN1 N   
DONOR HN2 N   
IC HN1  CA   *N   CD    0.0000  0.0000  120.0000  0.0000  0.0000
IC HN2  CA   *N   HN1   0.0000  0.0000  120.0000  0.0000  0.0000

PRES ACE          0.00 ! acetylated N-terminus
                       ! do NOT use to create dipeptides, see ACED
GROUP                  ! use in generate statement
ATOM CAY  CT3    -0.27 !
ATOM HY1  HA3     0.09 ! HY1 HY2 HY3
ATOM HY2  HA3     0.09 !    \ | /
ATOM HY3  HA3     0.09 !     CAY
GROUP                  !      |
ATOM CY   C       0.51 !      CY=OY
ATOM OY   O      -0.51 !      |
                       !
BOND CY CAY CY N CAY HY1 CAY HY2 CAY HY3
DOUBLE OY CY  
IMPR CY CAY N OY    
IMPR N CY CA HN    
CMAP CY  N  CA  C   N  CA  C  +N
ACCEPTOR OY CY   
IC CY   N    CA   C     0.0000  0.0000  -60.0000  0.0000  0.0000
IC CY   CA   *N   HN    0.0000  0.0000  180.0000  0.0000  0.0000
IC CAY  CY   N    CA    0.0000  0.0000  180.0000  0.0000  0.0000
IC N    CAY  *CY  OY    0.0000  0.0000  180.0000  0.0000  0.0000
IC OY   CY   CAY  HY1   0.0000  0.0000  180.0000  0.0000  0.0000
IC OY   CY   CAY  HY2   0.0000  0.0000   60.0000  0.0000  0.0000
IC OY   CY   CAY  HY3   0.0000  0.0000  -60.0000  0.0000  0.0000

PRES ACED         0.00 ! acetylated N-terminus (to create dipeptide)
GROUP                  ! use in generate statement
ATOM CAY  CT3    -0.27 !
ATOM HY1  HA3     0.09 ! HY1 HY2 HY3
ATOM HY2  HA3     0.09 !    \ | /
ATOM HY3  HA3     0.09 !     CAY
GROUP                  !      |
ATOM CY   C       0.51 !      CY=OY
ATOM OY   O      -0.51 !      |
                       !
BOND CY CAY CY N CAY HY1 CAY HY2 CAY HY3
DOUBLE OY CY  
IMPR CY CAY N OY    
IMPR N CY CA HN    
CMAP CY  N  CA  C   N  CA  C  NT
ACCEPTOR OY CY   
IC CY   N    CA   C     0.0000  0.0000  -60.0000  0.0000  0.0000
IC CY   CA   *N   HN    0.0000  0.0000  180.0000  0.0000  0.0000
IC CAY  CY   N    CA    0.0000  0.0000  180.0000  0.0000  0.0000
IC N    CAY  *CY  OY    0.0000  0.0000  180.0000  0.0000  0.0000
IC OY   CY   CAY  HY1   0.0000  0.0000  180.0000  0.0000  0.0000
IC OY   CY   CAY  HY2   0.0000  0.0000   60.0000  0.0000  0.0000
IC OY   CY   CAY  HY3   0.0000  0.0000  -60.0000  0.0000  0.0000

PRES ACP          0.00 ! acetylated N-terminus for proline
                       ! do NOT use to create dipeptide, see ACPD
GROUP                  ! use in generate statement
ATOM CAY  CT3    -0.27 !
ATOM HY1  HA3     0.09 ! HY1 HY2 HY3
ATOM HY2  HA3     0.09 !    \ | /
ATOM HY3  HA3     0.09 !     CAY
GROUP                  !      |
ATOM CY   C       0.51 !      CY=OY
ATOM OY   O      -0.51 !      |
                       !
BOND CY CAY CY N CAY HY1 CAY HY2 CAY HY3
DOUBLE OY CY
IMPR CY CAY N OY
IMPR N CY CA CD 
CMAP CY  N  CA  C   N  CA  C  +N
ACCEPTOR OY CY  
IC CY   N    CA   C     0.0000  0.0000  -60.0000  0.0000  0.0000
IC CY   CA   *N   CD    0.0000  0.0000  180.0000  0.0000  0.0000
IC CAY  CY   N    CA    0.0000  0.0000  180.0000  0.0000  0.0000
IC N    CAY  *CY  OY    0.0000  0.0000  180.0000  0.0000  0.0000
IC OY   CY   CAY  HY1   0.0000  0.0000  180.0000  0.0000  0.0000
IC OY   CY   CAY  HY2   0.0000  0.0000   60.0000  0.0000  0.0000 
IC OY   CY   CAY  HY3   0.0000  0.0000  -60.0000  0.0000  0.0000

PRES ACPD         0.00 ! acetylated N-terminus for proline (to create dipeptide)
GROUP                  ! use in generate statement
ATOM CAY  CT3    -0.27 !
ATOM HY1  HA3     0.09 ! HY1 HY2 HY3
ATOM HY2  HA3     0.09 !    \ | /
ATOM HY3  HA3     0.09 !     CAY
GROUP                  !      |
ATOM CY   C       0.51 !      CY=OY
ATOM OY   O      -0.51 !      |
                       !
BOND CY CAY CY N CAY HY1 CAY HY2 CAY HY3
DOUBLE OY CY
IMPR CY CAY N OY
IMPR N CY CA CD 
CMAP CY  N  CA  C   N  CA  C  NT
ACCEPTOR OY CY  
IC CY   N    CA   C     0.0000  0.0000  -60.0000  0.0000  0.0000
IC CY   CA   *N   CD    0.0000  0.0000  180.0000  0.0000  0.0000
IC CAY  CY   N    CA    0.0000  0.0000  180.0000  0.0000  0.0000
IC N    CAY  *CY  OY    0.0000  0.0000  180.0000  0.0000  0.0000
IC OY   CY   CAY  HY1   0.0000  0.0000  180.0000  0.0000  0.0000
IC OY   CY   CAY  HY2   0.0000  0.0000   60.0000  0.0000  0.0000 
IC OY   CY   CAY  HY3   0.0000  0.0000  -60.0000  0.0000  0.0000

PRES NNEU         0.00 ! neutral N-terminus; charges from LSN 
GROUP                  ! use in generate statement
ATOM N    NH2    -0.96 !
ATOM HT1  H       0.34 !         HT1
ATOM HT2  H       0.34 !        /
                       ! --CA--N--HT2
ATOM CA   CT1     0.19 !   |    ! change to CT2 for neutral N terminal glycine
ATOM HA   HB1     0.09 !  HA    ! change to HA1 and HB2 and add HA2 atom for N terminal glycine
DELETE ATOM HN   
BOND HT1 N HT2 N    
DONOR HT1 N   
DONOR HT2 N     
IC HT1  N    CA   C     0.0000  0.0000  180.0000  0.0000  0.0000
IC HT2  CA   *N   HT1   0.0000  0.0000  120.0000  0.0000  0.0000

PRES CTER        -1.00 ! standard C-terminus
GROUP                  ! use in generate statement
ATOM C    CC      0.34 !   OT2(-)
ATOM OT1  OC     -0.67 !  /
ATOM OT2  OC     -0.67 ! -C
DELETE ATOM O          !  \\
BOND C OT2             !   OT1
DOUBLE  C OT1
IMPR C CA OT2 OT1
ACCEPTOR OT1 C   
ACCEPTOR OT2 C   
IC N    CA   C    OT2   0.0000  0.0000  180.0000  0.0000  0.0000
IC OT2  CA   *C   OT1   0.0000  0.0000  180.0000  0.0000  0.0000

PRES CNEU         0.00 ! protonated (neutral) C-terminu, charges from ASPP
GROUP                  ! use in generate statement; C reduced to balance charges
ATOM C    CD      0.72 !   OT2-HT2
ATOM OT1  OB     -0.55 !  /
ATOM OT2  OH1    -0.61 ! -C
ATOM HT2  H       0.44 !  \\
DELETE ATOM O          !   OT1
BOND C OT2 OT2 HT2          
DOUBLE  C OT1
IMPR C CA OT2 OT1
ACCEPTOR OT1 C   
ACCEPTOR OT2 C   
IC N    CA   C    OT2   0.0000  0.0000  180.0000  0.0000  0.0000
IC OT2  CA   *C   OT1   0.0000  0.0000  180.0000  0.0000  0.0000
IC CA   C    OT2  HT2   0.0000  0.0000  180.0000  0.0000  0.0000

PRES CTP          0.00 ! protonated C-terminus
GROUP                  ! use in generate statement
ATOM C    CD      0.72 !   OT2--HT2
ATOM OT1  OB     -0.55 !  /
ATOM OT2  OH1    -0.61 ! -C
ATOM HT2  H       0.44 !  \\
DELETE ATOM O          !  OT1
BOND C OT2  OT2 HT2    !
DOUBLE  C OT1
IMPR C CA OT2 OT1
ACCEPTOR OT1 C
IC N    CA   C    OT2   0.0000  0.0000  180.0000  0.0000  0.0000
IC OT2  CA   *C   OT1   0.0000  0.0000  180.0000  0.0000  0.0000
IC CA   C    OT2  HT2   0.0000  0.0000  180.0000  0.0000  0.0000

PRES CT1          0.00 ! methylated C-terminus from methyl acetate
GROUP                  ! use in generate statement
ATOM N    NH1    -0.47 ! don't use with Gly or Pro
ATOM HN   H       0.31 !          OT1
ATOM CA   CT1     0.17 !     |   //
ATOM HA   HB1     0.09 ! -N--CA--C       HT1
ATOM C    CD      0.63 !  |  |    \      /
ATOM OT1  OB     -0.52 ! HN  HA    OT2--CT--HT2
ATOM OT2  OS     -0.34 !                 \
ATOM CT   CT3    -0.14 !                 HT3
ATOM HT1  HA3     0.09 !
ATOM HT2  HA3     0.09 !
ATOM HT3  HA3     0.09 !
DELETE ATOM O   
BOND  C  OT2  OT2 CT   
BOND CT HT1  CT HT2  CT  HT3
DOUBLE C  OT1    
IMPR C CA OT2 OT1
ACCEPTOR OT1 C   
ACCEPTOR OT2 C   
IC N    CA   C    OT2   0.0000  0.0000  180.0000  0.0000  0.0000
IC OT2  CA   *C   OT1   0.0000  0.0000  180.0000  0.0000  0.0000
IC CA   C    OT2  CT    0.0000  0.0000  180.0000  0.0000  0.0000
IC C    OT2  CT   HT1   0.0000  0.0000    0.0000  0.0000  0.0000
IC C    OT2  CT   HT2   0.0000  0.0000  120.0000  0.0000  0.0000
IC C    OT2  CT   HT3   0.0000  0.0000  240.0000  0.0000  0.0000

PRES CT2          0.00 ! amidated C-terminus
GROUP                  ! use in generate statement
ATOM C    CC      0.55 !        
ATOM O    O      -0.55 !     |
GROUP                  !   O=C
ATOM NT   NH2    -0.62 !     |
ATOM HT1  H       0.32 !     NT
ATOM HT2  H       0.30 !    / \
BOND C NT              !  HT1 HT2 (HT1 is cis to O)
BOND NT HT1 NT HT2     !
IMPR C NT CA O C CA NT O   
IMPR NT C HT1 HT2 NT C HT2 HT1   
DONOR HT1 NT   
DONOR HT2 NT   
IC N    CA   C    O     0.0000  0.0000  180.0000  0.0000  0.0000
IC NT   CA   *C   O     0.0000  0.0000  180.0000  0.0000  0.0000
IC CA   C    NT   HT1   0.0000  0.0000  180.0000  0.0000  0.0000
IC HT1  C    *NT  HT2   0.0000  0.0000  180.0000  0.0000  0.0000

PRES CT3          0.00 ! N-Methylamide C-terminus
GROUP                  ! use in generate statement
ATOM C    C       0.51 !
ATOM O    O      -0.51 !      |
GROUP                  !      C=O
ATOM NT   NH1    -0.47 !      | 
ATOM HNT  H       0.31 !      NT-HNT
ATOM CAT  CT3    -0.11 !      |
ATOM HT1  HA3     0.09 ! HT1-CAT-HT3
ATOM HT2  HA3     0.09 !      | 
ATOM HT3  HA3     0.09 !     HT2
                       !
BOND C NT  NT HNT  NT CAT  CAT HT1  CAT HT2  CAT HT3   
IMPR NT C CAT HNT C CA NT O   
CMAP -C  N  CA  C   N  CA  C  NT
!CMAP CY  N  CA  C   N  CA  C  NT
DONOR HNT NT   
IC N    CA   C    NT    0.0000  0.0000  180.0000  0.0000  0.0000
IC NT   CA   *C   O     0.0000  0.0000  180.0000  0.0000  0.0000
IC C    CAT  *NT  HNT   0.0000  0.0000  180.0000  0.0000  0.0000
IC CA   C    NT   CAT   0.0000  0.0000  180.0000  0.0000  0.0000
IC C    NT   CAT  HT1   0.0000  0.0000   60.0000  0.0000  0.0000
IC C    NT   CAT  HT2   0.0000  0.0000  180.0000  0.0000  0.0000
IC C    NT   CAT  HT3   0.0000  0.0000  -60.0000  0.0000  0.0000

PRES ASPP         0.00 ! patch for protonated aspartic acid, proton on od2
                       ! via acetic acid, use in a patch statement and
                       ! follow with AUTOgenerate ANGLes DIHEdrals command
GROUP                  
ATOM CB   CT2    -0.21 !
ATOM HB1  HA2     0.09 ! HB1    OD1
ATOM HB2  HA2     0.09 !  |    //
ATOM CG   CD      0.75 ! -CB--CG
ATOM OD1  OB     -0.55 !  |     \
ATOM OD2  OH1    -0.61 ! HB2     OD2-HD2
ATOM HD2  H       0.44 !
BOND OD2 HD2   
DONOR HD2 OD2   
IC HD2  OD2  CG   OD1   0.0000  0.0000  0.0000  0.0000  0.0000

PRES GLUP         0.00 ! patch for protonated glutamic acid, proton on oe2
                       ! via acetic acid, use in a patch statement and
                       ! follow with AUTOgenerate ANGLes DIHEdrals command
GROUP                  
ATOM CG   CT2    -0.21 !
ATOM HG1  HA2     0.09 ! HG1    OE1
ATOM HG2  HA2     0.09 !  |    //
ATOM CD   CD      0.75 ! -CG--CD
ATOM OE1  OB     -0.55 !  |     \
ATOM OE2  OH1    -0.61 ! HG2     OE2-HE2
ATOM HE2  H       0.44 !
BOND OE2 HE2   
DONOR HE2 OE2   
IC HE2  OE2  CD   OE1   0.0000  0.0000  0.0000  0.0000  0.0000

PRES LSN          0.00 ! patch for neutral lysine based on methylamine
                       ! use in a patch statement
                       ! follow with AUTOgenerate ANGLes DIHEdrals command
!delete atom and reassign charges
DELETE ATOM HZ3
GROUP
ATOM CE   CT2     0.13 
ATOM HE1  HA2     0.075
ATOM HE2  HA2     0.075
ATOM NZ   NH2    -0.96
ATOM HZ1  HC      0.34
ATOM HZ2  HC      0.34

PRES LINK         0.00 ! linkage for IMAGES or for joining segments
                       ! 1 refers to previous (N terminal)
                       ! 2 refers to next (C terminal)
                       ! use in a patch statement
                       ! follow with AUTOgenerate ANGLes DIHEdrals command
BOND 1C 2N   
!the need for the explicit specification of angles and dihedrals in
!patches linking images has not been tested
!ANGLE 1C 2N 2CA  1CA 1C 2N   
!ANGLE 1O 1C 2N   1C  2N 2HN   
!DIHE 1C  2N  2CA 2C   1C  2N  2CA 2HA  1C  2N  2CA 2CB   
!DIHE 1HA 1CA 1C  2N   1N  1CA 1C  2N   1CB 1CA 1C  2N   
!DIHE 1CA 1C  2N  2HN  1CA 1C  2N  2CA   
!DIHE 1O  1C  2N  2HN  1O  1C  2N  2CA   
IMPR 2N 1C 2CA 2HN  1C 1CA 2N 1O   
IC 1N   1CA  1C   2N    0.0000  0.0000  180.0000  0.0000  0.0000
IC 2N   1CA  *1C  1O    0.0000  0.0000  180.0000  0.0000  0.0000
IC 1CA  1C   2N   2CA   0.0000  0.0000  180.0000  0.0000  0.0000
IC 1C   2N   2CA  2C    0.0000  0.0000  180.0000  0.0000  0.0000
IC 1C   2CA  *2N  2HN   0.0000  0.0000  180.0000  0.0000  0.0000

PRES DISU        -0.36 ! patch for disulfides. Patch must be 1-CYS and 2-CYS.
                       ! use in a patch statement
                       ! follow with AUTOgenerate ANGLes DIHEdrals command
GROUP                  
ATOM 1CB  CT2    -0.10 !
ATOM 1SG  SM     -0.08 !           2SG--2CB--
GROUP                  !          /
ATOM 2SG  SM     -0.08 ! -1CB--1SG
ATOM 2CB  CT2    -0.10 !
DELETE ATOM 1HG1   
DELETE ATOM 2HG1   
BOND 1SG 2SG   
IC 1CA  1CB  1SG  2SG   0.0000  0.0000  180.0000  0.0000  0.0000
IC 1CB  1SG  2SG  2CB   0.0000  0.0000   90.0000  0.0000  0.0000
IC 1SG  2SG  2CB  2CA   0.0000  0.0000  180.0000  0.0000  0.0000

PRES HS2          0.00 ! Patch for neutral His, move proton from ND1 to NE2
                       ! use in a patch statement
                       ! follow with AUTOgenerate ANGLes DIHEdrals command
GROUP                  
ATOM CE1  CPH2    0.25 !                 HE1
ATOM HE1  HR1     0.13 !                 /
ATOM ND1  NR2    -0.70 !   HB1    ND1--CE1
ATOM CG   CPH1    0.22 !   |     /      |
ATOM CB   CT2    -0.08 !  -CB--CG       |
ATOM HB1  HA2     0.09 !   |     \      |
ATOM HB2  HA2     0.09 !   HB2    CD2--NE2
GROUP                  !           |     \
ATOM NE2  NR1    -0.36 !          HD2    HE2
ATOM HE2  H       0.32
ATOM CD2  CPH1   -0.05
ATOM HD2  HR3     0.09
DELETE ATOM HD1   
DELETE ACCE NE2   
BOND NE2 HE2   
IMPR NE2 CD2 CE1 HE2  NE2 CE1 CD2 HE2   
DONOR HE2 NE2   
ACCEPTOR ND1   
IC CE1  CD2  *NE2 HE2   0.0000  0.0000  180.0000  0.0000  0.0000

! patches for cyclic peptides
PRES LIG1     0.00000 ! linkage for cyclic peptide
                !       1 refers to the C terminus which is a glycine
                !       2 refers to the N terminus 
                !       use in a patch statement, perform initial
                !       generation using first NONE last NONE
                ! follow with AUTOgenerate ANGLes DIHEdrals command
BOND 1C 2N
IMPR 2N 1C 2CA 2HN 1C 1CA 2N 1O
IC 1N   1CA  1C   2N    0.0000  0.0000 180.0000  0.0000  0.0000
IC 2N   1CA  *1C  1O    0.0000  0.0000 180.0000  0.0000  0.0000
IC 1CA  1C   2N   2CA   0.0000  0.0000 180.0000  0.0000  0.0000
IC 1C   2N   2CA  2C    0.0000  0.0000 180.0000  0.0000  0.0000
IC 1C   2CA  *2N  2HN   0.0000  0.0000 180.0000  0.0000  0.0000

PRES LIG2     0.00000 ! linkage for cyclic peptide
                !       1 refers to the C terminus
                !       2 refers to the N terminus which is a glycine
                !       use in a patch statement, perform initial
                !       generation using first NONE last NONE
                ! follow with AUTOgenerate ANGLes DIHEdrals command
BOND 1C 2N
IMPR 2N 1C 2CA 2HN 1C 1CA 2N 1O
IC 1N   1CA  1C   2N    0.0000  0.0000 180.0000  0.0000  0.0000
IC 2N   1CA  *1C  1O    0.0000  0.0000 180.0000  0.0000  0.0000
IC 1CA  1C   2N   2CA   0.0000  0.0000 180.0000  0.0000  0.0000
IC 1C   2N   2CA  2C    0.0000  0.0000 180.0000  0.0000  0.0000
IC 1C   2CA  *2N  2HN   0.0000  0.0000 180.0000  0.0000  0.0000

PRES LIG3     0.00000 ! linkage for cyclic peptide
                !       1 refers to the C terminus which is a glycine
                !       2 refers to the N terminus which is a glycine
                !       use in a patch statement, perform initial
                !       generation using first NONE last NONE
                ! follow with AUTOgenerate ANGLes DIHEdrals command
BOND 1C 2N
IMPR 2N 1C 2CA 2HN 1C 1CA 2N 1O
IC 1N   1CA  1C   2N    0.0000  0.0000 180.0000  0.0000  0.0000
IC 2N   1CA  *1C  1O    0.0000  0.0000 180.0000  0.0000  0.0000
IC 1CA  1C   2N   2CA   0.0000  0.0000 180.0000  0.0000  0.0000
IC 1C   2N   2CA  2C    0.0000  0.0000 180.0000  0.0000  0.0000
IC 1C   2CA  *2N  2HN   0.0000  0.0000 180.0000  0.0000  0.0000

!!!!!!!!!!!!!!!!!!!!!!!!!!!!!!!!!!!!!!!!!!!!!!!!!!!!!!!!!!!!!!!!!!!!!!!
!!!!!!!!!!!!!!!!!!!!!!!!!!!!!!!!!!!!!!!!!!!!!!!!!!!!!!!!!!!!!!!!!!!!!!!
!NUCLEIC ACIDS
!!!!!!!!!!!!!!!!!!!!!!!!!!!!!!!!!!!!!!!!!!!!!!!!!!!!!!!!!!!!!!!!!!!!!!!
!!!!!!!!!!!!!!!!!!!!!!!!!!!!!!!!!!!!!!!!!!!!!!!!!!!!!!!!!!!!!!!!!!!!!!!

DECL  +P  
DECL  +O1P 
DECL  +O2P 
DECL  +O5' 
DECL  -O3' 
 
DEFA FIRS none LAST none
AUTOGENERATE ANGLES DIHEDRALS !PATCH
                                                  
RESI GUA         -1.00  !               O6
ATOM P    P       1.50  !               ||   
ATOM O1P  ON3    -0.78  !               C6    
ATOM O2P  ON3    -0.78  !              /  \  
ATOM O5'  ON2    -0.57  !          H1-N1   C5--N7\\
ATOM C5'  CN8B   -0.08  !             |    ||     C8-H8
ATOM H5'  HN8     0.09  !             C2   C4--N9/
ATOM H5'' HN8     0.09  !            / \\ /      \
GROUP                   !      H21-N2   N3        \
ATOM C4'  CN7     0.16  !          |               \
ATOM H4'  HN7     0.09  !         H22               \
ATOM O4'  ON6B   -0.50  !                            \
ATOM C1'  CN7B    0.16  !        O1P    H5' H4'  O4'  \
ATOM H1'  HN7     0.09  !         |      |    \ /   \  \
GROUP                   !        -P-O5'-C5'---C4'    C1'
ATOM N9   NN2B   -0.02  !         |      |     \     / \
ATOM C4   CN5     0.26  !        O2P    H5''   C3'--C2' H1'
ATOM N2   NN1    -0.68  !                      / \   / \
ATOM H21  HN1     0.32  !                     O3' H3' O2' H2'' 
ATOM H22  HN1     0.35  !                     |       |
ATOM N3   NN3G   -0.74  !                             H2'
ATOM C2   CN2     0.75  
ATOM N1   NN2G   -0.34  
ATOM H1   HN2     0.26  
ATOM C6   CN1     0.54 
ATOM O6   ON1    -0.51
ATOM C5   CN5G    0.00
ATOM N7   NN4    -0.60
ATOM C8   CN4     0.25
ATOM H8   HN3     0.16
GROUP
ATOM C2'  CN7B    0.14
ATOM H2'' HN7     0.09
ATOM O2'  ON5    -0.66 
ATOM H2'  HN5     0.43 
GROUP
ATOM C3'  CN7     0.01
ATOM H3'  HN7     0.09
ATOM O3'  ON2    -0.57 
BOND P    O1P       P    O2P       P     O5'
BOND O5'  C5'       C5'  C4'       C4'  O4'       C4'  C3'       O4'  C1'
BOND C1'  N9        C1'  C2'       N9   C4        N9   C8        C4   N3
BOND C2   N2        C2   N1        N2   H21
BOND N2   H22       N1   H1        N1   C6        C6   C5
BOND C5   N7        C2'  C3'       C3'  O3'       O3'  +P
BOND C2'  O2'       O2'  H2'
BOND C1'  H1'       C2'  H2''      C3'  H3'       C4'  H4'       C5'  H5'
BOND C5'  H5''      C8   H8  
DOUBLE   C2  N3     C4   C5        N7   C8        C6   O6
IMPR C2   N3   N1   N2        C6   N1   C5   O6        N2   H21  C2   H22
DONO H21  N2            
DONO H22  N2   
DONO H1   N1   
DONO H2'  O2'
ACCE O6   C6         
ACCE N3    
ACCE N7    
ACCE O1P  P
ACCE O2P  P       
ACCE O2'  
ACCE O3'
ACCE O4'
ACCE O5'
! Chi and sugar-phosphate backbone in B-DNA like conformation
BILD -O3' P    O5'  C5'    1.6001  101.45  -46.90  119.00   1.4401 !alpha
BILD -O3' O5'  *P   O1P    1.6001  101.45 -115.82  109.74   1.4802
BILD -O3' O5'  *P   O2P    1.6001  101.45  115.90  109.80   1.4801
BILD  P   O5'  C5'  C4'    1.5996  119.00 -146.00  110.04   1.5160 !beta
BILD O5'  C5'  C4'  C3'    1.4401  108.83   60.00  116.10   1.5284 !gamma
BILD C5'  C4'  C3'  O3'    1.5160  116.10  140.00  115.12   1.4212 !delta
BILD C4'  C3'  O3'  +P     1.5284  111.92  155.00  119.05   1.6001 !epsilon
BILD C3'  O3'  +P   +O5'   1.4212  119.05  -95.20  101.45   1.5996 !zeta
BILD O4'  C3'  *C4' C5'    1.4572  104.06 -120.04  116.10   1.5160
BILD C2'  C4'  *C3' O3'    1.5284  100.16 -124.08  115.12   1.4212
BILD C4'  C3'  C2'  C1'    1.5284  100.16  -30.00  102.04   1.5251 !puck
BILD C3'  C2'  C1'  N9     1.5284  101.97  147.80  113.71   1.4896
BILD O4'  C1'  N9   C4     1.5251  113.71  -97.2   125.59   1.3783 !chi
BILD C1'  C4   *N9  C8     1.4896  125.59 -179.99  106.0    1.374    
BILD C4   N9   C8   N7     1.377   106.0     0.0   113.5    1.304    
BILD C8   N9   C4   C5     1.374   106.0     0.0   105.6    1.377    
BILD N9   C5   *C4  N3     1.377   105.6   180.0   128.4    1.355    
BILD C5   C4   N3   C2     1.377   128.4     0.0   111.8    1.327    
BILD C4   N3   C2   N1     1.355   111.8     0.0   124.0    1.375    
BILD N1   N3   *C2  N2     1.375   124.0   180.0   119.7    1.341    
BILD N3   C2   N2   H21    1.327   119.7   180.0   127.0    1.01     
BILD H21  C2   *N2  H22    1.01    127.0  -180.0   116.5    1.01     
BILD N3   C2   N1   C6     1.327   124.0     0.0   124.9    1.393    
BILD C6   C2   *N1  H1     1.393   124.9   180.0   117.4    1.03     
BILD C5   N1   *C6  O6     1.415   111.7   180.0   120.0    1.239    
BILD N9   N7   *C8  H8     0.0       0.0   180.0     0.0    0.0
BILD C1'  C3'  *C2' O2'    1.5284  102.04 -114.67  110.81   1.4212 
BILD H2'  O2'  C2'  C3'    0.9600  114.97  148.63  111.92   1.5284 
BILD O4'  C2'  *C1' H1'    0.0       0.0  -115.0     0.0    0.0
BILD C1'  C3'  *C2' H2''   0.0       0.0   115.0     0.0    0.0
BILD C2'  C4'  *C3' H3'    0.0       0.0   115.0     0.0    0.0
BILD C3'  O4'  *C4' H4'    0.0       0.0  -115.0     0.0    0.0
BILD C4'  O5'  *C5' H5'    0.0       0.0  -115.0     0.0    0.0
BILD C4'  O5'  *C5' H5''   0.0       0.0   115.0     0.0    0.0

 
RESI ADE         -1.00  !             H61  H62!
ATOM P    P       1.50  !               \  /
ATOM O1P  ON3    -0.78  !                N6
ATOM O2P  ON3    -0.78  !                |
ATOM O5'  ON2    -0.57  !                C6
ATOM C5'  CN8B   -0.08  !              //  \
ATOM H5'  HN8     0.09  !              N1   C5--N7\\
ATOM H5'' HN8     0.09  !              |    ||     C8-H8
GROUP                   !              C2   C4--N9/
ATOM C4'  CN7     0.16  !             / \\ /     \
ATOM H4'  HN7     0.09  !           H2   N3       \
ATOM O4'  ON6B   -0.50  !                          \
ATOM C1'  CN7B    0.16  !                           \
ATOM H1'  HN7     0.09  !                            \
GROUP                   !        O1P    H5' H4'  O4'  \
ATOM N9   NN2    -0.05  !         |      |    \ /   \  \
ATOM C5   CN5     0.28  !        -P-O5'-C5'---C4'    C1'
ATOM N7   NN4    -0.71  !         |      |     \     / \
ATOM C8   CN4     0.34  !        O2P    H5''   C3'--C2' H1'
ATOM H8   HN3     0.12  !                     / \   / \
ATOM N1   NN3A   -0.74  !                  O3' H3' O2' H2''
ATOM C2   CN4     0.50  !                   |       |
ATOM H2   HN3     0.13  !                          H2'
ATOM N3   NN3A   -0.75  
ATOM C4   CN5     0.43  
ATOM C6   CN2     0.46  
ATOM N6   NN1    -0.77  
ATOM H61  HN1     0.38  
ATOM H62  HN1     0.38  
GROUP
ATOM C2'  CN7B    0.14
ATOM H2'' HN7     0.09
ATOM O2'  ON5    -0.66 
ATOM H2'  HN5     0.43 
GROUP
ATOM C3'  CN7     0.01
ATOM H3'  HN7     0.09
ATOM O3'  ON2    -0.57 
BOND P    O1P       P    O2P       P     O5'
BOND O5'  C5'       C5'  C4'       C4'  O4'       C4'  C3'       O4'  C1'
BOND C1'  N9        C1'  C2'       N9   C4        N9   C8        C4   N3
BOND C2   N1        C6   N6
BOND N6   H61       N6   H62       C6   C5        C5   N7
BOND C2'  C3'       C2'  O2'       O2'  H2'       C3'  O3'       O3'  +P
BOND C1'  H1'       C2'  H2''      C3'  H3'       C4'  H4'       C5'  H5'
BOND C5'  H5''      C8   H8        C2   H2
DOUBLE  N1  C6      C2   N3        C4   C5        N7   C8
IMPR N6   C6   H61  H62        C6   N1   C5   N6        
DONO H61  N6   
DONO H62  N6   
DONO H2'  O2'
ACCE N3
ACCE N7
ACCE N1            
ACCE O1P  P
ACCE O2P  P
ACCE O2'
ACCE O3'
ACCE O4'
ACCE O5'
BILD -O3' P    O5'  C5'    1.6001  101.45  -46.90  119.00   1.4401 !alpha
BILD -O3' O5'  *P   O1P    1.6001  101.45 -115.82  109.74   1.4802
BILD -O3' O5'  *P   O2P    1.6001  101.45  115.90  109.80   1.4801
BILD  P   O5'  C5'  C4'    1.5996  119.00 -146.00  110.04   1.5160 !beta
BILD O5'  C5'  C4'  C3'    1.4401  108.83   60.00  116.10   1.5284 !gamma
BILD C5'  C4'  C3'  O3'    1.5160  116.10  140.00  115.12   1.4212 !delta
BILD C4'  C3'  O3'  +P     1.5284  111.92  155.00  119.05   1.6001 !epsilon
BILD C3'  O3'  +P   +O5'   1.4212  119.05  -95.20  101.45   1.5996 !zeta
BILD O4'  C3'  *C4' C5'    1.4572  104.06 -120.04  116.10   1.5160
BILD C2'  C4'  *C3' O3'    1.5284  100.16 -124.08  115.12   1.4212
BILD C4'  C3'  C2'  C1'    1.5284  100.16  -30.00  102.04   1.5251 !puck
BILD C3'  C2'  C1'  N9     1.5284  101.97  147.80  113.71   1.4896
BILD O4'  C1'  N9   C4     1.5251  113.71  -97.2   125.59   1.3783 !chi
BILD C1'  C4   *N9  C8     1.4896  125.97 -179.94  106.0    1.367  
BILD C4   N9   C8   N7     1.376   106.0     0.0   113.6    1.312  
BILD C8   N9   C4   C5     1.367   106.0     0.0   105.6    1.382  
BILD C8   N7   C5   C6     0.0       0.0   180.0     0.0    0.0
BILD N7   C5   C6   N1     0.0       0.0   180.0     0.0    0.0
BILD C5   C6   N1   C2     0.0       0.0     0.0     0.0    0.0
BILD N9   C5   *C4  N3     1.376   105.6  -180.0   126.9    1.342  
BILD C5   N1   *C6  N6     1.409   117.6  -180.0   121.2    1.337  
BILD N1   C6   N6   H61    1.337   121.2     0.0   119.0    1.01   
BILD H61  C6   *N6  H62    1.01    119.0   180.0   119.00   1.01   
BILD C5   N1   *C6  N6     1.409   117.6  -180.0   119.0    1.337  
BILD N1   C6   N6   H61    1.337   119.0     0.0   119.0    1.01   
BILD H61  C6   *N6  H62    1.01    119.0   180.0   121.00   1.01   
BILD N9   N7   *C8   H8    0.0       0.0   180.0     0.0    0.0
BILD N1   N3   *C2   H2    0.0       0.0   180.0     0.0    0.0
BILD C1'  C3'  *C2' O2'    1.5284  102.04 -114.67  110.81   1.4212 
BILD H2'  O2'  C2'  C3'    0.9600  114.97  148.63  111.92   1.5284 
BILD O4'  C2'  *C1' H1'    0.0       0.0  -115.0     0.0    0.0
BILD C1'  C3'  *C2' H2''   0.0       0.0   115.0     0.0    0.0
BILD C2'  C4'  *C3' H3'    0.0       0.0   115.0     0.0    0.0
BILD C3'  O4'  *C4' H4'    0.0       0.0  -115.0     0.0    0.0
BILD C4'  O5'  *C5' H5'    0.0       0.0  -115.0     0.0    0.0
BILD C4'  O5'  *C5' H5''   0.0       0.0   115.0     0.0    0.0
 
RESI CYT         -1.00
ATOM P    P       1.50  !
ATOM O1P  ON3    -0.78  !                      H42  H41
ATOM O2P  ON3    -0.78  !                        \  /    
ATOM O5'  ON2    -0.57  !                         N4
ATOM C5'  CN8B   -0.08  !                         |
ATOM H5'  HN8     0.09  !                         C4
ATOM H5'' HN8     0.09  !                        /  \\
GROUP                   !                    H5-C5   N3
ATOM C4'  CN7     0.16  !                       ||   |
ATOM H4'  HN7     0.09  !                    H6-C6   C2
ATOM O4'  ON6B   -0.50  !                        \  / \\
ATOM C1'  CN7B    0.16  !                         N1   O2
ATOM H1'  HN7     0.09  !                          \
GROUP                   !                           \
ATOM N1   NN2    -0.13  !                            \ 
ATOM C6   CN3     0.05  !        O1P    H5' H4'  O4'  \
ATOM H6   HN3     0.17  !         |      |    \ /   \  \
ATOM C5   CN3    -0.13  !        -P-O5'-C5'---C4'    C1'
ATOM H5   HN3     0.07  !         |      |     \     / \
ATOM C2   CN1     0.52  !        O2P    H5''   C3'--C2' H1'
ATOM O2   ON1C   -0.49  !                     / \   / \ 
ATOM N3   NN3    -0.66  !                  O3' H3' O2' H2'' 
ATOM C4   CN2     0.65  !                   |       |
ATOM N4   NN1    -0.75  !                          H2'
ATOM H41  HN1     0.37  
ATOM H42  HN1     0.33  
GROUP
ATOM C2'  CN7B    0.14
ATOM H2'' HN7     0.09
ATOM O2'  ON5    -0.66
ATOM H2'  HN5     0.43 
GROUP
ATOM C3'  CN7     0.01
ATOM H3'  HN7     0.09
ATOM O3'  ON2    -0.57 
BOND P    O1P       P    O2P       P     O5'
BOND O5'  C5'       C5'  C4'       C4'  O4'       C4'  C3'       O4'  C1'
BOND C1'  N1        C1'  C2'       N1   C2        N1   C6
BOND C2   N3        C4   N4        N4   H41       N4   H42
BOND C4   C5        C2'  C3'       C3'  O3'       O3'  +P
BOND C2'  O2'       O2'  H2'
BOND C1'  H1'       C2'  H2''      C3'  H3'       C4'  H4'       C5'  H5'
BOND C5'  H5''      C5   H5        C6   H6
DOUBLE   C2   O2    C5   C6        N3   C4
IMPR C2   N1   N3   O2        C4   N3   C5   N4
IMPR N4   C4   H41  H42      
DONO H42  N4   
DONO H2'  O2'
DONO H41  N4   
ACCE O2   C2
ACCE N3     
ACCE O1P  P
ACCE O2P  P       
ACCE O2'
ACCE O3'
ACCE O4'
ACCE O5'

BILD -O3' P    O5'  C5'    1.6001  101.45  -46.90  119.00   1.4401 !alpha
BILD -O3' O5'  *P   O1P    1.6001  101.45 -115.82  109.74   1.4802
BILD -O3' O5'  *P   O2P    1.6001  101.45  115.90  109.80   1.4801
BILD  P   O5'  C5'  C4'    1.5996  119.00 -146.00  110.04   1.5160 !beta
BILD O5'  C5'  C4'  C3'    1.4401  108.83   60.00  116.10   1.5284 !gamma
BILD C5'  C4'  C3'  O3'    1.5160  116.10  140.00  115.12   1.4212 !delta
BILD C4'  C3'  O3'  +P     1.5284  111.92  155.00  119.05   1.6001 !epsilon
BILD C3'  O3'  +P   +O5'   1.4212  119.05  -95.20  101.45   1.5996 !zeta
BILD O4'  C3'  *C4' C5'    1.4572  104.06 -120.04  116.10   1.5160
BILD C2'  C4'  *C3' O3'    1.5284  100.16 -124.08  115.12   1.4212
BILD C4'  C3'  C2'  C1'    1.5284  100.16  -30.00  102.04   1.5251
BILD C3'  C2'  C1'  N1     1.5284  101.97  147.89  113.71   1.4896
BILD O4'  C1'  N1   C2     1.5251  113.71  -97.2   125.59   1.3783 !chi
BILD C1'  C2   *N1  C6     1.4896  117.79 -180.00  120.6    1.364   
BILD C2   N1   C6   C5     1.399   120.6     0.0   121.0    1.337   
BILD C6   N1   C2   N3     1.364   120.6     0.0   118.9    1.356   
BILD N1   N3   *C2  O2     1.399   118.9   180.0   121.9    1.237   
BILD N1   C2   N3   C4     1.399   118.9     0.0   120.0    1.334   
BILD C5   N3   *C4  N4     1.426   121.8   180.00  118.9    1.337   
BILD N3   C4   N4   H41    1.337   117.9     0.00  118.9    1.01    
BILD H41  C4   *N4  H42    1.01    118.9   180.00  120.7    1.01    
BILD C6   C4   *C5  H5     0.0       0.0   180.0     0.0    0.0
BILD N1   C5   *C6  H6     0.0       0.0   180.0     0.0    0.0
BILD C1'  C3'  *C2' O2'    1.5284  102.04 -114.67  110.81   1.4212 
BILD H2'  O2'  C2'  C3'    0.9600  114.97  148.63  111.92   1.5284 
BILD O4'  C2'  *C1' H1'    0.0       0.0  -115.0     0.0    0.0
BILD C1'  C3'  *C2' H2''   0.0       0.0   115.0     0.0    0.0
BILD C2'  C4'  *C3' H3'    0.0       0.0   115.0     0.0    0.0
BILD C3'  O4'  *C4' H4'    0.0       0.0  -115.0     0.0    0.0
BILD C4'  O5'  *C5' H5'    0.0       0.0  -115.0     0.0    0.0
BILD C4'  O5'  *C5' H5''   0.0       0.0   115.0     0.0    0.0
 
RESI THY         -1.00  !                  H51    O4
ATOM P    P       1.50  !                   |     ||
ATOM O1P  ON3    -0.78  !               H52-C5M   C4    H3
ATOM O2P  ON3    -0.78  !                   |  \ /  \  /
ATOM O5'  ON2    -0.57  !                  H53  C5   N3
ATOM C5'  CN8B   -0.08  !                       ||   |
ATOM H5'  HN8     0.09  !                    H6-C6   C2
ATOM H5'' HN8     0.09  !                        \  / \\  
GROUP                   !                         N1   O2
ATOM C4'  CN7     0.16  !                          \
ATOM H4'  HN7     0.09  !                           \
ATOM O4'  ON6B   -0.50  !                            \ 
ATOM C1'  CN7B    0.16  !        O1P    H5' H4'  O4'  \
ATOM H1'  HN7     0.09  !         |      |    \ /   \  \
GROUP                   !        -P-O5'-C5'---C4'    C1'
ATOM N1   NN2B   -0.34  !         |      |     \     / \
ATOM C6   CN3     0.17  !        O2P    H5''   C3'--C2' H1'
ATOM H6   HN3     0.17  !                     / \   / \
ATOM C2   CN1T    0.51  !                   O3' H3' O2' H2''
ATOM O2   ON1    -0.41  !                    |       | 
ATOM N3   NN2U   -0.46  !                           H2'
ATOM H3   HN2     0.36  !
ATOM C4   CN1     0.50  !
ATOM O4   ON1    -0.45  !
ATOM C5   CN3T   -0.15
ATOM C5M  CN9    -0.11
ATOM H51  HN9     0.07
ATOM H52  HN9     0.07
ATOM H53  HN9     0.07
GROUP
ATOM C2'  CN7B    0.14
ATOM H2'' HN7     0.09
ATOM O2'  ON5    -0.66 
ATOM H2'  HN5     0.43 
GROUP
ATOM C3'  CN7     0.01
ATOM H3'  HN7     0.09
ATOM O3'  ON2    -0.57 
BOND P    O1P       P    O2P       P     O5'
BOND O5'  C5'       C5'  C4'       C4'  O4'       C4'  C3'       O4'  C1'
BOND C1'  N1        C1'  C2'       N1   C2        N1   C6
BOND C2   N3        N3   H3        N3   C4       C4   C5
BOND C5   C5M       C2'  C3'       C3'  O3'       O3'  +P
BOND C2'  O2'       O2'  H2'
BOND C1'  H1'       C2'  H2''      C3'  H3'       C4'  H4'       C5'  H5'
BOND C5'  H5''      C6   H6        C5M  H51       C5M  H52       C5M  H53
DOUBLE  C2   O2     C4   O4        C5   C6
IMPR C2   N1   N3   O2        C4   N3   C5   O4        C5   C4   C6   C5M
DONO H3   N3   
DONO H2'  O2'
ACCE O2   C2
ACCE O4   C4
ACCE O1P  P
ACCE O2P  P       
ACCE O2'
ACCE O3'
ACCE O4'
ACCE O5'

BILD -O3' P    O5'  C5'    1.6001  101.45  -46.90  119.00   1.4401 !alpha
BILD -O3' O5'  *P   O1P    1.6001  101.45 -115.82  109.74   1.4802
BILD -O3' O5'  *P   O2P    1.6001  101.45  115.90  109.80   1.4801
BILD  P   O5'  C5'  C4'    1.5996  119.00 -146.00  110.04   1.5160 !beta
BILD O5'  C5'  C4'  C3'    1.4401  108.83   60.00  116.10   1.5284
BILD C5'  C4'  C3'  O3'    1.5160  116.10  140.00  115.12   1.4212
BILD C4'  C3'  O3'  +P     1.5284  111.92  155.00  119.05   1.6001
BILD C3'  O3'  +P   +O5'   1.4212  119.05  -95.20  101.45   1.5996
BILD O4'  C3'  *C4' C5'    1.4572  104.06 -120.04  116.10   1.5160
BILD C2'  C4'  *C3' O3'    1.5284  100.16 -124.08  115.12   1.4212
BILD C4'  C3'  C2'  C1'    1.5284  100.16  -30.00  102.04   1.5251
BILD C3'  C2'  C1'  N1     1.5284  101.97  147.89  113.71   1.4896
BILD O4'  C1'  N1   C2     1.5251  113.71  -97.2   125.59   1.3783 !chi
BILD C1'  C2   *N1  C6     1.4896  117.06 -179.96  122.08   1.3704
BILD C2   N1   C6   C5     1.3746  122.08   -0.02  121.23   1.3432
BILD C6   N1   C2   N3     1.3704  122.08    0.06  115.38   1.3813
BILD N1   N3   *C2  O2     1.3746  115.38 -179.95  121.70   1.2191
BILD N1   C2   N3   C4     1.3746  115.38   -0.07  126.46   1.3795
BILD C5   N3   *C4  O4     1.4439  114.07  179.98  120.59   1.2327
BILD C2   C4   *N3  H3     1.3813  126.46  180.00  116.77   1.0900
BILD C4   C6   *C5  C5M    1.4439  120.78 -179.94  121.63   1.5000
BILD N1   C5   *C6  H6     0.0       0.0   180.0     0.0    0.0
BILD C6   C5   C5M  H51    0.0       0.0     0.0     0.0    0.0
BILD C5   H51  *C5M H52    0.0       0.0   115.0     0.0    0.0
BILD H51  H52  *C5M H53    0.0       0.0  -115.0     0.0    0.0
BILD C1'  C3'  *C2' O2'    1.5284  102.04 -114.67  110.81   1.4212
BILD H2'  O2'  C2'  C3'    0.9600  114.97  148.63  111.92   1.5284
BILD O4'  C2'  *C1' H1'    0.0       0.0  -115.0     0.0    0.0
BILD C1'  C3'  *C2' H2''   0.0       0.0   115.0     0.0    0.0
BILD C2'  C4'  *C3' H3'    0.0       0.0   115.0     0.0    0.0
BILD C3'  O4'  *C4' H4'    0.0       0.0  -115.0     0.0    0.0
BILD C4'  O5'  *C5' H5'    0.0       0.0  -115.0     0.0    0.0
BILD C4'  O5'  *C5' H5''   0.0       0.    115.0     0.0    0.0
 
RESI URA         -1.00  !                         O4                               
ATOM P    P       1.50  !                         ||
ATOM O1P  ON3    -0.78  !                         C4    H3
ATOM O2P  ON3    -0.78  !                        /  \  /
ATOM O5'  ON2    -0.57  !                    H5-C5   N3
ATOM C5'  CN8B   -0.08  !                       ||   |
ATOM H5'  HN8     0.09  !                    H6-C6   C2
ATOM H5'' HN8     0.09  !                        \  / \\    
GROUP                   !                         N1   O2
ATOM C4'  CN7     0.16  !                          \
ATOM H4'  HN7     0.09  !                           \
ATOM O4'  ON6B   -0.50  !                            \ 
ATOM C1'  CN7B    0.16  !        O1P    H5' H4'  O4'  \
ATOM H1'  HN7     0.09  !         |      |    \ /   \  \
GROUP                   !        -P-O5'-C5'---C4'    C1'
ATOM N1   NN2B   -0.34  !         |      |     \     / \
ATOM C6   CN3     0.20  !        O2P    H5''   C3'--C2' H1'
ATOM H6   HN3     0.14  !                     / \   / \
ATOM C2   CN1T    0.55  !                   O3' H3' O2' H2''
ATOM O2   ON1    -0.45  !                    |       | 
ATOM N3   NN2U   -0.46  !                           H2' 
ATOM H3   HN2     0.36  !
ATOM C4   CN1     0.53  !
ATOM O4   ON1    -0.48  !
ATOM C5   CN3    -0.15  !
ATOM H5   HN3     0.10  !
GROUP
ATOM C2'  CN7B    0.14
ATOM H2'' HN7     0.09
ATOM O2'  ON5    -0.66 
ATOM H2'  HN5     0.43 
GROUP
ATOM C3'  CN7     0.01
ATOM H3'  HN7     0.09
ATOM O3'  ON2    -0.57 
BOND P    O1P       P    O2P       P     O5'
BOND O5'  C5'       C5'  C4'       C4'  O4'       C4'  C3'       O4'  C1'
BOND C1'  N1        C1'  C2'       N1   C2        N1   C6
BOND C2   N3        N3   H3        N3   C4        C4   C5
BOND C2'  C3'       C3'  O3'       O3'  +P
BOND C2'  O2'       O2'  H2'
BOND C1'  H1'       C2'  H2''      C3'  H3'       C4'  H4'       C5'  H5'
BOND C5'  H5''      C5   H5        C6   H6
DOUBLE  C2   O2     C4   O4        C5   C6
IMPR C2   N1   N3   O2        C4   N3   C5   O4
DONO H3   N3   
DONO H2'  O2'
ACCE O2   C2
ACCE O4   C4
ACCE O1P  P
ACCE O2P  P
ACCE O2'
ACCE O3'
ACCE O4'
ACCE O5'
BILD -O3' P    O5'  C5'    1.6001  101.45  -39.25  119.00   1.4401
BILD -O3' O5'  *P   O1P    1.6001  101.45 -115.82  109.74   1.4802
BILD -O3' O5'  *P   O2P    1.6001  101.45  115.90  109.80   1.4801
BILD  P   O5'  C5'  C4'    1.5996  119.00 -151.39  110.04   1.5160
BILD O5'  C5'  C4'  C3'    1.4401  108.83 -179.85  116.10   1.5284
BILD C5'  C4'  C3'  O3'    1.5160  116.10   76.70  115.12   1.4212
BILD C4'  C3'  O3'  +P     1.5284  111.92  159.13  119.05   1.6001
BILD C3'  O3'  +P   +O5'   1.4212  119.05  -98.86  101.45   1.5996
BILD O4'  C3'  *C4' C5'    1.4572  104.06 -120.04  116.10   1.5160
BILD C2'  C4'  *C3' O3'    1.5284  100.16 -124.08  115.12   1.4212
BILD C4'  C3'  C2'  C1'    1.5284  100.16   39.58  102.04   1.5251
BILD C3'  C2'  C1'  N1     1.5284  101.97  144.39  113.71   1.4896
BILD O4'  C1'  N1   C2     1.5251  113.71  -96.0   117.06   1.3746
BILD C1'  C2   *N1  C6     1.4896  117.06 -180.0   121.3    1.379    
BILD C2   N1   C6   C5     1.379   121.3     0.0   122.8    1.338    
BILD C6   N1   C2   N3     1.380   121.3     0.0   114.8    1.373    
BILD N1   N3   *C2  O2     1.379   114.8  -180.0   122.0    1.218    
BILD N1   C2   N3   C4     1.379   114.8     0.0   127.0    1.383    
BILD C5   N3   *C4  O4     1.440   114.7   180.0   119.8    1.227    
BILD C2   C4   *N3  H3     1.373   127.0   180.0   116.5    1.03      
BILD C6   C4   *C5  H5     0.0       0.0   180.0     0.0    0.0
BILD N1   C5   *C6  H6     0.0       0.0   180.0     0.0    0.0
BILD C1'  C3'  *C2' O2'    1.5284  102.04 -114.67  110.81   1.4212   
BILD H2'  O2'  C2'  C3'    0.9600  114.97  148.63  111.92   1.5284   
BILD O4'  C2'  *C1' H1'    0.0       0.0  -115.0     0.0    0.0
BILD C1'  C3'  *C2' H2''   0.0       0.0   115.0     0.0    0.0
BILD C2'  C4'  *C3' H3'    0.0       0.0   115.0     0.0    0.0
BILD C3'  O4'  *C4' H4'    0.0       0.0  -115.0     0.0    0.0
BILD C4'  O5'  *C5' H5'    0.0       0.0  -115.0     0.0    0.0
BILD C4'  O5'  *C5' H5''   0.0       0.0   115.0     0.0    0.0
 
! NOTE the option to regenerate all angles and dihedrals allows
! the explicit inclusion of the THET and DIHE terms to be omitted
! even if the PRES is used in a PATCH statement.  It is important to
! inspect the patches prior to use to determine if they should be used
! in a GENErate or PATCh statement and/or if the AUTOgeneration of 
! angles and dihedrals is required.
! see AUTOgen ANGLes DIHEdrals in STRUCTURE section of the
! documentation

PRES DEO5         0.00  ! Patch to make the 5-terminal nucleotide into DEOXYribose 
DELETE ATOM O2'         ! Follow with AUTOGENERATE ANGLES DIHEDRALS 

GROUP ! To correct O4' atom type in DNA (NF)
ATOM C4'  CN7     0.16  !
ATOM H4'  HN7     0.09  !
ATOM O4'  ON6    -0.50  !
ATOM C1'  CN7B    0.16  !
ATOM H1'  HN7     0.09  !
GROUP
ATOM C2'  CN8    -0.18
ATOM H2'  HN8     0.09
ATOM H2'' HN8     0.09

BOND C2'  H2'
BILD C1'  C3'  *C2' H2' 0.0 0.0 -115.0 0.0 0.0

PRES DEOX         1.50  ! Patch to make non 5-terminal DEOXyribose nucleotides
DELETE ATOM O2'         ! Follow with AUTOGENERATE ANGLES DIHEDRALS 

ATOM P    P2      1.50  ! switch type P to type P2 as required to apply
                        ! 2011 DNA update to zeta in DNA only
GROUP ! To correct O4' atom type in DNA (NF)
ATOM C4'  CN7     0.16  !
ATOM H4'  HN7     0.09  !
ATOM O4'  ON6    -0.50  !
ATOM C1'  CN7B    0.16  !
ATOM H1'  HN7     0.09  !
GROUP
ATOM C2'  CN8    -0.18
ATOM H2'  HN8     0.09
ATOM H2'' HN8     0.09

BOND C2'  H2'
BILD C1'  C3'  *C2' H2' 0.0 0.0 -115.0 0.0 0.0

PRES 5TER         0.00  ! 5'-terminal HYDROXYL patch, from MeOH
                        ! use in generate statement
GROUP
ATOM H5T  HN5     0.43
ATOM O5'  ON5    -0.66
ATOM C5'  CN8B    0.05
ATOM H5'  HN8     0.09 
ATOM H5'' HN8     0.09 
!
DELETE ATOM P
DELETE ATOM O1P
DELETE ATOM O2P
!
BOND H5T   O5'        
DONO H5T   O5'
BILD H5T  O5'   C5'  C4'   0.0000    0.00  180.00    0.00   0.0000
 
PRES 5MET         0.00  ! 5'-ribose METHYL patch
                        ! use in generate statement, doesn't work with DEOx patches
GROUP
ATOM C5'  CN9    -0.27
ATOM H5'  HN9     0.09 
ATOM H5'' HN9     0.09 
ATOM H53' HN9     0.09  ! Can't use ''' and avoid conflict with THY
!              
DELETE ATOM O5'
DELETE ATOM P
DELETE ATOM O1P
DELETE ATOM O2P
!
BOND C5' H53'
IC  C3'   C4'   C5'   H53'   0.0000    0.00  180.00    0.00   0.0000
IC  H53'  C4'   *C5'  H5'    0.0000    0.00  120.00    0.00   0.0000
IC  H53'  C4'   *C5'  H5''   0.0000    0.00 -120.00    0.00   0.0000

PRES 5PHO        -1.00  ! 5'terminal PHOSPHATE patch
                        ! use in generate statement
GROUP
ATOM C5'  CN8B   -0.08
ATOM H5'  HN8     0.09 
ATOM H5'' HN8     0.09 
ATOM P    P       1.50
ATOM O1P  ON3    -0.82
ATOM O2P  ON3    -0.82
ATOM O5'  ON2    -0.62
ATOM O5T  ON4    -0.68
ATOM H5T  HN4     0.34
BOND O5T  P     H5T  O5T      
DONO H5T  O5T
! Built in B-DNA-like conformation (NF)
BILD C4'   C5'  O5' P      0.0000  000.00 -146.00   000.00   0.0000
BILD C5'   O5'  P   O5T    0.0000  000.00  -46.90   000.00   0.0000
BILD O5T   O5'  *P  O1P    0.0000  000.00 -115.82   000.00   0.0000
BILD O5T   O5'  *P  O2P    0.0000  000.00  115.90   000.00   0.0000
BILD H5T   O5T  P   O5'    0.0000  000.00  -95.20   000.00   0.0000
                           
PRES 5POM        -1.00  ! 5'terminal Methyl-Phosphate patch
                        ! use in generate statement
GROUP
ATOM C5'  CN8B   -0.08
ATOM H5'  HN8     0.09
ATOM H5'' HN8     0.09
ATOM P    P       1.50
ATOM O1P  ON3    -0.78
ATOM O2P  ON3    -0.78
ATOM O5'  ON2    -0.57
ATOM O5T  ON2    -0.57
ATOM C5T  CN9    -0.17
ATOM H5T1 HN9     0.09
ATOM H5T2 HN9     0.09
ATOM H5T3 HN9     0.09

BOND O5T  P     O5T	C5T	C5T 	H5T1	C5T     H5T2	
BOND C5T     H5T3
!DONO H5T  O5T
! Built in B-DNA-like conformation (NF)
BILD C4'   C5'  O5' P      0.0000  000.00 -146.00   000.00   0.0000
BILD C5'   O5'  P   O5T    0.0000  000.00  -46.90   000.00   0.0000
BILD O5T   O5'  *P  O1P    0.0000  000.00 -115.82   000.00   0.0000
BILD O5T   O5'  *P  O2P    0.0000  000.00  115.90   000.00   0.0000
BILD C5T   O5T  P   O5'    0.0000  000.00  -95.20   000.00   0.0000
BILD H5T1  C5T   O5T  P    0.0000  000.00  180.20   000.00   0.0000
BILD H5T2  C5T   O5T  P    0.0000  000.00   60.00   000.00   0.0000
BILD H5T3  C5T   O5T  P    0.0000  000.00  -60.00   000.00   0.0000

PRES 3TER         0.00  ! 3'terminal HYDROXYL patch, from MeOH
                        ! use in generate statement
GROUP
ATOM C3'  CN7     0.14 
ATOM H3'  HN7     0.09 
ATOM O3'  ON5    -0.66
ATOM H3T  HN5     0.43
BOND O3'  H3T
DONO H3T  O3'
BILD H3T  O3'   C3'  C4'   0.9600  114.97  148.63  111.92   1.5284
             
PRES 3PHO        -1.00  ! 3'terminal PHOSPHATE patch
                        ! use in generate statement
GROUP                   
ATOM C3'  CN7     0.01
ATOM H3'  HN7     0.09 
ATOM P3   P       1.50
ATOM O1P3 ON3    -0.82
ATOM O2P3 ON3    -0.82
ATOM O3'  ON2    -0.62
ATOM O3T  ON4    -0.68
ATOM H3T  HN4     0.34
BOND O3'  P3     P3  O1P3   P3  O2P3   P3  O3T  O3T  H3T  
DONO H3T  O3T                                            
ACCE O3T
ACCE O1P3
ACCE O2P3
! Build in B-DNA-like conformation (NF)
BILD C4'   C3'  O3' P3     0.0000  000.00  155.00   000.00   0.0000
BILD C3'   O3'  P3  O3T    0.0000  000.00  -95.20   000.00   0.0000
BILD O3T   O3' *P3  O1P3   0.0000  000.00 -115.82   000.00   0.0000
BILD O3T   O3' *P3  O2P3   0.0000  000.00  115.90   000.00   0.0000
BILD H3T   O3T  P3  O3'    0.0000  000.00  -46.90   000.00   0.0000

PRES 3POM        -1.00  ! 3'terminal Methyl Phosphate patch
                        ! use in generate statement
! To build model compound with OPO3-CH3 at the 3' end (nicolas)
GROUP
ATOM C3'  CN7     0.01
ATOM H3'  HN7     0.09
ATOM P3   P       1.50
ATOM O1P3 ON3    -0.78
ATOM O2P3 ON3    -0.78
ATOM O3'  ON2    -0.57
ATOM O3T  ON2    -0.57
ATOM C3T  CN9    -0.17
ATOM H3T1 HN9     0.09
ATOM H3T2 HN9     0.09
ATOM H3T3 HN9     0.09

BOND O3'  P3     P3   O1P3  P3   O2P3   P3  O3T  O3T C3T 
BOND C3T  H3T1   C3T  H3T2  C3T  H3T3
ACCE O3'
ACCE O5'
ACCE O1P3
ACCE O2P3
BILD C4'   C3'  O3' P3     0.0000  000.00  155.00   000.00   0.0000
BILD C3'   O3'  P3  O3T    0.0000  000.00  -95.22   000.00   0.0000
BILD O3T   O3' *P3  O1P3   0.0000  000.00 -115.82   000.00   0.0000
BILD O3T   O3' *P3  O2P3   0.0000  000.00  115.90   000.00   0.0000
BILD C3T   O3T  P3  O3'    0.0000  000.00  -46.90   000.00   0.0000
BILD H3T1  C3T  O3T P3     0.0000  000.00  180.00   000.00   0.0000
BILD H3T2  C3T  O3T P3     0.0000  000.00   60.00   000.00   0.0000
BILD H3T3  C3T  O3T P3     0.0000  000.00  -60.00   000.00   0.0000

PRES 3PO3        -2.00  ! 3'terminal PHOSPHATE patch
                        ! use in generate statement
			! Added by Nicolas, to be consistent with model componds
GROUP
ATOM C3'  CN7    -0.09
ATOM H3'  HN7     0.09
ATOM P3   P       1.10
ATOM O3'  ON2    -0.40
ATOM O1P3 ON3    -0.90
ATOM O2P3 ON3    -0.90
ATOM O3P3 ON3    -0.90
BOND O3'  P3     P3  O1P3   P3  O2P3   P3  O3P3
ACCE O1P3
ACCE O2P3
ACCE O3P3
BILD C4'  C3'  O3'  P3     0.0000  000.00  180.00   000.00   0.0000
BILD C3'  O3'  P3   O3P3   0.0000  000.00  -39.52   000.00   0.0000
BILD O3P3 O3'  *P3  O1P3   0.0000  000.00 -115.82   000.00   0.0000
BILD O3P3 O3'  *P3  O2P3   0.0000  000.00  115.90   000.00   0.0000
BILD O3'  P3   O3P3 O3T    0.0000  000.00  180.00   000.00   0.0000
BILD P3   O3P3 O3T  H3T    0.0000  000.00  180.00   000.00   0.0000

PRES DELB         0.00     ! patch to delete all possible base atoms
                           ! of Cyt,Gua,Ade,Thy and Ura
                           !
!note: error messages will be obtained due to atoms not present in
!residue being "deleted" by this patch
!cyt section
DELE ATOM N1   
DELE ATOM C6   
DELE ATOM H6   
DELE ATOM C2   
DELE ATOM O2   
DELE ATOM N3   
DELE ATOM C4   
DELE ATOM N4   
DELE ATOM H41  
DELE ATOM H42  
DELE ATOM C5   
DELE ATOM H5   
!gua section
DELE ATOM N9   
DELE ATOM H1   
DELE ATOM N2   
DELE ATOM H21  
DELE ATOM H22  
DELE ATOM O6   
DELE ATOM N7   
DELE ATOM C8   
DELE ATOM H8   
!ade section
DELE ATOM H2   
DELE ATOM N6   
DELE ATOM H61  
DELE ATOM H62  
!thy/ura section
DELE ATOM H3   
DELE ATOM O4   
DELE ATOM C5M  
DELE ATOM H51  
DELE ATOM H52  
DELE ATOM H53  

PRES CY35    0.0   ! patch to make a cyclic 3'-5' nucleotide
                   ! use AUTOGEN ANGLE DIHE after this patch
BOND O3' P         ! but before water-generation

PRES LKNA    0.0   ! Patch to join to nucleic acid segments (eg for IMAGES)
                   ! eg: patch sega 10 segb 1
                   ! sega should have std 3' (gene sega ... last none)
                   ! segb should have std 5' (gene segb ... first none)
                   ! USE AUTOgen ANGL DIHE after this patch,
                   ! but before water-generation
BOND 1O3'  2P
IC  1O3'  2P    2O5' 2C5'   1.6001  101.45  -39.25  119.00   1.4401
IC  1O3'  2O5' *2P   2O1P   1.6001  101.45 -115.82  109.74   1.4802
IC  1O3'  2O5' *2P   2O2P   1.6001  101.45  115.90  109.80   1.4801
IC  1C4'  1C3'  1O3' 2P     1.5284  111.92  159.13  119.05   1.6001
IC  1C3'  1O3'  2P   2O5'   1.4212  119.05  -98.86  101.45   1.5996

default first none last none

RESI TIP3         0.000 ! tip3p water model, generate using noangle nodihedral
GROUP
ATOM OH2  OT     -0.834
ATOM H1   HT      0.417
ATOM H2   HT      0.417
BOND OH2 H1 OH2 H2 H1 H2    ! the last bond is needed for shake
ANGLE H1 OH2 H2             ! required
DONOR H1 OH2
DONOR H2 OH2
ACCEPTOR OH2
PATCHING FIRS NONE LAST NONE

RESI TP3M         0.000 ! "mmff" water model, as an analog of tip3p
GROUP
ATOM OH2  OT     -0.834 ! these charges are replaced by the mmff setup
ATOM H1   HT      0.417 ! these charges are replaced by the mmff setup
ATOM H2   HT      0.417 ! these charges are replaced by the mmff setup
BOND OH2 H1 OH2 H2      ! omits the H1-H2 bond, which is needed for shake with tip3p
ANGLE H1 OH2 H2         ! required
DONOR H1 OH2
DONOR H2 OH2
ACCEPTOR OH2
PATCHING FIRS NONE LAST NONE

RESI OH       -1.00 ! hydroxide ion by adm.jr.
GROUP
ATOM O1 OX    -1.32
ATOM H1 HX     0.32
BOND O1 H1
DONOR H1 O1
ACCEPTOR O1

! Ion parameters from Benoit Roux and Coworkers
! As of 8/10 new NBFIX terms required
!
RESI LIT       1.00 ! Lithium Ion
GROUP
ATOM LIT  LIT  1.00
PATCHING FIRST NONE LAST NONE

RESI SOD       1.00 ! Sodium Ion
GROUP
ATOM SOD  SOD  1.00
PATCHING FIRST NONE LAST NONE

RESI MG        2.00 ! Magnesium Ion
GROUP
ATOM MG   MG   2.00
PATCHING FIRST NONE LAST NONE

RESI POT       1.00 ! Potassium Ion
GROUP
ATOM POT   POT 1.00
PATCHING FIRST NONE LAST NONE

RESI CAL       2.00 ! Calcium Ion
GROUP
ATOM CAL  CAL  2.00
PATCHING FIRST NONE LAST NONE

RESI RUB       1.00 ! Rubidium Ion
GROUP
ATOM RUB  RUB  1.00
PATCHING FIRST NONE LAST NONE

RESI CES       1.00 ! Cesium Ion
GROUP
ATOM CES  CES  1.00
PATCHING FIRST NONE LAST NONE

RESI BAR       2.00 ! Barium Ion
GROUP
ATOM BAR  BAR  2.00
PATCHING FIRST NONE LAST NONE

RESI ZN2       2.00 ! Zinc (II) cation, Roland Stote
GROUP
ATOM ZN   ZN   2.00
PATCHING FIRST NONE LAST NONE

RESI CD2       2.00 ! Cadmium (II) cation
GROUP
ATOM CD   CAD  2.00
PATCHING FIRST NONE LAST NONE

RESI CLA      -1.00 ! Chloride Ion
GROUP
ATOM CLA  CLA -1.00
PATCHING FIRST NONE LAST NONE

RESI ATP           -4.00  ! C10H12N5O13P3 adenosine triphosphate , jjp1/adm jr.
                          !atom names correspond to pdb nomenclature
                          !
GROUP
ATOM C4'  CG3C51    0.11  !                       H61  H62
ATOM H4'  HGA1      0.09  !                         \  /
ATOM O4'  OG3C51   -0.40  !                          N6
ATOM C1'  CG3C51    0.11  !                          |
ATOM H1'  HGA1      0.09  !                          C6
GROUP                     !                        //  \
ATOM C5   CG2RC0    0.28  !                        N1   C5--N7\\
ATOM N7   NG2R50   -0.71  !                        |    ||     C8-H8
ATOM C8   CG2R53    0.34  !                        C2   C4--N9/
ATOM H8   HGR52     0.12  !                       / \\ /     \
ATOM N9   NG2R51   -0.05  !                     H2   N3       \
                          !                                    \
ATOM N1   NG2R62   -0.74  !                                     \
ATOM C2   CG2R64    0.50  !                                      \
ATOM H2   HGR62     0.13  ! (-)O3G   O2B     O1A    H5' H4'  O4'  \
ATOM N3   NG2R62   -0.75  !    |      |       |      |    \ /   \  \
ATOM C4   CG2RC0    0.43  !O1G=PG-O3B-PB-O3A-PA-O5'-C5'---C4'    C1'
ATOM C6   CG2R64    0.46  !    |      |       |      |     \     / \
                          ! (-)O2G (-)O1B (-)O2A    H5''   C3'--C2' H1'
ATOM N6   NG2S3    -0.77  !                               / \   / \
ATOM H61  HGP4      0.38  !                            O3' H3' O2' H2''
ATOM H62  HGP4      0.38  !                             |       |
GROUP                     !                            H3T     H2'
ATOM C2'  CG3C51    0.14  !
ATOM H2'' HGA1      0.09
ATOM O2'  OG311    -0.65
ATOM H2'  HGP1      0.42
GROUP
ATOM C3'  CG3C51    0.14
ATOM H3'  HGA1      0.09
ATOM O3'  OG311    -0.65
ATOM H3T  HGP1      0.42
GROUP
ATOM C5'  CG321    -0.08
ATOM H5'  HGA2      0.09
ATOM H5'' HGA2      0.09
ATOM O5'  OG303    -0.62
ATOM PA   PG1       1.50
ATOM O1A  OG2P1    -0.82
ATOM O2A  OG2P1    -0.82
ATOM O3A  OG304    -0.74
ATOM PB   PG1       1.50
ATOM O1B  OG2P1    -0.82
ATOM O2B  OG2P1    -0.82
ATOM O3B  OG304    -0.86 ! charge adjusted to yield total triP of -4.0
ATOM PG   PG2       1.10
ATOM O1G  OG2P1    -0.90
ATOM O2G  OG2P1    -0.90
ATOM O3G  OG2P1    -0.90

BOND O5'  C5'       O5'  PA        PA   O1A       PA   O2A       PA   O3A
BOND O3A  PB        PB   O1B       PB   O2B       PB   O3B       O3B  PG
BOND PG   O1G       PG   O2G       PG   O3G
BOND C5'  C4'       C4'  O4'       C4'  C3'       O4'  C1'
BOND C1'  N9        C1'  C2'       N9   C4        N9   C8        C4   N3
BOND C2   N1        C6   N6
BOND N6   H61       N6   H62       C6   C5        C5   N7
BOND C2'  C3'       C2'  O2'       O2'  H2'       C3'  O3'       O3'  H3T
BOND C1'  H1'       C2'  H2''      C3'  H3'       C4'  H4'       C5'  H5'
BOND C5'  H5''      C8   H8        C2   H2
DOUBLE N1   C6    N3   C2    C4   C5        N7   C8
IMPR C6 C5  N1  N6
IMPR N6 H62 H61 C6
DONO H61  N6
DONO H62  N6
DONO H2'  O2'
ACCE N3
ACCE N7
ACCE N1
ACCE O1A  PA
ACCE O2A  PA
ACCE O2'
ACCE O3'
ACCE O4'
ACCE O5'
ACCE O3A
ACCE O2B
ACCE O1B
ACCE O3B
ACCE O3G
ACCE O2G
ACCE O2G
IC PA   O3A  PB   O3B    0.0000  000.00  180.0   000.00   0.0000
IC PB   O3A  PA   O5'    0.0000  000.00  120.0   000.00   0.0000
IC O5'  O3A  *PA  O1A    0.0000  000.00  120.0   000.00   0.0000
IC O5'  O3A  *PA  O2A    0.0000  000.00 -120.0   000.00   0.0000
IC O3A  O3B  *PB  O1B    0.0000  000.00  120.0   000.00   0.0000
IC O3A  O3B  *PB  O2B    0.0000  000.00 -120.0   000.00   0.0000
IC O3A  PB   O3B  PG     0.0000  000.00  150.0   000.00   0.0000
IC PB   O3B  PG   O1G    0.0000  000.00  150.0   000.00   0.0000
IC O3B  O1G  *PG  O2G    0.0000  000.00  120.0   000.00   0.0000
IC O3B  O1G  *PG  O3G    0.0000  000.00 -120.0   000.00   0.0000
IC O3A  PA   O5'  C5'    0.0000  000.00  -30.0   000.00   0.0000
!IC PA   O5'  C5'  C4'    1.5996  119.00 -151.39  110.04   1.5160 !Not-so-stable minimum
IC PA   O5'  C5'  C4'    0.0000  000.00 -110.0   000.00   0.0000
!IC O5'  C5'  C4'  C3'    1.4401  108.83 -179.85  116.10   1.5284 !Not-so-stable minimum
IC O5'  C5'  C4'  C3'    0.0000  000.00   70.0   000.00   0.0000
IC C5'  C4'  C3'  O3'    1.5160  116.10   76.70  115.12   1.4212
IC H3T  O3'  C3'  C4'    0.9650  105.47   38.18  111.98   1.5386
IC O4'  C3'  *C4' C5'    1.4572  104.06 -120.04  116.10   1.5160
IC C2'  C4'  *C3' O3'    1.5284  100.16 -124.08  115.12   1.4212
IC C4'  C3'  C2'  C1'    1.5284  100.16   39.58  102.04   1.5251
!IC C3'  C2'  C1'  N9     1.5284  101.97  144.39  113.71   1.4896 !144.39 can't be right
IC O4'  C2'  *C1' N9     0.0       0.0   120.0     0.0    0.0
!IC O4'  C1'  N9   C4     1.5251  113.71  -96.00  125.97   1.3703 !clash after fixing N9
IC O4'  C1'  N9   C4     0.0       0.0  -150.0     0.0    0.0
IC C1'  C4   *N9  C8     1.4896  125.97 -179.94  106.0    1.367
IC C4   N9   C8   N7     1.376   106.0     0.0   113.6    1.312
IC C8   N9   C4   C5     1.367   106.0     0.0   105.6    1.382
IC C8   N7   C5   C6     0.0       0.0   180.0     0.0    0.0
IC N7   C5   C6   N1     0.0       0.0   180.0     0.0    0.0
IC C5   C6   N1   C2     0.0       0.0     0.0     0.0    0.0
IC N9   C5   *C4  N3     1.376   105.6  -180.0   126.9    1.342
IC C5   N1   *C6  N6     1.409   117.6  -180.0   121.2    1.337
IC N1   C6   N6   H61    1.337   121.2     0.0   119.0    1.01
IC H61  C6   *N6  H62    1.01    119.0   180.0   119.00   1.01
IC C5   N1   *C6  N6     1.409   117.6  -180.0   119.0    1.337
IC N1   C6   N6   H61    1.337   119.0     0.0   119.0    1.01
IC H61  C6   *N6  H62    1.01    119.0   180.0   121.00   1.01
IC C5   N1   *C6  N6     1.409   117.6  -180.0   119.0    1.337
IC N1   C6   N6   H61    1.337   119.0     0.0   119.0    1.01
IC H61  C6   *N6  H62    1.01    119.0   180.0   121.00   1.01
IC N9   N7   *C8   H8    0.0       0.0   180.0     0.0    0.0
IC N1   N3   *C2   H2    0.0       0.0   180.0     0.0    0.0
IC C1'  C3'  *C2' O2'    1.5284  102.04 -114.67  110.81   1.4212
IC H2'  O2'  C2'  C3'    0.9600  114.97  148.63  111.92   1.5284
IC O4'  C2'  *C1' H1'    0.0       0.0  -115.0     0.0    0.0
IC C1'  C3'  *C2' H2''   0.0       0.0   115.0     0.0    0.0
IC C2'  C4'  *C3' H3'    0.0       0.0   115.0     0.0    0.0
IC C3'  O4'  *C4' H4'    0.0       0.0  -115.0     0.0    0.0
IC C4'  O5'  *C5' H5'    0.0       0.0  -115.0     0.0    0.0
IC C4'  O5'  *C5' H5''   0.0       0.0   115.0     0.0    0.0
PATC  FIRS NONE LAST NONE

!*  \\\\\\\ CHARMM36 All-Hydrogen Lipid Topology File ///////
!*  All comments and questions should be submitted to the 
!*  parameter forum at the CHARMM website: www.charmm.org
!*
!36  1

!updated 2016/8. see toppar_all.history.

!NOTE: Reordering of atoms in the choline region of the PC lipids as
!requried for the domain decomposition code in CHARMM.  This will not
!change the energies/forces, but PSFs generated with the previous
!lipid toppar files may not work.  To overcome this a toppar stream
!file, toppar_all36_lipid_orig_pc_atom_order.str, has been created
!which contains the original atom ordering. August 2012
!

!references
!
!Jeffery B. Klauda, Richard M. Venable, J. Alfredo Freites, Joseph
!W. O'Connor, Douglas J. Tobias, Carlos Mondragon-Ramirez, Igor
!Vorobyov, Alexander D. MacKerell, Jr. and Richard W. Pastor "Update of
!the CHARMM All-Atom Additive Force Field for Lipids: Validation on Six
!Lipid Types" J. Phys. Chem. B 2010, 114, 7830-7843
!
! PUFA Modifications
!Jeffery B. Klauda, Viviana Monje, Taehoon Kim, and Wonpil Im. "Improving
!the CHARMM Force Field for Polyunsaturated Fatty Acid Chains" J. Phys. Chem. B.
!2012 ASAP http://dx.doi.org/10.1021/jp304056p
  
!Atom nomenclature is based on that of Sundaralingan, M.,
!Ann. N.Y. Acad. Sci. USA, 195:324-355, 1972
!see lipid_convert.tgz for information on nomenclature conversion
!Renaming of atom types by Rick Venable due to switching to the
!nomenclature of Sundaralingan, M., Ann. N.Y. Acad. Sci. USA,
!195:324-355, 1972
!
!1) toppar_all36_lipid_oldxopc.str
!2) convert_lipid_c27_c36_xopc.str
!
!The above stream files have 1) the old definitions of DOPC
!and POPC, which replace the new definitions when used.  The second
!stream file does a RENAME conversion, which allows old coord sets to
!be updated to the new "all36_lipid" convention.

MASS  -1  HL         1.00800 H ! polar H (equivalent to protein H)
MASS  -1  HCL        1.00800 H ! charged H for PE (equivalent to protein HC)
MASS  -1  HOL        1.00800 H ! Nucleic acid phosphate hydroxyl proton
MASS  -1  HAL1       1.00800 H ! alphatic proton
MASS  -1  HAL2       1.00800 H ! alphatic proton
MASS  -1  HAL3       1.00800 H ! alphatic proton
MASS  -1  HEL1       1.00800 H ! for alkene; RHC=CR
MASS  -1  HEL2       1.00800 H ! for alkene; H2C=CR. Currently unused.
MASS  -1  HBL        1.00800 H ! POPS SER backbone H
MASS  -1  CL        12.01100 C ! carbonyl C (acetic acid/methyl acetate)
MASS  -1  CTL1      12.01100 C ! sp3 carbon with 1 H  (-CH1-)
MASS  -1  CTL2      12.01100 C ! carbon of methylene group (-CH2-)
MASS  -1  CTL3      12.01100 C ! carbon of methyl group (-CH3)
MASS  -1  CTL5      12.01100 C ! carbon of methyl group (-CH3) for tetramethylammonium
MASS  -1  CEL1      12.01100 C ! for alkene; RHC=CR
MASS  -1  CEL2      12.01100 C ! for alkene; H2C=CR. Currently unused.
MASS  -1  CCL       12.01100 C ! for POPS
MASS  -1  NTL       14.00700 N ! ammonium nitrogen
MASS  -1  NH3L      14.00700 N ! nitrogen phosphatidylethanolamine
MASS  -1  OBL       15.99940 O ! acetic acid carboxyl oxygen (e. to protein OB)
MASS  -1  OCL       15.99940 O ! acetate oxygen
MASS  -1  OSL       15.99940 O ! ester oxygen
MASS  -1  O2L       15.99940 O ! Nucleic acid =O in phosphate or sulfate
MASS  -1  OHL       15.99940 O ! Nucleic acid phosphate hydroxyl oxygen
MASS  -1  OSLP      15.99940 O ! Phosphate oxygen, to avoid conflict with methylacetate type O
MASS  -1  PL        30.97400 P ! phosphorus
MASS  -1  SL        32.06000 S ! Sulfate sulfur
MASS  -1  CRL1      12.01100 C ! sp3 carbon with 1 H on a ring  (-CH1-) for sterols
MASS  -1  CRL2      12.01100 C ! carbon of methylene group on a ring (-CH2-) for sterols
 
DEFA FIRS none LAST none
AUTOGENERATE ANGLES DIHEDRALS PATCH

RESI LPPC        0.00 ! deoxylysophosphatidylcholine 
! Polar Head and glycerol backbone
GROUP                 !          H15B
ATOM N    NTL   -0.60 !            |
ATOM C13  CTL5  -0.35 !      H15A-C15-H15C
ATOM H13A HL     0.25 !            | 
ATOM H13B HL     0.25 !    H13B    |    H14A
ATOM H13C HL     0.25 !      |     |     |
ATOM C14  CTL5  -0.35 !H13A-C13----N----C14-H14B     (+)
ATOM H14A HL     0.25 !      |     |     |
ATOM H14B HL     0.25 !    H13C    |    H14C
ATOM H14C HL     0.25 !            |
ATOM C15  CTL5  -0.35 !            |
ATOM H15A HL     0.25 !            |    alpha6
ATOM H15B HL     0.25 !            |  
ATOM H15C HL     0.25 !            |
ATOM C12  CTL2  -0.10 !     H12A--C12---H12B     
ATOM H12A HL     0.25 !            |
ATOM H12B HL     0.25 !            |    
GROUP                 !                  alpha5
ATOM C11  CTL2  -0.08 !            |
ATOM H11A HAL2   0.09 !     H11A--C11---H11B
ATOM H11B HAL2   0.09 !            |     alpha4
ATOM P    PL     1.50 !   (-) O13  O12
ATOM O13  O2L   -0.78 !         \ /      alpha3
ATOM O14  O2L   -0.78 !          P (+)
ATOM O11  OSLP  -0.57 !         / \      alpha2
ATOM O12  OSLP  -0.57 !   (-) O14  O11
ATOM C1   CTL2  -0.08 !            |     alpha1
ATOM HA   HAL2   0.09 !       HA---C1---HB
ATOM HB   HAL2   0.09 !            |     theta1
GROUP                 !            |
ATOM C2   CTL2  -0.18 !       HR---C2----HS
ATOM HS   HAL2   0.09 !            | 
ATOM HR   HAL2   0.09 !            | 
GROUP                 !            |
ATOM C3   CTL2   0.08 !       HX---C3---HY 
ATOM HX   HAL2   0.09 !            |
ATOM HY   HAL2   0.09 !            |   gamma1
ATOM O31  OSL   -0.49 !      O32  O31
ATOM C31  CL     0.90 !       \\ /    gamma2
ATOM O32  OBL   -0.63 !        C31
ATOM C32  CTL2  -0.22 !         |     gamma3
ATOM H2X  HAL2   0.09 !  H2X---C32---H2Y
ATOM H2Y  HAL2   0.09 !         |
GROUP                 !
ATOM C33  CTL2  -0.18 !         |
ATOM H3X  HAL2   0.09 !  H3X---C33---H3Y 
ATOM H3Y  HAL2   0.09 !         |
GROUP                 !
ATOM C34  CTL2  -0.18 !         |
ATOM H4X  HAL2   0.09 !  H4X---C34---H4Y
ATOM H4Y  HAL2   0.09 !         |
GROUP                 !
ATOM C35  CTL2  -0.18 !         |
ATOM H5X  HAL2   0.09 !  H5X---C35---H5Y
ATOM H5Y  HAL2   0.09 !         |
GROUP                 !
ATOM C36  CTL2  -0.18 !         |
ATOM H6X  HAL2   0.09 !  H6X---C36---H6Y
ATOM H6Y  HAL2   0.09 !         |
GROUP                 !
ATOM C37  CTL2  -0.18 !         |
ATOM H7X  HAL2   0.09 !  H7X---C37---H7Y
ATOM H7Y  HAL2   0.09 !         |
GROUP                 !
ATOM C38  CTL2  -0.18 !         |
ATOM H8X  HAL2   0.09 !  H8X---C38---H8Y
ATOM H8Y  HAL2   0.09 !         |
GROUP                 !
ATOM C39  CTL2  -0.18 !         |
ATOM H9X  HAL2   0.09 !  H9X---C39---H9Y 
ATOM H9Y  HAL2   0.09 !         |
GROUP                 !
ATOM C310 CTL2  -0.18 !         |
ATOM H10X HAL2   0.09 ! H10X---C310--H10Y
ATOM H10Y HAL2   0.09 !         |
GROUP                 !
ATOM C311 CTL2  -0.18 !         |
ATOM H11X HAL2   0.09 ! H11X---C311--H11Y
ATOM H11Y HAL2   0.09 !         |
GROUP                 !
ATOM C312 CTL3  -0.27 !         |
ATOM H12X HAL3   0.09 ! H12X---C312--H12Y
ATOM H12Y HAL3   0.09 !         |
ATOM H12Z HAL3   0.09 !        H12Z
                      !
! Polar Head
BOND  N    C13       N    C14       N    C15       
BOND  C13  H13A      C13  H13B      C13  H13C 
BOND  C14  H14A      C14  H14B      C14  H14C 
BOND  C15  H15A      C15  H15B      C15  H15C 
BOND  N    C12
BOND  C12  H12A      C12  H12B      C12  C11
BOND  C11  H11A      C11  H11B      C11  O12   
BOND  O12  P         P    O11       P    O13       P    O14 
! Glycerol Backbone
BOND  C1   HA        C1    HB       C1   C2        C1   O11       
BOND  C2   HS        C2    HR       C2   C3
BOND  C3   HX        C3    HY       C3   O31

! Chain #3
BOND  O31  C31
BOND  C31  C32
DOUBLE  C31  O32
BOND  C32  H2X       C32  H2Y       C32  C33 
BOND  C33  H3X       C33  H3Y       C33  C34 
BOND  C34  H4X       C34  H4Y       C34  C35 
BOND  C35  H5X       C35  H5Y       C35  C36 
BOND  C36  H6X       C36  H6Y       C36  C37 
BOND  C37  H7X       C37  H7Y       C37  C38 
BOND  C38  H8X       C38  H8Y       C38  C39 
BOND  C39  H9X       C39  H9Y       C39  C310
BOND  C310 H10X      C310 H10Y      C310 C311
BOND  C311 H11X      C311 H11Y      C311 C312
BOND  C312 H12X      C312 H12Y      C312 H12Z

IMPR C31 O31 C32 O32 

!IC table from IC generated, minimized geometry
IC C13    N      C12    C11        1.5007  109.16   60.77  118.01   1.5532
IC C13    C12    *N     C14        1.5007  109.16  118.95  109.93   1.4962
IC C13    C12    *N     C15        1.5007  109.16 -118.66  109.79   1.4970
IC C12    N      C13    H13A       1.5283  109.16 -176.25  113.90   1.0739
IC H13A   N      *C13   H13B       1.0739  113.90 -125.02  111.72   1.0902
IC H13A   N      *C13   H13C       1.0739  113.90  122.64  109.30   1.0955
IC C12    N      C14    H14A       1.5283  109.93  -59.08  109.81   1.0869
IC H14A   N      *C14   H14B       1.0869  109.81 -118.79  110.87   1.0821
IC H14A   N      *C14   H14C       1.0869  109.81  119.79  111.30   1.0813
IC C12    N      C15    H15A       1.5283  109.79  177.61  111.54   1.0806
IC H15A   N      *C15   H15B       1.0806  111.54 -118.99  108.75   1.0881
IC H15A   N      *C15   H15C       1.0806  111.54  122.56  111.42   1.0805
IC C13    N      C12    C11        1.5007  109.16   60.77  118.01   1.5532
IC C11    N      *C12   H12A       1.5532  118.01 -118.57  109.22   1.0958
IC H12A   N      *C12   H12B       1.0958  109.22 -116.61  110.32   1.0792
IC N      C12    C11    O12        1.5283  118.01  -64.38  111.82   1.4242
IC O12    C12    *C11   H11A       1.4242  111.82 -122.02  109.25   1.1168
IC H11A   C12    *C11   H11B       1.1168  109.25 -116.56  110.01   1.1107
IC C12    C11    O12    P          1.5532  111.82  -63.93  119.44   1.5956
IC C11    O12    P      O11        1.4242  119.44 -108.05  103.40   1.5764
IC O11    O12    *P     O13        1.5764  103.40 -117.37  105.77   1.4773
IC O11    O12    *P     O14        1.5764  103.40  117.10  108.18   1.4806
IC O12    P      O11    C1         1.5956  103.40  -60.59  122.33   1.4218
IC P      O11    C1     C2         1.5764  122.33  128.18  108.48   1.5345
IC C2     O11    *C1    HA         1.5345  108.48 -121.51  113.56   1.1178
IC HA     O11    *C1    HB         1.1178  113.56 -119.54  108.81   1.1133
IC O11    C1     C2     C3         1.4218  108.48  -69.15  113.12   1.5322
IC C3     C1     *C2    HS         1.5322  113.12 -121.29  109.24   1.1115
IC HS     C1     *C2    HR         1.1115  109.24 -117.52  108.27   1.1121
IC C1     C2     C3     O31        1.5345  113.12  -65.92  107.84   1.4362
IC O31    C2     *C3    HX         1.4362  107.84 -120.29  109.69   1.1138
IC HX     C2     *C3    HY         1.1138  109.69 -118.31  108.07   1.1170
IC C2     C3     O31    C31        1.5322  107.84  166.14  114.22   1.3189
IC C3     O31    C31    C32        1.4362  114.22 -174.70  108.67   1.5288
IC C32    O31    *C31   O32        1.5288  108.67 -179.80  126.24   1.2203
IC O31    C31    C32    C33        1.3189  108.67 -167.94  112.47   1.5443
IC C33    C31    *C32   H2X        1.5443  112.47 -121.71  107.41   1.1092
IC H2X    C31    *C32   H2Y        1.1092  107.41 -116.85  107.91   1.1098
IC C31    C32    C33    C34        1.5288  112.47  179.46  112.33   1.5340
IC C34    C32    *C33   H3X        1.5340  112.33 -120.43  109.16   1.1152
IC H3X    C32    *C33   H3Y        1.1152  109.16 -117.67  110.02   1.1133
IC C32    C33    C34    C35        1.5443  112.33 -176.69  112.31   1.5344
IC C35    C33    *C34   H4X        1.5344  112.31 -122.05  109.68   1.1126
IC H4X    C33    *C34   H4Y        1.1126  109.68 -117.48  108.87   1.1140
IC C33    C34    C35    C36        1.5340  112.31  175.27  112.83   1.5344
IC C36    C34    *C35   H5X        1.5344  112.83 -120.53  108.69   1.1140
IC H5X    C34    *C35   H5Y        1.1140  108.69 -117.22  109.46   1.1123
IC C34    C35    C36    C37        1.5344  112.83 -177.21  112.46   1.5347
IC C37    C35    *C36   H6X        1.5347  112.46 -121.92  109.58   1.1126
IC H6X    C35    *C36   H6Y        1.1126  109.58 -117.43  108.81   1.1138
IC C35    C36    C37    C38        1.5344  112.46  176.32  112.59   1.5343
IC C38    C36    *C37   H7X        1.5343  112.59 -120.81  108.90   1.1137
IC H7X    C36    *C37   H7Y        1.1137  108.90 -117.41  109.31   1.1128
IC C36    C37    C38    C39        1.5347  112.59 -178.70  112.72   1.5347
IC C39    C37    *C38   H8X        1.5347  112.72 -121.68  109.25   1.1130
IC H8X    C37    *C38   H8Y        1.1130  109.25 -117.35  108.93   1.1136
IC C37    C38    C39    C310       1.5343  112.72  179.00  112.44   1.5346
IC C310   C38    *C39   H9X        1.5346  112.44 -121.08  109.08   1.1133
IC H9X    C38    *C39   H9Y        1.1133  109.08 -117.47  109.24   1.1129
IC C38    C39    C310   C311       1.5347  112.44 -179.02  112.83   1.5338
IC C311   C39    *C310  H10X       1.5338  112.83 -121.47  109.09   1.1131
IC H10X   C39    *C310  H10Y       1.1131  109.09 -117.30  109.04   1.1134
IC C39    C310   C311   C312       1.5346  112.83 -179.46  113.19   1.5308
IC C312   C310   *C311  H11X       1.5308  113.19 -121.59  108.75   1.1142
IC H11X   C310   *C311  H11Y       1.1142  108.75 -116.77  108.84   1.1140
IC C310   C311   C312   H12X       1.5338  113.19   60.40  110.44   1.1113
IC H12X   C311   *C312  H12Y       1.1113  110.44 -119.80  110.43   1.1114
IC H12X   C311   *C312  H12Z       1.1113  110.44  120.09  110.66   1.1113

RESI DLPC         0.00 ! 2,3 dilauroyl-D-glycero-1-Phosphatidylcholine
!
!  R1 - CH2
!       |          (angles and atom names from Sundaralingam)
!  R2 - CH
!       |
!       CH2 - PO4 - CH2 - CH2 - N(CH3)3
!
! Polar Head and glycerol backbone
GROUP                 !          H15B
ATOM N    NTL   -0.60 !            |
ATOM C13  CTL5  -0.35 !      H15A-C15-H15C
ATOM H13A HL     0.25 !            |
ATOM H13B HL     0.25 !    H13B    |    H14A
ATOM H13C HL     0.25 !      |     |     |
ATOM C14  CTL5  -0.35 !H13A-C13----N----C14-H14B     (+)
ATOM H14A HL     0.25 !      |     |     |
ATOM H14B HL     0.25 !    H13C    |    H14C
ATOM H14C HL     0.25 !            |
ATOM C15  CTL5  -0.35 !            |
ATOM H15A HL     0.25 !            |    alpha6
ATOM H15B HL     0.25 !            |
ATOM H15C HL     0.25 !            |
ATOM C12  CTL2  -0.10 !     H12A--C12---H12B
ATOM H12A HL     0.25 !            |
ATOM H12B HL     0.25 !            |
GROUP                 !                  alpha5
ATOM C11  CTL2  -0.08 !            |
ATOM H11A HAL2   0.09 !     H11A--C11---H11B
ATOM H11B HAL2   0.09 !            |     alpha4
ATOM P    PL     1.50 !   (-) O13  O12
ATOM O13  O2L   -0.78 !         \ /      alpha3
ATOM O14  O2L   -0.78 !          P (+)
ATOM O11  OSLP  -0.57 !         / \      alpha2
ATOM O12  OSLP  -0.57 !   (-) O14  O11
ATOM C1   CTL2  -0.08 !            |     alpha1
ATOM HA   HAL2   0.09 !       HA---C1---HB
ATOM HB   HAL2   0.09 !            |     theta1
GROUP                 !            |
ATOM C2   CTL1   0.17 !       HS---C2- - - - - - -
ATOM HS   HAL1   0.09 !            | beta1        |
ATOM O21  OSL   -0.49 !       O22  O21          theta3
ATOM C21  CL     0.90 !        \\ /  beta2        |
ATOM O22  OBL   -0.63 !          C21
ATOM C22  CTL2  -0.22 !          |   beta3        |
ATOM H2R  HAL2   0.09 !   H2R---C22---H2S
ATOM H2S  HAL2   0.09 !          |                |
GROUP                 !              beta4
ATOM C3   CTL2   0.08 !          |                |
ATOM HX   HAL2   0.09 !                      HX---C3---HY
ATOM HY   HAL2   0.09 !          |                |   gamma1
ATOM O31  OSL   -0.49 !                      O32  O31
ATOM C31  CL     0.90 !          |            \\ /    gamma2
ATOM O32  OBL   -0.63 !                         C31
ATOM C32  CTL2  -0.22 !          |              |     gamma3
ATOM H2X  HAL2   0.09 !                  H2X---C32---H2Y
ATOM H2Y  HAL2   0.09 !          |              |
GROUP                 !                               gamma4
ATOM C23  CTL2  -0.18 !          |              |
ATOM H3R  HAL2   0.09 !   H3R ---C23---H3S
ATOM H3S  HAL2   0.09 !          |              |
GROUP                 !
ATOM C24  CTL2  -0.18 !          |
ATOM H4R  HAL2   0.09 !   H4R ---C24---H4S      |
ATOM H4S  HAL2   0.09 !          |
GROUP                 !
ATOM C25  CTL2  -0.18 !          |              |
ATOM H5R  HAL2   0.09 !   H5R ---C25---H5S
ATOM H5S  HAL2   0.09 !          |              |
GROUP                 !
ATOM C26  CTL2  -0.18 !          |
ATOM H6R  HAL2   0.09 !   H6R ---C26---H6S      |
ATOM H6S  HAL2   0.09 !          |
GROUP                 !
ATOM C27  CTL2  -0.18 !          |              |
ATOM H7R  HAL2   0.09 !   H7R ---C27---H7S
ATOM H7S  HAL2   0.09 !          |              |
GROUP                 !
ATOM C28  CTL2  -0.18 !          |
ATOM H8R  HAL2   0.09 !   H8R ---C28---H8S      |
ATOM H8S  HAL2   0.09 !          |
GROUP                 !
ATOM C29  CTL2  -0.18 !          |              |
ATOM H9R  HAL2   0.09 !   H9R ---C29---H9S
ATOM H9S  HAL2   0.09 !          |              |
GROUP                 !
ATOM C210 CTL2  -0.18 !          |
ATOM H10R HAL2   0.09 !   H10R---C210--H10S     |
ATOM H10S HAL2   0.09 !          |
GROUP                 !
ATOM C211 CTL2  -0.18 !          |              |
ATOM H11R HAL2   0.09 !   H11R---C211--H11S
ATOM H11S HAL2   0.09 !          |              |
GROUP                 !
ATOM C212 CTL3  -0.27 !          |
ATOM H12R HAL3   0.09 !   H12R---C212--H12S     |
ATOM H12S HAL3   0.09 !          |
ATOM H12T HAL3   0.09 !         H12T            |
GROUP                 !
ATOM C33  CTL2  -0.18 !                         |
ATOM H3X  HAL2   0.09 !                  H3X ---C33---H3Y
ATOM H3Y  HAL2   0.09 !                         |
GROUP                 !
ATOM C34  CTL2  -0.18 !                         |
ATOM H4X  HAL2   0.09 !                  H4X ---C34---H4Y
ATOM H4Y  HAL2   0.09 !                         |
GROUP                 !
ATOM C35  CTL2  -0.18 !                         |
ATOM H5X  HAL2   0.09 !                  H5X ---C35---H5Y
ATOM H5Y  HAL2   0.09 !                         |
GROUP                 !
ATOM C36  CTL2  -0.18 !                         |
ATOM H6X  HAL2   0.09 !                  H6X ---C36---H6Y
ATOM H6Y  HAL2   0.09 !                         |
GROUP                 !
ATOM C37  CTL2  -0.18 !                         |
ATOM H7X  HAL2   0.09 !                  H7X ---C37---H7Y
ATOM H7Y  HAL2   0.09 !                         |
GROUP                 !
ATOM C38  CTL2  -0.18 !                         |
ATOM H8X  HAL2   0.09 !                  H8X ---C38---H8Y
ATOM H8Y  HAL2   0.09 !                         |
GROUP                 !
ATOM C39  CTL2  -0.18 !                         |
ATOM H9X  HAL2   0.09 !                  H9X ---C39---H9Y
ATOM H9Y  HAL2   0.09 !                         |
GROUP                 !
ATOM C310 CTL2  -0.18 !                         |
ATOM H10X HAL2   0.09 !                  H10X---C310--H10Y
ATOM H10Y HAL2   0.09 !                         |
GROUP                 !
ATOM C311 CTL2  -0.18 !                         |
ATOM H11X HAL2   0.09 !                  H11X---C311--H11Y
ATOM H11Y HAL2   0.09 !                         |
GROUP                 !
ATOM C312 CTL3  -0.27 !                         |
ATOM H12X HAL3   0.09 !                  H12X---C312--H12Y
ATOM H12Y HAL3   0.09 !                         |
ATOM H12Z HAL3   0.09 !                         H12Z

! Polar Head
BOND  N    C13       N    C14       N    C15
BOND  C13  H13A      C13  H13B      C13  H13C
BOND  C14  H14A      C14  H14B      C14  H14C
BOND  C15  H15A      C15  H15B      C15  H15C
BOND  N    C12
BOND  C12  H12A      C12  H12B      C12  C11
BOND  C11  H11A      C11  H11B      C11  O12
BOND  O12  P         P    O11       P    O13       P    O14
! Glycerol Backbone
BOND  C1   HA        C1    HB       C1   C2        C1   O11
BOND  C2   HS        C2    C3       C2   O21
BOND  C3   HX        C3    HY       C3   O31
! Chain #2
BOND  O21  C21
BOND  C21  C22
DOUBLE C21  O22
BOND  C22  H2R       C22  H2S       C22  C23
BOND  C23  H3R       C23  H3S       C23  C24
BOND  C24  H4R       C24  H4S       C24  C25
BOND  C25  H5R       C25  H5S       C25  C26
BOND  C26  H6R       C26  H6S       C26  C27
BOND  C27  H7R       C27  H7S       C27  C28
BOND  C28  H8R       C28  H8S       C28  C29
BOND  C29  H9R       C29  H9S       C29  C210
BOND  C210 H10R      C210 H10S      C210 C211
BOND  C211 H11R      C211 H11S      C211 C212
BOND  C212 H12R      C212 H12S      C212 H12T
! Chain #3
BOND  O31  C31
BOND  C31  C32
DOUBLE  C31  O32
BOND  C32  H2X       C32  H2Y       C32  C33
BOND  C33  H3X       C33  H3Y       C33  C34
BOND  C34  H4X       C34  H4Y       C34  C35
BOND  C35  H5X       C35  H5Y       C35  C36
BOND  C36  H6X       C36  H6Y       C36  C37
BOND  C37  H7X       C37  H7Y       C37  C38
BOND  C38  H8X       C38  H8Y       C38  C39
BOND  C39  H9X       C39  H9Y       C39  C310
BOND  C310 H10X      C310 H10Y      C310 C311
BOND  C311 H11X      C311 H11Y      C311 C312
BOND  C312 H12X      C312 H12Y      C312 H12Z

IMPR C21 O21 C22 O22   C31 O31 C32 O32

!IC table from IC generate, minimized geometry
IC C13   N     C12   C11    1.4966  111.24  166.28  118.98   1.5540
IC C13   C12   *N    C14    1.4966  111.24 -121.31  109.70   1.5014
IC C13   C12   *N    C15    1.4966  111.24  120.39  109.59   1.5032
IC C12   N     C13   H13A   1.5282  111.24  -61.73  111.02   1.0824
IC H13A  N     *C13  H13B   1.0824  111.02 -119.31  110.03   1.0843
IC H13A  N     *C13  H13C   1.0824  111.02  121.33  110.99   1.0825
IC C12   N     C14   H14A   1.5282  109.70 -175.08  112.24   1.0791
IC H14A  N     *C14  H14B   1.0791  112.24 -124.93  112.61   1.0781
IC H14A  N     *C14  H14C   1.0791  112.24  117.38  109.50   1.0986
IC C12   N     C15   H15A   1.5282  109.59  -61.54  112.73   1.0781
IC H15A  N     *C15  H15B   1.0781  112.73 -124.99  112.40   1.0795
IC H15A  N     *C15  H15C   1.0781  112.73  117.76  109.79   1.0975
IC C11   N     *C12  H12A   1.5540  118.98 -122.28  108.97   1.0812
IC H12A  N     *C12  H12B   1.0812  108.97 -117.10  108.29   1.0835
IC N     C12   C11   O12    1.5282  118.98   60.04  111.29   1.4211
IC O12   C12   *C11  H11A   1.4211  111.29 -126.93  110.16   1.1157
IC H11A  C12   *C11  H11B   1.1157  110.16 -114.93  108.04   1.1136
IC C12   C11   O12   P      1.5540  111.29 -112.41  123.03   1.5867
IC C11   O12   P     O11    1.4211  123.03 -112.11  102.86   1.5750
IC O11   O12   *P    O13    1.5750  102.86 -117.06  105.38   1.4772
IC O11   O12   *P    O14    1.5750  102.86  117.53  108.43   1.4796
IC O12   P     O11   C1     1.5867  102.86  -56.61  121.12   1.4309
IC P     O11   C1    C2     1.5750  121.12  -83.15  112.71   1.5564
IC C2    O11   *C1   HA     1.5564  112.71 -117.95  107.87   1.1127
IC HA    O11   *C1   HB     1.1127  107.87 -117.85  112.30   1.1145
IC O11   C1    C2    C3     1.4309  112.71 -172.05  111.41   1.5541
IC C3    C1    *C2   O21    1.5541  111.41  122.05  108.04   1.4389
IC C3    C1    *C2   HS     1.5541  111.41 -118.42  106.92   1.1167
IC C1    C2    O21   C21    1.5564  108.04  158.54  115.01   1.3183
IC C2    O21   C21   C22    1.4389  115.01 -173.62  109.25   1.5301
IC C22   O21   *C21  O22    1.5301  109.25 -179.40  126.05   1.2181
IC O21   C21   C22   C23    1.3183  109.25 -117.90  111.70   1.5446
IC C23   C21   *C22  H2R    1.5446  111.70 -120.98  107.48   1.1089
IC H2R   C21   *C22  H2S    1.1089  107.48 -117.26  108.89   1.1098
IC C1    C2    C3    O31    1.5564  111.41  -53.99  110.37   1.4448
IC O31   C2    *C3   HX     1.4448  110.37 -121.24  109.56   1.1120
IC HX    C2    *C3   HY     1.1120  109.56 -116.88  106.08   1.1171
IC C2    C3    O31   C31    1.5541  110.37  157.10  114.49   1.3276
IC C3    O31   C31   C32    1.4448  114.49 -179.05  109.34   1.5276
IC C32   O31   *C31  O32    1.5276  109.34  178.85  125.77   1.2163
IC O31   C31   C32   C33    1.3276  109.34  -71.25  112.33   1.5453
IC C33   C31   *C32  H2X    1.5453  112.33 -121.91  107.83   1.1087
IC H2X   C31   *C32  H2Y    1.1087  107.83 -117.09  107.48   1.1098
IC C21   C22   C23   C24    1.5301  111.70  174.22  112.39   1.5364
IC C24   C22   *C23  H3R    1.5364  112.39 -120.52  108.74   1.1143
IC H3R   C22   *C23  H3S    1.1143  108.74 -117.72  109.66   1.1144
IC C22   C23   C24   C25    1.5446  112.39  176.17  113.71   1.5389
IC C25   C23   *C24  H4R    1.5389  113.71 -121.29  108.85   1.1139
IC H4R   C23   *C24  H4S    1.1139  108.85 -117.02  108.83   1.1137
IC C23   C24   C25   C26    1.5364  113.71   58.19  113.57   1.5361
IC C26   C24   *C25  H5R    1.5361  113.57 -121.29  108.91   1.1134
IC H5R   C24   *C25  H5S    1.1134  108.91 -117.11  108.87   1.1132
IC C24   C25   C26   C27    1.5389  113.57  178.62  113.16   1.5366
IC C27   C25   *C26  H6R    1.5366  113.16 -122.19  109.43   1.1127
IC H6R   C25   *C26  H6S    1.1127  109.43 -117.10  108.68   1.1096
IC C25   C26   C27   C28    1.5361  113.16  174.50  113.47   1.5400
IC C28   C26   *C27  H7R    1.5400  113.47 -122.95  110.10   1.1120
IC H7R   C26   *C27  H7S    1.1120  110.10 -116.75  107.49   1.1142
IC C26   C27   C28   C29    1.5366  113.47  -95.83  114.71   1.5424
IC C29   C27   *C28  H8R    1.5424  114.71 -118.57  107.61   1.1152
IC H8R   C27   *C28  H8S    1.1152  107.61 -116.24  109.93   1.1111
IC C27   C28   C29   C210   1.5400  114.71   63.13  115.93   1.5407
IC C210  C28   *C29  H9R    1.5407  115.93 -121.53  108.05   1.1138
IC H9R   C28   *C29  H9S    1.1138  108.05 -115.66  108.55   1.1127
IC C28   C29   C210  C211   1.5424  115.93   62.76  115.20   1.5388
IC C211  C29   *C21  H10R   6.0255   16.54  100.54   10.30   5.9276
IC H10R  C29   *C21  H10S   5.9276   10.30  -42.25   16.19   7.2059
IC C29   C210  C211  C212   1.5407  115.20   64.60  114.34   1.5319
IC C212  C210  *C21  H11R   7.2454   20.82  -38.90   18.34   5.6305
IC H11R  C210  *C21  H11S   5.6305   18.34   64.37   16.79   5.3167
IC C210  C211  C212  H12R   1.5388  114.34  -64.54  110.77   1.1107
IC H12R  C211  *C21  H12S   7.9945    7.88   89.82   10.46   7.8159
IC H12R  C211  *C21  H12T   7.9945    7.88   40.24   16.78   7.0865
IC C31   C32   C33   C34    1.5276  112.33  -71.63  112.59   1.5348
IC C34   C32   *C33  H3X    1.5348  112.59 -119.64  108.68   1.1142
IC H3X   C32   *C33  H3Y    1.1142  108.68 -117.31  110.23   1.1138
IC C32   C33   C34   C35    1.5453  112.59  178.52  112.65   1.5353
IC C35   C33   *C34  H4X    1.5353  112.65 -120.91  109.18   1.1129
IC H4X   C33   *C34  H4Y    1.1129  109.18 -117.55  109.26   1.1133
IC C33   C34   C35   C36    1.5348  112.65  173.82  114.44   1.5403
IC C36   C34   *C35  H5X    1.5403  114.44 -121.24  108.76   1.1138
IC H5X   C34   *C35  H5Y    1.1138  108.76 -116.91  108.64   1.1138
IC C34   C35   C36   C37    1.5353  114.44   58.04  114.79   1.5396
IC C37   C35   *C36  H6X    1.5396  114.79 -123.72  109.93   1.1120
IC H6X   C35   *C36  H6Y    1.1120  109.93 -116.21  107.23   1.1147
IC C35   C36   C37   C38    1.5403  114.79  -96.72  113.37   1.5384
IC C38   C36   *C37  H7X    1.5384  113.37  124.26  109.66   1.1114
IC H7X   C36   *C37  H7Y    1.1114  109.66  116.90  108.33   1.1150
IC C36   C37   C38   C39    1.5396  113.37 -176.98  113.66   1.5393
IC C39   C37   *C38  H8X    1.5393  113.66 -123.13  110.21   1.1107
IC H8X   C37   *C38  H8Y    1.1107  110.21 -116.72  108.12   1.1141
IC C37   C38   C39   C310   1.5384  113.66  -67.32  114.98   1.5412
IC C310  C38   *C39  H9X    1.5412  114.98  121.99  108.65   1.1131
IC H9X   C38   *C39  H9Y    1.1131  108.65  116.07  108.54   1.1129
IC C38   C39   C310  C311   1.5393  114.98  -59.10  115.15   1.5391
IC C311  C39   *C31  H10X   4.3520   21.08  -62.16   20.70   5.5478
IC H10X  C39   *C31  H10Y   5.5478   20.70   44.35   19.66   6.4331
IC C39   C310  C311  C312   1.5412  115.15  -56.76  114.89   1.5327
IC C312  C310  *C31  H11X   4.8312   27.76   25.46    5.09   3.4146
IC H11X  C310  *C31  H11Y   3.4146    5.09  -91.07   21.38   4.4060
IC C310  C311  C312  H12X   1.5391  114.89  -57.58  110.52   1.1109
IC H12X  C311  *C31  H12Y   5.8485   18.17   43.95   25.29   5.0871
IC H12X  C311  *C31  H12Z   5.8485   18.17    0.07   29.12   4.3175

RESI DLPE         0.00 ! 2,3 dilauroyl-D-glycero-1-Phosphatidylethanolamine
!
!  R1 - CH2
!       |          (angles and atom names from Sundaralingam)
!  R2 - CH
!       |
!       CH2 - PO4 - CH2 - CH2 - NH3
!
! Polar Head and glycerol backbone
GROUP                 ! 
ATOM N    NH3L  -0.30 !           HN2
ATOM HN1  HCL    0.33 !            |
ATOM HN2  HCL    0.33 !  (+) HN1---N---HN3
ATOM HN3  HCL    0.33 !            |
ATOM C12  CTL2   0.13 !            |
ATOM H12A HAL2   0.09 !     H12A--C12---H12B
ATOM H12B HAL2   0.09 !            |
GROUP                 !            |     alpha5
ATOM C11  CTL2  -0.08 !            |
ATOM H11A HAL2   0.09 !     H11A--C11---H11B
ATOM H11B HAL2   0.09 !            |     alpha4
ATOM P    PL     1.50 !   (-) O13  O12
ATOM O13  O2L   -0.78 !         \ /      alpha3
ATOM O14  O2L   -0.78 !          P (+)
ATOM O11  OSLP  -0.57 !         / \      alpha2
ATOM O12  OSLP  -0.57 !   (-) O14  O11
ATOM C1   CTL2  -0.08 !            |     alpha1
ATOM HA   HAL2   0.09 !       HA---C1---HB
ATOM HB   HAL2   0.09 !            |     theta1
GROUP                 !            |
ATOM C2   CTL1   0.17 !       HS---C2- - - - - - -
ATOM HS   HAL1   0.09 !            | beta1        |
ATOM O21  OSL   -0.49 !       O22  O21          theta3
ATOM C21  CL     0.90 !        \\ /  beta2        |
ATOM O22  OBL   -0.63 !          C21
ATOM C22  CTL2  -0.22 !          |   beta3        |
ATOM H2R  HAL2   0.09 !   H2R---C22---H2S
ATOM H2S  HAL2   0.09 !          |                |
GROUP                 !              beta4
ATOM C3   CTL2   0.08 !          |                |
ATOM HX   HAL2   0.09 !                      HX---C3---HY
ATOM HY   HAL2   0.09 !          |                |   gamma1
ATOM O31  OSL   -0.49 !                      O32  O31
ATOM C31  CL     0.90 !          |            \\ /    gamma2
ATOM O32  OBL   -0.63 !                         C31
ATOM C32  CTL2  -0.22 !          |              |     gamma3
ATOM H2X  HAL2   0.09 !                  H2X---C32---H2Y
ATOM H2Y  HAL2   0.09 !          |              |
GROUP                 !                               gamma4
ATOM C23  CTL2  -0.18 !          |              |
ATOM H3R  HAL2   0.09 !   H3R ---C23---H3S
ATOM H3S  HAL2   0.09 !          |              |
GROUP                 !
ATOM C24  CTL2  -0.18 !          |
ATOM H4R  HAL2   0.09 !   H4R ---C24---H4S      |
ATOM H4S  HAL2   0.09 !          |
GROUP                 !
ATOM C25  CTL2  -0.18 !          |              |
ATOM H5R  HAL2   0.09 !   H5R ---C25---H5S
ATOM H5S  HAL2   0.09 !          |              |
GROUP                 !
ATOM C26  CTL2  -0.18 !          |
ATOM H6R  HAL2   0.09 !   H6R ---C26---H6S      |
ATOM H6S  HAL2   0.09 !          |
GROUP                 !
ATOM C27  CTL2  -0.18 !          |              |
ATOM H7R  HAL2   0.09 !   H7R ---C27---H7S
ATOM H7S  HAL2   0.09 !          |              |
GROUP                 !
ATOM C28  CTL2  -0.18 !          |
ATOM H8R  HAL2   0.09 !   H8R ---C28---H8S      |
ATOM H8S  HAL2   0.09 !          |
GROUP                 !
ATOM C29  CTL2  -0.18 !          |              |
ATOM H9R  HAL2   0.09 !   H9R ---C29---H9S
ATOM H9S  HAL2   0.09 !          |              |
GROUP                 !
ATOM C210 CTL2  -0.18 !          |
ATOM H10R HAL2   0.09 !   H10R---C210--H10S     |
ATOM H10S HAL2   0.09 !          |
GROUP                 !
ATOM C211 CTL2  -0.18 !          |              |
ATOM H11R HAL2   0.09 !   H11R---C211--H11S
ATOM H11S HAL2   0.09 !          |              |
GROUP                 !
ATOM C212 CTL3  -0.27 !          |
ATOM H12R HAL3   0.09 !   H12R---C212--H12S     |
ATOM H12S HAL3   0.09 !          |
ATOM H12T HAL3   0.09 !         H12T            |
GROUP                 !
ATOM C33  CTL2  -0.18 !                         |
ATOM H3X  HAL2   0.09 !                  H3X ---C33---H3Y
ATOM H3Y  HAL2   0.09 !                         |
GROUP                 !
ATOM C34  CTL2  -0.18 !                         |
ATOM H4X  HAL2   0.09 !                  H4X ---C34---H4Y
ATOM H4Y  HAL2   0.09 !                         |
GROUP                 !
ATOM C35  CTL2  -0.18 !                         |
ATOM H5X  HAL2   0.09 !                  H5X ---C35---H5Y
ATOM H5Y  HAL2   0.09 !                         |
GROUP                 !
ATOM C36  CTL2  -0.18 !                         |
ATOM H6X  HAL2   0.09 !                  H6X ---C36---H6Y
ATOM H6Y  HAL2   0.09 !                         |
GROUP                 !
ATOM C37  CTL2  -0.18 !                         |
ATOM H7X  HAL2   0.09 !                  H7X ---C37---H7Y
ATOM H7Y  HAL2   0.09 !                         |
GROUP                 !
ATOM C38  CTL2  -0.18 !                         |
ATOM H8X  HAL2   0.09 !                  H8X ---C38---H8Y
ATOM H8Y  HAL2   0.09 !                         |
GROUP                 !
ATOM C39  CTL2  -0.18 !                         |
ATOM H9X  HAL2   0.09 !                  H9X ---C39---H9Y
ATOM H9Y  HAL2   0.09 !                         |
GROUP                 !
ATOM C310 CTL2  -0.18 !                         |
ATOM H10X HAL2   0.09 !                  H10X---C310--H10Y
ATOM H10Y HAL2   0.09 !                         |
GROUP                 !
ATOM C311 CTL2  -0.18 !                         |
ATOM H11X HAL2   0.09 !                  H11X---C311--H11Y
ATOM H11Y HAL2   0.09 !                         |
GROUP                 !
ATOM C312 CTL3  -0.27 !                         |
ATOM H12X HAL3   0.09 !                  H12X---C312--H12Y
ATOM H12Y HAL3   0.09 !                         |
ATOM H12Z HAL3   0.09 !                         H12Z

! Polar Head
BOND  N    HN1       N    HN2       N    HN3       N    C12
BOND  C12  H12A      C12  H12B      C12  C11
BOND  C11  H11A      C11  H11B      C11  O12
BOND  O12  P         P    O11       P    O13       P    O14
! Glycerol Backbone
BOND  C1   HA        C1    HB       C1   C2        C1   O11
BOND  C2   HS        C2    C3       C2   O21
BOND  C3   HX        C3    HY       C3   O31
! Chain #2
BOND  O21  C21
BOND  C21  C22
DOUBLE C21  O22
BOND  C22  H2R       C22  H2S       C22  C23
BOND  C23  H3R       C23  H3S       C23  C24
BOND  C24  H4R       C24  H4S       C24  C25
BOND  C25  H5R       C25  H5S       C25  C26
BOND  C26  H6R       C26  H6S       C26  C27
BOND  C27  H7R       C27  H7S       C27  C28
BOND  C28  H8R       C28  H8S       C28  C29
BOND  C29  H9R       C29  H9S       C29  C210
BOND  C210 H10R      C210 H10S      C210 C211
BOND  C211 H11R      C211 H11S      C211 C212
BOND  C212 H12R      C212 H12S      C212 H12T
! Chain #3
BOND  O31  C31
BOND  C31  C32
DOUBLE  C31  O32
BOND  C32  H2X       C32  H2Y       C32  C33
BOND  C33  H3X       C33  H3Y       C33  C34
BOND  C34  H4X       C34  H4Y       C34  C35
BOND  C35  H5X       C35  H5Y       C35  C36
BOND  C36  H6X       C36  H6Y       C36  C37
BOND  C37  H7X       C37  H7Y       C37  C38
BOND  C38  H8X       C38  H8Y       C38  C39
BOND  C39  H9X       C39  H9Y       C39  C310
BOND  C310 H10X      C310 H10Y      C310 C311
BOND  C311 H11X      C311 H11Y      C311 C312
BOND  C312 H12X      C312 H12Y      C312 H12Z

IMPR C21 O21 C22 O22   C31 O31 C32 O32

!IC table from IC generate, minimized geometry
IC  N      C12    C11    O12        1.5081  111.59  -73.10  113.26   1.4276
IC  C11    N      *C12   H12A       1.5457  111.59 -120.62  107.97   1.1100
IC  HN1    C12    *N     HN2        1.0538  110.27 -125.06  113.96   1.0325
IC  HN1    C12    *N     HN3        1.0538  110.27  115.83  105.31   1.0629
IC  HN1    N      C12    C11        1.0538  110.27  -58.43  111.59   1.5457
IC  H12A   N      *C12   H12B       1.1100  107.97 -118.48  107.57   1.1089
IC  O12    C12    *C11   H11A       1.4276  113.26 -118.43  107.57   1.1140
IC  H11A   C12    *C11   H11B       1.1140  107.57 -115.51  110.35   1.1121
IC  C12    C11    O12    P          1.5457  113.26   73.21  123.11   1.5821
IC  C11    O12    P      O11        1.4276  123.11   34.25  100.92   1.5725
IC  O11    O12    *P     O13        1.5725  100.92  118.29  112.02   1.4695
IC  O11    O12    *P     O14        1.5725  100.92 -108.59  105.98   1.4820
IC  O12    P      O11    C1         1.5821  100.92   93.08  123.05   1.4250
IC  P      O11    C1     C2         1.5725  123.05 -158.55  108.93   1.5522
IC  C2     O11    *C1    HA         1.5522  108.93 -118.72  109.36   1.1135
IC  HA     O11    *C1    HB         1.1135  109.36 -119.33  112.35   1.1156
IC  O11    C1     C2     C3         1.4250  108.93  -50.37  110.31   1.5644
IC  C3     C1     *C2    O21        1.5644  110.31  122.15  109.56   1.4463 !defines S chirality
IC  C3     C1     *C2    HS         1.5644  110.31 -116.40  109.18   1.1165 !defines S chirality
IC  C1     C2     O21    C21        1.5522  109.56   79.76  113.36   1.3301
IC  C2     O21    C21    C22        1.4463  113.36 -171.78  109.82   1.5286
IC  C22    O21    *C21   O22        1.5286  109.82  179.59  125.69   1.2157
IC  O21    C21    C22    C23        1.3301  109.82  -96.56  112.64   1.5461
IC  C23    C21    *C22   H2R        1.5461  112.64 -119.55  106.22   1.1113
IC  H2R    C21    *C22   H2S        1.1113  106.22 -116.80  109.41   1.1071
IC  C1     C2     C3     O31        1.5522  110.31  153.88  112.56   1.4435
IC  O31    C2     *C3    HX         1.4435  112.56 -125.97  110.32   1.1120
IC  HX     C2     *C3    HY         1.1120  110.32 -114.28  106.98   1.1128
IC  C2     C3     O31    C31        1.5644  112.56  -90.79  115.60   1.3262
IC  C3     O31    C31    C32        1.4435  115.60  169.19  109.07   1.5269
IC  C32    O31    *C31   O32        1.5269  109.07 -178.13  126.32   1.2224
IC  O31    C31    C32    C33        1.3262  109.07  105.25  113.97   1.5441
IC  C33    C31    *C32   H2X        1.5441  113.97 -122.05  108.45   1.1103
IC  H2X    C31    *C32   H2Y        1.1103  108.45 -116.70  107.29   1.1094
IC  C21    C22    C23    C24        1.5286  112.64   72.21  112.51   1.5338
IC  C24    C22    *C23   H3R        1.5338  112.51 -123.50  110.52   1.1136
IC  H3R    C22    *C23   H3S        1.1136  110.52 -117.13  108.24   1.1150
IC  C22    C23    C24    C25        1.5461  112.51  173.89  113.24   1.5353
IC  C25    C23    *C24   H4R        1.5353  113.24 -120.86  108.78   1.1132
IC  H4R    C23    *C24   H4S        1.1132  108.78 -117.56  109.21   1.1134
IC  C23    C24    C25    C26        1.5338  113.24 -179.11  112.15   1.5349
IC  C26    C24    *C25   H5R        1.5349  112.15 -121.41  109.36   1.1133
IC  H5R    C24    *C25   H5S        1.1133  109.36 -117.59  109.16   1.1133
IC  C24    C25    C26    C27        1.5353  112.15  177.84  113.48   1.5342
IC  C27    C25    *C26   H6R        1.5342  113.48 -121.24  108.98   1.1132
IC  H6R    C25    *C26   H6S        1.1132  108.98 -117.52  109.02   1.1130
IC  C25    C26    C27    C28        1.5349  113.48 -179.41  112.03   1.5353
IC  C28    C26    *C27   H7R        1.5353  112.03 -121.20  109.25   1.1132
IC  H7R    C26    *C27   H7S        1.1132  109.25 -117.63  109.28   1.1130
IC  C26    C27    C28    C29        1.5342  112.03 -179.77  113.13   1.5342
IC  C29    C27    *C28   H8R        1.5342  113.13 -121.43  109.07   1.1131
IC  H8R    C27    *C28   H8S        1.1131  109.07 -117.27  109.04   1.1132
IC  C27    C28    C29    C210       1.5353  113.13 -179.80  112.43   1.5353
IC  C210   C28    *C29   H9R        1.5353  112.43 -121.20  109.12   1.1132
IC  H9R    C28    *C29   H9S        1.1132  109.12 -117.50  109.24   1.1131
IC  C28    C29    C210   C211       1.5342  112.43 -179.68  112.77   1.5338
IC  C211   C29    *C210  H10R       1.5338  112.77 -121.35  109.16   1.1131
IC  H10R   C29    *C210  H10S       1.1131  109.16 -117.35  109.14   1.1132
IC  C29    C210   C211   C212       1.5353  112.77 -179.85  113.38   1.5309
IC  C212   C210   *C211  H11R       1.5309  113.38 -121.68  108.78   1.1141
IC  H11R   C210   *C211  H11S       1.1141  108.78 -116.64  108.78   1.1140
IC  C210   C211   C212   H12R       1.5338  113.38   60.06  110.50   1.1112
IC  H12R   C211   *C212  H12S       1.1112  110.50 -119.88  110.53   1.1113
IC  H12R   C211   *C212  H12T       1.1112  110.50  120.06  110.61   1.1113
IC  C31    C32    C33    C34        1.5269  113.97 -176.87  110.60   1.5345
IC  C34    C32    *C33   H3X        1.5345  110.60 -121.15  110.42   1.1131
IC  H3X    C32    *C33   H3Y        1.1131  110.42 -119.02  109.90   1.1145
IC  C32    C33    C34    C35        1.5441  110.60  178.15  113.68   1.5334
IC  C35    C33    *C34   H4X        1.5334  113.68 -121.01  108.74   1.1141
IC  H4X    C33    *C34   H4Y        1.1141  108.74 -116.97  109.36   1.1132
IC  C33    C34    C35    C36        1.5345  113.68 -177.06  111.90   1.5350
IC  C36    C34    *C35   H5X        1.5350  111.90 -121.43  109.53   1.1127
IC  H5X    C34    *C35   H5Y        1.1127  109.53 -117.89  109.27   1.1134
IC  C34    C35    C36    C37        1.5334  111.90  179.23  112.99   1.5340
IC  C37    C35    *C36   H6X        1.5340  112.99 -121.08  108.94   1.1138
IC  H6X    C35    *C36   H6Y        1.1138  108.94 -117.23  109.34   1.1132
IC  C35    C36    C37    C38        1.5350  112.99 -177.88  112.25   1.5344
IC  C38    C36    *C37   H7X        1.5344  112.25 -121.43  109.33   1.1129
IC  H7X    C36    *C37   H7Y        1.1129  109.33 -117.59  109.16   1.1132
IC  C36    C37    C38    C39        1.5340  112.25  179.64  112.89   1.5342
IC  C39    C37    *C38   H8X        1.5342  112.89 -121.23  109.02   1.1134
IC  H8X    C37    *C38   H8Y        1.1134  109.02 -117.22  109.17   1.1131
IC  C37    C38    C39    C310       1.5344  112.89 -179.25  112.43   1.5347
IC  C310   C38    *C39   H9X        1.5347  112.43 -121.34  109.21   1.1130
IC  H9X    C38    *C39   H9Y        1.1130  109.21 -117.49  109.18   1.1132
IC  C38    C39    C310   C311       1.5342  112.43 -179.94  112.73   1.5336
IC  C311   C39    *C310  H10X       1.5336  112.73 -121.36  109.09   1.1132
IC  H10X   C39    *C310  H10Y       1.1132  109.09 -117.30  109.12   1.1130
IC  C39    C310   C311   C312       1.5347  112.73 -179.76  113.35   1.5310
IC  C312   C310   *C311  H11X       1.5310  113.35 -121.66  108.73   1.1141
IC  H11X   C310   *C311  H11Y       1.1141  108.73 -116.65  108.75   1.1141
IC  C310   C311   C312   H12X       1.5336  113.35   60.17  110.49   1.1114
IC  H12X   C311   *C312  H12Y       1.1114  110.49 -119.95  110.51   1.1114
IC  H12X   C311   *C312  H12Z       1.1114  110.49  120.02  110.54   1.1114

RESI DLPS        -1.00 ! 2,3 dilauroyl-D-glycero-1-Phosphatidylserine
!
!  R1 - CH2        
!       |                 (-)
!  R2 - CH                CO2
!       |     (-)         |    (+)
!       CH2 - PO4 - CH2 - CH - NH3
!
! Polar Head and glycerol backbone
GROUP                  !
ATOM N    NH3L  -0.30 !           HN2
ATOM HN1  HCL    0.33 !            |
ATOM HN2  HCL    0.33 !            |
ATOM HN3  HCL    0.33 !            |
ATOM C12  CTL1   0.21 !  (+) HN1---N---HN3
ATOM H12A HBL    0.10 !            |
GROUP                 !            |     O13A (-)
ATOM C13  CCL    0.34 !            |     ||
ATOM O13A OCL   -0.67 !     H12A--C12----C13---O13B
ATOM O13B OCL   -0.67 !            |
GROUP                 !            |     alpha5
ATOM C11  CTL2  -0.08 !            |
ATOM H11A HAL2   0.09 !     H11A--C11---H11B
ATOM H11B HAL2   0.09 !            |     alpha4
ATOM P    PL     1.50 !   (-) O13  O12
ATOM O13  O2L   -0.78 !         \ /      alpha3
ATOM O14  O2L   -0.78 !          P (+)
ATOM O12  OSLP  -0.57 !         / \      alpha2
ATOM O11  OSLP  -0.57 !   (-) O14  O11
ATOM C1   CTL2  -0.08 !            |     alpha1
ATOM HA   HAL2   0.09 !       HA---C1---HB
ATOM HB   HAL2   0.09 !            |     theta1
GROUP                 !            |
ATOM C2   CTL1   0.17 !       HS---C2--------------
ATOM HS   HAL1   0.09 !            | beta1        |
ATOM O21  OSL   -0.49 !       O22  O21          theta3
ATOM C21  CL     0.90 !        \\ /  beta2        |
ATOM O22  OBL   -0.63 !          C21              |
ATOM C22  CTL2  -0.22 !          |   beta3        |
ATOM H2R  HAL2   0.09 !   H2R---C22---H2S         |
ATOM H2S  HAL2   0.09 !          |                |
GROUP                 !          |    beta4       |
ATOM C3   CTL2   0.08 !          |                |
ATOM HX   HAL2   0.09 !          |           HX---C3---HY
ATOM HY   HAL2   0.09 !          |                |   gamma1
ATOM O31  OSL   -0.49 !          |           O32  O31
ATOM C31  CL     0.90 !          |            \\ /    gamma2
ATOM O32  OBL   -0.63 !          |              C31
ATOM C32  CTL2  -0.22 !          |              |     gamma3
ATOM H2X  HAL2   0.09 !          |        H2X---C32---H2Y
ATOM H2Y  HAL2   0.09 !          |              |
GROUP                 !          |              |      gamma4
ATOM C23  CTL2  -0.18 !          |              |
ATOM H3R  HAL2   0.09 !   H3R ---C23---H3S
ATOM H3S  HAL2   0.09 !          |              |
GROUP                 !
ATOM C24  CTL2  -0.18 !          |
ATOM H4R  HAL2   0.09 !   H4R ---C24---H4S      |
ATOM H4S  HAL2   0.09 !          |
GROUP                 !
ATOM C25  CTL2  -0.18 !          |              |
ATOM H5R  HAL2   0.09 !   H5R ---C25---H5S
ATOM H5S  HAL2   0.09 !          |              |
GROUP                 !
ATOM C26  CTL2  -0.18 !          |
ATOM H6R  HAL2   0.09 !   H6R ---C26---H6S      |
ATOM H6S  HAL2   0.09 !          |
GROUP                 !
ATOM C27  CTL2  -0.18 !          |              |
ATOM H7R  HAL2   0.09 !   H7R ---C27---H7S
ATOM H7S  HAL2   0.09 !          |              |
GROUP                 !
ATOM C28  CTL2  -0.18 !          |
ATOM H8R  HAL2   0.09 !   H8R ---C28---H8S      |
ATOM H8S  HAL2   0.09 !          |
GROUP                 !
ATOM C29  CTL2  -0.18 !          |              |
ATOM H9R  HAL2   0.09 !   H9R ---C29---H9S
ATOM H9S  HAL2   0.09 !          |              |
GROUP                 !
ATOM C210 CTL2  -0.18 !          |
ATOM H10R HAL2   0.09 !   H10R---C210--H10S     |
ATOM H10S HAL2   0.09 !          |
GROUP                 !
ATOM C211 CTL2  -0.18 !          |              |
ATOM H11R HAL2   0.09 !   H11R---C211--H11S
ATOM H11S HAL2   0.09 !          |              |
GROUP                 !
ATOM C212 CTL3  -0.27 !          |
ATOM H12R HAL3   0.09 !   H12R---C212--H12S     |
ATOM H12S HAL3   0.09 !          |
ATOM H12T HAL3   0.09 !         H12T            |
GROUP                 !
ATOM C33  CTL2  -0.18 !                         |
ATOM H3X  HAL2   0.09 !                  H3X ---C33---H3Y
ATOM H3Y  HAL2   0.09 !                         |
GROUP                 !
ATOM C34  CTL2  -0.18 !                         |
ATOM H4X  HAL2   0.09 !                  H4X ---C34---H4Y
ATOM H4Y  HAL2   0.09 !                         |
GROUP                 !
ATOM C35  CTL2  -0.18 !                         |
ATOM H5X  HAL2   0.09 !                  H5X ---C35---H5Y
ATOM H5Y  HAL2   0.09 !                         |
GROUP                 !
ATOM C36  CTL2  -0.18 !                         |
ATOM H6X  HAL2   0.09 !                  H6X ---C36---H6Y
ATOM H6Y  HAL2   0.09 !                         |
GROUP                 !
ATOM C37  CTL2  -0.18 !                         |
ATOM H7X  HAL2   0.09 !                  H7X ---C37---H7Y
ATOM H7Y  HAL2   0.09 !                         |
GROUP                 !
ATOM C38  CTL2  -0.18 !                         |
ATOM H8X  HAL2   0.09 !                  H8X ---C38---H8Y
ATOM H8Y  HAL2   0.09 !                         |
GROUP                 !
ATOM C39  CTL2  -0.18 !                         |
ATOM H9X  HAL2   0.09 !                  H9X ---C39---H9Y
ATOM H9Y  HAL2   0.09 !                         |
GROUP                 !
ATOM C310 CTL2  -0.18 !                         |
ATOM H10X HAL2   0.09 !                  H10X---C310--H10Y
ATOM H10Y HAL2   0.09 !                         |
GROUP                 !
ATOM C311 CTL2  -0.18 !                         |
ATOM H11X HAL2   0.09 !                  H11X---C311--H11Y
ATOM H11Y HAL2   0.09 !                         |
GROUP                 !
ATOM C312 CTL3  -0.27 !                         |
ATOM H12X HAL3   0.09 !                  H12X---C312--H12Y
ATOM H12Y HAL3   0.09 !                         |
ATOM H12Z HAL3   0.09 !                         H12Z
 
! Polar Head
BOND  N    HN1       N    HN2       N    HN3       N    C12
BOND  O13B C13       C13  C12
DOUBLE  C13 O13A
BOND  C12  H12A      C12  C11       C1   O11
BOND  C11  H11A      C11  H11B      C11  O12
BOND  O12  P         P    O11       P    O13       P    O14
! Glycerol Backbone
BOND  C1   HA        C1    HB       C1   C2        
BOND  C2   HS        C2    C3       C2   O21
BOND  C3   HX        C3    HY       C3   O31
! Chain #2
BOND  O21  C21
BOND  C21  C22
DOUBLE C21  O22
BOND  C22  H2R       C22  H2S       C22  C23
BOND  C23  H3R       C23  H3S       C23  C24
BOND  C24  H4R       C24  H4S       C24  C25
BOND  C25  H5R       C25  H5S       C25  C26
BOND  C26  H6R       C26  H6S       C26  C27
BOND  C27  H7R       C27  H7S       C27  C28
BOND  C28  H8R       C28  H8S       C28  C29
BOND  C29  H9R       C29  H9S       C29  C210
BOND  C210 H10R      C210 H10S      C210 C211
BOND  C211 H11R      C211 H11S      C211 C212
BOND  C212 H12R      C212 H12S      C212 H12T
! Chain #3
BOND  O31  C31
BOND  C31  C32
DOUBLE  C31  O32
BOND  C32  H2X       C32  H2Y       C32  C33
BOND  C33  H3X       C33  H3Y       C33  C34
BOND  C34  H4X       C34  H4Y       C34  C35
BOND  C35  H5X       C35  H5Y       C35  C36
BOND  C36  H6X       C36  H6Y       C36  C37
BOND  C37  H7X       C37  H7Y       C37  C38
BOND  C38  H8X       C38  H8Y       C38  C39
BOND  C39  H9X       C39  H9Y       C39  C310
BOND  C310 H10X      C310 H10Y      C310 C311
BOND  C311 H11X      C311 H11Y      C311 C312
BOND  C312 H12X      C312 H12Y      C312 H12Z

IMPR C21 O21 C22 O22    C31 O31 C32 O32  C13 C12 O13B O13A

!IC table from IC generate, minimized geometry
IC N     C12   C11   O12    1.4891  109.93   64.23  111.52   1.4345
IC N     C12   C13   O13B   1.4891  108.78 -175.98  117.97   1.2539
IC HN1   C12   *N    HN2    1.0594  109.33  118.39  102.42   1.0478
IC HN1   C12   *N    HN3    1.0594  109.33 -123.51  111.37   1.0290
IC HN1   N     C12   C11    1.0594  109.33  -16.80  109.93   1.5580
IC C11   N     *C12  C13    1.5580  109.93 -121.84  108.78   1.5424
IC C13   N     *C12  H12A   1.5424  108.78 -117.79  109.18   1.0794
IC O13B  C12   *C13  O13A   1.2539  117.97  178.90  118.13   1.2655
IC O12   C12   *C11  H11A   1.4345  111.52 -126.26  110.05   1.1169
IC H11A  C12   *C11  H11B   1.1169  110.05 -115.34  107.30   1.1148
IC C12   C11   O12   P      1.5580  111.52  -99.98  122.21   1.5848
IC C11   O12   P     O11    1.4345  122.21  -55.63  102.29   1.5789
IC O11   O12   *P    O13    1.5789  102.29 -117.49  109.44   1.4730
IC O11   O12   *P    O14    1.5789  102.29  114.26  105.55   1.4828
IC O12   P     O11   C1     1.5848  102.29  -57.27  120.48   1.4322
IC P     O11   C1    C2     1.5789  120.48  -87.79  112.61   1.5559
IC C2    O11   *C1   HA     1.5559  112.61 -118.54  108.31   1.1125
IC HA    O11   *C1   HB     1.1125  108.31 -117.75  112.02   1.1146
IC O11   C1    C2    C3     1.4322  112.61 -179.46  111.68   1.5589
IC C3    C1    *C2   O21    1.5589  111.68  122.72  107.77   1.4403
IC C3    C1    *C2   HS     1.5589  111.68 -118.15  106.82   1.1170
IC C1    C2    O21   C21    1.5559  107.77  162.21  115.61   1.3150
IC C2    O21   C21   C22    1.4403  115.61 -174.15  108.52   1.5308
IC C22   O21   *C21  O22    1.5308  108.52 -178.93  126.48   1.2177
IC O21   C21   C22   C23    1.3150  108.52 -161.76  112.30   1.5451
IC C23   C21   *C22  H2R    1.5451  112.30 -121.50  107.45   1.1092
IC H2R   C21   *C22  H2S    1.1092  107.45 -116.98  108.10   1.1093
IC C1    C2    C3    O31    1.5559  111.68  -52.51  110.63   1.4450
IC O31   C2    *C3   HX     1.4450  110.63 -119.21  108.84   1.1107
IC HX    C2    *C3   HY     1.1107  108.84 -115.84  107.52   1.1153
IC C2    C3    O31   C31    1.5589  110.63  112.86  117.20   1.3272
IC C3    O31   C31   C32    1.4450  117.20 -168.35  109.07   1.5279
IC C32   O31   *C31  O32    1.5279  109.07  177.73  126.07   1.2164
IC O31   C31   C32   C33    1.3272  109.07  -74.25  112.64   1.5444
IC C33   C31   *C32  H2X    1.5444  112.64 -122.66  108.07   1.1084
IC H2X   C31   *C32  H2Y    1.1084  108.07 -116.55  107.15   1.1113
IC C21   C22   C23   C24    1.5308  112.30  177.91  112.32   1.5359
IC C24   C22   *C23  H3R    1.5359  112.32 -121.07  108.67   1.1133
IC H3R   C22   *C23  H3S    1.1133  108.67 -117.41  109.71   1.1143
IC C22   C23   C24   C25    1.5451  112.32  179.66  113.72   1.5385
IC C25   C23   *C24  H4R    1.5385  113.72 -121.18  108.53   1.1139
IC H4R   C23   *C24  H4S    1.1139  108.53 -116.88  109.06   1.1131
IC C23   C24   C25   C26    1.5359  113.72   62.22  113.52   1.5367
IC C26   C24   *C25  H5R    1.5367  113.52 -121.83  109.08   1.1132
IC H5R   C24   *C25  H5S    1.1132  109.08 -117.13  108.61   1.1135
IC C24   C25   C26   C27    1.5385  113.52  176.56  112.95   1.5368
IC C27   C25   *C26  H6R    1.5368  112.95 -121.36  109.02   1.1128
IC H6R   C25   *C26  H6S    1.1128  109.02 -117.16  108.98   1.1100
IC C25   C26   C27   C28    1.5367  112.95 -179.20  113.93   1.5399
IC C28   C26   *C27  H7R    1.5399  113.93 -123.64  110.16   1.1113
IC H7R   C26   *C27  H7S    1.1113  110.16 -116.59  107.25   1.1144
IC C26   C27   C28   C29    1.5368  113.93  -93.70  114.93   1.5420
IC C29   C27   *C28  H8R    1.5420  114.93 -118.47  107.45   1.1152
IC H8R   C27   *C28  H8S    1.1152  107.45 -115.96  109.97   1.1105
IC C27   C28   C29   C210   1.5399  114.93   66.39  115.90   1.5399
IC C210  C28   *C29  H9R    1.5399  115.90 -122.16  108.40   1.1133
IC H9R   C28   *C29  H9S    1.1133  108.40 -115.77  108.31   1.1129
IC C28   C29   C210  C211   1.5420  115.90   58.41  115.07   1.5388
IC C211  C29   *C21  H10R   6.3253   16.96   95.07    9.47   6.0286
IC H10R  C29   *C21  H10S   6.0286    9.47  -36.77   15.90   7.3839
IC C29   C210  C211  C212   1.5399  115.07   62.51  114.55   1.5323
IC C212  C210  *C21  H11R   7.6123   19.62  -35.47   18.04   5.8989
IC H11R  C210  *C21  H11S   5.8989   18.04   60.92   17.08   5.6654
IC C210  C211  C212  H12R   1.5388  114.55  -63.16  110.67   1.1109
IC H12R  C211  *C21  H12S   8.3272    6.96   47.64   15.22   7.5216
IC H12R  C211  *C21  H12T   8.3272    6.96  101.62    9.10   8.1865
IC C31   C32   C33   C34    1.5279  112.64  -75.87  112.70   1.5364
IC C34   C32   *C33  H3X    1.5364  112.70 -119.26  108.25   1.1151
IC H3X   C32   *C33  H3Y    1.1151  108.25 -116.69  110.11   1.1123
IC C32   C33   C34   C35    1.5444  112.70  178.13  113.13   1.5382
IC C35   C33   *C34  H4X    1.5382  113.13 -123.33  110.68   1.1125
IC H4X   C33   *C34  H4Y    1.1125  110.68 -116.62  107.51   1.1143
IC C33   C34   C35   C36    1.5364  113.13  -99.87  114.17   1.5392
IC C36   C34   *C35  H5X    1.5392  114.17 -119.78  108.39   1.1145
IC H5X   C34   *C35  H5Y    1.1145  108.39 -116.66  109.33   1.1122
IC C34   C35   C36   C37    1.5382  114.17   58.34  114.39   1.5358
IC C37   C35   *C36  H6X    1.5358  114.39 -121.49  108.81   1.1134
IC H6X   C35   *C36  H6Y    1.1134  108.81 -116.81  108.64   1.1131
IC C35   C36   C37   C38    1.5392  114.39  177.41  112.36   1.5361
IC C38   C36   *C37  H7X    1.5361  112.36 -121.51  109.38   1.1127
IC H7X   C36   *C37  H7Y    1.1127  109.38 -117.65  108.97   1.1127
IC C36   C37   C38   C39    1.5358  112.36 -179.01  113.81   1.5389
IC C39   C37   *C38  H8X    1.5389  113.81 -122.34  109.05   1.1122
IC H8X   C37   *C38  H8Y    1.1122  109.05 -116.63  108.59   1.1131
IC C37   C38   C39   C310   1.5361  113.81  -60.02  115.00   1.5410
IC C310  C38   *C39  H9X    1.5410  115.00  121.40  108.49   1.1136
IC H9X   C38   *C39  H9Y    1.1136  108.49  116.27  108.68   1.1127
IC C38   C39   C310  C311   1.5389  115.00  -56.60  115.12   1.5388
IC C311  C39   *C31  H10X   5.1057   25.95  -55.74   21.34   5.7488
IC H10X  C39   *C31  H10Y   5.7488   21.34  -12.53   13.96   4.1024
IC C39   C310  C311  C312   1.5410  115.12  -57.44  114.57   1.5324
IC C312  C310  *C31  H11X   6.5942   20.77   20.50   25.40   4.6121
IC H11X  C310  *C31  H11Y   4.6121   25.40  -52.28   25.06   4.8387
IC C310  C311  C312  H12X   1.5388  114.57  -55.45  110.37   1.1106
IC H12X  C311  *C31  H12Y   7.2220    5.07 -173.55    9.39   7.0599
IC H12X  C311  *C31  H12Z   7.2220    5.07  102.38   12.47   6.8714

RESI DLPA        -1.00 ! 2,3 dilauroyl-D-glycero-1-Phosphatidic acid
!
!  R1 - CH2
!       |
!  R2 - CH
!       |     (-)
!       CH2 - PO4 - H
!
! Polar Head and glycerol backbone
GROUP                 !            H12
                      !            |     
ATOM P    PL     1.50 !   (-) O13  O12
ATOM O13  O2L   -0.82 !         \ /      alpha3
ATOM O14  O2L   -0.82 !          P (+)
ATOM O12  OHL   -0.68 !         / \      alpha2
ATOM H12  HOL    0.34 !   (-) O14  O11
ATOM O11  OSLP  -0.62 !            |
ATOM C1   CTL2  -0.08 !            |     alpha1
ATOM HA   HAL2   0.09 !       HA---C1---HB
ATOM HB   HAL2   0.09 !            |     theta1
GROUP                 !            |
ATOM C2   CTL1   0.17 !       HS---C2--------------
ATOM HS   HAL1   0.09 !            | beta1        |
ATOM O21  OSL   -0.49 !       O22  O21          theta3
ATOM C21  CL     0.90 !        \\ /  beta2        |
ATOM O22  OBL   -0.63 !          C21              |
ATOM C22  CTL2  -0.22 !          |   beta3        |
ATOM H2R  HAL2   0.09 !   H2R---C22---H2S         |
ATOM H2S  HAL2   0.09 !          |                |
GROUP                 !          |    beta4       |
ATOM C3   CTL2   0.08 !          |                |
ATOM HX   HAL2   0.09 !          |           HX---C3---HY
ATOM HY   HAL2   0.09 !          |                |   gamma1
ATOM O31  OSL   -0.49 !          |           O32  O31
ATOM C31  CL     0.90 !          |            \\ /    gamma2
ATOM O32  OBL   -0.63 !          |              C31
ATOM C32  CTL2  -0.22 !          |              |     gamma3
ATOM H2X  HAL2   0.09 !          |        H2X---C32---H2Y
ATOM H2Y  HAL2   0.09 !          |              |
GROUP                 !          |              |      gamma4
ATOM C23  CTL2  -0.18 !          |              |
ATOM H3R  HAL2   0.09 !   H3R ---C23---H3S
ATOM H3S  HAL2   0.09 !          |              |
GROUP                 !
ATOM C24  CTL2  -0.18 !          |
ATOM H4R  HAL2   0.09 !   H4R ---C24---H4S      |
ATOM H4S  HAL2   0.09 !          |
GROUP                 !
ATOM C25  CTL2  -0.18 !          |              |
ATOM H5R  HAL2   0.09 !   H5R ---C25---H5S
ATOM H5S  HAL2   0.09 !          |              |
GROUP                 !
ATOM C26  CTL2  -0.18 !          |
ATOM H6R  HAL2   0.09 !   H6R ---C26---H6S      |
ATOM H6S  HAL2   0.09 !          |
GROUP                 !
ATOM C27  CTL2  -0.18 !          |              |
ATOM H7R  HAL2   0.09 !   H7R ---C27---H7S
ATOM H7S  HAL2   0.09 !          |              |
GROUP                 !
ATOM C28  CTL2  -0.18 !          |
ATOM H8R  HAL2   0.09 !   H8R ---C28---H8S      |
ATOM H8S  HAL2   0.09 !          |
GROUP                 !
ATOM C29  CTL2  -0.18 !          |              |
ATOM H9R  HAL2   0.09 !   H9R ---C29---H9S
ATOM H9S  HAL2   0.09 !          |              |
GROUP                 !
ATOM C210 CTL2  -0.18 !          |
ATOM H10R HAL2   0.09 !   H10R---C210--H10S     |
ATOM H10S HAL2   0.09 !          |
GROUP                 !
ATOM C211 CTL2  -0.18 !          |              |
ATOM H11R HAL2   0.09 !   H11R---C211--H11S
ATOM H11S HAL2   0.09 !          |              |
GROUP                 !
ATOM C212 CTL3  -0.27 !          |
ATOM H12R HAL3   0.09 !   H12R---C212--H12S     |
ATOM H12S HAL3   0.09 !          |
ATOM H12T HAL3   0.09 !         H12T            |
GROUP                 !
ATOM C33  CTL2  -0.18 !                         |
ATOM H3X  HAL2   0.09 !                  H3X ---C33---H3Y
ATOM H3Y  HAL2   0.09 !                         |
GROUP                 !
ATOM C34  CTL2  -0.18 !                         |
ATOM H4X  HAL2   0.09 !                  H4X ---C34---H4Y
ATOM H4Y  HAL2   0.09 !                         |
GROUP                 !
ATOM C35  CTL2  -0.18 !                         |
ATOM H5X  HAL2   0.09 !                  H5X ---C35---H5Y
ATOM H5Y  HAL2   0.09 !                         |
GROUP                 !
ATOM C36  CTL2  -0.18 !                         |
ATOM H6X  HAL2   0.09 !                  H6X ---C36---H6Y
ATOM H6Y  HAL2   0.09 !                         |
GROUP                 !
ATOM C37  CTL2  -0.18 !                         |
ATOM H7X  HAL2   0.09 !                  H7X ---C37---H7Y
ATOM H7Y  HAL2   0.09 !                         |
GROUP                 !
ATOM C38  CTL2  -0.18 !                         |
ATOM H8X  HAL2   0.09 !                  H8X ---C38---H8Y
ATOM H8Y  HAL2   0.09 !                         |
GROUP                 !
ATOM C39  CTL2  -0.18 !                         |
ATOM H9X  HAL2   0.09 !                  H9X ---C39---H9Y
ATOM H9Y  HAL2   0.09 !                         |
GROUP                 !
ATOM C310 CTL2  -0.18 !                         |
ATOM H10X HAL2   0.09 !                  H10X---C310--H10Y
ATOM H10Y HAL2   0.09 !                         |
GROUP                 !
ATOM C311 CTL2  -0.18 !                         |
ATOM H11X HAL2   0.09 !                  H11X---C311--H11Y
ATOM H11Y HAL2   0.09 !                         |
GROUP                 !
ATOM C312 CTL3  -0.27 !                         |
ATOM H12X HAL3   0.09 !                  H12X---C312--H12Y
ATOM H12Y HAL3   0.09 !                         |
ATOM H12Z HAL3   0.09 !                         H12Z
 
! Polar Head
BOND  O12  P         P    O11       P    O13       P    O14
BOND  O12  H12       O11  C1
! Glycerol Backbone
BOND  C1   HA        C1    HB       C1   C2        
BOND  C2   HS        C2    C3       C2   O21
BOND  C3   HX        C3    HY       C3   O31
! Chain #2
BOND  O21  C21
BOND  C21  C22
DOUBLE C21  O22
BOND  C22  H2R       C22  H2S       C22  C23
BOND  C23  H3R       C23  H3S       C23  C24
BOND  C24  H4R       C24  H4S       C24  C25
BOND  C25  H5R       C25  H5S       C25  C26
BOND  C26  H6R       C26  H6S       C26  C27
BOND  C27  H7R       C27  H7S       C27  C28
BOND  C28  H8R       C28  H8S       C28  C29
BOND  C29  H9R       C29  H9S       C29  C210
BOND  C210 H10R      C210 H10S      C210 C211
BOND  C211 H11R      C211 H11S      C211 C212
BOND  C212 H12R      C212 H12S      C212 H12T
! Chain #3
BOND  O31  C31
BOND  C31  C32
DOUBLE  C31  O32
BOND  C32  H2X       C32  H2Y       C32  C33
BOND  C33  H3X       C33  H3Y       C33  C34
BOND  C34  H4X       C34  H4Y       C34  C35
BOND  C35  H5X       C35  H5Y       C35  C36
BOND  C36  H6X       C36  H6Y       C36  C37
BOND  C37  H7X       C37  H7Y       C37  C38
BOND  C38  H8X       C38  H8Y       C38  C39
BOND  C39  H9X       C39  H9Y       C39  C310
BOND  C310 H10X      C310 H10Y      C310 C311
BOND  C311 H11X      C311 H11Y      C311 C312
BOND  C312 H12X      C312 H12Y      C312 H12Z

IMPR C21 O21 C22 O22    C31 O31 C32 O32

!IC table from IC generate, minimized geometry
IC O11   P     O12   H12    1.5807  107.12  179.80  105.25   0.9594
IC O12   O11   *P    O13    1.5648  107.12  112.86  111.62   1.4716
IC O12   O11   *P    O14    1.5648  107.12 -112.61  111.22   1.4723
IC O12   P     O11   C1     1.5648  107.12  177.80  116.98   1.4333
IC P     O11   C1    C2     1.5807  116.98  177.37  111.07   1.5515
IC C2    O11   *C1   HA     1.5515  111.07 -119.84  110.91   1.1162
IC HA    O11   *C1   HB     1.1162  110.91 -120.43  110.17   1.1153
IC O11   C1    C2    C3     1.4333  111.07  176.43  111.27   1.5550
IC C3    C1    *C2   O21    1.5550  111.27  121.76  108.25   1.4404
IC C3    C1    *C2   HS     1.5550  111.27 -118.60  106.44   1.1164
IC C1    C2    O21   C21    1.5515  108.25  160.25  115.39   1.3128
IC C2    O21   C21   C22    1.4404  115.39 -175.42  109.02   1.5311
IC C22   O21   *C21  O22    1.5311  109.02 -179.90  126.22   1.2211
IC O21   C21   C22   C23    1.3128  109.02 -146.89  112.22   1.5455
IC C23   C21   *C22  H2R    1.5455  112.22 -121.45  107.29   1.1089
IC H2R   C21   *C22  H2S    1.1089  107.29 -117.05  108.56   1.1101
IC C1    C2    C3    O31    1.5515  111.27  -53.46  110.54   1.4449
IC O31   C2    *C3   HX     1.4449  110.54 -121.38  109.64   1.1117
IC HX    C2    *C3   HY     1.1117  109.64 -117.05  105.80   1.1178
IC C2    C3    O31   C31    1.5550  110.54  158.35  114.35   1.3256
IC C3    O31   C31   C32    1.4449  114.35 -176.09  109.65   1.5294
IC C32   O31   *C31  O32    1.5294  109.65  179.65  125.67   1.2169
IC O31   C31   C32   C33    1.3256  109.65  -72.37  112.57   1.5466
IC C33   C31   *C32  H2X    1.5466  112.57 -121.63  107.53   1.1091
IC H2X   C31   *C32  H2Y    1.1091  107.53 -117.09  107.69   1.1107
IC C21   C22   C23   C24    1.5311  112.22  179.54  112.51   1.5364
IC C24   C22   *C23  H3R    1.5364  112.51 -121.13  108.49   1.1130
IC H3R   C22   *C23  H3S    1.1130  108.49 -117.39  109.92   1.1139
IC C22   C23   C24   C25    1.5455  112.51 -179.22  113.65   1.5384
IC C25   C23   *C24  H4R    1.5384  113.65 -121.46  108.66   1.1134
IC H4R   C23   *C24  H4S    1.1134  108.66 -116.72  109.19   1.1125
IC C23   C24   C25   C26    1.5364  113.65   62.74  113.39   1.5362
IC C26   C24   *C25  H5R    1.5362  113.39 -121.74  108.99   1.1124
IC H5R   C24   *C25  H5S    1.1124  108.99 -117.06  108.76   1.1132
IC C24   C25   C26   C27    1.5384  113.39  177.89  113.04   1.5364
IC C27   C25   *C26  H6R    1.5364  113.04 -121.64  108.93   1.1132
IC H6R   C25   *C26  H6S    1.1132  108.93 -117.12  108.97   1.1105
IC C25   C26   C27   C28    1.5362  113.04  178.52  113.41   1.5398
IC C28   C26   *C27  H7R    1.5398  113.41 -123.32  110.02   1.1121
IC H7R   C26   *C27  H7S    1.1121  110.02 -116.54  107.46   1.1143
IC C26   C27   C28   C29    1.5364  113.41  -97.04  114.60   1.5421
IC C29   C27   *C28  H8R    1.5421  114.60 -118.72  107.58   1.1150
IC H8R   C27   *C28  H8S    1.1150  107.58 -116.06  109.94   1.1114
IC C27   C28   C29   C210   1.5398  114.60   65.36  115.76   1.5407
IC C210  C28   *C29  H9R    1.5407  115.76 -121.82  108.23   1.1136
IC H9R   C28   *C29  H9S    1.1136  108.23 -115.82  108.37   1.1128
IC C28   C29   C210  C211   1.5421  115.76   61.40  114.96   1.5394
IC C211  C29   *C21  H10R   6.2855   16.87   58.09   15.94   7.3741
IC H10R  C29   *C21  H10S   7.3741   15.94   37.59    9.67   6.0245
IC C29   C210  C211  C212   1.5407  114.96   61.78  114.52   1.5321
IC C212  C210  *C21  H11R   7.5634   19.79  -35.10   18.02   5.8397
IC H11R  C210  *C21  H11S   5.8397   18.02   61.72   17.11   5.6424
IC C210  C211  C212  H12R   1.5394  114.52  -64.52  110.83   1.1101
IC H12R  C211  *C21  H12S   8.2634    7.45  100.22    8.93   8.1609
IC H12R  C211  *C21  H12T   8.2634    7.45   47.68   15.45   7.4617
IC C31   C32   C33   C34    1.5294  112.57  -62.93  112.69   1.5345
IC C34   C32   *C33  H3X    1.5345  112.69 -120.38  108.62   1.1136
IC H3X   C32   *C33  H3Y    1.1136  108.62 -117.11  109.87   1.1139
IC C32   C33   C34   C35    1.5466  112.69 -175.81  113.30   1.5377
IC C35   C33   *C34  H4X    1.5377  113.30 -121.47  108.66   1.1126
IC H4X   C33   *C34  H4Y    1.1126  108.66 -116.84  109.49   1.1131
IC C33   C34   C35   C36    1.5345  113.30 -171.47  112.34   1.5367
IC C36   C34   *C35  H5X    1.5367  112.34 -120.86  108.21   1.1127
IC H5X   C34   *C35  H5Y    1.1127  108.21 -117.27  109.95   1.1122
IC C34   C35   C36   C37    1.5377  112.34   78.14  112.77   1.5375
IC C37   C35   *C36  H6X    1.5375  112.77 -120.98  108.02   1.1135
IC H6X   C35   *C36  H6Y    1.1135  108.02 -117.38  110.10   1.1132
IC C35   C36   C37   C38    1.5367  112.77 -156.33  112.62   1.5359
IC C38   C36   *C37  H7X    1.5359  112.62 -122.93  109.55   1.1121
IC H7X   C36   *C37  H7Y    1.1121  109.55 -116.93  108.87   1.1128
IC C36   C37   C38   C39    1.5375  112.62 -179.76  114.09   1.5399
IC C39   C37   *C38  H8X    1.5399  114.09 -121.35  108.41   1.1131
IC H8X   C37   *C38  H8Y    1.1131  108.41 -116.50  109.16   1.1129
IC C37   C38   C39   C310   1.5359  114.09  -54.04  115.37   1.5428
IC C310  C38   *C39  H9X    1.5428  115.37  121.48  108.41   1.1134
IC H9X   C38   *C39  H9Y    1.1134  108.41  115.94  108.45   1.1126
IC C38   C39   C310  C311   1.5399  115.37  -54.53  115.53   1.5405
IC C311  C39   *C31  H10X   5.4305   19.11  -39.82   17.59   7.1316
IC H10X  C39   *C31  H10Y   7.1316   17.59  -37.40   16.13   5.8102
IC C39   C310  C311  C312   1.5428  115.53  -59.09  114.74   1.5325
IC C312  C310  *C31  H11X   6.4402   23.45  -48.72   18.92   5.1916
IC H11X  C310  *C31  H11Y   5.1916   18.92   71.99   14.56   4.5649
IC C310  C311  C312  H12X   1.5405  114.74  -56.49  110.38   1.1108
IC H12X  C311  *C31  H12Y   7.3427    9.58   63.13   15.60   6.8602
IC H12X  C311  *C31  H12Z   7.3427    9.58   16.97   20.48   6.1636

RESI DLPG        -1.00 ! 2,3 dilauroyl-D-glycero-1-Phosphatidylglycerol
!
!  R1 - CH2
!       |
!  R2 - CH
!       |
!       CH2 - PO4 - CH2 - CH(OH) - CH2OH
!
! Polar Head and glycerol backbone
GROUP                 !
ATOM C13  CTL2   0.05 !
ATOM H13A HAL2   0.09 !           H13A
ATOM H13B HAL2   0.09 !            |
ATOM OC3  OHL   -0.65 !            |
ATOM HO3  HOL    0.42 !     H13B--C13---OC3--HO3
GROUP                 !            |
ATOM C12  CTL1   0.14 !            |
ATOM H12A HAL1   0.09 !            |
ATOM OC2  OHL   -0.65 !     H12A--C12---OC2--HO2
ATOM HO2  HOL    0.42 !            |
GROUP                 !            |     alpha5
ATOM C11  CTL2  -0.08 !            |
ATOM H11A HAL2   0.09 !     H11A--C11---H11B
ATOM H11B HAL2   0.09 !            |     alpha4
ATOM P    PL     1.50 !   (-) O13  O12
ATOM O13  O2L   -0.78 !         \ /      alpha3
ATOM O14  O2L   -0.78 !          P (+)
ATOM O12  OSLP  -0.57 !         / \      alpha2
ATOM O11  OSLP  -0.57 !   (-) O14  O11
ATOM C1   CTL2  -0.08 !            |     alpha1
ATOM HA   HAL2   0.09 !       HA---C1---HB
ATOM HB   HAL2   0.09 !            |     theta1
GROUP                 !            |
ATOM C2   CTL1   0.17 !       HS---C2--------------
ATOM HS   HAL1   0.09 !            | beta1        |
ATOM O21  OSL   -0.49 !       O22  O21          theta3
ATOM C21  CL     0.90 !        \\ /  beta2        |
ATOM O22  OBL   -0.63 !          C21              |
ATOM C22  CTL2  -0.22 !          |   beta3        |
ATOM H2R  HAL2   0.09 !   H2R---C22---H2S         |
ATOM H2S  HAL2   0.09 !          |                |
GROUP                 !          |    beta4       |
ATOM C3   CTL2   0.08 !          |                |
ATOM HX   HAL2   0.09 !          |           HX---C3---HY
ATOM HY   HAL2   0.09 !          |                |   gamma1
ATOM O31  OSL   -0.49 !          |           O32  O31
ATOM C31  CL     0.90 !          |            \\ /    gamma2
ATOM O32  OBL   -0.63 !          |              C31
ATOM C32  CTL2  -0.22 !          |              |     gamma3
ATOM H2X  HAL2   0.09 !          |        H2X---C32---H2Y
ATOM H2Y  HAL2   0.09 !          |              |
GROUP                 !          |              |      gamma4
ATOM C23  CTL2  -0.18 !          |              |
ATOM H3R  HAL2   0.09 !   H3R ---C23---H3S
ATOM H3S  HAL2   0.09 !          |              |
GROUP                 !
ATOM C24  CTL2  -0.18 !          |
ATOM H4R  HAL2   0.09 !   H4R ---C24---H4S      |
ATOM H4S  HAL2   0.09 !          |
GROUP                 !
ATOM C25  CTL2  -0.18 !          |              |
ATOM H5R  HAL2   0.09 !   H5R ---C25---H5S
ATOM H5S  HAL2   0.09 !          |              |
GROUP                 !
ATOM C26  CTL2  -0.18 !          |
ATOM H6R  HAL2   0.09 !   H6R ---C26---H6S      |
ATOM H6S  HAL2   0.09 !          |
GROUP                 !
ATOM C27  CTL2  -0.18 !          |              |
ATOM H7R  HAL2   0.09 !   H7R ---C27---H7S
ATOM H7S  HAL2   0.09 !          |              |
GROUP                 !
ATOM C28  CTL2  -0.18 !          |
ATOM H8R  HAL2   0.09 !   H8R ---C28---H8S      |
ATOM H8S  HAL2   0.09 !          |
GROUP                 !
ATOM C29  CTL2  -0.18 !          |              |
ATOM H9R  HAL2   0.09 !   H9R ---C29---H9S
ATOM H9S  HAL2   0.09 !          |              |
GROUP                 !
ATOM C210 CTL2  -0.18 !          |
ATOM H10R HAL2   0.09 !   H10R---C210--H10S     |
ATOM H10S HAL2   0.09 !          |
GROUP                 !
ATOM C211 CTL2  -0.18 !          |              |
ATOM H11R HAL2   0.09 !   H11R---C211--H11S
ATOM H11S HAL2   0.09 !          |              |
GROUP                 !
ATOM C212 CTL3  -0.27 !          |
ATOM H12R HAL3   0.09 !   H12R---C212--H12S     |
ATOM H12S HAL3   0.09 !          |
ATOM H12T HAL3   0.09 !         H12T            |
GROUP                 !
ATOM C33  CTL2  -0.18 !                         |
ATOM H3X  HAL2   0.09 !                  H3X ---C33---H3Y
ATOM H3Y  HAL2   0.09 !                         |
GROUP                 !
ATOM C34  CTL2  -0.18 !                         |
ATOM H4X  HAL2   0.09 !                  H4X ---C34---H4Y
ATOM H4Y  HAL2   0.09 !                         |
GROUP                 !
ATOM C35  CTL2  -0.18 !                         |
ATOM H5X  HAL2   0.09 !                  H5X ---C35---H5Y
ATOM H5Y  HAL2   0.09 !                         |
GROUP                 !
ATOM C36  CTL2  -0.18 !                         |
ATOM H6X  HAL2   0.09 !                  H6X ---C36---H6Y
ATOM H6Y  HAL2   0.09 !                         |
GROUP                 !
ATOM C37  CTL2  -0.18 !                         |
ATOM H7X  HAL2   0.09 !                  H7X ---C37---H7Y
ATOM H7Y  HAL2   0.09 !                         |
GROUP                 !
ATOM C38  CTL2  -0.18 !                         |
ATOM H8X  HAL2   0.09 !                  H8X ---C38---H8Y
ATOM H8Y  HAL2   0.09 !                         |
GROUP                 !
ATOM C39  CTL2  -0.18 !                         |
ATOM H9X  HAL2   0.09 !                  H9X ---C39---H9Y
ATOM H9Y  HAL2   0.09 !                         |
GROUP                 !
ATOM C310 CTL2  -0.18 !                         |
ATOM H10X HAL2   0.09 !                  H10X---C310--H10Y
ATOM H10Y HAL2   0.09 !                         |
GROUP                 !
ATOM C311 CTL2  -0.18 !                         |
ATOM H11X HAL2   0.09 !                  H11X---C311--H11Y
ATOM H11Y HAL2   0.09 !                         |
GROUP                 !
ATOM C312 CTL3  -0.27 !                         |
ATOM H12X HAL3   0.09 !                  H12X---C312--H12Y
ATOM H12Y HAL3   0.09 !                         |
ATOM H12Z HAL3   0.09 !                         H12Z
 
! Polar Head
BOND  HO3  OC3       OC3  C13       C13  H13A      C13  H13B      C13  C12
BOND  HO2  OC2       OC2  C12       C12  H12A      C12  C11
BOND  C11  H11A      C11  H11B      C11  O12       O11  C1
BOND  O12  P         P    O11       P    O13       P    O14
! Glycerol Backbone
BOND  C1   HA        C1    HB       C1   C2        
BOND  C2   HS        C2    C3       C2   O21
BOND  C3   HX        C3    HY       C3   O31
! Chain #2
BOND  O21  C21
BOND  C21  C22
DOUBLE C21  O22
BOND  C22  H2R       C22  H2S       C22  C23
BOND  C23  H3R       C23  H3S       C23  C24
BOND  C24  H4R       C24  H4S       C24  C25
BOND  C25  H5R       C25  H5S       C25  C26
BOND  C26  H6R       C26  H6S       C26  C27
BOND  C27  H7R       C27  H7S       C27  C28
BOND  C28  H8R       C28  H8S       C28  C29
BOND  C29  H9R       C29  H9S       C29  C210
BOND  C210 H10R      C210 H10S      C210 C211
BOND  C211 H11R      C211 H11S      C211 C212
BOND  C212 H12R      C212 H12S      C212 H12T
! Chain #3
BOND  O31  C31
BOND  C31  C32
DOUBLE  C31  O32
BOND  C32  H2X       C32  H2Y       C32  C33
BOND  C33  H3X       C33  H3Y       C33  C34
BOND  C34  H4X       C34  H4Y       C34  C35
BOND  C35  H5X       C35  H5Y       C35  C36
BOND  C36  H6X       C36  H6Y       C36  C37
BOND  C37  H7X       C37  H7Y       C37  C38
BOND  C38  H8X       C38  H8Y       C38  C39
BOND  C39  H9X       C39  H9Y       C39  C310
BOND  C310 H10X      C310 H10Y      C310 C311
BOND  C311 H11X      C311 H11Y      C311 C312
BOND  C312 H12X      C312 H12Y      C312 H12Z

IMPR C21 O21 C22 O22    C31 O31 C32 O32

!IC table from IC generate, minimized geometry
IC C13   C12   C11   O12    1.5488  112.66  -35.81  112.39   1.4344
IC OC3   C13   C12   C11    1.4270  110.57  -42.21  112.66   1.5571
IC OC3   C12   *C13  H13A   1.4270  110.57 -122.49  109.88   1.1107
IC OC3   C12   *C13  H13B   1.4270  110.57  118.97  108.79   1.1138
IC C12   C13   OC3   HO3    1.5488  110.57   57.80  102.36   0.9730
IC C11   C13   *C12  OC2    1.5571  112.66 -123.12  109.82   1.4244
IC OC2   C13   *C12  H12A   1.4244  109.82 -117.60  108.41   1.1125
IC C13   C12   OC2   HO2    1.5488  109.82   76.72  104.26   0.9856
IC O12   C12   *C11  H11A   1.4344  112.39 -127.09  110.08   1.1160
IC H11A  C12   *C11  H11B   1.1160  110.08 -115.04  106.84   1.1128
IC C12   C11   O12   P      1.5571  112.39  -88.77  119.48   1.5876
IC C11   O12   P     O11    1.4344  119.48  -61.43  101.30   1.5863
IC O11   O12   *P    O13    1.5863  101.30 -115.24  108.56   1.4777
IC O11   O12   *P    O14    1.5863  101.30  114.96  107.76   1.4796
IC O12   P     O11   C1     1.5876  101.30  -76.29  119.38   1.4327
IC P     O11   C1    C2     1.5863  119.38  -98.06  111.23   1.5544
IC C2    O11   *C1   HA     1.5544  111.23 -119.43  109.09   1.1120
IC HA    O11   *C1   HB     1.1120  109.09 -117.62  112.27   1.1163
IC O11   C1    C2    C3     1.4327  111.23  155.08  111.33   1.5580
IC C3    C1    *C2   O21    1.5580  111.33  121.74  107.47   1.4417
IC C3    C1    *C2   HS     1.5580  111.33 -118.17  107.50   1.1176
IC C1    C2    O21   C21    1.5544  107.47  164.23  115.49   1.3176
IC C2    O21   C21   C22    1.4417  115.49  178.81  109.28   1.5305
IC C22   O21   *C21  O22    1.5305  109.28 -178.37  126.55   1.2162
IC O21   C21   C22   C23    1.3176  109.28 -131.34  111.14   1.5453
IC C23   C21   *C22  H2R    1.5453  111.14 -120.90  107.65   1.1085
IC H2R   C21   *C22  H2S    1.1085  107.65 -117.65  108.99   1.1090
IC C1    C2    C3    O31    1.5544  111.33  -52.96  111.19   1.4430
IC O31   C2    *C3   HX     1.4430  111.19 -125.73  110.75   1.1127
IC HX    C2    *C3   HY     1.1127  110.75 -116.02  106.99   1.1115
IC C2    C3    O31   C31    1.5580  111.19  -84.70  114.67   1.3353
IC C3    O31   C31   C32    1.4430  114.67  169.86  108.81   1.5299
IC C32   O31   *C31  O32    1.5299  108.81  177.38  125.35   1.2164
IC O31   C31   C32   C33    1.3353  108.81  159.05  112.77   1.5460
IC C33   C31   *C32  H2X    1.5460  112.77 -123.39  109.05   1.1076
IC H2X   C31   *C32  H2Y    1.1076  109.05 -117.03  106.18   1.1130
IC C21   C22   C23   C24    1.5305  111.14  175.26  112.68   1.5349
IC C24   C22   *C23  H3R    1.5349  112.68 -120.99  108.81   1.1138
IC H3R   C22   *C23  H3S    1.1138  108.81 -117.44  109.55   1.1145
IC C22   C23   C24   C25    1.5453  112.68  177.70  113.53   1.5386
IC C25   C23   *C24  H4R    1.5386  113.53 -121.19  108.71   1.1137
IC H4R   C23   *C24  H4S    1.1137  108.71 -116.99  108.95   1.1129
IC C23   C24   C25   C26    1.5349  113.53   61.28  113.60   1.5365
IC C26   C24   *C25  H5R    1.5365  113.60 -121.63  109.02   1.1133
IC H5R   C24   *C25  H5S    1.1133  109.02 -117.12  108.66   1.1129
IC C24   C25   C26   C27    1.5386  113.60  176.81  112.99   1.5371
IC C27   C25   *C26  H6R    1.5371  112.99 -121.62  109.15   1.1127
IC H6R   C25   *C26  H6S    1.1127  109.15 -117.04  108.75   1.1098
IC C25   C26   C27   C28    1.5365  112.99 -179.86  113.84   1.5403
IC C28   C26   *C27  H7R    1.5403  113.84 -123.53  110.08   1.1118
IC H7R   C26   *C27  H7S    1.1118  110.08 -116.74  107.22   1.1147
IC C26   C27   C28   C29    1.5371  113.84  -94.53  114.98   1.5423
IC C29   C27   *C28  H8R    1.5423  114.98 -118.62  107.55   1.1151
IC H8R   C27   *C28  H8S    1.1151  107.55 -115.96  109.87   1.1107
IC C27   C28   C29   C210   1.5403  114.98   64.14  115.87   1.5403
IC C210  C28   *C29  H9R    1.5403  115.87 -121.83  108.31   1.1137
IC H9R   C28   *C29  H9S    1.1137  108.31 -115.81  108.37   1.1131
IC C28   C29   C210  C211   1.5423  115.87   59.81  115.11   1.5388
IC C211  C29   *C21  H10R   6.1917   16.71   58.06   16.02   7.3189
IC H10R  C29   *C21  H10S   7.3189   16.02   39.64    9.92   6.0006
IC C29   C210  C211  C212   1.5403  115.11   63.48  114.60   1.5323
IC C212  C210  *C21  H11R   7.4422   20.21  -37.03   18.08   5.7731
IC H11R  C210  *C21  H11S   5.7731   18.08   62.75   16.88   5.5091
IC C210  C211  C212  H12R   1.5388  114.60  -63.42  110.71   1.1104
IC H12R  C211  *C21  H12S   8.1749    7.44   94.78    9.78   8.0156
IC H12R  C211  *C21  H12T   8.1749    7.44   43.36   16.00   7.3146
IC C31   C32   C33   C34    1.5299  112.77  -69.13  113.47   1.5366
IC C34   C32   *C33  H3X    1.5366  113.47 -120.56  108.49   1.1138
IC H3X   C32   *C33  H3Y    1.1138  108.49 -116.78  109.56   1.1146
IC C32   C33   C34   C35    1.5460  113.47  179.47  111.91   1.5361
IC C35   C33   *C34  H4X    1.5361  111.91 -120.27  108.72   1.1128
IC H4X   C33   *C34  H4Y    1.1128  108.72 -117.78  109.88   1.1117
IC C33   C34   C35   C36    1.5366  111.91 -176.09  114.38   1.5378
IC C36   C34   *C35  H5X    1.5378  114.38 -122.11  108.55   1.1125
IC H5X   C34   *C35  H5Y    1.1125  108.55 -116.55  108.53   1.1134
IC C34   C35   C36   C37    1.5361  114.38   64.23  113.71   1.5384
IC C37   C35   *C36  H6X    1.5384  113.71 -123.26  109.44   1.1114
IC H6X   C35   *C36  H6Y    1.1114  109.44 -116.46  107.95   1.1137
IC C35   C36   C37   C38    1.5378  113.71 -112.31  113.00   1.5356
IC C38   C36   *C37  H7X    1.5356  113.00 -120.62  109.15   1.1127
IC H7X   C36   *C37  H7Y    1.1127  109.15 -116.85  109.17   1.1122
IC C36   C37   C38   C39    1.5384  113.00  179.54  113.61   1.5384
IC C39   C37   *C38  H8X    1.5384  113.61 -122.94  109.27   1.1115
IC H8X   C37   *C38  H8Y    1.1115  109.27 -116.56  107.99   1.1133
IC C37   C38   C39   C310   1.5356  113.61  -67.79  114.78   1.5409
IC C310  C38   *C39  H9X    1.5409  114.78  121.64  108.49   1.1131
IC H9X   C38   *C39  H9Y    1.1131  108.49  116.32  108.77   1.1127
IC C38   C39   C310  C311   1.5384  114.78  -60.02  115.17   1.5390
IC C311  C39   *C31  H10X   4.3669   20.38  -77.56   19.42   5.1399
IC H10X  C39   *C31  H10Y   5.1399   19.42   43.15   20.02   6.2479
IC C39   C310  C311  C312   1.5409  115.17  -54.81  114.62   1.5319
IC C312  C310  *C31  H11X   5.2048   28.12   29.00   13.18   3.4733
IC H11X  C310  *C31  H11Y   3.4733   13.18  -85.71   21.85   4.2194
IC C310  C311  C312  H12X   1.5390  114.62  -55.10  110.50   1.1105
IC H12X  C311  *C31  H12Y   6.1611   13.80   52.73   21.20   5.5856
IC H12X  C311  *C31  H12Z   6.1611   13.80    8.73   26.64   4.8649

RESI DMPC         0.00 ! 2,3 dimyristoyl-D-glycero-1-Phosphatidylcholine
!
!  R1 - CH2
!       |          (angles and atom names from Sundaralingam)
!  R2 - CH
!       |
!       CH2 - PO4 - CH2 - CH2 - N(CH3)3
!
! Polar Head and glycerol backbone
GROUP                 !          H15B
ATOM N    NTL   -0.60 !            |
ATOM C13  CTL5  -0.35 !      H15A-C15-H15C
ATOM H13A HL     0.25 !            |
ATOM H13B HL     0.25 !    H13B    |    H14A
ATOM H13C HL     0.25 !      |     |     |
ATOM C14  CTL5  -0.35 !H13A-C13----N----C14-H14B     (+)
ATOM H14A HL     0.25 !      |     |     |
ATOM H14B HL     0.25 !    H13C    |    H14C
ATOM H14C HL     0.25 !            |
ATOM C15  CTL5  -0.35 !            |
ATOM H15A HL     0.25 !            |    alpha6
ATOM H15B HL     0.25 !            |
ATOM H15C HL     0.25 !            |
ATOM C12  CTL2  -0.10 !     H12A--C12---H12B
ATOM H12A HL     0.25 !            |
ATOM H12B HL     0.25 !            |
GROUP                 !                  alpha5
ATOM C11  CTL2  -0.08 !            |
ATOM H11A HAL2   0.09 !     H11A--C11---H11B
ATOM H11B HAL2   0.09 !            |     alpha4
ATOM P    PL     1.50 !   (-) O13  O12
ATOM O13  O2L   -0.78 !         \ /      alpha3
ATOM O14  O2L   -0.78 !          P (+)
ATOM O11  OSLP  -0.57 !         / \      alpha2
ATOM O12  OSLP  -0.57 !   (-) O14  O11
ATOM C1   CTL2  -0.08 !            |     alpha1
ATOM HA   HAL2   0.09 !       HA---C1---HB
ATOM HB   HAL2   0.09 !            |     theta1
GROUP                 !            |
ATOM C2   CTL1   0.17 !       HS---C2- - - - - - -
ATOM HS   HAL1   0.09 !            | beta1        |
ATOM O21  OSL   -0.49 !       O22  O21          theta3
ATOM C21  CL     0.90 !        \\ /  beta2        |
ATOM O22  OBL   -0.63 !          C21
ATOM C22  CTL2  -0.22 !          |   beta3        |
ATOM H2R  HAL2   0.09 !   H2R---C22---H2S
ATOM H2S  HAL2   0.09 !          |                |
GROUP                 !              beta4
ATOM C3   CTL2   0.08 !          |                |
ATOM HX   HAL2   0.09 !                      HX---C3---HY
ATOM HY   HAL2   0.09 !          |                |   gamma1
ATOM O31  OSL   -0.49 !                      O32  O31
ATOM C31  CL     0.90 !          |            \\ /    gamma2
ATOM O32  OBL   -0.63 !                         C31
ATOM C32  CTL2  -0.22 !          |              |     gamma3
ATOM H2X  HAL2   0.09 !                  H2X---C32---H2Y
ATOM H2Y  HAL2   0.09 !          |              |
GROUP                 !                               gamma4
ATOM C23  CTL2  -0.18 !          |              |
ATOM H3R  HAL2   0.09 !   H3R ---C23---H3S
ATOM H3S  HAL2   0.09 !          |              |
GROUP                 !
ATOM C24  CTL2  -0.18 !          |
ATOM H4R  HAL2   0.09 !   H4R ---C24---H4S      |
ATOM H4S  HAL2   0.09 !          |
GROUP                 !
ATOM C25  CTL2  -0.18 !          |              |
ATOM H5R  HAL2   0.09 !   H5R ---C25---H5S
ATOM H5S  HAL2   0.09 !          |              |
GROUP                 !
ATOM C26  CTL2  -0.18 !          |
ATOM H6R  HAL2   0.09 !   H6R ---C26---H6S      |
ATOM H6S  HAL2   0.09 !          |
GROUP                 !
ATOM C27  CTL2  -0.18 !          |              |
ATOM H7R  HAL2   0.09 !   H7R ---C27---H7S
ATOM H7S  HAL2   0.09 !          |              |
GROUP                 !
ATOM C28  CTL2  -0.18 !          |
ATOM H8R  HAL2   0.09 !   H8R ---C28---H8S      |
ATOM H8S  HAL2   0.09 !          |
GROUP                 !
ATOM C29  CTL2  -0.18 !          |              |
ATOM H9R  HAL2   0.09 !   H9R ---C29---H9S
ATOM H9S  HAL2   0.09 !          |              |
GROUP                 !
ATOM C210 CTL2  -0.18 !          |
ATOM H10R HAL2   0.09 !   H10R---C210--H10S     |
ATOM H10S HAL2   0.09 !          |
GROUP                 !
ATOM C211 CTL2  -0.18 !          |              |
ATOM H11R HAL2   0.09 !   H11R---C211--H11S
ATOM H11S HAL2   0.09 !          |              |
GROUP                 !
ATOM C212 CTL2  -0.18 !          |
ATOM H12R HAL2   0.09 !   H12R---C212--H12S     |
ATOM H12S HAL2   0.09 !          |
GROUP                 !
ATOM C213 CTL2  -0.18 !          |              |
ATOM H13R HAL2   0.09 !   H13R---C213--H13S
ATOM H13S HAL2   0.09 !          |              |
GROUP                 !
ATOM C214 CTL3  -0.27 !          |
ATOM H14R HAL3   0.09 !   H14R---C214--H14S     |
ATOM H14S HAL3   0.09 !          |
ATOM H14T HAL3   0.09 !         H14T            |
GROUP                 !
ATOM C33  CTL2  -0.18 !                         |
ATOM H3X  HAL2   0.09 !                  H3X ---C33---H3Y
ATOM H3Y  HAL2   0.09 !                         |
GROUP                 !
ATOM C34  CTL2  -0.18 !                         |
ATOM H4X  HAL2   0.09 !                  H4X ---C34---H4Y
ATOM H4Y  HAL2   0.09 !                         |
GROUP                 !
ATOM C35  CTL2  -0.18 !                         |
ATOM H5X  HAL2   0.09 !                  H5X ---C35---H5Y
ATOM H5Y  HAL2   0.09 !                         |
GROUP                 !
ATOM C36  CTL2  -0.18 !                         |
ATOM H6X  HAL2   0.09 !                  H6X ---C36---H6Y
ATOM H6Y  HAL2   0.09 !                         |
GROUP                 !
ATOM C37  CTL2  -0.18 !                         |
ATOM H7X  HAL2   0.09 !                  H7X ---C37---H7Y
ATOM H7Y  HAL2   0.09 !                         |
GROUP                 !
ATOM C38  CTL2  -0.18 !                         |
ATOM H8X  HAL2   0.09 !                  H8X ---C38---H8Y
ATOM H8Y  HAL2   0.09 !                         |
GROUP                 !
ATOM C39  CTL2  -0.18 !                         |
ATOM H9X  HAL2   0.09 !                  H9X ---C39---H9Y
ATOM H9Y  HAL2   0.09 !                         |
GROUP                 !
ATOM C310 CTL2  -0.18 !                         |
ATOM H10X HAL2   0.09 !                  H10X---C310--H10Y
ATOM H10Y HAL2   0.09 !                         |
GROUP                 !
ATOM C311 CTL2  -0.18 !                         |
ATOM H11X HAL2   0.09 !                  H11X---C311--H11Y
ATOM H11Y HAL2   0.09 !                         |
GROUP                 !
ATOM C312 CTL2  -0.18 !                         |
ATOM H12X HAL2   0.09 !                  H12X---C312--H12Y
ATOM H12Y HAL2   0.09 !                         |
GROUP                 !
ATOM C313 CTL2  -0.18 !                         |
ATOM H13X HAL2   0.09 !                  H13X---C313--H13Y
ATOM H13Y HAL2   0.09 !                         |
GROUP                 !
ATOM C314 CTL3  -0.27 !                         |
ATOM H14X HAL3   0.09 !                  H14X---C314--H14Y
ATOM H14Y HAL3   0.09 !                         |
ATOM H14Z HAL3   0.09 !                         H14Z

! Polar Head
BOND  N    C13       N    C14       N    C15
BOND  C13  H13A      C13  H13B      C13  H13C
BOND  C14  H14A      C14  H14B      C14  H14C
BOND  C15  H15A      C15  H15B      C15  H15C
BOND  N    C12
BOND  C12  H12A      C12  H12B      C12  C11
BOND  C11  H11A      C11  H11B      C11  O12
BOND  O12  P         P    O11       P    O13       P    O14
! Glycerol Backbone
BOND  C1   HA        C1    HB       C1   C2        C1   O11
BOND  C2   HS        C2    C3       C2   O21
BOND  C3   HX        C3    HY       C3   O31
! Chain #2
BOND  O21  C21
BOND  C21  C22
DOUBLE C21  O22
BOND  C22  H2R       C22  H2S       C22  C23
BOND  C23  H3R       C23  H3S       C23  C24
BOND  C24  H4R       C24  H4S       C24  C25
BOND  C25  H5R       C25  H5S       C25  C26
BOND  C26  H6R       C26  H6S       C26  C27
BOND  C27  H7R       C27  H7S       C27  C28
BOND  C28  H8R       C28  H8S       C28  C29
BOND  C29  H9R       C29  H9S       C29  C210
BOND  C210 H10R      C210 H10S      C210 C211
BOND  C211 H11R      C211 H11S      C211 C212
BOND  C212 H12R      C212 H12S      C212 C213
BOND  C213 H13R      C213 H13S      C213 C214
BOND  C214 H14R      C214 H14S      C214 H14T
! Chain #3
BOND  O31  C31
BOND  C31  C32
DOUBLE  C31  O32
BOND  C32  H2X       C32  H2Y       C32  C33
BOND  C33  H3X       C33  H3Y       C33  C34
BOND  C34  H4X       C34  H4Y       C34  C35
BOND  C35  H5X       C35  H5Y       C35  C36
BOND  C36  H6X       C36  H6Y       C36  C37
BOND  C37  H7X       C37  H7Y       C37  C38
BOND  C38  H8X       C38  H8Y       C38  C39
BOND  C39  H9X       C39  H9Y       C39  C310
BOND  C310 H10X      C310 H10Y      C310 C311
BOND  C311 H11X      C311 H11Y      C311 C312
BOND  C312 H12X      C312 H12Y      C312 C313
BOND  C313 H13X      C313 H13Y      C313 C314
BOND  C314 H14X      C314 H14Y      C314 H14Z

IMPR C21 O21 C22 O22   C31 O31 C32 O32

!IC table from IC generate, minimized geometry
IC C13    N      C12    C11        1.4955  110.64   57.27  116.86   1.5415
IC C15    N      C12    C11        1.4976  109.72  180.00  116.86   1.5415
IC C13    C12    *N     C14        1.4955  110.64 -119.74  108.01   1.5030
IC C13    C12    *N     C15        1.4955  110.64  122.73  109.72   1.4976
IC C12    N      C13    H13A       1.5224  110.64 -177.67  111.18   1.0813
IC H13A   N      *C13   H13B       1.0813  111.18  119.03  109.35   1.0870
IC H13A   N      *C13   H13C       1.0813  111.18 -122.04  111.32   1.0813
IC C12    N      C14    H14A       1.5224  108.01   56.08  111.03   1.0952
IC H14A   N      *C14   H14B       1.0952  111.03  123.93  113.88   1.0740
IC H14A   N      *C14   H14C       1.0952  111.03 -112.36  110.24   1.0938
IC C12    N      C15    H15A       1.5224  109.72  176.74  110.89   1.0821
IC H15A   N      *C15   H15B       1.0821  110.89  121.45  111.48   1.0812
IC H15A   N      *C15   H15C       1.0821  110.89 -118.76  109.68   1.0875
IC C11    N      *C12   H12A       1.5415  116.86 -126.38  111.91   1.0785
IC H12A   N      *C12   H12B       1.0785  111.91 -116.30  108.18   1.0972
IC N      C12    C11    O12        1.5224  116.86  127.42  108.31   1.4234
IC O12    C12    *C11   H11A       1.4234  108.31 -123.13  113.24   1.1138
IC H11A   C12    *C11   H11B       1.1138  113.24 -118.65  109.16   1.1130
IC C12    C11    O12    P          1.5415  108.31  -67.88  118.40   1.5875
IC C11    O12    P      O11        1.4234  118.40 -166.94  104.13   1.5782
IC O11    O12    *P     O13        1.5782  104.13  117.91  108.15   1.4793
IC O11    O12    *P     O14        1.5782  104.13 -117.27  106.75   1.4823
IC O12    P      O11    C1         1.5875  104.13  177.32  118.17   1.4318
IC P      O11    C1     C2         1.5782  118.17  167.65  110.87   1.5511
IC C2     O11    *C1    HA         1.5511  110.87 -119.11  111.42   1.1172
IC HA     O11    *C1    HB         1.1172  111.42 -120.82  110.01   1.1145
IC O11    C1     C2     C3         1.4318  110.87  177.69  110.63   1.5578
IC C3     C1     *C2    O21        1.5578  110.63  120.78  108.07   1.4415 !defines S chirality
IC C3     C1     *C2    HS         1.5578  110.63 -118.30  106.69   1.1168 !defines S chirality
IC C1     C2     O21    C21        1.5511  108.07  147.89  115.06   1.3179
IC C2     O21    C21    C22        1.4415  115.06  179.61  108.77   1.5289
IC C22    O21    *C21   O22        1.5289  108.77 -179.08  126.52   1.2183
IC O21    C21    C22    C23        1.3179  108.77 -173.00  112.01   1.5450
IC C23    C21    *C22   H2R        1.5450  112.01 -121.50  107.73   1.1091
IC H2R    C21    *C22   H2S        1.1091  107.73 -117.24  107.85   1.1091
IC C1     C2     C3     O31        1.5511  110.63  175.48  112.70   1.4436
IC O31    C2     *C3    HX         1.4436  112.70 -118.48  106.61   1.1129
IC HX     C2     *C3    HY         1.1129  106.61 -115.12  109.44   1.1145
IC C2     C3     O31    C31        1.5578  112.70   87.10  115.14   1.3313
IC C3     O31    C31    C32        1.4436  115.14 -172.45  108.40   1.5287
IC C32    O31    *C31   O32        1.5287  108.40 -178.98  125.63   1.2169
IC O31    C31    C32    C33        1.3313  108.40 -169.89  113.40   1.5448
IC C33    C31    *C32   H2X        1.5448  113.40 -121.09  107.19   1.1104
IC H2X    C31    *C32   H2Y        1.1104  107.19 -116.85  108.01   1.1089
IC C21    C22    C23    C24        1.5289  112.01  177.45  112.54   1.5336
IC C24    C22    *C23   H3R        1.5336  112.54 -120.79  109.48   1.1146
IC H3R    C22    *C23   H3S        1.1146  109.48 -117.62  109.70   1.1144
IC C22    C23    C24    C25        1.5450  112.54 -177.78  112.24   1.5346
IC C25    C23    *C24   H4R        1.5346  112.24 -121.51  109.37   1.1130
IC H4R    C23    *C24   H4S        1.1130  109.37 -117.64  109.09   1.1133
IC C23    C24    C25    C26        1.5336  112.24  178.33  112.83   1.5342
IC C26    C24    *C25   H5R        1.5342  112.83 -121.07  108.90   1.1136
IC H5R    C24    *C25   H5S        1.1136  108.90 -117.22  109.21   1.1132
IC C24    C25    C26    C27        1.5346  112.83 -177.92  112.39   1.5344
IC C27    C25    *C26   H6R        1.5344  112.39 -121.57  109.28   1.1129
IC H6R    C25    *C26   H6S        1.1129  109.28 -117.51  109.01   1.1133
IC C25    C26    C27    C28        1.5342  112.39  178.43  112.74   1.5342
IC C28    C26    *C27   H7R        1.5342  112.74 -121.06  108.92   1.1135
IC H7R    C26    *C27   H7S        1.1135  108.92 -117.29  109.22   1.1131
IC C26    C27    C28    C29        1.5344  112.74 -178.17  112.46   1.5345
IC C29    C27    *C28   H8R        1.5345  112.46 -121.56  109.25   1.1130
IC H8R    C27    *C28   H8S        1.1130  109.25 -117.46  109.01   1.1133
IC C27    C28    C29    C210       1.5342  112.46  178.92  112.68   1.5343
IC C210   C28    *C29   H9R        1.5343  112.68 -121.11  108.98   1.1135
IC H9R    C28    *C29   H9S        1.1135  108.98 -117.36  109.19   1.1131
IC C28    C29    C210   C211       1.5345  112.68 -178.62  112.55   1.5345
IC C211   C29    *C210  H10R       1.5345  112.55 -121.48  109.19   1.1130
IC H10R   C29    *C210  H10S       1.1130  109.19 -117.42  109.05   1.1132
IC C29    C210   C211   C212       1.5343  112.55  179.33  112.62   1.5345
IC C212   C210   *C211  H11R       1.5345  112.62 -121.19  109.03   1.1133
IC H11R   C210   *C211  H11S       1.1133  109.03 -117.37  109.14   1.1131
IC C210   C211   C212   C213       1.5345  112.62 -179.30  112.67   1.5338
IC C213   C211   *C212  H12R       1.5338  112.67 -121.40  109.15   1.1132
IC H12R   C211   *C212  H12S       1.1132  109.15 -117.41  109.09   1.1133
IC C211   C212   C213   C214       1.5345  112.67  179.80  113.26   1.5308
IC C214   C212   *C213  H13R       1.5308  113.26 -121.66  108.77   1.1142
IC H13R   C212   *C213  H13S       1.1142  108.77 -116.66  108.78   1.1140
IC C212   C213   C214   H14R       1.5338  113.26  -59.87  110.43   1.1113
IC H14R   C213   *C214  H14S       1.1113  110.43  119.85  110.46   1.1113
IC H14R   C213   *C214  H14T       1.1113  110.43 -120.04  110.62   1.1112
IC C31    C32    C33    C34        1.5287  113.40  179.64  111.32   1.5341
IC C34    C32    *C33   H3X        1.5341  111.32 -120.86  109.71   1.1137
IC H3X    C32    *C33   H3Y        1.1137  109.71 -118.09  109.81   1.1143
IC C32    C33    C34    C35        1.5448  111.32 -176.82  113.37   1.5345
IC C35    C33    *C34   H4X        1.5345  113.37 -121.80  109.05   1.1135
IC H4X    C33    *C34   H4Y        1.1135  109.05 -117.12  108.83   1.1136
IC C33    C34    C35    C36        1.5341  113.37  178.26  111.94   1.5348
IC C36    C34    *C35   H5X        1.5348  111.94 -120.83  109.02   1.1132
IC H5X    C34    *C35   H5Y        1.1132  109.02 -117.61  109.44   1.1129
IC C34    C35    C36    C37        1.5345  111.94 -176.79  113.19   1.5342
IC C37    C35    *C36   H6X        1.5342  113.19 -121.90  109.15   1.1132
IC H6X    C35    *C36   H6Y        1.1132  109.15 -117.14  108.76   1.1136
IC C35    C36    C37    C38        1.5348  113.19  177.72  112.13   1.5346
IC C38    C36    *C37   H7X        1.5346  112.13 -120.80  109.00   1.1133
IC H7X    C36    *C37   H7Y        1.1133  109.00 -117.59  109.40   1.1128
IC C36    C37    C38    C39        1.5342  112.13 -177.62  112.99   1.5342
IC C39    C37    *C38   H8X        1.5342  112.99 -121.75  109.20   1.1132
IC H8X    C37    *C38   H8Y        1.1132  109.20 -117.24  108.86   1.1136
IC C37    C38    C39    C310       1.5346  112.99  178.21  112.22   1.5344
IC C310   C38    *C39   H9X        1.5344  112.22 -120.97  109.07   1.1134
IC H9X    C38    *C39   H9Y        1.1134  109.07 -117.54  109.30   1.1130
IC C38    C39    C310   C311       1.5342  112.22 -178.81  112.83   1.5339
IC C311   C39    *C310  H10X       1.5339  112.83 -121.55  109.12   1.1132
IC H10X   C39    *C310  H10Y       1.1132  109.12 -117.29  108.97   1.1134
IC C39    C310   C311   C312       1.5344  112.83  179.12  112.41   1.5346
IC C312   C310   *C311  H11X       1.5346  112.41 -121.13  109.11   1.1132
IC H11X   C310   *C311  H11Y       1.1132  109.11 -117.49  109.19   1.1130
IC C310   C311   C312   C313       1.5339  112.41 -179.72  112.68   1.5336
IC C313   C311   *C312  H12X       1.5336  112.68 -121.39  109.14   1.1133
IC H12X   C311   *C312  H12Y       1.1133  109.14 -117.34  109.09   1.1133
IC C311   C312   C313   C314       1.5346  112.68  179.81  113.29   1.5308
IC C314   C312   *C313  H13X       1.5308  113.29 -121.66  108.73   1.1141
IC H13X   C312   *C313  H13Y       1.1141  108.73 -116.66  108.73   1.1141
IC C312   C313   C314   H14X       1.5336  113.29  -59.97  110.46   1.1113
IC H14X   C313   *C314  H14Y       1.1113  110.46  119.87  110.46   1.1113
IC H14X   C313   *C314  H14Z       1.1113  110.46 -120.06  110.59   1.1112

RESI DMPE         0.00 ! 2,3 dimyristoyl-D-glycero-1-Phosphatidylethanolamine
!
!  R1 - CH2
!       |          (angles and atom names from Sundaralingam)
!  R2 - CH
!       |
!       CH2 - PO4 - CH2 - CH2 - NH3
!
! Polar Head and glycerol backbone
GROUP                 ! 
ATOM N    NH3L  -0.30 !           HN2
ATOM HN1  HCL    0.33 !            |
ATOM HN2  HCL    0.33 !  (+) HN1---N---HN3
ATOM HN3  HCL    0.33 !            |
ATOM C12  CTL2   0.13 !            |
ATOM H12A HAL2   0.09 !     H12A--C12---H12B
ATOM H12B HAL2   0.09 !            |
GROUP                 !            |     alpha5
ATOM C11  CTL2  -0.08 !            |
ATOM H11A HAL2   0.09 !     H11A--C11---H11B
ATOM H11B HAL2   0.09 !            |     alpha4
ATOM P    PL     1.50 !   (-) O13  O12
ATOM O13  O2L   -0.78 !         \ /      alpha3
ATOM O14  O2L   -0.78 !          P (+)
ATOM O11  OSLP  -0.57 !         / \      alpha2
ATOM O12  OSLP  -0.57 !   (-) O14  O11
ATOM C1   CTL2  -0.08 !            |     alpha1
ATOM HA   HAL2   0.09 !       HA---C1---HB
ATOM HB   HAL2   0.09 !            |     theta1
GROUP                 !            |
ATOM C2   CTL1   0.17 !       HS---C2- - - - - - -
ATOM HS   HAL1   0.09 !            | beta1        |
ATOM O21  OSL   -0.49 !       O22  O21          theta3
ATOM C21  CL     0.90 !        \\ /  beta2        |
ATOM O22  OBL   -0.63 !          C21
ATOM C22  CTL2  -0.22 !          |   beta3        |
ATOM H2R  HAL2   0.09 !   H2R---C22---H2S
ATOM H2S  HAL2   0.09 !          |                |
GROUP                 !              beta4
ATOM C3   CTL2   0.08 !          |                |
ATOM HX   HAL2   0.09 !                      HX---C3---HY
ATOM HY   HAL2   0.09 !          |                |   gamma1
ATOM O31  OSL   -0.49 !                      O32  O31
ATOM C31  CL     0.90 !          |            \\ /    gamma2
ATOM O32  OBL   -0.63 !                         C31
ATOM C32  CTL2  -0.22 !          |              |     gamma3
ATOM H2X  HAL2   0.09 !                  H2X---C32---H2Y
ATOM H2Y  HAL2   0.09 !          |              |
GROUP                 !                               gamma4
ATOM C23  CTL2  -0.18 !          |              |
ATOM H3R  HAL2   0.09 !   H3R ---C23---H3S
ATOM H3S  HAL2   0.09 !          |              |
GROUP                 !
ATOM C24  CTL2  -0.18 !          |
ATOM H4R  HAL2   0.09 !   H4R ---C24---H4S      |
ATOM H4S  HAL2   0.09 !          |
GROUP                 !
ATOM C25  CTL2  -0.18 !          |              |
ATOM H5R  HAL2   0.09 !   H5R ---C25---H5S
ATOM H5S  HAL2   0.09 !          |              |
GROUP                 !
ATOM C26  CTL2  -0.18 !          |
ATOM H6R  HAL2   0.09 !   H6R ---C26---H6S      |
ATOM H6S  HAL2   0.09 !          |
GROUP                 !
ATOM C27  CTL2  -0.18 !          |              |
ATOM H7R  HAL2   0.09 !   H7R ---C27---H7S
ATOM H7S  HAL2   0.09 !          |              |
GROUP                 !
ATOM C28  CTL2  -0.18 !          |
ATOM H8R  HAL2   0.09 !   H8R ---C28---H8S      |
ATOM H8S  HAL2   0.09 !          |
GROUP                 !
ATOM C29  CTL2  -0.18 !          |              |
ATOM H9R  HAL2   0.09 !   H9R ---C29---H9S
ATOM H9S  HAL2   0.09 !          |              |
GROUP                 !
ATOM C210 CTL2  -0.18 !          |
ATOM H10R HAL2   0.09 !   H10R---C210--H10S     |
ATOM H10S HAL2   0.09 !          |
GROUP                 !
ATOM C211 CTL2  -0.18 !          |              |
ATOM H11R HAL2   0.09 !   H11R---C211--H11S
ATOM H11S HAL2   0.09 !          |              |
GROUP                 !
ATOM C212 CTL2  -0.18 !          |
ATOM H12R HAL2   0.09 !   H12R---C212--H12S     |
ATOM H12S HAL2   0.09 !          |
GROUP                 !
ATOM C213 CTL2  -0.18 !          |              |
ATOM H13R HAL2   0.09 !   H13R---C213--H13S
ATOM H13S HAL2   0.09 !          |              |
GROUP                 !
ATOM C214 CTL3  -0.27 !          |
ATOM H14R HAL3   0.09 !   H14R---C214--H14S     |
ATOM H14S HAL3   0.09 !          |
ATOM H14T HAL3   0.09 !         H14T            |
GROUP                 !
ATOM C33  CTL2  -0.18 !                         |
ATOM H3X  HAL2   0.09 !                  H3X ---C33---H3Y
ATOM H3Y  HAL2   0.09 !                         |
GROUP                 !
ATOM C34  CTL2  -0.18 !                         |
ATOM H4X  HAL2   0.09 !                  H4X ---C34---H4Y
ATOM H4Y  HAL2   0.09 !                         |
GROUP                 !
ATOM C35  CTL2  -0.18 !                         |
ATOM H5X  HAL2   0.09 !                  H5X ---C35---H5Y
ATOM H5Y  HAL2   0.09 !                         |
GROUP                 !
ATOM C36  CTL2  -0.18 !                         |
ATOM H6X  HAL2   0.09 !                  H6X ---C36---H6Y
ATOM H6Y  HAL2   0.09 !                         |
GROUP                 !
ATOM C37  CTL2  -0.18 !                         |
ATOM H7X  HAL2   0.09 !                  H7X ---C37---H7Y
ATOM H7Y  HAL2   0.09 !                         |
GROUP                 !
ATOM C38  CTL2  -0.18 !                         |
ATOM H8X  HAL2   0.09 !                  H8X ---C38---H8Y
ATOM H8Y  HAL2   0.09 !                         |
GROUP                 !
ATOM C39  CTL2  -0.18 !                         |
ATOM H9X  HAL2   0.09 !                  H9X ---C39---H9Y
ATOM H9Y  HAL2   0.09 !                         |
GROUP                 !
ATOM C310 CTL2  -0.18 !                         |
ATOM H10X HAL2   0.09 !                  H10X---C310--H10Y
ATOM H10Y HAL2   0.09 !                         |
GROUP                 !
ATOM C311 CTL2  -0.18 !                         |
ATOM H11X HAL2   0.09 !                  H11X---C311--H11Y
ATOM H11Y HAL2   0.09 !                         |
GROUP                 !
ATOM C312 CTL2  -0.18 !                         |
ATOM H12X HAL2   0.09 !                  H12X---C312--H12Y
ATOM H12Y HAL2   0.09 !                         |
GROUP                 !
ATOM C313 CTL2  -0.18 !                         |
ATOM H13X HAL2   0.09 !                  H13X---C313--H13Y
ATOM H13Y HAL2   0.09 !                         |
GROUP                 !
ATOM C314 CTL3  -0.27 !                         |
ATOM H14X HAL3   0.09 !                  H14X---C314--H14Y
ATOM H14Y HAL3   0.09 !                         |
ATOM H14Z HAL3   0.09 !                         H14Z

! Polar Head
BOND  N    HN1       N    HN2       N    HN3       N    C12
BOND  C12  H12A      C12  H12B      C12  C11
BOND  C11  H11A      C11  H11B      C11  O12
BOND  O12  P         P    O11       P    O13       P    O14
! Glycerol Backbone
BOND  C1   HA        C1    HB       C1   C2        C1   O11
BOND  C2   HS        C2    C3       C2   O21
BOND  C3   HX        C3    HY       C3   O31
! Chain #2
BOND  O21  C21
BOND  C21  C22
DOUBLE C21  O22
BOND  C22  H2R       C22  H2S       C22  C23
BOND  C23  H3R       C23  H3S       C23  C24
BOND  C24  H4R       C24  H4S       C24  C25
BOND  C25  H5R       C25  H5S       C25  C26
BOND  C26  H6R       C26  H6S       C26  C27
BOND  C27  H7R       C27  H7S       C27  C28
BOND  C28  H8R       C28  H8S       C28  C29
BOND  C29  H9R       C29  H9S       C29  C210
BOND  C210 H10R      C210 H10S      C210 C211
BOND  C211 H11R      C211 H11S      C211 C212
BOND  C212 H12R      C212 H12S      C212 C213
BOND  C213 H13R      C213 H13S      C213 C214
BOND  C214 H14R      C214 H14S      C214 H14T
! Chain #3
BOND  O31  C31
BOND  C31  C32
DOUBLE  C31  O32
BOND  C32  H2X       C32  H2Y       C32  C33
BOND  C33  H3X       C33  H3Y       C33  C34
BOND  C34  H4X       C34  H4Y       C34  C35
BOND  C35  H5X       C35  H5Y       C35  C36
BOND  C36  H6X       C36  H6Y       C36  C37
BOND  C37  H7X       C37  H7Y       C37  C38
BOND  C38  H8X       C38  H8Y       C38  C39
BOND  C39  H9X       C39  H9Y       C39  C310
BOND  C310 H10X      C310 H10Y      C310 C311
BOND  C311 H11X      C311 H11Y      C311 C312
BOND  C312 H12X      C312 H12Y      C312 C313
BOND  C313 H13X      C313 H13Y      C313 C314
BOND  C314 H14X      C314 H14Y      C314 H14Z

IMPR C21 O21 C22 O22   C31 O31 C32 O32

!IC table from IC generate, minimized geometry
IC N     C12   C11   O12    1.5040  110.06   37.96  113.23   1.4300
IC HN1   C12   *N    HN2    1.0519  111.98  111.19  103.26   1.0560
IC HN1   C12   *N    HN3    1.0519  111.98 -130.65  114.42   1.0329
IC HN1   N     C12   C11    1.0519  111.98 -155.31  110.06   1.5445
IC C11   N     *C12  H12A   1.5445  110.06 -123.21  109.15   1.1064
IC H12A  N     *C12  H12B   1.1064  109.15 -117.87  107.00   1.1123
IC O12   C12   *C11  H11A   1.4300  113.23 -119.75  108.62   1.1136
IC H11A  C12   *C11  H11B   1.1136  108.62 -116.18  109.63   1.1165
IC C12   C11   O12   P      1.5445  113.23   61.76  121.26   1.5856
IC C11   O12   P     O11    1.4300  121.26  -94.85   96.42   1.5947
IC O11   O12   *P    O13    1.5947   96.42 -114.16  111.76   1.4689
IC O11   O12   *P    O14    1.5947   96.42  110.57  109.00   1.4745
IC O12   P     O11   C1     1.5856   96.42 -179.22  118.51   1.4322
IC P     O11   C1    C2     1.5947  118.51  -85.25  112.29   1.5578
IC C2    O11   *C1   HA     1.5578  112.29 -120.35  108.89   1.1125
IC HA    O11   *C1   HB     1.1125  108.89 -115.99  111.98   1.1175
IC O11   C1    C2    C3     1.4322  112.29  125.40  111.20   1.5557
IC C3    C1    *C2   O21    1.5557  111.20  121.39  110.46   1.4365
IC C3    C1    *C2   HS     1.5557  111.20 -116.63  109.13   1.1159
IC C1    C2    O21   C21    1.5578  110.46   78.76  117.58   1.3104
IC C2    O21   C21   C22    1.4365  117.58 -179.78  108.04   1.5269
IC C22   O21   *C21  O22    1.5269  108.04 -179.13  126.86   1.2225
IC O21   C21   C22   C23    1.3104  108.04 -175.16  113.24   1.5474
IC C23   C21   *C22  H2R    1.5474  113.24 -121.79  107.82   1.1099
IC H2R   C21   *C22  H2S    1.1099  107.82 -115.95  107.16   1.1091
IC C1    C2    C3    O31    1.5578  111.20 -177.26  111.83   1.4452
IC O31   C2    *C3   HX     1.4452  111.83 -125.83  109.24   1.1147
IC HX    C2    *C3   HY     1.1147  109.24 -115.47  107.06   1.1146
IC C2    C3    O31   C31    1.5557  111.83  -93.92  116.04   1.3277
IC C3    O31   C31   C32    1.4452  116.04  178.31  108.50   1.5281
IC C32   O31   *C31  O32    1.5281  108.50 -179.94  126.25   1.2166
IC O31   C31   C32   C33    1.3277  108.50 -174.75  112.68   1.5450
IC C33   C31   *C32  H2X    1.5450  112.68 -121.34  107.66   1.1099
IC H2X   C31   *C32  H2Y    1.1099  107.66 -117.10  108.00   1.1092
IC C21   C22   C23   C24    1.5269  113.24  179.71  112.17   1.5361
IC C24   C22   *C23  H3R    1.5361  112.17 -121.83  110.58   1.1131
IC H3R   C22   *C23  H3S    1.1131  110.58 -118.37  108.98   1.1148
IC C22   C23   C24   C25    1.5474  112.17  -71.53  113.71   1.5370
IC C25   C23   *C24  H4R    1.5370  113.71 -121.99  109.75   1.1131
IC H4R   C23   *C24  H4S    1.1131  109.75 -116.77  108.11   1.1141
IC C23   C24   C25   C26    1.5361  113.71  155.45  112.31   1.5347
IC C26   C24   *C25  H5R    1.5347  112.31 -118.66  109.50   1.1120
IC H5R   C24   *C25  H5S    1.1120  109.50 -117.66  110.20   1.1116
IC C24   C25   C26   C27    1.5370  112.31 -171.99  112.88   1.5383
IC C27   C25   *C26  H6R    1.5383  112.88 -124.17  110.65   1.1114
IC H6R   C25   *C26  H6S    1.1114  110.65 -116.41  107.31   1.1136
IC C25   C26   C27   C28    1.5347  112.88  140.44  113.43   1.5388
IC C28   C26   *C27  H7R    1.5388  113.43 -121.51  110.20   1.1125
IC H7R   C26   *C27  H7S    1.1125  110.20 -116.85  108.13   1.1132
IC C26   C27   C28   C29    1.5383  113.43  -93.08  114.39   1.5419
IC C29   C27   *C28  H8R    1.5419  114.39 -119.27  108.35   1.1146
IC H8R   C27   *C28  H8S    1.1146  108.35 -116.73  109.52   1.1117
IC C27   C28   C29   C210   1.5388  114.39   58.65  114.60   1.5372
IC C210  C28   *C29  H9R    1.5372  114.60 -121.68  108.89   1.1133
IC H9R   C28   *C29  H9S    1.1133  108.89 -116.32  108.01   1.1128
IC C28   C29   C210  C211   1.5419  114.60  177.83  113.74   1.5367
IC C211  C29   *C21  H10R   6.1073   20.38  -68.62   16.15   6.0147
IC H10R  C29   *C21  H10S   6.0147   16.15   59.74    1.13   5.0119
IC C29   C210  C211  C212   1.5372  113.74  -74.85  113.36   1.5358
IC C212  C210  *C21  H11R   7.3364   18.70   14.16   21.30   5.2596
IC H11R  C210  *C21  H11S   5.2596   21.30   38.19   19.65   6.4510
IC C210  C211  C212  C213   1.5367  113.36 -172.01  113.38   1.5373
IC C213  C211  *C21  H12R   7.8190   15.93  -74.24    4.24   8.2187
IC H12R  C211  *C21  H12S   8.2187    4.24   12.53   15.55   7.3012
IC C211  C212  C213  C214   1.5358  113.38  -61.69  114.42   1.5318
IC C214  C212  *C21  H13R   8.3133   17.59  -54.31   11.66   8.7627
IC H13R  C212  *C21  H13S   8.7627   11.66    7.43   17.15   7.1546
IC C212  C213  C214  H14R   1.5373  114.42  -56.02  110.43   1.1107
IC H14R  C213  *C21  H14S   9.0675   12.21  -23.37   16.25   7.5699
IC H14R  C213  *C21  H14T   9.0675   12.21  -54.42   12.99   8.9126
IC C31   C32   C33   C34    1.5281  112.68 -178.50  111.72   1.5332
IC C34   C32   *C33  H3X    1.5332  111.72 -121.04  109.86   1.1142
IC H3X   C32   *C33  H3Y    1.1142  109.86 -118.18  109.78   1.1144
IC C32   C33   C34   C35    1.5450  111.72  179.92  112.95   1.5367
IC C35   C33   *C34  H4X    1.5367  112.95 -121.58  108.52   1.1134
IC H4X   C33   *C34  H4Y    1.1134  108.52 -117.16  108.99   1.1133
IC C33   C34   C35   C36    1.5332  112.95  172.44  113.60   1.5407
IC C36   C34   *C35  H5X    1.5407  113.60 -120.33  108.65   1.1138
IC H5X   C34   *C35  H5Y    1.1138  108.65 -116.65  109.08   1.1121
IC C34   C35   C36   C37    1.5367  113.60   59.31  114.72   1.5390
IC C37   C35   *C36  H6X    1.5390  114.72 -120.81  108.04   1.1142
IC H6X   C35   *C36  H6Y    1.1142  108.04 -116.56  109.13   1.1130
IC C35   C36   C37   C38    1.5407  114.72   70.57  113.66   1.5369
IC C38   C36   *C37  H7X    1.5369  113.66 -123.21  109.08   1.1096
IC H7X   C36   *C37  H7Y    1.1096  109.08 -116.24  108.85   1.1133
IC C36   C37   C38   C39    1.5390  113.66 -171.01  113.66   1.5398
IC C39   C37   *C38  H8X    1.5398  113.66 -121.08  108.21   1.1134
IC H8X   C37   *C38  H8Y    1.1134  108.21 -116.24  109.89   1.1099
IC C37   C38   C39   C310   1.5369  113.66   68.64  114.70   1.5406
IC C310  C38   *C39  H9X    1.5406  114.70 -122.60  108.99   1.1131
IC H9X   C38   *C39  H9Y    1.1131  108.99 -116.65  108.25   1.1141
IC C38   C39   C310  C311   1.5398  114.70   59.38  113.58   1.5368
IC C311  C39   *C31  H10X   6.5292   15.94   77.17   13.71   6.8639
IC H10X  C39   *C31  H10Y   6.8639   13.71  -36.51   15.24   8.2049
IC C39   C310  C311  C312   1.5406  113.58  174.79  112.92   1.5358
IC C312  C310  *C31  H11X   6.2399   19.58  -75.35   12.33   5.6792
IC H11X  C310  *C31  H11Y   5.6792   12.33   22.26   16.99   7.2853
IC C310  C311  C312  C313   1.5368  112.92  177.61  113.44   1.5372
IC C313  C311  *C31  H12X   5.7740   23.07   62.66   18.90   5.7045
IC H12X  C311  *C31  H12Y   5.7045   18.90  -24.95   17.04   7.2700
IC C311  C312  C313  C314   1.5358  113.44   63.25  114.44   1.5324
IC C314  C312  *C31  H13X   6.8987   21.92   -0.94   16.95   4.7878
IC H13X  C312  *C31  H13Y   4.7878   16.95   49.69   20.28   5.8499
IC C312  C313  C314  H14X   1.5372  114.44  -64.16  110.75   1.1108
IC H14X  C313  *C31  H14Y   7.0643   15.91   53.48   17.15   6.8864
IC H14X  C313  *C31  H14Z   7.0643   15.91   42.84    5.47   7.8630

RESI DMPS        -1.00 ! 2,3 dimyristoyl-D-glycero-1-Phosphatidylserine
!
!  R1 - CH2        
!       |                 (-)
!  R2 - CH                CO2
!       |     (-)         |    (+)
!       CH2 - PO4 - CH2 - CH - NH3
!
! Polar Head and glycerol backbone
GROUP                  !
ATOM N    NH3L  -0.30 !           HN2
ATOM HN1  HCL    0.33 !            |
ATOM HN2  HCL    0.33 !            |
ATOM HN3  HCL    0.33 !            |
ATOM C12  CTL1   0.21 !  (+) HN1---N---HN3
ATOM H12A HBL    0.10 !            |
GROUP                 !            |     O13A (-)
ATOM C13  CCL    0.34 !            |     ||
ATOM O13A OCL   -0.67 !     H12A--C12----C13---O13B
ATOM O13B OCL   -0.67 !            |
GROUP                 !            |     alpha5
ATOM C11  CTL2  -0.08 !            |
ATOM H11A HAL2   0.09 !     H11A--C11---H11B
ATOM H11B HAL2   0.09 !            |     alpha4
ATOM P    PL     1.50 !   (-) O13  O12
ATOM O13  O2L   -0.78 !         \ /      alpha3
ATOM O14  O2L   -0.78 !          P (+)
ATOM O12  OSLP  -0.57 !         / \      alpha2
ATOM O11  OSLP  -0.57 !   (-) O14  O11
ATOM C1   CTL2  -0.08 !            |     alpha1
ATOM HA   HAL2   0.09 !       HA---C1---HB
ATOM HB   HAL2   0.09 !            |     theta1
GROUP                 !            |
ATOM C2   CTL1   0.17 !       HS---C2--------------
ATOM HS   HAL1   0.09 !            | beta1        |
ATOM O21  OSL   -0.49 !       O22  O21          theta3
ATOM C21  CL     0.90 !        \\ /  beta2        |
ATOM O22  OBL   -0.63 !          C21              |
ATOM C22  CTL2  -0.22 !          |   beta3        |
ATOM H2R  HAL2   0.09 !   H2R---C22---H2S         |
ATOM H2S  HAL2   0.09 !          |                |
GROUP                 !          |    beta4       |
ATOM C3   CTL2   0.08 !          |                |
ATOM HX   HAL2   0.09 !          |           HX---C3---HY
ATOM HY   HAL2   0.09 !          |                |   gamma1
ATOM O31  OSL   -0.49 !          |           O32  O31
ATOM C31  CL     0.90 !          |            \\ /    gamma2
ATOM O32  OBL   -0.63 !          |              C31
ATOM C32  CTL2  -0.22 !          |              |     gamma3
ATOM H2X  HAL2   0.09 !          |        H2X---C32---H2Y
ATOM H2Y  HAL2   0.09 !          |              |
GROUP                 !          |              |      gamma4
ATOM C23  CTL2  -0.18 !          |              |
ATOM H3R  HAL2   0.09 !   H3R ---C23---H3S
ATOM H3S  HAL2   0.09 !          |              |
GROUP                 !
ATOM C24  CTL2  -0.18 !          |
ATOM H4R  HAL2   0.09 !   H4R ---C24---H4S      |
ATOM H4S  HAL2   0.09 !          |
GROUP                 !
ATOM C25  CTL2  -0.18 !          |              |
ATOM H5R  HAL2   0.09 !   H5R ---C25---H5S
ATOM H5S  HAL2   0.09 !          |              |
GROUP                 !
ATOM C26  CTL2  -0.18 !          |
ATOM H6R  HAL2   0.09 !   H6R ---C26---H6S      |
ATOM H6S  HAL2   0.09 !          |
GROUP                 !
ATOM C27  CTL2  -0.18 !          |              |
ATOM H7R  HAL2   0.09 !   H7R ---C27---H7S
ATOM H7S  HAL2   0.09 !          |              |
GROUP                 !
ATOM C28  CTL2  -0.18 !          |
ATOM H8R  HAL2   0.09 !   H8R ---C28---H8S      |
ATOM H8S  HAL2   0.09 !          |
GROUP                 !
ATOM C29  CTL2  -0.18 !          |              |
ATOM H9R  HAL2   0.09 !   H9R ---C29---H9S
ATOM H9S  HAL2   0.09 !          |              |
GROUP                 !
ATOM C210 CTL2  -0.18 !          |
ATOM H10R HAL2   0.09 !   H10R---C210--H10S     |
ATOM H10S HAL2   0.09 !          |
GROUP                 !
ATOM C211 CTL2  -0.18 !          |              |
ATOM H11R HAL2   0.09 !   H11R---C211--H11S
ATOM H11S HAL2   0.09 !          |              |
GROUP                 !
ATOM C212 CTL2  -0.18 !          |
ATOM H12R HAL2   0.09 !   H12R---C212--H12S     |
ATOM H12S HAL2   0.09 !          |
GROUP                 !
ATOM C213 CTL2  -0.18 !          |              |
ATOM H13R HAL2   0.09 !   H13R---C213--H13S
ATOM H13S HAL2   0.09 !          |              |
GROUP                 !
ATOM C214 CTL3  -0.27 !          |
ATOM H14R HAL3   0.09 !   H14R---C214--H14S     |
ATOM H14S HAL3   0.09 !          |
ATOM H14T HAL3   0.09 !         H14T            |
GROUP                 !
ATOM C33  CTL2  -0.18 !                         |
ATOM H3X  HAL2   0.09 !                  H3X ---C33---H3Y
ATOM H3Y  HAL2   0.09 !                         |
GROUP                 !
ATOM C34  CTL2  -0.18 !                         |
ATOM H4X  HAL2   0.09 !                  H4X ---C34---H4Y
ATOM H4Y  HAL2   0.09 !                         |
GROUP                 !
ATOM C35  CTL2  -0.18 !                         |
ATOM H5X  HAL2   0.09 !                  H5X ---C35---H5Y
ATOM H5Y  HAL2   0.09 !                         |
GROUP                 !
ATOM C36  CTL2  -0.18 !                         |
ATOM H6X  HAL2   0.09 !                  H6X ---C36---H6Y
ATOM H6Y  HAL2   0.09 !                         |
GROUP                 !
ATOM C37  CTL2  -0.18 !                         |
ATOM H7X  HAL2   0.09 !                  H7X ---C37---H7Y
ATOM H7Y  HAL2   0.09 !                         |
GROUP                 !
ATOM C38  CTL2  -0.18 !                         |
ATOM H8X  HAL2   0.09 !                  H8X ---C38---H8Y
ATOM H8Y  HAL2   0.09 !                         |
GROUP                 !
ATOM C39  CTL2  -0.18 !                         |
ATOM H9X  HAL2   0.09 !                  H9X ---C39---H9Y
ATOM H9Y  HAL2   0.09 !                         |
GROUP                 !
ATOM C310 CTL2  -0.18 !                         |
ATOM H10X HAL2   0.09 !                  H10X---C310--H10Y
ATOM H10Y HAL2   0.09 !                         |
GROUP                 !
ATOM C311 CTL2  -0.18 !                         |
ATOM H11X HAL2   0.09 !                  H11X---C311--H11Y
ATOM H11Y HAL2   0.09 !                         |
GROUP                 !
ATOM C312 CTL2  -0.18 !                         |
ATOM H12X HAL2   0.09 !                  H12X---C312--H12Y
ATOM H12Y HAL2   0.09 !                         |
GROUP                 !
ATOM C313 CTL2  -0.18 !                         |
ATOM H13X HAL2   0.09 !                  H13X---C313--H13Y
ATOM H13Y HAL2   0.09 !                         |
GROUP                 !
ATOM C314 CTL3  -0.27 !                         |
ATOM H14X HAL3   0.09 !                  H14X---C314--H14Y
ATOM H14Y HAL3   0.09 !                         |
ATOM H14Z HAL3   0.09 !                         H14Z

! Polar Head
BOND  N    HN1       N    HN2       N    HN3       N    C12
BOND  O13B C13       C13  C12
DOUBLE  C13 O13A
BOND  C12  H12A      C12  C11       C1   O11
BOND  C11  H11A      C11  H11B      C11  O12
BOND  O12  P         P    O11       P    O13       P    O14
! Glycerol Backbone
BOND  C1   HA        C1    HB       C1   C2        
BOND  C2   HS        C2    C3       C2   O21
BOND  C3   HX        C3    HY       C3   O31
! Chain #2
BOND  O21  C21
BOND  C21  C22
DOUBLE C21  O22
BOND  C22  H2R       C22  H2S       C22  C23
BOND  C23  H3R       C23  H3S       C23  C24
BOND  C24  H4R       C24  H4S       C24  C25
BOND  C25  H5R       C25  H5S       C25  C26
BOND  C26  H6R       C26  H6S       C26  C27
BOND  C27  H7R       C27  H7S       C27  C28
BOND  C28  H8R       C28  H8S       C28  C29
BOND  C29  H9R       C29  H9S       C29  C210
BOND  C210 H10R      C210 H10S      C210 C211
BOND  C211 H11R      C211 H11S      C211 C212
BOND  C212 H12R      C212 H12S      C212 C213
BOND  C213 H13R      C213 H13S      C213 C214
BOND  C214 H14R      C214 H14S      C214 H14T
! Chain #3
BOND  O31  C31
BOND  C31  C32
DOUBLE  C31  O32
BOND  C32  H2X       C32  H2Y       C32  C33
BOND  C33  H3X       C33  H3Y       C33  C34
BOND  C34  H4X       C34  H4Y       C34  C35
BOND  C35  H5X       C35  H5Y       C35  C36
BOND  C36  H6X       C36  H6Y       C36  C37
BOND  C37  H7X       C37  H7Y       C37  C38
BOND  C38  H8X       C38  H8Y       C38  C39
BOND  C39  H9X       C39  H9Y       C39  C310
BOND  C310 H10X      C310 H10Y      C310 C311
BOND  C311 H11X      C311 H11Y      C311 C312
BOND  C312 H12X      C312 H12Y      C312 C313
BOND  C313 H13X      C313 H13Y      C313 C314
BOND  C314 H14X      C314 H14Y      C314 H14Z

IMPR C21 O21 C22 O22    C31 O31 C32 O32  C13 C12 O13B O13A

!IC table from IC generate, minimized geometry
IC N     C12   C11   O12    1.4858  109.77  -65.50  111.66   1.4336
IC N     C12   C13   O13B   1.4858  108.85   -1.67  118.22   1.2652
IC HN1   C12   *N    HN2    1.0452  111.38  120.72  103.02   1.0477
IC HN1   C12   *N    HN3    1.0452  111.38 -120.26  108.46   1.0568
IC HN1   N     C12   C11    1.0452  111.38  123.18  109.77   1.5593
IC C11   N     *C12  C13    1.5593  109.77  122.62  108.85   1.5432
IC C13   N     *C12  H12A   1.5432  108.85  117.12  108.82   1.0791
IC O13B  C12   *C13  O13A   1.2652  118.22  178.49  117.98   1.2552
IC O12   C12   *C11  H11A   1.4336  111.66 -118.44  107.33   1.1148
IC H11A  C12   *C11  H11B   1.1148  107.33 -115.33  110.23   1.1162
IC C12   C11   O12   P      1.5593  111.66   98.49  122.72   1.5825
IC C11   O12   P     O11    1.4336  122.72 -153.54  101.44   1.5841
IC O11   O12   *P    O13    1.5841  101.44 -117.41  110.63   1.4730
IC O11   O12   *P    O14    1.5841  101.44  112.67  106.48   1.4828
IC O12   P     O11   C1     1.5825  101.44   51.40  120.57   1.4299
IC P     O11   C1    C2     1.5841  120.57   94.31  110.59   1.5514
IC C2    O11   *C1   HA     1.5514  110.59 -124.77  112.69   1.1134
IC HA    O11   *C1   HB     1.1134  112.69 -117.39  108.43   1.1132
IC O11   C1    C2    C3     1.4299  110.59   56.91  110.13   1.5557
IC C3    C1    *C2   O21    1.5557  110.13  121.33  110.22   1.4406
IC C3    C1    *C2   HS     1.5557  110.13 -116.58  109.10   1.1161
IC C1    C2    O21   C21    1.5514  110.22   74.77  115.03   1.3189
IC C2    O21   C21   C22    1.4406  115.03 -174.87  109.18   1.5267
IC C22   O21   *C21  O22    1.5267  109.18 -178.97  126.08   1.2208
IC O21   C21   C22   C23    1.3189  109.18  147.16  112.13   1.5469
IC C23   C21   *C22  H2R    1.5469  112.13 -120.96  108.38   1.1106
IC H2R   C21   *C22  H2S    1.1106  108.38 -117.19  107.82   1.1080
IC C1    C2    C3    O31    1.5514  110.13  177.33  112.10   1.4464
IC O31   C2    *C3   HX     1.4464  112.10 -126.05  108.82   1.1147
IC HX    C2    *C3   HY     1.1147  108.82 -114.63  106.97   1.1139
IC C2    C3    O31   C31    1.5557  112.10  -95.35  115.74   1.3256
IC C3    O31   C31   C32    1.4464  115.74  176.51  108.73   1.5289
IC C32   O31   *C31  O32    1.5289  108.73  179.39  126.49   1.2173
IC O31   C31   C32   C33    1.3256  108.73 -164.90  111.78   1.5438
IC C33   C31   *C32  H2X    1.5438  111.78 -121.18  107.70   1.1089
IC H2X   C31   *C32  H2Y    1.1089  107.70 -117.52  108.21   1.1093
IC C21   C22   C23   C24    1.5267  112.13 -173.46  112.29   1.5354
IC C24   C22   *C23  H3R    1.5354  112.29 -123.07  110.79   1.1131
IC H3R   C22   *C23  H3S    1.1131  110.79 -117.84  108.75   1.1160
IC C22   C23   C24   C25    1.5469  112.29  -73.86  114.15   1.5392
IC C25   C23   *C24  H4R    1.5392  114.15 -121.75  109.46   1.1137
IC H4R   C23   *C24  H4S    1.1137  109.46 -116.12  108.02   1.1136
IC C23   C24   C25   C26    1.5354  114.15  138.76  112.43   1.5367
IC C26   C24   *C25  H5R    1.5367  112.43 -121.50  110.46   1.1121
IC H5R   C24   *C25  H5S    1.1121  110.46 -117.08  108.30   1.1134
IC C24   C25   C26   C27    1.5392  112.43  -80.69  112.18   1.5362
IC C27   C25   *C26  H6R    1.5362  112.18 -120.78  109.92   1.1128
IC H6R   C25   *C26  H6S    1.1128  109.92 -117.54  108.59   1.1129
IC C25   C26   C27   C28    1.5367  112.18  157.36  113.40   1.5360
IC C28   C26   *C27  H7R    1.5360  113.40 -120.39  108.49   1.1126
IC H7R   C26   *C27  H7S    1.1126  108.49 -116.63  109.16   1.1122
IC C26   C27   C28   C29    1.5362  113.40  171.72  113.83   1.5403
IC C29   C27   *C28  H8R    1.5403  113.83 -121.54  109.21   1.1130
IC H8R   C27   *C28  H8S    1.1130  109.21 -116.82  108.47   1.1133
IC C27   C28   C29   C210   1.5360  113.83   48.81  115.14   1.5405
IC C210  C28   *C29  H9R    1.5405  115.14  123.12  108.85   1.1124
IC H9R   C28   *C29  H9S    1.1124  108.85  116.31  108.22   1.1140
IC C28   C29   C210  C211   1.5403  115.14   57.49  115.62   1.5392
IC C211  C29   *C21  H10R   5.5834   20.76   82.55   12.77   5.2155
IC H10R  C29   *C21  H10S   5.2155   12.77  -29.19   18.29   6.7126
IC C29   C210  C211  C212   1.5405  115.62   61.83  115.64   1.5400
IC C212  C210  *C21  H11R   6.9148   21.84  -27.60   20.30   5.0048
IC H11R  C210  *C21  H11S   5.0048   20.30   60.48   20.63   5.1267
IC C210  C211  C212  C213   1.5392  115.64   68.06  114.54   1.5387
IC C213  C211  *C21  H12R   7.8860   10.25  -61.74   16.43   6.8022
IC H12R  C211  *C21  H12S   6.8022   16.43  -53.00    8.88   7.5347
IC C211  C212  C213  C214   1.5400  114.54  -96.54  114.70   1.5325
IC C214  C212  *C21  H13R   8.9829   11.30  -76.75   10.99   8.4977
IC H13R  C212  *C21  H13S   8.4977   10.99   37.09   16.91   7.4427
IC C212  C213  C214  H14R   1.5387  114.70  -58.95  110.31   1.1111
IC H14R  C213  *C21  H14S   9.5741    9.14  -78.92    7.58   9.7374
IC H14R  C213  *C21  H14T   9.5741    9.14  -43.73   14.18   8.6761
IC C31   C32   C33   C34    1.5289  111.78 -179.81  112.76   1.5334
IC C34   C32   *C33  H3X    1.5334  112.76 -120.90  109.05   1.1126
IC H3X   C32   *C33  H3Y    1.1126  109.05 -117.56  109.79   1.1148
IC C32   C33   C34   C35    1.5438  112.76 -179.27  112.12   1.5371
IC C35   C33   *C34  H4X    1.5371  112.12 -121.69  108.46   1.1110
IC H4X   C33   *C34  H4Y    1.1110  108.46 -117.05  109.47   1.1128
IC C33   C34   C35   C36    1.5334  112.12 -177.32  113.98   1.5395
IC C36   C34   *C35  H5X    1.5395  113.98 -120.62  108.03   1.1141
IC H5X   C34   *C35  H5Y    1.1141  108.03 -116.11  109.21   1.1116
IC C34   C35   C36   C37    1.5371  113.98   67.64  114.63   1.5396
IC C37   C35   *C36  H6X    1.5396  114.63 -121.76  108.19   1.1135
IC H6X   C35   *C36  H6Y    1.1135  108.19 -116.59  108.91   1.1134
IC C35   C36   C37   C38    1.5395  114.63   69.45  113.46   1.5389
IC C38   C36   *C37  H7X    1.5389  113.46 -123.20  109.09   1.1099
IC H7X   C36   *C37  H7Y    1.1099  109.09 -116.49  108.73   1.1135
IC C36   C37   C38   C39    1.5396  113.46 -174.23  114.27   1.5408
IC C39   C37   *C38  H8X    1.5408  114.27 -120.60  107.53   1.1141
IC H8X   C37   *C38  H8Y    1.1141  107.53 -116.34  110.06   1.1095
IC C37   C38   C39   C310   1.5389  114.27   77.75  115.25   1.5942
IC C310  C38   *C39  H9X    1.5942  115.25 -124.52  109.22   1.1126
IC H9X   C38   *C39  H9Y    1.1126  109.22 -114.49  108.25   1.1149
IC C38   C39   C310  C311   1.5408  115.25   -1.83  128.87   1.5918
IC C311  C39   *C31  H10X   5.9864   15.43  -44.24   11.75   7.2949
IC H10X  C39   *C31  H10Y   7.2949   11.75   91.51   11.63   7.2571
IC C39   C310  C311  C312   1.5942  128.87  122.79  114.86   1.5432
IC C312  C310  *C31  H11X   5.9352   18.57 -131.67    3.88   5.2775
IC H11X  C310  *C31  H11Y   5.2775    3.88 -148.78   13.72   5.9318
IC C310  C311  C312  C313   1.5918  114.86 -107.36  114.68   1.5403
IC C313  C311  *C31  H12X   5.3509   25.70   57.62   21.12   5.6041
IC H12X  C311  *C31  H12Y   5.6041   21.12  -28.67   17.17   7.0158
IC C311  C312  C313  C314   1.5432  114.68   73.28  115.35   1.5320
IC C314  C312  *C31  H13X   6.3480   24.10    4.58   16.30   4.2989
IC H13X  C312  *C31  H13Y   4.2989   16.30   46.63   21.34   5.5244
IC C312  C313  C314  H14X   1.5403  115.35  -64.19  110.85   1.1089
IC H14X  C313  *C31  H14Y   6.4590   18.46   50.83   19.65   6.2760
IC H14X  C313  *C31  H14Z   6.4590   18.46   36.61    7.86   7.3589

RESI DMPA        -1.00 ! 2,3 dimyristoyl-D-glycero-1-Phosphatidic acid
!
!  R1 - CH2
!       |
!  R2 - CH
!       |     (-)
!       CH2 - PO4 - H
!
! Polar Head and glycerol backbone
GROUP                 !            H12
                      !            |     
ATOM P    PL     1.50 !   (-) O13  O12
ATOM O13  O2L   -0.82 !         \ /      alpha3
ATOM O14  O2L   -0.82 !          P (+)
ATOM O12  OHL   -0.68 !         / \      alpha2
ATOM H12  HOL    0.34 !   (-) O14  O11
ATOM O11  OSLP  -0.62 !            |
ATOM C1   CTL2  -0.08 !            |     alpha1
ATOM HA   HAL2   0.09 !       HA---C1---HB
ATOM HB   HAL2   0.09 !            |     theta1
GROUP                 !            |
ATOM C2   CTL1   0.17 !       HS---C2--------------
ATOM HS   HAL1   0.09 !            | beta1        |
ATOM O21  OSL   -0.49 !       O22  O21          theta3
ATOM C21  CL     0.90 !        \\ /  beta2        |
ATOM O22  OBL   -0.63 !          C21              |
ATOM C22  CTL2  -0.22 !          |   beta3        |
ATOM H2R  HAL2   0.09 !   H2R---C22---H2S         |
ATOM H2S  HAL2   0.09 !          |                |
GROUP                 !          |    beta4       |
ATOM C3   CTL2   0.08 !          |                |
ATOM HX   HAL2   0.09 !          |           HX---C3---HY
ATOM HY   HAL2   0.09 !          |                |   gamma1
ATOM O31  OSL   -0.49 !          |           O32  O31
ATOM C31  CL     0.90 !          |            \\ /    gamma2
ATOM O32  OBL   -0.63 !          |              C31
ATOM C32  CTL2  -0.22 !          |              |     gamma3
ATOM H2X  HAL2   0.09 !          |        H2X---C32---H2Y
ATOM H2Y  HAL2   0.09 !          |              |
GROUP                 !          |              |      gamma4
ATOM C23  CTL2  -0.18 !          |              |
ATOM H3R  HAL2   0.09 !   H3R ---C23---H3S
ATOM H3S  HAL2   0.09 !          |              |
GROUP                 !
ATOM C24  CTL2  -0.18 !          |
ATOM H4R  HAL2   0.09 !   H4R ---C24---H4S      |
ATOM H4S  HAL2   0.09 !          |
GROUP                 !
ATOM C25  CTL2  -0.18 !          |              |
ATOM H5R  HAL2   0.09 !   H5R ---C25---H5S
ATOM H5S  HAL2   0.09 !          |              |
GROUP                 !
ATOM C26  CTL2  -0.18 !          |
ATOM H6R  HAL2   0.09 !   H6R ---C26---H6S      |
ATOM H6S  HAL2   0.09 !          |
GROUP                 !
ATOM C27  CTL2  -0.18 !          |              |
ATOM H7R  HAL2   0.09 !   H7R ---C27---H7S
ATOM H7S  HAL2   0.09 !          |              |
GROUP                 !
ATOM C28  CTL2  -0.18 !          |
ATOM H8R  HAL2   0.09 !   H8R ---C28---H8S      |
ATOM H8S  HAL2   0.09 !          |
GROUP                 !
ATOM C29  CTL2  -0.18 !          |              |
ATOM H9R  HAL2   0.09 !   H9R ---C29---H9S
ATOM H9S  HAL2   0.09 !          |              |
GROUP                 !
ATOM C210 CTL2  -0.18 !          |
ATOM H10R HAL2   0.09 !   H10R---C210--H10S     |
ATOM H10S HAL2   0.09 !          |
GROUP                 !
ATOM C211 CTL2  -0.18 !          |              |
ATOM H11R HAL2   0.09 !   H11R---C211--H11S
ATOM H11S HAL2   0.09 !          |              |
GROUP                 !
ATOM C212 CTL2  -0.18 !          |
ATOM H12R HAL2   0.09 !   H12R---C212--H12S     |
ATOM H12S HAL2   0.09 !          |
GROUP                 !
ATOM C213 CTL2  -0.18 !          |              |
ATOM H13R HAL2   0.09 !   H13R---C213--H13S
ATOM H13S HAL2   0.09 !          |              |
GROUP                 !
ATOM C214 CTL3  -0.27 !          |
ATOM H14R HAL3   0.09 !   H14R---C214--H14S     |
ATOM H14S HAL3   0.09 !          |
ATOM H14T HAL3   0.09 !         H14T            |
GROUP                 !
ATOM C33  CTL2  -0.18 !                         |
ATOM H3X  HAL2   0.09 !                  H3X ---C33---H3Y
ATOM H3Y  HAL2   0.09 !                         |
GROUP                 !
ATOM C34  CTL2  -0.18 !                         |
ATOM H4X  HAL2   0.09 !                  H4X ---C34---H4Y
ATOM H4Y  HAL2   0.09 !                         |
GROUP                 !
ATOM C35  CTL2  -0.18 !                         |
ATOM H5X  HAL2   0.09 !                  H5X ---C35---H5Y
ATOM H5Y  HAL2   0.09 !                         |
GROUP                 !
ATOM C36  CTL2  -0.18 !                         |
ATOM H6X  HAL2   0.09 !                  H6X ---C36---H6Y
ATOM H6Y  HAL2   0.09 !                         |
GROUP                 !
ATOM C37  CTL2  -0.18 !                         |
ATOM H7X  HAL2   0.09 !                  H7X ---C37---H7Y
ATOM H7Y  HAL2   0.09 !                         |
GROUP                 !
ATOM C38  CTL2  -0.18 !                         |
ATOM H8X  HAL2   0.09 !                  H8X ---C38---H8Y
ATOM H8Y  HAL2   0.09 !                         |
GROUP                 !
ATOM C39  CTL2  -0.18 !                         |
ATOM H9X  HAL2   0.09 !                  H9X ---C39---H9Y
ATOM H9Y  HAL2   0.09 !                         |
GROUP                 !
ATOM C310 CTL2  -0.18 !                         |
ATOM H10X HAL2   0.09 !                  H10X---C310--H10Y
ATOM H10Y HAL2   0.09 !                         |
GROUP                 !
ATOM C311 CTL2  -0.18 !                         |
ATOM H11X HAL2   0.09 !                  H11X---C311--H11Y
ATOM H11Y HAL2   0.09 !                         |
GROUP                 !
ATOM C312 CTL2  -0.18 !                         |
ATOM H12X HAL2   0.09 !                  H12X---C312--H12Y
ATOM H12Y HAL2   0.09 !                         |
GROUP                 !
ATOM C313 CTL2  -0.18 !                         |
ATOM H13X HAL2   0.09 !                  H13X---C313--H13Y
ATOM H13Y HAL2   0.09 !                         |
GROUP                 !
ATOM C314 CTL3  -0.27 !                         |
ATOM H14X HAL3   0.09 !                  H14X---C314--H14Y
ATOM H14Y HAL3   0.09 !                         |
ATOM H14Z HAL3   0.09 !                         H14Z

! Polar Head
BOND  O12  P         P    O11       P    O13       P    O14
BOND  O12  H12       O11  C1
! Glycerol Backbone
BOND  C1   HA        C1    HB       C1   C2        
BOND  C2   HS        C2    C3       C2   O21
BOND  C3   HX        C3    HY       C3   O31
! Chain #2
BOND  O21  C21
BOND  C21  C22
DOUBLE C21  O22
BOND  C22  H2R       C22  H2S       C22  C23
BOND  C23  H3R       C23  H3S       C23  C24
BOND  C24  H4R       C24  H4S       C24  C25
BOND  C25  H5R       C25  H5S       C25  C26
BOND  C26  H6R       C26  H6S       C26  C27
BOND  C27  H7R       C27  H7S       C27  C28
BOND  C28  H8R       C28  H8S       C28  C29
BOND  C29  H9R       C29  H9S       C29  C210
BOND  C210 H10R      C210 H10S      C210 C211
BOND  C211 H11R      C211 H11S      C211 C212
BOND  C212 H12R      C212 H12S      C212 C213
BOND  C213 H13R      C213 H13S      C213 C214
BOND  C214 H14R      C214 H14S      C214 H14T
! Chain #3
BOND  O31  C31
BOND  C31  C32
DOUBLE  C31  O32
BOND  C32  H2X       C32  H2Y       C32  C33
BOND  C33  H3X       C33  H3Y       C33  C34
BOND  C34  H4X       C34  H4Y       C34  C35
BOND  C35  H5X       C35  H5Y       C35  C36
BOND  C36  H6X       C36  H6Y       C36  C37
BOND  C37  H7X       C37  H7Y       C37  C38
BOND  C38  H8X       C38  H8Y       C38  C39
BOND  C39  H9X       C39  H9Y       C39  C310
BOND  C310 H10X      C310 H10Y      C310 C311
BOND  C311 H11X      C311 H11Y      C311 C312
BOND  C312 H12X      C312 H12Y      C312 C313
BOND  C313 H13X      C313 H13Y      C313 C314
BOND  C314 H14X      C314 H14Y      C314 H14Z

IMPR C21 O21 C22 O22    C31 O31 C32 O32

!IC table from IC generate, minimized geometry
IC O11   P     O12   H12    1.5789  105.28  179.39  105.08   0.9601
IC O12   O11   *P    O13    1.5667  105.28  111.83  112.10   1.4709
IC O12   O11   *P    O14    1.5667  105.28 -111.35  111.87   1.4700
IC O12   P     O11   C1     1.5667  105.28  -68.74  121.14   1.4306
IC P     O11   C1    C2     1.5789  121.14   94.60  111.38   1.5535
IC C2    O11   *C1   HA     1.5535  111.38 -124.61  113.12   1.1163
IC HA    O11   *C1   HB     1.1163  113.12 -117.86  107.52   1.1125
IC O11   C1    C2    C3     1.4306  111.38   34.79  111.14   1.5566
IC C3    C1    *C2   O21    1.5566  111.14  119.87  110.44   1.4391
IC C3    C1    *C2   HS     1.5566  111.14 -117.42  108.74   1.1158
IC C1    C2    O21   C21    1.5535  110.44   72.92  116.07   1.3132
IC C2    O21   C21   C22    1.4391  116.07 -176.55  107.94   1.5301
IC C22   O21   *C21  O22    1.5301  107.94 -177.86  126.98   1.2166
IC O21   C21   C22   C23    1.3132  107.94  161.44  112.88   1.5461
IC C23   C21   *C22  H2R    1.5461  112.88 -121.42  107.99   1.1101
IC H2R   C21   *C22  H2S    1.1101  107.99 -116.61  107.35   1.1081
IC C1    C2    C3    O31    1.5535  111.14  178.34  111.61   1.4464
IC O31   C2    *C3   HX     1.4464  111.61 -125.67  108.73   1.1145
IC HX    C2    *C3   HY     1.1145  108.73 -115.18  107.65   1.1128
IC C2    C3    O31   C31    1.5566  111.61  -92.62  116.14   1.3219
IC C3    O31   C31   C32    1.4464  116.14  172.46  108.16   1.5293
IC C32   O31   *C31  O32    1.5293  108.16  179.61  127.04   1.2163
IC O31   C31   C32   C33    1.3219  108.16 -165.86  112.47   1.5442
IC C33   C31   *C32  H2X    1.5442  112.47 -121.22  107.28   1.1091
IC H2X   C31   *C32  H2Y    1.1091  107.28 -117.11  108.17   1.1093
IC C21   C22   C23   C24    1.5301  112.88 -179.46  112.01   1.5353
IC C24   C22   *C23  H3R    1.5353  112.01 -122.58  110.58   1.1132
IC H3R   C22   *C23  H3S    1.1132  110.58 -117.58  108.46   1.1152
IC C22   C23   C24   C25    1.5461  112.01  -76.56  113.48   1.5387
IC C25   C23   *C24  H4R    1.5387  113.48 -121.53  109.58   1.1132
IC H4R   C23   *C24  H4S    1.1132  109.58 -116.31  108.08   1.1132
IC C23   C24   C25   C26    1.5353  113.48  141.29  113.06   1.5362
IC C26   C24   *C25  H5R    1.5362  113.06 -121.25  110.07   1.1126
IC H5R   C24   *C25  H5S    1.1126  110.07 -116.77  108.36   1.1131
IC C24   C25   C26   C27    1.5387  113.06  -79.04  112.34   1.5366
IC C27   C25   *C26  H6R    1.5366  112.34 -120.02  109.21   1.1133
IC H6R   C25   *C26  H6S    1.1133  109.21 -117.63  109.27   1.1124
IC C25   C26   C27   C28    1.5362  112.34  173.35  112.96   1.5348
IC C28   C26   *C27  H7R    1.5348  112.96 -121.40  109.06   1.1128
IC H7R   C26   *C27  H7S    1.1128  109.06 -116.95  108.88   1.1129
IC C26   C27   C28   C29    1.5366  112.96  172.03  113.68   1.5380
IC C29   C27   *C28  H8R    1.5380  113.68 -121.52  109.14   1.1129
IC H8R   C27   *C28  H8S    1.1129  109.14 -117.01  108.49   1.1135
IC C27   C28   C29   C210   1.5348  113.68   53.19  113.73   1.5374
IC C210  C28   *C29  H9R    1.5374  113.73  121.72  108.40   1.1126
IC H9R   C28   *C29  H9S    1.1126  108.40  116.86  109.29   1.1131
IC C28   C29   C210  C211   1.5380  113.73  168.39  113.38   1.5380
IC C211  C29   *C21  H10R   7.3620   20.35  -50.22   17.35   6.2941
IC H10R  C29   *C21  H10S   6.2941   17.35   60.06   12.17   5.4122
IC C29   C210  C211  C212   1.5374  113.38 -102.08  113.97   1.5389
IC C212  C210  *C21  H11R   8.2919   13.68   44.45   18.11   6.9239
IC H11R  C210  *C21  H11S   6.9239   18.11   31.91   10.90   8.0810
IC C210  C211  C212  C213   1.5380  113.97   60.74  114.36   1.5347
IC C213  C211  *C21  H12R   9.1967   12.69   44.64   16.08   7.8088
IC H12R  C211  *C21  H12S   7.8088   16.08   29.26    9.70   9.0362
IC C211  C212  C213  C214   1.5389  114.36  178.80  113.09   1.5310
IC C214  C212  *C21  H13R  10.2849    9.96  -37.09   14.45   8.6808
IC H13R  C212  *C21  H13S   8.6808   14.45  -37.48   10.07   9.7760
IC C212  C213  C214  H14R   1.5347  113.09  179.23  110.64   1.1108
IC H14R  C213  *C21  H14S  10.9911    7.12   79.61    7.64  10.9245
IC H14R  C213  *C21  H14T  10.9911    7.12   38.17   12.33   9.9358
IC C31   C32   C33   C34    1.5293  112.47 -174.51  111.81   1.5321
IC C34   C32   *C33  H3X    1.5321  111.81 -121.75  109.76   1.1134
IC H3X   C32   *C33  H3Y    1.1134  109.76 -117.95  109.57   1.1147
IC C32   C33   C34   C35    1.5442  111.81 -179.26  112.87   1.5358
IC C35   C33   *C34  H4X    1.5358  112.87 -121.38  108.05   1.1123
IC H4X   C33   *C34  H4Y    1.1123  108.05 -116.78  109.64   1.1132
IC C33   C34   C35   C36    1.5321  112.87 -168.27  112.56   1.5361
IC C36   C34   *C35  H5X    1.5361  112.56 -121.53  108.31   1.1133
IC H5X   C34   *C35  H5Y    1.1133  108.31 -117.07  109.66   1.1128
IC C34   C35   C36   C37    1.5358  112.56   78.69  112.29   1.5364
IC C37   C35   *C36  H6X    1.5364  112.29 -122.01  108.94   1.1127
IC H6X   C35   *C36  H6Y    1.1127  108.94 -117.55  109.44   1.1131
IC C35   C36   C37   C38    1.5361  112.29 -168.17  113.36   1.5354
IC C38   C36   *C37  H7X    1.5354  113.36 -122.16  108.81   1.1128
IC H7X   C36   *C37  H7Y    1.1128  108.81 -116.52  109.03   1.1099
IC C36   C37   C38   C39    1.5364  113.36 -173.54  113.83   1.5407
IC C39   C37   *C38  H8X    1.5407  113.83 -123.68  109.70   1.1121
IC H8X   C37   *C38  H8Y    1.1121  109.70 -116.58  107.67   1.1145
IC C37   C38   C39   C310   1.5354  113.83  -73.53  116.32   1.5934
IC C310  C38   *C39  H9X    1.5934  116.32 -121.02  108.05   1.1150
IC H9X   C38   *C39  H9Y    1.1150  108.05 -114.19  108.91   1.1132
IC C38   C39   C310  C311   1.5407  116.32    6.13  130.96   1.5905
IC C311  C39   *C31  H10X   7.5249   17.78  -47.48    9.72   7.8180
IC H10X  C39   *C31  H10Y   7.8180    9.72   70.87   11.62   8.8894
IC C39   C310  C311  C312   1.5934  130.96  122.16  114.97   1.5461
IC C312  C310  *C31  H11X   7.0205   15.64   88.13    9.86   6.7847
IC H11X  C310  *C31  H11Y   6.7847    9.86  -34.46   14.77   8.1780
IC C310  C311  C312  C313   1.5905  114.97  -94.65  115.98   1.5419
IC C313  C311  *C31  H12X   5.7287   16.69   56.04   16.50   7.0228
IC H12X  C311  *C31  H12Y   7.0228   16.50  -43.96   16.17   7.8860
IC C311  C312  C313  C314   1.5461  115.98   87.01  115.71   1.5333
IC C314  C312  *C31  H13X   6.1529   21.53  -59.25    6.65   4.9479
IC H13X  C312  *C31  H13Y   4.9479    6.65  125.45   14.12   5.4998
IC C312  C313  C314  H14X   1.5419  115.71  -65.51  111.33   1.1087
IC H14X  C313  *C31  H14Y   6.5701   19.02   37.82   22.34   5.4586
IC H14X  C313  *C31  H14Z   6.5701   19.02   49.36   15.67   7.0597

RESI DMPG        -1.00 ! 2,3 dimyristoyl-D-glycero-1-Phosphatidylglycerol
!
!  R1 - CH2
!       |
!  R2 - CH
!       |
!       CH2 - PO4 - CH2 - CH(OH) - CH2OH
!
! Polar Head and glycerol backbone
GROUP                 !
ATOM C13  CTL2   0.05 !
ATOM H13A HAL2   0.09 !           H13A
ATOM H13B HAL2   0.09 !            |
ATOM OC3  OHL   -0.65 !            |
ATOM HO3  HOL    0.42 !     H13B--C13---OC3--HO3
GROUP                 !            |
ATOM C12  CTL1   0.14 !            |
ATOM H12A HAL1   0.09 !            |
ATOM OC2  OHL   -0.65 !     H12A--C12---OC2--HO2
ATOM HO2  HOL    0.42 !            |
GROUP                 !            |     alpha5
ATOM C11  CTL2  -0.08 !            |
ATOM H11A HAL2   0.09 !     H11A--C11---H11B
ATOM H11B HAL2   0.09 !            |     alpha4
ATOM P    PL     1.50 !   (-) O13  O12
ATOM O13  O2L   -0.78 !         \ /      alpha3
ATOM O14  O2L   -0.78 !          P (+)
ATOM O12  OSLP  -0.57 !         / \      alpha2
ATOM O11  OSLP  -0.57 !   (-) O14  O11
ATOM C1   CTL2  -0.08 !            |     alpha1
ATOM HA   HAL2   0.09 !       HA---C1---HB
ATOM HB   HAL2   0.09 !            |     theta1
GROUP                 !            |
ATOM C2   CTL1   0.17 !       HS---C2--------------
ATOM HS   HAL1   0.09 !            | beta1        |
ATOM O21  OSL   -0.49 !       O22  O21          theta3
ATOM C21  CL     0.90 !        \\ /  beta2        |
ATOM O22  OBL   -0.63 !          C21              |
ATOM C22  CTL2  -0.22 !          |   beta3        |
ATOM H2R  HAL2   0.09 !   H2R---C22---H2S         |
ATOM H2S  HAL2   0.09 !          |                |
GROUP                 !          |    beta4       |
ATOM C3   CTL2   0.08 !          |                |
ATOM HX   HAL2   0.09 !          |           HX---C3---HY
ATOM HY   HAL2   0.09 !          |                |   gamma1
ATOM O31  OSL   -0.49 !          |           O32  O31
ATOM C31  CL     0.90 !          |            \\ /    gamma2
ATOM O32  OBL   -0.63 !          |              C31
ATOM C32  CTL2  -0.22 !          |              |     gamma3
ATOM H2X  HAL2   0.09 !          |        H2X---C32---H2Y
ATOM H2Y  HAL2   0.09 !          |              |
GROUP                 !          |              |      gamma4
ATOM C23  CTL2  -0.18 !          |              |
ATOM H3R  HAL2   0.09 !   H3R ---C23---H3S
ATOM H3S  HAL2   0.09 !          |              |
GROUP                 !
ATOM C24  CTL2  -0.18 !          |
ATOM H4R  HAL2   0.09 !   H4R ---C24---H4S      |
ATOM H4S  HAL2   0.09 !          |
GROUP                 !
ATOM C25  CTL2  -0.18 !          |              |
ATOM H5R  HAL2   0.09 !   H5R ---C25---H5S
ATOM H5S  HAL2   0.09 !          |              |
GROUP                 !
ATOM C26  CTL2  -0.18 !          |
ATOM H6R  HAL2   0.09 !   H6R ---C26---H6S      |
ATOM H6S  HAL2   0.09 !          |
GROUP                 !
ATOM C27  CTL2  -0.18 !          |              |
ATOM H7R  HAL2   0.09 !   H7R ---C27---H7S
ATOM H7S  HAL2   0.09 !          |              |
GROUP                 !
ATOM C28  CTL2  -0.18 !          |
ATOM H8R  HAL2   0.09 !   H8R ---C28---H8S      |
ATOM H8S  HAL2   0.09 !          |
GROUP                 !
ATOM C29  CTL2  -0.18 !          |              |
ATOM H9R  HAL2   0.09 !   H9R ---C29---H9S
ATOM H9S  HAL2   0.09 !          |              |
GROUP                 !
ATOM C210 CTL2  -0.18 !          |
ATOM H10R HAL2   0.09 !   H10R---C210--H10S     |
ATOM H10S HAL2   0.09 !          |
GROUP                 !
ATOM C211 CTL2  -0.18 !          |              |
ATOM H11R HAL2   0.09 !   H11R---C211--H11S
ATOM H11S HAL2   0.09 !          |              |
GROUP                 !
ATOM C212 CTL2  -0.18 !          |
ATOM H12R HAL2   0.09 !   H12R---C212--H12S     |
ATOM H12S HAL2   0.09 !          |
GROUP                 !
ATOM C213 CTL2  -0.18 !          |              |
ATOM H13R HAL2   0.09 !   H13R---C213--H13S
ATOM H13S HAL2   0.09 !          |              |
GROUP                 !
ATOM C214 CTL3  -0.27 !          |
ATOM H14R HAL3   0.09 !   H14R---C214--H14S     |
ATOM H14S HAL3   0.09 !          |
ATOM H14T HAL3   0.09 !         H14T            |
GROUP                 !
ATOM C33  CTL2  -0.18 !                         |
ATOM H3X  HAL2   0.09 !                  H3X ---C33---H3Y
ATOM H3Y  HAL2   0.09 !                         |
GROUP                 !
ATOM C34  CTL2  -0.18 !                         |
ATOM H4X  HAL2   0.09 !                  H4X ---C34---H4Y
ATOM H4Y  HAL2   0.09 !                         |
GROUP                 !
ATOM C35  CTL2  -0.18 !                         |
ATOM H5X  HAL2   0.09 !                  H5X ---C35---H5Y
ATOM H5Y  HAL2   0.09 !                         |
GROUP                 !
ATOM C36  CTL2  -0.18 !                         |
ATOM H6X  HAL2   0.09 !                  H6X ---C36---H6Y
ATOM H6Y  HAL2   0.09 !                         |
GROUP                 !
ATOM C37  CTL2  -0.18 !                         |
ATOM H7X  HAL2   0.09 !                  H7X ---C37---H7Y
ATOM H7Y  HAL2   0.09 !                         |
GROUP                 !
ATOM C38  CTL2  -0.18 !                         |
ATOM H8X  HAL2   0.09 !                  H8X ---C38---H8Y
ATOM H8Y  HAL2   0.09 !                         |
GROUP                 !
ATOM C39  CTL2  -0.18 !                         |
ATOM H9X  HAL2   0.09 !                  H9X ---C39---H9Y
ATOM H9Y  HAL2   0.09 !                         |
GROUP                 !
ATOM C310 CTL2  -0.18 !                         |
ATOM H10X HAL2   0.09 !                  H10X---C310--H10Y
ATOM H10Y HAL2   0.09 !                         |
GROUP                 !
ATOM C311 CTL2  -0.18 !                         |
ATOM H11X HAL2   0.09 !                  H11X---C311--H11Y
ATOM H11Y HAL2   0.09 !                         |
GROUP                 !
ATOM C312 CTL2  -0.18 !                         |
ATOM H12X HAL2   0.09 !                  H12X---C312--H12Y
ATOM H12Y HAL2   0.09 !                         |
GROUP                 !
ATOM C313 CTL2  -0.18 !                         |
ATOM H13X HAL2   0.09 !                  H13X---C313--H13Y
ATOM H13Y HAL2   0.09 !                         |
GROUP                 !
ATOM C314 CTL3  -0.27 !                         |
ATOM H14X HAL3   0.09 !                  H14X---C314--H14Y
ATOM H14Y HAL3   0.09 !                         |
ATOM H14Z HAL3   0.09 !                         H14Z
 
! Polar Head
BOND  HO3  OC3       OC3  C13       C13  H13A      C13  H13B      C13  C12
BOND  HO2  OC2       OC2  C12       C12  H12A      C12  C11
BOND  C11  H11A      C11  H11B      C11  O12       O11  C1
BOND  O12  P         P    O11       P    O13       P    O14
! Glycerol Backbone
BOND  C1   HA        C1    HB       C1   C2        
BOND  C2   HS        C2    C3       C2   O21
BOND  C3   HX        C3    HY       C3   O31
! Chain #2
BOND  O21  C21
BOND  C21  C22
DOUBLE C21  O22
BOND  C22  H2R       C22  H2S       C22  C23
BOND  C23  H3R       C23  H3S       C23  C24
BOND  C24  H4R       C24  H4S       C24  C25
BOND  C25  H5R       C25  H5S       C25  C26
BOND  C26  H6R       C26  H6S       C26  C27
BOND  C27  H7R       C27  H7S       C27  C28
BOND  C28  H8R       C28  H8S       C28  C29
BOND  C29  H9R       C29  H9S       C29  C210
BOND  C210 H10R      C210 H10S      C210 C211
BOND  C211 H11R      C211 H11S      C211 C212
BOND  C212 H12R      C212 H12S      C212 C213
BOND  C213 H13R      C213 H13S      C213 C214
BOND  C214 H14R      C214 H14S      C214 H14T
! Chain #3
BOND  O31  C31
BOND  C31  C32
DOUBLE  C31  O32
BOND  C32  H2X       C32  H2Y       C32  C33
BOND  C33  H3X       C33  H3Y       C33  C34
BOND  C34  H4X       C34  H4Y       C34  C35
BOND  C35  H5X       C35  H5Y       C35  C36
BOND  C36  H6X       C36  H6Y       C36  C37
BOND  C37  H7X       C37  H7Y       C37  C38
BOND  C38  H8X       C38  H8Y       C38  C39
BOND  C39  H9X       C39  H9Y       C39  C310
BOND  C310 H10X      C310 H10Y      C310 C311
BOND  C311 H11X      C311 H11Y      C311 C312
BOND  C312 H12X      C312 H12Y      C312 C313
BOND  C313 H13X      C313 H13Y      C313 C314
BOND  C314 H14X      C314 H14Y      C314 H14Z

IMPR C21 O21 C22 O22    C31 O31 C32 O32

!IC table from IC generate, minimized geometry
IC C13   C12   C11   O12    1.5492  112.61   39.08  112.05   1.4332
IC OC3   C13   C12   C11    1.4273  110.57   41.85  112.61   1.5531
IC OC3   C12   *C13  H13A   1.4273  110.57 -119.10  109.19   1.1121
IC OC3   C12   *C13  H13B   1.4273  110.57  122.38  109.91   1.1106
IC C12   C13   OC3   HO3    1.5492  110.57  -58.22  102.68   0.9724
IC C11   C13   *C12  OC2    1.5531  112.61  122.46  110.08   1.4233
IC OC2   C13   *C12  H12A   1.4233  110.08  118.05  108.42   1.1125
IC C13   C12   OC2   HO2    1.5492  110.08  -83.06  103.49   0.9780
IC O12   C12   *C11  H11A   1.4332  112.05 -117.95  107.12   1.1130
IC H11A  C12   *C11  H11B   1.1130  107.12 -114.86  110.00   1.1169
IC C12   C11   O12   P      1.5531  112.05   98.93  120.46   1.5860
IC C11   O12   P     O11    1.4332  120.46  -62.16  100.61   1.5949
IC O11   O12   *P    O13    1.5949  100.61 -114.96  109.25   1.4761
IC O11   O12   *P    O14    1.5949  100.61  113.98  109.18   1.4764
IC O12   P     O11   C1     1.5860  100.61  -99.43  118.25   1.4319
IC P     O11   C1    C2     1.5949  118.25 -175.15  110.39   1.5502
IC C2    O11   *C1   HA     1.5502  110.39 -121.33  110.79   1.1139
IC HA    O11   *C1   HB     1.1139  110.79 -120.07  110.82   1.1172
IC O11   C1    C2    C3     1.4319  110.39   53.51  111.21   1.5541
IC C3    C1    *C2   O21    1.5541  111.21  119.86  109.38   1.4369
IC C3    C1    *C2   HS     1.5541  111.21 -117.66  108.61   1.1166
IC C1    C2    O21   C21    1.5502  109.38   77.93  115.26   1.3167
IC C2    O21   C21   C22    1.4369  115.26 -172.76  108.18   1.5287
IC C22   O21   *C21  O22    1.5287  108.18 -179.77  126.45   1.2185
IC O21   C21   C22   C23    1.3167  108.18 -169.25  113.11   1.5462
IC C23   C21   *C22  H2R    1.5462  113.11  122.41  107.63   1.1094
IC H2R   C21   *C22  H2S    1.1094  107.63  116.57  107.12   1.1098
IC C1    C2    C3    O31    1.5502  111.21 -166.56  111.78   1.4442
IC O31   C2    *C3   HX     1.4442  111.78 -126.14  109.25   1.1143
IC HX    C2    *C3   HY     1.1143  109.25 -115.50  107.44   1.1131
IC C2    C3    O31   C31    1.5541  111.78  -93.02  117.00   1.3225
IC C3    O31   C31   C32    1.4442  117.00  178.72  108.12   1.5310
IC C32   O31   *C31  O32    1.5310  108.12  178.18  126.85   1.2164
IC O31   C31   C32   C33    1.3225  108.12 -157.23  113.09   1.5449
IC C33   C31   *C32  H2X    1.5449  113.09  121.71  108.25   1.1099
IC H2X   C31   *C32  H2Y    1.1099  108.25  116.97  107.26   1.1090
IC C21   C22   C23   C24    1.5287  113.11 -172.18  112.95   1.5374
IC C24   C22   *C23  H3R    1.5374  112.95 -121.90  109.32   1.1135
IC H3R   C22   *C23  H3S    1.1135  109.32 -117.44  109.53   1.1153
IC C22   C23   C24   C25    1.5462  112.95  -56.90  113.51   1.5355
IC C25   C23   *C24  H4R    1.5355  113.51 -121.64  108.81   1.1132
IC H4R   C23   *C24  H4S    1.1132  108.81 -117.03  108.89   1.1135
IC C23   C24   C25   C26    1.5374  113.51 -177.01  112.98   1.5358
IC C26   C24   *C25  H5R    1.5358  112.98 -120.25  109.14   1.1132
IC H5R   C24   *C25  H5S    1.1132  109.14 -117.41  109.11   1.1120
IC C24   C25   C26   C27    1.5355  112.98 -173.30  113.10   1.5381
IC C27   C25   *C26  H6R    1.5381  113.10 -122.92  109.70   1.1120
IC H6R   C25   *C26  H6S    1.1120  109.70 -117.15  108.04   1.1141
IC C25   C26   C27   C28    1.5358  113.10  -69.10  114.00   1.5391
IC C28   C26   *C27  H7R    1.5391  114.00 -121.38  108.86   1.1133
IC H7R   C26   *C27  H7S    1.1133  108.86 -116.07  108.55   1.1131
IC C26   C27   C28   C29    1.5381  114.00  126.36  113.71   1.5381
IC C29   C27   *C28  H8R    1.5381  113.71 -122.22  109.96   1.1122
IC H8R   C27   *C28  H8S    1.1122  109.96 -116.63  108.39   1.1134
IC C27   C28   C29   C210   1.5391  113.71  -71.33  113.21   1.5374
IC C210  C28   *C29  H9R    1.5374  113.21  123.08  109.33   1.1111
IC H9R   C28   *C29  H9S    1.1111  109.33  116.99  108.53   1.1137
IC C28   C29   C210  C211   1.5381  113.21 -177.16  113.69   1.5373
IC C211  C29   *C21  H10R   6.7466   20.34  -53.81    9.34   5.4537
IC H10R  C29   *C21  H10S   5.4537    9.34  114.37   12.24   5.7425
IC C29   C210  C211  C212   1.5374  113.69  -99.55  114.37   1.5384
IC C212  C210  *C21  H11R   6.8917   21.93   51.85   19.82   6.3258
IC H11R  C210  *C21  H11S   6.3258   19.82   -8.11   11.82   7.8041
IC C210  C211  C212  C213   1.5373  114.37   63.27  114.43   1.5340
IC C213  C211  *C21  H12R   7.8244   18.59   29.82   18.40   5.9629
IC H12R  C211  *C21  H12S   5.9629   18.40   25.12   16.35   7.5133
IC C211  C212  C213  C214   1.5384  114.43  175.20  112.89   1.5310
IC C214  C212  *C21  H13R   8.4144   15.48  -51.97   16.84   7.4437
IC H13R  C212  *C21  H13S   7.4437   16.84  -15.01    8.47   8.7319
IC C212  C213  C214  H14R   1.5340  112.89  179.31  110.77   1.1108
IC H14R  C213  *C21  H14S   9.2035   11.48   22.44   16.11   7.7219
IC H14R  C213  *C21  H14T   9.2035   11.48   55.92   12.67   8.9837
IC C31   C32   C33   C34    1.5310  113.09 -178.28  111.59   1.5346
IC C34   C32   *C33  H3X    1.5346  111.59 -120.83  109.33   1.1140
IC H3X   C32   *C33  H3Y    1.1140  109.33 -117.99  110.03   1.1144
IC C32   C33   C34   C35    1.5449  111.59 -174.31  113.11   1.5364
IC C35   C33   *C34  H4X    1.5364  113.11 -122.25  108.62   1.1122
IC H4X   C33   *C34  H4Y    1.1122  108.62 -116.91  108.87   1.1136
IC C33   C34   C35   C36    1.5346  113.11  178.97  113.24   1.5389
IC C36   C34   *C35  H5X    1.5389  113.24 -120.22  107.97   1.1141
IC H5X   C34   *C35  H5Y    1.1141  107.97 -116.72  109.51   1.1114
IC C34   C35   C36   C37    1.5364  113.24   73.83  113.88   1.5375
IC C37   C35   *C36  H6X    1.5375  113.88 -121.61  108.15   1.1135
IC H6X   C35   *C36  H6Y    1.1135  108.15 -116.83  109.39   1.1129
IC C35   C36   C37   C38    1.5389  113.88   76.26  113.19   1.5381
IC C38   C36   *C37  H7X    1.5381  113.19 -122.91  109.29   1.1105
IC H7X   C36   *C37  H7Y    1.1105  109.29 -116.75  109.13   1.1135
IC C36   C37   C38   C39    1.5375  113.19 -167.61  113.26   1.5378
IC C39   C37   *C38  H8X    1.5378  113.26 -121.09  107.81   1.1135
IC H8X   C37   *C38  H8Y    1.1135  107.81 -116.68  110.45   1.1117
IC C37   C38   C39   C310   1.5381  113.26  100.04  113.52   1.5398
IC C310  C38   *C39  H9X    1.5398  113.52 -123.52  109.65   1.1119
IC H9X   C38   *C39  H9Y    1.1119  109.65 -117.03  108.47   1.1143
IC C38   C39   C310  C311   1.5378  113.52  -60.17  114.06   1.5370
IC C311  C39   *C31  H10X   6.4738   13.56  -53.13   14.93   7.9571
IC H10X  C39   *C31  H10Y   7.9571   14.93   46.49   14.58   8.6271
IC C39   C310  C311  C312   1.5398  114.06 -176.63  113.77   1.5373
IC C312  C310  *C31  H11X   6.3576   17.14  168.76    2.60   5.6838
IC H11X  C310  *C31  H11Y   5.6838    2.60  -93.22   14.15   6.5946
IC C310  C311  C312  C313   1.5370  113.77  -64.55  113.62   1.5352
IC C313  C311  *C31  H12X   6.4874   22.88   53.04   18.77   5.5392
IC H12X  C311  *C31  H12Y   5.5392   18.77   -5.18   16.79   7.3137
IC C311  C312  C313  C314   1.5373  113.62 -174.69  113.22   1.5307
IC C314  C312  *C31  H13X   6.7455   22.28  -48.62   15.57   7.4716
IC H13X  C312  *C31  H13Y   7.4716   15.57   -1.88   19.78   5.7427
IC C312  C313  C314  H14X   1.5352  113.22  -59.68  110.52   1.1110
IC H14X  C313  *C31  H14Y   7.6334   15.18  -48.36   17.66   7.1324
IC H14X  C313  *C31  H14Z   7.6334   15.18  -10.75   19.60   5.9480

RESI DPPC         0.00 ! 2,3 dipalmitoyl-D-glycero-1-Phosphatidylcholine
!
!  R1 - CH2
!       |          (angles and atom names from Sundaralingam)
!  R2 - CH
!       |
!       CH2 - PO4 - CH2 - CH2 - N(CH3)3
!
! Polar Head and glycerol backbone
GROUP                 !          H15B
ATOM N    NTL   -0.60 !            |
ATOM C13  CTL5  -0.35 !      H15A-C15-H15C
ATOM H13A HL     0.25 !            |
ATOM H13B HL     0.25 !    H13B    |    H14A
ATOM H13C HL     0.25 !      |     |     |
ATOM C14  CTL5  -0.35 !H13A-C13----N----C14-H14B     (+)
ATOM H14A HL     0.25 !      |     |     |
ATOM H14B HL     0.25 !    H13C    |    H14C
ATOM H14C HL     0.25 !            |
ATOM C15  CTL5  -0.35 !            |
ATOM H15A HL     0.25 !            |    alpha6
ATOM H15B HL     0.25 !            |
ATOM H15C HL     0.25 !            |
ATOM C12  CTL2  -0.10 !     H12A--C12---H12B
ATOM H12A HL     0.25 !            |
ATOM H12B HL     0.25 !            |
GROUP                 !                  alpha5
ATOM C11  CTL2  -0.08 !            |
ATOM H11A HAL2   0.09 !     H11A--C11---H11B
ATOM H11B HAL2   0.09 !            |     alpha4
ATOM P    PL     1.50 !   (-) O13  O12
ATOM O13  O2L   -0.78 !         \ /      alpha3
ATOM O14  O2L   -0.78 !          P (+)
ATOM O11  OSLP  -0.57 !         / \      alpha2
ATOM O12  OSLP  -0.57 !   (-) O14  O11
ATOM C1   CTL2  -0.08 !            |     alpha1
ATOM HA   HAL2   0.09 !       HA---C1---HB
ATOM HB   HAL2   0.09 !            |     theta1
GROUP                 !            |
ATOM C2   CTL1   0.17 !       HS---C2- - - - - - -
ATOM HS   HAL1   0.09 !            | beta1        |
ATOM O21  OSL   -0.49 !       O22  O21          theta3
ATOM C21  CL     0.90 !        \\ /  beta2        |
ATOM O22  OBL   -0.63 !          C21
ATOM C22  CTL2  -0.22 !          |   beta3        |
ATOM H2R  HAL2   0.09 !   H2R---C22---H2S
ATOM H2S  HAL2   0.09 !          |                |
GROUP                 !              beta4
ATOM C3   CTL2   0.08 !          |                |
ATOM HX   HAL2   0.09 !                      HX---C3---HY
ATOM HY   HAL2   0.09 !          |                |   gamma1
ATOM O31  OSL   -0.49 !                      O32  O31
ATOM C31  CL     0.90 !          |            \\ /    gamma2
ATOM O32  OBL   -0.63 !                         C31
ATOM C32  CTL2  -0.22 !          |              |     gamma3
ATOM H2X  HAL2   0.09 !                  H2X---C32---H2Y
ATOM H2Y  HAL2   0.09 !          |              |
GROUP                 !                               gamma4
ATOM C23  CTL2  -0.18 !          |              |
ATOM H3R  HAL2   0.09 !   H3R ---C23---H3S
ATOM H3S  HAL2   0.09 !          |              |
GROUP                 !
ATOM C24  CTL2  -0.18 !          |
ATOM H4R  HAL2   0.09 !   H4R ---C24---H4S      |
ATOM H4S  HAL2   0.09 !          |
GROUP                 !
ATOM C25  CTL2  -0.18 !          |              |
ATOM H5R  HAL2   0.09 !   H5R ---C25---H5S
ATOM H5S  HAL2   0.09 !          |              |
GROUP                 !
ATOM C26  CTL2  -0.18 !          |
ATOM H6R  HAL2   0.09 !   H6R ---C26---H6S      |
ATOM H6S  HAL2   0.09 !          |
GROUP                 !
ATOM C27  CTL2  -0.18 !          |              |
ATOM H7R  HAL2   0.09 !   H7R ---C27---H7S
ATOM H7S  HAL2   0.09 !          |              |
GROUP                 !
ATOM C28  CTL2  -0.18 !          |
ATOM H8R  HAL2   0.09 !   H8R ---C28---H8S      |
ATOM H8S  HAL2   0.09 !          |
GROUP                 !
ATOM C29  CTL2  -0.18 !          |              |
ATOM H9R  HAL2   0.09 !   H9R ---C29---H9S
ATOM H9S  HAL2   0.09 !          |              |
GROUP                 !
ATOM C210 CTL2  -0.18 !          |
ATOM H10R HAL2   0.09 !   H10R---C210--H10S     |
ATOM H10S HAL2   0.09 !          |
GROUP                 !
ATOM C211 CTL2  -0.18 !          |              |
ATOM H11R HAL2   0.09 !   H11R---C211--H11S
ATOM H11S HAL2   0.09 !          |              |
GROUP                 !
ATOM C212 CTL2  -0.18 !          |
ATOM H12R HAL2   0.09 !   H12R---C212--H12S     |
ATOM H12S HAL2   0.09 !          |
GROUP                 !
ATOM C213 CTL2  -0.18 !          |              |
ATOM H13R HAL2   0.09 !   H13R---C213--H13S
ATOM H13S HAL2   0.09 !          |              |
GROUP                 !
ATOM C214 CTL2  -0.18 !          |              |
ATOM H14R HAL2   0.09 !   H14R---C214--H14S
ATOM H14S HAL2   0.09 !          |              |
GROUP                 !
ATOM C215 CTL2  -0.18 !          |              |
ATOM H15R HAL2   0.09 !   H15R---C215--H15S
ATOM H15S HAL2   0.09 !          |              |
GROUP                 !
ATOM C216 CTL3  -0.27 !          |
ATOM H16R HAL3   0.09 !   H16R---C216--H16S     |
ATOM H16S HAL3   0.09 !          |
ATOM H16T HAL3   0.09 !         H16T            |
GROUP                 !
ATOM C33  CTL2  -0.18 !                         |
ATOM H3X  HAL2   0.09 !                  H3X ---C33---H3Y
ATOM H3Y  HAL2   0.09 !                         |
GROUP                 !
ATOM C34  CTL2  -0.18 !                         |
ATOM H4X  HAL2   0.09 !                  H4X ---C34---H4Y
ATOM H4Y  HAL2   0.09 !                         |
GROUP                 !
ATOM C35  CTL2  -0.18 !                         |
ATOM H5X  HAL2   0.09 !                  H5X ---C35---H5Y
ATOM H5Y  HAL2   0.09 !                         |
GROUP                 !
ATOM C36  CTL2  -0.18 !                         |
ATOM H6X  HAL2   0.09 !                  H6X ---C36---H6Y
ATOM H6Y  HAL2   0.09 !                         |
GROUP                 !
ATOM C37  CTL2  -0.18 !                         |
ATOM H7X  HAL2   0.09 !                  H7X ---C37---H7Y
ATOM H7Y  HAL2   0.09 !                         |
GROUP                 !
ATOM C38  CTL2  -0.18 !                         |
ATOM H8X  HAL2   0.09 !                  H8X ---C38---H8Y
ATOM H8Y  HAL2   0.09 !                         |
GROUP                 !
ATOM C39  CTL2  -0.18 !                         |
ATOM H9X  HAL2   0.09 !                  H9X ---C39---H9Y
ATOM H9Y  HAL2   0.09 !                         |
GROUP                 !
ATOM C310 CTL2  -0.18 !                         |
ATOM H10X HAL2   0.09 !                  H10X---C310--H10Y
ATOM H10Y HAL2   0.09 !                         |
GROUP                 !
ATOM C311 CTL2  -0.18 !                         |
ATOM H11X HAL2   0.09 !                  H11X---C311--H11Y
ATOM H11Y HAL2   0.09 !                         |
GROUP                 !
ATOM C312 CTL2  -0.18 !                         |
ATOM H12X HAL2   0.09 !                  H12X---C312--H12Y
ATOM H12Y HAL2   0.09 !                         |
GROUP                 !
ATOM C313 CTL2  -0.18 !                         |
ATOM H13X HAL2   0.09 !                  H13X---C313--H13Y
ATOM H13Y HAL2   0.09 !                         |
GROUP                 !
ATOM C314 CTL2  -0.18 !                         |
ATOM H14X HAL2   0.09 !                  H14X---C314--H14Y
ATOM H14Y HAL2   0.09 !                         |
GROUP                 !
ATOM C315 CTL2  -0.18 !                         |
ATOM H15X HAL2   0.09 !                  H15X---C315--H15Y
ATOM H15Y HAL2   0.09 !                         |
GROUP                 !
ATOM C316 CTL3  -0.27 !                         |
ATOM H16X HAL3   0.09 !                  H16X---C316--H16Y
ATOM H16Y HAL3   0.09 !                         |
ATOM H16Z HAL3   0.09 !                         H16Z

! Polar Head
BOND  N    C13       N    C14       N    C15
BOND  C13  H13A      C13  H13B      C13  H13C
BOND  C14  H14A      C14  H14B      C14  H14C
BOND  C15  H15A      C15  H15B      C15  H15C
BOND  N    C12
BOND  C12  H12A      C12  H12B      C12  C11
BOND  C11  H11A      C11  H11B      C11  O12
BOND  O12  P         P    O11       P    O13       P    O14
! Glycerol Backbone
BOND  C1   HA        C1    HB       C1   C2        C1   O11
BOND  C2   HS        C2    C3       C2   O21
BOND  C3   HX        C3    HY       C3   O31
! Chain #2
BOND  O21  C21
BOND  C21  C22
DOUBLE C21  O22
BOND  C22  H2R       C22  H2S       C22  C23
BOND  C23  H3R       C23  H3S       C23  C24
BOND  C24  H4R       C24  H4S       C24  C25
BOND  C25  H5R       C25  H5S       C25  C26
BOND  C26  H6R       C26  H6S       C26  C27
BOND  C27  H7R       C27  H7S       C27  C28
BOND  C28  H8R       C28  H8S       C28  C29
BOND  C29  H9R       C29  H9S       C29  C210
BOND  C210 H10R      C210 H10S      C210 C211
BOND  C211 H11R      C211 H11S      C211 C212
BOND  C212 H12R      C212 H12S      C212 C213
BOND  C213 H13R      C213 H13S      C213 C214
BOND  C214 H14R      C214 H14S      C214 C215
BOND  C215 H15R      C215 H15S      C215 C216
BOND  C216 H16R      C216 H16S      C216 H16T
! Chain #3
BOND  O31  C31
BOND  C31  C32
DOUBLE  C31  O32
BOND  C32  H2X       C32  H2Y       C32  C33
BOND  C33  H3X       C33  H3Y       C33  C34
BOND  C34  H4X       C34  H4Y       C34  C35
BOND  C35  H5X       C35  H5Y       C35  C36
BOND  C36  H6X       C36  H6Y       C36  C37
BOND  C37  H7X       C37  H7Y       C37  C38
BOND  C38  H8X       C38  H8Y       C38  C39
BOND  C39  H9X       C39  H9Y       C39  C310
BOND  C310 H10X      C310 H10Y      C310 C311
BOND  C311 H11X      C311 H11Y      C311 C312
BOND  C312 H12X      C312 H12Y      C312 C313
BOND  C313 H13X      C313 H13Y      C313 C314
BOND  C314 H14X      C314 H14Y      C314 C315
BOND  C315 H15X      C315 H15Y      C315 C316
BOND  C316 H16X      C316 H16Y      C316 H16Z

IMPR C21 O21 C22 O22   C31 O31 C32 O32

!IC table from IC generate, minimized geometry
IC C13    N      C12    C11        1.4954  110.61   57.30  116.86   1.5411
IC C15    N      C12    C11        1.4975  109.67 -179.96  116.86   1.5411
IC C13    C12    *N     C14        1.4954  110.61 -119.72  108.04   1.5030
IC C13    C12    *N     C15        1.4954  110.61  122.74  109.67   1.4975
IC C12    N      C13    H13A       1.5222  110.61 -177.62  111.18   1.0811
IC H13A   N      *C13   H13B       1.0811  111.18  119.00  109.33   1.0870
IC H13A   N      *C13   H13C       1.0811  111.18 -122.05  111.32   1.0813
IC C12    N      C14    H14A       1.5222  108.04   55.75  111.02   1.0953
IC H14A   N      *C14   H14B       1.0953  111.02  123.86  113.88   1.0740
IC H14A   N      *C14   H14C       1.0953  111.02 -112.40  110.25   1.0937
IC C12    N      C15    H15A       1.5222  109.67  176.85  110.89   1.0820
IC H15A   N      *C15   H15B       1.0820  110.89  121.48  111.48   1.0813
IC H15A   N      *C15   H15C       1.0820  110.89 -118.74  109.66   1.0876
IC C11    N      *C12   H12A       1.5411  116.86 -126.39  111.90   1.0787
IC H12A   N      *C12   H12B       1.0787  111.90 -116.29  108.17   1.0973
IC N      C12    C11    O12        1.5222  116.86  127.40  108.21   1.4230
IC O12    C12    *C11   H11A       1.4230  108.21 -123.09  113.27   1.1137
IC H11A   C12    *C11   H11B       1.1137  113.27 -118.71  109.20   1.1129
IC C12    C11    O12    P          1.5411  108.21  -68.07  118.42   1.5874
IC C11    O12    P      O11        1.4230  118.42 -166.83  104.01   1.5775
IC O11    O12    *P     O13        1.5775  104.01  117.90  108.15   1.4792
IC O11    O12    *P     O14        1.5775  104.01 -117.24  106.77   1.4822
IC O12    P      O11    C1         1.5874  104.01  178.48  118.38   1.4312
IC P      O11    C1     C2         1.5775  118.38  167.50  110.65   1.5505
IC C2     O11    *C1    HA         1.5505  110.65 -119.12  111.48   1.1171
IC HA     O11    *C1    HB         1.1171  111.48 -120.88  110.00   1.1145
IC O11    C1     C2     C3         1.4312  110.65  176.57  110.77   1.5573
IC C3     C1     *C2    O21        1.5573  110.77  120.75  108.04   1.4418 !defines S chirality
IC C3     C1     *C2    HS         1.5573  110.77 -118.27  106.63   1.1170 !defines S chirality
IC C1     C2     O21    C21        1.5505  108.04  147.09  115.01   1.3179
IC C2     O21    C21    C22        1.4418  115.01  179.22  108.80   1.5292
IC C22    O21    *C21   O22        1.5292  108.80 -178.84  126.50   1.2187
IC O21    C21    C22    C23        1.3179  108.80 -177.42  111.91   1.5450
IC C23    C21    *C22   H2R        1.5450  111.91 -121.60  107.88   1.1091
IC H2R    C21    *C22   H2S        1.1091  107.88 -117.29  107.69   1.1091
IC C1     C2     C3     O31        1.5505  110.77  174.77  112.55   1.4433
IC O31    C2     *C3    HX         1.4433  112.55 -118.38  106.64   1.1128
IC HX     C2     *C3    HY         1.1128  106.64 -115.20  109.46   1.1144
IC C2     C3     O31    C31        1.5573  112.55   88.07  115.30   1.3310
IC C3     O31    C31    C32        1.4433  115.30 -172.19  108.29   1.5287
IC C32    O31    *C31   O32        1.5287  108.29 -179.12  125.69   1.2167
IC O31    C31    C32    C33        1.3310  108.29 -167.41  113.60   1.5449
IC C33    C31    *C32   H2X        1.5449  113.60 -121.15  107.11   1.1105
IC H2X    C31    *C32   H2Y        1.1105  107.11 -116.79  108.04   1.1091
IC C21    C22    C23    C24        1.5292  111.91  176.40  112.78   1.5339
IC C24    C22    *C23   H3R        1.5339  112.78 -120.84  109.53   1.1148
IC H3R    C22    *C23   H3S        1.1148  109.53 -117.51  109.55   1.1144
IC C22    C23    C24    C25        1.5450  112.78 -179.42  112.02   1.5348
IC C25    C23    *C24   H4R        1.5348  112.02 -121.40  109.42   1.1129
IC H4R    C23    *C24   H4S        1.1129  109.42 -117.70  109.09   1.1132
IC C23    C24    C25    C26        1.5339  112.02  177.20  113.15   1.5345
IC C26    C24    *C25   H5R        1.5345  113.15 -121.11  108.85   1.1137
IC H5R    C24    *C25   H5S        1.1137  108.85 -117.08  109.10   1.1133
IC C24    C25    C26    C27        1.5348  113.15 -179.00  112.16   1.5349
IC C27    C25    *C26   H6R        1.5349  112.16 -121.50  109.37   1.1128
IC H6R    C25    *C26   H6S        1.1128  109.37 -117.60  108.99   1.1133
IC C25    C26    C27    C28        1.5345  112.16  177.46  113.03   1.5345
IC C28    C26    *C27   H7R        1.5345  113.03 -121.07  108.86   1.1136
IC H7R    C26    *C27   H7S        1.1136  108.86 -117.16  109.14   1.1132
IC C26    C27    C28    C29        1.5349  113.03 -178.73  112.29   1.5348
IC C29    C27    *C28   H8R        1.5348  112.29 -121.53  109.34   1.1129
IC H8R    C27    *C28   H8S        1.1129  109.34 -117.54  108.99   1.1133
IC C27    C28    C29    C210       1.5345  112.29  177.77  112.89   1.5345
IC C210   C28    *C29   H9R        1.5345  112.89 -121.06  108.89   1.1135
IC H9R    C28    *C29   H9S        1.1135  108.89 -117.23  109.16   1.1131
IC C28    C29    C210   C211       1.5348  112.89 -178.85  112.40   1.5348
IC C211   C29    *C210  H10R       1.5348  112.40 -121.51  109.29   1.1130
IC H10R   C29    *C210  H10S       1.1130  109.29 -117.49  109.00   1.1133
IC C29    C210   C211   C212       1.5345  112.40  178.16  112.78   1.5345
IC C212   C210   *C211  H11R       1.5345  112.78 -121.11  108.96   1.1135
IC H11R   C210   *C211  H11S       1.1135  108.96 -117.30  109.16   1.1131
IC C210   C211   C212   C213       1.5348  112.78 -179.23  112.49   1.5347
IC C213   C211   *C212  H12R       1.5347  112.49 -121.45  109.24   1.1130
IC H12R   C211   *C212  H12S       1.1130  109.24 -117.45  109.03   1.1133
IC C211   C212   C213   C214       1.5345  112.49  178.82  112.71   1.5347
IC C214   C212   *C213  H13R       1.5347  112.71 -121.19  109.01   1.1133
IC H13R   C212   *C213  H13S       1.1133  109.01 -117.33  109.14   1.1131
IC C212   C213   C214   C215       1.5347  112.71 -179.59  112.61   1.5341
IC C215   C213   *C214  H14R       1.5341  112.61 -121.38  109.18   1.1131
IC H14R   C213   *C214  H14S       1.1131  109.18 -117.39  109.09   1.1133
IC C213   C214   C215   C216       1.5347  112.61  179.60  113.33   1.5309
IC C216   C214   *C215  H15R       1.5309  113.33 -121.65  108.72   1.1142
IC H15R   C214   *C215  H15S       1.1142  108.72 -116.62  108.76   1.1141
IC C214   C215   C216   H16R       1.5341  113.33  -59.94  110.45   1.1113
IC H16R   C215   *C216  H16S       1.1113  110.45  119.88  110.47   1.1113
IC H16R   C215   *C216  H16T       1.1113  110.45 -120.04  110.63   1.1112
IC C31    C32    C33    C34        1.5287  113.60  179.68  111.12   1.5341
IC C34    C32    *C33   H3X        1.5341  111.12 -120.80  109.72   1.1137
IC H3X    C32    *C33   H3Y        1.1137  109.72 -118.17  109.87   1.1142
IC C32    C33    C34    C35        1.5449  111.12 -176.44  113.54   1.5344
IC C35    C33    *C34   H4X        1.5344  113.54 -121.87  109.02   1.1135
IC H4X    C33    *C34   H4Y        1.1135  109.02 -117.04  108.81   1.1137
IC C33    C34    C35    C36        1.5341  113.54  178.53  111.77   1.5349
IC C36    C34    *C35   H5X        1.5349  111.77 -120.78  109.03   1.1132
IC H5X    C34    *C35   H5Y        1.1132  109.03 -117.69  109.50   1.1128
IC C34    C35    C36    C37        1.5344  111.77 -176.24  113.37   1.5344
IC C37    C35    *C36   H6X        1.5344  113.37 -122.00  109.13   1.1132
IC H6X    C35    *C36   H6Y        1.1132  109.13 -117.05  108.69   1.1137
IC C35    C36    C37    C38        1.5349  113.37  177.81  111.98   1.5349
IC C38    C36    *C37   H7X        1.5349  111.98 -120.73  108.96   1.1133
IC H7X    C36    *C37   H7Y        1.1133  108.96 -117.64  109.48   1.1127
IC C36    C37    C38    C39        1.5344  111.98 -176.74  113.17   1.5344
IC C39    C37    *C38   H8X        1.5344  113.17 -121.93  109.18   1.1131
IC H8X    C37    *C38   H8Y        1.1131  109.18 -117.13  108.74   1.1137
IC C37    C38    C39    C310       1.5349  113.17  177.75  112.16   1.5348
IC C310   C38    *C39   H9X        1.5348  112.16 -120.81  108.99   1.1133
IC H9X    C38    *C39   H9Y        1.1133  108.99 -117.58  109.40   1.1128
IC C38    C39    C310   C311       1.5344  112.16 -177.62  113.02   1.5345
IC C311   C39    *C310  H10X       1.5345  113.02 -121.78  109.17   1.1131
IC H10X   C39    *C310  H10Y       1.1131  109.17 -117.21  108.84   1.1136
IC C39    C310   C311   C312       1.5348  113.02  178.36  112.30   1.5348
IC C312   C310   *C311  H11X       1.5348  112.30 -120.94  109.01   1.1133
IC H11X   C310   *C311  H11Y       1.1133  109.01 -117.52  109.31   1.1129
IC C310   C311   C312   C313       1.5345  112.30 -178.23  112.89   1.5345
IC C313   C311   *C312  H12X       1.5345  112.89 -121.63  109.15   1.1131
IC H12X   C311   *C312  H12Y       1.1131  109.15 -117.28  108.93   1.1135
IC C311   C312   C313   C314       1.5348  112.89  178.95  112.43   1.5350
IC C314   C312   *C313  H13X       1.5350  112.43 -121.07  109.04   1.1133
IC H13X   C312   *C313  H13Y       1.1133  109.04 -117.48  109.23   1.1130
IC C312   C313   C314   C315       1.5345  112.43 -178.86  112.82   1.5338
IC C315   C313   *C314  H14X       1.5338  112.82 -121.48  109.14   1.1132
IC H14X   C313   *C314  H14Y       1.1132  109.14 -117.32  109.05   1.1133
IC C313   C314   C315   C316       1.5350  112.82  179.62  113.25   1.5310
IC C316   C314   *C315  H15X       1.5310  113.25 -121.59  108.75   1.1141
IC H15X   C314   *C315  H15Y       1.1141  108.75 -116.70  108.80   1.1140
IC C314   C315   C316   H16X       1.5338  113.25  -59.74  110.45   1.1114
IC H16X   C315   *C316  H16Y       1.1114  110.45  119.85  110.46   1.1113
IC H16X   C315   *C316  H16Z       1.1114  110.45 -120.06  110.62   1.1112

RESI DPPE         0.00 ! 2,3 dipalmitoyl-D-glycero-1-Phosphatidylethanolamine
!
!  R1 - CH2
!       |          (angles and atom names from Sundaralingam)
!  R2 - CH
!       |
!       CH2 - PO4 - CH2 - CH2 - NH3
!
! Polar Head and glycerol backbone
GROUP                 ! 
ATOM N    NH3L  -0.30 !           HN2
ATOM HN1  HCL    0.33 !            |
ATOM HN2  HCL    0.33 !  (+) HN1---N---HN3
ATOM HN3  HCL    0.33 !            |
ATOM C12  CTL2   0.13 !            |
ATOM H12A HAL2   0.09 !     H12A--C12---H12B
ATOM H12B HAL2   0.09 !            |
GROUP                 !            |     alpha5
ATOM C11  CTL2  -0.08 !            |
ATOM H11A HAL2   0.09 !     H11A--C11---H11B
ATOM H11B HAL2   0.09 !            |     alpha4
ATOM P    PL     1.50 !   (-) O13  O12
ATOM O13  O2L   -0.78 !         \ /      alpha3
ATOM O14  O2L   -0.78 !          P (+)
ATOM O11  OSLP  -0.57 !         / \      alpha2
ATOM O12  OSLP  -0.57 !   (-) O14  O11
ATOM C1   CTL2  -0.08 !            |     alpha1
ATOM HA   HAL2   0.09 !       HA---C1---HB
ATOM HB   HAL2   0.09 !            |     theta1
GROUP                 !            |
ATOM C2   CTL1   0.17 !       HS---C2- - - - - - -
ATOM HS   HAL1   0.09 !            | beta1        |
ATOM O21  OSL   -0.49 !       O22  O21          theta3
ATOM C21  CL     0.90 !        \\ /  beta2        |
ATOM O22  OBL   -0.63 !          C21
ATOM C22  CTL2  -0.22 !          |   beta3        |
ATOM H2R  HAL2   0.09 !   H2R---C22---H2S
ATOM H2S  HAL2   0.09 !          |                |
GROUP                 !              beta4
ATOM C3   CTL2   0.08 !          |                |
ATOM HX   HAL2   0.09 !                      HX---C3---HY
ATOM HY   HAL2   0.09 !          |                |   gamma1
ATOM O31  OSL   -0.49 !                      O32  O31
ATOM C31  CL     0.90 !          |            \\ /    gamma2
ATOM O32  OBL   -0.63 !                         C31
ATOM C32  CTL2  -0.22 !          |              |     gamma3
ATOM H2X  HAL2   0.09 !                  H2X---C32---H2Y
ATOM H2Y  HAL2   0.09 !          |              |
GROUP                 !                               gamma4
ATOM C23  CTL2  -0.18 !          |              |
ATOM H3R  HAL2   0.09 !   H3R ---C23---H3S
ATOM H3S  HAL2   0.09 !          |              |
GROUP                 !
ATOM C24  CTL2  -0.18 !          |
ATOM H4R  HAL2   0.09 !   H4R ---C24---H4S      |
ATOM H4S  HAL2   0.09 !          |
GROUP                 !
ATOM C25  CTL2  -0.18 !          |              |
ATOM H5R  HAL2   0.09 !   H5R ---C25---H5S
ATOM H5S  HAL2   0.09 !          |              |
GROUP                 !
ATOM C26  CTL2  -0.18 !          |
ATOM H6R  HAL2   0.09 !   H6R ---C26---H6S      |
ATOM H6S  HAL2   0.09 !          |
GROUP                 !
ATOM C27  CTL2  -0.18 !          |              |
ATOM H7R  HAL2   0.09 !   H7R ---C27---H7S
ATOM H7S  HAL2   0.09 !          |              |
GROUP                 !
ATOM C28  CTL2  -0.18 !          |
ATOM H8R  HAL2   0.09 !   H8R ---C28---H8S      |
ATOM H8S  HAL2   0.09 !          |
GROUP                 !
ATOM C29  CTL2  -0.18 !          |              |
ATOM H9R  HAL2   0.09 !   H9R ---C29---H9S
ATOM H9S  HAL2   0.09 !          |              |
GROUP                 !
ATOM C210 CTL2  -0.18 !          |
ATOM H10R HAL2   0.09 !   H10R---C210--H10S     |
ATOM H10S HAL2   0.09 !          |
GROUP                 !
ATOM C211 CTL2  -0.18 !          |              |
ATOM H11R HAL2   0.09 !   H11R---C211--H11S
ATOM H11S HAL2   0.09 !          |              |
GROUP                 !
ATOM C212 CTL2  -0.18 !          |
ATOM H12R HAL2   0.09 !   H12R---C212--H12S     |
ATOM H12S HAL2   0.09 !          |
GROUP                 !
ATOM C213 CTL2  -0.18 !          |              |
ATOM H13R HAL2   0.09 !   H13R---C213--H13S
ATOM H13S HAL2   0.09 !          |              |
GROUP                 !
ATOM C214 CTL2  -0.18 !          |              |
ATOM H14R HAL2   0.09 !   H14R---C214--H14S
ATOM H14S HAL2   0.09 !          |              |
GROUP                 !
ATOM C215 CTL2  -0.18 !          |              |
ATOM H15R HAL2   0.09 !   H15R---C215--H15S
ATOM H15S HAL2   0.09 !          |              |
GROUP                 !
ATOM C216 CTL3  -0.27 !          |
ATOM H16R HAL3   0.09 !   H16R---C216--H16S     |
ATOM H16S HAL3   0.09 !          |
ATOM H16T HAL3   0.09 !         H16T            |
GROUP                 !
ATOM C33  CTL2  -0.18 !                         |
ATOM H3X  HAL2   0.09 !                  H3X ---C33---H3Y
ATOM H3Y  HAL2   0.09 !                         |
GROUP                 !
ATOM C34  CTL2  -0.18 !                         |
ATOM H4X  HAL2   0.09 !                  H4X ---C34---H4Y
ATOM H4Y  HAL2   0.09 !                         |
GROUP                 !
ATOM C35  CTL2  -0.18 !                         |
ATOM H5X  HAL2   0.09 !                  H5X ---C35---H5Y
ATOM H5Y  HAL2   0.09 !                         |
GROUP                 !
ATOM C36  CTL2  -0.18 !                         |
ATOM H6X  HAL2   0.09 !                  H6X ---C36---H6Y
ATOM H6Y  HAL2   0.09 !                         |
GROUP                 !
ATOM C37  CTL2  -0.18 !                         |
ATOM H7X  HAL2   0.09 !                  H7X ---C37---H7Y
ATOM H7Y  HAL2   0.09 !                         |
GROUP                 !
ATOM C38  CTL2  -0.18 !                         |
ATOM H8X  HAL2   0.09 !                  H8X ---C38---H8Y
ATOM H8Y  HAL2   0.09 !                         |
GROUP                 !
ATOM C39  CTL2  -0.18 !                         |
ATOM H9X  HAL2   0.09 !                  H9X ---C39---H9Y
ATOM H9Y  HAL2   0.09 !                         |
GROUP                 !
ATOM C310 CTL2  -0.18 !                         |
ATOM H10X HAL2   0.09 !                  H10X---C310--H10Y
ATOM H10Y HAL2   0.09 !                         |
GROUP                 !
ATOM C311 CTL2  -0.18 !                         |
ATOM H11X HAL2   0.09 !                  H11X---C311--H11Y
ATOM H11Y HAL2   0.09 !                         |
GROUP                 !
ATOM C312 CTL2  -0.18 !                         |
ATOM H12X HAL2   0.09 !                  H12X---C312--H12Y
ATOM H12Y HAL2   0.09 !                         |
GROUP                 !
ATOM C313 CTL2  -0.18 !                         |
ATOM H13X HAL2   0.09 !                  H13X---C313--H13Y
ATOM H13Y HAL2   0.09 !                         |
GROUP                 !
ATOM C314 CTL2  -0.18 !                         |
ATOM H14X HAL2   0.09 !                  H14X---C314--H14Y
ATOM H14Y HAL2   0.09 !                         |
GROUP                 !
ATOM C315 CTL2  -0.18 !                         |
ATOM H15X HAL2   0.09 !                  H15X---C315--H15Y
ATOM H15Y HAL2   0.09 !                         |
GROUP                 !
ATOM C316 CTL3  -0.27 !                         |
ATOM H16X HAL3   0.09 !                  H16X---C316--H16Y
ATOM H16Y HAL3   0.09 !                         |
ATOM H16Z HAL3   0.09 !                         H16Z

! Polar Head
BOND  N    HN1       N    HN2       N    HN3       N    C12
BOND  C12  H12A      C12  H12B      C12  C11
BOND  C11  H11A      C11  H11B      C11  O12
BOND  O12  P         P    O11       P    O13       P    O14
! Glycerol Backbone
BOND  C1   HA        C1    HB       C1   C2        C1   O11
BOND  C2   HS        C2    C3       C2   O21
BOND  C3   HX        C3    HY       C3   O31
! Chain #2
BOND  O21  C21
BOND  C21  C22
DOUBLE C21  O22
BOND  C22  H2R       C22  H2S       C22  C23
BOND  C23  H3R       C23  H3S       C23  C24
BOND  C24  H4R       C24  H4S       C24  C25
BOND  C25  H5R       C25  H5S       C25  C26
BOND  C26  H6R       C26  H6S       C26  C27
BOND  C27  H7R       C27  H7S       C27  C28
BOND  C28  H8R       C28  H8S       C28  C29
BOND  C29  H9R       C29  H9S       C29  C210
BOND  C210 H10R      C210 H10S      C210 C211
BOND  C211 H11R      C211 H11S      C211 C212
BOND  C212 H12R      C212 H12S      C212 C213
BOND  C213 H13R      C213 H13S      C213 C214
BOND  C214 H14R      C214 H14S      C214 C215
BOND  C215 H15R      C215 H15S      C215 C216
BOND  C216 H16R      C216 H16S      C216 H16T
! Chain #3
BOND  O31  C31
BOND  C31  C32
DOUBLE  C31  O32
BOND  C32  H2X       C32  H2Y       C32  C33
BOND  C33  H3X       C33  H3Y       C33  C34
BOND  C34  H4X       C34  H4Y       C34  C35
BOND  C35  H5X       C35  H5Y       C35  C36
BOND  C36  H6X       C36  H6Y       C36  C37
BOND  C37  H7X       C37  H7Y       C37  C38
BOND  C38  H8X       C38  H8Y       C38  C39
BOND  C39  H9X       C39  H9Y       C39  C310
BOND  C310 H10X      C310 H10Y      C310 C311
BOND  C311 H11X      C311 H11Y      C311 C312
BOND  C312 H12X      C312 H12Y      C312 C313
BOND  C313 H13X      C313 H13Y      C313 C314
BOND  C314 H14X      C314 H14Y      C314 C315
BOND  C315 H15X      C315 H15Y      C315 C316
BOND  C316 H16X      C316 H16Y      C316 H16Z

IMPR C21 O21 C22 O22   C31 O31 C32 O32

!IC table from IC generate, minimized geometry
IC N     C12   C11   O12    1.5057  110.97  -62.47  110.71   1.4270
IC HN1   C12   *N    HN2    1.0638  106.70  113.19  110.24   1.0543
IC HN1   C12   *N    HN3    1.0638  106.70 -120.35  114.80   1.0324
IC HN1   N     C12   C11    1.0638  106.70    3.91  110.97   1.5406
IC C11   N     *C12  H12A   1.5406  110.97  122.22  108.24   1.1075
IC H12A  N     *C12  H12B   1.1075  108.24  118.08  107.49   1.1112
IC O12   C12   *C11  H11A   1.4270  110.71 -118.29  108.33   1.1146
IC H11A  C12   *C11  H11B   1.1146  108.33 -116.10  110.62   1.1176
IC C12   C11   O12   P      1.5406  110.71  100.57  121.92   1.5871
IC C11   O12   P     O11    1.4270  121.92 -154.88  102.25   1.5814
IC O11   O12   *P    O13    1.5814  102.25 -118.56  109.16   1.4678
IC O11   O12   *P    O14    1.5814  102.25  113.09  104.81   1.4835
IC O12   P     O11   C1     1.5871  102.25  -23.47  121.99   1.4280
IC P     O11   C1    C2     1.5814  121.99   89.21  111.06   1.5474
IC C2    O11   *C1   HA     1.5474  111.06 -123.17  112.41   1.1160
IC HA    O11   *C1   HB     1.1160  112.41 -117.95  108.85   1.1130
IC O11   C1    C2    C3     1.4280  111.06   58.02  110.50   1.5580
IC C3    C1    *C2   O21    1.5580  110.50  122.15  107.35   1.4388
IC C3    C1    *C2   HS     1.5580  110.50 -117.62  106.68   1.1147
IC C1    C2    O21   C21    1.5474  107.35  146.88  114.92   1.3210
IC C2    O21   C21   C22    1.4388  114.92 -171.74  110.19   1.5316
IC C22   O21   *C21  O22    1.5316  110.19  176.46  125.87   1.2200
IC O21   C21   C22   C23    1.3210  110.19  -31.58  115.14   1.5479
IC C23   C21   *C22  H2R    1.5479  115.14 -122.28  107.22   1.1099
IC H2R   C21   *C22  H2S    1.1099  107.22 -116.10  106.69   1.1099
IC C1    C2    C3    O31    1.5474  110.50 -179.86  113.76   1.4446
IC O31   C2    *C3   HX     1.4446  113.76 -119.55  106.72   1.1128
IC HX    C2    *C3   HY     1.1128  106.72 -114.85  108.93   1.1152
IC C2    C3    O31   C31    1.5580  113.76   80.37  115.81   1.3230
IC C3    O31   C31   C32    1.4446  115.81  177.76  109.41   1.5249
IC C32   O31   *C31  O32    1.5249  109.41 -178.66  126.04   1.2219
IC O31   C31   C32   C33    1.3230  109.41 -162.24  111.90   1.5452
IC C33   C31   *C32  H2X    1.5452  111.90  120.83  108.03   1.1097
IC H2X   C31   *C32  H2Y    1.1097  108.03  117.34  107.97   1.1097
IC C21   C22   C23   C24    1.5316  115.14  172.56  111.78   1.5351
IC C24   C22   *C23  H3R    1.5351  111.78 -120.43  110.86   1.1141
IC H3R   C22   *C23  H3S    1.1141  110.86 -118.29  108.87   1.1110
IC C22   C23   C24   C25    1.5479  111.78  175.20  114.13   1.5388
IC C25   C23   *C24  H4R    1.5388  114.13 -122.15  109.40   1.1117
IC H4R   C23   *C24  H4S    1.1117  109.40 -116.51  108.51   1.1140
IC C23   C24   C25   C26    1.5351  114.13  -66.85  114.10   1.5388
IC C26   C24   *C25  H5R    1.5388  114.10 -119.38  107.26   1.1154
IC H5R   C24   *C25  H5S    1.1154  107.26 -116.50  110.11   1.1114
IC C24   C25   C26   C27    1.5388  114.10  100.57  113.97   1.5381
IC C27   C25   *C26  H6R    1.5381  113.97 -124.26  109.29   1.1102
IC H6R   C25   *C26  H6S    1.1102  109.29 -116.46  108.45   1.1145
IC C25   C26   C27   C28    1.5388  113.97 -177.48  113.00   1.5388
IC C28   C26   *C27  H7R    1.5388  113.00 -120.02  107.81   1.1143
IC H7R   C26   *C27  H7S    1.1143  107.81 -116.70  110.61   1.1095
IC C26   C27   C28   C29    1.5381  113.00   73.51  114.48   1.5394
IC C29   C27   *C28  H8R    1.5394  114.48  121.55  109.10   1.1131
IC H8R   C27   *C28  H8S    1.1131  109.10  116.45  108.17   1.1129
IC C27   C28   C29   C210   1.5388  114.48   75.29  113.06   1.5373
IC C210  C28   *C29  H9R    1.5373  113.06  119.46  108.33   1.1143
IC H9R   C28   *C29  H9S    1.1143  108.33  117.04  110.12   1.1106
IC C28   C29   C210  C211   1.5394  113.06 -179.99  113.53   1.5392
IC C211  C29   *C21  H10R   5.7263   24.45  -52.33   19.56   6.4218
IC H10R  C29   *C21  H10S   6.4218   19.56   -7.26   16.47   4.6680
IC C29   C210  C211  C212   1.5373  113.53  107.52  113.66   1.5393
IC C212  C210  *C21  H11R   4.5647   26.89   25.24   19.43   6.4275
IC H11R  C210  *C21  H11S   6.4275   19.43  -49.66   19.34   6.3953
IC C210  C211  C212  C213   1.5392  113.66  -67.51  114.71   1.5372
IC C213  C211  *C21  H12R   3.9020   22.44 -113.11   15.60   4.0036
IC H12R  C211  *C21  H12S   4.0036   15.60   51.31   22.29   5.1729
IC C211  C212  C213  C214   1.5393  114.71  -73.19  113.34   1.5359
IC C214  C212  *C21  H13R   5.1258   30.02  -21.12   24.58   3.1078
IC H13R  C212  *C21  H13S   3.1078   24.58   67.39   28.08   3.7253
IC C212  C213  C214  C215   1.5372  113.34  179.89  113.82   1.5359
IC C215  C213  *C21  H14R   5.2338   28.21  -55.53   17.24   5.5482
IC H14R  C213  *C21  H14S   5.5482   17.24   78.44    8.05   5.9707
IC C213  C214  C215  C216   1.5359  113.82  -66.88  113.92   1.5311
IC C216  C214  *C21  H15R   5.3823   28.19  -53.75   25.03   4.6187
IC H15R  C214  *C21  H15S   4.6187   25.03    9.17   18.56   6.2799
IC C214  C215  C216  H16R   1.5359  113.92 -178.32  110.68   1.1109
IC H16R  C215  *C21  H16S   5.8584   21.81   48.56   19.67   6.2163
IC H16R  C215  *C21  H16T   5.8584   21.81   34.57   24.54   4.5432
IC C31   C32   C33   C34    1.5249  111.90  173.88  112.09   1.5326
IC C34   C32   *C33  H3X    1.5326  112.09  121.48  110.07   1.1135
IC H3X   C32   *C33  H3Y    1.1135  110.07  118.51  109.64   1.1148
IC C32   C33   C34   C35    1.5452  112.09 -177.02  112.91   1.5371
IC C35   C33   *C34  H4X    1.5371  112.91 -122.36  108.99   1.1120
IC H4X   C33   *C34  H4Y    1.1120  108.99 -117.01  109.04   1.1140
IC C33   C34   C35   C36    1.5326  112.91  177.47  112.62   1.5375
IC C36   C34   *C35  H5X    1.5375  112.62 -119.93  108.27   1.1141
IC H5X   C34   *C35  H5Y    1.1141  108.27 -117.45  110.11   1.1117
IC C34   C35   C36   C37    1.5371  112.62   73.42  113.16   1.5383
IC C37   C35   *C36  H6X    1.5383  113.16 -122.28  107.64   1.1110
IC H6X   C35   *C36  H6Y    1.1110  107.64 -116.60  109.48   1.1132
IC C35   C36   C37   C38    1.5375  113.16 -173.58  114.67   1.5422
IC C38   C36   *C37  H7X    1.5422  114.67 -121.06  108.09   1.1138
IC H7X   C36   *C37  H7Y    1.1138  108.09 -115.65  109.43   1.1074
IC C36   C37   C38   C39    1.5383  114.67   60.50  116.34   1.5430
IC C39   C37   *C38  H8X    1.5430  116.34 -120.51  107.04   1.1150
IC H8X   C37   *C38  H8Y    1.1150  107.04 -115.94  109.39   1.1128
IC C37   C38   C39   C310   1.5422  116.34   81.64  116.19   1.5424
IC C310  C38   *C39  H9X    1.5424  116.19  118.69  107.12   1.1159
IC H9X   C38   *C39  H9Y    1.1159  107.12  115.61  110.64   1.1092
IC C38   C39   C310  C311   1.5430  116.19  -62.61  115.21   1.5371
IC C311  C39   *C31  H10X   7.2268   16.24   34.33   13.86   8.9713
IC H10X  C39   *C31  H10Y   8.9713   13.86  -48.51   13.27   9.2942
IC C39   C310  C311  C312   1.5424  115.21 -160.44  113.61   1.5376
IC C312  C310  *C31  H11X   7.5244   17.04  -67.94   12.19   7.1444
IC H11X  C310  *C31  H11Y   7.1444   12.19  116.65    2.95   6.3634
IC C310  C311  C312  C313   1.5371  113.61  100.82  114.93   1.5418
IC C313  C311  *C31  H12X   7.1363   20.81  -28.85   12.13   8.6337
IC H12X  C311  *C31  H12Y   8.6337   12.13  -24.87   17.15   7.2190
IC C311  C312  C313  C314   1.5376  114.93  -70.22  115.41   1.5381
IC C314  C312  *C31  H13X   8.0163   18.95  -52.25   16.37   7.5529
IC H13X  C312  *C31  H13Y   7.5529   16.37   30.89   13.81   6.0545
IC C312  C313  C314  C315   1.5418  115.41   92.50  114.00   1.5357
IC C315  C313  *C31  H14X   7.5706   19.91  -46.93   13.27   8.3565
IC H14X  C313  *C31  H14Y   8.3565   13.27   57.02    8.44   8.9732
IC C313  C314  C315  C316   1.5381  114.00  178.22  113.12   1.5307
IC C316  C314  *C31  H15X   8.7835   16.73  -10.98   13.46   6.6927
IC H15X  C314  *C31  H15Y   6.6927   13.46   54.64   15.58   7.4175
IC C314  C315  C316  H16X   1.5357  113.12   60.42  110.36   1.1113
IC H16X  C315  *C31  H16Y   9.6613    4.19  -21.95   13.28   8.6928
IC H16X  C315  *C31  H16Z   9.6613    4.19  -77.33   10.61   9.1221

RESI DPPS        -1.00 ! 2,3 dipalmitoyl-D-glycero-1-Phosphatidylserine
!
!  R1 - CH2        
!       |                 (-)
!  R2 - CH                CO2
!       |     (-)         |    (+)
!       CH2 - PO4 - CH2 - CH - NH3
!
! Polar Head and glycerol backbone
GROUP                  !
ATOM N    NH3L  -0.30 !           HN2
ATOM HN1  HCL    0.33 !            |
ATOM HN2  HCL    0.33 !            |
ATOM HN3  HCL    0.33 !            |
ATOM C12  CTL1   0.21 !  (+) HN1---N---HN3
ATOM H12A HBL    0.10 !            |
GROUP                 !            |     O13A (-)
ATOM C13  CCL    0.34 !            |     ||
ATOM O13A OCL   -0.67 !     H12A--C12----C13---O13B
ATOM O13B OCL   -0.67 !            |
GROUP                 !            |     alpha5
ATOM C11  CTL2  -0.08 !            |
ATOM H11A HAL2   0.09 !     H11A--C11---H11B
ATOM H11B HAL2   0.09 !            |     alpha4
ATOM P    PL     1.50 !   (-) O13  O12
ATOM O13  O2L   -0.78 !         \ /      alpha3
ATOM O14  O2L   -0.78 !          P (+)
ATOM O12  OSLP  -0.57 !         / \      alpha2
ATOM O11  OSLP  -0.57 !   (-) O14  O11
ATOM C1   CTL2  -0.08 !            |     alpha1
ATOM HA   HAL2   0.09 !       HA---C1---HB
ATOM HB   HAL2   0.09 !            |     theta1
GROUP                 !            |
ATOM C2   CTL1   0.17 !       HS---C2--------------
ATOM HS   HAL1   0.09 !            | beta1        |
ATOM O21  OSL   -0.49 !       O22  O21          theta3
ATOM C21  CL     0.90 !        \\ /  beta2        |
ATOM O22  OBL   -0.63 !          C21              |
ATOM C22  CTL2  -0.22 !          |   beta3        |
ATOM H2R  HAL2   0.09 !   H2R---C22---H2S         |
ATOM H2S  HAL2   0.09 !          |                |
GROUP                 !          |    beta4       |
ATOM C3   CTL2   0.08 !          |                |
ATOM HX   HAL2   0.09 !          |           HX---C3---HY
ATOM HY   HAL2   0.09 !          |                |   gamma1
ATOM O31  OSL   -0.49 !          |           O32  O31
ATOM C31  CL     0.90 !          |            \\ /    gamma2
ATOM O32  OBL   -0.63 !          |              C31
ATOM C32  CTL2  -0.22 !          |              |     gamma3
ATOM H2X  HAL2   0.09 !          |        H2X---C32---H2Y
ATOM H2Y  HAL2   0.09 !          |              |
GROUP                 !          |              |      gamma4
ATOM C23  CTL2  -0.18 !          |              |
ATOM H3R  HAL2   0.09 !   H3R ---C23---H3S
ATOM H3S  HAL2   0.09 !          |              |
GROUP                 !
ATOM C24  CTL2  -0.18 !          |
ATOM H4R  HAL2   0.09 !   H4R ---C24---H4S      |
ATOM H4S  HAL2   0.09 !          |
GROUP                 !
ATOM C25  CTL2  -0.18 !          |              |
ATOM H5R  HAL2   0.09 !   H5R ---C25---H5S
ATOM H5S  HAL2   0.09 !          |              |
GROUP                 !
ATOM C26  CTL2  -0.18 !          |
ATOM H6R  HAL2   0.09 !   H6R ---C26---H6S      |
ATOM H6S  HAL2   0.09 !          |
GROUP                 !
ATOM C27  CTL2  -0.18 !          |              |
ATOM H7R  HAL2   0.09 !   H7R ---C27---H7S
ATOM H7S  HAL2   0.09 !          |              |
GROUP                 !
ATOM C28  CTL2  -0.18 !          |
ATOM H8R  HAL2   0.09 !   H8R ---C28---H8S      |
ATOM H8S  HAL2   0.09 !          |
GROUP                 !
ATOM C29  CTL2  -0.18 !          |              |
ATOM H9R  HAL2   0.09 !   H9R ---C29---H9S
ATOM H9S  HAL2   0.09 !          |              |
GROUP                 !
ATOM C210 CTL2  -0.18 !          |
ATOM H10R HAL2   0.09 !   H10R---C210--H10S     |
ATOM H10S HAL2   0.09 !          |
GROUP                 !
ATOM C211 CTL2  -0.18 !          |              |
ATOM H11R HAL2   0.09 !   H11R---C211--H11S
ATOM H11S HAL2   0.09 !          |              |
GROUP                 !
ATOM C212 CTL2  -0.18 !          |
ATOM H12R HAL2   0.09 !   H12R---C212--H12S     |
ATOM H12S HAL2   0.09 !          |
GROUP                 !
ATOM C213 CTL2  -0.18 !          |              |
ATOM H13R HAL2   0.09 !   H13R---C213--H13S
ATOM H13S HAL2   0.09 !          |              |
GROUP                 !
ATOM C214 CTL2  -0.18 !          |              |
ATOM H14R HAL2   0.09 !   H14R---C214--H14S
ATOM H14S HAL2   0.09 !          |              |
GROUP                 !
ATOM C215 CTL2  -0.18 !          |              |
ATOM H15R HAL2   0.09 !   H15R---C215--H15S
ATOM H15S HAL2   0.09 !          |              |
GROUP                 !
ATOM C216 CTL3  -0.27 !          |
ATOM H16R HAL3   0.09 !   H16R---C216--H16S     |
ATOM H16S HAL3   0.09 !          |
ATOM H16T HAL3   0.09 !         H16T            |
GROUP                 !
ATOM C33  CTL2  -0.18 !                         |
ATOM H3X  HAL2   0.09 !                  H3X ---C33---H3Y
ATOM H3Y  HAL2   0.09 !                         |
GROUP                 !
ATOM C34  CTL2  -0.18 !                         |
ATOM H4X  HAL2   0.09 !                  H4X ---C34---H4Y
ATOM H4Y  HAL2   0.09 !                         |
GROUP                 !
ATOM C35  CTL2  -0.18 !                         |
ATOM H5X  HAL2   0.09 !                  H5X ---C35---H5Y
ATOM H5Y  HAL2   0.09 !                         |
GROUP                 !
ATOM C36  CTL2  -0.18 !                         |
ATOM H6X  HAL2   0.09 !                  H6X ---C36---H6Y
ATOM H6Y  HAL2   0.09 !                         |
GROUP                 !
ATOM C37  CTL2  -0.18 !                         |
ATOM H7X  HAL2   0.09 !                  H7X ---C37---H7Y
ATOM H7Y  HAL2   0.09 !                         |
GROUP                 !
ATOM C38  CTL2  -0.18 !                         |
ATOM H8X  HAL2   0.09 !                  H8X ---C38---H8Y
ATOM H8Y  HAL2   0.09 !                         |
GROUP                 !
ATOM C39  CTL2  -0.18 !                         |
ATOM H9X  HAL2   0.09 !                  H9X ---C39---H9Y
ATOM H9Y  HAL2   0.09 !                         |
GROUP                 !
ATOM C310 CTL2  -0.18 !                         |
ATOM H10X HAL2   0.09 !                  H10X---C310--H10Y
ATOM H10Y HAL2   0.09 !                         |
GROUP                 !
ATOM C311 CTL2  -0.18 !                         |
ATOM H11X HAL2   0.09 !                  H11X---C311--H11Y
ATOM H11Y HAL2   0.09 !                         |
GROUP                 !
ATOM C312 CTL2  -0.18 !                         |
ATOM H12X HAL2   0.09 !                  H12X---C312--H12Y
ATOM H12Y HAL2   0.09 !                         |
GROUP                 !
ATOM C313 CTL2  -0.18 !                         |
ATOM H13X HAL2   0.09 !                  H13X---C313--H13Y
ATOM H13Y HAL2   0.09 !                         |
GROUP                 !
ATOM C314 CTL2  -0.18 !                         |
ATOM H14X HAL2   0.09 !                  H14X---C314--H14Y
ATOM H14Y HAL2   0.09 !                         |
GROUP                 !
ATOM C315 CTL2  -0.18 !                         |
ATOM H15X HAL2   0.09 !                  H15X---C315--H15Y
ATOM H15Y HAL2   0.09 !                         |
GROUP                 !
ATOM C316 CTL3  -0.27 !                         |
ATOM H16X HAL3   0.09 !                  H16X---C316--H16Y
ATOM H16Y HAL3   0.09 !                         |
ATOM H16Z HAL3   0.09 !                         H16Z

! Polar Head
BOND  N    HN1       N    HN2       N    HN3       N    C12
BOND  O13B C13       C13  C12
DOUBLE  C13 O13A
BOND  C12  H12A      C12  C11       C1   O11
BOND  C11  H11A      C11  H11B      C11  O12
BOND  O12  P         P    O11       P    O13       P    O14
! Glycerol Backbone
BOND  C1   HA        C1    HB       C1   C2        
BOND  C2   HS        C2    C3       C2   O21
BOND  C3   HX        C3    HY       C3   O31
! Chain #2
BOND  O21  C21
BOND  C21  C22
DOUBLE C21  O22
BOND  C22  H2R       C22  H2S       C22  C23
BOND  C23  H3R       C23  H3S       C23  C24
BOND  C24  H4R       C24  H4S       C24  C25
BOND  C25  H5R       C25  H5S       C25  C26
BOND  C26  H6R       C26  H6S       C26  C27
BOND  C27  H7R       C27  H7S       C27  C28
BOND  C28  H8R       C28  H8S       C28  C29
BOND  C29  H9R       C29  H9S       C29  C210
BOND  C210 H10R      C210 H10S      C210 C211
BOND  C211 H11R      C211 H11S      C211 C212
BOND  C212 H12R      C212 H12S      C212 C213
BOND  C213 H13R      C213 H13S      C213 C214
BOND  C214 H14R      C214 H14S      C214 C215
BOND  C215 H15R      C215 H15S      C215 C216
BOND  C216 H16R      C216 H16S      C216 H16T
! Chain #3
BOND  O31  C31
BOND  C31  C32
DOUBLE  C31  O32
BOND  C32  H2X       C32  H2Y       C32  C33
BOND  C33  H3X       C33  H3Y       C33  C34
BOND  C34  H4X       C34  H4Y       C34  C35
BOND  C35  H5X       C35  H5Y       C35  C36
BOND  C36  H6X       C36  H6Y       C36  C37
BOND  C37  H7X       C37  H7Y       C37  C38
BOND  C38  H8X       C38  H8Y       C38  C39
BOND  C39  H9X       C39  H9Y       C39  C310
BOND  C310 H10X      C310 H10Y      C310 C311
BOND  C311 H11X      C311 H11Y      C311 C312
BOND  C312 H12X      C312 H12Y      C312 C313
BOND  C313 H13X      C313 H13Y      C313 C314
BOND  C314 H14X      C314 H14Y      C314 C315
BOND  C315 H15X      C315 H15Y      C315 C316
BOND  C316 H16X      C316 H16Y      C316 H16Z

IMPR C21 O21 C22 O22    C31 O31 C32 O32  C13 C12 O13B O13A

!IC table from IC generate, minimized geometry
IC N     C12   C11   O12    1.4892  109.79  -66.07  111.86   1.4332
IC N     C12   C13   O13B   1.4892  108.30  177.11  118.01   1.2553
IC HN1   C12   *N    HN2    1.0293  111.95  119.77  101.90   1.0502
IC HN1   C12   *N    HN3    1.0293  111.95 -122.92  108.25   1.0597
IC HN1   N     C12   C11    1.0293  111.95  127.72  109.79   1.5597
IC C11   N     *C12  C13    1.5597  109.79  122.24  108.30   1.5440
IC C13   N     *C12  H12A   1.5440  108.30  117.18  109.21   1.0794
IC O13B  C12   *C13  O13A   1.2553  118.01 -178.54  118.17   1.2648
IC O12   C12   *C11  H11A   1.4332  111.86 -118.46  107.28   1.1149
IC H11A  C12   *C11  H11B   1.1149  107.28 -115.37  110.30   1.1160
IC C12   C11   O12   P      1.5597  111.86   94.99  122.93   1.5835
IC C11   O12   P     O11    1.4332  122.93 -142.74  101.19   1.5825
IC O11   O12   *P    O13    1.5825  101.19 -116.49  110.28   1.4734
IC O11   O12   *P    O14    1.5825  101.19  112.69  106.84   1.4821
IC O12   P     O11   C1     1.5835  101.19  -39.85  119.07   1.4288
IC P     O11   C1    C2     1.5825  119.07 -174.92  110.29   1.5511
IC C2    O11   *C1   HA     1.5511  110.29 -120.67  110.89   1.1147
IC HA    O11   *C1   HB     1.1147  110.89 -120.35  110.50   1.1166
IC O11   C1    C2    C3     1.4288  110.29   48.35  111.17   1.5568
IC C3    C1    *C2   O21    1.5568  111.17  120.41  109.13   1.4417
IC C3    C1    *C2   HS     1.5568  111.17 -117.26  108.54   1.1162
IC C1    C2    O21   C21    1.5511  109.13   74.41  113.96   1.3221
IC C2    O21   C21   C22    1.4417  113.96 -167.99  109.53   1.5272
IC C22   O21   *C21  O22    1.5272  109.53 -179.65  126.21   1.2174
IC O21   C21   C22   C23    1.3221  109.53   64.25  112.68   1.5472
IC C23   C21   *C22  H2R    1.5472  112.68 -121.83  108.11   1.1086
IC H2R   C21   *C22  H2S    1.1086  108.11 -117.26  107.11   1.1097
IC C1    C2    C3    O31    1.5511  111.17 -177.57  112.74   1.4497
IC O31   C2    *C3   HX     1.4497  112.74 -119.77  106.93   1.1126
IC HX    C2    *C3   HY     1.1126  106.93 -114.79  109.26   1.1151
IC C2    C3    O31   C31    1.5568  112.74   84.35  114.46   1.3283
IC C3    O31   C31   C32    1.4497  114.46 -179.97  109.38   1.5308
IC C32   O31   *C31  O32    1.5308  109.38  179.93  126.01   1.2155
IC O31   C31   C32   C33    1.3283  109.38 -170.84  111.34   1.5485
IC C33   C31   *C32  H2X    1.5485  111.34  121.61  108.40   1.1087
IC H2X   C31   *C32  H2Y    1.1087  108.40  117.43  107.14   1.1088
IC C21   C22   C23   C24    1.5272  112.68  175.56  111.73   1.5363
IC C24   C22   *C23  H3R    1.5363  111.73 -120.81  110.11   1.1145
IC H3R   C22   *C23  H3S    1.1145  110.11 -117.48  109.04   1.1116
IC C22   C23   C24   C25    1.5472  111.73  173.71  114.56   1.5410
IC C25   C23   *C24  H4R    1.5410  114.56 -123.15  109.70   1.1117
IC H4R   C23   *C24  H4S    1.1117  109.70 -116.25  107.41   1.1147
IC C23   C24   C25   C26    1.5363  114.56 -101.06  113.88   1.5404
IC C26   C24   *C25  H5R    1.5404  113.88 -117.91  107.22   1.1152
IC H5R   C24   *C25  H5S    1.1152  107.22 -116.69  110.63   1.1112
IC C24   C25   C26   C27    1.5410  113.88   78.48  113.78   1.5359
IC C27   C25   *C26  H6R    1.5359  113.78 -122.82  108.25   1.1113
IC H6R   C25   *C26  H6S    1.1113  108.25 -116.47  109.24   1.1134
IC C25   C26   C27   C28    1.5404  113.78 -167.71  114.19   1.5391
IC C28   C26   *C27  H7R    1.5391  114.19 -122.39  108.82   1.1132
IC H7R   C26   *C27  H7S    1.1132  108.82 -116.22  109.45   1.1093
IC C26   C27   C28   C29    1.5359  114.19   63.84  114.54   1.5407
IC C29   C27   *C28  H8R    1.5407  114.54 -123.40  109.69   1.1120
IC H8R   C27   *C28  H8S    1.1120  109.69 -116.61  107.71   1.1148
IC C27   C28   C29   C210   1.5391  114.54   47.95  113.52   1.5387
IC C210  C28   *C29  H9R    1.5387  113.52  121.39  108.13   1.1124
IC H9R   C28   *C29  H9S    1.1124  108.13  116.73  109.70   1.1119
IC C28   C29   C210  C211   1.5407  113.52  163.36  114.10   1.5371
IC C211  C29   *C21  H10R   6.4029   22.05  -57.44   14.61   5.3325
IC H10R  C29   *C21  H10S   5.3325   14.61  103.70   10.12   4.9740
IC C29   C210  C211  C212   1.5387  114.10 -103.31  113.12   1.5385
IC C212  C210  *C21  H11R   6.8707   21.06   49.29   21.37   5.9018
IC H11R  C210  *C21  H11S   5.9018   21.37    6.40   12.59   7.3666
IC C210  C211  C212  C213   1.5371  113.12   64.11  114.92   1.5375
IC C213  C211  *C21  H12R   7.9157   17.01   58.55   15.73   7.4795
IC H12R  C211  *C21  H12S   7.4795   15.73  -29.21   19.67   6.0830
IC C211  C212  C213  C214   1.5385  114.92   72.92  113.24   1.5357
IC C214  C212  *C21  H13R   9.2399    7.09   23.37   16.22   7.6363
IC H13R  C212  *C21  H13S   7.6363   16.22   48.45   12.87   8.2194
IC C212  C213  C214  C215   1.5375  113.24  179.54  113.61   1.5368
IC C215  C213  *C21  H14R  10.3725    4.79  -62.68   11.93   9.1709
IC H14R  C213  *C21  H14S   9.1709   11.93  -59.77    8.46   9.6559
IC C213  C214  C215  C216   1.5357  113.61  -60.55  114.65   1.5327
IC C216  C214  *C21  H15R  10.8653   11.50  -58.65   11.55  10.1771
IC H15R  C214  *C21  H15S  10.1771   11.55  -14.52    4.14  11.2725
IC C214  C215  C216  H16R   1.5368  114.65 -175.03  110.26   1.1114
IC H16R  C215  *C21  H16S  11.8086    8.52    8.95   12.18  10.1775
IC H16R  C215  *C21  H16T  11.8086    8.52   49.95   10.86  11.1647
IC C31   C32   C33   C34    1.5308  111.34 -178.05  114.31   1.5377
IC C34   C32   *C33  H3X    1.5377  114.31  121.43  109.27   1.1154
IC H3X   C32   *C33  H3Y    1.1154  109.27  116.81  109.17   1.1147
IC C32   C33   C34   C35    1.5485  114.31   61.00  113.22   1.5352
IC C35   C33   *C34  H4X    1.5352  113.22 -122.19  109.81   1.1134
IC H4X   C33   *C34  H4Y    1.1134  109.81 -117.41  108.08   1.1148
IC C33   C34   C35   C36    1.5377  113.22  167.33  113.42   1.5371
IC C36   C34   *C35  H5X    1.5371  113.42 -121.19  109.26   1.1136
IC H5X   C34   *C35  H5Y    1.1136  109.26 -117.18  108.56   1.1100
IC C34   C35   C36   C37    1.5352  113.42  170.70  113.15   1.5402
IC C37   C35   *C36  H6X    1.5402  113.15 -122.74  110.16   1.1113
IC H6X   C35   *C36  H6Y    1.1113  110.16 -116.48  107.91   1.1132
IC C35   C36   C37   C38    1.5371  113.15 -107.42  114.17   1.5413
IC C38   C36   *C37  H7X    1.5413  114.17 -119.83  108.30   1.1143
IC H7X   C36   *C37  H7Y    1.1143  108.30 -116.34  109.57   1.1116
IC C36   C37   C38   C39    1.5402  114.17   57.75  115.11   1.5391
IC C39   C37   *C38  H8X    1.5391  115.11 -120.86  107.77   1.1143
IC H8X   C37   *C38  H8Y    1.1143  107.77 -116.36  109.13   1.1127
IC C37   C38   C39   C310   1.5413  115.11   66.40  114.23   1.5367
IC C310  C38   *C39  H9X    1.5367  114.23  120.97  108.85   1.1133
IC H9X   C38   *C39  H9Y    1.1133  108.85  116.45  108.65   1.1110
IC C38   C39   C310  C311   1.5391  114.23 -179.12  113.89   1.5404
IC C311  C39   *C31  H10X   6.2934   21.31  -47.35   17.01   7.4132
IC H10X  C39   *C31  H10Y   7.4132   17.01  -17.22   15.51   5.7158
IC C39   C310  C311  C312   1.5367  113.89   58.71  114.22   1.5404
IC C312  C310  *C31  H11X   5.3241   22.48  -57.41   19.30   6.1883
IC H11X  C310  *C31  H11Y   6.1883   19.30   38.38   16.93   7.3078
IC C310  C311  C312  C313   1.5404  114.22  -99.82  114.24   1.5395
IC C313  C311  *C31  H12X   6.2651   23.77   33.63   13.80   4.5403
IC H12X  C311  *C31  H12Y   4.5403   13.80  -82.82   17.81   4.9762
IC C311  C312  C313  C314   1.5404  114.24  -73.49  113.17   1.5370
IC C314  C312  *C31  H13X   7.3031   15.08   73.86   14.00   6.9234
IC H13X  C312  *C31  H13Y   6.9234   14.00  -34.30   21.82   5.8233
IC C312  C313  C314  C315   1.5395  113.17 -176.13  113.94   1.5364
IC C315  C313  *C31  H14X   8.3780   11.68  -41.53   18.01   6.9121
IC H14X  C313  *C31  H14Y   6.9121   18.01  -38.94   11.56   7.9207
IC C313  C314  C315  C316   1.5370  113.94  -63.79  114.35   1.5316
IC C316  C314  *C31  H15X   9.2795   11.54  -49.87   15.35   8.0230
IC H15X  C314  *C31  H15Y   8.0230   15.35  -34.00    8.38   9.1060
IC C314  C315  C316  H16X   1.5364  114.35 -176.22  110.44   1.1109
IC H16X  C315  *C31  H16Y  10.1379    8.04   22.11   14.30   8.8264
IC H16X  C315  *C31  H16Z  10.1379    8.04   64.08   10.71   9.7633

RESI DPPA        -1.00 ! 2,3 dipalmitoyl--D-glycero-1-Phosphatidic acid
!
!  R1 - CH2
!       |
!  R2 - CH
!       |     (-)
!       CH2 - PO4 - H
!
! Polar Head and glycerol backbone
GROUP                 !            H12
                      !            |     
ATOM P    PL     1.50 !   (-) O13  O12
ATOM O13  O2L   -0.82 !         \ /      alpha3
ATOM O14  O2L   -0.82 !          P (+)
ATOM O12  OHL   -0.68 !         / \      alpha2
ATOM H12  HOL    0.34 !   (-) O14  O11
ATOM O11  OSLP  -0.62 !            |
ATOM C1   CTL2  -0.08 !            |     alpha1
ATOM HA   HAL2   0.09 !       HA---C1---HB
ATOM HB   HAL2   0.09 !            |     theta1
GROUP                 !            |
ATOM C2   CTL1   0.17 !       HS---C2--------------
ATOM HS   HAL1   0.09 !            | beta1        |
ATOM O21  OSL   -0.49 !       O22  O21          theta3
ATOM C21  CL     0.90 !        \\ /  beta2        |
ATOM O22  OBL   -0.63 !          C21              |
ATOM C22  CTL2  -0.22 !          |   beta3        |
ATOM H2R  HAL2   0.09 !   H2R---C22---H2S         |
ATOM H2S  HAL2   0.09 !          |                |
GROUP                 !          |    beta4       |
ATOM C3   CTL2   0.08 !          |                |
ATOM HX   HAL2   0.09 !          |           HX---C3---HY
ATOM HY   HAL2   0.09 !          |                |   gamma1
ATOM O31  OSL   -0.49 !          |           O32  O31
ATOM C31  CL     0.90 !          |            \\ /    gamma2
ATOM O32  OBL   -0.63 !          |              C31
ATOM C32  CTL2  -0.22 !          |              |     gamma3
ATOM H2X  HAL2   0.09 !          |        H2X---C32---H2Y
ATOM H2Y  HAL2   0.09 !          |              |
GROUP                 !          |              |      gamma4
ATOM C23  CTL2  -0.18 !          |              |
ATOM H3R  HAL2   0.09 !   H3R ---C23---H3S
ATOM H3S  HAL2   0.09 !          |              |
GROUP                 !
ATOM C24  CTL2  -0.18 !          |
ATOM H4R  HAL2   0.09 !   H4R ---C24---H4S      |
ATOM H4S  HAL2   0.09 !          |
GROUP                 !
ATOM C25  CTL2  -0.18 !          |              |
ATOM H5R  HAL2   0.09 !   H5R ---C25---H5S
ATOM H5S  HAL2   0.09 !          |              |
GROUP                 !
ATOM C26  CTL2  -0.18 !          |
ATOM H6R  HAL2   0.09 !   H6R ---C26---H6S      |
ATOM H6S  HAL2   0.09 !          |
GROUP                 !
ATOM C27  CTL2  -0.18 !          |              |
ATOM H7R  HAL2   0.09 !   H7R ---C27---H7S
ATOM H7S  HAL2   0.09 !          |              |
GROUP                 !
ATOM C28  CTL2  -0.18 !          |
ATOM H8R  HAL2   0.09 !   H8R ---C28---H8S      |
ATOM H8S  HAL2   0.09 !          |
GROUP                 !
ATOM C29  CTL2  -0.18 !          |              |
ATOM H9R  HAL2   0.09 !   H9R ---C29---H9S
ATOM H9S  HAL2   0.09 !          |              |
GROUP                 !
ATOM C210 CTL2  -0.18 !          |
ATOM H10R HAL2   0.09 !   H10R---C210--H10S     |
ATOM H10S HAL2   0.09 !          |
GROUP                 !
ATOM C211 CTL2  -0.18 !          |              |
ATOM H11R HAL2   0.09 !   H11R---C211--H11S
ATOM H11S HAL2   0.09 !          |              |
GROUP                 !
ATOM C212 CTL2  -0.18 !          |
ATOM H12R HAL2   0.09 !   H12R---C212--H12S     |
ATOM H12S HAL2   0.09 !          |
GROUP                 !
ATOM C213 CTL2  -0.18 !          |              |
ATOM H13R HAL2   0.09 !   H13R---C213--H13S
ATOM H13S HAL2   0.09 !          |              |
GROUP                 !
ATOM C214 CTL2  -0.18 !          |              |
ATOM H14R HAL2   0.09 !   H14R---C214--H14S
ATOM H14S HAL2   0.09 !          |              |
GROUP                 !
ATOM C215 CTL2  -0.18 !          |              |
ATOM H15R HAL2   0.09 !   H15R---C215--H15S
ATOM H15S HAL2   0.09 !          |              |
GROUP                 !
ATOM C216 CTL3  -0.27 !          |
ATOM H16R HAL3   0.09 !   H16R---C216--H16S     |
ATOM H16S HAL3   0.09 !          |
ATOM H16T HAL3   0.09 !         H16T            |
GROUP                 !
ATOM C33  CTL2  -0.18 !                         |
ATOM H3X  HAL2   0.09 !                  H3X ---C33---H3Y
ATOM H3Y  HAL2   0.09 !                         |
GROUP                 !
ATOM C34  CTL2  -0.18 !                         |
ATOM H4X  HAL2   0.09 !                  H4X ---C34---H4Y
ATOM H4Y  HAL2   0.09 !                         |
GROUP                 !
ATOM C35  CTL2  -0.18 !                         |
ATOM H5X  HAL2   0.09 !                  H5X ---C35---H5Y
ATOM H5Y  HAL2   0.09 !                         |
GROUP                 !
ATOM C36  CTL2  -0.18 !                         |
ATOM H6X  HAL2   0.09 !                  H6X ---C36---H6Y
ATOM H6Y  HAL2   0.09 !                         |
GROUP                 !
ATOM C37  CTL2  -0.18 !                         |
ATOM H7X  HAL2   0.09 !                  H7X ---C37---H7Y
ATOM H7Y  HAL2   0.09 !                         |
GROUP                 !
ATOM C38  CTL2  -0.18 !                         |
ATOM H8X  HAL2   0.09 !                  H8X ---C38---H8Y
ATOM H8Y  HAL2   0.09 !                         |
GROUP                 !
ATOM C39  CTL2  -0.18 !                         |
ATOM H9X  HAL2   0.09 !                  H9X ---C39---H9Y
ATOM H9Y  HAL2   0.09 !                         |
GROUP                 !
ATOM C310 CTL2  -0.18 !                         |
ATOM H10X HAL2   0.09 !                  H10X---C310--H10Y
ATOM H10Y HAL2   0.09 !                         |
GROUP                 !
ATOM C311 CTL2  -0.18 !                         |
ATOM H11X HAL2   0.09 !                  H11X---C311--H11Y
ATOM H11Y HAL2   0.09 !                         |
GROUP                 !
ATOM C312 CTL2  -0.18 !                         |
ATOM H12X HAL2   0.09 !                  H12X---C312--H12Y
ATOM H12Y HAL2   0.09 !                         |
GROUP                 !
ATOM C313 CTL2  -0.18 !                         |
ATOM H13X HAL2   0.09 !                  H13X---C313--H13Y
ATOM H13Y HAL2   0.09 !                         |
GROUP                 !
ATOM C314 CTL2  -0.18 !                         |
ATOM H14X HAL2   0.09 !                  H14X---C314--H14Y
ATOM H14Y HAL2   0.09 !                         |
GROUP                 !
ATOM C315 CTL2  -0.18 !                         |
ATOM H15X HAL2   0.09 !                  H15X---C315--H15Y
ATOM H15Y HAL2   0.09 !                         |
GROUP                 !
ATOM C316 CTL3  -0.27 !                         |
ATOM H16X HAL3   0.09 !                  H16X---C316--H16Y
ATOM H16Y HAL3   0.09 !                         |
ATOM H16Z HAL3   0.09 !                         H16Z

! Polar Head
BOND  O12  P         P    O11       P    O13       P    O14
BOND  O12  H12       O11  C1
! Glycerol Backbone
BOND  C1   HA        C1    HB       C1   C2        
BOND  C2   HS        C2    C3       C2   O21
BOND  C3   HX        C3    HY       C3   O31
! Chain #2
BOND  O21  C21
BOND  C21  C22
DOUBLE C21  O22
BOND  C22  H2R       C22  H2S       C22  C23
BOND  C23  H3R       C23  H3S       C23  C24
BOND  C24  H4R       C24  H4S       C24  C25
BOND  C25  H5R       C25  H5S       C25  C26
BOND  C26  H6R       C26  H6S       C26  C27
BOND  C27  H7R       C27  H7S       C27  C28
BOND  C28  H8R       C28  H8S       C28  C29
BOND  C29  H9R       C29  H9S       C29  C210
BOND  C210 H10R      C210 H10S      C210 C211
BOND  C211 H11R      C211 H11S      C211 C212
BOND  C212 H12R      C212 H12S      C212 C213
BOND  C213 H13R      C213 H13S      C213 C214
BOND  C214 H14R      C214 H14S      C214 C215
BOND  C215 H15R      C215 H15S      C215 C216
BOND  C216 H16R      C216 H16S      C216 H16T
! Chain #3
BOND  O31  C31
BOND  C31  C32
DOUBLE  C31  O32
BOND  C32  H2X       C32  H2Y       C32  C33
BOND  C33  H3X       C33  H3Y       C33  C34
BOND  C34  H4X       C34  H4Y       C34  C35
BOND  C35  H5X       C35  H5Y       C35  C36
BOND  C36  H6X       C36  H6Y       C36  C37
BOND  C37  H7X       C37  H7Y       C37  C38
BOND  C38  H8X       C38  H8Y       C38  C39
BOND  C39  H9X       C39  H9Y       C39  C310
BOND  C310 H10X      C310 H10Y      C310 C311
BOND  C311 H11X      C311 H11Y      C311 C312
BOND  C312 H12X      C312 H12Y      C312 C313
BOND  C313 H13X      C313 H13Y      C313 C314
BOND  C314 H14X      C314 H14Y      C314 C315
BOND  C315 H15X      C315 H15Y      C315 C316
BOND  C316 H16X      C316 H16Y      C316 H16Z

IMPR C21 O21 C22 O22    C31 O31 C32 O32

!IC table from IC generate, minimized geometry
IC O11   P     O12   H12    1.5816  105.94 -176.82  105.36   0.9597
IC O12   O11   *P    O13    1.5645  105.94  112.01  111.41   1.4721
IC O12   O11   *P    O14    1.5645  105.94 -112.18  111.94   1.4702
IC O12   P     O11   C1     1.5645  105.94  -71.73  118.23   1.4314
IC P     O11   C1    C2     1.5816  118.23 -173.42  110.42   1.5524
IC C2    O11   *C1   HA     1.5524  110.42 -121.50  111.27   1.1146
IC HA    O11   *C1   HB     1.1146  111.27 -120.30  110.09   1.1174
IC O11   C1    C2    C3     1.4314  110.42   32.62  110.59   1.5581
IC C3    C1    *C2   O21    1.5581  110.59  120.14  109.54   1.4411
IC C3    C1    *C2   HS     1.5581  110.59 -117.28  108.89   1.1154
IC C1    C2    O21   C21    1.5524  109.54   71.21  114.13   1.3179
IC C2    O21   C21   C22    1.4411  114.13 -165.28  109.22   1.5267
IC C22   O21   *C21  O22    1.5267  109.22 -179.94  126.59   1.2185
IC O21   C21   C22   C23    1.3179  109.22   58.08  112.19   1.5464
IC C23   C21   *C22  H2R    1.5464  112.19 -121.68  108.09   1.1086
IC H2R   C21   *C22  H2S    1.1086  108.09 -117.42  107.19   1.1092
IC C1    C2    C3    O31    1.5524  110.59  168.87  113.51   1.4480
IC O31   C2    *C3   HX     1.4480  113.51 -119.34  106.36   1.1130
IC HX    C2    *C3   HY     1.1130  106.36 -114.69  109.13   1.1153
IC C2    C3    O31   C31    1.5581  113.51   77.85  114.96   1.3223
IC C3    O31   C31   C32    1.4480  114.96  179.20  108.72   1.5297
IC C32   O31   *C31  O32    1.5297  108.72 -179.17  126.48   1.2160
IC O31   C31   C32   C33    1.3223  108.72 -172.45  111.89   1.5463
IC C33   C31   *C32  H2X    1.5463  111.89  120.98  107.64   1.1092
IC H2X   C31   *C32  H2Y    1.1092  107.64  117.26  107.98   1.1084
IC C21   C22   C23   C24    1.5267  112.19  175.92  112.10   1.5352
IC C24   C22   *C23  H3R    1.5352  112.10 -121.22  110.20   1.1144
IC H3R   C22   *C23  H3S    1.1144  110.20 -117.09  109.01   1.1131
IC C22   C23   C24   C25    1.5464  112.10  169.42  113.73   1.5400
IC C25   C23   *C24  H4R    1.5400  113.73 -122.22  109.52   1.1125
IC H4R   C23   *C24  H4S    1.1125  109.52 -116.54  107.92   1.1137
IC C23   C24   C25   C26    1.5352  113.73 -105.46  113.19   1.5398
IC C26   C24   *C25  H5R    1.5398  113.19 -118.95  107.96   1.1143
IC H5R   C24   *C25  H5S    1.1143  107.96 -116.97  110.17   1.1121
IC C24   C25   C26   C27    1.5400  113.19   71.19  113.63   1.5373
IC C27   C25   *C26  H6R    1.5373  113.63 -122.19  107.57   1.1111
IC H6R   C25   *C26  H6S    1.1111  107.57 -116.44  109.54   1.1126
IC C25   C26   C27   C28    1.5398  113.63 -162.37  114.47   1.5405
IC C28   C26   *C27  H7R    1.5405  114.47 -122.52  108.53   1.1133
IC H7R   C26   *C27  H7S    1.1133  108.53 -115.83  109.51   1.1083
IC C26   C27   C28   C29    1.5373  114.47   65.65  114.87   1.5417
IC C29   C27   *C28  H8R    1.5417  114.87 -122.39  108.61   1.1125
IC H8R   C27   *C28  H8S    1.1125  108.61 -116.27  108.57   1.1124
IC C27   C28   C29   C210   1.5405  114.87   57.11  115.92   1.5430
IC C210  C28   *C29  H9R    1.5430  115.92  123.11  109.07   1.1124
IC H9R   C28   *C29  H9S    1.1124  109.07  115.74  108.00   1.1127
IC C28   C29   C210  C211   1.5417  115.92   78.72  114.95   1.5410
IC C211  C29   *C21  H10R   6.0413   22.61   59.73   18.34   6.0913
IC H10R  C29   *C21  H10S   6.0913   18.34  -12.50    7.26   4.6601
IC C29   C210  C211  C212   1.5430  114.95 -116.06  115.09   1.5417
IC C212  C210  *C21  H11R   5.1474   27.10   40.81   19.33   6.4028
IC H11R  C210  *C21  H11S   6.4028   19.33  -47.54   16.08   7.0023
IC C210  C211  C212  C213   1.5410  115.09   81.88  115.76   1.5376
IC C213  C211  *C21  H12R   5.3783   25.57   56.67   21.01   5.7167
IC H12R  C211  *C21  H12S   5.7167   21.01    1.43   11.63   4.1102
IC C211  C212  C213  C214   1.5417  115.76   62.94  113.89   1.5364
IC C214  C212  *C21  H13R   6.9012   18.22   21.04   24.57   4.9886
IC H13R  C212  *C21  H13S   4.9886   24.57  -50.12   24.50   5.1220
IC C212  C213  C214  C215   1.5376  113.89  176.97  112.59   1.5336
IC C215  C213  *C21  H14R   7.4931   12.95 -117.36    6.07   7.4528
IC H14R  C213  *C21  H14S   7.4528    6.07 -142.25    8.62   7.3321
IC C213  C214  C215  C216   1.5364  112.59 -179.50  113.24   1.5310
IC C216  C214  *C21  H15R   9.0163   10.48   19.44   17.53   7.1907
IC H15R  C214  *C21  H15S   7.1907   17.53  -48.83   17.21   7.3148
IC C214  C215  C216  H16R   1.5336  113.24 -179.96  110.42   1.1113
IC H16R  C215  *C21  H16S   9.5324    5.29 -140.37    6.28   9.4718
IC H16R  C215  *C21  H16T   9.5324    5.29  115.15    7.56   9.3749
IC C31   C32   C33   C34    1.5297  111.89  175.33  112.45   1.5336
IC C34   C32   *C33  H3X    1.5336  112.45  122.11  109.85   1.1138
IC H3X   C32   *C33  H3Y    1.1138  109.85  117.51  109.20   1.1151
IC C32   C33   C34   C35    1.5463  112.45 -176.15  112.80   1.5368
IC C35   C33   *C34  H4X    1.5368  112.80 -122.23  109.26   1.1118
IC H4X   C33   *C34  H4Y    1.1118  109.26 -117.24  108.46   1.1133
IC C33   C34   C35   C36    1.5336  112.80  172.61  113.83   1.5396
IC C36   C34   *C35  H5X    1.5396  113.83 -119.92  107.88   1.1145
IC H5X   C34   *C35  H5Y    1.1145  107.88 -116.73  109.60   1.1120
IC C34   C35   C36   C37    1.5368  113.83   69.29  114.47   1.5406
IC C37   C35   *C36  H6X    1.5406  114.47 -123.10  108.54   1.1122
IC H6X   C35   *C36  H6Y    1.1122  108.54 -115.84  108.55   1.1136
IC C35   C36   C37   C38    1.5396  114.47 -126.05  113.77   1.5406
IC C38   C36   *C37  H7X    1.5406  113.77 -120.41  108.14   1.1139
IC H7X   C36   *C37  H7Y    1.1139  108.14 -116.16  109.81   1.1106
IC C36   C37   C38   C39    1.5406  113.77   69.90  114.03   1.5380
IC C39   C37   *C38  H8X    1.5380  114.03 -121.39  108.10   1.1134
IC H8X   C37   *C38  H8Y    1.1134  108.10 -116.87  109.43   1.1126
IC C37   C38   C39   C310   1.5406  114.03   75.43  113.42   1.5362
IC C310  C38   *C39  H9X    1.5362  113.42  120.82  109.22   1.1130
IC H9X   C38   *C39  H9Y    1.1130  109.22  116.90  109.06   1.1105
IC C38   C39   C310  C311   1.5380  113.42 -162.61  114.37   1.5390
IC C311  C39   *C31  H10X   5.8375   21.27  -28.85   16.15   7.6495
IC H10X  C39   *C31  H10Y   7.6495   16.15  -32.50   18.11   6.2888
IC C39   C310  C311  C312   1.5362  114.37  -60.29  115.32   1.5386
IC C312  C310  *C31  H11X   6.6466   22.60  -54.13   18.78   6.0145
IC H11X  C310  *C31  H11Y   6.0145   18.78   47.30   11.65   4.7624
IC C310  C311  C312  C313   1.5390  115.32   92.00  113.74   1.5392
IC C313  C311  *C31  H12X   6.4082   23.72  -51.80   18.18   6.7026
IC H12X  C311  *C31  H12Y   6.7026   18.18   36.79    9.70   7.7005
IC C311  C312  C313  C314   1.5386  113.74  172.94  113.77   1.5392
IC C314  C312  *C31  H13X   7.5107   19.80   50.20   19.05   6.6388
IC H13X  C312  *C31  H13Y   6.6388   19.05  -40.41   16.81   5.4015
IC C312  C313  C314  C315   1.5392  113.77   96.33  114.54   1.5394
IC C315  C313  *C31  H14X   8.8064    7.46  -27.12   16.78   7.2510
IC H14X  C313  *C31  H14Y   7.2510   16.78  -49.46   13.25   7.8478
IC C313  C314  C315  C316   1.5392  114.54  -61.20  115.22   1.5318
IC C316  C314  *C31  H15X   9.5613   10.75  -63.75   12.84   8.7045
IC H15X  C314  *C31  H15Y   8.7045   12.84  -43.72    4.79   9.5540
IC C314  C315  C316  H16X   1.5394  115.22 -176.13  110.54   1.1109
IC H16X  C315  *C31  H16Y  10.5468    7.86    6.42   13.91   9.0878
IC H16X  C315  *C31  H16Z  10.5468    7.86   51.47   11.93   9.8230

RESI DPPG        -1.00 ! 2,3 dipalmitoyl-D-glycero-1-Phosphatidylglycerol
!
!  R1 - CH2
!       |
!  R2 - CH
!       |
!       CH2 - PO4 - CH2 - CH(OH) - CH2OH
!
! Polar Head and glycerol backbone
GROUP                 !
ATOM C13  CTL2   0.05 !
ATOM H13A HAL2   0.09 !           H13A
ATOM H13B HAL2   0.09 !            |
ATOM OC3  OHL   -0.65 !            |
ATOM HO3  HOL    0.42 !     H13B--C13---OC3--HO3
GROUP                 !            |
ATOM C12  CTL1   0.14 !            |
ATOM H12A HAL1   0.09 !            |
ATOM OC2  OHL   -0.65 !     H12A--C12---OC2--HO2
ATOM HO2  HOL    0.42 !            |
GROUP                 !            |     alpha5
ATOM C11  CTL2  -0.08 !            |
ATOM H11A HAL2   0.09 !     H11A--C11---H11B
ATOM H11B HAL2   0.09 !            |     alpha4
ATOM P    PL     1.50 !   (-) O13  O12
ATOM O13  O2L   -0.78 !         \ /      alpha3
ATOM O14  O2L   -0.78 !          P (+)
ATOM O12  OSLP  -0.57 !         / \      alpha2
ATOM O11  OSLP  -0.57 !   (-) O14  O11
ATOM C1   CTL2  -0.08 !            |     alpha1
ATOM HA   HAL2   0.09 !       HA---C1---HB
ATOM HB   HAL2   0.09 !            |     theta1
GROUP                 !            |
ATOM C2   CTL1   0.17 !       HS---C2--------------
ATOM HS   HAL1   0.09 !            | beta1        |
ATOM O21  OSL   -0.49 !       O22  O21          theta3
ATOM C21  CL     0.90 !        \\ /  beta2        |
ATOM O22  OBL   -0.63 !          C21              |
ATOM C22  CTL2  -0.22 !          |   beta3        |
ATOM H2R  HAL2   0.09 !   H2R---C22---H2S         |
ATOM H2S  HAL2   0.09 !          |                |
GROUP                 !          |    beta4       |
ATOM C3   CTL2   0.08 !          |                |
ATOM HX   HAL2   0.09 !          |           HX---C3---HY
ATOM HY   HAL2   0.09 !          |                |   gamma1
ATOM O31  OSL   -0.49 !          |           O32  O31
ATOM C31  CL     0.90 !          |            \\ /    gamma2
ATOM O32  OBL   -0.63 !          |              C31
ATOM C32  CTL2  -0.22 !          |              |     gamma3
ATOM H2X  HAL2   0.09 !          |        H2X---C32---H2Y
ATOM H2Y  HAL2   0.09 !          |              |
GROUP                 !          |              |      gamma4
ATOM C23  CTL2  -0.18 !          |              |
ATOM H3R  HAL2   0.09 !   H3R ---C23---H3S
ATOM H3S  HAL2   0.09 !          |              |
GROUP                 !
ATOM C24  CTL2  -0.18 !          |
ATOM H4R  HAL2   0.09 !   H4R ---C24---H4S      |
ATOM H4S  HAL2   0.09 !          |
GROUP                 !
ATOM C25  CTL2  -0.18 !          |              |
ATOM H5R  HAL2   0.09 !   H5R ---C25---H5S
ATOM H5S  HAL2   0.09 !          |              |
GROUP                 !
ATOM C26  CTL2  -0.18 !          |
ATOM H6R  HAL2   0.09 !   H6R ---C26---H6S      |
ATOM H6S  HAL2   0.09 !          |
GROUP                 !
ATOM C27  CTL2  -0.18 !          |              |
ATOM H7R  HAL2   0.09 !   H7R ---C27---H7S
ATOM H7S  HAL2   0.09 !          |              |
GROUP                 !
ATOM C28  CTL2  -0.18 !          |
ATOM H8R  HAL2   0.09 !   H8R ---C28---H8S      |
ATOM H8S  HAL2   0.09 !          |
GROUP                 !
ATOM C29  CTL2  -0.18 !          |              |
ATOM H9R  HAL2   0.09 !   H9R ---C29---H9S
ATOM H9S  HAL2   0.09 !          |              |
GROUP                 !
ATOM C210 CTL2  -0.18 !          |
ATOM H10R HAL2   0.09 !   H10R---C210--H10S     |
ATOM H10S HAL2   0.09 !          |
GROUP                 !
ATOM C211 CTL2  -0.18 !          |              |
ATOM H11R HAL2   0.09 !   H11R---C211--H11S
ATOM H11S HAL2   0.09 !          |              |
GROUP                 !
ATOM C212 CTL2  -0.18 !          |
ATOM H12R HAL2   0.09 !   H12R---C212--H12S     |
ATOM H12S HAL2   0.09 !          |
GROUP                 !
ATOM C213 CTL2  -0.18 !          |              |
ATOM H13R HAL2   0.09 !   H13R---C213--H13S
ATOM H13S HAL2   0.09 !          |              |
GROUP                 !
ATOM C214 CTL2  -0.18 !          |              |
ATOM H14R HAL2   0.09 !   H14R---C214--H14S
ATOM H14S HAL2   0.09 !          |              |
GROUP                 !
ATOM C215 CTL2  -0.18 !          |              |
ATOM H15R HAL2   0.09 !   H15R---C215--H15S
ATOM H15S HAL2   0.09 !          |              |
GROUP                 !
ATOM C216 CTL3  -0.27 !          |
ATOM H16R HAL3   0.09 !   H16R---C216--H16S     |
ATOM H16S HAL3   0.09 !          |
ATOM H16T HAL3   0.09 !         H16T            |
GROUP                 !
ATOM C33  CTL2  -0.18 !                         |
ATOM H3X  HAL2   0.09 !                  H3X ---C33---H3Y
ATOM H3Y  HAL2   0.09 !                         |
GROUP                 !
ATOM C34  CTL2  -0.18 !                         |
ATOM H4X  HAL2   0.09 !                  H4X ---C34---H4Y
ATOM H4Y  HAL2   0.09 !                         |
GROUP                 !
ATOM C35  CTL2  -0.18 !                         |
ATOM H5X  HAL2   0.09 !                  H5X ---C35---H5Y
ATOM H5Y  HAL2   0.09 !                         |
GROUP                 !
ATOM C36  CTL2  -0.18 !                         |
ATOM H6X  HAL2   0.09 !                  H6X ---C36---H6Y
ATOM H6Y  HAL2   0.09 !                         |
GROUP                 !
ATOM C37  CTL2  -0.18 !                         |
ATOM H7X  HAL2   0.09 !                  H7X ---C37---H7Y
ATOM H7Y  HAL2   0.09 !                         |
GROUP                 !
ATOM C38  CTL2  -0.18 !                         |
ATOM H8X  HAL2   0.09 !                  H8X ---C38---H8Y
ATOM H8Y  HAL2   0.09 !                         |
GROUP                 !
ATOM C39  CTL2  -0.18 !                         |
ATOM H9X  HAL2   0.09 !                  H9X ---C39---H9Y
ATOM H9Y  HAL2   0.09 !                         |
GROUP                 !
ATOM C310 CTL2  -0.18 !                         |
ATOM H10X HAL2   0.09 !                  H10X---C310--H10Y
ATOM H10Y HAL2   0.09 !                         |
GROUP                 !
ATOM C311 CTL2  -0.18 !                         |
ATOM H11X HAL2   0.09 !                  H11X---C311--H11Y
ATOM H11Y HAL2   0.09 !                         |
GROUP                 !
ATOM C312 CTL2  -0.18 !                         |
ATOM H12X HAL2   0.09 !                  H12X---C312--H12Y
ATOM H12Y HAL2   0.09 !                         |
GROUP                 !
ATOM C313 CTL2  -0.18 !                         |
ATOM H13X HAL2   0.09 !                  H13X---C313--H13Y
ATOM H13Y HAL2   0.09 !                         |
GROUP                 !
ATOM C314 CTL2  -0.18 !                         |
ATOM H14X HAL2   0.09 !                  H14X---C314--H14Y
ATOM H14Y HAL2   0.09 !                         |
GROUP                 !
ATOM C315 CTL2  -0.18 !                         |
ATOM H15X HAL2   0.09 !                  H15X---C315--H15Y
ATOM H15Y HAL2   0.09 !                         |
GROUP                 !
ATOM C316 CTL3  -0.27 !                         |
ATOM H16X HAL3   0.09 !                  H16X---C316--H16Y
ATOM H16Y HAL3   0.09 !                         |
ATOM H16Z HAL3   0.09 !                         H16Z

! Polar Head
BOND  HO3  OC3       OC3  C13       C13  H13A      C13  H13B      C13  C12
BOND  HO2  OC2       OC2  C12       C12  H12A      C12  C11
BOND  C11  H11A      C11  H11B      C11  O12       O11  C1
BOND  O12  P         P    O11       P    O13       P    O14
! Glycerol Backbone
BOND  C1   HA        C1    HB       C1   C2        
BOND  C2   HS        C2    C3       C2   O21
BOND  C3   HX        C3    HY       C3   O31
! Chain #2
BOND  O21  C21
BOND  C21  C22
DOUBLE C21  O22
BOND  C22  H2R       C22  H2S       C22  C23
BOND  C23  H3R       C23  H3S       C23  C24
BOND  C24  H4R       C24  H4S       C24  C25
BOND  C25  H5R       C25  H5S       C25  C26
BOND  C26  H6R       C26  H6S       C26  C27
BOND  C27  H7R       C27  H7S       C27  C28
BOND  C28  H8R       C28  H8S       C28  C29
BOND  C29  H9R       C29  H9S       C29  C210
BOND  C210 H10R      C210 H10S      C210 C211
BOND  C211 H11R      C211 H11S      C211 C212
BOND  C212 H12R      C212 H12S      C212 C213
BOND  C213 H13R      C213 H13S      C213 C214
BOND  C214 H14R      C214 H14S      C214 C215
BOND  C215 H15R      C215 H15S      C215 C216
BOND  C216 H16R      C216 H16S      C216 H16T
! Chain #3
BOND  O31  C31
BOND  C31  C32
DOUBLE  C31  O32
BOND  C32  H2X       C32  H2Y       C32  C33
BOND  C33  H3X       C33  H3Y       C33  C34
BOND  C34  H4X       C34  H4Y       C34  C35
BOND  C35  H5X       C35  H5Y       C35  C36
BOND  C36  H6X       C36  H6Y       C36  C37
BOND  C37  H7X       C37  H7Y       C37  C38
BOND  C38  H8X       C38  H8Y       C38  C39
BOND  C39  H9X       C39  H9Y       C39  C310
BOND  C310 H10X      C310 H10Y      C310 C311
BOND  C311 H11X      C311 H11Y      C311 C312
BOND  C312 H12X      C312 H12Y      C312 C313
BOND  C313 H13X      C313 H13Y      C313 C314
BOND  C314 H14X      C314 H14Y      C314 C315
BOND  C315 H15X      C315 H15Y      C315 C316
BOND  C316 H16X      C316 H16Y      C316 H16Z

IMPR C21 O21 C22 O22    C31 O31 C32 O32

!IC table from IC generate, minimized geometry
IC C13   C12   C11   O12    1.5516  113.86  177.39  110.94   1.4329
IC OC3   C13   C12   C11    1.4279  111.62  -65.28  113.86   1.5470
IC OC3   C12   *C13  H13A   1.4279  111.62  121.64  109.30   1.1114
IC OC3   C12   *C13  H13B   1.4279  111.62 -120.05  108.33   1.1124
IC C12   C13   OC3   HO3    1.5516  111.62  -33.25  102.56   0.9680
IC C11   C13   *C12  OC2    1.5470  113.86  121.19  110.87   1.4235
IC OC2   C13   *C12  H12A   1.4235  110.87  118.76  108.06   1.1153
IC C13   C12   OC2   HO2    1.5516  110.87 -162.63  100.60   0.9696
IC O12   C12   *C11  H11A   1.4329  110.94 -119.23  108.49   1.1130
IC H11A  C12   *C11  H11B   1.1130  108.49 -115.94  109.18   1.1161
IC C12   C11   O12   P      1.5470  110.94   93.63  120.04   1.5904
IC C11   O12   P     O11    1.4329  120.04 -164.47  101.59   1.5892
IC O11   O12   *P    O13    1.5892  101.59 -114.60  108.45   1.4755
IC O11   O12   *P    O14    1.5892  101.59  115.63  108.70   1.4781
IC O12   P     O11   C1     1.5904  101.59  -27.62  118.80   1.4303
IC P     O11   C1    C2     1.5892  118.80 -158.81  110.93   1.5511
IC C2    O11   *C1   HA     1.5511  110.93 -121.63  110.24   1.1129
IC HA    O11   *C1   HB     1.1129  110.24 -120.25  111.14   1.1186
IC O11   C1    C2    C3     1.4303  110.93   40.46  111.05   1.5560
IC C3    C1    *C2   O21    1.5560  111.05  119.58  109.27   1.4407
IC C3    C1    *C2   HS     1.5560  111.05 -118.08  109.07   1.1154
IC C1    C2    O21   C21    1.5511  109.27   68.77  114.61   1.3180
IC C2    O21   C21   C22    1.4407  114.61 -162.88  109.06   1.5280
IC C22   O21   *C21  O22    1.5280  109.06  179.13  126.56   1.2166
IC O21   C21   C22   C23    1.3180  109.06   53.17  112.18   1.5469
IC C23   C21   *C22  H2R    1.5469  112.18 -121.75  108.04   1.1082
IC H2R   C21   *C22  H2S    1.1082  108.04 -117.37  107.14   1.1094
IC C1    C2    C3    O31    1.5511  111.05  170.57  112.26   1.4479
IC O31   C2    *C3   HX     1.4479  112.26 -118.84  106.67   1.1132
IC HX    C2    *C3   HY     1.1132  106.67 -115.02  109.54   1.1151
IC C2    C3    O31   C31    1.5560  112.26   81.50  114.74   1.3253
IC C3    O31   C31   C32    1.4479  114.74 -173.33  108.08   1.5332
IC C32   O31   *C31  O32    1.5332  108.08  179.61  126.15   1.2144
IC O31   C31   C32   C33    1.3253  108.08 -177.04  113.81   1.5470
IC C33   C31   *C32  H2X    1.5470  113.81  120.66  106.88   1.1097
IC H2X   C31   *C32  H2Y    1.1097  106.88  116.70  107.98   1.1088
IC C21   C22   C23   C24    1.5280  112.18  176.06  112.34   1.5342
IC C24   C22   *C23  H3R    1.5342  112.34 -121.17  110.08   1.1143
IC H3R   C22   *C23  H3S    1.1143  110.08 -117.33  109.19   1.1136
IC C22   C23   C24   C25    1.5469  112.34  172.23  113.38   1.5396
IC C25   C23   *C24  H4R    1.5396  113.38 -121.91  109.32   1.1126
IC H4R   C23   *C24  H4S    1.1126  109.32 -116.59  108.35   1.1133
IC C23   C24   C25   C26    1.5342  113.38 -110.46  113.02   1.5385
IC C26   C24   *C25  H5R    1.5385  113.02 -119.35  108.07   1.1142
IC H5R   C24   *C25  H5S    1.1142  108.07 -116.98  110.21   1.1123
IC C24   C25   C26   C27    1.5396  113.02   71.03  113.93   1.5386
IC C27   C25   *C26  H6R    1.5386  113.93 -122.08  107.49   1.1113
IC H6R   C25   *C26  H6S    1.1113  107.49 -115.96  109.74   1.1126
IC C25   C26   C27   C28    1.5385  113.93 -147.59  113.65   1.5384
IC C28   C26   *C27  H7R    1.5384  113.65 -122.39  108.56   1.1131
IC H7R   C26   *C27  H7S    1.1131  108.56 -116.03  110.04   1.1090
IC C26   C27   C28   C29    1.5386  113.65   71.07  114.17   1.5413
IC C29   C27   *C28  H8R    1.5413  114.17 -122.30  108.62   1.1126
IC H8R   C27   *C28  H8S    1.1126  108.62 -116.50  108.97   1.1126
IC C27   C28   C29   C210   1.5384  114.17   63.16  115.43   1.5418
IC C210  C28   *C29  H9R    1.5418  115.43  121.54  108.37   1.1128
IC H9R   C28   *C29  H9S    1.1128  108.37  116.25  109.17   1.1117
IC C28   C29   C210  C211   1.5413  115.43   63.77  114.21   1.5383
IC C211  C29   *C21  H10R   5.7002   24.22   61.29   19.31   5.4148
IC H10R  C29   *C21  H10S   5.4148   19.31  -45.05    6.15   4.1763
IC C29   C210  C211  C212   1.5418  114.21 -100.84  113.98   1.5369
IC C212  C210  *C21  H11R   5.2218   28.62   50.44   22.04   5.7557
IC H11R  C210  *C21  H11S   5.7557   22.04  -37.21   14.50   6.7798
IC C210  C211  C212  C213   1.5383  113.98 -177.16  114.12   1.5399
IC C213  C211  *C21  H12R   6.2275   24.49  -10.79   18.11   4.1637
IC H12R  C211  *C21  H12S   4.1637   18.11  -40.97   22.34   5.4886
IC C211  C212  C213  C214   1.5369  114.12  -62.39  113.99   1.5381
IC C214  C212  *C21  H13R   7.6683    7.46   34.04   19.37   6.2621
IC H13R  C212  *C21  H13S   6.2621   19.37  -51.02   19.78   6.1349
IC C212  C213  C214  C215   1.5399  113.99  100.10  113.99   1.5357
IC C215  C213  *C21  H14R   8.5188    9.30  155.53    5.65   8.2786
IC H14R  C213  *C21  H14S   8.2786    5.65  -74.03   12.62   7.7720
IC C213  C214  C215  C216   1.5381  113.99 -177.56  112.99   1.5303
IC C216  C214  *C21  H15R   9.9341    7.78  -54.23   13.51   8.6789
IC H15R  C214  *C21  H15S   8.6789   13.51   47.42   15.44   8.1446
IC C214  C215  C216  H16R   1.5357  112.99   60.73  110.35   1.1114
IC H16R  C215  *C21  H16S  10.0022    9.94  -71.95    4.09  10.5937
IC H16R  C215  *C21  H16T  10.0022    9.94   70.49    6.25  10.4440
IC C31   C32   C33   C34    1.5332  113.81  -69.76  113.48   1.5379
IC C34   C32   *C33  H3X    1.5379  113.48 -120.04  107.81   1.1134
IC H3X   C32   *C33  H3Y    1.1134  107.81 -116.77  110.11   1.1132
IC C32   C33   C34   C35    1.5470  113.48 -174.70  113.05   1.5388
IC C35   C33   *C34  H4X    1.5388  113.05 -119.75  108.33   1.1150
IC H4X   C33   *C34  H4Y    1.1150  108.33 -117.08  109.89   1.1110
IC C33   C34   C35   C36    1.5379  113.05   78.95  113.54   1.5371
IC C36   C34   *C35  H5X    1.5371  113.54 -121.79  108.12   1.1132
IC H5X   C34   *C35  H5Y    1.1132  108.12 -116.65  109.34   1.1131
IC C34   C35   C36   C37    1.5388  113.54   79.35  112.97   1.5380
IC C37   C35   *C36  H6X    1.5380  112.97 -122.73  108.56   1.1104
IC H6X   C35   *C36  H6Y    1.1104  108.56 -116.99  109.20   1.1133
IC C35   C36   C37   C38    1.5371  112.97 -169.78  113.78   1.5391
IC C38   C36   *C37  H7X    1.5391  113.78 -121.49  108.40   1.1136
IC H7X   C36   *C37  H7Y    1.1136  108.40 -116.03  109.71   1.1109
IC C36   C37   C38   C39    1.5380  113.78   63.43  114.72   1.5407
IC C39   C37   *C38  H8X    1.5407  114.72 -122.16  108.70   1.1128
IC H8X   C37   *C38  H8Y    1.1128  108.70 -116.71  108.42   1.1134
IC C37   C38   C39   C310   1.5391  114.72   57.40  113.74   1.5377
IC C310  C38   *C39  H9X    1.5377  113.74  121.23  108.61   1.1128
IC H9X   C38   *C39  H9Y    1.1128  108.61  116.24  109.15   1.1087
IC C38   C39   C310  C311   1.5407  113.74  177.22  114.38   1.5396
IC C311  C39   *C31  H10X   6.7302   21.15  -51.66   12.25   5.4275
IC H10X  C39   *C31  H10Y   5.4275   12.25   -2.84   17.29   7.1341
IC C39   C310  C311  C312   1.5377  114.38   98.32  114.24   1.5401
IC C312  C310  *C31  H11X   5.7098   23.45    8.45   15.08   7.6585
IC H11X  C310  *C31  H11Y   7.6585   15.08  -47.85   17.43   7.1025
IC C310  C311  C312  C313   1.5396  114.24  -72.50  116.35   1.5390
IC C313  C311  *C31  H12X   5.6215   22.21  -78.42    9.29   4.7736
IC H12X  C311  *C31  H12Y   4.7736    9.29   19.65   18.78   6.2615
IC C311  C312  C313  C314   1.5401  116.35  -73.79  114.08   1.5401
IC C314  C312  *C31  H13X   7.0335   20.16   38.94   22.48   5.4367
IC H13X  C312  *C31  H13Y   5.4367   22.48  -52.01   21.71   4.9428
IC C312  C313  C314  C315   1.5390  114.08   98.09  114.78   1.5367
IC C315  C313  *C31  H14X   8.0336    8.09  -74.65   14.63   7.0784
IC H14X  C313  *C31  H14Y   7.0784   14.63  -65.72    8.61   7.5607
IC C313  C314  C315  C316   1.5401  114.78   70.46  113.76   1.5324
IC C316  C314  *C31  H15X   7.9760   18.37   14.50    5.89   9.0340
IC H15X  C314  *C31  H15Y   9.0340    5.89   40.94   14.15   8.1542
IC C314  C315  C316  H16X   1.5367  113.76  178.55  110.62   1.1105
IC H16X  C315  *C31  H16Y   8.9048   13.62  -43.76   15.54   8.1029
IC H16X  C315  *C31  H16Z   8.9048   13.62    0.25   15.11   7.1178

RESI DSPC         0.00 ! 2,3 distearoyl-D-glycero-1-Phosphatidylcholine
!
!  R1 - CH2
!       |          (angles and atom names from Sundaralingam)
!  R2 - CH
!       |
!       CH2 - PO4 - CH2 - CH2 - N(CH3)3
!
! Polar Head and glycerol backbone
GROUP                 !          H15B
ATOM N    NTL   -0.60 !            |
ATOM C13  CTL5  -0.35 !      H15A-C15-H15C
ATOM H13A HL     0.25 !            |
ATOM H13B HL     0.25 !    H13B    |    H14A
ATOM H13C HL     0.25 !      |     |     |
ATOM C14  CTL5  -0.35 !H13A-C13----N----C14-H14B     (+)
ATOM H14A HL     0.25 !      |     |     |
ATOM H14B HL     0.25 !    H13C    |    H14C
ATOM H14C HL     0.25 !            |
ATOM C15  CTL5  -0.35 !            |
ATOM H15A HL     0.25 !            |    alpha6
ATOM H15B HL     0.25 !            |
ATOM H15C HL     0.25 !            |
ATOM C12  CTL2  -0.10 !     H12A--C12---H12B
ATOM H12A HL     0.25 !            |
ATOM H12B HL     0.25 !            |
GROUP                 !                  alpha5
ATOM C11  CTL2  -0.08 !            |
ATOM H11A HAL2   0.09 !     H11A--C11---H11B
ATOM H11B HAL2   0.09 !            |     alpha4
ATOM P    PL     1.50 !   (-) O13  O12
ATOM O13  O2L   -0.78 !         \ /      alpha3
ATOM O14  O2L   -0.78 !          P (+)
ATOM O11  OSLP  -0.57 !         / \      alpha2
ATOM O12  OSLP  -0.57 !   (-) O14  O11
ATOM C1   CTL2  -0.08 !            |     alpha1
ATOM HA   HAL2   0.09 !       HA---C1---HB
ATOM HB   HAL2   0.09 !            |     theta1
GROUP                 !            |
ATOM C2   CTL1   0.17 !       HS---C2- - - - - - -
ATOM HS   HAL1   0.09 !            | beta1        |
ATOM O21  OSL   -0.49 !       O22  O21          theta3
ATOM C21  CL     0.90 !        \\ /  beta2        |
ATOM O22  OBL   -0.63 !          C21
ATOM C22  CTL2  -0.22 !          |   beta3        |
ATOM H2R  HAL2   0.09 !   H2R---C22---H2S
ATOM H2S  HAL2   0.09 !          |                |
GROUP                 !              beta4
ATOM C3   CTL2   0.08 !          |                |
ATOM HX   HAL2   0.09 !                      HX---C3---HY
ATOM HY   HAL2   0.09 !          |                |   gamma1
ATOM O31  OSL   -0.49 !                      O32  O31
ATOM C31  CL     0.90 !          |            \\ /    gamma2
ATOM O32  OBL   -0.63 !                         C31
ATOM C32  CTL2  -0.22 !          |              |     gamma3
ATOM H2X  HAL2   0.09 !                  H2X---C32---H2Y
ATOM H2Y  HAL2   0.09 !          |              |
GROUP                 !                               gamma4
ATOM C23  CTL2  -0.18 !          |              |
ATOM H3R  HAL2   0.09 !   H3R ---C23---H3S
ATOM H3S  HAL2   0.09 !          |              |
GROUP                 !
ATOM C24  CTL2  -0.18 !          |
ATOM H4R  HAL2   0.09 !   H4R ---C24---H4S      |
ATOM H4S  HAL2   0.09 !          |
GROUP                 !
ATOM C25  CTL2  -0.18 !          |              |
ATOM H5R  HAL2   0.09 !   H5R ---C25---H5S
ATOM H5S  HAL2   0.09 !          |              |
GROUP                 !
ATOM C26  CTL2  -0.18 !          |
ATOM H6R  HAL2   0.09 !   H6R ---C26---H6S      |
ATOM H6S  HAL2   0.09 !          |
GROUP                 !
ATOM C27  CTL2  -0.18 !          |              |
ATOM H7R  HAL2   0.09 !   H7R ---C27---H7S
ATOM H7S  HAL2   0.09 !          |              |
GROUP                 !
ATOM C28  CTL2  -0.18 !          |
ATOM H8R  HAL2   0.09 !   H8R ---C28---H8S      |
ATOM H8S  HAL2   0.09 !          |
GROUP                 !
ATOM C29  CTL2  -0.18 !          |              |
ATOM H9R  HAL2   0.09 !   H9R ---C29---H9S
ATOM H9S  HAL2   0.09 !          |              |
GROUP                 !
ATOM C210 CTL2  -0.18 !          |
ATOM H10R HAL2   0.09 !   H10R---C210--H10S     |
ATOM H10S HAL2   0.09 !          |
GROUP                 !
ATOM C211 CTL2  -0.18 !          |              |
ATOM H11R HAL2   0.09 !   H11R---C211--H11S
ATOM H11S HAL2   0.09 !          |              |
GROUP                 !
ATOM C212 CTL2  -0.18 !          |
ATOM H12R HAL2   0.09 !   H12R---C212--H12S     |
ATOM H12S HAL2   0.09 !          |
GROUP                 !
ATOM C213 CTL2  -0.18 !          |              |
ATOM H13R HAL2   0.09 !   H13R---C213--H13S
ATOM H13S HAL2   0.09 !          |              |
GROUP                 !
ATOM C214 CTL2  -0.18 !          |              |
ATOM H14R HAL2   0.09 !   H14R---C214--H14S
ATOM H14S HAL2   0.09 !          |              |
GROUP                 !
ATOM C215 CTL2  -0.18 !          |              |
ATOM H15R HAL2   0.09 !   H15R---C215--H15S
ATOM H15S HAL2   0.09 !          |              |
GROUP                 !
ATOM C216 CTL2  -0.18 !          |              |
ATOM H16R HAL2   0.09 !   H16R---C216--H16S
ATOM H16S HAL2   0.09 !          |              |
GROUP                 !
ATOM C217 CTL2  -0.18 !          |              |
ATOM H17R HAL2   0.09 !   H17R---C217--H17S
ATOM H17S HAL2   0.09 !          |              |
GROUP                 !
ATOM C218 CTL3  -0.27 !          |
ATOM H18R HAL3   0.09 !   H18R---C218--H18S     |
ATOM H18S HAL3   0.09 !          |
ATOM H18T HAL3   0.09 !         H18T            |
GROUP                 !
ATOM C33  CTL2  -0.18 !                         |
ATOM H3X  HAL2   0.09 !                  H3X ---C33---H3Y
ATOM H3Y  HAL2   0.09 !                         |
GROUP                 !
ATOM C34  CTL2  -0.18 !                         |
ATOM H4X  HAL2   0.09 !                  H4X ---C34---H4Y
ATOM H4Y  HAL2   0.09 !                         |
GROUP                 !
ATOM C35  CTL2  -0.18 !                         |
ATOM H5X  HAL2   0.09 !                  H5X ---C35---H5Y
ATOM H5Y  HAL2   0.09 !                         |
GROUP                 !
ATOM C36  CTL2  -0.18 !                         |
ATOM H6X  HAL2   0.09 !                  H6X ---C36---H6Y
ATOM H6Y  HAL2   0.09 !                         |
GROUP                 !
ATOM C37  CTL2  -0.18 !                         |
ATOM H7X  HAL2   0.09 !                  H7X ---C37---H7Y
ATOM H7Y  HAL2   0.09 !                         |
GROUP                 !
ATOM C38  CTL2  -0.18 !                         |
ATOM H8X  HAL2   0.09 !                  H8X ---C38---H8Y
ATOM H8Y  HAL2   0.09 !                         |
GROUP                 !
ATOM C39  CTL2  -0.18 !                         |
ATOM H9X  HAL2   0.09 !                  H9X ---C39---H9Y
ATOM H9Y  HAL2   0.09 !                         |
GROUP                 !
ATOM C310 CTL2  -0.18 !                         |
ATOM H10X HAL2   0.09 !                  H10X---C310--H10Y
ATOM H10Y HAL2   0.09 !                         |
GROUP                 !
ATOM C311 CTL2  -0.18 !                         |
ATOM H11X HAL2   0.09 !                  H11X---C311--H11Y
ATOM H11Y HAL2   0.09 !                         |
GROUP                 !
ATOM C312 CTL2  -0.18 !                         |
ATOM H12X HAL2   0.09 !                  H12X---C312--H12Y
ATOM H12Y HAL2   0.09 !                         |
GROUP                 !
ATOM C313 CTL2  -0.18 !                         |
ATOM H13X HAL2   0.09 !                  H13X---C313--H13Y
ATOM H13Y HAL2   0.09 !                         |
GROUP                 !
ATOM C314 CTL2  -0.18 !                         |
ATOM H14X HAL2   0.09 !                  H14X---C314--H14Y
ATOM H14Y HAL2   0.09 !                         |
GROUP                 !
ATOM C315 CTL2  -0.18 !                         |
ATOM H15X HAL2   0.09 !                  H15X---C315--H15Y
ATOM H15Y HAL2   0.09 !                         |
GROUP                 !
ATOM C316 CTL2  -0.18 !                         |
ATOM H16X HAL2   0.09 !                  H16X---C316--H16Y
ATOM H16Y HAL2   0.09 !                         |
GROUP                 !
ATOM C317 CTL2  -0.18 !                         |
ATOM H17X HAL2   0.09 !                  H17X---C317--H17Y
ATOM H17Y HAL2   0.09 !                         |
GROUP                 !
ATOM C318 CTL3  -0.27 !                         |
ATOM H18X HAL3   0.09 !                  H18X---C318--H18Y
ATOM H18Y HAL3   0.09 !                         |
ATOM H18Z HAL3   0.09 !                         H18Z

! Polar Head
BOND  N    C13       N    C14       N    C15
BOND  C13  H13A      C13  H13B      C13  H13C
BOND  C14  H14A      C14  H14B      C14  H14C
BOND  C15  H15A      C15  H15B      C15  H15C
BOND  N    C12
BOND  C12  H12A      C12  H12B      C12  C11
BOND  C11  H11A      C11  H11B      C11  O12
BOND  O12  P         P    O11       P    O13       P    O14
! Glycerol Backbone
BOND  C1   HA        C1    HB       C1   C2        C1   O11
BOND  C2   HS        C2    C3       C2   O21
BOND  C3   HX        C3    HY       C3   O31
! Chain #2
BOND  O21  C21
BOND  C21  C22
DOUBLE C21  O22
BOND  C22  H2R       C22  H2S       C22  C23
BOND  C23  H3R       C23  H3S       C23  C24
BOND  C24  H4R       C24  H4S       C24  C25
BOND  C25  H5R       C25  H5S       C25  C26
BOND  C26  H6R       C26  H6S       C26  C27
BOND  C27  H7R       C27  H7S       C27  C28
BOND  C28  H8R       C28  H8S       C28  C29
BOND  C29  H9R       C29  H9S       C29  C210
BOND  C210 H10R      C210 H10S      C210 C211
BOND  C211 H11R      C211 H11S      C211 C212
BOND  C212 H12R      C212 H12S      C212 C213
BOND  C213 H13R      C213 H13S      C213 C214
BOND  C214 H14R      C214 H14S      C214 C215
BOND  C215 H15R      C215 H15S      C215 C216
BOND  C216 H16R      C216 H16S      C216 C217
BOND  C217 H17R      C217 H17S      C217 C218
BOND  C218 H18R      C218 H18S      C218 H18T
! Chain #3
BOND  O31  C31
BOND  C31  C32
DOUBLE  C31  O32
BOND  C32  H2X       C32  H2Y       C32  C33
BOND  C33  H3X       C33  H3Y       C33  C34
BOND  C34  H4X       C34  H4Y       C34  C35
BOND  C35  H5X       C35  H5Y       C35  C36
BOND  C36  H6X       C36  H6Y       C36  C37
BOND  C37  H7X       C37  H7Y       C37  C38
BOND  C38  H8X       C38  H8Y       C38  C39
BOND  C39  H9X       C39  H9Y       C39  C310
BOND  C310 H10X      C310 H10Y      C310 C311
BOND  C311 H11X      C311 H11Y      C311 C312
BOND  C312 H12X      C312 H12Y      C312 C313
BOND  C313 H13X      C313 H13Y      C313 C314
BOND  C314 H14X      C314 H14Y      C314 C315
BOND  C315 H15X      C315 H15Y      C315 C316
BOND  C316 H16X      C316 H16Y      C316 C317
BOND  C317 H17X      C317 H17Y      C317 C318
BOND  C318 H18X      C318 H18Y      C318 H18Z

IMPR C21 O21 C22 O22   C31 O31 C32 O32

!IC table from IC generate, minimized geometry
IC C13   N     C12   C11    1.4955  110.70  -56.80  116.85   1.5412
IC C13   C12   *N    C14    1.4955  110.70 -122.78  109.57   1.4976
IC C13   C12   *N    C15    1.4955  110.70  119.79  108.07   1.5033
IC C12   N     C13   H13A   1.5226  110.70   58.81  109.31   1.0869
IC H13A  N     *C13  H13B   1.0869  109.31 -118.98  111.34   1.0812
IC H13A  N     *C13  H13C   1.0869  109.31  118.94  111.15   1.0812
IC C12   N     C14   H14A   1.5226  109.57   61.55  111.51   1.0812
IC H14A  N     *C14  H14B   1.0812  111.51 -119.73  109.64   1.0879
IC H14A  N     *C14  H14C   1.0812  111.51  121.59  110.93   1.0818
IC C12   N     C15   H15A   1.5226  108.07 -179.78  113.90   1.0739
IC H15A  N     *C15  H15B   1.0739  113.90 -123.64  110.27   1.0942
IC H15A  N     *C15  H15C   1.0739  113.90  123.94  111.08   1.0953
IC C11   N     *C12  H12A   1.5412  116.85 -117.44  108.15   1.0975
IC H12A  N     *C12  H12B   1.0975  108.15 -116.18  111.87   1.0788
IC N     C12   C11   O12    1.5226  116.85 -127.15  108.28   1.4233
IC O12   C12   *C11  H11A   1.4233  108.28 -118.23  109.14   1.1127
IC H11A  C12   *C11  H11B   1.1127  109.14 -118.67  113.18   1.1138
IC C12   C11   O12   P      1.5412  108.28   68.39  118.29   1.5879
IC C11   O12   P     O11    1.4233  118.29  167.38  103.42   1.5759
IC O11   O12   *P    O13    1.5759  103.42 -118.26  108.05   1.4788
IC O11   O12   *P    O14    1.5759  103.42  116.47  106.46   1.4811
IC O12   P     O11   C1     1.5879  103.42   52.34  120.65   1.4314
IC P     O11   C1    C2     1.5759  120.65  108.46  110.89   1.5522
IC C2    O11   *C1   HA     1.5522  110.89 -124.25  114.00   1.1163
IC HA    O11   *C1   HB     1.1163  114.00 -118.44  107.67   1.1130
IC O11   C1    C2    C3     1.4314  110.89   35.51  110.44   1.5598
IC C3    C1    *C2   O21    1.5598  110.44  120.20  109.63   1.4412
IC C3    C1    *C2   HS     1.5598  110.44 -117.26  109.38   1.1161
IC C1    C2    O21   C21    1.5522  109.63   73.45  114.76   1.3198
IC C2    O21   C21   C22    1.4412  114.76 -174.95  108.98   1.5271
IC C22   O21   *C21  O22    1.5271  108.98 -179.21  126.54   1.2165
IC O21   C21   C22   C23    1.3198  108.98   69.17  112.12   1.5454
IC C23   C21   *C22  H2R    1.5454  112.12 -120.86  107.49   1.1097
IC H2R   C21   *C22  H2S    1.1097  107.49 -117.26  107.96   1.1085
IC C1    C2    C3    O31    1.5522  110.44  158.49  113.28   1.4449
IC O31   C2    *C3   HX     1.4449  113.28 -118.50  106.51   1.1127
IC HX    C2    *C3   HY     1.1127  106.51 -115.10  109.35   1.1145
IC C2    C3    O31   C31    1.5598  113.28   76.61  115.36   1.3217
IC C3    O31   C31   C32    1.4449  115.36 -172.28  108.03   1.5292
IC C32   O31   *C31  O32    1.5292  108.03  178.61  126.37   1.2165
IC O31   C31   C32   C33    1.3217  108.03 -171.00  113.43   1.5450
IC C33   C31   *C32  H2X    1.5450  113.43  122.58  108.40   1.1090
IC H2X   C31   *C32  H2Y    1.1090  108.40  116.71  106.78   1.1104
IC C21   C22   C23   C24    1.5271  112.12   69.99  112.82   1.5359
IC C24   C22   *C23  H3R    1.5359  112.82  119.77  107.99   1.1130
IC H3R   C22   *C23  H3S    1.1130  107.99  116.99  110.26   1.1137
IC C22   C23   C24   C25    1.5454  112.82 -176.22  114.43   1.5405
IC C25   C23   *C24  H4R    1.5405  114.43 -122.37  109.02   1.1132
IC H4R   C23   *C24  H4S    1.1132  109.02 -116.84  108.99   1.1144
IC C23   C24   C25   C26    1.5359  114.43  -62.74  114.59   1.5386
IC C26   C24   *C25  H5R    1.5386  114.59 -119.80  107.07   1.1148
IC H5R   C24   *C25  H5S    1.1148  107.07 -116.11  110.00   1.1120
IC C24   C25   C26   C27    1.5405  114.59   95.68  113.38   1.5385
IC C27   C25   *C26  H6R    1.5385  113.38 -124.77  109.24   1.1094
IC H6R   C25   *C26  H6S    1.1094  109.24 -116.24  108.54   1.1145
IC C25   C26   C27   C28    1.5386  113.38 -174.63  114.01   1.5386
IC C28   C26   *C27  H7R    1.5386  114.01 -120.04  107.07   1.1147
IC H7R   C26   *C27  H7S    1.1147  107.07 -116.29  110.97   1.1103
IC C26   C27   C28   C29    1.5385  114.01   96.11  114.10   1.5403
IC C29   C27   *C28  H8R    1.5403  114.10 -125.01  110.20   1.1112
IC H8R   C27   *C28  H8S    1.1112  110.20 -116.63  107.50   1.1156
IC C27   C28   C29   C210   1.5386  114.10  -70.59  114.34   1.5367
IC C210  C28   *C29  H9R    1.5367  114.34  123.15  108.85   1.1111
IC H9R   C28   *C29  H9S    1.1111  108.85  116.35  108.32   1.1138
IC C28   C29   C210  C211   1.5403  114.34 -176.59  113.89   1.5391
IC C211  C29   *C21  H10R   7.1231   20.94   42.49   14.87   5.5936
IC H10R  C29   *C21  H10S   5.5936   14.87   10.84   17.04   7.3386
IC C29   C210  C211  C212   1.5367  113.89  -98.43  114.36   1.5411
IC C212  C210  *C21  H11R   6.2296   22.93   34.20   15.26   7.6660
IC H11R  C210  *C21  H11S   7.6660   15.26  -53.30   13.69   7.9695
IC C210  C211  C212  C213   1.5391  114.36   67.22  115.66   1.5396
IC C213  C211  *C21  H12R   5.7976   20.12   51.93   17.64   6.9765
IC H12R  C211  *C21  H12S   6.9765   17.64   28.99   12.82   5.4620
IC C211  C212  C213  C214   1.5411  115.66   59.27  115.02   1.5394
IC C214  C212  *C21  H13R   7.1149   21.13   35.81   19.89   5.4204
IC H13R  C212  *C21  H13S   5.4204   19.89  -60.20   19.14   5.1386
IC C212  C213  C214  C215   1.5396  115.02   55.26  113.95   1.5372
IC C215  C213  *C21  H14R   8.2302    7.12  -58.84   15.96   7.0385
IC H14R  C213  *C21  H14S   7.0385   15.96  -56.69   10.60   7.5967
IC C213  C214  C215  C216   1.5394  113.95  168.57  113.50   1.5392
IC C216  C214  *C21  H15R   9.4760    7.13   34.44   15.27   7.9557
IC H15R  C214  *C21  H15S   7.9557   15.27   48.78   11.46   8.6265
IC C214  C215  C216  C217   1.5372  113.50   58.84  114.80   1.5388
IC C217  C215  *C21  H16R  10.1942   10.61   97.74    4.71  10.2620
IC H16R  C215  *C21  H16S  10.2620    4.71  -36.58   12.30   9.3186
IC C215  C216  C217  C218   1.5392  114.80   58.51  114.57   1.5326
IC C218  C216  *C21  H17R  10.7326   12.86   60.03    7.85  11.1201
IC H17R  C216  *C21  H17S  11.1201    7.85  -11.50   13.03   9.6379
IC C216  C217  C218  H18R   1.5388  114.57  176.51  110.53   1.1110
IC H18R  C217  *C21  H18S  11.4218    9.61  -56.04    9.75  11.3848
IC H18R  C217  *C21  H18T  11.4218    9.61  -27.02   12.39   9.9809
IC C31   C32   C33   C34    1.5292  113.43 -170.28  111.21   1.5332
IC C34   C32   *C33  H3X    1.5332  111.21  120.10  110.03   1.1147
IC H3X   C32   *C33  H3Y    1.1147  110.03  118.23  109.81   1.1132
IC C32   C33   C34   C35    1.5450  111.21 -176.05  113.54   1.5351
IC C35   C33   *C34  H4X    1.5351  113.54 -121.74  108.36   1.1123
IC H4X   C33   *C34  H4Y    1.1123  108.36 -116.85  109.27   1.1133
IC C33   C34   C35   C36    1.5332  113.54 -173.08  112.41   1.5369
IC C36   C34   *C35  H5X    1.5369  112.41 -120.59  108.12   1.1137
IC H5X   C34   *C35  H5Y    1.1137  108.12 -117.34  110.07   1.1123
IC C34   C35   C36   C37    1.5351  112.41   79.92  112.93   1.5377
IC C37   C35   *C36  H6X    1.5377  112.93 -122.78  108.85   1.1112
IC H6X   C35   *C36  H6Y    1.1112  108.85 -117.00  109.19   1.1136
IC C35   C36   C37   C38    1.5369  112.93 -171.43  113.51   1.5370
IC C38   C36   *C37  H7X    1.5370  113.51  123.17  110.47   1.1090
IC H7X   C36   *C37  H7Y    1.1090  110.47  116.35  107.70   1.1141
IC C36   C37   C38   C39    1.5377  113.51   74.76  115.02   1.5420
IC C39   C37   *C38  H8X    1.5420  115.02 -122.14  108.20   1.1135
IC H8X   C37   *C38  H8Y    1.1135  108.20 -116.32  108.91   1.1135
IC C37   C38   C39   C310   1.5370  115.02   72.40  114.50   1.5419
IC C310  C38   *C39  H9X    1.5419  114.50  118.03  106.48   1.1158
IC H9X   C38   *C39  H9Y    1.1158  106.48  115.69  110.84   1.1079
IC C38   C39   C310  C311   1.5420  114.50  -99.06  115.90   1.5416
IC C311  C39   *C31  H10X   6.8537   16.35  -47.51   15.02   8.2809
IC H10X  C39   *C31  H10Y   8.2809   15.02   45.06   13.76   8.9732
IC C39   C310  C311  C312   1.5419  115.90  -66.87  114.14   1.5385
IC C312  C310  *C31  H11X   6.9998   17.92  -66.08   14.32   7.0432
IC H11X  C310  *C31  H11Y   7.0432   14.32    9.50    2.06   5.9099
IC C310  C311  C312  C313   1.5416  114.14  108.65  113.68   1.5372
IC C313  C311  *C31  H12X   6.1447   21.99  -11.70   13.99   8.0543
IC H12X  C311  *C31  H12Y   8.0543   13.99  -38.85   17.95   7.0221
IC C311  C312  C313  C314   1.5385  113.68 -177.98  113.55   1.5390
IC C314  C312  *C31  H13X   6.8448   21.39   56.07   17.96   6.2856
IC H13X  C312  *C31  H13Y   6.2856   17.96  -47.40    9.31   5.0804
IC C312  C313  C314  C315   1.5372  113.55   98.22  114.39   1.5413
IC C315  C313  *C31  H14X   7.9680   15.09  -29.43   20.13   6.2085
IC H14X  C313  *C31  H14Y   6.2085   20.13  -34.32   15.21   7.4001
IC C313  C314  C315  C316   1.5390  114.39  -61.32  115.57   1.5384
IC C316  C314  *C31  H15X   9.0929    9.58  -86.80   10.31   8.5276
IC H15X  C314  *C31  H15Y   8.5276   10.31   43.88   15.99   7.6401
IC C314  C315  C316  C317   1.5413  115.57  -64.76  113.97   1.5352
IC C317  C315  *C31  H16X   9.9401   10.70  -53.64   13.82   8.7951
IC H16X  C315  *C31  H16Y   8.7951   13.82  -34.11    6.99   9.8471
IC C315  C316  C317  C318   1.5384  113.97  179.24  112.97   1.5312
IC C318  C316  *C31  H17X  11.1416    8.71   70.01   10.20  10.4005
IC H17X  C316  *C31  H17Y  10.4005   10.20  -40.43   13.37   9.3984
IC C316  C317  C318  H18X   1.5352  112.97 -179.62  110.67   1.1109
IC H18X  C317  *C31  H18Y  11.8049    6.04  -45.75   10.81  10.8979
IC H18X  C317  *C31  H18Z  11.8049    6.04  -92.16    6.14  11.7909

RESI DSPE         0.00 ! 2,3-distearoyl-D-glycero-1-Phosphatidylethanolamine
!
!  R1 - CH2
!       |          (angles and atom names from Sundaralingam)
!  R2 - CH
!       |
!       CH2 - PO4 - CH2 - CH2 - NH3
!
! Polar Head and glycerol backbone
GROUP                 ! 
ATOM N    NH3L  -0.30 !           HN2
ATOM HN1  HCL    0.33 !            |
ATOM HN2  HCL    0.33 !  (+) HN1---N---HN3
ATOM HN3  HCL    0.33 !            |
ATOM C12  CTL2   0.13 !            |
ATOM H12A HAL2   0.09 !     H12A--C12---H12B
ATOM H12B HAL2   0.09 !            |
GROUP                 !            |     alpha5
ATOM C11  CTL2  -0.08 !            |
ATOM H11A HAL2   0.09 !     H11A--C11---H11B
ATOM H11B HAL2   0.09 !            |     alpha4
ATOM P    PL     1.50 !   (-) O13  O12
ATOM O13  O2L   -0.78 !         \ /      alpha3
ATOM O14  O2L   -0.78 !          P (+)
ATOM O11  OSLP  -0.57 !         / \      alpha2
ATOM O12  OSLP  -0.57 !   (-) O14  O11
ATOM C1   CTL2  -0.08 !            |     alpha1
ATOM HA   HAL2   0.09 !       HA---C1---HB
ATOM HB   HAL2   0.09 !            |     theta1
GROUP                 !            |
ATOM C2   CTL1   0.17 !       HS---C2- - - - - - -
ATOM HS   HAL1   0.09 !            | beta1        |
ATOM O21  OSL   -0.49 !       O22  O21          theta3
ATOM C21  CL     0.90 !        \\ /  beta2        |
ATOM O22  OBL   -0.63 !          C21
ATOM C22  CTL2  -0.22 !          |   beta3        |
ATOM H2R  HAL2   0.09 !   H2R---C22---H2S
ATOM H2S  HAL2   0.09 !          |                |
GROUP                 !              beta4
ATOM C3   CTL2   0.08 !          |                |
ATOM HX   HAL2   0.09 !                      HX---C3---HY
ATOM HY   HAL2   0.09 !          |                |   gamma1
ATOM O31  OSL   -0.49 !                      O32  O31
ATOM C31  CL     0.90 !          |            \\ /    gamma2
ATOM O32  OBL   -0.63 !                         C31
ATOM C32  CTL2  -0.22 !          |              |     gamma3
ATOM H2X  HAL2   0.09 !                  H2X---C32---H2Y
ATOM H2Y  HAL2   0.09 !          |              |
GROUP                 !                               gamma4
ATOM C23  CTL2  -0.18 !          |              |
ATOM H3R  HAL2   0.09 !   H3R ---C23---H3S
ATOM H3S  HAL2   0.09 !          |              |
GROUP                 !
ATOM C24  CTL2  -0.18 !          |
ATOM H4R  HAL2   0.09 !   H4R ---C24---H4S      |
ATOM H4S  HAL2   0.09 !          |
GROUP                 !
ATOM C25  CTL2  -0.18 !          |              |
ATOM H5R  HAL2   0.09 !   H5R ---C25---H5S
ATOM H5S  HAL2   0.09 !          |              |
GROUP                 !
ATOM C26  CTL2  -0.18 !          |
ATOM H6R  HAL2   0.09 !   H6R ---C26---H6S      |
ATOM H6S  HAL2   0.09 !          |
GROUP                 !
ATOM C27  CTL2  -0.18 !          |              |
ATOM H7R  HAL2   0.09 !   H7R ---C27---H7S
ATOM H7S  HAL2   0.09 !          |              |
GROUP                 !
ATOM C28  CTL2  -0.18 !          |
ATOM H8R  HAL2   0.09 !   H8R ---C28---H8S      |
ATOM H8S  HAL2   0.09 !          |
GROUP                 !
ATOM C29  CTL2  -0.18 !          |              |
ATOM H9R  HAL2   0.09 !   H9R ---C29---H9S
ATOM H9S  HAL2   0.09 !          |              |
GROUP                 !
ATOM C210 CTL2  -0.18 !          |
ATOM H10R HAL2   0.09 !   H10R---C210--H10S     |
ATOM H10S HAL2   0.09 !          |
GROUP                 !
ATOM C211 CTL2  -0.18 !          |              |
ATOM H11R HAL2   0.09 !   H11R---C211--H11S
ATOM H11S HAL2   0.09 !          |              |
GROUP                 !
ATOM C212 CTL2  -0.18 !          |
ATOM H12R HAL2   0.09 !   H12R---C212--H12S     |
ATOM H12S HAL2   0.09 !          |
GROUP                 !
ATOM C213 CTL2  -0.18 !          |              |
ATOM H13R HAL2   0.09 !   H13R---C213--H13S
ATOM H13S HAL2   0.09 !          |              |
GROUP                 !
ATOM C214 CTL2  -0.18 !          |              |
ATOM H14R HAL2   0.09 !   H14R---C214--H14S
ATOM H14S HAL2   0.09 !          |              |
GROUP                 !
ATOM C215 CTL2  -0.18 !          |              |
ATOM H15R HAL2   0.09 !   H15R---C215--H15S
ATOM H15S HAL2   0.09 !          |              |
GROUP                 !
ATOM C216 CTL2  -0.18 !          |              |
ATOM H16R HAL2   0.09 !   H16R---C216--H16S
ATOM H16S HAL2   0.09 !          |              |
GROUP                 !
ATOM C217 CTL2  -0.18 !          |              |
ATOM H17R HAL2   0.09 !   H17R---C217--H17S
ATOM H17S HAL2   0.09 !          |              |
GROUP                 !
ATOM C218 CTL3  -0.27 !          |
[truncated: 381,023 more chars]
