# Supplementary material for: Solvent Channels and Electric Fields Guide Proton Delivery to the Active Site of Heme Peroxidases
Source: Angew Chem Int Ed Engl. 2025 Sep 21;64(50):e202515743. doi: 10.1002/anie.202515743 (PMC12684355; doi:10.1002/anie.202515743)
Supplement: Supplementary file 7 — Supporting Information [file ANIE-64-e202515743-s009.zip › qmmm_si/Charged_Arg38/minimized_m5_sin_oh_mod.cor]

* GENERATED BY CHARMM-GUI (HTTP://WWW.CHARMM-GUI.ORG) V2.0 ON SEP, 18. 2018. JOB
* INPUT FILE FOR EQUILIBRATION OF SOLVATED GLOBULAR PROTEIN
*  DATE:     5/24/24     18:32:19      CREATED BY USER: reynier
*
     12261  EXT
         1         1  GLY       N               5.8798108101      -22.2954006195        6.7350583076  PROA      2               0.0000000000
         2         1  GLY       HT1             6.7094440460      -22.8582096100        6.4583730698  PROA      2               0.0000000000
         3         1  GLY       HT2             5.5077681541      -21.8836650848        5.8554806709  PROA      2               0.0000000000
         4         1  GLY       HT3             5.1222610474      -22.9051780701        7.1036925316  PROA      2               0.0000000000
         5         1  GLY       CA              6.4063029289      -21.2462062836        7.5859413147  PROA      2               0.0000000000
         6         1  GLY       HA1             7.0246610641      -21.7817764282        8.2910633087  PROA      2               0.0000000000
         7         1  GLY       HA2             5.5566387177      -20.7534694672        8.0350322723  PROA      2               0.0000000000
         8         1  GLY       C               7.1744732857      -20.2371616364        6.9001235962  PROA      2               0.0000000000
         9         1  GLY       O               6.8836927414      -19.8832435608        5.7455382347  PROA      2               0.0000000000
        10         2  LYS       N               8.0916128159      -19.6533946991        7.5927586555  PROA      3               0.0000000000
        11         2  LYS       HN              8.3568191528      -19.9345970154        8.5117797852  PROA      3               0.0000000000
        12         2  LYS       CA              8.9072751999      -18.6058177948        6.9988131523  PROA      3               0.0000000000
        13         2  LYS       HA              8.8990955353      -18.6450424194        5.9195566177  PROA      3               0.0000000000
        14         2  LYS       CB              8.4882917404      -17.1345367432        7.2744584084  PROA      3               0.0000000000
        15         2  LYS       HB1             9.1129989624      -16.3185462952        6.8522958755  PROA      3               0.0000000000
        16         2  LYS       HB2             8.3376331329      -16.8967151642        8.3491973877  PROA      3               0.0000000000
        17         2  LYS       CG              7.1704163551      -16.6769542694        6.5068612099  PROA      3               0.0000000000
        18         2  LYS       HG1             6.9415674210      -15.6844844818        6.9506564140  PROA      3               0.0000000000
        19         2  LYS       HG2             6.3180885315      -17.3388767242        6.7708964348  PROA      3               0.0000000000
        20         2  LYS       CD              7.3053097725      -16.6118659973        4.9856300354  PROA      3               0.0000000000
        21         2  LYS       HD1             7.3442220688      -17.6455249786        4.5802249908  PROA      3               0.0000000000
        22         2  LYS       HD2             8.3264856339      -16.1786098480        4.9238901138  PROA      3               0.0000000000
        23         2  LYS       CE              6.2475242615      -15.7166996002        4.4955306053  PROA      3               0.0000000000
        24         2  LYS       HE1             6.4159917831      -14.6347227097        4.6833190918  PROA      3               0.0000000000
        25         2  LYS       HE2             5.2798089981      -15.9660348892        4.9809994698  PROA      3               0.0000000000
        26         2  LYS       NZ              6.1411986351      -15.8983869553        3.0415062904  PROA      3               0.0000000000
        27         2  LYS       HZ1             5.1853609085      -15.6303405762        2.7314646244  PROA      3               0.0000000000
        28         2  LYS       HZ2             6.4438323975      -16.8128261566        2.6493148804  PROA      3               0.0000000000
        29         2  LYS       HZ3             6.7763662338      -15.2237730026        2.5692162514  PROA      3               0.0000000000
        30         2  LYS       C              10.3817090988      -18.7998924255        7.4524221420  PROA      3               0.0000000000
        31         2  LYS       O              10.7241134644      -18.8029766083        8.6332693100  PROA      3               0.0000000000
        32         3  SER       N              11.2058000565      -18.8509883881        6.5112628937  PROA      4               0.0000000000
        33         3  SER       HN             10.9027004242      -18.5399627686        5.6138205528  PROA      4               0.0000000000
        34         3  SER       CA             12.5987844467      -18.7628402710        6.8308753967  PROA      4               0.0000000000
        35         3  SER       HA             12.7968034744      -18.4675426483        7.8506736755  PROA      4               0.0000000000
        36         3  SER       CB             13.3405809402      -20.0970001221        6.6421170235  PROA      4               0.0000000000
        37         3  SER       HB1            13.1290416718      -20.5019969940        5.6294226646  PROA      4               0.0000000000
        38         3  SER       HB2            12.9262752533      -20.8627586365        7.3322510719  PROA      4               0.0000000000
        39         3  SER       OG             14.7679195404      -19.9738788605        6.7216434479  PROA      4               0.0000000000
        40         3  SER       HG1            14.9263134003      -20.0549697876        7.6650071144  PROA      4               0.0000000000
        41         3  SER       C              13.1559209824      -17.6586284637        5.9936361313  PROA      4               0.0000000000
        42         3  SER       O              13.0447177887      -17.6307697296        4.7915692329  PROA      4               0.0000000000
        43         4  TYR       N              13.4224815369      -16.5468864441        6.6609802246  PROA      5               0.0000000000
        44         4  TYR       HN             13.3623418808      -16.5124015808        7.6555671692  PROA      5               0.0000000000
        45         4  TYR       CA             13.7546615601      -15.2130861282        6.2181410789  PROA      5               0.0000000000
        46         4  TYR       HA             13.0725011826      -14.9816608429        5.4134674072  PROA      5               0.0000000000
        47         4  TYR       CB             13.5672397614      -14.1483907700        7.3858871460  PROA      5               0.0000000000
        48         4  TYR       HB1            14.0850868225      -13.1750621796        7.2488203049  PROA      5               0.0000000000
        49         4  TYR       HB2            13.9133043289      -14.5423927307        8.3653373718  PROA      5               0.0000000000
        50         4  TYR       CG             12.1563510895      -13.9091148376        7.6225271225  PROA      5               0.0000000000
        51         4  TYR       CD1            11.4852705002      -12.9376478195        6.8374032974  PROA      5               0.0000000000
        52         4  TYR       HD1            12.0665750504      -12.3347406387        6.1555032730  PROA      5               0.0000000000
        53         4  TYR       CE1            10.1114253998      -12.7484683990        6.9578480721  PROA      5               0.0000000000
        54         4  TYR       HE1             9.6724882126      -11.9947147369        6.3209886551  PROA      5               0.0000000000
        55         4  TYR       CZ              9.3443279266      -13.5115585327        7.8041481972  PROA      5               0.0000000000
        56         4  TYR       OH              7.9917111397      -13.2437028885        7.9691529274  PROA      5               0.0000000000
        57         4  TYR       HH              7.7700753212      -12.6511526108        7.2470989227  PROA      5               0.0000000000
        58         4  TYR       CD2            11.3198671341      -14.7396411896        8.4331817627  PROA      5               0.0000000000
        59         4  TYR       HD2            11.7307682037      -15.5150346756        9.0627250671  PROA      5               0.0000000000
        60         4  TYR       CE2             9.9776210785      -14.4496679306        8.6253261566  PROA      5               0.0000000000
        61         4  TYR       HE2             9.3706350327      -14.9575719833        9.3601741791  PROA      5               0.0000000000
        62         4  TYR       C              15.2275505066      -15.0955209732        5.7445187569  PROA      5               0.0000000000
        63         4  TYR       O              16.0184936523      -15.9299249649        6.1933417320  PROA      5               0.0000000000
        64         5  PRO       N              15.6691827774      -14.1957330704        4.8517889977  PROA      6               0.0000000000
        65         5  PRO       CD             14.8643522263      -13.1757726669        4.1134624481  PROA      6               0.0000000000
        66         5  PRO       HD1            14.3789243698      -12.4478712082        4.7981810570  PROA      6               0.0000000000
        67         5  PRO       HD2            14.0814266205      -13.7570362091        3.5810322762  PROA      6               0.0000000000
        68         5  PRO       CA             17.1065177917      -14.1341915131        4.5495986938  PROA      6               0.0000000000
        69         5  PRO       HA             17.5573997498      -15.1155042648        4.5609922409  PROA      6               0.0000000000
        70         5  PRO       CB             17.0696506500      -13.5533418655        3.1314680576  PROA      6               0.0000000000
        71         5  PRO       HB1            16.8233528137      -14.3626718521        2.4112987518  PROA      6               0.0000000000
        72         5  PRO       HB2            17.9967517853      -13.0956153870        2.7249107361  PROA      6               0.0000000000
        73         5  PRO       CG             15.8535556793      -12.6156778336        3.1077406406  PROA      6               0.0000000000
        74         5  PRO       HG1            16.2003250122      -11.6729688644        3.5824742317  PROA      6               0.0000000000
        75         5  PRO       HG2            15.4397058487      -12.5942106247        2.0769214630  PROA      6               0.0000000000
        76         5  PRO       C              17.9560832977      -13.2803201675        5.4728021622  PROA      6               0.0000000000
        77         5  PRO       O              17.4891395569      -12.3189439774        6.0663776398  PROA      6               0.0000000000
        78         6  VAL       N              20.7201118469      -10.7745923996        5.6787910461  PROA      8               0.0000000000
        79         6  VAL       HN             20.0850124359      -10.4301061630        6.3658046722  PROA      8               0.0000000000
        80         6  VAL       CA             21.2688579559       -9.7257242203        4.7880654335  PROA      8               0.0000000000
        81         6  VAL       HA             21.9114761353      -10.1306705475        4.0203027725  PROA      8               0.0000000000
        82         6  VAL       CB             20.1811733246       -8.9499101639        4.0415849686  PROA      8               0.0000000000
        83         6  VAL       HB             20.6966609955       -8.0938491821        3.5560410023  PROA      8               0.0000000000
        84         6  VAL       CG1            19.5130481720       -9.7975225449        2.8615043163  PROA      8               0.0000000000
        85         6  VAL       HG11           20.3115062714      -10.3566026688        2.3283867836  PROA      8               0.0000000000
        86         6  VAL       HG12           19.0811958313       -9.1812591553        2.0441648960  PROA      8               0.0000000000
        87         6  VAL       HG13           18.7493305206      -10.5256280899        3.2092359066  PROA      8               0.0000000000
        88         6  VAL       CG2            19.1345863342       -8.3050842285        4.9854397774  PROA      8               0.0000000000
        89         6  VAL       HG21           18.3702125549       -7.6953258514        4.4579467773  PROA      8               0.0000000000
        90         6  VAL       HG22           19.5806579590       -7.6630749702        5.7748475075  PROA      8               0.0000000000
        91         6  VAL       HG23           18.6780948639       -9.1618947983        5.5256371498  PROA      8               0.0000000000
        92         6  VAL       C              22.2561531067       -8.8940172195        5.5530958176  PROA      8               0.0000000000
        93         6  VAL       O              21.9964809418       -8.6630735397        6.7325959206  PROA      8               0.0000000000
        94         7  TYR       N              23.7861003876       -3.6249525547        4.6358880997  PROA      12              0.0000000000
        95         7  TYR       HN             24.2037277222       -4.4674162865        4.9673256874  PROA      12              0.0000000000
        96         7  TYR       CA             22.4670906067       -3.6350998878        4.0306282043  PROA      12              0.0000000000
        97         7  TYR       HA             22.5130100250       -2.9993593693        3.1587765217  PROA      12              0.0000000000
        98         7  TYR       CB             22.0401916504       -5.0248870850        3.4599037170  PROA      12              0.0000000000
        99         7  TYR       HB1            21.8125171661       -5.7963786125        4.2262492180  PROA      12              0.0000000000
       100         7  TYR       HB2            22.8134136200       -5.2721638680        2.7014157772  PROA      12              0.0000000000
       101         7  TYR       CG             20.8104438782       -5.0855917931        2.5167036057  PROA      12              0.0000000000
       102         7  TYR       CD1            19.5176677704       -4.7745909691        2.9543068409  PROA      12              0.0000000000
       103         7  TYR       HD1            19.2712669373       -4.3954710960        3.9351000786  PROA      12              0.0000000000
       104         7  TYR       CE1            18.4565963745       -4.7659153938        2.0042660236  PROA      12              0.0000000000
       105         7  TYR       HE1            17.4566707611       -4.4071612358        2.1988034248  PROA      12              0.0000000000
       106         7  TYR       CZ             18.6830902100       -5.0532107353        0.6787337661  PROA      12              0.0000000000
       107         7  TYR       OH             17.5314331055       -5.0923409462       -0.2033384889  PROA      12              0.0000000000
       108         7  TYR       HH             16.7824974060       -5.1848020554        0.3900808394  PROA      12              0.0000000000
       109         7  TYR       CD2            20.9496212006       -5.5170316696        1.1607840061  PROA      12              0.0000000000
       110         7  TYR       HD2            21.9497871399       -5.7649207115        0.8373368979  PROA      12              0.0000000000
       111         7  TYR       CE2            19.8924980164       -5.3483433723        0.2387491614  PROA      12              0.0000000000
       112         7  TYR       HE2            20.0616474152       -5.5893650055       -0.8003355265  PROA      12              0.0000000000
       113         7  TYR       C              21.4723682404       -3.0989689827        5.1142392159  PROA      12              0.0000000000
       114         7  TYR       O              20.6228885651       -2.2398426533        4.8300561905  PROA      12              0.0000000000
       115         8  GLN       N              21.5640735626       -3.5074703693        6.4548473358  PROA      13              0.0000000000
       116         8  GLN       HN             22.1186008453       -4.2792043686        6.7564015388  PROA      13              0.0000000000
       117         8  GLN       CA             20.7623386383       -3.0795121193        7.5613317490  PROA      13              0.0000000000
       118         8  GLN       HA             19.7318038940       -3.1716358662        7.2516331673  PROA      13              0.0000000000
       119         8  GLN       CB             20.9689426422       -4.0277781487        8.7827796936  PROA      13              0.0000000000
       120         8  GLN       HB1            20.5426158905       -3.6503810883        9.7367916107  PROA      13              0.0000000000
       121         8  GLN       HB2            22.0756931305       -4.1121034622        8.8308763504  PROA      13              0.0000000000
       122         8  GLN       CG             20.2878322601       -5.4295663834        8.5829534531  PROA      13              0.0000000000
       123         8  GLN       HG1            20.5941944122       -5.8065333366        7.5837740898  PROA      13              0.0000000000
       124         8  GLN       HG2            19.1974582672       -5.2417292595        8.6835689545  PROA      13              0.0000000000
       125         8  GLN       CD             20.5497512817       -6.5097622871        9.6654767990  PROA      13              0.0000000000
       126         8  GLN       OE1            20.7150135040       -6.1779270172       10.8700180054  PROA      13              0.0000000000
       127         8  GLN       NE2            20.5974235535       -7.7962369919        9.2735700607  PROA      13              0.0000000000
       128         8  GLN       HE21           20.9683284760       -8.4634952545        9.9194774628  PROA      13              0.0000000000
       129         8  GLN       HE22           20.5403060913       -7.9707508087        8.2905731201  PROA      13              0.0000000000
       130         8  GLN       C              20.9103584290       -1.5344789028        7.8571372032  PROA      13              0.0000000000
       131         8  GLN       O              19.9563560486       -0.7721626759        7.9903974533  PROA      13              0.0000000000
       132         9  LYS       N              22.1338920593       -1.0814082623        7.8139100075  PROA      14              0.0000000000
       133         9  LYS       HN             22.9480762482       -1.6025887728        7.5700216293  PROA      14              0.0000000000
       134         9  LYS       CA             22.4908752441        0.3587957025        7.7633638382  PROA      14              0.0000000000
       135         9  LYS       HA             22.0903282166        0.8985331655        8.6087303162  PROA      14              0.0000000000
       136         9  LYS       CB             24.0400123596        0.6296628714        7.8334183693  PROA      14              0.0000000000
       137         9  LYS       HB1            24.3552742004        1.6927787066        7.7647485733  PROA      14              0.0000000000
       138         9  LYS       HB2            24.5727558136        0.1289126426        6.9969048500  PROA      14              0.0000000000
       139         9  LYS       CG             24.6844501495        0.2062813938        9.2359972000  PROA      14              0.0000000000
       140         9  LYS       HG1            24.3532505035       -0.8456245065        9.3706150055  PROA      14              0.0000000000
       141         9  LYS       HG2            24.2969093323        0.8634483218       10.0436258316  PROA      14              0.0000000000
       142         9  LYS       CD             26.1613082886        0.4559883773        9.2604589462  PROA      14              0.0000000000
       143         9  LYS       HD1            26.3665657043        1.4792140722        8.8794078827  PROA      14              0.0000000000
       144         9  LYS       HD2            26.6534080505       -0.2487710267        8.5565605164  PROA      14              0.0000000000
       145         9  LYS       CE             26.7027683258        0.2085088044       10.6623840332  PROA      14              0.0000000000
       146         9  LYS       HE1            26.1511974335        0.9401310682       11.2907295227  PROA      14              0.0000000000
       147         9  LYS       HE2            27.7774810791        0.4889997840       10.6370725632  PROA      14              0.0000000000
       148         9  LYS       NZ             26.5628852844       -1.2012965679       11.0365610123  PROA      14              0.0000000000
       149         9  LYS       HZ1            25.5765991211       -1.4794335365       11.2139863968  PROA      14              0.0000000000
       150         9  LYS       HZ2            27.0983715057       -1.4461417198       11.8938274384  PROA      14              0.0000000000
       151         9  LYS       HZ3            26.9187583923       -1.8985528946       10.3518800735  PROA      14              0.0000000000
       152         9  LYS       C              21.7775039673        1.0900472403        6.5715680122  PROA      14              0.0000000000
       153         9  LYS       O              21.1806545258        2.1497609615        6.7798709869  PROA      14              0.0000000000
       154        10  ALA       N              21.6424198151        0.5605506897        5.2944641113  PROA      15              0.0000000000
       155        10  ALA       HN             22.1972122192       -0.2197460234        5.0163450241  PROA      15              0.0000000000
       156        10  ALA       CA             21.0403938293        1.2157529593        4.1899137497  PROA      15              0.0000000000
       157        10  ALA       HA             21.4575634003        2.2064573765        4.0856351852  PROA      15              0.0000000000
       158        10  ALA       CB             21.2883586884        0.4054767489        2.9558942318  PROA      15              0.0000000000
       159        10  ALA       HB1            21.0274696350       -0.6604656577        3.1291706562  PROA      15              0.0000000000
       160        10  ALA       HB2            22.3415546417        0.5417311192        2.6294970512  PROA      15              0.0000000000
       161        10  ALA       HB3            20.6628417969        0.6048766375        2.0596311092  PROA      15              0.0000000000
       162        10  ALA       C              19.5141010284        1.4109524488        4.3338489532  PROA      15              0.0000000000
       163        10  ALA       O              18.8999061584        2.4413254261        3.9843788147  PROA      15              0.0000000000
       164        11  VAL       N              18.8529815674        0.4534951746        4.8823862076  PROA      16              0.0000000000
       165        11  VAL       HN             19.3519439697       -0.3994471431        5.0148048401  PROA      16              0.0000000000
       166        11  VAL       CA             17.4399566650        0.5068271756        5.3040018082  PROA      16              0.0000000000
       167        11  VAL       HA             16.8478698730        0.7947446108        4.4478836060  PROA      16              0.0000000000
       168        11  VAL       CB             17.0251026154       -0.8847393394        5.8326902390  PROA      16              0.0000000000
       169        11  VAL       HB             17.8556613922       -1.3413618803        6.4123373032  PROA      16              0.0000000000
       170        11  VAL       CG1            15.7764863968       -0.7797490954        6.7362961769  PROA      16              0.0000000000
       171        11  VAL       HG11           15.7507104874       -0.1558249593        7.6551952362  PROA      16              0.0000000000
       172        11  VAL       HG12           15.5493917465       -1.8088397980        7.0880365372  PROA      16              0.0000000000
       173        11  VAL       HG13           14.9253110886       -0.4312558174        6.1131000519  PROA      16              0.0000000000
       174        11  VAL       CG2            16.8211040497       -1.8032181263        4.6344375610  PROA      16              0.0000000000
       175        11  VAL       HG21           17.7495117188       -1.7341849804        4.0281257629  PROA      16              0.0000000000
       176        11  VAL       HG22           15.9867105484       -1.4821344614        3.9748811722  PROA      16              0.0000000000
       177        11  VAL       HG23           16.5394077301       -2.8473186493        4.8890399933  PROA      16              0.0000000000
       178        11  VAL       C              17.3078403473        1.5954265594        6.4319438934  PROA      16              0.0000000000
       179        11  VAL       O              16.4229221344        2.4648375511        6.5006961823  PROA      16              0.0000000000
       180        12  GLU       N              18.2301254272        1.6154026985        7.3657908440  PROA      17              0.0000000000
       181        12  GLU       HN             18.9562911987        0.9325096011        7.3844599724  PROA      17              0.0000000000
       182        12  GLU       CA             18.2610836029        2.5921211243        8.4940061569  PROA      17              0.0000000000
       183        12  GLU       HA             17.3119125366        2.6252105236        9.0081844330  PROA      17              0.0000000000
       184        12  GLU       CB             19.2282600403        2.1971776485        9.5298204422  PROA      17              0.0000000000
       185        12  GLU       HB1            20.2505989075        2.0084383488        9.1380023956  PROA      17              0.0000000000
       186        12  GLU       HB2            18.8386993408        1.3094825745       10.0725555420  PROA      17              0.0000000000
       187        12  GLU       CG             19.5356216431        3.1949341297       10.7060585022  PROA      17              0.0000000000
       188        12  GLU       HG1            18.5286102295        3.4346699715       11.1095161438  PROA      17              0.0000000000
       189        12  GLU       HG2            20.0547599792        4.1542153358       10.4948844910  PROA      17              0.0000000000
       190        12  GLU       CD             20.3283061981        2.5009360313       11.7651996613  PROA      17              0.0000000000
       191        12  GLU       OE1            21.5416870117        2.8188085556       11.9445428848  PROA      17              0.0000000000
       192        12  GLU       OE2            19.7750301361        1.6568318605       12.4856739044  PROA      17              0.0000000000
       193        12  GLU       C              18.3549385071        4.0178132057        8.0176124573  PROA      17              0.0000000000
       194        12  GLU       O              17.5485725403        4.8320474625        8.3493986130  PROA      17              0.0000000000
       195        13  LYS       N              19.2803325653        4.2436537743        7.0921063423  PROA      18              0.0000000000
       196        13  LYS       HN             19.9337711334        3.5172269344        6.8937859535  PROA      18              0.0000000000
       197        13  LYS       CA             19.5085773468        5.5330524445        6.4189205170  PROA      18              0.0000000000
       198        13  LYS       HA             19.6097412109        6.2753992081        7.1967940331  PROA      18              0.0000000000
       199        13  LYS       CB             20.7305049896        5.5061120987        5.4767689705  PROA      18              0.0000000000
       200        13  LYS       HB1            20.7084312439        6.3318285942        4.7337846756  PROA      18              0.0000000000
       201        13  LYS       HB2            20.5943965912        4.6114892960        4.8322181702  PROA      18              0.0000000000
       202        13  LYS       CG             22.0913372040        5.4844408035        6.1990704536  PROA      18              0.0000000000
       203        13  LYS       HG1            22.8033790588        5.2986121178        5.3667335510  PROA      18              0.0000000000
       204        13  LYS       HG2            22.0375690460        4.5412425995        6.7837133408  PROA      18              0.0000000000
       205        13  LYS       CD             22.5085487366        6.7065138817        6.9651741982  PROA      18              0.0000000000
       206        13  LYS       HD1            21.7840633392        6.8880596161        7.7876605988  PROA      18              0.0000000000
       207        13  LYS       HD2            22.5268459320        7.6718683243        6.4155588150  PROA      18              0.0000000000
       208        13  LYS       CE             23.8533802032        6.5309562683        7.7133812904  PROA      18              0.0000000000
       209        13  LYS       HE1            23.8532848358        5.6223468781        8.3527164459  PROA      18              0.0000000000
       210        13  LYS       HE2            24.0734424591        7.4082002640        8.3586225510  PROA      18              0.0000000000
       211        13  LYS       NZ             24.9609642029        6.4246611595        6.7559714317  PROA      18              0.0000000000
       212        13  LYS       HZ1            25.8482322693        6.4657034874        7.2969636917  PROA      18              0.0000000000
       213        13  LYS       HZ2            25.0437774658        7.2115917206        6.0810775757  PROA      18              0.0000000000
       214        13  LYS       HZ3            25.1038131714        5.6263813972        6.1048622131  PROA      18              0.0000000000
       215        13  LYS       C              18.2635154724        6.0180511475        5.7050957680  PROA      18              0.0000000000
       216        13  LYS       O              17.7442150116        7.0758161545        5.9778118134  PROA      18              0.0000000000
       217        14  ALA       N              17.6051311493        5.1053161621        4.9531574249  PROA      19              0.0000000000
       218        14  ALA       HN             18.0335750580        4.2217297554        4.7807621956  PROA      19              0.0000000000
       219        14  ALA       CA             16.3477420807        5.2383089066        4.2476296425  PROA      19              0.0000000000
       220        14  ALA       HA             16.4062194824        6.0895752907        3.5855674744  PROA      19              0.0000000000
       221        14  ALA       CB             16.0814151764        3.9207043648        3.4007093906  PROA      19              0.0000000000
       222        14  ALA       HB1            15.1752567291        4.0179986954        2.7653102875  PROA      19              0.0000000000
       223        14  ALA       HB2            15.9961786270        3.0635683537        4.1024026871  PROA      19              0.0000000000
       224        14  ALA       HB3            16.9555530548        3.8199467659        2.7224395275  PROA      19              0.0000000000
       225        14  ALA       C              15.1719913483        5.6104989052        5.1380858421  PROA      19              0.0000000000
       226        14  ALA       O              14.3615303040        6.4735765457        4.8212385178  PROA      19              0.0000000000
       227        15  LYS       N              14.9922800064        4.8818931580        6.2451114655  PROA      20              0.0000000000
       228        15  LYS       HN             15.5855588913        4.0906257629        6.3713107109  PROA      20              0.0000000000
       229        15  LYS       CA             13.9835948944        5.1635637283        7.2053742409  PROA      20              0.0000000000
       230        15  LYS       HA             13.0081911087        5.0314383507        6.7609305382  PROA      20              0.0000000000
       231        15  LYS       CB             13.9312963486        4.0102066994        8.2679758072  PROA      20              0.0000000000
       232        15  LYS       HB1            14.9735240936        3.7845637798        8.5796928406  PROA      20              0.0000000000
       233        15  LYS       HB2            13.5354499817        3.1463949680        7.6922535896  PROA      20              0.0000000000
       234        15  LYS       CG             13.2043962479        4.0922727585        9.5797786713  PROA      20              0.0000000000
       235        15  LYS       HG1            12.1430091858        4.3558111191        9.3840122223  PROA      20              0.0000000000
       236        15  LYS       HG2            13.4971809387        4.9725131989       10.1911506653  PROA      20              0.0000000000
       237        15  LYS       CD             13.3766698837        2.7478621006       10.3789634705  PROA      20              0.0000000000
       238        15  LYS       HD1            13.3455734253        1.8745777607        9.6928672791  PROA      20              0.0000000000
       239        15  LYS       HD2            12.4929790497        2.6905972958       11.0498828888  PROA      20              0.0000000000
       240        15  LYS       CE             14.7503318787        2.7054414749       11.1872444153  PROA      20              0.0000000000
       241        15  LYS       HE1            14.8116464615        3.5515720844       11.9046173096  PROA      20              0.0000000000
       242        15  LYS       HE2            15.6890068054        2.8546369076       10.6119613647  PROA      20              0.0000000000
       243        15  LYS       NZ             14.8662223816        1.3896784782       11.8052701950  PROA      20              0.0000000000
       244        15  LYS       HZ1            14.0278072357        0.9966530204       12.2787580490  PROA      20              0.0000000000
       245        15  LYS       HZ2            15.7155513763        1.4545385838       12.4019556046  PROA      20              0.0000000000
       246        15  LYS       HZ3            15.0734434128        0.5620361567       11.2105703354  PROA      20              0.0000000000
       247        15  LYS       C              13.8822383881        6.4486474991        7.8248591423  PROA      20              0.0000000000
       248        15  LYS       O              12.8499174118        7.1159920692        7.6896061897  PROA      20              0.0000000000
       249        16  LYS       N              14.9979629517        6.9701108932        8.3993177414  PROA      21              0.0000000000
       250        16  LYS       HN             15.7923307419        6.3731889725        8.4810056686  PROA      21              0.0000000000
       251        16  LYS       CA             15.0951023102        8.4105548859        8.6254291534  PROA      21              0.0000000000
       252        16  LYS       HA             14.3212270737        8.6944742203        9.3232164383  PROA      21              0.0000000000
       253        16  LYS       CB             16.4043407440        8.7635183334        9.3255624771  PROA      21              0.0000000000
       254        16  LYS       HB1            16.3110332489        8.1179828644       10.2249498367  PROA      21              0.0000000000
       255        16  LYS       HB2            16.4543800354        9.8440027237        9.5792760849  PROA      21              0.0000000000
       256        16  LYS       CG             17.7293281555        8.2689428329        8.8076047897  PROA      21              0.0000000000
       257        16  LYS       HG1            17.8940792084        8.8373308182        7.8673315048  PROA      21              0.0000000000
       258        16  LYS       HG2            17.5524139404        7.1767587662        8.7068262100  PROA      21              0.0000000000
       259        16  LYS       CD             18.8976726532        8.6150016785        9.7714052200  PROA      21              0.0000000000
       260        16  LYS       HD1            18.7560558319        9.6667261124       10.1002511978  PROA      21              0.0000000000
       261        16  LYS       HD2            19.8288497925        8.5499391556        9.1689119339  PROA      21              0.0000000000
       262        16  LYS       CE             19.0132179260        7.6738600731       11.0107555389  PROA      21              0.0000000000
       263        16  LYS       HE1            19.2733306885        6.6082158089       10.8345050812  PROA      21              0.0000000000
       264        16  LYS       HE2            18.1678295135        7.7605214119       11.7263879776  PROA      21              0.0000000000
       265        16  LYS       NZ             20.1343765259        8.0839376450       11.8570165634  PROA      21              0.0000000000
       266        16  LYS       HZ1            20.2987022400        7.7190341949       12.8169336319  PROA      21              0.0000000000
       267        16  LYS       HZ2            20.1999816895        9.1207113266       11.9059715271  PROA      21              0.0000000000
       268        16  LYS       HZ3            20.9865779877        7.7081594467       11.3942623138  PROA      21              0.0000000000
       269        16  LYS       C              14.8733472824        9.2649955750        7.4545817375  PROA      21              0.0000000000
       270        16  LYS       O              14.0662469864       10.2057523727        7.6416120529  PROA      21              0.0000000000
       271        17  LYS       N              15.4886884689        9.1424808502        6.3216466904  PROA      22              0.0000000000
       272        17  LYS       HN             16.1513366699        8.4091043472        6.1910171509  PROA      22              0.0000000000
       273        17  LYS       CA             15.1564044952       10.0151004791        5.2461590767  PROA      22              0.0000000000
       274        17  LYS       HA             15.5567779541       10.9812088013        5.5158553123  PROA      22              0.0000000000
       275        17  LYS       CB             16.0382804871        9.6361742020        4.0617375374  PROA      22              0.0000000000
       276        17  LYS       HB1            16.2659988403        8.5502481461        4.0048971176  PROA      22              0.0000000000
       277        17  LYS       HB2            17.0148372650       10.1245460510        4.2670464516  PROA      22              0.0000000000
       278        17  LYS       CG             15.5978498459       10.0438785553        2.6337561607  PROA      22              0.0000000000
       279        17  LYS       HG1            14.5844545364        9.7133522034        2.3205418587  PROA      22              0.0000000000
       280        17  LYS       HG2            16.2311954498        9.5175018311        1.8880211115  PROA      22              0.0000000000
       281        17  LYS       CD             15.7552661896       11.5911693573        2.4773843288  PROA      22              0.0000000000
       282        17  LYS       HD1            15.0741920471       12.1511211395        3.1533374786  PROA      22              0.0000000000
       283        17  LYS       HD2            15.4569721222       11.9212465286        1.4593516588  PROA      22              0.0000000000
       284        17  LYS       CE             17.1166687012       12.2374505997        2.7766430378  PROA      22              0.0000000000
       285        17  LYS       HE1            17.9201354980       11.8776178360        2.0989401340  PROA      22              0.0000000000
       286        17  LYS       HE2            17.3242740631       11.9697456360        3.8347332478  PROA      22              0.0000000000
       287        17  LYS       NZ             17.0755138397       13.7008104324        2.7334167957  PROA      22              0.0000000000
       288        17  LYS       HZ1            16.2638320923       14.1216392517        3.2290735245  PROA      22              0.0000000000
       289        17  LYS       HZ2            17.0000514984       14.1085405350        1.7796549797  PROA      22              0.0000000000
       290        17  LYS       HZ3            17.8735446930       14.2372894287        3.1295716763  PROA      22              0.0000000000
       291        17  LYS       C              13.7354202271       10.1017904282        4.7243227959  PROA      22              0.0000000000
       292        17  LYS       O              13.2402715683       11.1714172363        4.4246459007  PROA      22              0.0000000000
       293        18  LEU       N              13.0667607559        8.9417628155        4.6161366208  PROA      23              0.0000000000
       294        18  LEU       HN             13.5366167052        8.0784249093        4.8314850070  PROA      23              0.0000000000
       295        18  LEU       CA             11.6995657315        8.8394518850        4.1845282450  PROA      23              0.0000000000
       296        18  LEU       HA             11.5825804601        9.4852203086        3.3285111048  PROA      23              0.0000000000
       297        18  LEU       CB             11.3536335329        7.3943785218        3.7466415798  PROA      23              0.0000000000
       298        18  LEU       HB1            10.2689246366        7.3140280473        3.5234501646  PROA      23              0.0000000000
       299        18  LEU       HB2            11.5831894797        6.7058992291        4.5906655996  PROA      23              0.0000000000
       300        18  LEU       CG             12.1284519244        6.9187848025        2.4928251735  PROA      23              0.0000000000
       301        18  LEU       HG             13.2218078887        7.0163007172        2.6952515417  PROA      23              0.0000000000
       302        18  LEU       CD1            11.8488206029        5.4347376960        2.2086604573  PROA      23              0.0000000000
       303        18  LEU       HD11           12.4456333189        5.0883797875        1.3377445519  PROA      23              0.0000000000
       304        18  LEU       HD12           10.7745378248        5.2823811321        1.9841627767  PROA      23              0.0000000000
       305        18  LEU       HD13           12.1222246810        4.8157349783        3.0901934955  PROA      23              0.0000000000
       306        18  LEU       CD2            11.8220694604        7.7673403961        1.2472217804  PROA      23              0.0000000000
       307        18  LEU       HD21           12.3888956919        7.3741886162        0.3766459128  PROA      23              0.0000000000
       308        18  LEU       HD22           12.1301996816        8.8232947680        1.3972190007  PROA      23              0.0000000000
       309        18  LEU       HD23           10.7389460120        7.7393636762        1.0095634456  PROA      23              0.0000000000
       310        18  LEU       C              10.7110123984        9.3752155183        5.2003772478  PROA      23              0.0000000000
       311        18  LEU       O               9.6771828518        9.9003169961        4.7977361727  PROA      23              0.0000000000
       312        19  ARG       N              10.9889402390        9.3301286697        6.5272207260  PROA      24              0.0000000000
       313        19  ARG       HN             11.7939691544        8.8361377716        6.8464560509  PROA      24              0.0000000000
       314        19  ARG       CA             10.1303634644        9.9974517822        7.4411702156  PROA      24              0.0000000000
       315        19  ARG       HA              9.1300849915        9.5909881592        7.4160499573  PROA      24              0.0000000000
       316        19  ARG       CB             10.6425962448        9.7590770721        8.8712558746  PROA      24              0.0000000000
       317        19  ARG       HB1            10.0430107117       10.3671169281        9.5819635391  PROA      24              0.0000000000
       318        19  ARG       HB2            11.7050933838       10.0687751770        8.9687614441  PROA      24              0.0000000000
       319        19  ARG       CG             10.3997201920        8.3220252991        9.3766727448  PROA      24              0.0000000000
       320        19  ARG       HG1            10.6965303421        7.5362453461        8.6495046616  PROA      24              0.0000000000
       321        19  ARG       HG2             9.3106279373        8.1850814819        9.5482702255  PROA      24              0.0000000000
       322        19  ARG       CD             11.2252340317        8.0069198608       10.6332244873  PROA      24              0.0000000000
       323        19  ARG       HD1            11.2480287552        8.8403577805       11.3675155640  PROA      24              0.0000000000
       324        19  ARG       HD2            12.2992982864        7.8555088043       10.3928461075  PROA      24              0.0000000000
       325        19  ARG       NE             10.6201343536        6.7786836624       11.2065048218  PROA      24              0.0000000000
       326        19  ARG       HE              9.7090101242        6.5076947212       10.8959922791  PROA      24              0.0000000000
       327        19  ARG       CZ             11.2111492157        5.8572731018       11.9507637024  PROA      24              0.0000000000
       328        19  ARG       NH1            12.3698415756        5.9917731285       12.5598707199  PROA      24              0.0000000000
       329        19  ARG       HH11           12.7060508728        6.9309506416       12.6299314499  PROA      24              0.0000000000
       330        19  ARG       HH12           12.5598049164        5.2104797363       13.1544246674  PROA      24              0.0000000000
       331        19  ARG       NH2            10.5582389832        4.7257099152       12.2145872116  PROA      24              0.0000000000
       332        19  ARG       HH21           10.8189306259        4.1319093704       12.9757966995  PROA      24              0.0000000000
       333        19  ARG       HH22            9.6003456116        4.7607007027       11.9296035767  PROA      24              0.0000000000
       334        19  ARG       C               9.9358663559       11.5080375671        7.2338919640  PROA      24              0.0000000000
       335        19  ARG       O               8.8059883118       12.0196685791        7.3080692291  PROA      24              0.0000000000
       336        20  GLY       N              10.9570999146       12.3003005981        7.0222167969  PROA      25              0.0000000000
       337        20  GLY       HN             11.8986845016       11.9827899933        6.9408922195  PROA      25              0.0000000000
       338        20  GLY       CA             10.8402214050       13.6872425079        6.6771650314  PROA      25              0.0000000000
       339        20  GLY       HA1            11.8384637833       14.0600481033        6.8530282974  PROA      25              0.0000000000
       340        20  GLY       HA2            10.0810527802       14.0766038895        7.3393297195  PROA      25              0.0000000000
       341        20  GLY       C              10.4903459549       13.9837551117        5.2442665100  PROA      25              0.0000000000
       342        20  GLY       O               9.6620130539       14.8291368484        4.8893041611  PROA      25              0.0000000000
       343        21  PHE       N              11.0631895777       13.2349674918        4.2786066392  PROA      26              0.0000000000
       344        21  PHE       HN             11.7884847759       12.5758995481        4.4969429368  PROA      26              0.0000000000
       345        21  PHE       CA             10.7010662351       13.3993285463        2.8715878877  PROA      26              0.0000000000
       346        21  PHE       HA             10.8714895695       14.4358630718        2.6098572224  PROA      26              0.0000000000
       347        21  PHE       CB             11.6405334023       12.5272470443        1.9839436721  PROA      26              0.0000000000
       348        21  PHE       HB1            11.5615439166       11.4611733324        2.2809929743  PROA      26              0.0000000000
       349        21  PHE       HB2            12.6933424054       12.8448070100        2.1527400871  PROA      26              0.0000000000
       350        21  PHE       CG             11.3372876661       12.6436066890        0.5079841933  PROA      26              0.0000000000
       351        21  PHE       CD1            11.8585847259       13.7174805526       -0.2307221962  PROA      26              0.0000000000
       352        21  PHE       HD1            12.4730843316       14.4577362759        0.2611626504  PROA      26              0.0000000000
       353        21  PHE       CE1            11.5829711719       13.8455080510       -1.5975740091  PROA      26              0.0000000000
       354        21  PHE       HE1            11.9999810093       14.6726901280       -2.1550379708  PROA      26              0.0000000000
       355        21  PHE       CZ             10.7790112841       12.8964653034       -2.2396547832  PROA      26              0.0000000000
       356        21  PHE       HZ             10.5697211848       12.9983786529       -3.2945634672  PROA      26              0.0000000000
       357        21  PHE       CD2            10.5490132106       11.6833874828       -0.1525592489  PROA      26              0.0000000000
       358        21  PHE       HD2            10.1487845912       10.8507411908        0.4046429263  PROA      26              0.0000000000
       359        21  PHE       CE2            10.2631947424       11.8124007949       -1.5184614699  PROA      26              0.0000000000
       360        21  PHE       HE2             9.6545130959       11.0749716366       -2.0186953407  PROA      26              0.0000000000
       361        21  PHE       C               9.2154847594       13.1293144682        2.5720810911  PROA      26              0.0000000000
       362        21  PHE       O               8.5241195006       13.9106432970        1.9158595337  PROA      26              0.0000000000
       363        22  ILE       N               8.6597875702       12.0208515184        3.1060671793  PROA      27              0.0000000000
       364        22  ILE       HN              9.2079136912       11.3971004680        3.6701816136  PROA      27              0.0000000000
       365        22  ILE       CA              7.2493514074       11.6946682171        2.9711985778  PROA      27              0.0000000000
       366        22  ILE       HA              7.0057834932       11.8287751326        1.9280688020  PROA      27              0.0000000000
       367        22  ILE       CB              6.9598367614       10.2193888811        3.2877145370  PROA      27              0.0000000000
       368        22  ILE       HB              7.2857903328       10.0033056637        4.3310486700  PROA      27              0.0000000000
       369        22  ILE       CG2             5.4497918735        9.9255494439        3.1943506711  PROA      27              0.0000000000
       370        22  ILE       HG21            5.2416842928        8.8583878440        3.4114908083  PROA      27              0.0000000000
       371        22  ILE       HG22            5.0825282859       10.1686346735        2.1775562033  PROA      27              0.0000000000
       372        22  ILE       HG23            4.8790459051       10.5195967384        3.9356569166  PROA      27              0.0000000000
       373        22  ILE       CG1             7.7543352887        9.3015231078        2.3152287141  PROA      27              0.0000000000
       374        22  ILE       HG11            8.8390853472        9.5396807536        2.3925845898  PROA      27              0.0000000000
       375        22  ILE       HG12            7.4461812321        9.5301530854        1.2726653047  PROA      27              0.0000000000
       376        22  ILE       CD              7.5904130947        7.7977982918        2.5809282404  PROA      27              0.0000000000
       377        22  ILE       HD1             6.5515147356        7.4563502492        2.3997169822  PROA      27              0.0000000000
       378        22  ILE       HD2             7.8583740040        7.5689609929        3.6348301145  PROA      27              0.0000000000
       379        22  ILE       HD3             8.2676542989        7.2141676457        1.9205435080  PROA      27              0.0000000000
       380        22  ILE       C               6.3409600186       12.6818035074        3.7070740592  PROA      27              0.0000000000
       381        22  ILE       O               5.2687362537       13.0436952938        3.2100962308  PROA      27              0.0000000000
       382        23  ALA       N               6.7455942774       13.1607356962        4.9064995557  PROA      28              0.0000000000
       383        23  ALA       HN              7.5967185473       12.8464023463        5.3268670613  PROA      28              0.0000000000
       384        23  ALA       CA              6.0540044161       14.2229774803        5.6188516210  PROA      28              0.0000000000
       385        23  ALA       HA              5.0248126925       13.9197286459        5.7559379021  PROA      28              0.0000000000
       386        23  ALA       CB              6.6867149675       14.4185299842        7.0094792911  PROA      28              0.0000000000
       387        23  ALA       HB1             6.1496674052       15.2007765819        7.5889884838  PROA      28              0.0000000000
       388        23  ALA       HB2             7.7553310695       14.7119467075        6.9274619147  PROA      28              0.0000000000
       389        23  ALA       HB3             6.6308917700       13.4713832281        7.5864822467  PROA      28              0.0000000000
       390        23  ALA       C               6.0152077202       15.5627826536        4.8833381697  PROA      28              0.0000000000
       391        23  ALA       O               4.9351973747       16.1351486594        4.7098588063  PROA      28              0.0000000000
       392        24  GLU       N               7.1708593369       16.0450954437        4.3517045975  PROA      29              0.0000000000
       393        24  GLU       HN              8.0145530701       15.5365428925        4.5052103996  PROA      29              0.0000000000
       394        24  GLU       CA              7.2004208565       17.2852878571        3.5660684109  PROA      29              0.0000000000
       395        24  GLU       HA              6.7060108185       18.0232563019        4.1803646088  PROA      29              0.0000000000
       396        24  GLU       CB              8.7252244949       17.6755561829        3.2941977978  PROA      29              0.0000000000
       397        24  GLU       HB1             9.3199529648       16.8483467102        2.8510913849  PROA      29              0.0000000000
       398        24  GLU       HB2             9.0232000351       17.9122695923        4.3379883766  PROA      29              0.0000000000
       399        24  GLU       CG              8.9427366257       18.8308296204        2.3847672939  PROA      29              0.0000000000
       400        24  GLU       HG1             8.3252859116       19.6901054382        2.7234723568  PROA      29              0.0000000000
       401        24  GLU       HG2             8.6096134186       18.4887809753        1.3815965652  PROA      29              0.0000000000
       402        24  GLU       CD             10.3310117722       19.3995666504        2.4010422230  PROA      29              0.0000000000
       403        24  GLU       OE1            10.5094966888       20.6299457550        2.5481059551  PROA      29              0.0000000000
       404        24  GLU       OE2            11.3091297150       18.6438713074        2.3573698997  PROA      29              0.0000000000
       405        24  GLU       C               6.3299527168       17.2963619232        2.3451275826  PROA      29              0.0000000000
       406        24  GLU       O               5.5441074371       18.2765483856        2.1479771137  PROA      29              0.0000000000
       407        25  LYS       N               6.3886891847       16.2181862527        1.5357880164  PROA      30              0.0000000000
       408        25  LYS       HN              7.0493007611       15.4942640544        1.7486219021  PROA      30              0.0000000000
       409        25  LYS       CA              5.6983938742       16.1173389174        0.2664630586  PROA      30              0.0000000000
       410        25  LYS       HA              5.7122557803       17.0902090463       -0.2071358969  PROA      30              0.0000000000
       411        25  LYS       CB              6.4245806549       15.0867937417       -0.6451290905  PROA      30              0.0000000000
       412        25  LYS       HB1             5.8312537976       14.9097586151       -1.5701981131  PROA      30              0.0000000000
       413        25  LYS       HB2             6.4884629309       14.1197758353       -0.0968697272  PROA      30              0.0000000000
       414        25  LYS       CG              7.8553808714       15.4724589295       -1.0739013094  PROA      30              0.0000000000
       415        25  LYS       HG1             8.2482823634       14.6774698612       -1.7489383395  PROA      30              0.0000000000
       416        25  LYS       HG2             8.5211015029       15.4834599132       -0.1791924120  PROA      30              0.0000000000
       417        25  LYS       CD              7.9802307295       16.8349546164       -1.7820808577  PROA      30              0.0000000000
       418        25  LYS       HD1             9.0337319293       16.9433135299       -2.1292679007  PROA      30              0.0000000000
       419        25  LYS       HD2             7.7964033029       17.6371075873       -1.0303428881  PROA      30              0.0000000000
       420        25  LYS       CE              7.0373716834       17.0283959924       -2.9768848450  PROA      30              0.0000000000
       421        25  LYS       HE1             5.9775132342       16.9456127818       -2.6492416542  PROA      30              0.0000000000
       422        25  LYS       HE2             7.2303188390       16.2737606968       -3.7694518815  PROA      30              0.0000000000
       423        25  LYS       NZ              7.2120306442       18.3695509264       -3.5582513866  PROA      30              0.0000000000
       424        25  LYS       HZ1             7.2971512932       19.0715256355       -2.7791609049  PROA      30              0.0000000000
       425        25  LYS       HZ2             6.3640320537       18.6146542265       -4.1314160160  PROA      30              0.0000000000
       426        25  LYS       HZ3             8.0749287243       18.4147427872       -4.1606638286  PROA      30              0.0000000000
       427        25  LYS       C               4.2308709963       15.7130188321        0.3616440727  PROA      30              0.0000000000
       428        25  LYS       O               3.4885305971       15.8308875512       -0.6124293293  PROA      30              0.0000000000
       429        26  ARG       N               3.7743259973       15.1883464646        1.5202678565  PROA      31              0.0000000000
       430        26  ARG       HN              4.3974073833       15.1499519467        2.3031591545  PROA      31              0.0000000000
       431        26  ARG       CA              2.4254612820       14.6561563955        1.7146236131  PROA      31              0.0000000000
       432        26  ARG       HA              2.3994836284       14.3215166332        2.7399540822  PROA      31              0.0000000000
       433        26  ARG       CB              1.2670177026       15.6944355928        1.5960706419  PROA      31              0.0000000000
       434        26  ARG       HB1             0.2917174708       15.1565486678        1.6298716680  PROA      31              0.0000000000
       435        26  ARG       HB2             1.3128282075       16.2068596438        0.6133758018  PROA      31              0.0000000000
       436        26  ARG       CG              1.1700812916       16.7430490057        2.7247404754  PROA      31              0.0000000000
       437        26  ARG       HG1             1.1322352351       16.2327747630        3.7127847122  PROA      31              0.0000000000
       438        26  ARG       HG2             0.1951649980       17.2718391888        2.5914060045  PROA      31              0.0000000000
       439        26  ARG       CD              2.2784101795       17.8011692685        2.7312482217  PROA      31              0.0000000000
       440        26  ARG       HD1             2.3793675239       18.2605080485        1.7218399745  PROA      31              0.0000000000
       441        26  ARG       HD2             3.2646703301       17.3841086724        3.0283132085  PROA      31              0.0000000000
       442        26  ARG       NE              1.8598567701       18.8730333169        3.6821489448  PROA      31              0.0000000000
       443        26  ARG       HE              1.5348382906       19.7621803809        3.3207155567  PROA      31              0.0000000000
       444        26  ARG       CZ              2.0382540648       18.8481621275        4.9944419138  PROA      31              0.0000000000
       445        26  ARG       NH1             1.7000906800       19.9104098887        5.6996227046  PROA      31              0.0000000000
       446        26  ARG       HH11            1.3905191149       20.7261771072        5.2059837086  PROA      31              0.0000000000
       447        26  ARG       HH12            1.9828282388       19.9944202121        6.6615780261  PROA      31              0.0000000000
       448        26  ARG       NH2             2.6155874419       17.8488904666        5.6144520449  PROA      31              0.0000000000
       449        26  ARG       HH21            3.0832943289       18.1394342589        6.4578197731  PROA      31              0.0000000000
       450        26  ARG       HH22            3.1035007047       17.1793616652        5.0697434405  PROA      31              0.0000000000
       451        26  ARG       C               2.1320001438       13.4003606697        0.8836330861  PROA      31              0.0000000000
       452        26  ARG       O               0.9844334729       13.0687235960        0.5740536446  PROA      31              0.0000000000
       453        27  CYS       N               3.1834524893       12.6457006691        0.4986281477  PROA      32              0.0000000000
       454        27  CYS       HN              4.0973035007       12.8972168110        0.8130836742  PROA      32              0.0000000000
       455        27  CYS       CA              3.0843614301       11.6410186570       -0.5472515607  PROA      32              0.0000000000
       456        27  CYS       HA              2.2253742913       11.8718817891       -1.1635150332  PROA      32              0.0000000000
       457        27  CYS       CB              4.3227278324       11.6796666332       -1.4880890550  PROA      32              0.0000000000
       458        27  CYS       HB1             4.3659558276       12.7131391693       -1.9038045862  PROA      32              0.0000000000
       459        27  CYS       HB2             4.1551957840       11.0044679796       -2.3551969890  PROA      32              0.0000000000
       460        27  CYS       SG              5.9167373968       11.3004692688       -0.6795532080  PROA      32              0.0000000000
       461        27  CYS       HG1             5.7297679421        9.9932899691       -0.5696121456  PROA      32              0.0000000000
       462        27  CYS       C               2.8576214893       10.2297720800       -0.0246482450  PROA      32              0.0000000000
       463        27  CYS       O               2.8492642483        9.2604713761       -0.7889160312  PROA      32              0.0000000000
       464        28  ALA       N               2.5868540127       10.0552076901        1.2871235991  PROA      33              0.0000000000
       465        28  ALA       HN              2.6096808399       10.8417857647        1.9165660095  PROA      33              0.0000000000
       466        28  ALA       CA              2.2598256181        8.7691364507        1.8852920795  PROA      33              0.0000000000
       467        28  ALA       HA              3.1372809511        8.1455325944        1.7808917281  PROA      33              0.0000000000
       468        28  ALA       CB              1.9709926712        8.9254439148        3.3937219461  PROA      33              0.0000000000
       469        28  ALA       HB1             1.7055097055        7.9603357988        3.8709104599  PROA      33              0.0000000000
       470        28  ALA       HB2             1.1510436718        9.6468636394        3.5841717107  PROA      33              0.0000000000
       471        28  ALA       HB3             2.8670986053        9.3206763724        3.9162201565  PROA      33              0.0000000000
       472        28  ALA       C               1.1040201325        8.0126400197        1.2091586559  PROA      33              0.0000000000
       473        28  ALA       O               1.2080629295        6.7914242740        1.0293846063  PROA      33              0.0000000000
       474        29  PRO       N              -0.0011785949        8.5993646944        0.7416108834  PROA      34              0.0000000000
       475        29  PRO       CD             -0.4480256738        9.9668315801        1.0471600599  PROA      34              0.0000000000
       476        29  PRO       HD1            -0.1269309787       10.6421882778        0.2204287111  PROA      34              0.0000000000
       477        29  PRO       HD2            -0.0549947518       10.3629789986        2.0092417082  PROA      34              0.0000000000
       478        29  PRO       CA             -1.0444329390        7.8267075922        0.0901502413  PROA      34              0.0000000000
       479        29  PRO       HA             -1.2605366746        6.9754460854        0.7187384831  PROA      34              0.0000000000
       480        29  PRO       CB             -2.2203600307        8.8023561666       -0.0052167428  PROA      34              0.0000000000
       481        29  PRO       HB1            -3.1878025820        8.2940657597        0.1555258068  PROA      34              0.0000000000
       482        29  PRO       HB2            -2.2296671875        9.3496499341       -0.9772228102  PROA      34              0.0000000000
       483        29  PRO       CG             -1.9600480380        9.8479265036        1.0798355280  PROA      34              0.0000000000
       484        29  PRO       HG1            -2.4642021844       10.8186886332        0.8843830023  PROA      34              0.0000000000
       485        29  PRO       HG2            -2.2599740150        9.4799011437        2.0808340527  PROA      34              0.0000000000
       486        29  PRO       C              -0.6328552825        7.3172411707       -1.2823906885  PROA      34              0.0000000000
       487        29  PRO       O              -1.1492582644        6.2724329653       -1.7188002307  PROA      34              0.0000000000
       488        30  LEU       N               0.2188016868        8.0662629291       -2.0090797003  PROA      35              0.0000000000
       489        30  LEU       HN              0.5277225424        8.9558920466       -1.6570405401  PROA      35              0.0000000000
       490        30  LEU       CA              0.8971437460        7.6187030311       -3.2097405682  PROA      35              0.0000000000
       491        30  LEU       HA              0.1418938534        7.2151416344       -3.8626684009  PROA      35              0.0000000000
       492        30  LEU       CB              1.5479231846        8.8030005262       -3.9529729995  PROA      35              0.0000000000
       493        30  LEU       HB1             2.3270116624        9.2770285103       -3.3153344189  PROA      35              0.0000000000
       494        30  LEU       HB2             0.7638993267        9.5730125404       -4.1298847733  PROA      35              0.0000000000
       495        30  LEU       CG              2.1692582140        8.4557258222       -5.3223663228  PROA      35              0.0000000000
       496        30  LEU       HG              2.9847238533        7.7094427054       -5.1725084138  PROA      35              0.0000000000
       497        30  LEU       CD1             1.1314440962        7.8776841144       -6.2974984850  PROA      35              0.0000000000
       498        30  LEU       HD11            1.5830369817        7.7768837570       -7.3095104833  PROA      35              0.0000000000
       499        30  LEU       HD12            0.2684446020        8.5727112027       -6.3903071729  PROA      35              0.0000000000
       500        30  LEU       HD13            0.7786296400        6.8827798120       -5.9703527210  PROA      35              0.0000000000
       501        30  LEU       CD2             2.8087857570        9.7012394835       -5.9458382285  PROA      35              0.0000000000
       502        30  LEU       HD21            2.0305990170       10.4565548941       -6.1883507005  PROA      35              0.0000000000
       503        30  LEU       HD22            3.3401503973        9.4452674881       -6.8866110084  PROA      35              0.0000000000
       504        30  LEU       HD23            3.5414867504       10.1615738027       -5.2494567567  PROA      35              0.0000000000
       505        30  LEU       C               1.9022237838        6.4956223157       -2.9598823185  PROA      35              0.0000000000
       506        30  LEU       O               1.8608195617        5.4571504214       -3.6227047687  PROA      35              0.0000000000
       507        31  MET       N               2.7620936774        6.6019829781       -1.9279160319  PROA      36              0.0000000000
       508        31  MET       HN              2.8470885032        7.4733094961       -1.4272100901  PROA      36              0.0000000000
       509        31  MET       CA              3.6799232261        5.5375501001       -1.5309695566  PROA      36              0.0000000000
       510        31  MET       HA              4.2616384496        5.2749786734       -2.4044176052  PROA      36              0.0000000000
       511        31  MET       CB              4.6729821882        6.0317133082       -0.4507875467  PROA      36              0.0000000000
       512        31  MET       HB1             5.3291069430        5.1932286659       -0.1197543678  PROA      36              0.0000000000
       513        31  MET       HB2             4.1143479008        6.3955293383        0.4379450766  PROA      36              0.0000000000
       514        31  MET       CG              5.5911989357        7.1694367692       -0.9545227835  PROA      36              0.0000000000
       515        31  MET       HG1             6.2665005861        7.4727189298       -0.1222430306  PROA      36              0.0000000000
       516        31  MET       HG2             4.9784959747        8.0624420986       -1.1943304901  PROA      36              0.0000000000
       517        31  MET       SD              6.6018756418        6.7177677102       -2.4002060893  PROA      36              0.0000000000
       518        31  MET       CE              6.2278842294        8.1833622072       -3.4080651412  PROA      36              0.0000000000
       519        31  MET       HE1             6.5146166242        9.1199745266       -2.8823871083  PROA      36              0.0000000000
       520        31  MET       HE2             5.1479122926        8.2421945301       -3.6585622633  PROA      36              0.0000000000
       521        31  MET       HE3             6.7997281210        8.1552595808       -4.3621162659  PROA      36              0.0000000000
       522        31  MET       C               2.9569263201        4.2509963686       -1.1252142348  PROA      36              0.0000000000
       523        31  MET       O               3.2040643561        3.1598194605       -1.6409627094  PROA      36              0.0000000000
       524        32  LEU       N               1.8667047792        4.3714854923       -0.3317908947  PROA      37              0.0000000000
       525        32  LEU       HN              1.7183929679        5.2535632217        0.1372305184  PROA      37              0.0000000000
       526        32  LEU       CA              0.9663824132        3.2689167537       -0.0093115423  PROA      37              0.0000000000
       527        32  LEU       HA              1.5787216656        2.3801485078        0.0807530018  PROA      37              0.0000000000
       528        32  LEU       CB              0.3084891190        3.5493874763        1.3608196359  PROA      37              0.0000000000
       529        32  LEU       HB1            -0.3641092956        4.4284573734        1.2985495670  PROA      37              0.0000000000
       530        32  LEU       HB2             1.1352614524        3.8441336429        2.0565365070  PROA      37              0.0000000000
       531        32  LEU       CG             -0.3978513569        2.3544884156        2.0301987235  PROA      37              0.0000000000
       532        32  LEU       HG             -1.1924713801        1.9662658425        1.3676725076  PROA      37              0.0000000000
       533        32  LEU       CD1             0.5781081036        1.2083269077        2.3222511428  PROA      37              0.0000000000
       534        32  LEU       HD11            0.0583706425        0.3747724841        2.8410142120  PROA      37              0.0000000000
       535        32  LEU       HD12            1.3901554093        1.5513477401        3.0043700989  PROA      37              0.0000000000
       536        32  LEU       HD13            1.0606537367        0.7953606646        1.4151665549  PROA      37              0.0000000000
       537        32  LEU       CD2            -1.0567194938        2.7981255234        3.3419527852  PROA      37              0.0000000000
       538        32  LEU       HD21           -1.5184893276        1.9366242647        3.8681660692  PROA      37              0.0000000000
       539        32  LEU       HD22           -1.8258159748        3.5760407621        3.1785715678  PROA      37              0.0000000000
       540        32  LEU       HD23           -0.2816192867        3.2204986647        4.0237297933  PROA      37              0.0000000000
       541        32  LEU       C              -0.0559863716        3.0287915504       -1.1513833816  PROA      37              0.0000000000
       542        32  LEU       O              -1.1775525892        2.4745794104       -1.0796946772  PROA      37              0.0000000000
       543        33  ARG       N               0.3263115504        3.4267732169       -2.3666629995  PROA      38              0.0000000000
       544        33  ARG       HN              1.1797890069        3.9683966890       -2.4295745135  PROA      38              0.0000000000
       545        33  ARG       CA             -0.2869047558        3.0182086329       -3.5880028164  PROA      38              0.0000000000
       546        33  ARG       HA             -1.0520345483        2.3047231098       -3.3643004826  PROA      38              0.0000000000
       547        33  ARG       CB             -0.8812395599        4.2146156336       -4.3557960028  PROA      38              0.0000000000
       548        33  ARG       HB1            -0.0446697899        4.8442606756       -4.7467137803  PROA      38              0.0000000000
       549        33  ARG       HB2            -1.4191872120        4.8715441598       -3.6423730573  PROA      38              0.0000000000
       550        33  ARG       CG             -1.7459080832        3.8669064678       -5.5654608634  PROA      38              0.0000000000
       551        33  ARG       HG1            -2.6187940973        3.2862993191       -5.1846675048  PROA      38              0.0000000000
       552        33  ARG       HG2            -1.1720503362        3.2011471046       -6.2506648570  PROA      38              0.0000000000
       553        33  ARG       CD             -2.1838053738        5.1621930230       -6.2558964803  PROA      38              0.0000000000
       554        33  ARG       HD1            -1.3108240249        5.7947801788       -6.4318092523  PROA      38              0.0000000000
       555        33  ARG       HD2            -2.8510726308        5.6872886517       -5.5706638143  PROA      38              0.0000000000
       556        33  ARG       NE             -2.8648458805        4.8939731107       -7.5045586543  PROA      38              0.0000000000
       557        33  ARG       HE             -3.3846379044        4.0297059106       -7.4786490214  PROA      38              0.0000000000
       558        33  ARG       CZ             -2.4994573659        5.2856775798       -8.7580602967  PROA      38              0.0000000000
       559        33  ARG       NH1            -2.9809987624        4.6246066660       -9.7840223031  PROA      38              0.0000000000
       560        33  ARG       HH11           -2.7195467865        5.1279236694      -10.6361739404  PROA      38              0.0000000000
       561        33  ARG       NH2            -1.6401635654        6.3658267555       -8.7756147759  PROA      38              0.0000000000
       562        33  ARG       HH21           -1.2820858267        6.6388411282       -9.6780437762  PROA      38              0.0000000000
       563        33  ARG       HH22           -1.8828475144        7.1607770616       -8.1720633296  PROA      38              0.0000000000
       564        33  ARG       C               0.6823390616        2.2423015951       -4.4359272026  PROA      38              0.0000000000
       565        33  ARG       O               0.2074829101        1.2112756306       -4.9275364808  PROA      38              0.0000000000
       566        34  LEU       N               1.9435877951        2.7158578377       -4.5600354621  PROA      39              0.0000000000
       567        34  LEU       HN              2.2001290914        3.6066994791       -4.1637540852  PROA      39              0.0000000000
       568        34  LEU       CA              3.0919527226        2.1050724805       -5.2178928637  PROA      39              0.0000000000
       569        34  LEU       HA              2.8605434717        1.9555113297       -6.2634579928  PROA      39              0.0000000000
       570        34  LEU       CB              4.2946241379        3.0862189097       -5.0976181177  PROA      39              0.0000000000
       571        34  LEU       HB1             4.5057394189        3.2818654330       -4.0217635807  PROA      39              0.0000000000
       572        34  LEU       HB2             4.0171328016        4.0628712048       -5.5521454390  PROA      39              0.0000000000
       573        34  LEU       CG              5.6264393393        2.6371075743       -5.7476119902  PROA      39              0.0000000000
       574        34  LEU       HG              5.8898908243        1.6071222737       -5.4068574812  PROA      39              0.0000000000
       575        34  LEU       CD1             5.5406603603        2.6245310310       -7.2799810559  PROA      39              0.0000000000
       576        34  LEU       HD11            5.4064594004        3.6524517658       -7.6760578389  PROA      39              0.0000000000
       577        34  LEU       HD12            4.7058051015        1.9939169675       -7.6385849617  PROA      39              0.0000000000
       578        34  LEU       HD13            6.4878049429        2.2257134186       -7.7093313918  PROA      39              0.0000000000
       579        34  LEU       CD2             6.7890477091        3.5415127354       -5.3044361187  PROA      39              0.0000000000
       580        34  LEU       HD21            7.7404652446        3.1960917432       -5.7673901031  PROA      39              0.0000000000
       581        34  LEU       HD22            6.9211389742        3.5216715558       -4.2021691458  PROA      39              0.0000000000
       582        34  LEU       HD23            6.6292483627        4.5925304954       -5.6217596066  PROA      39              0.0000000000
       583        34  LEU       C               3.4933962064        0.7540011211       -4.6426102076  PROA      39              0.0000000000
       584        34  LEU       O               3.5149982962       -0.2397656152       -5.3636585595  PROA      39              0.0000000000
       585        35  ALA       N               3.7038803839        0.6606203416       -3.3071263264  PROA      40              0.0000000000
       586        35  ALA       HN              3.7659199016        1.4873697685       -2.7424369307  PROA      40              0.0000000000
       587        35  ALA       CA              4.1131510265       -0.5675267876       -2.6348598274  PROA      40              0.0000000000
       588        35  ALA       HA              5.0566632922       -0.8926832863       -3.0593345301  PROA      40              0.0000000000
       589        35  ALA       CB              4.3140018295       -0.2677374645       -1.1365677150  PROA      40              0.0000000000
       590        35  ALA       HB1             4.6887217896       -1.1676569191       -0.5993446985  PROA      40              0.0000000000
       591        35  ALA       HB2             3.3827688279        0.0737295701       -0.6441713252  PROA      40              0.0000000000
       592        35  ALA       HB3             5.0818633768        0.5274842624       -1.0117250229  PROA      40              0.0000000000
       593        35  ALA       C               3.1164287988       -1.7107514316       -2.8068815742  PROA      40              0.0000000000
       594        35  ALA       O               3.4397122751       -2.8290231955       -3.1928863481  PROA      40              0.0000000000
       595        36  TRP       N               1.8134932438       -1.4050459741       -2.6385830441  PROA      41              0.0000000000
       596        36  TRP       HN              1.5480587571       -0.4964857505       -2.3288150934  PROA      41              0.0000000000
       597        36  TRP       CA              0.7109667736       -2.2925592748       -2.9903223259  PROA      41              0.0000000000
       598        36  TRP       HA              0.8651316832       -3.2263269013       -2.4672290848  PROA      41              0.0000000000
       599        36  TRP       CB             -0.6465647785       -1.7179385259       -2.4911290083  PROA      41              0.0000000000
       600        36  TRP       HB1            -0.5800655615       -0.6254872086       -2.5422476023  PROA      41              0.0000000000
       601        36  TRP       HB2            -0.7190778116       -1.9693385087       -1.4236912275  PROA      41              0.0000000000
       602        36  TRP       CG             -1.8904506763       -2.1168110708       -3.2523057885  PROA      41              0.0000000000
       603        36  TRP       CD1            -2.7458202864       -1.1933786209       -3.8200674834  PROA      41              0.0000000000
       604        36  TRP       HD1            -2.7379791767       -0.1140348123       -3.7933393529  PROA      41              0.0000000000
       605        36  TRP       NE1            -3.7379786905       -1.8385700321       -4.5125151021  PROA      41              0.0000000000
       606        36  TRP       HE1            -4.4624169210       -1.3743181472       -5.0394474297  PROA      41              0.0000000000
       607        36  TRP       CE2            -3.5594065304       -3.1924587510       -4.4139319167  PROA      41              0.0000000000
       608        36  TRP       CD2            -2.4018237143       -3.4185123033       -3.6099723005  PROA      41              0.0000000000
       609        36  TRP       CE3            -2.0340838054       -4.7539150081       -3.3533413109  PROA      41              0.0000000000
       610        36  TRP       HE3            -1.1460571185       -4.9779020046       -2.7710308980  PROA      41              0.0000000000
       611        36  TRP       CZ3            -2.7832970049       -5.7934822646       -3.8934621086  PROA      41              0.0000000000
       612        36  TRP       HZ3            -2.4964493070       -6.8259243026       -3.6979235721  PROA      41              0.0000000000
       613        36  TRP       CZ2            -4.3208500901       -4.2354834304       -4.9577223405  PROA      41              0.0000000000
       614        36  TRP       HZ2            -5.2039387771       -4.0150669110       -5.5503922750  PROA      41              0.0000000000
       615        36  TRP       CH2            -3.9110904728       -5.5397068843       -4.7020805746  PROA      41              0.0000000000
       616        36  TRP       HH2            -4.4685545070       -6.3785710129       -5.1144850795  PROA      41              0.0000000000
       617        36  TRP       C               0.6762987208       -2.6727011745       -4.4656970460  PROA      41              0.0000000000
       618        36  TRP       O               0.3767828076       -3.8014945096       -4.8163408582  PROA      41              0.0000000000
       619        37  HSD       N               0.8841450116       -1.7245702461       -5.3963694901  PROA      42              0.0000000000
       620        37  HSD       HN              0.9436299373       -0.7560467582       -5.1484527337  PROA      42              0.0000000000
       621        37  HSD       CA              0.8727771639       -2.0389891396       -6.8201778313  PROA      42              0.0000000000
       622        37  HSD       HA             -0.0187815806       -2.6263754537       -7.0032127263  PROA      42              0.0000000000
       623        37  HSD       CB              0.7213456951       -0.8095588237       -7.7219406047  PROA      42              0.0000000000
       624        37  HSD       HB1             1.0392507629       -1.0613362550       -8.7419677196  PROA      42              0.0000000000
       625        37  HSD       HB2             1.3796718589       -0.0138069916       -7.3486884102  PROA      42              0.0000000000
       626        37  HSD       ND1            -1.3529367895        0.0505371596       -8.8941248861  PROA      42              0.0000000000
       627        37  HSD       HD1            -0.9371556314        0.0703369037       -9.8315692380  PROA      42              0.0000000000
       628        37  HSD       CG             -0.7237032219       -0.4089577224       -7.7564670072  PROA      42              0.0000000000
       629        37  HSD       CE1            -2.6705281850        0.1903233188       -8.6186444600  PROA      42              0.0000000000
       630        37  HSD       HE1            -3.3973927159        0.5447685382       -9.3366094762  PROA      42              0.0000000000
       631        37  HSD       NE2            -2.9277072288       -0.1442052774       -7.3676902743  PROA      42              0.0000000000
       632        37  HSD       CD2            -1.7227031040       -0.5119421537       -6.8198591821  PROA      42              0.0000000000
       633        37  HSD       HD2            -1.6410454577       -0.8280969303       -5.7941313437  PROA      42              0.0000000000
       634        37  HSD       C               1.9921954906       -2.9643679199       -7.2524969373  PROA      42              0.0000000000
       635        37  HSD       O               1.7621515838       -3.8370884141       -8.0813768422  PROA      42              0.0000000000
       636        38  SER       N               3.1847557983       -2.8246960679       -6.6429616395  PROA      43              0.0000000000
       637        38  SER       HN              3.3692552640       -2.0368662074       -6.0561335304  PROA      43              0.0000000000
       638        38  SER       CA              4.2521044749       -3.8153518203       -6.7317508421  PROA      43              0.0000000000
       639        38  SER       HA              4.4924646216       -3.9601207478       -7.7764824318  PROA      43              0.0000000000
       640        38  SER       CB              5.5243840124       -3.3454858668       -5.9756378246  PROA      43              0.0000000000
       641        38  SER       HB1             6.3288531405       -4.1088744216       -6.0646725770  PROA      43              0.0000000000
       642        38  SER       HB2             5.3253372314       -3.1995780815       -4.8931968527  PROA      43              0.0000000000
       643        38  SER       OG              6.0213054090       -2.1262003226       -6.5211219780  PROA      43              0.0000000000
       644        38  SER       HG1             5.4555146918       -1.4051824083       -6.2270904812  PROA      43              0.0000000000
       645        38  SER       C               3.8896469035       -5.1790135098       -6.1567235750  PROA      43              0.0000000000
       646        38  SER       O               4.0406537543       -6.2114864792       -6.7925623254  PROA      43              0.0000000000
       647        39  ALA       N               3.3391614114       -5.2299023507       -4.9281765213  PROA      44              0.0000000000
       648        39  ALA       HN              3.2476962435       -4.4071021702       -4.3700571025  PROA      44              0.0000000000
       649        39  ALA       CA              3.0803249702       -6.4932813869       -4.2587834902  PROA      44              0.0000000000
       650        39  ALA       HA              3.9330861317       -7.1460236661       -4.3920854096  PROA      44              0.0000000000
       651        39  ALA       CB              2.8943802954       -6.2081222941       -2.7575627243  PROA      44              0.0000000000
       652        39  ALA       HB1             2.0251777228       -5.5457766078       -2.5737282280  PROA      44              0.0000000000
       653        39  ALA       HB2             3.8039971984       -5.7220969749       -2.3429774609  PROA      44              0.0000000000
       654        39  ALA       HB3             2.7422251256       -7.1597772658       -2.2039208766  PROA      44              0.0000000000
       655        39  ALA       C               1.8619406383       -7.2498584161       -4.7811546123  PROA      44              0.0000000000
       656        39  ALA       O               1.7308997616       -8.4609434514       -4.6419642841  PROA      44              0.0000000000
       657        40  GLY       N               0.9245018449       -6.5356592159       -5.4291964519  PROA      45              0.0000000000
       658        40  GLY       HN              1.0995214393       -5.5615595724       -5.5596234889  PROA      45              0.0000000000
       659        40  GLY       CA             -0.3739281279       -7.0600532754       -5.8280962555  PROA      45              0.0000000000
       660        40  GLY       HA1            -0.9960194589       -6.2127154867       -6.0572981479  PROA      45              0.0000000000
       661        40  GLY       HA2            -0.7677984090       -7.6518094993       -5.0164046511  PROA      45              0.0000000000
       662        40  GLY       C              -0.3939978801       -7.9350803875       -7.0460996014  PROA      45              0.0000000000
       663        40  GLY       O              -1.4475491435       -8.4454634427       -7.4185073864  PROA      45              0.0000000000
       664        41  THR       N               0.7468326531       -8.1065502068       -7.7243662290  PROA      46              0.0000000000
       665        41  THR       HN              1.6139373769       -7.7012182285       -7.4294972895  PROA      46              0.0000000000
       666        41  THR       CA              0.8173488448       -8.8150918878       -8.9926558294  PROA      46              0.0000000000
       667        41  THR       HA             -0.1311424171       -8.7497890089       -9.4962804548  PROA      46              0.0000000000
       668        41  THR       CB              1.8765985426       -8.2185337158       -9.9068854357  PROA      46              0.0000000000
       669        41  THR       HB              2.0377521476       -8.8315976936      -10.8269532631  PROA      46              0.0000000000
       670        41  THR       OG1             3.0989236607       -8.0627248716       -9.2001072533  PROA      46              0.0000000000
       671        41  THR       HG1             3.6488606980       -7.4448850967       -9.7327879412  PROA      46              0.0000000000
       672        41  THR       CG2             1.4095369100       -6.8177602412      -10.3278982959  PROA      46              0.0000000000
       673        41  THR       HG21            0.4225592690       -6.8668780864      -10.8314905224  PROA      46              0.0000000000
       674        41  THR       HG22            2.1378903822       -6.3792420207      -11.0432023543  PROA      46              0.0000000000
       675        41  THR       HG23            1.3368035788       -6.1411684356       -9.4513951830  PROA      46              0.0000000000
       676        41  THR       C               1.1246629957      -10.2850851261       -8.8327322328  PROA      46              0.0000000000
       677        41  THR       O               1.0562201273      -11.0327053908       -9.8034518468  PROA      46              0.0000000000
       678        42  PHE       N               1.4297781422      -10.7468994957       -7.6044146521  PROA      47              0.0000000000
       679        42  PHE       HN              1.4846226314      -10.1181913424       -6.8349040965  PROA      47              0.0000000000
       680        42  PHE       CA              1.7437198009      -12.1346944980       -7.3058165388  PROA      47              0.0000000000
       681        42  PHE       HA              2.5876030608      -12.4084614123       -7.9227098622  PROA      47              0.0000000000
       682        42  PHE       CB              2.1953659860      -12.2521483481       -5.8192309937  PROA      47              0.0000000000
       683        42  PHE       HB1             1.3935432648      -11.8644000495       -5.1571015391  PROA      47              0.0000000000
       684        42  PHE       HB2             3.0949759829      -11.6225994295       -5.6575794605  PROA      47              0.0000000000
       685        42  PHE       CG              2.5530276813      -13.6480068593       -5.3657765701  PROA      47              0.0000000000
       686        42  PHE       CD1             3.7252558969      -14.2637362457       -5.8362880690  PROA      47              0.0000000000
       687        42  PHE       HD1             4.3322202313      -13.7704896015       -6.5775150953  PROA      47              0.0000000000
       688        42  PHE       CE1             4.1448418124      -15.4975254491       -5.3227855432  PROA      47              0.0000000000
       689        42  PHE       HE1             5.0608206308      -15.9502300607       -5.6773405736  PROA      47              0.0000000000
       690        42  PHE       CZ              3.3960251225      -16.1249571935       -4.3210274453  PROA      47              0.0000000000
       691        42  PHE       HZ              3.7328045614      -17.0622733121       -3.8988861007  PROA      47              0.0000000000
       692        42  PHE       CD2             1.7943950483      -14.3039412404       -4.3808640213  PROA      47              0.0000000000
       693        42  PHE       HD2             0.9029828321      -13.8404270350       -3.9872131761  PROA      47              0.0000000000
       694        42  PHE       CE2             2.2226999073      -15.5252982230       -3.8481362521  PROA      47              0.0000000000
       695        42  PHE       HE2             1.6584803719      -16.0003950186       -3.0584934378  PROA      47              0.0000000000
       696        42  PHE       C               0.6246912025      -13.1165877249       -7.6604735390  PROA      47              0.0000000000
       697        42  PHE       O              -0.5569894718      -12.8462861415       -7.4336553298  PROA      47              0.0000000000
       698        43  ASP       N               0.9951599401      -14.2632921658       -8.2530166382  PROA      48              0.0000000000
       699        43  ASP       HN              1.9534211377      -14.4057517009       -8.5185704935  PROA      48              0.0000000000
       700        43  ASP       CA              0.1196268635      -15.3809861825       -8.5016388331  PROA      48              0.0000000000
       701        43  ASP       HA             -0.7844641677      -15.2564109538       -7.9262775755  PROA      48              0.0000000000
       702        43  ASP       CB             -0.2592962000      -15.4419978947      -10.0129262412  PROA      48              0.0000000000
       703        43  ASP       HB1             0.6670960411      -15.4487328003      -10.6236292022  PROA      48              0.0000000000
       704        43  ASP       HB2            -0.8381329483      -14.5318734000      -10.2708019455  PROA      48              0.0000000000
       705        43  ASP       CG             -1.0734200145      -16.6597453539      -10.3853099369  PROA      48              0.0000000000
       706        43  ASP       OD1            -0.5130027393      -17.7813222634      -10.4508632755  PROA      48              0.0000000000
       707        43  ASP       OD2            -2.3177419976      -16.5333884741      -10.5432969486  PROA      48              0.0000000000
       708        43  ASP       C               0.8181036176      -16.6306608360       -7.9651012489  PROA      48              0.0000000000
       709        43  ASP       O               1.9124479044      -16.9874529316       -8.4051610745  PROA      48              0.0000000000
       710        44  LYS       N               0.2085016759      -17.3158725667       -6.9719242683  PROA      49              0.0000000000
       711        44  LYS       HN             -0.6703219747      -17.0082518663       -6.6048917278  PROA      49              0.0000000000
       712        44  LYS       CA              0.8325482855      -18.4586173424       -6.3223049881  PROA      49              0.0000000000
       713        44  LYS       HA              1.8963954680      -18.2611592803       -6.2758654893  PROA      49              0.0000000000
       714        44  LYS       CB              0.4005386269      -18.6494755407       -4.8396669738  PROA      49              0.0000000000
       715        44  LYS       HB1             0.8291068580      -17.7930269313       -4.2738777766  PROA      49              0.0000000000
       716        44  LYS       HB2             0.8878812336      -19.5627190632       -4.4323420849  PROA      49              0.0000000000
       717        44  LYS       CG             -1.1033624777      -18.6884523022       -4.5026612372  PROA      49              0.0000000000
       718        44  LYS       HG1            -1.5965541096      -17.7454787227       -4.8163477403  PROA      49              0.0000000000
       719        44  LYS       HG2            -1.1751002000      -18.7230736039       -3.3908152349  PROA      49              0.0000000000
       720        44  LYS       CD             -1.8586084710      -19.8980525689       -5.0824336956  PROA      49              0.0000000000
       721        44  LYS       HD1            -1.2216553915      -20.8100902942       -5.0265924289  PROA      49              0.0000000000
       722        44  LYS       HD2            -2.0553034170      -19.7021185121       -6.1608355296  PROA      49              0.0000000000
       723        44  LYS       CE             -3.2128289258      -20.1798268627       -4.4143734190  PROA      49              0.0000000000
       724        44  LYS       HE1            -3.8034349697      -20.8824303381       -5.0417385021  PROA      49              0.0000000000
       725        44  LYS       HE2            -3.7880991939      -19.2362350105       -4.2913202663  PROA      49              0.0000000000
       726        44  LYS       NZ             -3.0413192746      -20.7984422480       -3.0865736658  PROA      49              0.0000000000
       727        44  LYS       HZ1            -3.0414072943      -21.8496594142       -3.1740249804  PROA      49              0.0000000000
       728        44  LYS       HZ2            -3.8619440880      -20.5590998720       -2.4709684557  PROA      49              0.0000000000
       729        44  LYS       HZ3            -2.1403219631      -20.5387367766       -2.6248915568  PROA      49              0.0000000000
       730        44  LYS       C               0.7324088847      -19.7664607569       -7.0889518314  PROA      49              0.0000000000
       731        44  LYS       O               1.4460660958      -20.7238839336       -6.7904468658  PROA      49              0.0000000000
       732        45  GLY       N              -0.1415641010      -19.8469848633       -8.1212091446  PROA      50              0.0000000000
       733        45  GLY       HN             -0.6779094934      -19.0209808350       -8.2763233185  PROA      50              0.0000000000
       734        45  GLY       CA             -0.1949342340      -21.0395889282       -8.8822536469  PROA      50              0.0000000000
       735        45  GLY       HA1            -1.0192114115      -20.8351402283       -9.5494632721  PROA      50              0.0000000000
       736        45  GLY       HA2            -0.3251886964      -21.8951053619       -8.2360916138  PROA      50              0.0000000000
       737        45  GLY       C               0.9444262385      -21.2245063782       -9.8169212341  PROA      50              0.0000000000
       738        45  GLY       O               1.5190817118      -22.2387657166       -9.9538640976  PROA      50              0.0000000000
       739        46  THR       N               1.2412956953      -20.1043376923      -10.5045862198  PROA      51              0.0000000000
       740        46  THR       HN              0.7215766311      -19.2763271332      -10.3088874817  PROA      51              0.0000000000
       741        46  THR       CA              2.3404006958      -19.9900493622      -11.4368581772  PROA      51              0.0000000000
       742        46  THR       HA              2.3491947651      -20.9369487762      -11.9561862946  PROA      51              0.0000000000
       743        46  THR       CB              2.1708226204      -18.7898006439      -12.3764257431  PROA      51              0.0000000000
       744        46  THR       HB              3.0018928051      -18.7271232605      -13.1110792160  PROA      51              0.0000000000
       745        46  THR       OG1             1.8079586029      -17.5819664001      -11.7211275101  PROA      51              0.0000000000
       746        46  THR       HG1             1.0080025196      -17.7799110413      -11.2286968231  PROA      51              0.0000000000
       747        46  THR       CG2             0.9957340360      -19.1439113617      -13.2968053818  PROA      51              0.0000000000
       748        46  THR       HG21            0.0087823831      -18.9674015045      -12.8181695938  PROA      51              0.0000000000
       749        46  THR       HG22            0.9908303618      -20.2328662872      -13.5169725418  PROA      51              0.0000000000
       750        46  THR       HG23            0.9566873908      -18.5195541382      -14.2149429321  PROA      51              0.0000000000
       751        46  THR       C               3.6397852898      -19.8640918732      -10.7121438980  PROA      51              0.0000000000
       752        46  THR       O               4.6245684624      -20.5540084839      -11.0993356705  PROA      51              0.0000000000
       753        47  LYS       N               3.7350111008      -19.0486240387       -9.6836042404  PROA      52              0.0000000000
       754        47  LYS       HN              2.8428540230      -18.7719726562       -9.3349933624  PROA      52              0.0000000000
       755        47  LYS       CA              4.9065275192      -18.4827251434       -9.0412397385  PROA      52              0.0000000000
       756        47  LYS       HA              4.6006846428      -17.9706211090       -8.1409006119  PROA      52              0.0000000000
       757        47  LYS       CB              5.9367036819      -19.5155143738       -8.5443563461  PROA      52              0.0000000000
       758        47  LYS       HB1             6.7345376015      -18.9433212280       -8.0243787766  PROA      52              0.0000000000
       759        47  LYS       HB2             6.3675141335      -19.9935016632       -9.4500331879  PROA      52              0.0000000000
       760        47  LYS       CG              5.4489040375      -20.6072311401       -7.5757870674  PROA      52              0.0000000000
       761        47  LYS       HG1             6.2941632271      -21.3281974792       -7.5839691162  PROA      52              0.0000000000
       762        47  LYS       HG2             4.6398911476      -21.1893978119       -8.0666036606  PROA      52              0.0000000000
       763        47  LYS       CD              5.1294140816      -20.2049369812       -6.0592160225  PROA      52              0.0000000000
       764        47  LYS       HD1             4.2368927002      -19.5480346680       -6.1379971504  PROA      52              0.0000000000
       765        47  LYS       HD2             5.9934487343      -19.6423702240       -5.6453523636  PROA      52              0.0000000000
       766        47  LYS       CE              4.7318038940      -21.3393421173       -5.0379185677  PROA      52              0.0000000000
       767        47  LYS       HE1             3.9270770550      -21.9169902802       -5.5409674644  PROA      52              0.0000000000
       768        47  LYS       HE2             4.4231653214      -20.9277019501       -4.0532279015  PROA      52              0.0000000000
       769        47  LYS       NZ              5.8684363365      -22.2780303955       -4.7370038033  PROA      52              0.0000000000
       770        47  LYS       HZ1             6.3030500412      -22.6147632599       -5.6197962761  PROA      52              0.0000000000
       771        47  LYS       HZ2             5.5371246338      -23.0891189575       -4.1766753197  PROA      52              0.0000000000
       772        47  LYS       HZ3             6.6798615456      -21.8140697479       -4.2810115814  PROA      52              0.0000000000
       773        47  LYS       C               5.4483990669      -17.4291744232      -10.0256910324  PROA      52              0.0000000000
       774        47  LYS       O               6.5606374741      -17.5214939117      -10.5565309525  PROA      52              0.0000000000
       775        48  THR       N               4.6438145123      -16.3695774229      -10.2290147783  PROA      53              0.0000000000
       776        48  THR       HN              3.7428000000      -16.3444776767       -9.7970589734  PROA      53              0.0000000000
       777        48  THR       CA              5.0390902964      -15.2071897682      -11.0085875851  PROA      53              0.0000000000
       778        48  THR       HA              6.1176222899      -15.1223856321      -11.0006340608  PROA      53              0.0000000000
       779        48  THR       CB              4.5480401008      -15.2259596556      -12.4566829878  PROA      53              0.0000000000
       780        48  THR       HB              4.8732396774      -14.2969921421      -12.9845431279  PROA      53              0.0000000000
       781        48  THR       OG1             3.1344114846      -15.3255965319      -12.5384137917  PROA      53              0.0000000000
       782        48  THR       HG1             2.9077372513      -16.2221059997      -12.2043283371  PROA      53              0.0000000000
       783        48  THR       CG2             5.1238848408      -16.4215339233      -13.2189079072  PROA      53              0.0000000000
       784        48  THR       HG21            4.8493501139      -16.3754625613      -14.2937112608  PROA      53              0.0000000000
       785        48  THR       HG22            4.7692219175      -17.3861478365      -12.8037186266  PROA      53              0.0000000000
       786        48  THR       HG23            6.2296756499      -16.4145196301      -13.1392731274  PROA      53              0.0000000000
       787        48  THR       C               4.4871618218      -13.9530206189      -10.3530344603  PROA      53              0.0000000000
       788        48  THR       O               3.4621351699      -13.9757580801       -9.6706773207  PROA      53              0.0000000000
       789        49  GLY       N               5.1332064689      -12.7938450761      -10.5829804077  PROA      54              0.0000000000
       790        49  GLY       HN              5.9750239113      -12.8247572127      -11.1443088382  PROA      54              0.0000000000
       791        49  GLY       CA              4.7820359829      -11.5031437188       -9.9975298486  PROA      54              0.0000000000
       792        49  GLY       HA1             3.7185609223      -11.3551219339      -10.1110776886  PROA      54              0.0000000000
       793        49  GLY       HA2             5.3699247568      -10.7579805866      -10.5098139774  PROA      54              0.0000000000
       794        49  GLY       C               5.1064119881      -11.3586693610       -8.5388890163  PROA      54              0.0000000000
       795        49  GLY       O               5.6723304881      -12.2477967372       -7.9132293353  PROA      54              0.0000000000
       796        50  GLY       N               4.7636129615      -10.1946012034       -7.9528752498  PROA      55              0.0000000000
       797        50  GLY       HN              4.2998832326       -9.4796365140       -8.4838698259  PROA      55              0.0000000000
       798        50  GLY       CA              5.1031182527       -9.8597487594       -6.5756284636  PROA      55              0.0000000000
       799        50  GLY       HA1             5.5810501317      -10.7021942288       -6.0947302127  PROA      55              0.0000000000
       800        50  GLY       HA2             4.1863943296       -9.5597149531       -6.0909311469  PROA      55              0.0000000000
       801        50  GLY       C               6.0411324045       -8.6811543141       -6.5223585351  PROA      55              0.0000000000
       802        50  GLY       O               6.3500762648       -8.0856271641       -7.5591727281  PROA      55              0.0000000000
       803        51  PRO       N               6.4894703618       -8.2734660593       -5.3374318370  PROA      56              0.0000000000
       804        51  PRO       CD              6.3018409517       -9.0436624253       -4.0987673151  PROA      56              0.0000000000
       805        51  PRO       HD1             6.6652726472      -10.0921858505       -4.1994416965  PROA      56              0.0000000000
       806        51  PRO       HD2             5.2252088242       -9.0476352213       -3.8146252901  PROA      56              0.0000000000
       807        51  PRO       CA              7.0753157902       -6.9508010262       -5.0913182289  PROA      56              0.0000000000
       808        51  PRO       HA              6.4704448883       -6.2075612781       -5.5818438611  PROA      56              0.0000000000
       809        51  PRO       CB              7.0138649128       -6.8445958936       -3.5503900135  PROA      56              0.0000000000
       810        51  PRO       HB1             6.0176099861       -6.4458051486       -3.2592398169  PROA      56              0.0000000000
       811        51  PRO       HB2             7.7924365562       -6.1951575829       -3.1026852688  PROA      56              0.0000000000
       812        51  PRO       CG              7.1229267149       -8.2887519632       -3.0598202160  PROA      56              0.0000000000
       813        51  PRO       HG1             8.1815791478       -8.6325191219       -3.1106415916  PROA      56              0.0000000000
       814        51  PRO       HG2             6.7416974191       -8.4344404532       -2.0278854300  PROA      56              0.0000000000
       815        51  PRO       C               8.4994137914       -6.7481930832       -5.6062687661  PROA      56              0.0000000000
       816        51  PRO       O               9.1588605326       -5.8162512566       -5.1508723497  PROA      56              0.0000000000
       817        52  PHE       N               8.9782208732       -7.5473243089       -6.5689131064  PROA      57              0.0000000000
       818        52  PHE       HN              8.3612353560       -8.2188752147       -6.9717962602  PROA      57              0.0000000000
       819        52  PHE       CA             10.3770997643       -7.7366176442       -6.9249337456  PROA      57              0.0000000000
       820        52  PHE       HA             10.9618623400       -7.6667858291       -6.0178512414  PROA      57              0.0000000000
       821        52  PHE       CB             10.5585681993       -9.1710755344       -7.4848795876  PROA      57              0.0000000000
       822        52  PHE       HB1            11.6344357217       -9.4163045193       -7.6290804584  PROA      57              0.0000000000
       823        52  PHE       HB2            10.0328411570       -9.2963054961       -8.4555161721  PROA      57              0.0000000000
       824        52  PHE       CG              9.9896800047      -10.1440055134       -6.4803854850  PROA      57              0.0000000000
       825        52  PHE       CD1            10.6262080590      -10.3238081189       -5.2393147950  PROA      57              0.0000000000
       826        52  PHE       HD1            11.5417755749       -9.7911507565       -5.0271270894  PROA      57              0.0000000000
       827        52  PHE       CE1            10.0871295705      -11.1871920736       -4.2780219376  PROA      57              0.0000000000
       828        52  PHE       HE1            10.5867131346      -11.3302731356       -3.3292143644  PROA      57              0.0000000000
       829        52  PHE       CZ              8.9108374294      -11.8910086711       -4.5571333683  PROA      57              0.0000000000
       830        52  PHE       HZ              8.4927139475      -12.5575729465       -3.8182756525  PROA      57              0.0000000000
       831        52  PHE       CD2             8.8162547308      -10.8723326655       -6.7520258095  PROA      57              0.0000000000
       832        52  PHE       HD2             8.3222887135      -10.7627160197       -7.7048697367  PROA      57              0.0000000000
       833        52  PHE       CE2             8.2829261403      -11.7471367271       -5.7978722591  PROA      57              0.0000000000
       834        52  PHE       HE2             7.3906314274      -12.3181749781       -6.0137662339  PROA      57              0.0000000000
       835        52  PHE       C              10.9636101469       -6.6878579320       -7.8740488114  PROA      57              0.0000000000
       836        52  PHE       O              11.7443714149       -6.9794261897       -8.7751145222  PROA      57              0.0000000000
       837        53  GLY       N              10.5947266585       -5.4047443500       -7.6886862517  PROA      58              0.0000000000
       838        53  GLY       HN              9.9141326125       -5.2091574912       -6.9827687207  PROA      58              0.0000000000
       839        53  GLY       CA             11.2482920603       -4.2467253462       -8.3016439410  PROA      58              0.0000000000
       840        53  GLY       HA1            12.3152857583       -4.3992736817       -8.2841833429  PROA      58              0.0000000000
       841        53  GLY       HA2            10.9522726203       -3.3768799191       -7.7360718205  PROA      58              0.0000000000
       842        53  GLY       C              10.8950421826       -3.9702061396       -9.7328199350  PROA      58              0.0000000000
       843        53  GLY       O              11.4617077720       -3.0858640120      -10.3656403899  PROA      58              0.0000000000
       844        54  THR       N               9.9133141008       -4.6932558554      -10.2902427762  PROA      59              0.0000000000
       845        54  THR       HN              9.4458573771       -5.3826872568       -9.7453132728  PROA      59              0.0000000000
       846        54  THR       CA              9.5749783141       -4.6355368033      -11.7075923178  PROA      59              0.0000000000
       847        54  THR       HA             10.4964699667       -4.6224409340      -12.2727501445  PROA      59              0.0000000000
       848        54  THR       CB              8.7712030099       -5.8476093632      -12.1720504322  PROA      59              0.0000000000
       849        54  THR       HB              8.5562403263       -5.7679038019      -13.2623305934  PROA      59              0.0000000000
       850        54  THR       OG1             7.5476627239       -6.0051675588      -11.4566697196  PROA      59              0.0000000000
       851        54  THR       HG1             6.9229540736       -5.3288660653      -11.8162675117  PROA      59              0.0000000000
       852        54  THR       CG2             9.6047221938       -7.1184276692      -11.9411722645  PROA      59              0.0000000000
       853        54  THR       HG21            9.8380442012       -7.2728132453      -10.8679205833  PROA      59              0.0000000000
       854        54  THR       HG22           10.5655000983       -7.0582819510      -12.4977996852  PROA      59              0.0000000000
       855        54  THR       HG23            9.0563156805       -8.0130209004      -12.3041153561  PROA      59              0.0000000000
       856        54  THR       C               8.8101293380       -3.3794673336      -12.0775829571  PROA      59              0.0000000000
       857        54  THR       O               8.7256084937       -2.9986527531      -13.2430674591  PROA      59              0.0000000000
       858        55  ILE       N               8.2479140557       -2.6789638588      -11.0734231820  PROA      60              0.0000000000
       859        55  ILE       HN              8.3841688157       -3.0023492736      -10.1366917781  PROA      60              0.0000000000
       860        55  ILE       CA              7.3449890864       -1.5532813869      -11.2518856765  PROA      60              0.0000000000
       861        55  ILE       HA              6.5564179133       -1.9157931861      -11.8923061988  PROA      60              0.0000000000
       862        55  ILE       CB              6.7065591208       -1.1412641472       -9.9254241140  PROA      60              0.0000000000
       863        55  ILE       HB              6.3253857318       -2.0843391504       -9.4627126499  PROA      60              0.0000000000
       864        55  ILE       CG2             7.7531019502       -0.5223490518       -8.9705535957  PROA      60              0.0000000000
       865        55  ILE       HG21            7.3115530566       -0.3452992948       -7.9692583345  PROA      60              0.0000000000
       866        55  ILE       HG22            8.1253488849        0.4510923348       -9.3528781209  PROA      60              0.0000000000
       867        55  ILE       HG23            8.6249695880       -1.1982385762       -8.8424188462  PROA      60              0.0000000000
       868        55  ILE       CG1             5.4913728866       -0.2035055795      -10.1299495432  PROA      60              0.0000000000
       869        55  ILE       HG11            5.0398672805       -0.4106720951      -11.1255555908  PROA      60              0.0000000000
       870        55  ILE       HG12            5.8500961872        0.8499402950      -10.1500367096  PROA      60              0.0000000000
       871        55  ILE       CD              4.4116105221       -0.3943755795       -9.0591414525  PROA      60              0.0000000000
       872        55  ILE       HD1             4.0307146229       -1.4384142918       -9.0925665817  PROA      60              0.0000000000
       873        55  ILE       HD2             3.5693706135        0.3044881079       -9.2337256488  PROA      60              0.0000000000
       874        55  ILE       HD3             4.8402998884       -0.2105615114       -8.0517842633  PROA      60              0.0000000000
       875        55  ILE       C               7.9361370232       -0.3502553389      -11.9756708684  PROA      60              0.0000000000
       876        55  ILE       O               7.2214908184        0.3865408404      -12.6481037143  PROA      60              0.0000000000
       877        56  LYS       N               9.2623410748       -0.1304048411      -11.8638287888  PROA      61              0.0000000000
       878        56  LYS       HN              9.8167690268       -0.7525352264      -11.3183873481  PROA      61              0.0000000000
       879        56  LYS       CA              9.9677907724        0.9766304607      -12.4869204155  PROA      61              0.0000000000
       880        56  LYS       HA              9.3164759919        1.8395014938      -12.4532190823  PROA      61              0.0000000000
       881        56  LYS       CB             11.2431090171        1.3527297392      -11.6774974173  PROA      61              0.0000000000
       882        56  LYS       HB1            10.8671434638        1.7927987612      -10.7231076846  PROA      61              0.0000000000
       883        56  LYS       HB2            11.8141042577        2.1579859846      -12.1882652957  PROA      61              0.0000000000
       884        56  LYS       CG             12.2010886511        0.2091621982      -11.2741328910  PROA      61              0.0000000000
       885        56  LYS       HG1            11.6394281245       -0.6671218244      -10.8946226949  PROA      61              0.0000000000
       886        56  LYS       HG2            12.8128358280        0.5844944292      -10.4166435417  PROA      61              0.0000000000
       887        56  LYS       CD             13.1929793021       -0.2292464841      -12.3703778480  PROA      61              0.0000000000
       888        56  LYS       HD1            13.7883228974        0.6688552615      -12.6550951888  PROA      61              0.0000000000
       889        56  LYS       HD2            12.6498119423       -0.5650690290      -13.2775633927  PROA      61              0.0000000000
       890        56  LYS       CE             14.1435566912       -1.3486150686      -11.9054412509  PROA      61              0.0000000000
       891        56  LYS       HE1            13.5980268507       -2.3049608910      -11.7597150598  PROA      61              0.0000000000
       892        56  LYS       HE2            14.6170365064       -1.0594451480      -10.9413449381  PROA      61              0.0000000000
       893        56  LYS       NZ             15.2232651219       -1.5671184887      -12.8815555539  PROA      61              0.0000000000
       894        56  LYS       HZ1            14.9016035937       -1.9917517646      -13.7825395391  PROA      61              0.0000000000
       895        56  LYS       HZ2            15.9936964789       -2.1423934587      -12.4564017137  PROA      61              0.0000000000
       896        56  LYS       HZ3            15.6650769743       -0.6417870480      -13.1223578000  PROA      61              0.0000000000
       897        56  LYS       C              10.2664887695        0.7906685525      -13.9696386700  PROA      61              0.0000000000
       898        56  LYS       O              10.6255092928        1.7344766843      -14.6741737801  PROA      61              0.0000000000
       899        57  HSD       N              10.1068812807       -0.4431520292      -14.4888006931  PROA      62              0.0000000000
       900        57  HSD       HN              9.7402016364       -1.1724150000      -13.9140499972  PROA      62              0.0000000000
       901        57  HSD       CA             10.2833712909       -0.7714294745      -15.8933804121  PROA      62              0.0000000000
       902        57  HSD       HA             11.2491055622       -0.3822664962      -16.1781037827  PROA      62              0.0000000000
       903        57  HSD       CB             10.2699327764       -2.2983566787      -16.1338794672  PROA      62              0.0000000000
       904        57  HSD       HB1            10.4046571089       -2.5049878583      -17.2176696289  PROA      62              0.0000000000
       905        57  HSD       HB2             9.2881418365       -2.7108788925      -15.8230924422  PROA      62              0.0000000000
       906        57  HSD       ND1            12.0868553479       -4.0555397471      -15.9668718167  PROA      62              0.0000000000
       907        57  HSD       HD1            12.1426059533       -4.3232518445      -16.9422327456  PROA      62              0.0000000000
       908        57  HSD       CG             11.3349840455       -3.0559942435      -15.3926986078  PROA      62              0.0000000000
       909        57  HSD       CE1            12.8496058202       -4.5934193835      -14.9925862051  PROA      62              0.0000000000
       910        57  HSD       HE1            13.5277150006       -5.4315780201      -15.1778784858  PROA      62              0.0000000000
       911        57  HSD       NE2            12.6557574657       -3.9968144352      -13.8290806563  PROA      62              0.0000000000
       912        57  HSD       CD2            11.6965691381       -3.0353767875      -14.0803058093  PROA      62              0.0000000000
       913        57  HSD       HD2            11.3333263707       -2.4304325954      -13.2608570817  PROA      62              0.0000000000
       914        57  HSD       C               9.1935206660       -0.1473033264      -16.7693749019  PROA      62              0.0000000000
       915        57  HSD       O               8.0694145191        0.0031866286      -16.2781789459  PROA      62              0.0000000000
       916        58  PRO       N               9.3923775219        0.2063943748      -18.0474439691  PROA      63              0.0000000000
       917        58  PRO       CD             10.6755464788        0.1016572474      -18.7573445561  PROA      63              0.0000000000
       918        58  PRO       HD1            10.7235758281       -0.8821958469      -19.2705741409  PROA      63              0.0000000000
       919        58  PRO       HD2            11.5610851696        0.2130325524      -18.0947330297  PROA      63              0.0000000000
       920        58  PRO       CA              8.4689983181        1.0985029247      -18.7477056277  PROA      63              0.0000000000
       921        58  PRO       HA              8.3351123698        1.9868413844      -18.1459595208  PROA      63              0.0000000000
       922        58  PRO       CB              9.1537864031        1.3869043872      -20.0954321833  PROA      63              0.0000000000
       923        58  PRO       HB1             8.9085749198        2.4008780771      -20.4768607508  PROA      63              0.0000000000
       924        58  PRO       HB2             8.8796962000        0.6384488487      -20.8714553796  PROA      63              0.0000000000
       925        58  PRO       CG             10.6413460978        1.2306184596      -19.7881068052  PROA      63              0.0000000000
       926        58  PRO       HG1            11.2487481732        1.0065561706      -20.6888597900  PROA      63              0.0000000000
       927        58  PRO       HG2            11.0115385744        2.1726513548      -19.3281467127  PROA      63              0.0000000000
       928        58  PRO       C               7.1099907045        0.4776322864      -18.9687657995  PROA      63              0.0000000000
       929        58  PRO       O               6.1048121687        1.1860398709      -18.8819693156  PROA      63              0.0000000000
       930        59  ALA       N               7.0486592802       -0.8432532230      -19.2406281085  PROA      64              0.0000000000
       931        59  ALA       HN              7.8880402123       -1.3899012671      -19.3053350909  PROA      64              0.0000000000
       932        59  ALA       CA              5.7988758135       -1.5514279217      -19.3998574651  PROA      64              0.0000000000
       933        59  ALA       HA              5.2464251686       -1.0710615537      -20.1978768469  PROA      64              0.0000000000
       934        59  ALA       CB              6.0683933331       -3.0171542313      -19.7935644505  PROA      64              0.0000000000
       935        59  ALA       HB1             6.6410315934       -3.5446242898      -19.0019685388  PROA      64              0.0000000000
       936        59  ALA       HB2             6.6655750466       -3.0554204208      -20.7301501864  PROA      64              0.0000000000
       937        59  ALA       HB3             5.1153461148       -3.5593340367      -19.9672103873  PROA      64              0.0000000000
       938        59  ALA       C               4.9088818063       -1.5020955114      -18.1625578353  PROA      64              0.0000000000
       939        59  ALA       O               3.7144282492       -1.2390333451      -18.2620637116  PROA      64              0.0000000000
       940        60  GLU       N               5.4578181579       -1.6922746317      -16.9417783321  PROA      65              0.0000000000
       941        60  GLU       HN              6.4436421268       -1.7988093975      -16.8324640347  PROA      65              0.0000000000
       942        60  GLU       CA              4.6268144922       -1.7226543674      -15.7491030221  PROA      65              0.0000000000
       943        60  GLU       HA              3.7293291663       -2.2704557372      -15.9979925718  PROA      65              0.0000000000
       944        60  GLU       CB              5.2904146097       -2.5011443217      -14.5891124743  PROA      65              0.0000000000
       945        60  GLU       HB1             6.2276487254       -2.0025476161      -14.2570594622  PROA      65              0.0000000000
       946        60  GLU       HB2             5.5780380918       -3.4838140250      -15.0095029012  PROA      65              0.0000000000
       947        60  GLU       CG              4.3318276588       -2.7220304828      -13.3899626552  PROA      65              0.0000000000
       948        60  GLU       HG1             3.2908418309       -2.6269233580      -13.7651255189  PROA      65              0.0000000000
       949        60  GLU       HG2             4.4954501492       -1.9473643128      -12.6183632560  PROA      65              0.0000000000
       950        60  GLU       CD              4.4230137268       -4.0954802806      -12.7423901041  PROA      65              0.0000000000
       951        60  GLU       OE1             3.3482159804       -4.7539596075      -12.6549669862  PROA      65              0.0000000000
       952        60  GLU       OE2             5.5041856370       -4.5194880199      -12.2708292795  PROA      65              0.0000000000
       953        60  GLU       C               4.1616489917       -0.3414603933      -15.3039633978  PROA      65              0.0000000000
       954        60  GLU       O               3.0700403910       -0.1841379455      -14.7487789494  PROA      65              0.0000000000
       955        61  LEU       N               4.9308933302        0.7164004415      -15.6310782406  PROA      66              0.0000000000
       956        61  LEU       HN              5.8569975272        0.5694493355      -15.9857103385  PROA      66              0.0000000000
       957        61  LEU       CA              4.4828152440        2.0984890289      -15.5628250597  PROA      66              0.0000000000
       958        61  LEU       HA              4.1337400748        2.2786412303      -14.5571209435  PROA      66              0.0000000000
       959        61  LEU       CB              5.6437039626        3.0797522546      -15.8733323091  PROA      66              0.0000000000
       960        61  LEU       HB1             5.2630324668        4.1256057558      -15.8824135876  PROA      66              0.0000000000
       961        61  LEU       HB2             6.0503507876        2.8613705545      -16.8849398709  PROA      66              0.0000000000
       962        61  LEU       CG              6.8131329635        3.0250693245      -14.8630085499  PROA      66              0.0000000000
       963        61  LEU       HG              7.2369792661        1.9914426040      -14.8551558888  PROA      66              0.0000000000
       964        61  LEU       CD1             7.9481577409        3.9722596380      -15.2829911191  PROA      66              0.0000000000
       965        61  LEU       HD11            8.8027657483        3.8870666650      -14.5773098794  PROA      66              0.0000000000
       966        61  LEU       HD12            7.6041091165        5.0267983526      -15.2909829824  PROA      66              0.0000000000
       967        61  LEU       HD13            8.3177645425        3.7141759078      -16.2984662119  PROA      66              0.0000000000
       968        61  LEU       CD2             6.3499517900        3.3507289214      -13.4346790084  PROA      66              0.0000000000
       969        61  LEU       HD21            5.6978087093        2.5436762097      -13.0416479336  PROA      66              0.0000000000
       970        61  LEU       HD22            5.7893671367        4.3051134269      -13.4207372332  PROA      66              0.0000000000
       971        61  LEU       HD23            7.2283937272        3.4370156973      -12.7609048565  PROA      66              0.0000000000
       972        61  LEU       C               3.2863633361        2.3802113930      -16.4736800914  PROA      66              0.0000000000
       973        61  LEU       O               2.3291476554        3.0568506602      -16.0868937926  PROA      66              0.0000000000
       974        62  ALA       N               3.2885007176        1.8100593950      -17.6953981200  PROA      67              0.0000000000
       975        62  ALA       HN              4.0897966973        1.2899578460      -18.0003637051  PROA      67              0.0000000000
       976        62  ALA       CA              2.2490636073        1.9981919629      -18.6866515586  PROA      67              0.0000000000
       977        62  ALA       HA              1.8259383084        2.9889409746      -18.5821638895  PROA      67              0.0000000000
       978        62  ALA       CB              2.8927758843        1.8895124656      -20.0804528406  PROA      67              0.0000000000
       979        62  ALA       HB1             2.1548315682        2.0946155348      -20.8823379482  PROA      67              0.0000000000
       980        62  ALA       HB2             3.3380917896        0.8840930183      -20.2433493907  PROA      67              0.0000000000
       981        62  ALA       HB3             3.7060893079        2.6409854646      -20.1789361023  PROA      67              0.0000000000
       982        62  ALA       C               1.1032611692        0.9849235106      -18.5748908276  PROA      67              0.0000000000
       983        62  ALA       O               0.0769484536        1.0966566295      -19.2519659742  PROA      67              0.0000000000
       984        63  HSD       N               1.2077990560       -0.0155457283      -17.6750375854  PROA      68              0.0000000000
       985        63  HSD       HN              2.0950295613       -0.1568917771      -17.2352140245  PROA      68              0.0000000000
       986        63  HSD       CA              0.1424561108       -0.9575059772      -17.3597248781  PROA      68              0.0000000000
       987        63  HSD       HA             -0.1274172341       -1.4423179795      -18.2885011621  PROA      68              0.0000000000
       988        63  HSD       CB              0.5719988669       -2.0823102457      -16.3704665414  PROA      68              0.0000000000
       989        63  HSD       HB1            -0.3299643555       -2.6154410140      -15.9991119146  PROA      68              0.0000000000
       990        63  HSD       HB2             1.0885684188       -1.6252787842      -15.5017616032  PROA      68              0.0000000000
       991        63  HSD       ND1             1.8347925475       -4.2809422632      -16.2130384883  PROA      68              0.0000000000
       992        63  HSD       HD1             1.6612756847       -4.4681145230      -15.2444935785  PROA      68              0.0000000000
       993        63  HSD       CG              1.4394903601       -3.1783054712      -16.9457775611  PROA      68              0.0000000000
       994        63  HSD       CE1             2.5200802994       -5.0979787356      -17.0496568707  PROA      68              0.0000000000
       995        63  HSD       HE1             2.9425319597       -6.0574648148      -16.7377395008  PROA      68              0.0000000000
       996        63  HSD       NE2             2.5919543850       -4.6008606564      -18.2675053450  PROA      68              0.0000000000
       997        63  HSD       CD2             1.9144456815       -3.3914232849      -18.2062320930  PROA      68              0.0000000000
       998        63  HSD       HD2             1.8221664825       -2.7767050498      -19.0929227115  PROA      68              0.0000000000
       999        63  HSD       C              -1.1374179632       -0.2926346565      -16.8483711803  PROA      68              0.0000000000
      1000        63  HSD       O              -1.1333072547        0.7325276063      -16.1624557570  PROA      68              0.0000000000
      1001        64  SER       N              -2.2897837742       -0.8902952583      -17.1899547948  PROA      69              0.0000000000
      1002        64  SER       HN             -2.2583211815       -1.7328640981      -17.7511551781  PROA      69              0.0000000000
      1003        64  SER       CA             -3.6364333976       -0.3517196296      -17.0363939203  PROA      69              0.0000000000
      1004        64  SER       HA             -3.7213476184        0.4886340721      -17.7099859774  PROA      69              0.0000000000
      1005        64  SER       CB             -4.6997679891       -1.4009464068      -17.4718331238  PROA      69              0.0000000000
      1006        64  SER       HB1            -4.6889359150       -1.4322809972      -18.5807230206  PROA      69              0.0000000000
      1007        64  SER       HB2            -5.7327294000       -1.1325771958      -17.1608051542  PROA      69              0.0000000000
      1008        64  SER       OG             -4.3548317328       -2.7184457414      -17.0368921702  PROA      69              0.0000000000
      1009        64  SER       HG1            -3.6859766522       -3.0067021054      -17.7113174014  PROA      69              0.0000000000
      1010        64  SER       C              -4.0296304003        0.1812805424      -15.6716855920  PROA      69              0.0000000000
      1011        64  SER       O              -4.6500840388        1.2349971080      -15.5533081219  PROA      69              0.0000000000
      1012        65  ALA       N              -3.6696692545       -0.4885764589      -14.5634921068  PROA      70              0.0000000000
      1013        65  ALA       HN             -3.1030654768       -1.3153829535      -14.6320849637  PROA      70              0.0000000000
      1014        65  ALA       CA             -4.1140476260       -0.0812975383      -13.2490263041  PROA      70              0.0000000000
      1015        65  ALA       HA             -5.0079757627        0.5220787359      -13.3415350769  PROA      70              0.0000000000
      1016        65  ALA       CB             -4.4709432813       -1.3484377309      -12.4412391462  PROA      70              0.0000000000
      1017        65  ALA       HB1            -3.5867057756       -2.0150122418      -12.3611803019  PROA      70              0.0000000000
      1018        65  ALA       HB2            -5.2575048714       -1.9151549006      -12.9899794801  PROA      70              0.0000000000
      1019        65  ALA       HB3            -4.8390325311       -1.1312484689      -11.4273251047  PROA      70              0.0000000000
      1020        65  ALA       C              -3.0837662889        0.7755225069      -12.5128262101  PROA      70              0.0000000000
      1021        65  ALA       O              -3.2713814306        1.0680556751      -11.3190375919  PROA      70              0.0000000000
      1022        66  ASN       N              -2.0130275230        1.2094494843      -13.2170826517  PROA      71              0.0000000000
      1023        66  ASN       HN             -1.9436278155        0.9718677745      -14.1935050293  PROA      71              0.0000000000
      1024        66  ASN       CA             -0.8450061184        1.8849617333      -12.6700025422  PROA      71              0.0000000000
      1025        66  ASN       HA             -0.9314528703        1.9430475309      -11.5955480154  PROA      71              0.0000000000
      1026        66  ASN       CB              0.4582484111        1.1221133068      -13.0535179857  PROA      71              0.0000000000
      1027        66  ASN       HB1             1.3779080575        1.7117232463      -12.8439479642  PROA      71              0.0000000000
      1028        66  ASN       HB2             0.4609331875        0.8706414848      -14.1348417647  PROA      71              0.0000000000
      1029        66  ASN       CG              0.5546173589       -0.1418591903      -12.2130966594  PROA      71              0.0000000000
      1030        66  ASN       OD1            -0.1363227792       -0.2746122454      -11.1947700834  PROA      71              0.0000000000
      1031        66  ASN       ND2             1.4034338457       -1.0988146151      -12.6327360443  PROA      71              0.0000000000
      1032        66  ASN       HD21            1.5304968861       -1.9256852058      -12.0718863923  PROA      71              0.0000000000
      1033        66  ASN       HD22            2.0409558182       -0.8906906119      -13.3868620166  PROA      71              0.0000000000
      1034        66  ASN       C              -0.6941559886        3.3362743889      -13.0880874418  PROA      71              0.0000000000
      1035        66  ASN       O               0.3418510193        3.9259757187      -12.8115150271  PROA      71              0.0000000000
      1036        67  ASN       N              -1.7110790743        3.9750828634      -13.7021414328  PROA      72              0.0000000000
      1037        67  ASN       HN             -2.4867557350        3.4644747627      -14.0609425313  PROA      72              0.0000000000
      1038        67  ASN       CA             -1.6599535224        5.3870088850      -14.0948358079  PROA      72              0.0000000000
      1039        67  ASN       HA             -0.8682518999        5.4884785554      -14.8238662029  PROA      72              0.0000000000
      1040        67  ASN       CB             -2.9870108729        5.8770779784      -14.7496298156  PROA      72              0.0000000000
      1041        67  ASN       HB1            -2.8752427155        6.9364008067      -15.0704190401  PROA      72              0.0000000000
      1042        67  ASN       HB2            -3.8169253909        5.8169363143      -14.0162658545  PROA      72              0.0000000000
      1043        67  ASN       CG             -3.3792493874        5.0482624744      -15.9746763211  PROA      72              0.0000000000
      1044        67  ASN       OD1            -2.8495481172        3.9655084748      -16.2424302848  PROA      72              0.0000000000
      1045        67  ASN       ND2            -4.3610592866        5.5611294844      -16.7502412502  PROA      72              0.0000000000
      1046        67  ASN       HD21           -4.7177407433        6.4754645519      -16.5617243519  PROA      72              0.0000000000
      1047        67  ASN       HD22           -4.5637665015        5.1161469626      -17.6193007878  PROA      72              0.0000000000
      1048        67  ASN       C              -1.2971059438        6.3348531694      -12.9462877088  PROA      72              0.0000000000
      1049        67  ASN       O              -1.8776925728        6.2616710374      -11.8553928138  PROA      72              0.0000000000
      1050        68  GLY       N              -0.2989189456        7.2193309858      -13.1684531566  PROA      73              0.0000000000
      1051        68  GLY       HN              0.1229720301        7.3170949569      -14.0789207545  PROA      73              0.0000000000
      1052        68  GLY       CA              0.2966988253        8.0656283434      -12.1422039974  PROA      73              0.0000000000
      1053        68  GLY       HA1            -0.4868351843        8.6217185705      -11.6583567645  PROA      73              0.0000000000
      1054        68  GLY       HA2             1.0081496369        8.7112562952      -12.6395967068  PROA      73              0.0000000000
      1055        68  GLY       C               1.0616872469        7.3278049534      -11.0724367694  PROA      73              0.0000000000
      1056        68  GLY       O               0.8721709412        7.5722166877       -9.8821833764  PROA      73              0.0000000000
      1057        69  LEU       N               1.9313049122        6.3770919430      -11.4573617655  PROA      74              0.0000000000
      1058        69  LEU       HN              1.9956960763        6.1186225673      -12.4302153478  PROA      74              0.0000000000
      1059        69  LEU       CA              2.9082503948        5.7825438632      -10.5595656691  PROA      74              0.0000000000
      1060        69  LEU       HA              2.9039489886        6.3120105281       -9.6190689160  PROA      74              0.0000000000
      1061        69  LEU       CB              2.6529616938        4.2708068619      -10.2955475729  PROA      74              0.0000000000
      1062        69  LEU       HB1             3.5282285512        3.8305666884       -9.7646951297  PROA      74              0.0000000000
      1063        69  LEU       HB2             2.5696619252        3.7590918703      -11.2806124977  PROA      74              0.0000000000
      1064        69  LEU       CG              1.3999473456        3.9588447290       -9.4467344768  PROA      74              0.0000000000
      1065        69  LEU       HG              0.5175979712        4.3808238570       -9.9867730951  PROA      74              0.0000000000
      1066        69  LEU       CD1             1.2220280996        2.4415760990       -9.3127283737  PROA      74              0.0000000000
      1067        69  LEU       HD11            1.1776411589        1.9802256743      -10.3227747490  PROA      74              0.0000000000
      1068        69  LEU       HD12            0.2969164441        2.2026047683       -8.7596649152  PROA      74              0.0000000000
      1069        69  LEU       HD13            2.0965002584        2.0071260086       -8.7814313589  PROA      74              0.0000000000
      1070        69  LEU       CD2             1.4793714923        4.5929431290       -8.0488787774  PROA      74              0.0000000000
      1071        69  LEU       HD21            1.5093762680        5.6995134166       -8.1432396316  PROA      74              0.0000000000
      1072        69  LEU       HD22            2.4080780088        4.2657108901       -7.5333339666  PROA      74              0.0000000000
      1073        69  LEU       HD23            0.6000750773        4.3233371021       -7.4391192037  PROA      74              0.0000000000
      1074        69  LEU       C               4.3265025317        5.9638217357      -11.0700909485  PROA      74              0.0000000000
      1075        69  LEU       O               5.2738654385        5.6860022190      -10.3379723167  PROA      74              0.0000000000
      1076        70  ASP       N               4.5236070757        6.5105726323      -12.2866331262  PROA      75              0.0000000000
      1077        70  ASP       HN              3.7704790955        6.7151237999      -12.9151677827  PROA      75              0.0000000000
      1078        70  ASP       CA              5.8115097502        6.9871219007      -12.7568324284  PROA      75              0.0000000000
      1079        70  ASP       HA              6.5233246393        6.1817734174      -12.6326342508  PROA      75              0.0000000000
      1080        70  ASP       CB              5.7762900208        7.3348890371      -14.2751179583  PROA      75              0.0000000000
      1081        70  ASP       HB1             5.6066760491        6.3928120977      -14.8390205914  PROA      75              0.0000000000
      1082        70  ASP       HB2             6.7670709008        7.7345724102      -14.5822008352  PROA      75              0.0000000000
      1083        70  ASP       CG              4.7104307602        8.3170274414      -14.7246124717  PROA      75              0.0000000000
      1084        70  ASP       OD1             3.7645073325        8.6477647820      -13.9646097973  PROA      75              0.0000000000
      1085        70  ASP       OD2             4.7803128317        8.7085754120      -15.9229324111  PROA      75              0.0000000000
      1086        70  ASP       C               6.3471247417        8.1112828120      -11.8796494863  PROA      75              0.0000000000
      1087        70  ASP       O               7.4810581382        8.0612090821      -11.4191662132  PROA      75              0.0000000000
      1088        71  ILE       N               5.4879744238        9.0755967163      -11.4998825034  PROA      76              0.0000000000
      1089        71  ILE       HN              4.6175749604        9.1466360738      -11.9883842611  PROA      76              0.0000000000
      1090        71  ILE       CA              5.7917715365       10.0915289466      -10.4972361684  PROA      76              0.0000000000
      1091        71  ILE       HA              6.6521370664       10.6325564153      -10.8649211984  PROA      76              0.0000000000
      1092        71  ILE       CB              4.6460155242       11.0983467990      -10.3409376298  PROA      76              0.0000000000
      1093        71  ILE       HB              4.5458459877       11.6239540269      -11.3229325199  PROA      76              0.0000000000
      1094        71  ILE       CG2             3.3002680701       10.3849918106      -10.0638049287  PROA      76              0.0000000000
      1095        71  ILE       HG21            3.3144152261        9.8535249693       -9.0934649431  PROA      76              0.0000000000
      1096        71  ILE       HG22            3.0417840532        9.6709355233      -10.8716680135  PROA      76              0.0000000000
      1097        71  ILE       HG23            2.4908965855       11.1443134480      -10.0262294759  PROA      76              0.0000000000
      1098        71  ILE       CG1             4.9126282434       12.1941481001       -9.2759679567  PROA      76              0.0000000000
      1099        71  ILE       HG11            4.9500217092       11.7420234485       -8.2614133858  PROA      76              0.0000000000
      1100        71  ILE       HG12            4.0458633816       12.8954896682       -9.2841413715  PROA      76              0.0000000000
      1101        71  ILE       CD              6.1919990629       13.0048316820       -9.5192517984  PROA      76              0.0000000000
      1102        71  ILE       HD1             6.1596724656       13.4959816535      -10.5160597790  PROA      76              0.0000000000
      1103        71  ILE       HD2             7.0961784308       12.3622767310       -9.4746442457  PROA      76              0.0000000000
      1104        71  ILE       HD3             6.3002989402       13.7876374497       -8.7378854145  PROA      76              0.0000000000
      1105        71  ILE       C               6.2130295058        9.5097469460       -9.1455757712  PROA      76              0.0000000000
      1106        71  ILE       O               7.1415544958        9.9837490442       -8.4993798949  PROA      76              0.0000000000
      1107        72  ALA       N               5.5739339974        8.4143576506       -8.6861661345  PROA      77              0.0000000000
      1108        72  ALA       HN              4.8715807164        8.0040106616       -9.2543461164  PROA      77              0.0000000000
      1109        72  ALA       CA              5.9749100064        7.7116178996       -7.4820337583  PROA      77              0.0000000000
      1110        72  ALA       HA              5.9856526047        8.4353038506       -6.6787003681  PROA      77              0.0000000000
      1111        72  ALA       CB              4.9412681331        6.6165509584       -7.1480331928  PROA      77              0.0000000000
      1112        72  ALA       HB1             4.9778754814        5.8021039945       -7.8996516131  PROA      77              0.0000000000
      1113        72  ALA       HB2             3.9217410358        7.0514171888       -7.1545205282  PROA      77              0.0000000000
      1114        72  ALA       HB3             5.1454487721        6.1896169665       -6.1437778861  PROA      77              0.0000000000
      1115        72  ALA       C               7.3883516563        7.1251594356       -7.5370716194  PROA      77              0.0000000000
      1116        72  ALA       O               8.1447032919        7.2273845139       -6.5742602338  PROA      77              0.0000000000
      1117        73  VAL       N               7.7714311445        6.5164980724       -8.6798520447  PROA      78              0.0000000000
      1118        73  VAL       HN              7.1206352426        6.4084097247       -9.4308551546  PROA      78              0.0000000000
      1119        73  VAL       CA              9.1408696779        6.1100948791       -8.9810107230  PROA      78              0.0000000000
      1120        73  VAL       HA              9.4939048392        5.4933673907       -8.1658679703  PROA      78              0.0000000000
      1121        73  VAL       CB              9.1695283713        5.2623617973      -10.2584806407  PROA      78              0.0000000000
      1122        73  VAL       HB              8.5608247338        5.7639546187      -11.0462967791  PROA      78              0.0000000000
      1123        73  VAL       CG1            10.5931442049        5.0647055313      -10.8243940780  PROA      78              0.0000000000
      1124        73  VAL       HG11           11.0359120184        6.0197830609      -11.1786433465  PROA      78              0.0000000000
      1125        73  VAL       HG12           10.5618733548        4.3762881071      -11.6960017960  PROA      78              0.0000000000
      1126        73  VAL       HG13           11.2648669541        4.6200220993      -10.0612556722  PROA      78              0.0000000000
      1127        73  VAL       CG2             8.5320394281        3.8929259700       -9.9405075957  PROA      78              0.0000000000
      1128        73  VAL       HG21            9.1226285467        3.3686023294       -9.1581930330  PROA      78              0.0000000000
      1129        73  VAL       HG22            8.5270336601        3.2552518370      -10.8490856979  PROA      78              0.0000000000
      1130        73  VAL       HG23            7.4866777302        4.0050951150       -9.5881463769  PROA      78              0.0000000000
      1131        73  VAL       C              10.1149695782        7.2854659153       -9.0499081667  PROA      78              0.0000000000
      1132        73  VAL       O              11.1844518784        7.2562580152       -8.4399641225  PROA      78              0.0000000000
      1133        74  ARG       N               9.7343154666        8.3808274614       -9.7466342439  PROA      79              0.0000000000
      1134        74  ARG       HN              8.8783692672        8.3551174907      -10.2713113348  PROA      79              0.0000000000
      1135        74  ARG       CA             10.5110294341        9.6065197632       -9.8615864941  PROA      79              0.0000000000
      1136        74  ARG       HA             11.4890153634        9.3092467581      -10.2034087790  PROA      79              0.0000000000
      1137        74  ARG       CB              9.9415812826       10.5973489287      -10.9113498462  PROA      79              0.0000000000
      1138        74  ARG       HB1            10.5528626710       11.5310069400      -10.9006887919  PROA      79              0.0000000000
      1139        74  ARG       HB2             8.9028444681       10.8727624952      -10.6281151974  PROA      79              0.0000000000
      1140        74  ARG       CG              9.9537542129       10.0697515253      -12.3643986290  PROA      79              0.0000000000
      1141        74  ARG       HG1             9.5433508727       10.8631011107      -13.0275148947  PROA      79              0.0000000000
      1142        74  ARG       HG2             9.2661192518        9.2028087126      -12.4340137733  PROA      79              0.0000000000
      1143        74  ARG       CD             11.3249601838        9.6261781873      -12.8979772403  PROA      79              0.0000000000
      1144        74  ARG       HD1            11.7746489268        8.8816153601      -12.2077123232  PROA      79              0.0000000000
      1145        74  ARG       HD2            12.0202496430       10.4861747700      -13.0144043081  PROA      79              0.0000000000
      1146        74  ARG       NE             11.0724341951        9.0169996629      -14.2416520341  PROA      79              0.0000000000
      1147        74  ARG       HE             10.4669901652        9.4921010719      -14.8855369641  PROA      79              0.0000000000
      1148        74  ARG       CZ             11.4241522648        7.7884706805      -14.6023066135  PROA      79              0.0000000000
      1149        74  ARG       NH1            12.2523036775        7.0281942837      -13.9269334428  PROA      79              0.0000000000
      1150        74  ARG       HH11           12.8759384845        7.4868585127      -13.2610022841  PROA      79              0.0000000000
      1151        74  ARG       HH12           12.4688952930        6.1013651399      -14.2439915419  PROA      79              0.0000000000
      1152        74  ARG       NH2            10.9049875953        7.3334148504      -15.7208818734  PROA      79              0.0000000000
      1153        74  ARG       HH21           11.3393045360        6.5353324599      -16.1571158154  PROA      79              0.0000000000
      1154        74  ARG       HH22           10.3779680298        7.9950551151      -16.2603347364  PROA      79              0.0000000000
      1155        74  ARG       C              10.7849699259       10.3220879827       -8.5501309572  PROA      79              0.0000000000
      1156        74  ARG       O              11.8858689881       10.8112764336       -8.3289841858  PROA      79              0.0000000000
      1157        75  LEU       N               9.8187238600       10.3649427880       -7.6134492556  PROA      80              0.0000000000
      1158        75  LEU       HN              8.8963200264       10.0426016171       -7.8422223841  PROA      80              0.0000000000
      1159        75  LEU       CA             10.0072244075       10.9092788230       -6.2744197421  PROA      80              0.0000000000
      1160        75  LEU       HA             10.2945111622       11.9458198971       -6.3831733237  PROA      80              0.0000000000
      1161        75  LEU       CB              8.6925433056       10.8314391622       -5.4529905861  PROA      80              0.0000000000
      1162        75  LEU       HB1             8.8924608951       10.9607105125       -4.3660033165  PROA      80              0.0000000000
      1163        75  LEU       HB2             8.2616479059        9.8169021894       -5.6017441899  PROA      80              0.0000000000
      1164        75  LEU       CG              7.6485525574       11.8970028188       -5.8493923533  PROA      80              0.0000000000
      1165        75  LEU       HG              7.6346444650       11.9786190092       -6.9629342780  PROA      80              0.0000000000
      1166        75  LEU       CD1             6.2405455129       11.4841928496       -5.3948495616  PROA      80              0.0000000000
      1167        75  LEU       HD11            6.1904876223       11.4420849502       -4.2865177716  PROA      80              0.0000000000
      1168        75  LEU       HD12            5.9819745415       10.4896887539       -5.8119237186  PROA      80              0.0000000000
      1169        75  LEU       HD13            5.4976868575       12.2219272938       -5.7643216797  PROA      80              0.0000000000
      1170        75  LEU       CD2             8.0073563615       13.2775089465       -5.2747170418  PROA      80              0.0000000000
      1171        75  LEU       HD21            9.0158983697       13.5955584362       -5.6144532998  PROA      80              0.0000000000
      1172        75  LEU       HD22            8.0118835379       13.2468225588       -4.1642903120  PROA      80              0.0000000000
      1173        75  LEU       HD23            7.2660962280       14.0382614167       -5.6016158242  PROA      80              0.0000000000
      1174        75  LEU       C              11.1358167361       10.2500817969       -5.4863952125  PROA      80              0.0000000000
      1175        75  LEU       O              11.8524636341       10.9068779242       -4.7357121933  PROA      80              0.0000000000
      1176        76  LEU       N              11.3329147838        8.9314954009       -5.6489835128  PROA      81              0.0000000000
      1177        76  LEU       HN             10.7499128548        8.4017997957       -6.2612291993  PROA      81              0.0000000000
      1178        76  LEU       CA             12.3798395039        8.2134378235       -4.9489169079  PROA      81              0.0000000000
      1179        76  LEU       HA             12.6820338694        8.7525893759       -4.0612555579  PROA      81              0.0000000000
      1180        76  LEU       CB             11.8369364463        6.8211454895       -4.5399219289  PROA      81              0.0000000000
      1181        76  LEU       HB1            12.6377987370        6.2642605562       -4.0115117979  PROA      81              0.0000000000
      1182        76  LEU       HB2            11.5711112027        6.2502907054       -5.4576394119  PROA      81              0.0000000000
      1183        76  LEU       CG             10.6056157773        6.8505271821       -3.6048910185  PROA      81              0.0000000000
      1184        76  LEU       HG              9.7716234748        7.3854351147       -4.1192719807  PROA      81              0.0000000000
      1185        76  LEU       CD1            10.1321606840        5.4189057323       -3.3135576473  PROA      81              0.0000000000
      1186        76  LEU       HD11            9.2775672947        5.4260138875       -2.6072795286  PROA      81              0.0000000000
      1187        76  LEU       HD12           10.9588434007        4.8279209838       -2.8617060993  PROA      81              0.0000000000
      1188        76  LEU       HD13            9.8140932118        4.9268904627       -4.2565868693  PROA      81              0.0000000000
      1189        76  LEU       CD2            10.9076245061        7.5814867991       -2.2880879061  PROA      81              0.0000000000
      1190        76  LEU       HD21           10.0301817097        7.5453227463       -1.6097920552  PROA      81              0.0000000000
      1191        76  LEU       HD22           11.1626922813        8.6467929199       -2.4726253559  PROA      81              0.0000000000
      1192        76  LEU       HD23           11.7688625727        7.0978460709       -1.7792622904  PROA      81              0.0000000000
      1193        76  LEU       C              13.6427272524        8.0402565206       -5.7919820724  PROA      81              0.0000000000
      1194        76  LEU       O              14.6625723753        7.5539364908       -5.3102650826  PROA      81              0.0000000000
      1195        77  GLU       N              13.6136789322        8.4597501755       -7.0727152824  PROA      82              0.0000000000
      1196        77  GLU       HN             12.7677364349        8.8120737076       -7.4654726982  PROA      82              0.0000000000
      1197        77  GLU       CA             14.6614751816        8.3108882904       -8.0455083847  PROA      82              0.0000000000
      1198        77  GLU       HA             14.8365802765        7.2479410172       -7.9688119888  PROA      82              0.0000000000
      1199        77  GLU       CB             14.1977968216        8.5546293259       -9.5037679672  PROA      82              0.0000000000
      1200        77  GLU       HB1            13.4703512192        9.3930778503       -9.4574146271  PROA      82              0.0000000000
      1201        77  GLU       HB2            13.5832681656        7.6469664574       -9.6849431992  PROA      82              0.0000000000
      1202        77  GLU       CG             15.3463945389        8.8274354935      -10.4751119614  PROA      82              0.0000000000
      1203        77  GLU       HG1            16.1624126434        8.0784168243      -10.5611658096  PROA      82              0.0000000000
      1204        77  GLU       HG2            15.8690814972        9.7672843933      -10.1961803436  PROA      82              0.0000000000
      1205        77  GLU       CD             14.6737794876        9.0812788010      -11.7844657898  PROA      82              0.0000000000
      1206        77  GLU       OE1            14.7660017014       10.1863679886      -12.2944898605  PROA      82              0.0000000000
      1207        77  GLU       OE2            14.0843858719        8.1501684189      -12.3875236511  PROA      82              0.0000000000
      1208        77  GLU       C              16.0544586182        8.9036960602       -7.6903734207  PROA      82              0.0000000000
      1209        77  GLU       O              17.0157260895        8.2065019608       -7.7504262924  PROA      82              0.0000000000
      1210        78  PRO       N              16.2095680237       10.2090301514       -7.2838068008  PROA      83              0.0000000000
      1211        78  PRO       CD             15.1807851791       11.2553205490       -7.3558726311  PROA      83              0.0000000000
      1212        78  PRO       HD1            14.8914804459       11.5189447403       -6.3161005974  PROA      83              0.0000000000
      1213        78  PRO       HD2            14.3057489395       11.0749807358       -8.0162591934  PROA      83              0.0000000000
      1214        78  PRO       CA             17.5774669647       10.8086576462       -7.0751652718  PROA      83              0.0000000000
      1215        78  PRO       HA             18.2545070648       10.4344320297       -7.8288054466  PROA      83              0.0000000000
      1216        78  PRO       CB             17.3680000305       12.3381395340       -7.2200307846  PROA      83              0.0000000000
      1217        78  PRO       HB1            18.2101020813       12.7499198914       -7.8163714409  PROA      83              0.0000000000
      1218        78  PRO       HB2            17.3070030212       12.7575540543       -6.1930489540  PROA      83              0.0000000000
      1219        78  PRO       CG             15.9250974655       12.4891042709       -7.8652968407  PROA      83              0.0000000000
      1220        78  PRO       HG1            15.4387950897       13.4494524002       -7.5904107094  PROA      83              0.0000000000
      1221        78  PRO       HG2            16.0762405396       12.4830102921       -8.9659509659  PROA      83              0.0000000000
      1222        78  PRO       C              18.1645011902       10.3735074997       -5.8089842796  PROA      83              0.0000000000
      1223        78  PRO       O              19.2504863739       10.7881059647       -5.3886284828  PROA      83              0.0000000000
      1224        79  LEU       N              17.2584629059        9.6465635300       -5.0588622093  PROA      84              0.0000000000
      1225        79  LEU       HN             16.2990913391        9.5241651535       -5.3010101318  PROA      84              0.0000000000
      1226        79  LEU       CA             17.6352844238        9.2336692810       -3.7551631927  PROA      84              0.0000000000
      1227        79  LEU       HA             18.4777870178        9.8162384033       -3.4128177166  PROA      84              0.0000000000
      1228        79  LEU       CB             16.4622688293        9.3369379044       -2.8128106594  PROA      84              0.0000000000
      1229        79  LEU       HB1            16.6128883362        8.9601058960       -1.7785801888  PROA      84              0.0000000000
      1230        79  LEU       HB2            15.6536760330        8.6829214096       -3.2036559582  PROA      84              0.0000000000
      1231        79  LEU       CG             15.9093999863       10.8365726471       -2.5777704716  PROA      84              0.0000000000
      1232        79  LEU       HG             15.6400403976       11.2330341339       -3.5800600052  PROA      84              0.0000000000
      1233        79  LEU       CD1            14.6989898682       10.6425848007       -1.6610784531  PROA      84              0.0000000000
      1234        79  LEU       HD11           13.9249029160        9.9995708466       -2.1318688393  PROA      84              0.0000000000
      1235        79  LEU       HD12           14.1603116989       11.5608758926       -1.3434481621  PROA      84              0.0000000000
      1236        79  LEU       HD13           14.8887767792       10.0415353775       -0.7461789250  PROA      84              0.0000000000
      1237        79  LEU       CD2            16.9059715271       11.7108983994       -1.8648011684  PROA      84              0.0000000000
      1238        79  LEU       HD21           16.6660423279       12.7946767807       -1.9114929438  PROA      84              0.0000000000
      1239        79  LEU       HD22           17.9499130249       11.6561431885       -2.2409765720  PROA      84              0.0000000000
      1240        79  LEU       HD23           16.9073333740       11.4725894928       -0.7796615362  PROA      84              0.0000000000
      1241        79  LEU       C              18.0990543365        7.7749280930       -3.7769517899  PROA      84              0.0000000000
      1242        79  LEU       O              18.5974483490        7.2697334290       -2.8012378216  PROA      84              0.0000000000
      1243        80  LYS       N              17.8106250763        7.0676059723       -4.8709034920  PROA      85              0.0000000000
      1244        80  LYS       HN             17.3155517578        7.3931465149       -5.6727361679  PROA      85              0.0000000000
      1245        80  LYS       CA             18.0295028687        5.6774110794       -4.8363037109  PROA      85              0.0000000000
      1246        80  LYS       HA             17.4748916626        5.1890640259       -4.0486969948  PROA      85              0.0000000000
      1247        80  LYS       CB             17.5445632935        5.2444372177       -6.1515216827  PROA      85              0.0000000000
      1248        80  LYS       HB1            17.9582118988        5.8926377296       -6.9534277916  PROA      85              0.0000000000
      1249        80  LYS       HB2            16.4527034760        5.4353647232       -6.2270674706  PROA      85              0.0000000000
      1250        80  LYS       CG             17.7826786041        3.7832636833       -6.6575608253  PROA      85              0.0000000000
      1251        80  LYS       HG1            18.8898773193        3.6916911602       -6.6506252289  PROA      85              0.0000000000
      1252        80  LYS       HG2            17.6537418365        3.6499063969       -7.7529659271  PROA      85              0.0000000000
      1253        80  LYS       CD             17.1326828003        2.7668874264       -5.6422352791  PROA      85              0.0000000000
      1254        80  LYS       HD1            16.0821304321        2.7992978096       -6.0022487640  PROA      85              0.0000000000
      1255        80  LYS       HD2            17.2232608795        3.2021043301       -4.6240491867  PROA      85              0.0000000000
      1256        80  LYS       CE             17.7854022980        1.3088912964       -5.7196941376  PROA      85              0.0000000000
      1257        80  LYS       HE1            18.0710582733        1.1127601862       -6.7752766609  PROA      85              0.0000000000
      1258        80  LYS       HE2            17.1364421844        0.5426549315       -5.2442431450  PROA      85              0.0000000000
      1259        80  LYS       NZ             19.0670700073        1.3211368322       -4.8708901405  PROA      85              0.0000000000
      1260        80  LYS       HZ1            18.9306316376        0.5747194886       -4.1596617699  PROA      85              0.0000000000
      1261        80  LYS       HZ2            19.2517280579        2.2560443878       -4.4544172287  PROA      85              0.0000000000
      1262        80  LYS       HZ3            19.8415050507        0.9968361259       -5.4846315384  PROA      85              0.0000000000
      1263        80  LYS       C              19.4752273560        5.2285561562       -4.7377424240  PROA      85              0.0000000000
      1264        80  LYS       O              19.8249874115        4.1876578331       -4.1748571396  PROA      85              0.0000000000
      1265        81  ALA       N              20.4103813171        6.0127434731       -5.3487381935  PROA      86              0.0000000000
      1266        81  ALA       HN             20.1192588806        6.7299618721       -5.9771122932  PROA      86              0.0000000000
      1267        81  ALA       CA             21.7954254150        5.7285532951       -5.4026103020  PROA      86              0.0000000000
      1268        81  ALA       HA             22.0409584045        4.6916723251       -5.2265663147  PROA      86              0.0000000000
      1269        81  ALA       CB             22.3055152893        6.1549291611       -6.7476320267  PROA      86              0.0000000000
      1270        81  ALA       HB1            23.2800254822        5.6390213966       -6.8836145401  PROA      86              0.0000000000
      1271        81  ALA       HB2            22.3859748840        7.2503857613       -6.9144315720  PROA      86              0.0000000000
      1272        81  ALA       HB3            21.5400371552        5.8754830360       -7.5027980804  PROA      86              0.0000000000
      1273        81  ALA       C              22.5810756683        6.4672498703       -4.2675900459  PROA      86              0.0000000000
      1274        81  ALA       O              23.7988643646        6.3606123924       -4.1881546974  PROA      86              0.0000000000
      1275        82  GLU       N              21.8815059662        7.1337447166       -3.3219196796  PROA      87              0.0000000000
      1276        82  GLU       HN             20.9283180237        7.3866720200       -3.4684402943  PROA      87              0.0000000000
      1277        82  GLU       CA             22.4438819885        7.4854187965       -2.0259838104  PROA      87              0.0000000000
      1278        82  GLU       HA             23.4814147949        7.7457780838       -2.1747751236  PROA      87              0.0000000000
      1279        82  GLU       CB             21.7674961090        8.6828489304       -1.2935926914  PROA      87              0.0000000000
      1280        82  GLU       HB1            22.1219253540        8.8003559113       -0.2472212017  PROA      87              0.0000000000
      1281        82  GLU       HB2            20.7019481659        8.3760633469       -1.2242324352  PROA      87              0.0000000000
      1282        82  GLU       CG             21.7623291016       10.0047674179       -2.0406455994  PROA      87              0.0000000000
      1283        82  GLU       HG1            21.5868263245       10.8376607895       -1.3266371489  PROA      87              0.0000000000
      1284        82  GLU       HG2            21.0644588470       10.1114263535       -2.8985040188  PROA      87              0.0000000000
      1285        82  GLU       CD             23.1202869415       10.2175102234       -2.6886043549  PROA      87              0.0000000000
      1286        82  GLU       OE1            24.1206798553       10.2687797546       -1.9130584002  PROA      87              0.0000000000
      1287        82  GLU       OE2            23.2572174072       10.2504081726       -3.9044003487  PROA      87              0.0000000000
      1288        82  GLU       C              22.4793529510        6.2517986298       -1.0347751379  PROA      87              0.0000000000
      1289        82  GLU       O              23.2986125946        6.2337594032       -0.0694000646  PROA      87              0.0000000000
      1290        83  PHE       N              21.6947746277        5.1702723503       -1.3039112091  PROA      88              0.0000000000
      1291        83  PHE       HN             21.0385742188        5.1908893585       -2.0542340279  PROA      88              0.0000000000
      1292        83  PHE       CA             21.7270298004        4.0002579689       -0.5829353929  PROA      88              0.0000000000
      1293        83  PHE       HA             22.5678615570        4.0641179085        0.0918421969  PROA      88              0.0000000000
      1294        83  PHE       CB             20.4075737000        3.7869853973        0.2621929348  PROA      88              0.0000000000
      1295        83  PHE       HB1            20.6359024048        2.8899693489        0.8766431212  PROA      88              0.0000000000
      1296        83  PHE       HB2            19.5759277344        3.4569423199       -0.3964108229  PROA      88              0.0000000000
      1297        83  PHE       CG             19.9246215820        5.0497264862        1.0203582048  PROA      88              0.0000000000
      1298        83  PHE       CD1            20.8008594513        5.8457865715        1.7955961227  PROA      88              0.0000000000
      1299        83  PHE       HD1            21.8061161041        5.4534163475        1.8392335176  PROA      88              0.0000000000
      1300        83  PHE       CE1            20.4213581085        7.0825223923        2.3556919098  PROA      88              0.0000000000
      1301        83  PHE       HE1            21.1064929962        7.7260971069        2.8874843121  PROA      88              0.0000000000
      1302        83  PHE       CZ             19.0921134949        7.4695720673        2.2345035076  PROA      88              0.0000000000
      1303        83  PHE       HZ             18.6057853699        8.3521890640        2.6229276657  PROA      88              0.0000000000
      1304        83  PHE       CD2            18.5269126892        5.4992771149        1.0022484064  PROA      88              0.0000000000
      1305        83  PHE       HD2            17.8226795197        4.8608760834        0.4895094037  PROA      88              0.0000000000
      1306        83  PHE       CE2            18.1816253662        6.6637096405        1.6086858511  PROA      88              0.0000000000
      1307        83  PHE       HE2            17.1575355530        6.9386281967        1.4035965204  PROA      88              0.0000000000
      1308        83  PHE       C              22.0304489136        2.8742973804       -1.5461575985  PROA      88              0.0000000000
      1309        83  PHE       O              21.1032085419        2.1505076885       -1.7946861982  PROA      88              0.0000000000
      1310        84  PRO       N              23.2549266815        2.7047080994       -2.0529277325  PROA      89              0.0000000000
      1311        84  PRO       CD             24.4572887421        3.3702068329       -1.5978887081  PROA      89              0.0000000000
      1312        84  PRO       HD1            24.5756473541        3.3979005814       -0.4935584962  PROA      89              0.0000000000
      1313        84  PRO       HD2            24.4546756744        4.4380540848       -1.9045087099  PROA      89              0.0000000000
      1314        84  PRO       CA             23.4833927155        2.0292265415       -3.2829773426  PROA      89              0.0000000000
      1315        84  PRO       HA             22.7689304352        2.4240214825       -3.9901413918  PROA      89              0.0000000000
      1316        84  PRO       CB             24.9299716949        2.3499252796       -3.6243557930  PROA      89              0.0000000000
      1317        84  PRO       HB1            24.9717044830        3.2918496132       -4.2120270729  PROA      89              0.0000000000
      1318        84  PRO       HB2            25.5760364532        1.5809522867       -4.0993318558  PROA      89              0.0000000000
      1319        84  PRO       CG             25.6060657501        2.6119213104       -2.3259682655  PROA      89              0.0000000000
      1320        84  PRO       HG1            25.8375434875        1.6637508869       -1.7952027321  PROA      89              0.0000000000
      1321        84  PRO       HG2            26.5457439423        3.1615476608       -2.5478615761  PROA      89              0.0000000000
      1322        84  PRO       C              23.3134860992        0.5740861893       -3.2550745010  PROA      89              0.0000000000
      1323        84  PRO       O              23.0206851959       -0.1080245823       -4.2238612175  PROA      89              0.0000000000
      1324        85  ILE       N              23.5315666199       -0.0578124635       -2.0351896286  PROA      90              0.0000000000
      1325        85  ILE       HN             23.7264442444        0.5013318062       -1.2330738306  PROA      90              0.0000000000
      1326        85  ILE       CA             23.2885074615       -1.5039774179       -1.7810205221  PROA      90              0.0000000000
      1327        85  ILE       HA             23.9149665833       -2.0163490772       -2.4961593151  PROA      90              0.0000000000
      1328        85  ILE       CB             24.0307445526       -1.8640813828       -0.4684651196  PROA      90              0.0000000000
      1329        85  ILE       HB             25.0888080597       -1.5527864695       -0.6023169160  PROA      90              0.0000000000
      1330        85  ILE       CG2            23.5315227509       -1.0205390453        0.7413249016  PROA      90              0.0000000000
      1331        85  ILE       HG21           24.3155841827       -1.1542767286        1.5170075893  PROA      90              0.0000000000
      1332        85  ILE       HG22           22.6387577057       -1.5176682472        1.1773890257  PROA      90              0.0000000000
      1333        85  ILE       HG23           23.4070930481        0.0496835522        0.4702874124  PROA      90              0.0000000000
      1334        85  ILE       CG1            24.1073055267       -3.4317917824       -0.2164245844  PROA      90              0.0000000000
      1335        85  ILE       HG11           24.2491703033       -3.9832682610       -1.1704001427  PROA      90              0.0000000000
      1336        85  ILE       HG12           23.0509223938       -3.5476508141        0.1075342521  PROA      90              0.0000000000
      1337        85  ILE       CD             25.1387271881       -3.8619434834        0.8255565166  PROA      90              0.0000000000
      1338        85  ILE       HD1            25.0867691040       -4.9095616341        1.1917773485  PROA      90              0.0000000000
      1339        85  ILE       HD2            25.1599864960       -3.2141163349        1.7278805971  PROA      90              0.0000000000
      1340        85  ILE       HD3            26.1538581848       -3.7511785030        0.3878797591  PROA      90              0.0000000000
      1341        85  ILE       C              21.7950839996       -1.9500324726       -1.6645401716  PROA      90              0.0000000000
      1342        85  ILE       O              21.5362548828       -3.1518077850       -1.8899091482  PROA      90              0.0000000000
      1343        86  LEU       N              20.8244094849       -1.0759712458       -1.3341000080  PROA      91              0.0000000000
      1344        86  LEU       HN             20.9044742584       -0.0835584849       -1.2819882631  PROA      91              0.0000000000
      1345        86  LEU       CA             19.4367370605       -1.4470998049       -1.0344499350  PROA      91              0.0000000000
      1346        86  LEU       HA             19.5003356934       -2.3022379875       -0.3778723180  PROA      91              0.0000000000
      1347        86  LEU       CB             18.8743476868       -0.1794548035       -0.2848141193  PROA      91              0.0000000000
      1348        86  LEU       HB1            18.9637126923        0.7443419695       -0.8954975605  PROA      91              0.0000000000
      1349        86  LEU       HB2            19.4104480743       -0.0366057754        0.6777406931  PROA      91              0.0000000000
      1350        86  LEU       CG             17.3898620605       -0.1618874669        0.1329291314  PROA      91              0.0000000000
      1351        86  LEU       HG             16.8076763153       -0.0655700043       -0.8084014058  PROA      91              0.0000000000
      1352        86  LEU       CD1            17.0446758270       -1.3860639334        0.9460563660  PROA      91              0.0000000000
      1353        86  LEU       HD11           17.8200950623       -1.5532616377        1.7239328623  PROA      91              0.0000000000
      1354        86  LEU       HD12           17.0337734222       -2.2187960148        0.2106930166  PROA      91              0.0000000000
      1355        86  LEU       HD13           15.9994697571       -1.3961870670        1.3225682974  PROA      91              0.0000000000
      1356        86  LEU       CD2            17.1800651550        1.0934785604        1.0603048801  PROA      91              0.0000000000
      1357        86  LEU       HD21           17.5149898529        2.1010506153        0.7332797050  PROA      91              0.0000000000
      1358        86  LEU       HD22           17.7870235443        0.7921639085        1.9407209158  PROA      91              0.0000000000
      1359        86  LEU       HD23           16.1224842072        1.1924381256        1.3859549761  PROA      91              0.0000000000
      1360        86  LEU       C              18.7036037445       -1.6835143566       -2.3084878922  PROA      91              0.0000000000
      1361        86  LEU       O              18.6662464142       -0.7983251214       -3.1603679657  PROA      91              0.0000000000
      1362        87  SER       N              18.1254062653       -2.9167461395       -2.3504395485  PROA      92              0.0000000000
      1363        87  SER       HN             18.1965656281       -3.5399084091       -1.5754466057  PROA      92              0.0000000000
      1364        87  SER       CA             17.2532348633       -3.2734603882       -3.4848165512  PROA      92              0.0000000000
      1365        87  SER       HA             17.8437023163       -3.0350732803       -4.3571233749  PROA      92              0.0000000000
      1366        87  SER       CB             16.7938423157       -4.8029637337       -3.6715829372  PROA      92              0.0000000000
      1367        87  SER       HB1            17.7024307251       -5.4323520660       -3.5590803623  PROA      92              0.0000000000
      1368        87  SER       HB2            16.3567047119       -4.8712277412       -4.6906867027  PROA      92              0.0000000000
      1369        87  SER       OG             15.9335880280       -5.2628889084       -2.6854648590  PROA      92              0.0000000000
      1370        87  SER       HG1            15.8621110916       -6.2107028961       -2.8201496601  PROA      92              0.0000000000
      1371        87  SER       C              16.0439205170       -2.3999881744       -3.6471917629  PROA      92              0.0000000000
      1372        87  SER       O              15.5064506531       -1.9713349342       -2.6283271313  PROA      92              0.0000000000
      1373        88  TYR       N              15.6015878230       -2.2044163052       -4.9134772955  PROA      93              0.0000000000
      1374        88  TYR       HN             16.1479445773       -2.5960875169       -5.6618614390  PROA      93              0.0000000000
      1375        88  TYR       CA             14.3599988399       -1.5553030690       -5.2969200720  PROA      93              0.0000000000
      1376        88  TYR       HA             14.3912645717       -0.5331247556       -4.9496976638  PROA      93              0.0000000000
      1377        88  TYR       CB             14.1732734934       -1.5942444599       -6.8426571770  PROA      93              0.0000000000
      1378        88  TYR       HB1            13.1118379984       -1.4266781004       -7.1296042038  PROA      93              0.0000000000
      1379        88  TYR       HB2            14.4700688880       -2.5933440732       -7.2277939415  PROA      93              0.0000000000
      1380        88  TYR       CG             14.9650436815       -0.5368252278       -7.5663175859  PROA      93              0.0000000000
      1381        88  TYR       CD1            16.0557574510       -0.8547165620       -8.3963964083  PROA      93              0.0000000000
      1382        88  TYR       HD1            16.4167802241       -1.8729363076       -8.4454438904  PROA      93              0.0000000000
      1383        88  TYR       CE1            16.6508107100        0.1280130550       -9.2066021869  PROA      93              0.0000000000
      1384        88  TYR       HE1            17.4828759188       -0.1406001508       -9.8423256073  PROA      93              0.0000000000
      1385        88  TYR       CZ             16.1520163602        1.4360439438       -9.2002296460  PROA      93              0.0000000000
      1386        88  TYR       OH             16.6925345693        2.4380386470      -10.0351300854  PROA      93              0.0000000000
      1387        88  TYR       HH             17.3790634928        2.0417744299      -10.5975442313  PROA      93              0.0000000000
      1388        88  TYR       CD2            14.4972613909        0.7855355421       -7.5497614946  PROA      93              0.0000000000
      1389        88  TYR       HD2            13.6455338626        1.0387378483       -6.9376873705  PROA      93              0.0000000000
      1390        88  TYR       CE2            15.0791461125        1.7632513147       -8.3659941967  PROA      93              0.0000000000
      1391        88  TYR       HE2            14.6857424952        2.7683413932       -8.3575803800  PROA      93              0.0000000000
      1392        88  TYR       C              13.1246842342       -2.1906200839       -4.6684564154  PROA      93              0.0000000000
      1393        88  TYR       O              12.2276442805       -1.4980464175       -4.1836139157  PROA      93              0.0000000000
      1394        89  ALA       N              13.0559277047       -3.5370073994       -4.6423275157  PROA      94              0.0000000000
      1395        89  ALA       HN             13.7498165504       -4.0883020171       -5.1140875439  PROA      94              0.0000000000
      1396        89  ALA       CA             11.9665899214       -4.2723000126       -4.0431671036  PROA      94              0.0000000000
      1397        89  ALA       HA             11.0611109775       -3.9987500124       -4.5648744748  PROA      94              0.0000000000
      1398        89  ALA       CB             12.2263141216       -5.7767623879       -4.2301729556  PROA      94              0.0000000000
      1399        89  ALA       HB1            13.1960481694       -6.0748333407       -3.7750413854  PROA      94              0.0000000000
      1400        89  ALA       HB2            12.2817260099       -6.0187623963       -5.3101739625  PROA      94              0.0000000000
      1401        89  ALA       HB3            11.4115981492       -6.3882433331       -3.7901062575  PROA      94              0.0000000000
      1402        89  ALA       C              11.7431003107       -3.9857655918       -2.5614760840  PROA      94              0.0000000000
      1403        89  ALA       O              10.6177915146       -3.6769774373       -2.1577240081  PROA      94              0.0000000000
      1404        90  ASP       N              12.8093232421       -4.0151562621       -1.7323242804  PROA      95              0.0000000000
      1405        90  ASP       HN             13.7126500731       -4.2995094887       -2.0613223566  PROA      95              0.0000000000
      1406        90  ASP       CA             12.7635690274       -3.5705661402       -0.3501791235  PROA      95              0.0000000000
      1407        90  ASP       HA             11.9480104886       -4.0799517646        0.1466937073  PROA      95              0.0000000000
      1408        90  ASP       CB             14.1019253203       -3.8898659619        0.3613460175  PROA      95              0.0000000000
      1409        90  ASP       HB1            14.2139527871       -3.3180189696        1.3072246657  PROA      95              0.0000000000
      1410        90  ASP       HB2            14.9540218260       -3.6370354729       -0.3061017906  PROA      95              0.0000000000
      1411        90  ASP       CG             14.2110056512       -5.3515304707        0.7438450935  PROA      95              0.0000000000
      1412        90  ASP       OD1            13.1851131851       -6.0770714806        0.7931974434  PROA      95              0.0000000000
      1413        90  ASP       OD2            15.3423699253       -5.7498703373        1.1135764556  PROA      95              0.0000000000
      1414        90  ASP       C              12.4634840238       -2.0830914040       -0.2093769570  PROA      95              0.0000000000
      1415        90  ASP       O              11.6121246216       -1.6799638856        0.5801590959  PROA      95              0.0000000000
      1416        91  PHE       N              13.1254840646       -1.2309503725       -1.0158391914  PROA      96              0.0000000000
      1417        91  PHE       HN             13.8244344939       -1.6009021926       -1.6366043159  PROA      96              0.0000000000
      1418        91  PHE       CA             13.0181248952        0.2193014870       -0.9778345450  PROA      96              0.0000000000
      1419        91  PHE       HA             13.3449594856        0.5545726609       -0.0032521121  PROA      96              0.0000000000
      1420        91  PHE       CB             13.9871810777        0.7398551309       -2.0802494575  PROA      96              0.0000000000
      1421        91  PHE       HB1            13.6953730472        0.2804011494       -3.0472338441  PROA      96              0.0000000000
      1422        91  PHE       HB2            15.0098311024        0.3808227540       -1.8492050921  PROA      96              0.0000000000
      1423        91  PHE       CG             14.0941458505        2.2278697473       -2.2731097423  PROA      96              0.0000000000
      1424        91  PHE       CD1            14.4633732218        3.0627910308       -1.2057980275  PROA      96              0.0000000000
      1425        91  PHE       HD1            14.5828515159        2.6462765573       -0.2168517158  PROA      96              0.0000000000
      1426        91  PHE       CE1            14.7354375609        4.4204213667       -1.4252230333  PROA      96              0.0000000000
      1427        91  PHE       HE1            15.0370210424        5.0542202452       -0.6035894883  PROA      96              0.0000000000
      1428        91  PHE       CZ             14.6498947376        4.9499209481       -2.7189465670  PROA      96              0.0000000000
      1429        91  PHE       HZ             14.8813686352        5.9916674989       -2.8978857411  PROA      96              0.0000000000
      1430        91  PHE       CD2            13.9955284465        2.7757517077       -3.5648702029  PROA      96              0.0000000000
      1431        91  PHE       HD2            13.7443809153        2.1383131637       -4.4002627870  PROA      96              0.0000000000
      1432        91  PHE       CE2            14.2761067538        4.1279374391       -3.7894877397  PROA      96              0.0000000000
      1433        91  PHE       HE2            14.2200058722        4.5377176327       -4.7895403345  PROA      96              0.0000000000
      1434        91  PHE       C              11.5966990769        0.7458235726       -1.1853440687  PROA      96              0.0000000000
      1435        91  PHE       O              11.0731142878        1.5483096377       -0.4088628641  PROA      96              0.0000000000
      1436        92  TYR       N              10.8941633472        0.2349986628       -2.2145692692  PROA      97              0.0000000000
      1437        92  TYR       HN             11.3473369816       -0.3893299509       -2.8604580260  PROA      97              0.0000000000
      1438        92  TYR       CA              9.4932167145        0.5288601675       -2.4491451916  PROA      97              0.0000000000
      1439        92  TYR       HA              9.3828035199        1.6023073554       -2.3935744783  PROA      97              0.0000000000
      1440        92  TYR       CB              9.0482929959        0.0564442108       -3.8627999025  PROA      97              0.0000000000
      1441        92  TYR       HB1             7.9707950445        0.2663400482       -4.0232864215  PROA      97              0.0000000000
      1442        92  TYR       HB2             9.2198878705       -1.0396678628       -3.9459323158  PROA      97              0.0000000000
      1443        92  TYR       CG              9.7954098863        0.7401416558       -4.9961551753  PROA      97              0.0000000000
      1444        92  TYR       CD1            10.2987718890        2.0558952006       -4.9071758796  PROA      97              0.0000000000
      1445        92  TYR       HD1            10.2034623569        2.6196555768       -3.9944304703  PROA      97              0.0000000000
      1446        92  TYR       CE1            10.9374471179        2.6634056426       -6.0003064915  PROA      97              0.0000000000
      1447        92  TYR       HE1            11.3209411693        3.6705306306       -5.9160965140  PROA      97              0.0000000000
      1448        92  TYR       CZ             11.0754840093        1.9641801625       -7.2011214018  PROA      97              0.0000000000
      1449        92  TYR       OH             11.6991893523        2.5523270528       -8.3188298758  PROA      97              0.0000000000
      1450        92  TYR       HH             12.1204873828        3.3961268766       -8.0592628584  PROA      97              0.0000000000
      1451        92  TYR       CD2             9.9622416237        0.0488949723       -6.2105120890  PROA      97              0.0000000000
      1452        92  TYR       HD2             9.5976064927       -0.9644507127       -6.3021601530  PROA      97              0.0000000000
      1453        92  TYR       CE2            10.5997401261        0.6539875699       -7.3029540014  PROA      97              0.0000000000
      1454        92  TYR       HE2            10.7312903300        0.1118604058       -8.2282073630  PROA      97              0.0000000000
      1455        92  TYR       C               8.5480714363        0.0129054017       -1.3617851479  PROA      97              0.0000000000
      1456        92  TYR       O               7.5915310409        0.6924884921       -0.9810079740  PROA      97              0.0000000000
      1457        93  GLN       N               8.7853920942       -1.2018024816       -0.8167773915  PROA      98              0.0000000000
      1458        93  GLN       HN              9.5629702343       -1.7494834286       -1.1293381104  PROA      98              0.0000000000
      1459        93  GLN       CA              8.0656993825       -1.7049818141        0.3461716074  PROA      98              0.0000000000
      1460        93  GLN       HA              7.0153501593       -1.5834109614        0.1320827959  PROA      98              0.0000000000
      1461        93  GLN       CB              8.3399662732       -3.2124535833        0.6057997451  PROA      98              0.0000000000
      1462        93  GLN       HB1             7.9216753133       -3.4888369678        1.6029061015  PROA      98              0.0000000000
      1463        93  GLN       HB2             9.4378165752       -3.3908772250        0.6542869260  PROA      98              0.0000000000
      1464        93  GLN       CG              7.7015653148       -4.2043074302       -0.4029804816  PROA      98              0.0000000000
      1465        93  GLN       HG1             7.6476196992       -5.2152469715        0.0540146747  PROA      98              0.0000000000
      1466        93  GLN       HG2             8.3650491044       -4.2830995132       -1.2863296907  PROA      98              0.0000000000
      1467        93  GLN       CD              6.2932293297       -3.8007514595       -0.8439526730  PROA      98              0.0000000000
      1468        93  GLN       OE1             5.3789822455       -3.5823557015       -0.0435113128  PROA      98              0.0000000000
      1469        93  GLN       NE2             6.0906760889       -3.6555497132       -2.1729109366  PROA      98              0.0000000000
      1470        93  GLN       HE21            6.8894369422       -3.6983184460       -2.7902811942  PROA      98              0.0000000000
      1471        93  GLN       HE22            5.1661777295       -3.4577147389       -2.4848153738  PROA      98              0.0000000000
      1472        93  GLN       C               8.2547138746       -0.9093488689        1.6331491075  PROA      98              0.0000000000
      1473        93  GLN       O               7.2805575063       -0.6287789189        2.3351779239  PROA      98              0.0000000000
      1474        94  LEU       N               9.5020593840       -0.5025854597        1.9383028912  PROA      99              0.0000000000
      1475        94  LEU       HN             10.2717864912       -0.8239386477        1.3716837382  PROA      99              0.0000000000
      1476        94  LEU       CA              9.8976258353        0.3211966161        3.0692506532  PROA      99              0.0000000000
      1477        94  LEU       HA              9.5917849737       -0.1882654445        3.9727901592  PROA      99              0.0000000000
      1478        94  LEU       CB             11.4408265415        0.4636203828        3.0605274048  PROA      99              0.0000000000
      1479        94  LEU       HB1            11.7589365804        0.8839676378        2.0808621491  PROA      99              0.0000000000
      1480        94  LEU       HB2            11.8751202496       -0.5601031512        3.1289128013  PROA      99              0.0000000000
      1481        94  LEU       CG             12.0656856463        1.3203595571        4.1825384339  PROA      99              0.0000000000
      1482        94  LEU       HG             11.6620678095        2.3593020663        4.1225057965  PROA      99              0.0000000000
      1483        94  LEU       CD1            11.7501715534        0.7628104091        5.5787200590  PROA      99              0.0000000000
      1484        94  LEU       HD11           12.1265222666       -0.2783555594        5.6725755820  PROA      99              0.0000000000
      1485        94  LEU       HD12           10.6579883672        0.7630342110        5.7750240603  PROA      99              0.0000000000
      1486        94  LEU       HD13           12.2422987079        1.3794856370        6.3610879030  PROA      99              0.0000000000
      1487        94  LEU       CD2            13.5864811245        1.4062036028        3.9846802165  PROA      99              0.0000000000
      1488        94  LEU       HD21           14.0386097046        0.3921625654        4.0214403600  PROA      99              0.0000000000
      1489        94  LEU       HD22           14.0457634786        2.0223627716        4.7875719135  PROA      99              0.0000000000
      1490        94  LEU       HD23           13.8277089853        1.8636634231        3.0021789603  PROA      99              0.0000000000
      1491        94  LEU       C               9.2255318589        1.6883106867        3.0717035671  PROA      99              0.0000000000
      1492        94  LEU       O               8.6843830902        2.1459495308        4.0774837103  PROA      99              0.0000000000
      1493        95  ALA       N               9.1492770866        2.3444748284        1.8943299244  PROA      100             0.0000000000
      1494        95  ALA       HN              9.6621645825        1.9949282341        1.1059180543  PROA      100             0.0000000000
      1495        95  ALA       CA              8.3902778575        3.5660974978        1.6919223392  PROA      100             0.0000000000
      1496        95  ALA       HA              8.7773610060        4.3084009350        2.3780940062  PROA      100             0.0000000000
      1497        95  ALA       CB              8.5830626816        4.0557792176        0.2421175497  PROA      100             0.0000000000
      1498        95  ALA       HB1             8.0835584849        5.0344379032        0.0808950421  PROA      100             0.0000000000
      1499        95  ALA       HB2             8.1850829942        3.3163280297       -0.4842512611  PROA      100             0.0000000000
      1500        95  ALA       HB3             9.6685370543        4.1853019112        0.0340561158  PROA      100             0.0000000000
      1501        95  ALA       C               6.9007009518        3.4083694029        2.0089786894  PROA      100             0.0000000000
      1502        95  ALA       O               6.2418248445        4.3103062816        2.5255555381  PROA      100             0.0000000000
      1503        96  GLY       N               6.3270471994        2.2214172428        1.7164022036  PROA      101             0.0000000000
      1504        96  GLY       HN              6.9014393194        1.5213222009        1.2877829808  PROA      101             0.0000000000
      1505        96  GLY       CA              4.9844797100        1.8376907308        2.1404097572  PROA      101             0.0000000000
      1506        96  GLY       HA1             4.7917551439        0.8602307201        1.7259997055  PROA      101             0.0000000000
      1507        96  GLY       HA2             4.2952021593        2.5934089792        1.7948004542  PROA      101             0.0000000000
      1508        96  GLY       C               4.7878786664        1.7127075896        3.6351741839  PROA      101             0.0000000000
      1509        96  GLY       O               3.7579859188        2.1371417217        4.1550679351  PROA      101             0.0000000000
      1510        97  VAL       N               5.7555849803        1.1156636459        4.3555171267  PROA      102             0.0000000000
      1511        97  VAL       HN              6.5593009091        0.7411909040        3.8904250818  PROA      102             0.0000000000
      1512        97  VAL       CA              5.7853675066        1.0219066595        5.8147108351  PROA      102             0.0000000000
      1513        97  VAL       HA              4.8566586933        0.5790195665        6.1435744380  PROA      102             0.0000000000
      1514        97  VAL       CB              6.9208081019        0.0885707822        6.2444205069  PROA      102             0.0000000000
      1515        97  VAL       HB              7.8374324291        0.3267590819        5.6559423653  PROA      102             0.0000000000
      1516        97  VAL       CG1             7.2848922941        0.2119107384        7.7369684537  PROA      102             0.0000000000
      1517        97  VAL       HG11            7.7263147114        1.2018986158        7.9805314072  PROA      102             0.0000000000
      1518        97  VAL       HG12            8.0469799490       -0.5541250973        8.0002355159  PROA      102             0.0000000000
      1519        97  VAL       HG13            6.3976037236        0.0418728097        8.3822937768  PROA      102             0.0000000000
      1520        97  VAL       CG2             6.5004509953       -1.3614870763        5.9315435138  PROA      102             0.0000000000
      1521        97  VAL       HG21            6.2318965363       -1.4908062118        4.8644944083  PROA      102             0.0000000000
      1522        97  VAL       HG22            5.6336451504       -1.6590579809        6.5596022757  PROA      102             0.0000000000
      1523        97  VAL       HG23            7.3353185963       -2.0571097585        6.1626635541  PROA      102             0.0000000000
      1524        97  VAL       C               5.8549214018        2.3776584500        6.5147680080  PROA      102             0.0000000000
      1525        97  VAL       O               5.0383483093        2.6873881733        7.3881605360  PROA      102             0.0000000000
      1526        98  VAL       N               6.7736401957        3.2629635035        6.0647775078  PROA      103             0.0000000000
      1527        98  VAL       HN              7.4605004389        2.9618684221        5.3974902869  PROA      103             0.0000000000
      1528        98  VAL       CA              6.9065977276        4.6375836711        6.5419655691  PROA      103             0.0000000000
      1529        98  VAL       HA              7.0309019209        4.5988224109        7.6162527797  PROA      103             0.0000000000
      1530        98  VAL       CB              8.1416745726        5.3292310340        5.9654522154  PROA      103             0.0000000000
      1531        98  VAL       HB              8.1205292026        5.2832628816        4.8523320195  PROA      103             0.0000000000
      1532        98  VAL       CG1             8.2105803367        6.8057338192        6.4103396732  PROA      103             0.0000000000
      1533        98  VAL       HG11            8.1558656700        6.8781835042        7.5185742316  PROA      103             0.0000000000
      1534        98  VAL       HG12            7.3977847000        7.4207097360        5.9728662967  PROA      103             0.0000000000
      1535        98  VAL       HG13            9.1768838757        7.2455941247        6.0898940740  PROA      103             0.0000000000
      1536        98  VAL       CG2             9.4020375011        4.5973067961        6.4707362994  PROA      103             0.0000000000
      1537        98  VAL       HG21           10.3173614734        5.1067794859        6.1004527467  PROA      103             0.0000000000
      1538        98  VAL       HG22            9.4344533178        3.5422770749        6.1308313485  PROA      103             0.0000000000
      1539        98  VAL       HG23            9.4344706132        4.6056442278        7.5830258377  PROA      103             0.0000000000
      1540        98  VAL       C               5.6478487861        5.4567355683        6.2866370239  PROA      103             0.0000000000
      1541        98  VAL       O               5.1768203327        6.2157645224        7.1290036499  PROA      103             0.0000000000
      1542        99  ALA       N               5.0142482820        5.2769427315        5.1110879083  PROA      104             0.0000000000
      1543        99  ALA       HN              5.4412805051        4.7011962412        4.4129400488  PROA      104             0.0000000000
      1544        99  ALA       CA              3.7534150801        5.9015799366        4.7696038971  PROA      104             0.0000000000
      1545        99  ALA       HA              3.9017068084        6.9724164333        4.8180356140  PROA      104             0.0000000000
      1546        99  ALA       CB              3.3712449427        5.5023917298        3.3324648507  PROA      104             0.0000000000
      1547        99  ALA       HB1             4.1672951472        5.8440424344        2.6373467166  PROA      104             0.0000000000
      1548        99  ALA       HB2             2.4100442427        5.9644902751        3.0360692552  PROA      104             0.0000000000
      1549        99  ALA       HB3             3.2850887024        4.4004067030        3.2460797665  PROA      104             0.0000000000
      1550        99  ALA       C               2.5936517776        5.5845701506        5.7167614365  PROA      104             0.0000000000
      1551        99  ALA       O               1.7757011295        6.4536598080        6.0220544226  PROA      104             0.0000000000
      1552       100  VAL       N               2.4800274826        4.3281369104        6.2043443079  PROA      105             0.0000000000
      1553       100  VAL       HN              3.1402364931        3.6267836322        5.9350698892  PROA      105             0.0000000000
      1554       100  VAL       CA              1.5613772800        3.9867652914        7.2889716695  PROA      105             0.0000000000
      1555       100  VAL       HA              0.5708588692        4.3179002169        7.0111128667  PROA      105             0.0000000000
      1556       100  VAL       CB              1.5140519406        2.4742117689        7.5459692356  PROA      105             0.0000000000
      1557       100  VAL       HB              2.5418046230        2.1056311512        7.7748819605  PROA      105             0.0000000000
      1558       100  VAL       CG1             0.5944197112        2.1299353622        8.7374795549  PROA      105             0.0000000000
      1559       100  VAL       HG11           -0.4312981804        2.5204529226        8.5725765836  PROA      105             0.0000000000
      1560       100  VAL       HG12            0.9816894065        2.5519323972        9.6896842163  PROA      105             0.0000000000
      1561       100  VAL       HG13            0.5389941271        1.0295390644        8.8770426527  PROA      105             0.0000000000
      1562       100  VAL       CG2             1.0011954777        1.7435288856        6.2891353271  PROA      105             0.0000000000
      1563       100  VAL       HG21            1.0324864961        0.6469398073        6.4636672725  PROA      105             0.0000000000
      1564       100  VAL       HG22            1.6344863722        1.9667582965        5.4077690149  PROA      105             0.0000000000
      1565       100  VAL       HG23           -0.0445530142        2.0455303840        6.0768214442  PROA      105             0.0000000000
      1566       100  VAL       C               1.9041469897        4.7265008180        8.5797781210  PROA      105             0.0000000000
      1567       100  VAL       O               1.0373962990        5.3356049491        9.2050154192  PROA      105             0.0000000000
      1568       101  GLU       N               3.1983375112        4.7402247032        8.9625998370  PROA      106             0.0000000000
      1569       101  GLU       HN              3.8985961387        4.2891684753        8.4107870270  PROA      106             0.0000000000
      1570       101  GLU       CA              3.6820087265        5.3974197527       10.1642258854  PROA      106             0.0000000000
      1571       101  GLU       HA              3.1444655480        4.9820374385       11.0081061636  PROA      106             0.0000000000
      1572       101  GLU       CB              5.1860146167        5.0733387664       10.3666585565  PROA      106             0.0000000000
      1573       101  GLU       HB1             5.7237652701        5.1786716027        9.3996337887  PROA      106             0.0000000000
      1574       101  GLU       HB2             5.2547383785        4.0031810947       10.6660304461  PROA      106             0.0000000000
      1575       101  GLU       CG              5.9163007558        5.9603914530       11.4056764923  PROA      106             0.0000000000
      1576       101  GLU       HG1             5.2919167279        6.0242571793       12.3224764952  PROA      106             0.0000000000
      1577       101  GLU       HG2             6.0861670845        6.9877463513       11.0231613176  PROA      106             0.0000000000
      1578       101  GLU       CD              7.2651118390        5.3804747084       11.7890739634  PROA      106             0.0000000000
      1579       101  GLU       OE1             7.3905929673        4.9022597048       12.9457918631  PROA      106             0.0000000000
      1580       101  GLU       OE2             8.1930537392        5.3567263915       10.9395032403  PROA      106             0.0000000000
      1581       101  GLU       C               3.4469584523        6.8994051076       10.2373191195  PROA      106             0.0000000000
      1582       101  GLU       O               2.8688713523        7.4099154492       11.1934016226  PROA      106             0.0000000000
      1583       102  VAL       N               3.7895900946        7.6634850409        9.1826916954  PROA      107             0.0000000000
      1584       102  VAL       HN              4.2779638664        7.2566374746        8.4057504624  PROA      107             0.0000000000
      1585       102  VAL       CA              3.7031869919        9.1198935285        9.2410820933  PROA      107             0.0000000000
      1586       102  VAL       HA              4.0253019585        9.4306684271       10.2279546199  PROA      107             0.0000000000
      1587       102  VAL       CB              4.6230378048        9.8394078096        8.2555784695  PROA      107             0.0000000000
      1588       102  VAL       HB              4.5441494438       10.9432404716        8.4269034740  PROA      107             0.0000000000
      1589       102  VAL       CG1             6.0848325494        9.4488654990        8.5569586175  PROA      107             0.0000000000
      1590       102  VAL       HG11            6.3345811799        9.6732138786        9.6172370430  PROA      107             0.0000000000
      1591       102  VAL       HG12            6.7768566647       10.0302021566        7.9107695552  PROA      107             0.0000000000
      1592       102  VAL       HG13            6.2615137588        8.3686003110        8.3754476699  PROA      107             0.0000000000
      1593       102  VAL       CG2             4.2410984243        9.5509054555        6.7899444987  PROA      107             0.0000000000
      1594       102  VAL       HG21            4.2826530169        8.4650687205        6.5766251288  PROA      107             0.0000000000
      1595       102  VAL       HG22            4.9639713402       10.0654376927        6.1219549534  PROA      107             0.0000000000
      1596       102  VAL       HG23            3.2238915486        9.9285406454        6.5566772300  PROA      107             0.0000000000
      1597       102  VAL       C               2.2802190656        9.6305739045        9.0941926539  PROA      107             0.0000000000
      1598       102  VAL       O               1.9970823217       10.7952775487        9.3556111958  PROA      107             0.0000000000
      1599       103  THR       N               1.3215202746        8.7624944707        8.7033481936  PROA      108             0.0000000000
      1600       103  THR       HN              1.5722727646        7.8140496362        8.5255648458  PROA      108             0.0000000000
      1601       103  THR       CA             -0.0941645620        9.1336821777        8.6519151153  PROA      108             0.0000000000
      1602       103  THR       HA             -0.1805284975       10.2098071280        8.6219263440  PROA      108             0.0000000000
      1603       103  THR       CB             -0.8555564582        8.6352867761        7.4172807162  PROA      108             0.0000000000
      1604       103  THR       HB             -1.9470583542        8.8478989728        7.5231661846  PROA      108             0.0000000000
      1605       103  THR       OG1            -0.6727762656        7.2504355936        7.1403614549  PROA      108             0.0000000000
      1606       103  THR       HG1             0.2752913192        7.1329072598        6.9597410384  PROA      108             0.0000000000
      1607       103  THR       CG2            -0.3569482106        9.3942582809        6.1803226518  PROA      108             0.0000000000
      1608       103  THR       HG21           -0.8907278942        9.0545104154        5.2705939897  PROA      108             0.0000000000
      1609       103  THR       HG22            0.7339196709        9.2433448942        6.0406638870  PROA      108             0.0000000000
      1610       103  THR       HG23           -0.5409762099       10.4833786601        6.3048955363  PROA      108             0.0000000000
      1611       103  THR       C              -0.8298830448        8.7310142302        9.9187546673  PROA      108             0.0000000000
      1612       103  THR       O              -2.0276931263        8.9799403398       10.0544429535  PROA      108             0.0000000000
      1613       104  GLY       N              -0.1136842375        8.1500700755       10.9081082778  PROA      109             0.0000000000
      1614       104  GLY       HN              0.8644617830        7.9767784633       10.7790144380  PROA      109             0.0000000000
      1615       104  GLY       CA             -0.6320359623        7.8715308196       12.2474262127  PROA      109             0.0000000000
      1616       104  GLY       HA1            -1.5017583890        8.4828281378       12.4473169624  PROA      109             0.0000000000
      1617       104  GLY       HA2             0.1610355627        8.0733423642       12.9505182503  PROA      109             0.0000000000
      1618       104  GLY       C              -1.0496965166        6.4444181764       12.4645299794  PROA      109             0.0000000000
      1619       104  GLY       O              -1.6280996143        6.1163514238       13.4959458230  PROA      109             0.0000000000
      1620       105  GLY       N              -0.7777452302        5.5460816221       11.4975224750  PROA      110             0.0000000000
      1621       105  GLY       HN             -0.2251104179        5.8234935980       10.7102613889  PROA      110             0.0000000000
      1622       105  GLY       CA             -1.2231629130        4.1575323127       11.5390691505  PROA      110             0.0000000000
      1623       105  GLY       HA1            -1.1940430432        3.8131369598       10.5179765992  PROA      110             0.0000000000
      1624       105  GLY       HA2            -2.2191314494        4.1462064691       11.9621623200  PROA      110             0.0000000000
      1625       105  GLY       C              -0.3672925760        3.2099979460       12.3614345077  PROA      110             0.0000000000
      1626       105  GLY       O               0.5610785163        3.6250866177       13.0567255088  PROA      110             0.0000000000
      1627       106  PRO       N              -0.6685413675        1.9094532621       12.2885055004  PROA      111             0.0000000000
      1628       106  PRO       CD             -1.9002903900        1.4034470810       11.6687604268  PROA      111             0.0000000000
      1629       106  PRO       HD1            -1.8092215099        1.4748954913       10.5630368975  PROA      111             0.0000000000
      1630       106  PRO       HD2            -2.7993175769        1.9575548413       12.0212442210  PROA      111             0.0000000000
      1631       106  PRO       CA              0.1278208338        0.8128363200       12.8511730049  PROA      111             0.0000000000
      1632       106  PRO       HA             -0.0131741683        0.8646668984       13.9226433339  PROA      111             0.0000000000
      1633       106  PRO       CB             -0.5042853433       -0.4448112188       12.2354693117  PROA      111             0.0000000000
      1634       106  PRO       HB1            -0.3571240216       -1.3350890563       12.8829968864  PROA      111             0.0000000000
      1635       106  PRO       HB2            -0.0818492597       -0.6460002104       11.2268077116  PROA      111             0.0000000000
      1636       106  PRO       CG             -1.9739331014       -0.0589894590       12.1040020643  PROA      111             0.0000000000
      1637       106  PRO       HG1            -2.5434704522       -0.7037069629       11.4090800792  PROA      111             0.0000000000
      1638       106  PRO       HG2            -2.4398186466       -0.1155418087       13.1132548517  PROA      111             0.0000000000
      1639       106  PRO       C               1.6343341250        0.8202797256       12.6442908624  PROA      111             0.0000000000
      1640       106  PRO       O               2.1178316151        1.2972507329       11.6147284451  PROA      111             0.0000000000
      1641       107  GLU       N               2.3834770901        0.2315854289       13.5929374683  PROA      112             0.0000000000
      1642       107  GLU       HN              1.9626935529       -0.1485406687       14.4212040600  PROA      112             0.0000000000
      1643       107  GLU       CA              3.8076360705       -0.0116629771       13.4823223207  PROA      112             0.0000000000
      1644       107  GLU       HA              4.2730003643        0.7637324419       12.8914915250  PROA      112             0.0000000000
      1645       107  GLU       CB              4.4476986639       -0.0474068665       14.8958789083  PROA      112             0.0000000000
      1646       107  GLU       HB1             5.5264968269       -0.3139459349       14.8164444495  PROA      112             0.0000000000
      1647       107  GLU       HB2             3.9437185185       -0.8458571235       15.4899096390  PROA      112             0.0000000000
      1648       107  GLU       CG              4.3443438528        1.2863516848       15.6754891349  PROA      112             0.0000000000
      1649       107  GLU       HG1             3.3094277430        1.6823175406       15.6580669718  PROA      112             0.0000000000
      1650       107  GLU       HG2             5.0188411913        2.0428125422       15.2284502531  PROA      112             0.0000000000
      1651       107  GLU       CD              4.7448070335        1.0945191217       17.1266080822  PROA      112             0.0000000000
      1652       107  GLU       OE1             3.8916713989        0.6003553841       17.9135947751  PROA      112             0.0000000000
      1653       107  GLU       OE2             5.9056831065        1.4268253685       17.4804642275  PROA      112             0.0000000000
      1654       107  GLU       C               4.0411766632       -1.3539536763       12.7944581848  PROA      112             0.0000000000
      1655       107  GLU       O               4.1706447912       -2.3898323973       13.4448574988  PROA      112             0.0000000000
      1656       108  VAL       N               4.0852742447       -1.3900024045       11.4453991990  PROA      113             0.0000000000
      1657       108  VAL       HN              4.0723558352       -0.5444139638       10.9078439633  PROA      113             0.0000000000
      1658       108  VAL       CA              4.0866380085       -2.6416955541       10.6976622543  PROA      113             0.0000000000
      1659       108  VAL       HA              3.4440732502       -3.3309511668       11.2198975452  PROA      113             0.0000000000
      1660       108  VAL       CB              3.4728049796       -2.4933153005        9.3014890761  PROA      113             0.0000000000
      1661       108  VAL       HB              4.0876614510       -1.7863043102        8.6962628499  PROA      113             0.0000000000
      1662       108  VAL       CG1             3.4320503188       -3.8680693017        8.5949968696  PROA      113             0.0000000000
      1663       108  VAL       HG11            2.9210361666       -3.8028440499        7.6166486546  PROA      113             0.0000000000
      1664       108  VAL       HG12            2.8934337616       -4.6102033832        9.2222911596  PROA      113             0.0000000000
      1665       108  VAL       HG13            4.4550409865       -4.2570890541        8.4020665701  PROA      113             0.0000000000
      1666       108  VAL       CG2             2.0484788948       -1.9152695900        9.4465133720  PROA      113             0.0000000000
      1667       108  VAL       HG21            1.4708582168       -2.5126135575       10.1827886764  PROA      113             0.0000000000
      1668       108  VAL       HG22            1.5135637428       -1.9329370681        8.4768756010  PROA      113             0.0000000000
      1669       108  VAL       HG23            2.0845677972       -0.8650455209        9.8078174811  PROA      113             0.0000000000
      1670       108  VAL       C               5.4984358363       -3.2253062854       10.5775362976  PROA      113             0.0000000000
      1671       108  VAL       O               6.3571932163       -2.5569217791        9.9908476884  PROA      113             0.0000000000
      1672       109  PRO       N               5.8043097382       -4.4290107757       11.0837148242  PROA      114             0.0000000000
      1673       109  PRO       CD              4.9190050369       -5.2551652716       11.9111562341  PROA      114             0.0000000000
      1674       109  PRO       HD1             4.2621027467       -5.8519784084       11.2417702480  PROA      114             0.0000000000
      1675       109  PRO       HD2             4.3056533620       -4.6612031021       12.6174299491  PROA      114             0.0000000000
      1676       109  PRO       CA              7.1046094901       -5.0745109958       10.9205163058  PROA      114             0.0000000000
      1677       109  PRO       HA              7.8195726930       -4.4511362431       11.4379665517  PROA      114             0.0000000000
      1678       109  PRO       CB              6.9461424038       -6.4342543653       11.6176398320  PROA      114             0.0000000000
      1679       109  PRO       HB1             7.8959997289       -6.7914228148       12.0699255338  PROA      114             0.0000000000
      1680       109  PRO       HB2             6.5700168801       -7.2058390863       10.9093813181  PROA      114             0.0000000000
      1681       109  PRO       CG              5.8724559340       -6.1694243181       12.6700265883  PROA      114             0.0000000000
      1682       109  PRO       HG1             5.3898892319       -7.0928084782       13.0456782405  PROA      114             0.0000000000
      1683       109  PRO       HG2             6.3186672006       -5.6175966007       13.5295416097  PROA      114             0.0000000000
      1684       109  PRO       C               7.5965179082       -5.2088328263        9.4885809605  PROA      114             0.0000000000
      1685       109  PRO       O               6.8276487395       -5.5515185005        8.5849645042  PROA      114             0.0000000000
      1686       110  PHE       N               8.8869045869       -4.9446034755        9.2553455578  PROA      115             0.0000000000
      1687       110  PHE       HN              9.4751594855       -4.6089278272       10.0035853241  PROA      115             0.0000000000
      1688       110  PHE       CA              9.5154028007       -5.0213252528        7.9628564139  PROA      115             0.0000000000
      1689       110  PHE       HA              8.8417847806       -5.4793954767        7.2533836273  PROA      115             0.0000000000
      1690       110  PHE       CB              9.8852239700       -3.5907516885        7.4782765272  PROA      115             0.0000000000
      1691       110  PHE       HB1            10.5817136255       -3.1201221178        8.2080425337  PROA      115             0.0000000000
      1692       110  PHE       HB2             8.9654350637       -2.9708922657        7.4388313133  PROA      115             0.0000000000
      1693       110  PHE       CG             10.5131041479       -3.5909702528        6.1088573521  PROA      115             0.0000000000
      1694       110  PHE       CD1             9.7603642344       -3.9868926965        4.9911613260  PROA      115             0.0000000000
      1695       110  PHE       HD1             8.7334355782       -4.2930621640        5.1236692787  PROA      115             0.0000000000
      1696       110  PHE       CE1            10.3422296955       -4.0205255523        3.7184925642  PROA      115             0.0000000000
      1697       110  PHE       HE1             9.7708622418       -4.3632369721        2.8699169511  PROA      115             0.0000000000
      1698       110  PHE       CZ             11.6815181962       -3.6475865020        3.5519922920  PROA      115             0.0000000000
      1699       110  PHE       HZ             12.1367782198       -3.6935580090        2.5740670761  PROA      115             0.0000000000
      1700       110  PHE       CD2            11.8526583273       -3.2076134291        5.9290259281  PROA      115             0.0000000000
      1701       110  PHE       HD2            12.4413334122       -2.9097636605        6.7852509699  PROA      115             0.0000000000
      1702       110  PHE       CE2            12.4376139945       -3.2376434536        4.6568616039  PROA      115             0.0000000000
      1703       110  PHE       HE2            13.4743791904       -2.9594726481        4.5327285002  PROA      115             0.0000000000
      1704       110  PHE       C              10.7363810024       -5.9216743541        8.0632238624  PROA      115             0.0000000000
      1705       110  PHE       O              11.5968415904       -5.7406973785        8.9213461510  PROA      115             0.0000000000
      1706       111  HSD       N              10.8383722305       -6.9201755524        7.1685490608  PROA      116             0.0000000000
      1707       111  HSD       HN             10.1157550812       -7.0167622566        6.4884715080  PROA      116             0.0000000000
      1708       111  HSD       CA             12.0140876770       -7.7764434814        7.0746755600  PROA      116             0.0000000000
      1709       111  HSD       HA             12.6988449097       -7.4704647064        7.8517756462  PROA      116             0.0000000000
      1710       111  HSD       CB             11.7762193680       -9.2771368027        7.3287134171  PROA      116             0.0000000000
      1711       111  HSD       HB1            12.4960575104       -9.9017925262        6.7577857971  PROA      116             0.0000000000
      1712       111  HSD       HB2            10.7773303986       -9.4966163635        6.8946962357  PROA      116             0.0000000000
      1713       111  HSD       ND1            11.1190986633       -9.1243295670        9.8596239090  PROA      116             0.0000000000
      1714       111  HSD       HD1            10.7516889572       -8.1944885254        9.8394699097  PROA      116             0.0000000000
      1715       111  HSD       CG             11.8087062836       -9.6761312485        8.7883558273  PROA      116             0.0000000000
      1716       111  HSD       CE1            11.5379581451       -9.9112863541       11.0068941116  PROA      116             0.0000000000
      1717       111  HSD       HE1            11.1311178207       -9.7774858475       12.0092306137  PROA      116             0.0000000000
      1718       111  HSD       NE2            12.2726564407      -10.8863296509       10.6164808273  PROA      116             0.0000000000
      1719       111  HSD       CD2            12.4035749435      -10.7682933807        9.2764110565  PROA      116             0.0000000000
      1720       111  HSD       HD2            13.1030368805      -11.4510841370        8.8101081848  PROA      116             0.0000000000
      1721       111  HSD       C              12.6641864777       -7.5264081955        5.7228221893  PROA      116             0.0000000000
      1722       111  HSD       O              11.8793077469       -7.6527309418        4.7939209938  PROA      116             0.0000000000
      1723       112  PRO       N              13.9594211578       -7.1816730499        5.5337038040  PROA      117             0.0000000000
      1724       112  PRO       CD             14.8168649673       -6.5947070122        6.5473270416  PROA      117             0.0000000000
      1725       112  PRO       HD1            14.9251689911       -7.1570940018        7.4993314743  PROA      117             0.0000000000
      1726       112  PRO       HD2            14.3964710236       -5.5944480896        6.7862253189  PROA      117             0.0000000000
      1727       112  PRO       CA             14.5021648407       -7.0603179932        4.1797022820  PROA      117             0.0000000000
      1728       112  PRO       HA             13.7489185333       -6.6810855865        3.5050156116  PROA      117             0.0000000000
      1729       112  PRO       CB             15.6967859268       -6.0823850632        4.3910183907  PROA      117             0.0000000000
      1730       112  PRO       HB1            15.3120813370       -5.0403704643        4.3680386543  PROA      117             0.0000000000
      1731       112  PRO       HB2            16.4808406830       -5.9838566780        3.6100752354  PROA      117             0.0000000000
      1732       112  PRO       CG             16.1402130127       -6.5259490013        5.7775802612  PROA      117             0.0000000000
      1733       112  PRO       HG1            16.5529518127       -7.5574188232        5.7836766243  PROA      117             0.0000000000
      1734       112  PRO       HG2            16.7994003296       -5.7907600403        6.2867836952  PROA      117             0.0000000000
      1735       112  PRO       C              15.1030559540       -8.3134698868        3.5713078976  PROA      117             0.0000000000
      1736       112  PRO       O              15.1187810898       -9.3318252563        4.1959686279  PROA      117             0.0000000000
      1737       113  GLY       N              15.5302295685       -8.2256326675        2.2821929455  PROA      118             0.0000000000
      1738       113  GLY       HN             15.3879241943       -7.3202395439        1.8897359371  PROA      118             0.0000000000
      1739       113  GLY       CA             16.1583251953       -9.2483654022        1.5165438652  PROA      118             0.0000000000
      1740       113  GLY       HA1            16.2219638824      -10.1352691650        2.1295294762  PROA      118             0.0000000000
      1741       113  GLY       HA2            17.1319694519       -8.9123640060        1.1917026043  PROA      118             0.0000000000
      1742       113  GLY       C              15.5383872986       -9.5601243973        0.1741787195  PROA      118             0.0000000000
      1743       113  GLY       O              15.8235330582      -10.6381921768       -0.3954958320  PROA      118             0.0000000000
      1744       114  ARG       N              14.6114936614       -8.7254487017       -0.3225527144  PROA      119             0.0000000000
      1745       114  ARG       HN             14.3879737092       -7.8661986305        0.1453599550  PROA      119             0.0000000000
      1746       114  ARG       CA             13.8958215393       -9.0420893611       -1.5407914960  PROA      119             0.0000000000
      1747       114  ARG       HA             13.4869746303      -10.0344309547       -1.3944997475  PROA      119             0.0000000000
      1748       114  ARG       CB             12.6737729193       -8.1186564865       -1.7539394947  PROA      119             0.0000000000
      1749       114  ARG       HB1            12.2437346842       -8.2731269573       -2.7679989048  PROA      119             0.0000000000
      1750       114  ARG       HB2            13.0365875427       -7.0687245576       -1.6748666273  PROA      119             0.0000000000
      1751       114  ARG       CG             11.5588154742       -8.3571067248       -0.7135960932  PROA      119             0.0000000000
      1752       114  ARG       HG1            12.0482936130       -8.4939477849        0.2771944920  PROA      119             0.0000000000
      1753       114  ARG       HG2            11.0274872743       -9.3062424772       -0.9434661290  PROA      119             0.0000000000
      1754       114  ARG       CD             10.5595569600       -7.1959111134       -0.6159530657  PROA      119             0.0000000000
      1755       114  ARG       HD1             9.9758696390       -7.1154260307       -1.5598310954  PROA      119             0.0000000000
      1756       114  ARG       HD2            11.0792549708       -6.2263118170       -0.4481487100  PROA      119             0.0000000000
      1757       114  ARG       NE              9.6141496964       -7.4620934491        0.5156591067  PROA      119             0.0000000000
      1758       114  ARG       HE              8.7218335997       -7.8851871273        0.3590359203  PROA      119             0.0000000000
      1759       114  ARG       CZ              9.9514674880       -7.3798586294        1.7991002123  PROA      119             0.0000000000
      1760       114  ARG       NH1            11.1097920494       -6.9593279658        2.2446012528  PROA      119             0.0000000000
      1761       114  ARG       HH11           11.8596603833       -6.7084896354        1.6002653292  PROA      119             0.0000000000
      1762       114  ARG       HH12           11.3471323305       -7.1537835474        3.2031596383  PROA      119             0.0000000000
      1763       114  ARG       NH2             9.0307448025       -7.7297723370        2.6733470410  PROA      119             0.0000000000
      1764       114  ARG       HH21            8.1301025016       -7.9684840708        2.3293101952  PROA      119             0.0000000000
      1765       114  ARG       HH22            9.1993760296       -7.6240325189        3.6616652964  PROA      119             0.0000000000
      1766       114  ARG       C              14.7604483961       -9.1549625986       -2.7940893345  PROA      119             0.0000000000
      1767       114  ARG       O              15.6740077333       -8.3588964141       -3.0447533431  PROA      119             0.0000000000
      1768       115  GLU       N              14.4499053955      -10.1798849106       -3.6130802631  PROA      120             0.0000000000
      1769       115  GLU       HN             13.6258087158      -10.6885757446       -3.3762121201  PROA      120             0.0000000000
      1770       115  GLU       CA             15.1328172684      -10.4656572342       -4.8334293365  PROA      120             0.0000000000
      1771       115  GLU       HA             16.1936588287      -10.3099632263       -4.7039132118  PROA      120             0.0000000000
      1772       115  GLU       CB             14.8620882034      -11.9254608154       -5.3721580505  PROA      120             0.0000000000
      1773       115  GLU       HB1            15.5215806961      -11.9401874542       -6.2661232948  PROA      120             0.0000000000
      1774       115  GLU       HB2            13.8003139496      -12.0097303391       -5.6881551743  PROA      120             0.0000000000
      1775       115  GLU       CG             15.4285974503      -12.9595956802       -4.3681907654  PROA      120             0.0000000000
      1776       115  GLU       HG1            15.3314027786      -12.6333074570       -3.3106415272  PROA      120             0.0000000000
      1777       115  GLU       HG2            16.5214042664      -13.0698165894       -4.5353541374  PROA      120             0.0000000000
      1778       115  GLU       CD             14.7479553223      -14.3025522232       -4.5492320061  PROA      120             0.0000000000
      1779       115  GLU       OE1            13.4812879562      -14.3430509567       -4.2569799423  PROA      120             0.0000000000
      1780       115  GLU       OE2            15.4008293152      -15.3861112595       -4.7315826416  PROA      120             0.0000000000
      1781       115  GLU       C              14.7215604782       -9.4177370071       -5.8936462402  PROA      120             0.0000000000
      1782       115  GLU       O              13.7624683380       -8.6542873383       -5.8135957718  PROA      120             0.0000000000
      1783       116  ASP       N              15.5450801849       -9.2469558716       -6.9655246735  PROA      121             0.0000000000
      1784       116  ASP       HN             16.4261512756       -9.7026510239       -7.0658478737  PROA      121             0.0000000000
      1785       116  ASP       CA             15.1243505478       -8.6189422607       -8.2496585846  PROA      121             0.0000000000
      1786       116  ASP       HA             14.3275947571       -7.9374394417       -7.9905562401  PROA      121             0.0000000000
      1787       116  ASP       CB             16.3468704224       -8.0809774399       -8.9528903961  PROA      121             0.0000000000
      1788       116  ASP       HB1            16.1103954315       -7.4688773155       -9.8494024277  PROA      121             0.0000000000
      1789       116  ASP       HB2            17.0571231842       -8.9047479630       -9.1793107986  PROA      121             0.0000000000
      1790       116  ASP       CG             17.0563430786       -7.0278792381       -8.0300273895  PROA      121             0.0000000000
      1791       116  ASP       OD1            16.4546966553       -6.2915425301       -7.1782393456  PROA      121             0.0000000000
      1792       116  ASP       OD2            18.2330513000       -6.8045358658       -8.3481750488  PROA      121             0.0000000000
      1793       116  ASP       C              14.4926757812       -9.6309318542       -9.2023735046  PROA      121             0.0000000000
      1794       116  ASP       O              14.4842681885      -10.8764734268       -8.9587383270  PROA      121             0.0000000000
      1795       117  LYS       N              13.8478555679       -9.1266851425      -10.2309942245  PROA      122             0.0000000000
      1796       117  LYS       HN             13.8365535736       -8.1417627335      -10.3852996826  PROA      122             0.0000000000
      1797       117  LYS       CA             13.3084135056      -10.0152149200      -11.3098602295  PROA      122             0.0000000000
      1798       117  LYS       HA             13.9777641296      -10.8539743423      -11.4317283630  PROA      122             0.0000000000
      1799       117  LYS       CB             11.8405056000      -10.3833456039      -11.0855216980  PROA      122             0.0000000000
      1800       117  LYS       HB1            11.5373153687      -10.6121358871      -12.1295766830  PROA      122             0.0000000000
      1801       117  LYS       HB2            11.2131071091       -9.6078748703      -10.5962991714  PROA      122             0.0000000000
      1802       117  LYS       CG             11.5884418488      -11.6045093536      -10.1278371811  PROA      122             0.0000000000
      1803       117  LYS       HG1            10.5158452988      -11.6604719162       -9.8437166214  PROA      122             0.0000000000
      1804       117  LYS       HG2            12.2381753922      -11.6359148026       -9.2271823883  PROA      122             0.0000000000
      1805       117  LYS       CD             11.7732629776      -12.9337463379      -10.8960437775  PROA      122             0.0000000000
      1806       117  LYS       HD1            12.7668352127      -12.7951612473      -11.3734636307  PROA      122             0.0000000000
      1807       117  LYS       HD2            10.9804048538      -12.9355297089      -11.6743068695  PROA      122             0.0000000000
      1808       117  LYS       CE             11.6850471497      -14.2060127258      -10.1482563019  PROA      122             0.0000000000
      1809       117  LYS       HE1            11.7143974304      -15.1790103912      -10.6837320328  PROA      122             0.0000000000
      1810       117  LYS       HE2            10.8546295166      -14.3603162766       -9.4265098572  PROA      122             0.0000000000
      1811       117  LYS       NZ             12.8768558502      -14.2237930298       -9.2426824570  PROA      122             0.0000000000
      1812       117  LYS       HZ1            12.6727762222      -14.8825359344       -8.4642162323  PROA      122             0.0000000000
      1813       117  LYS       HZ2            12.8302392960      -13.3243246078       -8.7226991653  PROA      122             0.0000000000
      1814       117  LYS       HZ3            13.7821950912      -14.5277957916       -9.6544370651  PROA      122             0.0000000000
      1815       117  LYS       C              13.4462728500       -9.1897392273      -12.5998382568  PROA      122             0.0000000000
      1816       117  LYS       O              13.1391716003       -7.9738411903      -12.6342220306  PROA      122             0.0000000000
      1817       118  PRO       N              13.8073329926       -9.7304763794      -13.7435665131  PROA      123             0.0000000000
      1818       118  PRO       CD             13.8356513977      -11.1824378967      -13.9744529724  PROA      123             0.0000000000
      1819       118  PRO       HD1            12.8245677948      -11.6326875687      -13.8779878616  PROA      123             0.0000000000
      1820       118  PRO       HD2            14.6133480072      -11.6820230484      -13.3580732346  PROA      123             0.0000000000
      1821       118  PRO       CA             14.2073411942       -8.9405574799      -14.8833341599  PROA      123             0.0000000000
      1822       118  PRO       HA             14.8121585846       -8.1023626328      -14.5702419281  PROA      123             0.0000000000
      1823       118  PRO       CB             14.8858594894       -9.9461040497      -15.8203926086  PROA      123             0.0000000000
      1824       118  PRO       HB1            15.9783782959      -10.1050682068      -15.6960840225  PROA      123             0.0000000000
      1825       118  PRO       HB2            14.6612863541       -9.8042345047      -16.8991699219  PROA      123             0.0000000000
      1826       118  PRO       CG             14.2820758820      -11.3262557983      -15.3988151550  PROA      123             0.0000000000
      1827       118  PRO       HG1            13.3456211090      -11.5055370331      -15.9691066742  PROA      123             0.0000000000
      1828       118  PRO       HG2            14.8918523788      -12.2200403214      -15.6510896683  PROA      123             0.0000000000
      1829       118  PRO       C              13.0700263977       -8.2815589905      -15.6404647827  PROA      123             0.0000000000
      1830       118  PRO       O              13.4164466858       -7.2920889854      -16.3181686401  PROA      123             0.0000000000
      1831       119  GLU       N              11.7645025253       -8.7594785690      -15.5170536041  PROA      124             0.0000000000
      1832       119  GLU       HN             11.6055889130       -9.6205978394      -15.0403680801  PROA      124             0.0000000000
      1833       119  GLU       CA             10.6488046646       -8.1545143127      -16.2258892059  PROA      124             0.0000000000
      1834       119  GLU       HA             11.0007009506       -7.1336250305      -16.2446899414  PROA      124             0.0000000000
      1835       119  GLU       CB             10.3616495132       -8.8480310440      -17.5477104187  PROA      124             0.0000000000
      1836       119  GLU       HB1             9.3126277924       -8.6013822556      -17.8179702759  PROA      124             0.0000000000
      1837       119  GLU       HB2            10.3201541901       -9.9554262161      -17.4684944153  PROA      124             0.0000000000
      1838       119  GLU       CG             11.2902927399       -8.3126182556      -18.6820411682  PROA      124             0.0000000000
      1839       119  GLU       HG1            12.3088083267       -8.6239976883      -18.3658294678  PROA      124             0.0000000000
      1840       119  GLU       HG2            11.1455955505       -7.2203540802      -18.8246707916  PROA      124             0.0000000000
      1841       119  GLU       CD             10.9687795639       -8.9179897308      -20.0469722748  PROA      124             0.0000000000
      1842       119  GLU       OE1            10.1563653946       -8.3814716339      -20.8675346375  PROA      124             0.0000000000
      1843       119  GLU       OE2            11.6585721970       -9.9427614212      -20.2970371246  PROA      124             0.0000000000
      1844       119  GLU       C               9.3659906387       -8.1817007065      -15.4773101807  PROA      124             0.0000000000
      1845       119  GLU       O               9.0293235779       -9.0494613647      -14.6789999008  PROA      124             0.0000000000
      1846       120  PRO       N               8.4926005059       -7.1843495867      -15.7138423752  PROA      125             0.0000000000
      1847       120  PRO       CD              8.8129599213       -5.9281191486      -16.4005768927  PROA      125             0.0000000000
      1848       120  PRO       HD1             8.9018258620       -6.1187749925      -17.4940422263  PROA      125             0.0000000000
      1849       120  PRO       HD2             9.7546721123       -5.4797585583      -16.0124280184  PROA      125             0.0000000000
      1850       120  PRO       CA              7.0727361265       -7.2571265771      -15.3654837643  PROA      125             0.0000000000
      1851       120  PRO       HA              7.0242018656       -7.2646248315      -14.2890138390  PROA      125             0.0000000000
      1852       120  PRO       CB              6.4567422602       -5.9832810059      -15.9745217000  PROA      125             0.0000000000
      1853       120  PRO       HB1             5.6368641930       -5.5969263488      -15.3364346695  PROA      125             0.0000000000
      1854       120  PRO       HB2             6.0570892461       -6.1595521022      -16.9983998400  PROA      125             0.0000000000
      1855       120  PRO       CG              7.6314222794       -5.0127424312      -16.0934094411  PROA      125             0.0000000000
      1856       120  PRO       HG1             7.4820892132       -4.2396920560      -16.8736870528  PROA      125             0.0000000000
      1857       120  PRO       HG2             7.7989328200       -4.5140045638      -15.1127498288  PROA      125             0.0000000000
      1858       120  PRO       C               6.3412128134       -8.4804992096      -15.9060512489  PROA      125             0.0000000000
      1859       120  PRO       O               6.4789935573       -8.6914968318      -17.1144957480  PROA      125             0.0000000000
      1860       121  PRO       N               5.5606497504       -9.2801867327      -15.1821078113  PROA      126             0.0000000000
      1861       121  PRO       CD              5.4781384019       -9.2814096658      -13.7184909514  PROA      126             0.0000000000
      1862       121  PRO       HD1             5.3677886054       -8.2517677474      -13.3108719508  PROA      126             0.0000000000
      1863       121  PRO       HD2             6.3997053375       -9.7550852401      -13.3089917786  PROA      126             0.0000000000
      1864       121  PRO       CA              4.5481969796      -10.1329227386      -15.7938595440  PROA      126             0.0000000000
      1865       121  PRO       HA              5.0698437155      -10.7536347942      -16.5032787652  PROA      126             0.0000000000
      1866       121  PRO       CB              4.0081045862      -10.9773448552      -14.6311600510  PROA      126             0.0000000000
      1867       121  PRO       HB1             4.6279616625      -11.9011095294      -14.5489672521  PROA      126             0.0000000000
      1868       121  PRO       HB2             2.9485478879      -11.2823086148      -14.7584167865  PROA      126             0.0000000000
      1869       121  PRO       CG              4.2354547603      -10.1165413694      -13.3851626901  PROA      126             0.0000000000
      1870       121  PRO       HG1             3.3624151535       -9.4499985253      -13.2204012340  PROA      126             0.0000000000
      1871       121  PRO       HG2             4.3902713927      -10.7536450377      -12.4953078708  PROA      126             0.0000000000
      1872       121  PRO       C               3.4531082649       -9.3269529845      -16.5239550039  PROA      126             0.0000000000
      1873       121  PRO       O               3.0969438391       -8.2531008649      -16.0144334688  PROA      126             0.0000000000
      1874       122  PRO       N               2.9272761262       -9.7744009246      -17.6738426859  PROA      127             0.0000000000
      1875       122  PRO       CD              3.4899223764      -10.9037124378      -18.4304566952  PROA      127             0.0000000000
      1876       122  PRO       HD1             3.2658303048      -11.8541507301      -17.8929677684  PROA      127             0.0000000000
      1877       122  PRO       HD2             4.5876366281      -10.7910146991      -18.5891687215  PROA      127             0.0000000000
      1878       122  PRO       CA              1.7823193366       -9.2004985502      -18.3877902715  PROA      127             0.0000000000
      1879       122  PRO       HA              2.1716138033       -8.3132139927      -18.8675035405  PROA      127             0.0000000000
      1880       122  PRO       CB              1.4125891479      -10.2824832083      -19.4106088914  PROA      127             0.0000000000
      1881       122  PRO       HB1             0.8892650021       -9.8682163994      -20.2975110637  PROA      127             0.0000000000
      1882       122  PRO       HB2             0.7845880508      -11.0738510574      -18.9411136629  PROA      127             0.0000000000
      1883       122  PRO       CG              2.7679745606      -10.8821917466      -19.7760535951  PROA      127             0.0000000000
      1884       122  PRO       HG1             2.6888346022      -11.8917971015      -20.2272899062  PROA      127             0.0000000000
      1885       122  PRO       HG2             3.3066436716      -10.2088222385      -20.4813860339  PROA      127             0.0000000000
      1886       122  PRO       C               0.5656132861       -8.7217052362      -17.6069666776  PROA      127             0.0000000000
      1887       122  PRO       O               0.2865919143       -9.1833960233      -16.4963868510  PROA      127             0.0000000000
      1888       123  GLU       N              -0.1885502005       -7.7759535188      -18.2011808251  PROA      128             0.0000000000
      1889       123  GLU       HN              0.0772569734       -7.4560063357      -19.1065392431  PROA      128             0.0000000000
      1890       123  GLU       CA             -1.3801723070       -7.1534319497      -17.6526742989  PROA      128             0.0000000000
      1891       123  GLU       HA             -1.0603863907       -6.6089793416      -16.7765101432  PROA      128             0.0000000000
      1892       123  GLU       CB             -1.9769450153       -6.1187722531      -18.6455103046  PROA      128             0.0000000000
      1893       123  GLU       HB1            -2.9072950357       -5.6909105296      -18.2041556655  PROA      128             0.0000000000
      1894       123  GLU       HB2            -2.2629285383       -6.6303610727      -19.5927755765  PROA      128             0.0000000000
      1895       123  GLU       CG             -1.0159461858       -4.9466704090      -18.9609335389  PROA      128             0.0000000000
      1896       123  GLU       HG1            -0.2052311646       -5.2831988759      -19.6407476746  PROA      128             0.0000000000
      1897       123  GLU       HG2            -0.5451677696       -4.5880142485      -18.0226739484  PROA      128             0.0000000000
      1898       123  GLU       CD             -1.7342088833       -3.7680941121      -19.5894259718  PROA      128             0.0000000000
      1899       123  GLU       OE1            -2.4860103052       -3.0698930493      -18.8589703221  PROA      128             0.0000000000
      1900       123  GLU       OE2            -1.5326086239       -3.4874185307      -20.8024768442  PROA      128             0.0000000000
      1901       123  GLU       C              -2.5008739797       -8.0977953380      -17.2017460437  PROA      128             0.0000000000
      1902       123  GLU       O              -2.7252064215       -9.1736321020      -17.7546005245  PROA      128             0.0000000000
      1903       124  GLY       N              -3.2482858477       -7.6828478378      -16.1541544613  PROA      129             0.0000000000
      1904       124  GLY       HN             -3.0072863969       -6.8283862654      -15.7028641800  PROA      129             0.0000000000
      1905       124  GLY       CA             -4.4708121422       -8.3411106608      -15.7032505290  PROA      129             0.0000000000
      1906       124  GLY       HA1            -4.6501875869       -9.2390340503      -16.2801746512  PROA      129             0.0000000000
      1907       124  GLY       HA2            -5.2760572971       -7.6309175996      -15.8029629960  PROA      129             0.0000000000
      1908       124  GLY       C              -4.4555722705       -8.7685156598      -14.2636758771  PROA      129             0.0000000000
      1909       124  GLY       O              -5.4863316877       -9.1667241137      -13.7317907561  PROA      129             0.0000000000
      1910       125  ARG       N              -3.3099757898       -8.7012880293      -13.5615757484  PROA      130             0.0000000000
      1911       125  ARG       HN             -2.4558873662       -8.3935478382      -13.9896993546  PROA      130             0.0000000000
      1912       125  ARG       CA             -3.2308185633       -9.1170847906      -12.1690804710  PROA      130             0.0000000000
      1913       125  ARG       HA             -3.6505154387      -10.1118498276      -12.1196031192  PROA      130             0.0000000000
      1914       125  ARG       CB             -1.7574060551       -9.2053076454      -11.6971432044  PROA      130             0.0000000000
      1915       125  ARG       HB1            -1.7368237797       -9.4680609982      -10.6149703664  PROA      130             0.0000000000
      1916       125  ARG       HB2            -1.2784043780       -8.2099037095      -11.8307896506  PROA      130             0.0000000000
      1917       125  ARG       CG             -0.9156191973      -10.2673021439      -12.4366258747  PROA      130             0.0000000000
      1918       125  ARG       HG1             0.1552442397      -10.1291717742      -12.1641717327  PROA      130             0.0000000000
      1919       125  ARG       HG2            -0.9939707533      -10.0941490265      -13.5337900620  PROA      130             0.0000000000
      1920       125  ARG       CD             -1.3064935365      -11.7184555670      -12.1261554751  PROA      130             0.0000000000
      1921       125  ARG       HD1            -2.3856214410      -11.8935345164      -12.3354299153  PROA      130             0.0000000000
      1922       125  ARG       HD2            -1.1073324128      -11.9928932926      -11.0654545891  PROA      130             0.0000000000
      1923       125  ARG       NE             -0.5262428458      -12.5837420227      -13.0579260717  PROA      130             0.0000000000
      1924       125  ARG       HE             -0.8285690039      -12.6664399380      -14.0172120933  PROA      130             0.0000000000
      1925       125  ARG       CZ              0.6634032720      -13.1116740909      -12.8267727986  PROA      130             0.0000000000
      1926       125  ARG       NH1             1.3824980767      -12.9229205551      -11.7452902155  PROA      130             0.0000000000
      1927       125  ARG       HH11            1.0678477653      -12.3017642210      -11.0259200259  PROA      130             0.0000000000
      1928       125  ARG       HH12            2.1724647928      -13.5172382092      -11.6040531723  PROA      130             0.0000000000
      1929       125  ARG       NH2             1.1647301691      -13.9215347295      -13.7282358938  PROA      130             0.0000000000
      1930       125  ARG       HH21            0.4987421522      -14.5094767444      -14.2042211744  PROA      130             0.0000000000
      1931       125  ARG       HH22            1.9860412864      -14.4258141371      -13.4304886316  PROA      130             0.0000000000
      1932       125  ARG       C              -4.0326836731       -8.2916978940      -11.1594724569  PROA      130             0.0000000000
      1933       125  ARG       O              -4.6732003922       -8.8165612562      -10.2486429700  PROA      130             0.0000000000
      1934       126  LEU       N              -4.0076422933       -6.9494498514      -11.2640746212  PROA      131             0.0000000000
      1935       126  LEU       HN             -3.5266160506       -6.5113677528      -12.0365144044  PROA      131             0.0000000000
      1936       126  LEU       CA             -4.5884257521       -6.0821101724      -10.2597778213  PROA      131             0.0000000000
      1937       126  LEU       HA             -4.3547152860       -6.5500782058       -9.3170621049  PROA      131             0.0000000000
      1938       126  LEU       CB             -3.9423150211       -4.6662295548      -10.2725893932  PROA      131             0.0000000000
      1939       126  LEU       HB1            -4.4579796418       -3.9955558656       -9.5604475555  PROA      131             0.0000000000
      1940       126  LEU       HB2            -4.0709703458       -4.2474787078      -11.2979862568  PROA      131             0.0000000000
      1941       126  LEU       CG             -2.4316325452       -4.6453698599       -9.9392629442  PROA      131             0.0000000000
      1942       126  LEU       HG             -1.9029340103       -5.2730631590      -10.7029673942  PROA      131             0.0000000000
      1943       126  LEU       CD1            -1.8524265656       -3.2279974605      -10.0492854642  PROA      131             0.0000000000
      1944       126  LEU       HD11           -1.9851962779       -2.8437728730      -11.0837435278  PROA      131             0.0000000000
      1945       126  LEU       HD12           -0.7569963126       -3.2531487574       -9.8507811846  PROA      131             0.0000000000
      1946       126  LEU       HD13           -2.3363447760       -2.5411310764       -9.3350553824  PROA      131             0.0000000000
      1947       126  LEU       CD2            -2.1087883732       -5.2341269709       -8.5586691279  PROA      131             0.0000000000
      1948       126  LEU       HD21           -2.3932158755       -6.3088897415       -8.5248359819  PROA      131             0.0000000000
      1949       126  LEU       HD22           -2.6291369976       -4.6961333270       -7.7463805967  PROA      131             0.0000000000
      1950       126  LEU       HD23           -1.0100056228       -5.1852611699       -8.3826316460  PROA      131             0.0000000000
      1951       126  LEU       C              -6.1150250640       -5.9576182282      -10.3489026310  PROA      131             0.0000000000
      1952       126  LEU       O              -6.6954001583       -6.0587054845      -11.4312259869  PROA      131             0.0000000000
      1953       127  PRO       N              -6.8352953840       -5.6896603438       -9.2475324300  PROA      132             0.0000000000
      1954       127  PRO       CD             -6.3232004768       -5.8306578771       -7.8858700515  PROA      132             0.0000000000
      1955       127  PRO       HD1            -5.4310226369       -5.1940481801       -7.7202140208  PROA      132             0.0000000000
      1956       127  PRO       HD2            -6.0457857402       -6.8963701781       -7.7358185426  PROA      132             0.0000000000
      1957       127  PRO       CA             -8.2921552968       -5.7643473317       -9.2807553021  PROA      132             0.0000000000
      1958       127  PRO       HA             -8.6153446188       -6.5906744137       -9.9025499102  PROA      132             0.0000000000
      1959       127  PRO       CB             -8.6938023263       -5.9942109817       -7.8079434112  PROA      132             0.0000000000
      1960       127  PRO       HB1            -8.7843157302       -7.0961626794       -7.6496739318  PROA      132             0.0000000000
      1961       127  PRO       HB2            -9.6677838980       -5.5368731774       -7.5383473288  PROA      132             0.0000000000
      1962       127  PRO       CG             -7.5075895807       -5.4750620474       -6.9887462187  PROA      132             0.0000000000
      1963       127  PRO       HG1            -7.6012481552       -4.3800581305       -6.8736346408  PROA      132             0.0000000000
      1964       127  PRO       HG2            -7.4491929828       -5.9717990581       -5.9972742649  PROA      132             0.0000000000
      1965       127  PRO       C              -8.8956290542       -4.4862570161       -9.8331910966  PROA      132             0.0000000000
      1966       127  PRO       O              -8.5248525402       -3.3913769038       -9.3786934003  PROA      132             0.0000000000
      1967       128  ASP       N              -9.8256010445       -4.6284208170      -10.7942821476  PROA      133             0.0000000000
      1968       128  ASP       HN            -10.0846564057       -5.5597408793      -11.0950109471  PROA      133             0.0000000000
      1969       128  ASP       CA            -10.6203615503       -3.6028199808      -11.4300855747  PROA      133             0.0000000000
      1970       128  ASP       HA             -9.9361940091       -2.8855844183      -11.8628102862  PROA      133             0.0000000000
      1971       128  ASP       CB            -11.4084195530       -4.2949794746      -12.5814500028  PROA      133             0.0000000000
      1972       128  ASP       HB1           -12.1310113934       -5.0230078790      -12.1557880410  PROA      133             0.0000000000
      1973       128  ASP       HB2           -10.6817148665       -4.8773203753      -13.1914887795  PROA      133             0.0000000000
      1974       128  ASP       CG            -12.1580868094       -3.3990825136      -13.5465537848  PROA      133             0.0000000000
      1975       128  ASP       OD1           -12.2659871874       -2.1626733575      -13.3215694842  PROA      133             0.0000000000
      1976       128  ASP       OD2           -12.6845214370       -3.9554610336      -14.5473197475  PROA      133             0.0000000000
      1977       128  ASP       C             -11.4886250248       -2.8536080881      -10.4126164924  PROA      133             0.0000000000
      1978       128  ASP       O             -11.9344995799       -3.3913005833       -9.4012867437  PROA      133             0.0000000000
      1979       129  ALA       N             -11.6890414556       -1.5405322569      -10.6043181143  PROA      134             0.0000000000
      1980       129  ALA       HN            -11.3450377419       -1.1235266742      -11.4536219107  PROA      134             0.0000000000
      1981       129  ALA       CA            -12.4841475912       -0.7142550665       -9.7384338792  PROA      134             0.0000000000
      1982       129  ALA       HA            -12.2798321593       -1.0194662975       -8.7330200706  PROA      134             0.0000000000
      1983       129  ALA       CB            -12.1211875067        0.7706279764       -9.9368410464  PROA      134             0.0000000000
      1984       129  ALA       HB1           -12.2722773178        1.0549542670      -11.0038657302  PROA      134             0.0000000000
      1985       129  ALA       HB2           -11.0648870968        0.9556337984       -9.6805656200  PROA      134             0.0000000000
      1986       129  ALA       HB3           -12.7735901963        1.4282058888       -9.3220578458  PROA      134             0.0000000000
      1987       129  ALA       C             -13.9760637108       -0.8586376328       -9.9390036388  PROA      134             0.0000000000
      1988       129  ALA       O             -14.7232725933       -0.5517602339       -9.0103862566  PROA      134             0.0000000000
      1989       130  THR       N             -14.3876700401       -1.3093592879      -11.1383963034  PROA      135             0.0000000000
      1990       130  THR       HN            -13.7094285859       -1.5513974830      -11.8366041703  PROA      135             0.0000000000
      1991       130  THR       CA            -15.7758327905       -1.4004653341      -11.5868701739  PROA      135             0.0000000000
      1992       130  THR       HA            -16.3373269170       -0.5720548572      -11.1786499596  PROA      135             0.0000000000
      1993       130  THR       CB            -15.8686006760       -1.3424144863      -13.1142646800  PROA      135             0.0000000000
      1994       130  THR       HB            -16.9311433454       -1.4579343054      -13.4450429080  PROA      135             0.0000000000
      1995       130  THR       OG1           -15.0804242344       -2.3495799592      -13.7440639049  PROA      135             0.0000000000
      1996       130  THR       HG1           -14.1452013204       -2.0853403719      -13.6990911315  PROA      135             0.0000000000
      1997       130  THR       CG2           -15.3603792364        0.0160485817      -13.6199521230  PROA      135             0.0000000000
      1998       130  THR       HG21          -14.2912682193        0.1773513963      -13.3743645232  PROA      135             0.0000000000
      1999       130  THR       HG22          -15.9597868656        0.8418578281      -13.1810077541  PROA      135             0.0000000000
      2000       130  THR       HG23          -15.4709365098        0.0712312329      -14.7255373473  PROA      135             0.0000000000
      2001       130  THR       C             -16.4788039572       -2.6717704204      -11.1422938639  PROA      135             0.0000000000
      2002       130  THR       O             -17.7046716127       -2.7219222617      -11.0494055549  PROA      135             0.0000000000
      2003       131  LYS       N             -15.6984410389       -3.7253388032      -10.8447278037  PROA      136             0.0000000000
      2004       131  LYS       HN            -14.7153114768       -3.6336800598      -10.9152300091  PROA      136             0.0000000000
      2005       131  LYS       CA            -16.1883878333       -5.0649731171      -10.5884462110  PROA      136             0.0000000000
      2006       131  LYS       HA            -17.1378335149       -5.1933265632      -11.0929067623  PROA      136             0.0000000000
      2007       131  LYS       CB            -15.1925661619       -6.1147914720      -11.1367291644  PROA      136             0.0000000000
      2008       131  LYS       HB1           -15.6113792365       -7.1336777802      -10.9662400286  PROA      136             0.0000000000
      2009       131  LYS       HB2           -14.2323118850       -6.0358132172      -10.5805102323  PROA      136             0.0000000000
      2010       131  LYS       CG            -14.8965816805       -5.9835488400      -12.6405299955  PROA      136             0.0000000000
      2011       131  LYS       HG1           -14.0998823397       -6.7171476823      -12.9068007310  PROA      136             0.0000000000
      2012       131  LYS       HG2           -14.4970884943       -4.9700436663      -12.8548270680  PROA      136             0.0000000000
      2013       131  LYS       CD            -16.1240214773       -6.2593676691      -13.5259828904  PROA      136             0.0000000000
      2014       131  LYS       HD1           -16.9543858441       -5.5644025984      -13.2681447130  PROA      136             0.0000000000
      2015       131  LYS       HD2           -16.4868007641       -7.2927013523      -13.3109651448  PROA      136             0.0000000000
      2016       131  LYS       CE            -15.8412159848       -6.1649231606      -15.0311266762  PROA      136             0.0000000000
      2017       131  LYS       HE1           -16.7444200855       -6.4678966269      -15.6068286351  PROA      136             0.0000000000
      2018       131  LYS       HE2           -14.9958234327       -6.8257100894      -15.3166071771  PROA      136             0.0000000000
      2019       131  LYS       NZ            -15.5071105147       -4.7801087035      -15.4123039943  PROA      136             0.0000000000
      2020       131  LYS       HZ1           -16.3294939989       -4.1618790218      -15.1762092461  PROA      136             0.0000000000
      2021       131  LYS       HZ2           -15.3815316200       -4.7320544213      -16.4540696551  PROA      136             0.0000000000
      2022       131  LYS       HZ3           -14.6557440125       -4.4123213616      -14.9350319839  PROA      136             0.0000000000
      2023       131  LYS       C             -16.4405913316       -5.3346192675       -9.1145003145  PROA      136             0.0000000000
      2024       131  LYS       O             -15.8174750000       -4.7276956486       -8.2369019667  PROA      136             0.0000000000
      2025       132  GLY       N             -17.3795442378       -6.2615929012       -8.8380142334  PROA      137             0.0000000000
      2026       132  GLY       HN            -17.7911262579       -6.7997188891       -9.5800179172  PROA      137             0.0000000000
      2027       132  GLY       CA            -17.8735266066       -6.5923901942       -7.5089798311  PROA      137             0.0000000000
      2028       132  GLY       HA1           -18.7999812807       -7.1332069373       -7.6523519173  PROA      137             0.0000000000
      2029       132  GLY       HA2           -18.0285086611       -5.6739139541       -6.9611797615  PROA      137             0.0000000000
      2030       132  GLY       C             -16.9863904746       -7.4710896302       -6.6634556218  PROA      137             0.0000000000
      2031       132  GLY       O             -15.7762844866       -7.6064901852       -6.8633199754  PROA      137             0.0000000000
      2032       133  SER       N             -17.6162560976       -8.1053463510       -5.6605595745  PROA      138             0.0000000000
      2033       133  SER       HN            -18.6033600274       -7.9324597417       -5.5403215281  PROA      138             0.0000000000
      2034       133  SER       CA            -17.0198053777       -8.9997465790       -4.6782874572  PROA      138             0.0000000000
      2035       133  SER       HA            -16.2507844021       -8.4382873530       -4.1706546725  PROA      138             0.0000000000
      2036       133  SER       CB            -18.0605214738       -9.4366586596       -3.6083595329  PROA      138             0.0000000000
      2037       133  SER       HB1           -18.4481179749       -8.5162133801       -3.1113728118  PROA      138             0.0000000000
      2038       133  SER       HB2           -17.5789540501      -10.0627191485       -2.8271718633  PROA      138             0.0000000000
      2039       133  SER       OG            -19.1717845148      -10.1294511232       -4.1815906075  PROA      138             0.0000000000
      2040       133  SER       HG1           -19.8837629870      -10.1256013778       -3.4934743439  PROA      138             0.0000000000
      2041       133  SER       C             -16.3212757282      -10.2159506881       -5.2733696222  PROA      138             0.0000000000
      2042       133  SER       O             -15.2167453145      -10.5704916820       -4.8553903401  PROA      138             0.0000000000
      2043       134  ASP       N             -16.9109024956      -10.8373932021       -6.3171805873  PROA      139             0.0000000000
      2044       134  ASP       HN            -17.8359859299      -10.5662390924       -6.5837816854  PROA      139             0.0000000000
      2045       134  ASP       CA            -16.3588188771      -11.9731241630       -7.0427836661  PROA      139             0.0000000000
      2046       134  ASP       HA            -16.2626094519      -12.8094799487       -6.3615557659  PROA      139             0.0000000000
      2047       134  ASP       CB            -17.2917597296      -12.3285073354       -8.2314227838  PROA      139             0.0000000000
      2048       134  ASP       HB1           -16.8619156047      -13.1487724425       -8.8430851496  PROA      139             0.0000000000
      2049       134  ASP       HB2           -17.4271208697      -11.4420284239       -8.8860974400  PROA      139             0.0000000000
      2050       134  ASP       CG            -18.6559086632      -12.7905320918       -7.7817909462  PROA      139             0.0000000000
      2051       134  ASP       OD1           -18.8183310722      -13.2120505531       -6.6106518238  PROA      139             0.0000000000
      2052       134  ASP       OD2           -19.5766241861      -12.8196503138       -8.6401694980  PROA      139             0.0000000000
      2053       134  ASP       C             -14.9791924144      -11.6963925884       -7.6339222787  PROA      139             0.0000000000
      2054       134  ASP       O             -14.0459238555      -12.4907979847       -7.5191887605  PROA      139             0.0000000000
      2055       135  HSD       N             -14.8064642195      -10.5131250542       -8.2507306350  PROA      140             0.0000000000
      2056       135  HSD       HN            -15.5928327977       -9.9065747112       -8.3409547375  PROA      140             0.0000000000
      2057       135  HSD       CA            -13.5599082495      -10.1084660928       -8.8703001773  PROA      140             0.0000000000
      2058       135  HSD       HA            -13.2047988276      -10.9300507263       -9.4787447420  PROA      140             0.0000000000
      2059       135  HSD       CB            -13.8027784408       -8.8889133969       -9.7841995568  PROA      140             0.0000000000
      2060       135  HSD       HB1           -14.1733446522       -8.0412178434       -9.1659964250  PROA      140             0.0000000000
      2061       135  HSD       HB2           -14.6171878973       -9.1569972352      -10.4965694592  PROA      140             0.0000000000
      2062       135  HSD       ND1           -12.3655631325       -8.7789582562      -11.8819955316  PROA      140             0.0000000000
      2063       135  HSD       HD1           -12.9003009157       -9.4268248128      -12.4318025844  PROA      140             0.0000000000
      2064       135  HSD       CG            -12.5890770931       -8.4492584400      -10.5639335209  PROA      140             0.0000000000
      2065       135  HSD       CE1           -11.2613408545       -8.1066175089      -12.2836421546  PROA      140             0.0000000000
      2066       135  HSD       HE1           -10.8629312006       -8.1925926436      -13.2990801952  PROA      140             0.0000000000
      2067       135  HSD       NE2           -10.7572290475       -7.3557550791      -11.3111789971  PROA      140             0.0000000000
      2068       135  HSD       CD2           -11.6057954946       -7.5709289816      -10.2324011028  PROA      140             0.0000000000
      2069       135  HSD       HD2           -11.4487682397       -7.0614705033       -9.2903780960  PROA      140             0.0000000000
      2070       135  HSD       C             -12.4697394561       -9.7824112819       -7.8583016154  PROA      140             0.0000000000
      2071       135  HSD       O             -11.2772434411       -9.9700868763       -8.1026136830  PROA      140             0.0000000000
      2072       136  LEU       N             -12.8468386191       -9.2935451554       -6.6569383210  PROA      141             0.0000000000
      2073       136  LEU       HN            -13.8147663892       -9.1135588309       -6.4763830335  PROA      141             0.0000000000
      2074       136  LEU       CA            -11.9259050821       -9.1846061058       -5.5370886442  PROA      141             0.0000000000
      2075       136  LEU       HA            -11.0597218550       -8.6430911532       -5.8846184863  PROA      141             0.0000000000
      2076       136  LEU       CB            -12.5492489657       -8.4231293560       -4.3354513808  PROA      141             0.0000000000
      2077       136  LEU       HB1           -11.8644604755       -8.4710225994       -3.4600766427  PROA      141             0.0000000000
      2078       136  LEU       HB2           -13.4942787521       -8.9319238531       -4.0426539904  PROA      141             0.0000000000
      2079       136  LEU       CG            -12.8596647072       -6.9346076702       -4.6079118829  PROA      141             0.0000000000
      2080       136  LEU       HG            -13.5397181910       -6.8748260503       -5.4938284687  PROA      141             0.0000000000
      2081       136  LEU       CD1           -13.6004351121       -6.3063538402       -3.4175331628  PROA      141             0.0000000000
      2082       136  LEU       HD11          -12.9746226906       -6.3463493492       -2.5019390921  PROA      141             0.0000000000
      2083       136  LEU       HD12          -14.5437284375       -6.8607299884       -3.2183231411  PROA      141             0.0000000000
      2084       136  LEU       HD13          -13.8617106345       -5.2492418961       -3.6335423916  PROA      141             0.0000000000
      2085       136  LEU       CD2           -11.5850580068       -6.1316316106       -4.9177757492  PROA      141             0.0000000000
      2086       136  LEU       HD21          -11.8493703755       -5.0623164462       -5.0529937558  PROA      141             0.0000000000
      2087       136  LEU       HD22          -11.1291707493       -6.4999349667       -5.8606018702  PROA      141             0.0000000000
      2088       136  LEU       HD23          -10.8625578712       -6.2418764550       -4.0853600788  PROA      141             0.0000000000
      2089       136  LEU       C             -11.3849282305      -10.5332514214       -5.0805732184  PROA      141             0.0000000000
      2090       136  LEU       O             -10.1820301326      -10.6731922240       -4.8658298652  PROA      141             0.0000000000
      2091       137  ARG       N             -12.2609986699      -11.5501438443       -4.9733341228  PROA      142             0.0000000000
      2092       137  ARG       HN            -13.2392505791      -11.3790488159       -5.1104571029  PROA      142             0.0000000000
      2093       137  ARG       CA            -11.9145241681      -12.9400865846       -4.7195530088  PROA      142             0.0000000000
      2094       137  ARG       HA            -11.3116178511      -12.9575650716       -3.8211160557  PROA      142             0.0000000000
      2095       137  ARG       CB            -13.1813409917      -13.7598601968       -4.4087628613  PROA      142             0.0000000000
      2096       137  ARG       HB1           -12.9783679633      -14.8549541234       -4.4573974188  PROA      142             0.0000000000
      2097       137  ARG       HB2           -13.9574750855      -13.5312845696       -5.1714832554  PROA      142             0.0000000000
      2098       137  ARG       CG            -13.7161925459      -13.4479379607       -2.9997198198  PROA      142             0.0000000000
      2099       137  ARG       HG1           -13.5381663420      -12.3752060272       -2.7587948011  PROA      142             0.0000000000
      2100       137  ARG       HG2           -13.1420898373      -14.0556095027       -2.2624675584  PROA      142             0.0000000000
      2101       137  ARG       CD            -15.2138523995      -13.7042143081       -2.8568152480  PROA      142             0.0000000000
      2102       137  ARG       HD1           -15.4841287697      -14.7467841933       -3.1299390762  PROA      142             0.0000000000
      2103       137  ARG       HD2           -15.7582202121      -12.9899842891       -3.5171263958  PROA      142             0.0000000000
      2104       137  ARG       NE            -15.5347208553      -13.4621666043       -1.4185825194  PROA      142             0.0000000000
      2105       137  ARG       HE            -14.9231969769      -13.8103601611       -0.6961848793  PROA      142             0.0000000000
      2106       137  ARG       CZ            -16.5803977704      -12.7838021424       -0.9692837789  PROA      142             0.0000000000
      2107       137  ARG       NH1           -17.6083254299      -12.4503844849       -1.7143101197  PROA      142             0.0000000000
      2108       137  ARG       HH11          -17.7110332733      -12.9510774010       -2.5814453396  PROA      142             0.0000000000
      2109       137  ARG       HH12          -18.4244114845      -12.1129593114       -1.2273878353  PROA      142             0.0000000000
      2110       137  ARG       NH2           -16.5555872803      -12.4674878773        0.3068949451  PROA      142             0.0000000000
      2111       137  ARG       HH21          -15.8803619370      -12.9476264430        0.8627819132  PROA      142             0.0000000000
      2112       137  ARG       HH22          -17.3737808552      -12.0444930854        0.7287503080  PROA      142             0.0000000000
      2113       137  ARG       C             -11.0507509027      -13.6131405763       -5.7751731115  PROA      142             0.0000000000
      2114       137  ARG       O             -10.0868810349      -14.3003133152       -5.4408359013  PROA      142             0.0000000000
      2115       138  ASP       N             -11.3242932722      -13.3613121849       -7.0782037943  PROA      143             0.0000000000
      2116       138  ASP       HN            -12.1719686088      -12.8802476369       -7.3111583526  PROA      143             0.0000000000
      2117       138  ASP       CA            -10.5257489844      -13.8407786677       -8.2007937068  PROA      143             0.0000000000
      2118       138  ASP       HA            -10.5401495487      -14.9236816852       -8.1889086624  PROA      143             0.0000000000
      2119       138  ASP       CB            -11.0697747526      -13.2758171846       -9.5507497993  PROA      143             0.0000000000
      2120       138  ASP       HB1           -10.3243187210      -13.4447650327      -10.3594443385  PROA      143             0.0000000000
      2121       138  ASP       HB2           -11.2792904215      -12.1928857703       -9.4630912938  PROA      143             0.0000000000
      2122       138  ASP       CG            -12.3214904332      -13.9882022623      -10.0107313458  PROA      143             0.0000000000
      2123       138  ASP       OD1           -13.1289012948      -13.3850760261      -10.7675007187  PROA      143             0.0000000000
      2124       138  ASP       OD2           -12.4331378284      -15.2090372243       -9.7511570611  PROA      143             0.0000000000
      2125       138  ASP       C              -9.0640986016      -13.4269726716       -8.0722186190  PROA      143             0.0000000000
      2126       138  ASP       O              -8.1424489555      -14.2050058248       -8.3104306715  PROA      143             0.0000000000
      2127       139  VAL       N              -8.8189396062      -12.1803981339       -7.6362136050  PROA      144             0.0000000000
      2128       139  VAL       HN             -9.5813864512      -11.5572035634       -7.4768802597  PROA      144             0.0000000000
      2129       139  VAL       CA             -7.4819383659      -11.7439791754       -7.2907919202  PROA      144             0.0000000000
      2130       139  VAL       HA             -6.7920376878      -12.1748901955       -8.0054005883  PROA      144             0.0000000000
      2131       139  VAL       CB             -7.3090262276      -10.2289577521       -7.3809840438  PROA      144             0.0000000000
      2132       139  VAL       HB             -8.0069521051       -9.7146421333       -6.6822386333  PROA      144             0.0000000000
      2133       139  VAL       CG1            -5.8477816178       -9.8676900062       -7.0313221075  PROA      144             0.0000000000
      2134       139  VAL       HG11           -5.6301341635      -10.0244396114       -5.9544286049  PROA      144             0.0000000000
      2135       139  VAL       HG12           -5.6261637844       -8.8172030646       -7.2777174987  PROA      144             0.0000000000
      2136       139  VAL       HG13           -5.1481430569      -10.4998370502       -7.6220733601  PROA      144             0.0000000000
      2137       139  VAL       CG2            -7.6439676624       -9.7878109275       -8.8214662587  PROA      144             0.0000000000
      2138       139  VAL       HG21           -7.0323355007      -10.3621833679       -9.5515481042  PROA      144             0.0000000000
      2139       139  VAL       HG22           -7.4228889662       -8.7129553922       -8.9679358822  PROA      144             0.0000000000
      2140       139  VAL       HG23           -8.7157991274       -9.9578537441       -9.0596757862  PROA      144             0.0000000000
      2141       139  VAL       C              -7.0538006574      -12.2774101914       -5.9262758799  PROA      144             0.0000000000
      2142       139  VAL       O              -6.2400139578      -13.1853485731       -5.8162642208  PROA      144             0.0000000000
      2143       140  PHE       N              -7.5434300630      -11.6969087023       -4.8205752291  PROA      145             0.0000000000
      2144       140  PHE       HN             -8.3383788425      -11.0907377756       -4.8725695824  PROA      145             0.0000000000
      2145       140  PHE       CA             -6.9958850650      -11.9576757468       -3.5030295979  PROA      145             0.0000000000
      2146       140  PHE       HA             -5.9342514314      -11.7566590647       -3.5564900188  PROA      145             0.0000000000
      2147       140  PHE       CB             -7.6319698520      -11.0304148905       -2.4525493834  PROA      145             0.0000000000
      2148       140  PHE       HB1            -7.2583475941      -11.2915956363       -1.4367437866  PROA      145             0.0000000000
      2149       140  PHE       HB2            -8.7391488610      -11.1374628272       -2.4655543947  PROA      145             0.0000000000
      2150       140  PHE       CG             -7.2530374694       -9.6057140198       -2.7120854342  PROA      145             0.0000000000
      2151       140  PHE       CD1            -8.2109721017       -8.6576088036       -3.0984447212  PROA      145             0.0000000000
      2152       140  PHE       HD1            -9.2350494684       -8.9741212503       -3.2385605436  PROA      145             0.0000000000
      2153       140  PHE       CE1            -7.8495025379       -7.3207573596       -3.2936584686  PROA      145             0.0000000000
      2154       140  PHE       HE1            -8.6084254152       -6.6248372505       -3.6072904664  PROA      145             0.0000000000
      2155       140  PHE       CZ             -6.5248870164       -6.9185208045       -3.0739843105  PROA      145             0.0000000000
      2156       140  PHE       HZ             -6.2332439062       -5.8955710424       -3.2100194516  PROA      145             0.0000000000
      2157       140  PHE       CD2            -5.9281556635       -9.1957815277       -2.5117061038  PROA      145             0.0000000000
      2158       140  PHE       HD2            -5.1881418700       -9.9290810664       -2.2203837454  PROA      145             0.0000000000
      2159       140  PHE       CE2            -5.5624680695       -7.8581164839       -2.6811488158  PROA      145             0.0000000000
      2160       140  PHE       HE2            -4.5342281999       -7.5762522967       -2.5084062950  PROA      145             0.0000000000
      2161       140  PHE       C              -7.0831144648      -13.3744436516       -2.9738932749  PROA      145             0.0000000000
      2162       140  PHE       O              -6.1180999341      -13.8765282534       -2.4054053289  PROA      145             0.0000000000
      2163       141  GLY       N              -8.2395120241      -14.0386747884       -3.1422722599  PROA      146             0.0000000000
      2164       141  GLY       HN             -8.9818331155      -13.6494984570       -3.6831298122  PROA      146             0.0000000000
      2165       141  GLY       CA             -8.4577248317      -15.3738708249       -2.6073357930  PROA      146             0.0000000000
      2166       141  GLY       HA1            -9.5215516895      -15.5547479021       -2.6200552301  PROA      146             0.0000000000
      2167       141  GLY       HA2            -8.0342340390      -15.4490871776       -1.6134859129  PROA      146             0.0000000000
      2168       141  GLY       C              -7.8252810063      -16.4313379057       -3.4562500186  PROA      146             0.0000000000
      2169       141  GLY       O              -7.1248768903      -17.3035511606       -2.9593607786  PROA      146             0.0000000000
      2170       142  LYS       N              -8.0334434382      -16.3575927040       -4.7811500397  PROA      147             0.0000000000
      2171       142  LYS       HN             -8.6345128619      -15.6468303070       -5.1473745184  PROA      147             0.0000000000
      2172       142  LYS       CA             -7.5639402363      -17.3793957762       -5.6954928463  PROA      147             0.0000000000
      2173       142  LYS       HA             -7.4742311272      -18.3194759796       -5.1649885319  PROA      147             0.0000000000
      2174       142  LYS       CB             -8.5743030713      -17.5773114316       -6.8521106458  PROA      147             0.0000000000
      2175       142  LYS       HB1            -8.1578171631      -18.2868116255       -7.6033557588  PROA      147             0.0000000000
      2176       142  LYS       HB2            -8.7335958095      -16.6004079392       -7.3590778516  PROA      147             0.0000000000
      2177       142  LYS       CG             -9.9466013201      -18.1212426811       -6.4077560368  PROA      147             0.0000000000
      2178       142  LYS       HG1           -10.6244767616      -18.0503632688       -7.2895936013  PROA      147             0.0000000000
      2179       142  LYS       HG2           -10.3699598594      -17.4678267014       -5.6124730366  PROA      147             0.0000000000
      2180       142  LYS       CD             -9.9135448958      -19.5824814812       -5.9111466865  PROA      147             0.0000000000
      2181       142  LYS       HD1            -9.2160878773      -19.6666855932       -5.0469714835  PROA      147             0.0000000000
      2182       142  LYS       HD2            -9.5081903948      -20.2286820572       -6.7198009121  PROA      147             0.0000000000
      2183       142  LYS       CE            -11.2704719645      -20.1613791405       -5.4671250477  PROA      147             0.0000000000
      2184       142  LYS       HE1           -11.6242669383      -19.6451605523       -4.5480879184  PROA      147             0.0000000000
      2185       142  LYS       HE2           -11.1794230096      -21.2509053310       -5.2646685104  PROA      147             0.0000000000
      2186       142  LYS       NZ            -12.2820565912      -19.9679966297       -6.5183796067  PROA      147             0.0000000000
      2187       142  LYS       HZ1           -11.8992586648      -20.2443145308       -7.4476125386  PROA      147             0.0000000000
      2188       142  LYS       HZ2           -12.5534779747      -18.9528708573       -6.5434008679  PROA      147             0.0000000000
      2189       142  LYS       HZ3           -13.1554889358      -20.5216713857       -6.3543897362  PROA      147             0.0000000000
      2190       142  LYS       C              -6.1805468720      -17.0993085923       -6.2584698301  PROA      147             0.0000000000
      2191       142  LYS       O              -5.2932282501      -17.9446692643       -6.1813300350  PROA      147             0.0000000000
      2192       143  ALA       N              -5.9257534776      -15.9158670203       -6.8586072268  PROA      148             0.0000000000
      2193       143  ALA       HN             -6.6191489359      -15.2011176733       -6.9315834450  PROA      148             0.0000000000
      2194       143  ALA       CA             -4.6009496959      -15.6077181388       -7.3714978802  PROA      148             0.0000000000
      2195       143  ALA       HA             -4.3229089251      -16.4199070672       -8.0271658048  PROA      148             0.0000000000
      2196       143  ALA       CB             -4.5883985632      -14.3122991530       -8.2113267931  PROA      148             0.0000000000
      2197       143  ALA       HB1            -4.6677039404      -13.4033625278       -7.5850031145  PROA      148             0.0000000000
      2198       143  ALA       HB2            -5.4353172621      -14.3156892740       -8.9279742865  PROA      148             0.0000000000
      2199       143  ALA       HB3            -3.6434164275      -14.2437319977       -8.7940344477  PROA      148             0.0000000000
      2200       143  ALA       C              -3.5196299138      -15.5145921404       -6.3019295273  PROA      148             0.0000000000
      2201       143  ALA       O              -2.4354568213      -16.0761997779       -6.4525799138  PROA      148             0.0000000000
      2202       144  MET       N              -3.8147685880      -14.8122028076       -5.1873628011  PROA      149             0.0000000000
      2203       144  MET       HN             -4.7186842337      -14.3894988410       -5.1120860534  PROA      149             0.0000000000
      2204       144  MET       CA             -2.8075956931      -14.4461132891       -4.2075085699  PROA      149             0.0000000000
      2205       144  MET       HA             -1.8186828087      -14.5600390160       -4.6341046195  PROA      149             0.0000000000
      2206       144  MET       CB             -2.9944731091      -12.9622218017       -3.7820273749  PROA      149             0.0000000000
      2207       144  MET       HB1            -2.1489151421      -12.6884244046       -3.1112951216  PROA      149             0.0000000000
      2208       144  MET       HB2            -3.9298379137      -12.8570253164       -3.1909581709  PROA      149             0.0000000000
      2209       144  MET       CG             -3.0613447185      -11.9747990436       -4.9664687637  PROA      149             0.0000000000
      2210       144  MET       HG1            -4.0388868833      -12.0949919719       -5.4775245564  PROA      149             0.0000000000
      2211       144  MET       HG2            -2.2861569168      -12.2675534767       -5.7077513054  PROA      149             0.0000000000
      2212       144  MET       SD             -2.8324166782      -10.2329823644       -4.4912087293  PROA      149             0.0000000000
      2213       144  MET       CE             -1.0265240480      -10.3948034156       -4.5352752654  PROA      149             0.0000000000
      2214       144  MET       HE1            -0.6508591340      -10.3703432463       -5.5796306276  PROA      149             0.0000000000
      2215       144  MET       HE2            -0.6987402156      -11.3643386849       -4.1103554675  PROA      149             0.0000000000
      2216       144  MET       HE3            -0.5221020890       -9.5913172792       -3.9592752232  PROA      149             0.0000000000
      2217       144  MET       C              -2.8428129878      -15.2834850646       -2.9370235711  PROA      149             0.0000000000
      2218       144  MET       O              -1.9048019682      -15.2325583889       -2.1441929685  PROA      149             0.0000000000
      2219       145  GLY       N              -3.9036095071      -16.0857658974       -2.7058280552  PROA      150             0.0000000000
      2220       145  GLY       HN             -4.6494637357      -16.1327914807       -3.3669694430  PROA      150             0.0000000000
      2221       145  GLY       CA             -4.0542948751      -16.9127598837       -1.5068552308  PROA      150             0.0000000000
      2222       145  GLY       HA1            -3.1943485792      -17.5636656877       -1.4372631336  PROA      150             0.0000000000
      2223       145  GLY       HA2            -4.9733880235      -17.4691012467       -1.6112837548  PROA      150             0.0000000000
      2224       145  GLY       C              -4.1493834849      -16.1741663760       -0.1894265773  PROA      150             0.0000000000
      2225       145  GLY       O              -3.6591684348      -16.6538227638        0.8297726652  PROA      150             0.0000000000
      2226       146  LEU       N              -4.7703956808      -14.9809505491       -0.1542291979  PROA      151             0.0000000000
      2227       146  LEU       HN             -5.1912555457      -14.6155584227       -0.9873225933  PROA      151             0.0000000000
      2228       146  LEU       CA             -4.9796077333      -14.2420056609        1.0827478400  PROA      151             0.0000000000
      2229       146  LEU       HA             -4.1788826868      -14.4805692276        1.7691703274  PROA      151             0.0000000000
      2230       146  LEU       CB             -4.9989362365      -12.6977913513        0.8850677933  PROA      151             0.0000000000
      2231       146  LEU       HB1            -5.2373758407      -12.2163462344        1.8601128387  PROA      151             0.0000000000
      2232       146  LEU       HB2            -5.8081497404      -12.4387766810        0.1691636244  PROA      151             0.0000000000
      2233       146  LEU       CG             -3.6719842256      -12.0648250898        0.4062644237  PROA      151             0.0000000000
      2234       146  LEU       HG             -3.4822422306      -12.4035000161       -0.6404871084  PROA      151             0.0000000000
      2235       146  LEU       CD1            -3.7769314879      -10.5302330212        0.4237173546  PROA      151             0.0000000000
      2236       146  LEU       HD11           -3.8534540736      -10.1760926495        1.4746953338  PROA      151             0.0000000000
      2237       146  LEU       HD12           -4.6795508172      -10.1966020351       -0.1235155675  PROA      151             0.0000000000
      2238       146  LEU       HD13           -2.8727970833      -10.0788416331       -0.0360200532  PROA      151             0.0000000000
      2239       146  LEU       CD2            -2.4779177917      -12.4945482837        1.2727131218  PROA      151             0.0000000000
      2240       146  LEU       HD21           -1.5593092365      -11.9459163571        0.9798797993  PROA      151             0.0000000000
      2241       146  LEU       HD22           -2.2782553351      -13.5814945410        1.1545973243  PROA      151             0.0000000000
      2242       146  LEU       HD23           -2.6824899550      -12.2897851253        2.3457770672  PROA      151             0.0000000000
      2243       146  LEU       C              -6.2547240806      -14.6756507914        1.7927504837  PROA      151             0.0000000000
      2244       146  LEU       O              -7.1483461626      -15.3017074903        1.2202836461  PROA      151             0.0000000000
      2245       147  THR       N              -6.3730315484      -14.3454323648        3.0935549815  PROA      152             0.0000000000
      2246       147  THR       HN             -5.6723260735      -13.7975170759        3.5644795882  PROA      152             0.0000000000
      2247       147  THR       CA             -7.5790381685      -14.6373761465        3.8570235369  PROA      152             0.0000000000
      2248       147  THR       HA             -8.0692230299      -15.4925089717        3.4139800924  PROA      152             0.0000000000
      2249       147  THR       CB             -7.3562871758      -15.0157688880        5.3180136625  PROA      152             0.0000000000
      2250       147  THR       HB             -8.3289562298      -15.2812004763        5.8018233035  PROA      152             0.0000000000
      2251       147  THR       OG1            -6.7451146147      -13.9856885721        6.0889159834  PROA      152             0.0000000000
      2252       147  THR       HG1            -6.0910054485      -13.5289985322        5.5121675097  PROA      152             0.0000000000
      2253       147  THR       CG2            -6.4664950991      -16.2631300356        5.3741253590  PROA      152             0.0000000000
      2254       147  THR       HG21           -5.4469405007      -16.0395385679        4.9993334094  PROA      152             0.0000000000
      2255       147  THR       HG22           -6.8982040781      -17.0779978014        4.7534393172  PROA      152             0.0000000000
      2256       147  THR       HG23           -6.3836038734      -16.6361967282        6.4160605889  PROA      152             0.0000000000
      2257       147  THR       C              -8.5627543407      -13.4946221743        3.7664529842  PROA      152             0.0000000000
      2258       147  THR       O              -8.2329253237      -12.3652415477        3.4031114921  PROA      152             0.0000000000
      2259       148  ASP       N              -9.8333910795      -13.7766358943        4.0946311539  PROA      153             0.0000000000
      2260       148  ASP       HN            -10.0860197424      -14.6988649727        4.3759433981  PROA      153             0.0000000000
      2261       148  ASP       CA            -10.9556246712      -12.8734002678        3.9607858203  PROA      153             0.0000000000
      2262       148  ASP       HA            -11.0192310403      -12.5941447528        2.9169573373  PROA      153             0.0000000000
      2263       148  ASP       CB            -12.2386548322      -13.6569330467        4.3521422762  PROA      153             0.0000000000
      2264       148  ASP       HB1           -13.1338414719      -13.0254157361        4.1801206382  PROA      153             0.0000000000
      2265       148  ASP       HB2           -12.2102344690      -13.9571262800        5.4198884854  PROA      153             0.0000000000
      2266       148  ASP       CG            -12.3798819445      -14.9040568508        3.4916150887  PROA      153             0.0000000000
      2267       148  ASP       OD1           -12.2508418428      -14.8134462594        2.2427692255  PROA      153             0.0000000000
      2268       148  ASP       OD2           -12.6751228482      -15.9955674060        4.0446057242  PROA      153             0.0000000000
      2269       148  ASP       C             -10.7775162410      -11.5581618412        4.7444545713  PROA      153             0.0000000000
      2270       148  ASP       O             -11.0946500965      -10.4728200131        4.2511472018  PROA      153             0.0000000000
      2271       149  GLN       N             -10.1891336511      -11.6221558135        5.9632036686  PROA      154             0.0000000000
      2272       149  GLN       HN             -9.9433021291      -12.5168871811        6.3452901079  PROA      154             0.0000000000
      2273       149  GLN       CA             -9.8319736398      -10.4787078724        6.7972272772  PROA      154             0.0000000000
      2274       149  GLN       HA            -10.7335043820       -9.9273085914        7.0172719936  PROA      154             0.0000000000
      2275       149  GLN       CB             -9.1848435933      -10.9317092208        8.1435191419  PROA      154             0.0000000000
      2276       149  GLN       HB1            -8.9057372472      -10.0188522106        8.7233071240  PROA      154             0.0000000000
      2277       149  GLN       HB2            -8.2397810956      -11.4829795936        7.9366294140  PROA      154             0.0000000000
      2278       149  GLN       CG            -10.0686144705      -11.7908342164        9.0915221439  PROA      154             0.0000000000
      2279       149  GLN       HG1           -11.0218781070      -11.2625615290        9.2849766949  PROA      154             0.0000000000
      2280       149  GLN       HG2            -9.5411962941      -11.9038870866       10.0641996582  PROA      154             0.0000000000
      2281       149  GLN       CD            -10.3470597645      -13.2037152578        8.5671340284  PROA      154             0.0000000000
      2282       149  GLN       OE1            -9.5353935933      -13.7798876900        7.8350897942  PROA      154             0.0000000000
      2283       149  GLN       NE2           -11.5130627786      -13.7754803053        8.9359807717  PROA      154             0.0000000000
      2284       149  GLN       HE21          -11.6841999164      -14.7299739757        8.6622055172  PROA      154             0.0000000000
      2285       149  GLN       HE22          -12.1464743827      -13.2874566526        9.5303625891  PROA      154             0.0000000000
      2286       149  GLN       C              -8.8628266123       -9.5037253284        6.1193560934  PROA      154             0.0000000000
      2287       149  GLN       O              -9.0502440613       -8.2818678142        6.1174576259  PROA      154             0.0000000000
      2288       150  ASP       N              -7.8151771201      -10.0459171204        5.4583669892  PROA      155             0.0000000000
      2289       150  ASP       HN             -7.7175256466      -11.0407069086        5.4416395463  PROA      155             0.0000000000
      2290       150  ASP       CA             -6.7549940867       -9.3023190815        4.7995891802  PROA      155             0.0000000000
      2291       150  ASP       HA             -6.2659365204       -8.6925927385        5.5472452430  PROA      155             0.0000000000
      2292       150  ASP       CB             -5.7443226536      -10.2771104025        4.1356242586  PROA      155             0.0000000000
      2293       150  ASP       HB1            -4.8923611059       -9.7101692688        3.7053779842  PROA      155             0.0000000000
      2294       150  ASP       HB2            -6.2281536412      -10.8646189447        3.3293352251  PROA      155             0.0000000000
      2295       150  ASP       CG             -5.1636080556      -11.2466161978        5.1368948234  PROA      155             0.0000000000
      2296       150  ASP       OD1            -4.7395418546      -10.8116158965        6.2350535284  PROA      155             0.0000000000
      2297       150  ASP       OD2            -5.0358765511      -12.4533689514        4.8033906029  PROA      155             0.0000000000
      2298       150  ASP       C              -7.2853205444       -8.3815812266        3.7078319852  PROA      155             0.0000000000
      2299       150  ASP       O              -6.8916126726       -7.2206892716        3.5646025790  PROA      155             0.0000000000
      2300       151  ILE       N              -8.2420554823       -8.8937426473        2.9104310014  PROA      156             0.0000000000
      2301       151  ILE       HN             -8.5436151420       -9.8332926577        3.0946172112  PROA      156             0.0000000000
      2302       151  ILE       CA             -8.8717596162       -8.2124988713        1.7914741377  PROA      156             0.0000000000
      2303       151  ILE       HA             -8.0967522898       -7.9463763442        1.0892645389  PROA      156             0.0000000000
      2304       151  ILE       CB             -9.8797922348       -9.1368381611        1.1036041441  PROA      156             0.0000000000
      2305       151  ILE       HB            -10.6617601415       -9.4507811108        1.8377346790  PROA      156             0.0000000000
      2306       151  ILE       CG2           -10.5774682856       -8.4111869725       -0.0749563187  PROA      156             0.0000000000
      2307       151  ILE       HG21          -11.1968549559       -7.5615619237        0.2773605320  PROA      156             0.0000000000
      2308       151  ILE       HG22          -11.2670479225       -9.1092036077       -0.5953430745  PROA      156             0.0000000000
      2309       151  ILE       HG23           -9.8264330788       -8.0503483035       -0.8051436762  PROA      156             0.0000000000
      2310       151  ILE       CG1            -9.1586279748      -10.4222394676        0.6369653346  PROA      156             0.0000000000
      2311       151  ILE       HG11           -8.6429180577      -10.9151304588        1.4891012854  PROA      156             0.0000000000
      2312       151  ILE       HG12           -8.3730799916      -10.1263174848       -0.0831941940  PROA      156             0.0000000000
      2313       151  ILE       CD            -10.0823279753      -11.4802009419        0.0261460540  PROA      156             0.0000000000
      2314       151  ILE       HD1           -10.5512236208      -11.1381053363       -0.9173923613  PROA      156             0.0000000000
      2315       151  ILE       HD2           -10.8887808334      -11.7565044104        0.7398884066  PROA      156             0.0000000000
      2316       151  ILE       HD3            -9.5117170540      -12.4107610542       -0.1941328154  PROA      156             0.0000000000
      2317       151  ILE       C              -9.5602867808       -6.9316578814        2.2198987350  PROA      156             0.0000000000
      2318       151  ILE       O              -9.4195963881       -5.8669156254        1.5995607104  PROA      156             0.0000000000
      2319       152  VAL       N             -10.3044469005       -7.0132524379        3.3322103345  PROA      157             0.0000000000
      2320       152  VAL       HN            -10.4007363425       -7.8962386973        3.7996463275  PROA      157             0.0000000000
      2321       152  VAL       CA            -10.9676788275       -5.8994334949        3.9663273329  PROA      157             0.0000000000
      2322       152  VAL       HA            -11.5462999082       -5.3831114791        3.2151591660  PROA      157             0.0000000000
      2323       152  VAL       CB            -11.9388819359       -6.4132781140        5.0077803148  PROA      157             0.0000000000
      2324       152  VAL       HB            -11.4159978611       -7.0220193192        5.7843428654  PROA      157             0.0000000000
      2325       152  VAL       CG1           -12.6286347825       -5.2163668243        5.6884171879  PROA      157             0.0000000000
      2326       152  VAL       HG11          -11.9191293916       -4.6368225576        6.3102010198  PROA      157             0.0000000000
      2327       152  VAL       HG12          -13.4470649314       -5.5648743263        6.3513747642  PROA      157             0.0000000000
      2328       152  VAL       HG13          -13.0774620802       -4.5431170893        4.9296512052  PROA      157             0.0000000000
      2329       152  VAL       CG2           -12.9473472017       -7.3281716967        4.2809288571  PROA      157             0.0000000000
      2330       152  VAL       HG21          -12.4781876222       -8.2672423724        3.9199285941  PROA      157             0.0000000000
      2331       152  VAL       HG22          -13.4107433113       -6.8059653862        3.4180943272  PROA      157             0.0000000000
      2332       152  VAL       HG23          -13.7623866424       -7.6206044314        4.9711079706  PROA      157             0.0000000000
      2333       152  VAL       C             -10.0072355124       -4.8825830263        4.5618297307  PROA      157             0.0000000000
      2334       152  VAL       O             -10.0537712879       -3.6896700633        4.2354202962  PROA      157             0.0000000000
      2335       153  ALA       N              -9.0364985828       -5.3401387705        5.3806527938  PROA      158             0.0000000000
      2336       153  ALA       HN             -9.0140908566       -6.3147207526        5.6413158367  PROA      158             0.0000000000
      2337       153  ALA       CA             -8.0538410960       -4.4894322225        6.0260513131  PROA      158             0.0000000000
      2338       153  ALA       HA             -8.5874275337       -3.7673478639        6.6311576990  PROA      158             0.0000000000
      2339       153  ALA       CB             -7.1879167423       -5.3625890101        6.9561145648  PROA      158             0.0000000000
      2340       153  ALA       HB1            -7.8420433003       -5.9073071788        7.6764807578  PROA      158             0.0000000000
      2341       153  ALA       HB2            -6.4808694448       -4.7500302608        7.5524685147  PROA      158             0.0000000000
      2342       153  ALA       HB3            -6.6193944626       -6.1297325863        6.3886260935  PROA      158             0.0000000000
      2343       153  ALA       C              -7.1973044038       -3.7156505037        5.0150520493  PROA      158             0.0000000000
      2344       153  ALA       O              -7.0152380862       -2.4959383517        5.0654394796  PROA      158             0.0000000000
      2345       154  LEU       N              -6.7292500077       -4.3959721790        3.9540481799  PROA      159             0.0000000000
      2346       154  LEU       HN             -6.8526783739       -5.3996921743        3.9288411677  PROA      159             0.0000000000
      2347       154  LEU       CA             -5.9674015726       -3.7827615647        2.8842768692  PROA      159             0.0000000000
      2348       154  LEU       HA             -5.2389068341       -3.1228482796        3.3348561914  PROA      159             0.0000000000
      2349       154  LEU       CB             -5.2384813122       -4.8804263220        2.0828939233  PROA      159             0.0000000000
      2350       154  LEU       HB1            -4.7081749589       -4.4651080722        1.2057545329  PROA      159             0.0000000000
      2351       154  LEU       HB2            -5.9963121991       -5.6166098204        1.7239421639  PROA      159             0.0000000000
      2352       154  LEU       CG             -4.1951511321       -5.6623482495        2.9081475948  PROA      159             0.0000000000
      2353       154  LEU       HG             -4.6670645172       -6.0294619505        3.8534435982  PROA      159             0.0000000000
      2354       154  LEU       CD1            -3.7418852264       -6.9152889121        2.1440448454  PROA      159             0.0000000000
      2355       154  LEU       HD11           -4.6072206271       -7.5908478831        1.9650039291  PROA      159             0.0000000000
      2356       154  LEU       HD12           -2.9971405726       -7.4822966133        2.7466771990  PROA      159             0.0000000000
      2357       154  LEU       HD13           -3.2843669014       -6.6595586323        1.1697516448  PROA      159             0.0000000000
      2358       154  LEU       CD2            -2.9966003317       -4.7913401525        3.3129905647  PROA      159             0.0000000000
      2359       154  LEU       HD21           -2.5082105973       -4.3357519801        2.4312982094  PROA      159             0.0000000000
      2360       154  LEU       HD22           -2.2495453892       -5.4329742821        3.8289011705  PROA      159             0.0000000000
      2361       154  LEU       HD23           -3.2993601957       -3.9967009433        4.0269310806  PROA      159             0.0000000000
      2362       154  LEU       C              -6.8327416343       -2.9432279322        1.9393265466  PROA      159             0.0000000000
      2363       154  LEU       O              -6.3763909188       -2.0188907784        1.2318319341  PROA      159             0.0000000000
      2364       155  SER       N              -8.1530655179       -3.2003942786        1.9005171466  PROA      160             0.0000000000
      2365       155  SER       HN             -8.5230240764       -3.9931659242        2.4058249783  PROA      160             0.0000000000
      2366       155  SER       CA             -9.1256206877       -2.2838939578        1.3252625078  PROA      160             0.0000000000
      2367       155  SER       HA             -8.7416498880       -2.0272787462        0.3561268002  PROA      160             0.0000000000
      2368       155  SER       CB            -10.5064554112       -2.8858644688        1.0247317191  PROA      160             0.0000000000
      2369       155  SER       HB1           -11.2530649225       -2.1063531313        0.7510267351  PROA      160             0.0000000000
      2370       155  SER       HB2           -10.9104320167       -3.4437865009        1.9008706227  PROA      160             0.0000000000
      2371       155  SER       OG            -10.3272574136       -3.7599586021       -0.0900148555  PROA      160             0.0000000000
      2372       155  SER       HG1           -10.2552499850       -4.6528768485        0.3134661566  PROA      160             0.0000000000
      2373       155  SER       C              -9.1739413212       -0.9588809877        2.0339858167  PROA      160             0.0000000000
      2374       155  SER       O              -8.9924044652        0.0612546655        1.3437676393  PROA      160             0.0000000000
      2375       156  GLY       N              -9.1681933612       -1.0222911676        3.3963744163  PROA      161             0.0000000000
      2376       156  GLY       HN             -9.3642954374       -1.9216785557        3.8213470612  PROA      161             0.0000000000
      2377       156  GLY       CA             -8.8845238885        0.0157284383        4.4024103591  PROA      161             0.0000000000
      2378       156  GLY       HA1            -8.7065240348       -0.4800680709        5.3491595718  PROA      161             0.0000000000
      2379       156  GLY       HA2            -9.7269058386        0.6875431097        4.4541219876  PROA      161             0.0000000000
      2380       156  GLY       C              -7.6611486429        0.8358095271        4.0948882013  PROA      161             0.0000000000
      2381       156  GLY       O              -7.5901355413        2.0291796514        4.3780961208  PROA      161             0.0000000000
      2382       157  GLY       N              -6.6994671376        0.2428576952        3.3403778758  PROA      162             0.0000000000
      2383       157  GLY       HN             -6.7185186957       -0.7598741179        3.4043085791  PROA      162             0.0000000000
      2384       157  GLY       CA             -5.7075440723        0.9035233219        2.4772604931  PROA      162             0.0000000000
      2385       157  GLY       HA1            -5.1255731770        0.1166649719        2.0329262807  PROA      162             0.0000000000
      2386       157  GLY       HA2            -5.1156337039        1.5404245613        3.1267774165  PROA      162             0.0000000000
      2387       157  GLY       C              -6.3213433370        1.7808268495        1.3706233591  PROA      162             0.0000000000
      2388       157  GLY       O              -6.1377525902        1.6646250307        0.1039567838  PROA      162             0.0000000000
      2389       158  HSD       N              -7.1018792318        2.7366287844        1.8864481275  PROA      163             0.0000000000
      2390       158  HSD       HN             -7.2795402739        2.6294961139        2.8602539990  PROA      163             0.0000000000
      2391       158  HSD       CA             -7.8935126361        3.7211609483        1.2134489479  PROA      163             0.0000000000
      2392       158  HSD       HA             -7.2497648395        4.2655477904        0.5384592736  PROA      163             0.0000000000
      2393       158  HSD       CB             -9.0591169469        3.1361162557        0.4036220652  PROA      163             0.0000000000
      2394       158  HSD       HB1            -9.8386741092        3.8888483927        0.2478700854  PROA      163             0.0000000000
      2395       158  HSD       HB2            -9.5185502869        2.3165202439        0.9604133222  PROA      163             0.0000000000
      2396       158  HSD       ND1            -9.3028905387        1.7899079155       -1.6848762002  PROA      163             0.0000000000
      2397       158  HSD       HD1           -10.2615649217        1.3800479707       -1.6574030102  PROA      163             0.0000000000
      2398       158  HSD       CG             -8.5803362892        2.6715016563       -0.9265711465  PROA      163             0.0000000000
      2399       158  HSD       CE1            -8.6948660335        1.5785732225       -2.8376893988  PROA      163             0.0000000000
      2400       158  HSD       HE1            -9.1776663805        1.0059373713       -3.6121684749  PROA      163             0.0000000000
      2401       158  HSD       NE2            -7.5297112506        2.2432524723       -2.8592503252  PROA      163             0.0000000000
      2402       158  HSD       CD2            -7.4743412211        2.9619362980       -1.6781458415  PROA      163             0.0000000000
      2403       158  HSD       HD2            -6.6413680231        3.5932572591       -1.4387444246  PROA      163             0.0000000000
      2404       158  HSD       C              -8.4548003931        4.7642509737        2.1606395572  PROA      163             0.0000000000
      2405       158  HSD       O              -8.9408550908        5.7256451092        1.6061721141  PROA      163             0.0000000000
      2406       159  THR       N              -8.3411638224        4.6989425475        3.5130590225  PROA      164             0.0000000000
      2407       159  THR       HN             -8.0643043408        3.8873913258        4.0348863283  PROA      164             0.0000000000
      2408       159  THR       CA             -8.6864969368        5.8727080480        4.3479997821  PROA      164             0.0000000000
      2409       159  THR       HA             -9.7001235206        6.1616245283        4.1027679134  PROA      164             0.0000000000
      2410       159  THR       CB             -8.6731526348        5.6139751307        5.8685780379  PROA      164             0.0000000000
      2411       159  THR       HB             -9.3009351156        4.7185370219        6.0872959556  PROA      164             0.0000000000
      2412       159  THR       OG1            -9.2248757733        6.7204137096        6.5702680843  PROA      164             0.0000000000
      2413       159  THR       HG1            -9.2848820873        6.4907395393        7.5223775673  PROA      164             0.0000000000
      2414       159  THR       CG2            -7.2584342690        5.3676394445        6.4120231922  PROA      164             0.0000000000
      2415       159  THR       HG21           -7.3057391433        5.0188984827        7.4657219300  PROA      164             0.0000000000
      2416       159  THR       HG22           -6.6728412514        6.3099493214        6.4115823706  PROA      164             0.0000000000
      2417       159  THR       HG23           -6.7202433086        4.5907096005        5.8368827306  PROA      164             0.0000000000
      2418       159  THR       C              -7.8316293641        7.0810985804        3.9716555303  PROA      164             0.0000000000
      2419       159  THR       O              -8.3290307492        8.1735231164        3.7212726466  PROA      164             0.0000000000
      2420       160  ILE       N              -6.5148747900        6.8686285767        3.7659550697  PROA      165             0.0000000000
      2421       160  ILE       HN             -6.0812786171        6.0532792301        4.1230267499  PROA      165             0.0000000000
      2422       160  ILE       CA             -5.6430342035        7.9030543716        3.2513605120  PROA      165             0.0000000000
      2423       160  ILE       HA             -6.0179485514        8.8426461980        3.6355586383  PROA      165             0.0000000000
      2424       160  ILE       CB             -4.2246161589        7.8095404579        3.8024170406  PROA      165             0.0000000000
      2425       160  ILE       HB             -3.6409588162        8.6745000588        3.4105723810  PROA      165             0.0000000000
      2426       160  ILE       CG2            -4.2871638621        8.0212668563        5.3306541663  PROA      165             0.0000000000
      2427       160  ILE       HG21           -4.7776015062        7.1767006985        5.8509724311  PROA      165             0.0000000000
      2428       160  ILE       HG22           -4.8415465144        8.9538453251        5.5772559258  PROA      165             0.0000000000
      2429       160  ILE       HG23           -3.2666537865        8.1280983399        5.7565891879  PROA      165             0.0000000000
      2430       160  ILE       CG1            -3.4882563748        6.5020210398        3.4220602739  PROA      165             0.0000000000
      2431       160  ILE       HG11           -3.6088377815        6.3135654089        2.3371660431  PROA      165             0.0000000000
      2432       160  ILE       HG12           -3.9370323841        5.6574081569        3.9900588574  PROA      165             0.0000000000
      2433       160  ILE       CD             -1.9884629716        6.5775222024        3.7319099705  PROA      165             0.0000000000
      2434       160  ILE       HD1            -1.5303166817        7.4786430584        3.2703762909  PROA      165             0.0000000000
      2435       160  ILE       HD2            -1.4381639898        5.6867040182        3.3739901151  PROA      165             0.0000000000
      2436       160  ILE       HD3            -1.8196869317        6.6537533326        4.8302241850  PROA      165             0.0000000000
      2437       160  ILE       C              -5.6483197386        8.0414638065        1.7186667262  PROA      165             0.0000000000
      2438       160  ILE       O              -5.6611418336        7.0599981747        0.9429902217  PROA      165             0.0000000000
      2439       161  GLY       N              -5.6099419094        9.3261116796        1.2914236609  PROA      166             0.0000000000
      2440       161  GLY       HN             -5.5238556348       10.0267981778        2.0201683132  PROA      166             0.0000000000
      2441       161  GLY       CA             -5.5879178960        9.9041304784       -0.0542028382  PROA      166             0.0000000000
      2442       161  GLY       HA1            -4.6236436807        9.7336002653       -0.4890459987  PROA      166             0.0000000000
      2443       161  GLY       HA2            -5.7554725073       10.9652314510        0.0776287741  PROA      166             0.0000000000
      2444       161  GLY       C              -6.5874440123        9.4462933265       -1.0744507209  PROA      166             0.0000000000
      2445       161  GLY       O              -7.4303164511        8.5868775666       -0.8562123303  PROA      166             0.0000000000
      2446       162  ALA       N              -6.5094232891       10.0035336098       -2.2835827777  PROA      167             0.0000000000
      2447       162  ALA       HN             -5.7688976373       10.6595429557       -2.4687993276  PROA      167             0.0000000000
      2448       162  ALA       CA             -7.6609746160       10.0873095614       -3.1537572469  PROA      167             0.0000000000
      2449       162  ALA       HA             -8.5637339408        9.8332176693       -2.6109344243  PROA      167             0.0000000000
      2450       162  ALA       CB             -7.7683631569       11.5819398497       -3.5255599883  PROA      167             0.0000000000
      2451       162  ALA       HB1            -6.9189728468       11.9007558293       -4.1677509275  PROA      167             0.0000000000
      2452       162  ALA       HB2            -7.7290161977       12.2058953132       -2.6041028916  PROA      167             0.0000000000
      2453       162  ALA       HB3            -8.7144122131       11.8476527119       -4.0375739275  PROA      167             0.0000000000
      2454       162  ALA       C              -7.6472006434        9.2060767718       -4.4153064989  PROA      167             0.0000000000
      2455       162  ALA       O              -7.1002025996        8.0778359253       -4.5032133383  PROA      167             0.0000000000
      2456       163  ALA       N              -8.3370129794        9.7474103940       -5.4261541269  PROA      168             0.0000000000
      2457       163  ALA       HN             -8.8655019880       10.5865664834       -5.2507442573  PROA      168             0.0000000000
      2458       163  ALA       CA             -8.2879654431        9.4553452077       -6.8269508744  PROA      168             0.0000000000
      2459       163  ALA       HA             -7.3871399511        8.9170814119       -7.0510064204  PROA      168             0.0000000000
      2460       163  ALA       CB             -9.5590794270        8.7096171857       -7.2778109607  PROA      168             0.0000000000
      2461       163  ALA       HB1            -9.5212907863        8.4891703973       -8.3680044747  PROA      168             0.0000000000
      2462       163  ALA       HB2           -10.4518864239        9.3552045214       -7.0998840337  PROA      168             0.0000000000
      2463       163  ALA       HB3            -9.7036800027        7.7730695938       -6.7122403748  PROA      168             0.0000000000
      2464       163  ALA       C              -8.1601723012       10.8031860624       -7.5241568684  PROA      168             0.0000000000
      2465       163  ALA       O              -8.3751012935       11.8416755779       -6.8992871007  PROA      168             0.0000000000
      2466       164  HSD       N              -7.7328218547       10.7962776408       -8.7945225536  PROA      169             0.0000000000
      2467       164  HSD       HN             -7.5154218074        9.9454667882       -9.2871785404  PROA      169             0.0000000000
      2468       164  HSD       CA             -7.4792838487       11.9945019116       -9.5616408371  PROA      169             0.0000000000
      2469       164  HSD       HA             -8.0412016075       12.8256326452       -9.1543128993  PROA      169             0.0000000000
      2470       164  HSD       CB             -5.9684614858       12.3485839461       -9.6411711847  PROA      169             0.0000000000
      2471       164  HSD       HB1            -5.8511864154       13.3184191181      -10.1744901536  PROA      169             0.0000000000
      2472       164  HSD       HB2            -5.4158180382       11.5826108762      -10.2252459050  PROA      169             0.0000000000
      2473       164  HSD       ND1            -4.8159398826       11.3994996123       -7.5855285382  PROA      169             0.0000000000
      2474       164  HSD       HD1            -4.8418528868       10.4527804649       -7.9362457123  PROA      169             0.0000000000
      2475       164  HSD       CG             -5.2945578626       12.4766156137       -8.2982806274  PROA      169             0.0000000000
      2476       164  HSD       CE1            -4.1417667634       11.8883097333       -6.5196640705  PROA      169             0.0000000000
      2477       164  HSD       HE1            -3.6234968459       11.2655563741       -5.7891632376  PROA      169             0.0000000000
      2478       164  HSD       NE2            -4.1379015497       13.2046957242       -6.5022969989  PROA      169             0.0000000000
      2479       164  HSD       CD2            -4.8484410613       13.5773822164       -7.6380859791  PROA      169             0.0000000000
      2480       164  HSD       HD2            -4.9218268645       14.6140722738       -7.9324477763  PROA      169             0.0000000000
      2481       164  HSD       C              -7.9914979830       11.7188287389      -10.9579791515  PROA      169             0.0000000000
      2482       164  HSD       O              -7.8038911008       10.6270531521      -11.5061856202  PROA      169             0.0000000000
      2483       165  LYS       N              -8.6794552174       12.6959162059      -11.5691069038  PROA      170             0.0000000000
      2484       165  LYS       HN             -8.8242361093       13.5876849013      -11.1326184748  PROA      170             0.0000000000
      2485       165  LYS       CA             -9.3900152499       12.5014724478      -12.8180282255  PROA      170             0.0000000000
      2486       165  LYS       HA             -9.8877410629       11.5445284534      -12.7547193748  PROA      170             0.0000000000
      2487       165  LYS       CB            -10.5241422577       13.5423865406      -12.9498455240  PROA      170             0.0000000000
      2488       165  LYS       HB1           -10.9666082647       13.4977481406      -13.9721817817  PROA      170             0.0000000000
      2489       165  LYS       HB2           -10.1148701731       14.5651485171      -12.8024810711  PROA      170             0.0000000000
      2490       165  LYS       CG            -11.6501121685       13.2561995599      -11.9380151656  PROA      170             0.0000000000
      2491       165  LYS       HG1           -11.2537530763       13.2805172502      -10.8984273200  PROA      170             0.0000000000
      2492       165  LYS       HG2           -12.0219128576       12.2240572989      -12.1229803869  PROA      170             0.0000000000
      2493       165  LYS       CD            -12.8489901989       14.2115963018      -12.0415008913  PROA      170             0.0000000000
      2494       165  LYS       HD1           -13.6977286349       13.7490791733      -11.4903754298  PROA      170             0.0000000000
      2495       165  LYS       HD2           -13.1558035794       14.2953071646      -13.1090828457  PROA      170             0.0000000000
      2496       165  LYS       CE            -12.5858407717       15.6093685529      -11.4697816717  PROA      170             0.0000000000
      2497       165  LYS       HE1           -11.8078689248       16.1386524238      -12.0586489217  PROA      170             0.0000000000
      2498       165  LYS       HE2           -12.2504080325       15.5423493820      -10.4112030234  PROA      170             0.0000000000
      2499       165  LYS       NZ            -13.8225903975       16.4031830878      -11.5032431432  PROA      170             0.0000000000
      2500       165  LYS       HZ1           -13.6224351382       17.3845784749      -11.1845442813  PROA      170             0.0000000000
      2501       165  LYS       HZ2           -14.5687663228       15.9576908803      -10.9122153509  PROA      170             0.0000000000
      2502       165  LYS       HZ3           -14.1904946584       16.4533220718      -12.4906248111  PROA      170             0.0000000000
      2503       165  LYS       C              -8.5108562427       12.3873814058      -14.0599152881  PROA      170             0.0000000000
      2504       165  LYS       O              -8.9121053911       11.8035036862      -15.0634445642  PROA      170             0.0000000000
      2505       166  GLU       N              -7.2463122141       12.8427091061      -13.9766520848  PROA      171             0.0000000000
      2506       166  GLU       HN             -7.0053060870       13.4635669177      -13.2305796218  PROA      171             0.0000000000
      2507       166  GLU       CA             -6.2337265035       12.6395534645      -15.0027890302  PROA      171             0.0000000000
      2508       166  GLU       HA             -6.7023354145       12.5813736446      -15.9765525835  PROA      171             0.0000000000
      2509       166  GLU       CB             -5.2521565017       13.8365060971      -14.9903199905  PROA      171             0.0000000000
      2510       166  GLU       HB1            -4.3510402074       13.6271732761      -15.6104314897  PROA      171             0.0000000000
      2511       166  GLU       HB2            -4.9054714044       13.9707014274      -13.9404223263  PROA      171             0.0000000000
      2512       166  GLU       CG             -5.8907914842       15.1491687348      -15.5093356980  PROA      171             0.0000000000
      2513       166  GLU       HG1            -6.9676376240       15.1824180814      -15.2468537575  PROA      171             0.0000000000
      2514       166  GLU       HG2            -5.8216110928       15.2004131010      -16.6148691465  PROA      171             0.0000000000
      2515       166  GLU       CD             -5.2207320642       16.3673849888      -14.9081042121  PROA      171             0.0000000000
      2516       166  GLU       OE1            -5.8857607071       17.1191593609      -14.1506327040  PROA      171             0.0000000000
      2517       166  GLU       OE2            -4.0036740706       16.5776047334      -15.1472333558  PROA      171             0.0000000000
      2518       166  GLU       C              -5.4383319698       11.3478766607      -14.8034330191  PROA      171             0.0000000000
      2519       166  GLU       O              -4.6162351145       10.9599562759      -15.6364893951  PROA      171             0.0000000000
      2520       167  ARG       N              -5.7056721861       10.6075988838      -13.7078829565  PROA      172             0.0000000000
      2521       167  ARG       HN             -6.3647715206       10.9590430982      -13.0459348125  PROA      172             0.0000000000
      2522       167  ARG       CA             -5.1026496321        9.3139284309      -13.4452322830  PROA      172             0.0000000000
      2523       167  ARG       HA             -4.2972662809        9.1431755189      -14.1449432945  PROA      172             0.0000000000
      2524       167  ARG       CB             -4.4762390004        9.2202111891      -12.0256199303  PROA      172             0.0000000000
      2525       167  ARG       HB1            -4.1878133790        8.1669063041      -11.8124358484  PROA      172             0.0000000000
      2526       167  ARG       HB2            -5.2313772766        9.5425784891      -11.2779364556  PROA      172             0.0000000000
      2527       167  ARG       CG             -3.2058981644       10.0873994274      -11.8637275346  PROA      172             0.0000000000
      2528       167  ARG       HG1            -3.4808920815       11.1416943343      -12.0853628973  PROA      172             0.0000000000
      2529       167  ARG       HG2            -2.4534546315        9.7723695769      -12.6212266075  PROA      172             0.0000000000
      2530       167  ARG       CD             -2.5814097916       10.0347701985      -10.4614403297  PROA      172             0.0000000000
      2531       167  ARG       HD1            -2.3122237690        8.9878843652      -10.1994466136  PROA      172             0.0000000000
      2532       167  ARG       HD2            -3.3129763756       10.4344262352       -9.7236683886  PROA      172             0.0000000000
      2533       167  ARG       NE             -1.3386788745       10.8712183844      -10.4438325172  PROA      172             0.0000000000
      2534       167  ARG       HE             -0.9806810083       11.2831311797      -11.2905685382  PROA      172             0.0000000000
      2535       167  ARG       CZ             -0.8137037456       11.3977726240       -9.3450746159  PROA      172             0.0000000000
      2536       167  ARG       NH1            -1.1494426351       11.0262849967       -8.1332413183  PROA      172             0.0000000000
      2537       167  ARG       HH11           -1.6982109119       10.1939839130       -8.0211870339  PROA      172             0.0000000000
      2538       167  ARG       HH12           -0.7875816617       11.5588614351       -7.3667895095  PROA      172             0.0000000000
      2539       167  ARG       NH2             0.1020146946       12.3305689737       -9.4502933774  PROA      172             0.0000000000
      2540       167  ARG       HH21            0.3900709993       12.6034479280      -10.3709963457  PROA      172             0.0000000000
      2541       167  ARG       HH22            0.4274363559       12.7734566381       -8.6033687199  PROA      172             0.0000000000
      2542       167  ARG       C              -6.0862913202        8.1845186764      -13.7020783183  PROA      172             0.0000000000
      2543       167  ARG       O              -5.9319606391        7.4133640418      -14.6485623136  PROA      172             0.0000000000
      2544       168  SER       N              -7.1293298681        8.0238835949      -12.8567277435  PROA      173             0.0000000000
      2545       168  SER       HN             -7.2763866649        8.6988000398      -12.1265589942  PROA      173             0.0000000000
      2546       168  SER       CA             -8.0676328313        6.9086432890      -13.0091174682  PROA      173             0.0000000000
      2547       168  SER       HA             -7.7745500898        6.2908186350      -13.8474482145  PROA      173             0.0000000000
      2548       168  SER       CB             -8.0857578023        5.9583156772      -11.7724498656  PROA      173             0.0000000000
      2549       168  SER       HB1            -7.0532052665        5.5611321892      -11.6620967084  PROA      173             0.0000000000
      2550       168  SER       HB2            -8.7631060793        5.0979149225      -11.9759101901  PROA      173             0.0000000000
      2551       168  SER       OG             -8.4740226286        6.5719199948      -10.5372086360  PROA      173             0.0000000000
      2552       168  SER       HG1            -7.9124845583        7.3828470407      -10.4344838671  PROA      173             0.0000000000
      2553       168  SER       C              -9.4898446951        7.3075216898      -13.3284410643  PROA      173             0.0000000000
      2554       168  SER       O             -10.3635381678        6.4446523859      -13.4059316857  PROA      173             0.0000000000
      2555       169  GLY       N              -9.7787401357        8.6078786132      -13.5203260203  PROA      174             0.0000000000
      2556       169  GLY       HN             -9.0506704273        9.2912773047      -13.4960437368  PROA      174             0.0000000000
      2557       169  GLY       CA            -11.1140745425        9.1057561665      -13.8625596439  PROA      174             0.0000000000
      2558       169  GLY       HA1           -11.5614067812        8.4488935243      -14.5947671348  PROA      174             0.0000000000
      2559       169  GLY       HA2           -10.9905543598       10.1080880078      -14.2463370836  PROA      174             0.0000000000
      2560       169  GLY       C             -12.0809895217        9.2043454250      -12.7084942669  PROA      174             0.0000000000
      2561       169  GLY       O             -12.9874553122       10.0281003040      -12.6979999899  PROA      174             0.0000000000
      2562       170  PHE       N             -11.9223285555        8.3530708493      -11.6844895466  PROA      175             0.0000000000
      2563       170  PHE       HN            -11.2468416772        7.6330875627      -11.7927223920  PROA      175             0.0000000000
      2564       170  PHE       CA            -12.6323821846        8.4473301679      -10.4241962732  PROA      175             0.0000000000
      2565       170  PHE       HA            -13.6819130225        8.5657489754      -10.6682836463  PROA      175             0.0000000000
      2566       170  PHE       CB            -12.4641995274        7.1654380018       -9.5744922799  PROA      175             0.0000000000
      2567       170  PHE       HB1           -12.9586630773        7.2805090079       -8.5858400099  PROA      175             0.0000000000
      2568       170  PHE       HB2           -11.3854845299        6.9499365266       -9.4268486700  PROA      175             0.0000000000
      2569       170  PHE       CG            -13.1201523646        6.0132912556      -10.2884377131  PROA      175             0.0000000000
      2570       170  PHE       CD1           -14.5088653307        5.8223542835      -10.1782256984  PROA      175             0.0000000000
      2571       170  PHE       HD1           -15.1114130423        6.5160466529       -9.6062679231  PROA      175             0.0000000000
      2572       170  PHE       CE1           -15.1334948422        4.7424421329      -10.8131079394  PROA      175             0.0000000000
      2573       170  PHE       HE1           -16.2056590352        4.6204501355      -10.7349343237  PROA      175             0.0000000000
      2574       170  PHE       CZ            -14.3759925527        3.8455481265      -11.5746466501  PROA      175             0.0000000000
      2575       170  PHE       HZ            -14.8696782616        3.0382898077      -12.0989337210  PROA      175             0.0000000000
      2576       170  PHE       CD2           -12.3673946628        5.1008342463      -11.0499648504  PROA      175             0.0000000000
      2577       170  PHE       HD2           -11.3084030464        5.2604062946      -11.1808997277  PROA      175             0.0000000000
      2578       170  PHE       CE2           -12.9928514468        4.0275857726      -11.6992238295  PROA      175             0.0000000000
      2579       170  PHE       HE2           -12.4226365363        3.3620947987      -12.3322721865  PROA      175             0.0000000000
      2580       170  PHE       C             -12.2628639957        9.6753224365       -9.5995313114  PROA      175             0.0000000000
      2581       170  PHE       O             -11.1192402512       10.1245262467       -9.5937286999  PROA      175             0.0000000000
      2582       171  GLU       N             -13.2384352551       10.2291032728       -8.8613763162  PROA      176             0.0000000000
      2583       171  GLU       HN            -14.1500932639        9.8323129324       -8.8267784383  PROA      176             0.0000000000
      2584       171  GLU       CA            -13.1626049492       11.5769472468       -8.3405760405  PROA      176             0.0000000000
      2585       171  GLU       HA            -12.2892043808       12.0880013703       -8.7263308354  PROA      176             0.0000000000
      2586       171  GLU       CB            -14.4206235773       12.3139157304       -8.8510561005  PROA      176             0.0000000000
      2587       171  GLU       HB1           -15.3283767653       11.7483517764       -8.5342080096  PROA      176             0.0000000000
      2588       171  GLU       HB2           -14.3951052505       12.2805439456       -9.9650735782  PROA      176             0.0000000000
      2589       171  GLU       CG            -14.5696675583       13.7749873308       -8.3847620800  PROA      176             0.0000000000
      2590       171  GLU       HG1           -13.6664127511       14.3643507749       -8.6450139420  PROA      176             0.0000000000
      2591       171  GLU       HG2           -14.7263543467       13.8371165745       -7.2868292519  PROA      176             0.0000000000
      2592       171  GLU       CD            -15.7592835536       14.4135880885       -9.0670641369  PROA      176             0.0000000000
      2593       171  GLU       OE1           -16.8235363145       14.5549833300       -8.4144685807  PROA      176             0.0000000000
      2594       171  GLU       OE2           -15.6540955392       14.7624061558      -10.2712234898  PROA      176             0.0000000000
      2595       171  GLU       C             -13.1095831215       11.6576218970       -6.8201086279  PROA      176             0.0000000000
      2596       171  GLU       O             -13.9358098568       11.0671652344       -6.1260669998  PROA      176             0.0000000000
      2597       172  GLY       N             -12.1458617553       12.4317074775       -6.2738022708  PROA      177             0.0000000000
      2598       172  GLY       HN            -11.5093846715       12.9277601049       -6.8731699009  PROA      177             0.0000000000
      2599       172  GLY       CA            -12.0752760512       12.8272953708       -4.8690642855  PROA      177             0.0000000000
      2600       172  GLY       HA1           -13.0777348350       13.0607328528       -4.5347038255  PROA      177             0.0000000000
      2601       172  GLY       HA2           -11.4473272531       13.7028297639       -4.9037928408  PROA      177             0.0000000000
      2602       172  GLY       C             -11.4698864265       11.8682203117       -3.8459140997  PROA      177             0.0000000000
      2603       172  GLY       O             -11.1121295005       10.7174904648       -4.1347684198  PROA      177             0.0000000000
      2604       173  PRO       N             -11.2750795511       12.3633603870       -2.6123347478  PROA      178             0.0000000000
      2605       173  PRO       CD            -11.2970467217       13.8006616366       -2.3028781570  PROA      178             0.0000000000
      2606       173  PRO       HD1           -12.3531225412       14.1460064200       -2.2168677748  PROA      178             0.0000000000
      2607       173  PRO       HD2           -10.7520933551       14.4079357911       -3.0595610805  PROA      178             0.0000000000
      2608       173  PRO       CA            -10.9474075179       11.5826835439       -1.4177121110  PROA      178             0.0000000000
      2609       173  PRO       HA             -9.9682216523       11.1675460666       -1.5842096095  PROA      178             0.0000000000
      2610       173  PRO       CB            -10.9591495062       12.6104643923       -0.2773458245  PROA      178             0.0000000000
      2611       173  PRO       HB1           -10.2697707501       12.3473027243        0.5479586918  PROA      178             0.0000000000
      2612       173  PRO       HB2           -11.9832809582       12.7331261387        0.1427970331  PROA      178             0.0000000000
      2613       173  PRO       CG            -10.5836565147       13.9194144769       -0.9587059487  PROA      178             0.0000000000
      2614       173  PRO       HG1           -10.9188670929       14.8095441984       -0.3867860420  PROA      178             0.0000000000
      2615       173  PRO       HG2            -9.4834047500       13.9787918091       -1.1121753463  PROA      178             0.0000000000
      2616       173  PRO       C             -11.8526628879       10.4180777893       -1.0735257828  PROA      178             0.0000000000
      2617       173  PRO       O             -12.9875298283       10.3356394308       -1.5304528182  PROA      178             0.0000000000
      2618       174  TRP       N             -11.3691497923        9.5088603545       -0.2071633217  PROA      179             0.0000000000
      2619       174  TRP       HN            -10.4684677092        9.6322777185        0.2184265934  PROA      179             0.0000000000
      2620       174  TRP       CA            -12.1839830947        8.4532034098        0.3588483061  PROA      179             0.0000000000
      2621       174  TRP       HA            -13.0133312224        8.2244353617       -0.2996000802  PROA      179             0.0000000000
      2622       174  TRP       CB            -11.3047237972        7.1559185096        0.5586044887  PROA      179             0.0000000000
      2623       174  TRP       HB1           -11.7501716779        6.5541596269        1.3830394377  PROA      179             0.0000000000
      2624       174  TRP       HB2           -10.3172665456        7.5134690561        0.9172839475  PROA      179             0.0000000000
      2625       174  TRP       CG            -11.1257762385        6.2387326611       -0.6330239483  PROA      179             0.0000000000
      2626       174  TRP       CD1           -12.2150742924        5.6024374672       -1.1595429211  PROA      179             0.0000000000
      2627       174  TRP       HD1           -13.2254907347        5.7254950923       -0.7519249882  PROA      179             0.0000000000
      2628       174  TRP       NE1           -11.8508993909        4.8876222157       -2.2799194798  PROA      179             0.0000000000
      2629       174  TRP       HE1           -12.5017781866        4.3462942041       -2.7764628534  PROA      179             0.0000000000
      2630       174  TRP       CE2           -10.5305205974        5.0430795304       -2.5186657173  PROA      179             0.0000000000
      2631       174  TRP       CD2           -10.0044295003        5.8075014366       -1.4586710733  PROA      179             0.0000000000
      2632       174  TRP       CE3            -8.6080809974        5.9358707675       -1.4075217542  PROA      179             0.0000000000
      2633       174  TRP       HE3            -8.2226780345        6.5104954133       -0.5643039674  PROA      179             0.0000000000
      2634       174  TRP       CZ3            -7.8536560688        5.7417324260       -2.5776103049  PROA      179             0.0000000000
      2635       174  TRP       HZ3            -7.0395571629        6.4702882594       -2.6338089981  PROA      179             0.0000000000
      2636       174  TRP       CZ2            -9.7426989054        4.6621197403       -3.6343548602  PROA      179             0.0000000000
      2637       174  TRP       HZ2           -10.3732725467        4.4730245430       -4.5059090102  PROA      179             0.0000000000
      2638       174  TRP       CH2            -8.4785679324        5.2498528340       -3.7237989240  PROA      179             0.0000000000
      2639       174  TRP       HH2            -8.2846462915        5.8153746054       -4.6452780100  PROA      179             0.0000000000
      2640       174  TRP       C             -12.8301677176        8.8917070048        1.6889782585  PROA      179             0.0000000000
      2641       174  TRP       O             -13.7186095643        8.2085693048        2.1850215540  PROA      179             0.0000000000
      2642       175  THR       N             -12.4195418036       10.0399181706        2.2848995841  PROA      180             0.0000000000
      2643       175  THR       HN            -11.8008910320       10.6638330798        1.8134907252  PROA      180             0.0000000000
      2644       175  THR       CA            -12.8323521404       10.4885106292        3.6274123226  PROA      180             0.0000000000
      2645       175  THR       HA            -13.8800409253       10.2639922621        3.7746380899  PROA      180             0.0000000000
      2646       175  THR       CB            -12.0026490943        9.9007839316        4.7903636466  PROA      180             0.0000000000
      2647       175  THR       HB            -12.3129546572       10.3454873661        5.7674815971  PROA      180             0.0000000000
      2648       175  THR       OG1           -10.6030705379       10.1097845899        4.6203028198  PROA      180             0.0000000000
      2649       175  THR       HG1           -10.4871332992       10.1831278090        3.6669355432  PROA      180             0.0000000000
      2650       175  THR       CG2           -12.2134616892        8.3848031906        4.9016246640  PROA      180             0.0000000000
      2651       175  THR       HG21          -11.8625816491        7.8589217191        3.9933609625  PROA      180             0.0000000000
      2652       175  THR       HG22          -13.2938199962        8.1639532293        5.0474637331  PROA      180             0.0000000000
      2653       175  THR       HG23          -11.6506510793        7.9815071424        5.7665792704  PROA      180             0.0000000000
      2654       175  THR       C             -12.6841859344       12.0026265673        3.7069804851  PROA      180             0.0000000000
      2655       175  THR       O             -12.0528280905       12.5976716992        2.8333897533  PROA      180             0.0000000000
      2656       176  SER       N             -13.2016243479       12.6531243588        4.7765923652  PROA      181             0.0000000000
      2657       176  SER       HN            -13.7639813711       12.1609940744        5.4545098441  PROA      181             0.0000000000
      2658       176  SER       CA            -13.0569956273       14.1006213605        4.9903440212  PROA      181             0.0000000000
      2659       176  SER       HA            -13.0186572728       14.5962524890        4.0325904223  PROA      181             0.0000000000
      2660       176  SER       CB            -14.2430903426       14.7478845141        5.7663088683  PROA      181             0.0000000000
      2661       176  SER       HB1           -14.0021995226       15.7987418458        6.0474304825  PROA      181             0.0000000000
      2662       176  SER       HB2           -14.4485538221       14.1879931316        6.7060125132  PROA      181             0.0000000000
      2663       176  SER       OG            -15.4194025189       14.8043487093        4.9564197768  PROA      181             0.0000000000
      2664       176  SER       HG1           -15.8707712791       13.9330130982        5.0216975105  PROA      181             0.0000000000
      2665       176  SER       C             -11.7658309616       14.4725277755        5.7140888236  PROA      181             0.0000000000
      2666       176  SER       O             -11.5332956754       15.6205581626        6.0771714502  PROA      181             0.0000000000
      2667       177  ASN       N             -10.8441801430       13.5101464866        5.8935495375  PROA      182             0.0000000000
      2668       177  ASN       HN            -11.0791219731       12.5693778680        5.6711274448  PROA      182             0.0000000000
      2669       177  ASN       CA             -9.5405487076       13.7432731527        6.4945800372  PROA      182             0.0000000000
      2670       177  ASN       HA             -9.2456805325       14.7700157381        6.3193176002  PROA      182             0.0000000000
      2671       177  ASN       CB             -9.5766980777       13.5777530280        8.0446890535  PROA      182             0.0000000000
      2672       177  ASN       HB1           -10.2475352125       14.3708014503        8.4396881467  PROA      182             0.0000000000
      2673       177  ASN       HB2            -8.5621766336       13.7544849658        8.4563026076  PROA      182             0.0000000000
      2674       177  ASN       CG            -10.1155595910       12.2383146841        8.5427946688  PROA      182             0.0000000000
      2675       177  ASN       OD1           -10.7266963468       11.4355247644        7.8284159101  PROA      182             0.0000000000
      2676       177  ASN       ND2            -9.8228337034       11.9200377055        9.8216487730  PROA      182             0.0000000000
      2677       177  ASN       HD21           -9.4692334612       12.6232467288       10.4440931092  PROA      182             0.0000000000
      2678       177  ASN       HD22          -10.0820864268       11.0059838657       10.1602016674  PROA      182             0.0000000000
      2679       177  ASN       C              -8.4861720333       12.8534395326        5.8148364619  PROA      182             0.0000000000
      2680       177  ASN       O              -8.0517944139       11.8357631654        6.3691388945  PROA      182             0.0000000000
      2681       178  PRO       N              -8.0737928252       13.1446273344        4.5771012168  PROA      183             0.0000000000
      2682       178  PRO       CD             -8.3898386223       14.3885184988        3.8610224279  PROA      183             0.0000000000
      2683       178  PRO       HD1            -8.0826873259       15.2853821752        4.4468125599  PROA      183             0.0000000000
      2684       178  PRO       HD2            -9.4826476311       14.4310437196        3.6506310616  PROA      183             0.0000000000
      2685       178  PRO       CA             -7.3749459165       12.1826554024        3.7326408077  PROA      183             0.0000000000
      2686       178  PRO       HA             -7.8443821463       11.2163267828        3.8482347416  PROA      183             0.0000000000
      2687       178  PRO       CB             -7.5504692552       12.7734085497        2.3215549199  PROA      183             0.0000000000
      2688       178  PRO       HB1            -8.5347892853       12.4473816519        1.9208281034  PROA      183             0.0000000000
      2689       178  PRO       HB2            -6.7510622261       12.4937685710        1.6066309378  PROA      183             0.0000000000
      2690       178  PRO       CG             -7.6064799001       14.2844562774        2.5541252846  PROA      183             0.0000000000
      2691       178  PRO       HG1            -6.5797087662       14.6853279263        2.7048901698  PROA      183             0.0000000000
      2692       178  PRO       HG2            -8.0934204875       14.8370448628        1.7239370302  PROA      183             0.0000000000
      2693       178  PRO       C              -5.9027613569       11.9912314102        4.0608185718  PROA      183             0.0000000000
      2694       178  PRO       O              -5.3054204218       11.1056117826        3.4430245225  PROA      183             0.0000000000
      2695       179  LEU       N              -5.3011802033       12.7551182159        4.9932278754  PROA      184             0.0000000000
      2696       179  LEU       HN             -5.7886293574       13.5097987975        5.4488052500  PROA      184             0.0000000000
      2697       179  LEU       CA             -3.9151379279       12.5720978802        5.4038131669  PROA      184             0.0000000000
      2698       179  LEU       HA             -3.4073759165       11.9068814854        4.7222384388  PROA      184             0.0000000000
      2699       179  LEU       CB             -3.1509023012       13.9212237667        5.4270206627  PROA      184             0.0000000000
      2700       179  LEU       HB1            -2.1459926535       13.7972402043        5.8922960451  PROA      184             0.0000000000
      2701       179  LEU       HB2            -3.7089587606       14.6481131783        6.0579384423  PROA      184             0.0000000000
      2702       179  LEU       CG             -2.9283074005       14.5496740902        4.0334719057  PROA      184             0.0000000000
      2703       179  LEU       HG             -3.9111941848       14.6101781215        3.5111751280  PROA      184             0.0000000000
      2704       179  LEU       CD1            -2.3850428154       15.9791493762        4.1784858833  PROA      184             0.0000000000
      2705       179  LEU       HD11           -3.1002358830       16.6160796078        4.7431803529  PROA      184             0.0000000000
      2706       179  LEU       HD12           -2.2058992856       16.4415076470        3.1864541145  PROA      184             0.0000000000
      2707       179  LEU       HD13           -1.4251733342       15.9733073668        4.7402950427  PROA      184             0.0000000000
      2708       179  LEU       CD2            -1.9691785479       13.7100698372        3.1726927255  PROA      184             0.0000000000
      2709       179  LEU       HD21           -1.7878776479       14.2173106679        2.2022554360  PROA      184             0.0000000000
      2710       179  LEU       HD22           -2.3895053740       12.7042114316        2.9731682165  PROA      184             0.0000000000
      2711       179  LEU       HD23           -0.9936048335       13.5978332110        3.6940146044  PROA      184             0.0000000000
      2712       179  LEU       C              -3.8242050495       11.9036453859        6.7664090336  PROA      184             0.0000000000
      2713       179  LEU       O              -2.7398825600       11.6296928270        7.2738870452  PROA      184             0.0000000000
      2714       180  ILE       N              -4.9726288314       11.5610990034        7.3741471491  PROA      185             0.0000000000
      2715       180  ILE       HN             -5.8491460144       11.7999090522        6.9629933802  PROA      185             0.0000000000
      2716       180  ILE       CA             -5.0212591143       10.9251588261        8.6791777012  PROA      185             0.0000000000
      2717       180  ILE       HA             -4.0369466972       10.9128740377        9.1304918360  PROA      185             0.0000000000
      2718       180  ILE       CB             -5.9349692312       11.6847277708        9.6409753835  PROA      185             0.0000000000
      2719       180  ILE       HB             -6.9365649712       11.8157926818        9.1723575782  PROA      185             0.0000000000
      2720       180  ILE       CG2            -6.1017313480       10.8869573551       10.9526116454  PROA      185             0.0000000000
      2721       180  ILE       HG21           -6.6792157445        9.9514162975       10.8091985747  PROA      185             0.0000000000
      2722       180  ILE       HG22           -6.6340306241       11.4899037504       11.7153652446  PROA      185             0.0000000000
      2723       180  ILE       HG23           -5.1079466568       10.6289908240       11.3757060689  PROA      185             0.0000000000
      2724       180  ILE       CG1            -5.3486897995       13.0974552547        9.9094115890  PROA      185             0.0000000000
      2725       180  ILE       HG11           -5.1030436299       13.6013048801        8.9508546253  PROA      185             0.0000000000
      2726       180  ILE       HG12           -4.3907572056       12.9835957663       10.4634590994  PROA      185             0.0000000000
      2727       180  ILE       CD             -6.2674824840       14.0303520030       10.7084498269  PROA      185             0.0000000000
      2728       180  ILE       HD1            -7.2491277505       14.1587733553       10.2106283232  PROA      185             0.0000000000
      2729       180  ILE       HD2            -5.7982903914       15.0338693277       10.8137123928  PROA      185             0.0000000000
      2730       180  ILE       HD3            -6.4405559675       13.6403370990       11.7348045605  PROA      185             0.0000000000
      2731       180  ILE       C              -5.4415793750        9.4750995817        8.5064145751  PROA      185             0.0000000000
      2732       180  ILE       O              -6.4238812294        9.1584763379        7.8242384030  PROA      185             0.0000000000
      2733       181  PHE       N              -4.6738472006        8.5320646038        9.0925576019  PROA      186             0.0000000000
      2734       181  PHE       HN             -3.8582868139        8.7868334474        9.6271850065  PROA      186             0.0000000000
      2735       181  PHE       CA             -4.9571717419        7.1154554629        9.0194666960  PROA      186             0.0000000000
      2736       181  PHE       HA             -5.4990064912        6.9149305857        8.1099197448  PROA      186             0.0000000000
      2737       181  PHE       CB             -3.6379556560        6.2917201083        9.0286382389  PROA      186             0.0000000000
      2738       181  PHE       HB1            -3.1958803992        6.2370899842       10.0482206876  PROA      186             0.0000000000
      2739       181  PHE       HB2            -2.8960553092        6.8089295304        8.3855901489  PROA      186             0.0000000000
      2740       181  PHE       CG             -3.8348891281        4.8925687680        8.4949858567  PROA      186             0.0000000000
      2741       181  PHE       CD1            -4.3769689756        3.8780512275        9.3009978374  PROA      186             0.0000000000
      2742       181  PHE       HD1            -4.6695710451        4.1046537381       10.3177060250  PROA      186             0.0000000000
      2743       181  PHE       CE1            -4.5248181815        2.5748993081        8.8092790719  PROA      186             0.0000000000
      2744       181  PHE       HE1            -4.9364821483        1.8048722444        9.4491042268  PROA      186             0.0000000000
      2745       181  PHE       CZ             -4.1150391269        2.2686785456        7.5053165914  PROA      186             0.0000000000
      2746       181  PHE       HZ             -4.2086021619        1.2542518685        7.1466922319  PROA      186             0.0000000000
      2747       181  PHE       CD2            -3.4107293934        4.5682343615        7.1935669812  PROA      186             0.0000000000
      2748       181  PHE       HD2            -2.9441101935        5.3372665782        6.5946377218  PROA      186             0.0000000000
      2749       181  PHE       CE2            -3.5504048032        3.2649199019        6.6973050655  PROA      186             0.0000000000
      2750       181  PHE       HE2            -3.1910426860        3.0225402165        5.7109125802  PROA      186             0.0000000000
      2751       181  PHE       C              -5.8411927274        6.7402623752       10.1992450151  PROA      186             0.0000000000
      2752       181  PHE       O              -5.4001752168        6.7072771916       11.3413114782  PROA      186             0.0000000000
      2753       182  ASP       N              -7.1204984757        6.4537147210        9.9219546162  PROA      187             0.0000000000
      2754       182  ASP       HN             -7.4850605413        6.5531854528        9.0062614690  PROA      187             0.0000000000
      2755       182  ASP       CA             -8.1334894224        6.1875187157       10.9140282803  PROA      187             0.0000000000
      2756       182  ASP       HA             -7.6873922228        5.6795767801       11.7620416494  PROA      187             0.0000000000
      2757       182  ASP       CB             -8.7952378087        7.5236093503       11.3874330952  PROA      187             0.0000000000
      2758       182  ASP       HB1            -8.0004856951        8.1953259534       11.7750340400  PROA      187             0.0000000000
      2759       182  ASP       HB2            -9.4790298222        7.3083604180       12.2364918482  PROA      187             0.0000000000
      2760       182  ASP       CG             -9.5866138436        8.2715766614       10.3348191176  PROA      187             0.0000000000
      2761       182  ASP       OD1            -9.5996679247        7.8640600060        9.1402782221  PROA      187             0.0000000000
      2762       182  ASP       OD2           -10.2257080063        9.2994884913       10.6850776009  PROA      187             0.0000000000
      2763       182  ASP       C              -9.1481656026        5.2347865933       10.2836526003  PROA      187             0.0000000000
      2764       182  ASP       O              -9.0743866203        4.8976620783        9.0951260817  PROA      187             0.0000000000
      2765       183  ASN       N             -10.1578031693        4.7904563436       11.0498846334  PROA      188             0.0000000000
      2766       183  ASN       HN            -10.1302806973        4.9889376812       12.0447728551  PROA      188             0.0000000000
      2767       183  ASN       CA            -11.1672828663        3.8717688576       10.5551408122  PROA      188             0.0000000000
      2768       183  ASN       HA            -10.6924187221        3.2118406458        9.8419533240  PROA      188             0.0000000000
      2769       183  ASN       CB            -11.6848624269        2.9501624867       11.7046716494  PROA      188             0.0000000000
      2770       183  ASN       HB1           -10.8128294741        2.5531788296       12.2662218396  PROA      188             0.0000000000
      2771       183  ASN       HB2           -12.2189596008        2.0930957293       11.2468177389  PROA      188             0.0000000000
      2772       183  ASN       CG            -12.6336976939        3.6042722314       12.7128180684  PROA      188             0.0000000000
      2773       183  ASN       OD1           -12.9083807942        4.8082916691       12.6844621178  PROA      188             0.0000000000
      2774       183  ASN       ND2           -13.1796982697        2.7762226821       13.6299366001  PROA      188             0.0000000000
      2775       183  ASN       HD21          -13.7432112193        3.1664505378       14.3622174114  PROA      188             0.0000000000
      2776       183  ASN       HD22          -13.0432966985        1.7881154091       13.5683511265  PROA      188             0.0000000000
      2777       183  ASN       C             -12.3100623327        4.5691050769        9.7958515395  PROA      188             0.0000000000
      2778       183  ASN       O             -13.2854203126        3.9216515298        9.4135675047  PROA      188             0.0000000000
      2779       184  SER       N             -12.1726499852        5.8807843756        9.4620384995  PROA      189             0.0000000000
      2780       184  SER       HN            -11.3634552921        6.3741912556        9.7843960710  PROA      189             0.0000000000
      2781       184  SER       CA            -13.1742959253        6.6981189923        8.7611527563  PROA      189             0.0000000000
      2782       184  SER       HA            -14.0378311105        6.7630096671        9.4025092659  PROA      189             0.0000000000
      2783       184  SER       CB            -12.7211771448        8.1548227472        8.4510566323  PROA      189             0.0000000000
      2784       184  SER       HB1           -13.4468832705        8.6493217802        7.7645702245  PROA      189             0.0000000000
      2785       184  SER       HB2           -11.7307005152        8.1508245881        7.9520415460  PROA      189             0.0000000000
      2786       184  SER       OG            -12.6650779951        8.9621765089        9.6253344823  PROA      189             0.0000000000
      2787       184  SER       HG1           -11.7450478893        8.9382406861        9.9787471069  PROA      189             0.0000000000
      2788       184  SER       C             -13.6761982488        6.1114781018        7.4569841336  PROA      189             0.0000000000
      2789       184  SER       O             -14.8202119760        6.2900596884        7.0572226710  PROA      189             0.0000000000
      2790       185  TYR       N             -12.8205493669        5.3568235518        6.7449400695  PROA      190             0.0000000000
      2791       185  TYR       HN            -11.9082460010        5.2262151859        7.1169939784  PROA      190             0.0000000000
      2792       185  TYR       CA            -13.1864092401        4.6660723140        5.5225994733  PROA      190             0.0000000000
      2793       185  TYR       HA            -13.4966169977        5.4152252143        4.8043955248  PROA      190             0.0000000000
      2794       185  TYR       CB            -11.9110241856        3.9363656886        4.9861757782  PROA      190             0.0000000000
      2795       185  TYR       HB1           -11.4456899754        3.3861551158        5.8344104259  PROA      190             0.0000000000
      2796       185  TYR       HB2           -11.1988830318        4.7109674785        4.6420230970  PROA      190             0.0000000000
      2797       185  TYR       CG            -12.1310772295        2.9526958639        3.8594295727  PROA      190             0.0000000000
      2798       185  TYR       CD1           -12.2230253604        3.4024047057        2.5339270749  PROA      190             0.0000000000
      2799       185  TYR       HD1           -12.2133975919        4.4654743833        2.3373449292  PROA      190             0.0000000000
      2800       185  TYR       CE1           -12.4240583645        2.4951108182        1.4842492734  PROA      190             0.0000000000
      2801       185  TYR       HE1           -12.5827432340        2.8664067673        0.4849904365  PROA      190             0.0000000000
      2802       185  TYR       CZ            -12.5130659405        1.1256121612        1.7514075929  PROA      190             0.0000000000
      2803       185  TYR       OH            -12.7290512602        0.2249075706        0.6912762950  PROA      190             0.0000000000
      2804       185  TYR       HH            -13.5647740726       -0.2274031470        0.8962819657  PROA      190             0.0000000000
      2805       185  TYR       CD2           -12.2339849731        1.5740891532        4.1168031128  PROA      190             0.0000000000
      2806       185  TYR       HD2           -12.1961412036        1.2188719074        5.1389933841  PROA      190             0.0000000000
      2807       185  TYR       CE2           -12.4288017232        0.6621928253        3.0689973956  PROA      190             0.0000000000
      2808       185  TYR       HE2           -12.5351473975       -0.3897658552        3.2949650022  PROA      190             0.0000000000
      2809       185  TYR       C             -14.3815554119        3.7198899320        5.6594779526  PROA      190             0.0000000000
      2810       185  TYR       O             -15.2574445674        3.7066386778        4.7993663906  PROA      190             0.0000000000
      2811       186  PHE       N             -14.4345315585        2.9152314943        6.7403269704  PROA      191             0.0000000000
      2812       186  PHE       HN            -13.7606641829        2.9989357424        7.4731313808  PROA      191             0.0000000000
      2813       186  PHE       CA            -15.5355808592        2.0080025729        7.0208483946  PROA      191             0.0000000000
      2814       186  PHE       HA            -15.7422054785        1.4531186258        6.1150760712  PROA      191             0.0000000000
      2815       186  PHE       CB            -15.1524134004        1.0036778914        8.1376274534  PROA      191             0.0000000000
      2816       186  PHE       HB1           -15.9573862277        0.2529969134        8.2962865812  PROA      191             0.0000000000
      2817       186  PHE       HB2           -14.9725196074        1.5297966722        9.1013627945  PROA      191             0.0000000000
      2818       186  PHE       CG            -13.9027545093        0.2609923419        7.7434960121  PROA      191             0.0000000000
      2819       186  PHE       CD1           -13.9549690932       -0.7819098030        6.8027029421  PROA      191             0.0000000000
      2820       186  PHE       HD1           -14.9050798645       -1.0521562286        6.3656915769  PROA      191             0.0000000000
      2821       186  PHE       CE1           -12.7949622779       -1.4872364812        6.4534409825  PROA      191             0.0000000000
      2822       186  PHE       HE1           -12.8550458093       -2.3053381957        5.7520170987  PROA      191             0.0000000000
      2823       186  PHE       CZ            -11.5693265108       -1.1549578101        7.0455225448  PROA      191             0.0000000000
      2824       186  PHE       HZ            -10.6814067770       -1.7241978617        6.8132402673  PROA      191             0.0000000000
      2825       186  PHE       CD2           -12.6704126197        0.5768461639        8.3369461474  PROA      191             0.0000000000
      2826       186  PHE       HD2           -12.6285248838        1.3485798915        9.0918107047  PROA      191             0.0000000000
      2827       186  PHE       CE2           -11.5084718261       -0.1174467952        7.9844935720  PROA      191             0.0000000000
      2828       186  PHE       HE2           -10.5797524357        0.1244062602        8.4784575842  PROA      191             0.0000000000
      2829       186  PHE       C             -16.8390306608        2.7147387927        7.3704659154  PROA      191             0.0000000000
      2830       186  PHE       O             -17.8935413324        2.3901868598        6.8272418118  PROA      191             0.0000000000
      2831       187  THR       N             -16.7828606013        3.7478946665        8.2426381061  PROA      192             0.0000000000
      2832       187  THR       HN            -15.9201502981        4.0283182972        8.6598213780  PROA      192             0.0000000000
      2833       187  THR       CA            -17.9387121781        4.5589344252        8.6357147222  PROA      192             0.0000000000
      2834       187  THR       HA            -18.7037707844        3.8740440364        8.9744437566  PROA      192             0.0000000000
      2835       187  THR       CB            -17.6817822833        5.5236255473        9.7940577506  PROA      192             0.0000000000
[truncated: 1,329,067 more chars]
