# Supplementary material for: Solvent Channels and Electric Fields Guide Proton Delivery to the Active Site of Heme Peroxidases
Source: Angew Chem Int Ed Engl. 2025 Sep 21;64(50):e202515743. doi: 10.1002/anie.202515743 (PMC12684355; doi:10.1002/anie.202515743)
Supplement: Supplementary file 7 — Supporting Information [file ANIE-64-e202515743-s009.zip › qmmm_si/Charged_Arg38/qqchem]

####

echo  $SLURM_JOBID

cp q1.inp q1.inp.no
grep -v igdesp q1.inp.no > q1.inp

if [ ! -d "$QCSCRATCH/save" ]; then
grep -v igdesp q1.inp.no | grep -v scf_guess > q1.inp
echo remove-read
fi
qchem -nt 36 q1.inp  q1.out save

cp q1.out.old q1.out.old2
cp q1.out q1.out.old
