# Supplementary material for: Solvent Channels and Electric Fields Guide Proton Delivery to the Active Site of Heme Peroxidases
Source: Angew Chem Int Ed Engl. 2025 Sep 21;64(50):e202515743. doi: 10.1002/anie.202515743 (PMC12684355; doi:10.1002/anie.202515743)
Supplement: Supplementary file 7 — Supporting Information [file ANIE-64-e202515743-s009.zip › qmmm_si/Charged_Arg38/step3_pbcsetup.crd]

* GENERATED BY CHARMM-GUI (HTTP://WWW.CHARMM-GUI.ORG) V2.0 ON SEP, 18. 2018. JOB
* SETUP PERIODIC BOUNDARY CONDITION
*  DATE:    10/ 1/18      8:10:19      CREATED BY USER: reynier
*
     44268  EXT
         1         1  GLY       N               4.9019339314      -17.6093048067        6.9160697035  PROA      2               0.0000000000
         2         1  GLY       HT1             3.9854670277      -18.0129457673        7.2178993525  PROA      2               0.0000000000
         3         1  GLY       HT2             4.7935852331      -17.4195730441        5.8844725824  PROA      2               0.0000000000
         4         1  GLY       HT3             5.0004854647      -16.6866287464        7.3967076719  PROA      2               0.0000000000
         5         1  GLY       CA              5.9862234001      -18.5561194838        7.1704912345  PROA      2               0.0000000000
         6         1  GLY       HA1             5.7788983037      -19.4521900753        6.6028142082  PROA      2               0.0000000000
         7         1  GLY       HA2             6.0492096604      -18.7242565741        8.2373939158  PROA      2               0.0000000000
         8         1  GLY       C               7.3383371039      -18.0336790523        6.6900429778  PROA      2               0.0000000000
         9         1  GLY       O               7.8522521078      -18.4651999051        5.6477612873  PROA      2               0.0000000000
        10         2  LYS       N               7.9342343287      -17.1166197328        7.4519994740  PROA      3               0.0000000000
        11         2  LYS       HN              7.6500337383      -16.9177688074        8.3842797245  PROA      3               0.0000000000
        12         2  LYS       CA              9.0362207450      -16.3109005052        6.9516901051  PROA      3               0.0000000000
        13         2  LYS       HA              9.1994691164      -16.5359016429        5.9068475454  PROA      3               0.0000000000
        14         2  LYS       CB              8.7372626347      -14.8166098978        7.0839800471  PROA      3               0.0000000000
        15         2  LYS       HB1             9.6030719734      -14.2112782262        6.7185311120  PROA      3               0.0000000000
        16         2  LYS       HB2             8.6030534317      -14.5718105523        8.1654715384  PROA      3               0.0000000000
        17         2  LYS       CG              7.5140233897      -14.3945073906        6.3416854809  PROA      3               0.0000000000
        18         2  LYS       HG1             7.2383375364      -13.3706950091        6.7060503051  PROA      3               0.0000000000
        19         2  LYS       HG2             6.6431469509      -15.0499578656        6.5455512660  PROA      3               0.0000000000
        20         2  LYS       CD              7.7787533309      -14.2581546948        4.8493544183  PROA      3               0.0000000000
        21         2  LYS       HD1             8.0848383733      -15.2515453256        4.4436466176  PROA      3               0.0000000000
        22         2  LYS       HD2             8.6103994130      -13.5406347733        4.6628928027  PROA      3               0.0000000000
        23         2  LYS       CE              6.5036391283      -13.7905583618        4.2060361149  PROA      3               0.0000000000
        24         2  LYS       HE1             6.3809812551      -12.7033310031        4.4049665316  PROA      3               0.0000000000
        25         2  LYS       HE2             5.6225022400      -14.3343681398        4.6161776217  PROA      3               0.0000000000
        26         2  LYS       NZ              6.5133205474      -13.9952037851        2.7641583389  PROA      3               0.0000000000
        27         2  LYS       HZ1             6.6967380882      -15.0130811444        2.5382372884  PROA      3               0.0000000000
        28         2  LYS       HZ2             7.3088556165      -13.4653191036        2.3370534479  PROA      3               0.0000000000
        29         2  LYS       HZ3             5.6257769029      -13.6406854746        2.3437628259  PROA      3               0.0000000000
        30         2  LYS       C              10.3536796537      -16.5896481919        7.6529231272  PROA      3               0.0000000000
        31         2  LYS       O              10.4184776371      -16.8363750594        8.8581812216  PROA      3               0.0000000000
        32         3  SER       N              11.4039915553      -16.4551109764        6.8606146980  PROA      4               0.0000000000
        33         3  SER       HN             11.2296932169      -16.3543016551        5.8706791056  PROA      4               0.0000000000
        34         3  SER       CA             12.7904873807      -16.6402806146        7.2558558035  PROA      4               0.0000000000
        35         3  SER       HA             12.8881214984      -16.6754678580        8.3274783329  PROA      4               0.0000000000
        36         3  SER       CB             13.3308325512      -17.9272076003        6.6587996671  PROA      4               0.0000000000
        37         3  SER       HB1            13.2442670224      -17.9223648672        5.5458372050  PROA      4               0.0000000000
        38         3  SER       HB2            12.6931171927      -18.7614402376        7.0338884032  PROA      4               0.0000000000
        39         3  SER       OG             14.6619605361      -18.1622607676        7.0817361830  PROA      4               0.0000000000
        40         3  SER       HG1            15.2269843902      -17.4965869276        6.6646217840  PROA      4               0.0000000000
        41         3  SER       C              13.5457440443      -15.4285143351        6.7151203265  PROA      4               0.0000000000
        42         3  SER       O              13.9310332007      -15.4193282970        5.5473044666  PROA      4               0.0000000000
        43         4  TYR       N              13.7762808318      -14.4336404699        7.5325533709  PROA      5               0.0000000000
        44         4  TYR       HN             13.6444127903      -14.5035743695        8.5226068183  PROA      5               0.0000000000
        45         4  TYR       CA             14.2936580812      -13.1943724438        6.9709124347  PROA      5               0.0000000000
        46         4  TYR       HA             13.8192464968      -13.0404393856        6.0159261660  PROA      5               0.0000000000
        47         4  TYR       CB             13.9148902355      -12.0175244956        7.8549134676  PROA      5               0.0000000000
        48         4  TYR       HB1            14.2962760823      -11.0644003105        7.4305668561  PROA      5               0.0000000000
        49         4  TYR       HB2            14.3618616310      -12.1329017641        8.8693826904  PROA      5               0.0000000000
        50         4  TYR       CG             12.4233435939      -11.8613856740        7.9822644953  PROA      5               0.0000000000
        51         4  TYR       CD1            11.6429536398      -11.4759856189        6.9025407727  PROA      5               0.0000000000
        52         4  TYR       HD1            12.1043167859      -11.2634668539        5.9480941709  PROA      5               0.0000000000
        53         4  TYR       CE1            10.2695029617      -11.3166196990        7.0308557695  PROA      5               0.0000000000
        54         4  TYR       HE1             9.6811788060      -11.0097028826        6.1760035913  PROA      5               0.0000000000
        55         4  TYR       CZ              9.6623743398      -11.5645779065        8.2421239330  PROA      5               0.0000000000
        56         4  TYR       OH              8.2845523026      -11.4280957310        8.4016515148  PROA      5               0.0000000000
        57         4  TYR       HH              7.9333139933      -10.9765759877        7.6044193946  PROA      5               0.0000000000
        58         4  TYR       CD2            11.7909881292      -12.1031923901        9.1845456930  PROA      5               0.0000000000
        59         4  TYR       HD2            12.3790485562      -12.3674452742       10.0519501079  PROA      5               0.0000000000
        60         4  TYR       CE2            10.4153785999      -11.9455430308        9.3144075515  PROA      5               0.0000000000
        61         4  TYR       HE2             9.9380761532      -12.0753161421       10.2750336827  PROA      5               0.0000000000
        62         4  TYR       C              15.8123300738      -13.2465937874        6.7846939872  PROA      5               0.0000000000
        63         4  TYR       O              16.5378915492      -13.7369579903        7.6546097842  PROA      5               0.0000000000
        64         5  PRO       N              16.3028041095      -12.6728371911        5.6907037731  PROA      6               0.0000000000
        65         5  PRO       CD             15.5864625700      -11.8232327237        4.7293526158  PROA      6               0.0000000000
        66         5  PRO       HD1            15.0895554765      -10.9634172070        5.2311566723  PROA      6               0.0000000000
        67         5  PRO       HD2            14.8300120467      -12.4431287414        4.1965426526  PROA      6               0.0000000000
        68         5  PRO       CA             17.7144070833      -12.7765489891        5.3567458308  PROA      6               0.0000000000
        69         5  PRO       HA             18.0580103022      -13.7927155644        5.4948250742  PROA      6               0.0000000000
        70         5  PRO       CB             17.7589107700      -12.3158184399        3.8924576819  PROA      6               0.0000000000
        71         5  PRO       HB1            17.5688453596      -13.2031627803        3.2402183390  PROA      6               0.0000000000
        72         5  PRO       HB2            18.7449795790      -11.8856542715        3.6010484820  PROA      6               0.0000000000
        73         5  PRO       CG             16.6598446279      -11.3865548667        3.7808878527  PROA      6               0.0000000000
        74         5  PRO       HG1            17.0339423299      -10.3948715836        4.1402742353  PROA      6               0.0000000000
        75         5  PRO       HG2            16.2908094882      -11.2668061315        2.7399353680  PROA      6               0.0000000000
        76         5  PRO       C              18.5442580572      -11.8782478286        6.2530852677  PROA      6               0.0000000000
        77         5  PRO       O              18.0684492634      -10.9314037267        6.8854073679  PROA      6               0.0000000000
        78         6  THR       N              19.8112275135      -12.2073302920        6.3205176701  PROA      7               0.0000000000
        79         6  THR       HN             20.1861595585      -12.9501956178        5.7568698897  PROA      7               0.0000000000
        80         6  THR       CA             20.7405601954      -11.4390331702        7.1215715380  PROA      7               0.0000000000
        81         6  THR       HA             20.1921313913      -10.9626890497        7.9319106618  PROA      7               0.0000000000
        82         6  THR       CB             21.9015574550      -12.3356976137        7.5619738982  PROA      7               0.0000000000
        83         6  THR       HB             21.4264413248      -12.1604421709        8.5872800169  PROA      7               0.0000000000
        84         6  THR       OG1            21.4063429981      -13.3931813978        8.3995863908  PROA      7               0.0000000000
        85         6  THR       HG1            20.4429740218      -13.3843963621        8.2856657010  PROA      7               0.0000000000
        86         6  THR       CG2            22.9488875757      -11.5545306102        8.3002108053  PROA      7               0.0000000000
        87         6  THR       HG21           22.6158483600      -10.7532104307        8.9999619078  PROA      7               0.0000000000
        88         6  THR       HG22           23.6053715972      -11.0509958327        7.5549157956  PROA      7               0.0000000000
        89         6  THR       HG23           23.6204853833      -12.2475695083        8.8578113247  PROA      7               0.0000000000
        90         6  THR       C              21.2358131511      -10.2757699372        6.2643451032  PROA      7               0.0000000000
        91         6  THR       O              21.5143237565      -10.4569655748        5.0711095926  PROA      7               0.0000000000
        92         7  VAL       N              21.2838071364       -9.0780186112        6.8575620436  PROA      8               0.0000000000
        93         7  VAL       HN             21.0524496117       -8.9579025271        7.8196801836  PROA      8               0.0000000000
        94         7  VAL       CA             21.8633860969       -7.9154484088        6.2168111146  PROA      8               0.0000000000
        95         7  VAL       HA             22.3855985974       -8.2167458159        5.3187445269  PROA      8               0.0000000000
        96         7  VAL       CB             20.8111259541       -6.8259920373        5.8214588584  PROA      8               0.0000000000
        97         7  VAL       HB             21.3529784708       -6.0242429250        5.2674511441  PROA      8               0.0000000000
        98         7  VAL       CG1            19.7907546878       -7.4242925608        4.8343965694  PROA      8               0.0000000000
        99         7  VAL       HG11           19.1659046340       -8.1936551066        5.3348178612  PROA      8               0.0000000000
       100         7  VAL       HG12           20.3126283194       -7.9031195842        3.9804763617  PROA      8               0.0000000000
       101         7  VAL       HG13           19.1183955007       -6.6308610563        4.4440573996  PROA      8               0.0000000000
       102         7  VAL       CG2            20.1433315743       -6.1708800457        7.0483757035  PROA      8               0.0000000000
       103         7  VAL       HG21           20.8811000876       -5.7091450050        7.7352189706  PROA      8               0.0000000000
       104         7  VAL       HG22           19.5423495334       -6.9171793575        7.6038758972  PROA      8               0.0000000000
       105         7  VAL       HG23           19.4475382226       -5.3761783603        6.7040063573  PROA      8               0.0000000000
       106         7  VAL       C              22.9148347891       -7.3875574128        7.1749304935  PROA      8               0.0000000000
       107         7  VAL       O              22.8534542519       -7.6126666188        8.3909894045  PROA      8               0.0000000000
       108         8  SER       N              23.8962865041       -6.6901790372        6.6189017781  PROA      9               0.0000000000
       109         8  SER       HN             23.8860302976       -6.4915496644        5.6439557283  PROA      9               0.0000000000
       110         8  SER       CA             24.9689208531       -6.1473318163        7.4305374402  PROA      9               0.0000000000
       111         8  SER       HA             25.3864089371       -6.9460829724        8.0302520600  PROA      9               0.0000000000
       112         8  SER       CB             26.0650758267       -5.5546539636        6.5382811784  PROA      9               0.0000000000
       113         8  SER       HB1            26.3255806936       -6.2679862114        5.7236179903  PROA      9               0.0000000000
       114         8  SER       HB2            26.9909812947       -5.3840001839        7.1370032897  PROA      9               0.0000000000
       115         8  SER       OG             25.6170643153       -4.3086967124        5.9910899743  PROA      9               0.0000000000
       116         8  SER       HG1            26.1861079726       -3.6420159268        6.4090319811  PROA      9               0.0000000000
       117         8  SER       C              24.4609549974       -5.0670824160        8.3741840491  PROA      9               0.0000000000
       118         8  SER       O              23.3861919887       -4.4944583951        8.2136592667  PROA      9               0.0000000000
       119         9  ALA       N              25.2795534075       -4.7825469812        9.3675853926  PROA      10              0.0000000000
       120         9  ALA       HN             26.1064796460       -5.3220924901        9.5739398189  PROA      10              0.0000000000
       121         9  ALA       CA             24.9834577270       -3.7032113503       10.2956052975  PROA      10              0.0000000000
       122         9  ALA       HA             24.0216752823       -3.8965095511       10.7534666833  PROA      10              0.0000000000
       123         9  ALA       CB             26.0656444991       -3.6201274874       11.3848421230  PROA      10              0.0000000000
       124         9  ALA       HB1            27.0686982904       -3.4203901124       10.9514370272  PROA      10              0.0000000000
       125         9  ALA       HB2            26.1098053794       -4.5963185630       11.9107011145  PROA      10              0.0000000000
       126         9  ALA       HB3            25.8292358365       -2.8385224869       12.1387889345  PROA      10              0.0000000000
       127         9  ALA       C              24.8711145986       -2.3629079795        9.5891296110  PROA      10              0.0000000000
       128         9  ALA       O              24.0338314296       -1.5465189267        9.9658998452  PROA      10              0.0000000000
       129        10  ASP       N              25.7182132966       -2.0965629278        8.5896591965  PROA      11              0.0000000000
       130        10  ASP       HN             26.5140458820       -2.6780812651        8.4150732294  PROA      11              0.0000000000
       131        10  ASP       CA             25.5904776209       -0.8537700809        7.8452919909  PROA      11              0.0000000000
       132        10  ASP       HA             25.6288964495       -0.0242479654        8.5400804545  PROA      11              0.0000000000
       133        10  ASP       CB             26.7141995404       -0.7311540687        6.8196193525  PROA      11              0.0000000000
       134        10  ASP       HB1            26.5259506936        0.1092661398        6.1175397031  PROA      11              0.0000000000
       135        10  ASP       HB2            26.8235584265       -1.6544492664        6.2194731941  PROA      11              0.0000000000
       136        10  ASP       CG             28.0717839405       -0.4260696966        7.4754753750  PROA      11              0.0000000000
       137        10  ASP       OD1            28.0778885625        0.1869638271        8.5592750024  PROA      11              0.0000000000
       138        10  ASP       OD2            29.1336042461       -0.8116305374        6.9417971230  PROA      11              0.0000000000
       139        10  ASP       C              24.2433103244       -0.7632724826        7.1471111691  PROA      11              0.0000000000
       140        10  ASP       O              23.6496431583        0.3171592333        7.0869812830  PROA      11              0.0000000000
       141        11  TYR       N              23.7668177622       -1.8687668216        6.5831793431  PROA      12              0.0000000000
       142        11  TYR       HN             24.2722744905       -2.7284514773        6.5857459455  PROA      12              0.0000000000
       143        11  TYR       CA             22.4426248977       -1.8755621612        5.9584305287  PROA      12              0.0000000000
       144        11  TYR       HA             22.4198229049       -1.1048109259        5.1991278632  PROA      12              0.0000000000
       145        11  TYR       CB             22.1787249310       -3.2381339020        5.3076563292  PROA      12              0.0000000000
       146        11  TYR       HB1            21.9491941666       -4.0114494273        6.0726797745  PROA      12              0.0000000000
       147        11  TYR       HB2            23.1195728696       -3.5581180602        4.8038876467  PROA      12              0.0000000000
       148        11  TYR       CG             21.0951496095       -3.2665442356        4.2584054653  PROA      12              0.0000000000
       149        11  TYR       CD1            19.7581846350       -3.1761298886        4.6281173842  PROA      12              0.0000000000
       150        11  TYR       HD1            19.4882881511       -3.0739799238        5.6720160934  PROA      12              0.0000000000
       151        11  TYR       CE1            18.7605723528       -3.2478114597        3.6896092667  PROA      12              0.0000000000
       152        11  TYR       HE1            17.7193456960       -3.1568615826        3.9754461844  PROA      12              0.0000000000
       153        11  TYR       CZ             19.0808823602       -3.3374025906        2.3667457332  PROA      12              0.0000000000
       154        11  TYR       OH             18.0939261621       -3.3987247151        1.4242214311  PROA      12              0.0000000000
       155        11  TYR       HH             17.8672054956       -4.3327118652        1.2646503330  PROA      12              0.0000000000
       156        11  TYR       CD2            21.3760902535       -3.3970900226        2.9049679337  PROA      12              0.0000000000
       157        11  TYR       HD2            22.4042499217       -3.4983002564        2.5826853425  PROA      12              0.0000000000
       158        11  TYR       CE2            20.3751284624       -3.4326721755        1.9727536862  PROA      12              0.0000000000
       159        11  TYR       HE2            20.6049730578       -3.5585111658        0.9214815120  PROA      12              0.0000000000
       160        11  TYR       C              21.3721773817       -1.5374094858        6.9950601075  PROA      12              0.0000000000
       161        11  TYR       O              20.4682341253       -0.7438543298        6.7369287384  PROA      12              0.0000000000
       162        12  GLN       N              21.4849770242       -2.1012531298        8.1946798746  PROA      13              0.0000000000
       163        12  GLN       HN             22.2030628971       -2.7618650756        8.4098820997  PROA      13              0.0000000000
       164        12  GLN       CA             20.4533447790       -1.8679339681        9.1943593629  PROA      13              0.0000000000
       165        12  GLN       HA             19.4888484350       -2.0327993558        8.7308730934  PROA      13              0.0000000000
       166        12  GLN       CB             20.6228626819       -2.8158612863       10.3714453750  PROA      13              0.0000000000
       167        12  GLN       HB1            21.6196630206       -2.6700591783       10.8478540117  PROA      13              0.0000000000
       168        12  GLN       HB2            20.6001042309       -3.8597995526        9.9765936099  PROA      13              0.0000000000
       169        12  GLN       CG             19.5185979452       -2.6573991225       11.4200631003  PROA      13              0.0000000000
       170        12  GLN       HG1            19.6001561139       -1.6823151498       11.9387949969  PROA      13              0.0000000000
       171        12  GLN       HG2            19.6302160530       -3.4479349278       12.1958921321  PROA      13              0.0000000000
       172        12  GLN       CD             18.1458184756       -2.8003774072       10.8330309566  PROA      13              0.0000000000
       173        12  GLN       OE1            17.8315508523       -3.8177116628       10.2093340163  PROA      13              0.0000000000
       174        12  GLN       NE2            17.3045710545       -1.7668487712       11.0069226900  PROA      13              0.0000000000
       175        12  GLN       HE21           16.5451936306       -1.7438316655       10.3621841577  PROA      13              0.0000000000
       176        12  GLN       HE22           17.5479335997       -0.9847874632       11.5720169634  PROA      13              0.0000000000
       177        12  GLN       C              20.4767852117       -0.4325364387        9.6763360000  PROA      13              0.0000000000
       178        12  GLN       O              19.4192089695        0.1427340042        9.9616470746  PROA      13              0.0000000000
       179        13  LYS       N              21.6641306130        0.1616747559        9.7528144567  PROA      14              0.0000000000
       180        13  LYS       HN             22.5102427207       -0.3736120836        9.6963739119  PROA      14              0.0000000000
       181        13  LYS       CA             21.7656246691        1.5649746804       10.0986500799  PROA      14              0.0000000000
       182        13  LYS       HA             21.2305283923        1.7392934497       11.0214533396  PROA      14              0.0000000000
       183        13  LYS       CB             23.2106875535        1.9905947784       10.2442859014  PROA      14              0.0000000000
       184        13  LYS       HB1            23.2670005716        3.0977564687       10.1438338878  PROA      14              0.0000000000
       185        13  LYS       HB2            23.8084015137        1.5571712065        9.4072692111  PROA      14              0.0000000000
       186        13  LYS       CG             23.8083520281        1.6053618802       11.5559694722  PROA      14              0.0000000000
       187        13  LYS       HG1            23.8699262971        0.5063973265       11.5360914425  PROA      14              0.0000000000
       188        13  LYS       HG2            23.1772882668        1.9100233681       12.4168263182  PROA      14              0.0000000000
       189        13  LYS       CD             25.2623867965        2.1201397257       11.7096303397  PROA      14              0.0000000000
       190        13  LYS       HD1            25.8406828432        1.6726894028       10.8715737348  PROA      14              0.0000000000
       191        13  LYS       HD2            25.7286990437        1.8587435528       12.6734363026  PROA      14              0.0000000000
       192        13  LYS       CE             25.4064234252        3.6477333596       11.5552278163  PROA      14              0.0000000000
       193        13  LYS       HE1            25.0386025829        4.0351384358       10.5854147501  PROA      14              0.0000000000
       194        13  LYS       HE2            26.4978099772        3.8822578164       11.5972358222  PROA      14              0.0000000000
       195        13  LYS       NZ             24.7612006992        4.3968465420       12.6587254709  PROA      14              0.0000000000
       196        13  LYS       HZ1            24.9173529254        3.8571073742       13.5362074318  PROA      14              0.0000000000
       197        13  LYS       HZ2            23.7484227058        4.4578877207       12.4514703847  PROA      14              0.0000000000
       198        13  LYS       HZ3            25.2226346347        5.3308460802       12.7444004179  PROA      14              0.0000000000
       199        13  LYS       C              21.1392560115        2.4339148657        9.0399592567  PROA      14              0.0000000000
       200        13  LYS       O              20.5619906625        3.4824480540        9.3636085575  PROA      14              0.0000000000
       201        14  ALA       N              21.2920218226        2.0364449976        7.7719193083  PROA      15              0.0000000000
       202        14  ALA       HN             21.8431450968        1.2278471328        7.5472668257  PROA      15              0.0000000000
       203        14  ALA       CA             20.7107439382        2.8087706053        6.6922178788  PROA      15              0.0000000000
       204        14  ALA       HA             20.9632381340        3.8515356825        6.8305940077  PROA      15              0.0000000000
       205        14  ALA       CB             21.2350480261        2.3722628946        5.3337270832  PROA      15              0.0000000000
       206        14  ALA       HB1            20.9832334670        1.3112946066        5.1188029736  PROA      15              0.0000000000
       207        14  ALA       HB2            22.3448969612        2.4617910859        5.3226905343  PROA      15              0.0000000000
       208        14  ALA       HB3            20.8292992768        3.0078006496        4.5139597435  PROA      15              0.0000000000
       209        14  ALA       C              19.1939841113        2.7085468024        6.7074105362  PROA      15              0.0000000000
       210        14  ALA       O              18.5308392556        3.6872210452        6.3966668688  PROA      15              0.0000000000
       211        15  VAL       N              18.6356715065        1.5408599182        7.0515142644  PROA      16              0.0000000000
       212        15  VAL       HN             19.1629201624        0.6960326619        7.1810123695  PROA      16              0.0000000000
       213        15  VAL       CA             17.1912945560        1.4310981363        7.2095065933  PROA      16              0.0000000000
       214        15  VAL       HA             16.7163311579        1.6989838402        6.2754763085  PROA      16              0.0000000000
       215        15  VAL       CB             16.7815963203       -0.0022176738        7.5852021407  PROA      16              0.0000000000
       216        15  VAL       HB             17.3746748623       -0.3331773442        8.4699095197  PROA      16              0.0000000000
       217        15  VAL       CG1            15.3028705553       -0.0590779482        7.9369122783  PROA      16              0.0000000000
       218        15  VAL       HG11           14.6818620741        0.3649071655        7.1194968330  PROA      16              0.0000000000
       219        15  VAL       HG12           15.0700082082        0.4863312333        8.8784250603  PROA      16              0.0000000000
       220        15  VAL       HG13           14.9960465156       -1.1179195256        8.0869832640  PROA      16              0.0000000000
       221        15  VAL       CG2            17.0913582371       -0.9740119282        6.4051265152  PROA      16              0.0000000000
       222        15  VAL       HG21           18.1446320098       -0.8947169959        6.0740069636  PROA      16              0.0000000000
       223        15  VAL       HG22           16.4334008633       -0.7466462593        5.5409763177  PROA      16              0.0000000000
       224        15  VAL       HG23           16.9102337079       -2.0186417761        6.7283243052  PROA      16              0.0000000000
       225        15  VAL       C              16.7129994056        2.4289931656        8.2525081559  PROA      16              0.0000000000
       226        15  VAL       O              15.7304369770        3.1522547086        8.0581249925  PROA      16              0.0000000000
       227        16  GLU       N              17.3762064792        2.4474024932        9.3931182883  PROA      17              0.0000000000
       228        16  GLU       HN             18.1262599301        1.8051949397        9.5608490966  PROA      17              0.0000000000
       229        16  GLU       CA             16.8767195444        3.2606458664       10.4802636410  PROA      17              0.0000000000
       230        16  GLU       HA             15.8255444501        3.0438189764       10.6231333379  PROA      17              0.0000000000
       231        16  GLU       CB             17.6518844904        2.9264728328       11.7537049196  PROA      17              0.0000000000
       232        16  GLU       HB1            17.4534061654        3.6894369196       12.5466234840  PROA      17              0.0000000000
       233        16  GLU       HB2            18.7426294276        2.9451259832       11.5326145519  PROA      17              0.0000000000
       234        16  GLU       CG             17.2741515586        1.5755151253       12.3029007907  PROA      17              0.0000000000
       235        16  GLU       HG1            17.8503286252        1.3421390273       13.2208465629  PROA      17              0.0000000000
       236        16  GLU       HG2            17.4959478414        0.7870197822       11.5569151261  PROA      17              0.0000000000
       237        16  GLU       CD             15.7811428671        1.4959790649       12.6431302165  PROA      17              0.0000000000
       238        16  GLU       OE1            15.2029038546        2.5090415569       13.1187067422  PROA      17              0.0000000000
       239        16  GLU       OE2            15.1795018739        0.4275836902       12.3943563462  PROA      17              0.0000000000
       240        16  GLU       C              16.9556794251        4.7355471291       10.1280795945  PROA      17              0.0000000000
       241        16  GLU       O              16.0321906032        5.5019994747       10.4319121109  PROA      17              0.0000000000
       242        17  LYS       N              18.0224877191        5.1468327747        9.4402851619  PROA      18              0.0000000000
       243        17  LYS       HN             18.7194440801        4.4927390094        9.1451504986  PROA      18              0.0000000000
       244        17  LYS       CA             18.1847843937        6.5495265328        9.0686832101  PROA      18              0.0000000000
       245        17  LYS       HA             17.9277216477        7.1754306303        9.9100786985  PROA      18              0.0000000000
       246        17  LYS       CB             19.6306038320        6.8534265582        8.6297117689  PROA      18              0.0000000000
       247        17  LYS       HB1            19.6665063951        7.9258901351        8.3117923530  PROA      18              0.0000000000
       248        17  LYS       HB2            19.8696800628        6.2339124607        7.7327665054  PROA      18              0.0000000000
       249        17  LYS       CG             20.7072552649        6.6485439779        9.6618899611  PROA      18              0.0000000000
       250        17  LYS       HG1            20.9817033928        5.5921734361        9.5891099167  PROA      18              0.0000000000
       251        17  LYS       HG2            20.3466864721        6.9606702266       10.6651281375  PROA      18              0.0000000000
       252        17  LYS       CD             22.0251729871        7.3782406116        9.3210429275  PROA      18              0.0000000000
       253        17  LYS       HD1            21.8901525303        8.4710064838        9.4942363404  PROA      18              0.0000000000
       254        17  LYS       HD2            22.2647429176        7.2517651609        8.2433531157  PROA      18              0.0000000000
       255        17  LYS       CE             23.1557375757        6.8647289970       10.1603209104  PROA      18              0.0000000000
       256        17  LYS       HE1            24.0684353874        7.4839105156       10.0636269895  PROA      18              0.0000000000
       257        17  LYS       HE2            23.4214390047        5.8337516790        9.8348768444  PROA      18              0.0000000000
       258        17  LYS       NZ             22.7724600734        6.7668709776       11.5932749098  PROA      18              0.0000000000
       259        17  LYS       HZ1            22.0328902507        6.0555733882       11.7907155558  PROA      18              0.0000000000
       260        17  LYS       HZ2            22.3137998264        7.6916929327       11.8247484972  PROA      18              0.0000000000
       261        17  LYS       HZ3            23.5893203210        6.7717302212       12.2274524476  PROA      18              0.0000000000
       262        17  LYS       C              17.2243433351        6.9320815766        7.9510846187  PROA      18              0.0000000000
       263        17  LYS       O              16.6626761737        8.0315922407        7.9483828914  PROA      18              0.0000000000
       264        18  ALA       N              16.9777130374        6.0186216196        7.0121206134  PROA      19              0.0000000000
       265        18  ALA       HN             17.4849076434        5.1543877749        6.9458261054  PROA      19              0.0000000000
       266        18  ALA       CA             16.0263672782        6.3091358828        5.9369575051  PROA      19              0.0000000000
       267        18  ALA       HA             16.2541578224        7.2760822313        5.5084076818  PROA      19              0.0000000000
       268        18  ALA       CB             16.1046613040        5.2392534527        4.8408719102  PROA      19              0.0000000000
       269        18  ALA       HB1            15.9117208429        4.2257818471        5.2555388418  PROA      19              0.0000000000
       270        18  ALA       HB2            17.1197947747        5.2327835105        4.3880099101  PROA      19              0.0000000000
       271        18  ALA       HB3            15.3661941161        5.4453767008        4.0367675576  PROA      19              0.0000000000
       272        18  ALA       C              14.6129041226        6.3804640354        6.4702840489  PROA      19              0.0000000000
       273        18  ALA       O              13.8241180206        7.2091701371        6.0336919255  PROA      19              0.0000000000
       274        19  LYS       N              14.2886047705        5.5312037584        7.4309899936  PROA      20              0.0000000000
       275        19  LYS       HN             14.9113780581        4.8098825676        7.7391059994  PROA      20              0.0000000000
       276        19  LYS       CA             12.9720263601        5.5993247069        8.0552454106  PROA      20              0.0000000000
       277        19  LYS       HA             12.2276641215        5.3896176896        7.2985173324  PROA      20              0.0000000000
       278        19  LYS       CB             12.8638148031        4.5997246632        9.1778495312  PROA      20              0.0000000000
       279        19  LYS       HB1            13.5194674587        4.8499332989       10.0399634871  PROA      20              0.0000000000
       280        19  LYS       HB2            13.2005478204        3.6019868228        8.8061636696  PROA      20              0.0000000000
       281        19  LYS       CG             11.4226205068        4.4873476676        9.6134243367  PROA      20              0.0000000000
       282        19  LYS       HG1            10.7752123677        4.1979508531        8.7575692505  PROA      20              0.0000000000
       283        19  LYS       HG2            11.0586034408        5.4703080362        9.9960189877  PROA      20              0.0000000000
       284        19  LYS       CD             11.2979664063        3.4657308398       10.7254973614  PROA      20              0.0000000000
       285        19  LYS       HD1            12.0420142357        3.7132925388       11.5231952066  PROA      20              0.0000000000
       286        19  LYS       HD2            11.5776044909        2.4638088311       10.3172056832  PROA      20              0.0000000000
       287        19  LYS       CE              9.9244122051        3.4177881259       11.3302083276  PROA      20              0.0000000000
       288        19  LYS       HE1             9.1460469637        3.1754381086       10.5718128596  PROA      20              0.0000000000
       289        19  LYS       HE2             9.6611185203        4.3836641621       11.8018316886  PROA      20              0.0000000000
       290        19  LYS       NZ              9.8797935256        2.3573251953       12.3764079004  PROA      20              0.0000000000
       291        19  LYS       HZ1            10.7466694742        2.3979550212       12.9527750510  PROA      20              0.0000000000
       292        19  LYS       HZ2             9.7787734216        1.4429196143       11.9253336109  PROA      20              0.0000000000
       293        19  LYS       HZ3             9.0751311686        2.4993511198       13.0287005325  PROA      20              0.0000000000
       294        19  LYS       C              12.6963250953        6.9874479781        8.5973750966  PROA      20              0.0000000000
       295        19  LYS       O              11.6122101643        7.5473203515        8.3928396673  PROA      20              0.0000000000
       296        20  LYS       N              13.6531932267        7.5484907040        9.3258175713  PROA      21              0.0000000000
       297        20  LYS       HN             14.4937316643        7.0522625984        9.5261076659  PROA      21              0.0000000000
       298        20  LYS       CA             13.4670166476        8.8955914080        9.8335891486  PROA      21              0.0000000000
       299        20  LYS       HA             12.5476249694        8.9320967911       10.3975999682  PROA      21              0.0000000000
       300        20  LYS       CB             14.6043139300        9.2898584073       10.7490160570  PROA      21              0.0000000000
       301        20  LYS       HB1            14.4895349321       10.3614175948       11.0470965164  PROA      21              0.0000000000
       302        20  LYS       HB2            15.5720692497        9.1950106879       10.1983607123  PROA      21              0.0000000000
       303        20  LYS       CG             14.6258331456        8.4522384121       11.9531517084  PROA      21              0.0000000000
       304        20  LYS       HG1            14.7056603469        7.3699991549       11.6955216372  PROA      21              0.0000000000
       305        20  LYS       HG2            13.6868142083        8.5713155713       12.5380551052  PROA      21              0.0000000000
       306        20  LYS       CD             15.8416888272        8.8643838557       12.7989442923  PROA      21              0.0000000000
       307        20  LYS       HD1            15.7570414691        9.9663434101       12.9485601703  PROA      21              0.0000000000
       308        20  LYS       HD2            16.7772092974        8.6997171548       12.2221529737  PROA      21              0.0000000000
       309        20  LYS       CE             15.8581428562        8.2342560609       14.1603260268  PROA      21              0.0000000000
       310        20  LYS       HE1            14.8423531933        8.0599973607       14.5748813448  PROA      21              0.0000000000
       311        20  LYS       HE2            16.4511209510        8.8577552007       14.8679370193  PROA      21              0.0000000000
       312        20  LYS       NZ             16.5625545420        6.9509860547       14.0296804446  PROA      21              0.0000000000
       313        20  LYS       HZ1            17.4686002082        7.1045779879       13.5190463621  PROA      21              0.0000000000
       314        20  LYS       HZ2            15.9513171711        6.2789132499       13.4958713975  PROA      21              0.0000000000
       315        20  LYS       HZ3            16.8411220032        6.5316523102       14.9400303018  PROA      21              0.0000000000
       316        20  LYS       C              13.3605712609        9.9175062989        8.7380672020  PROA      21              0.0000000000
       317        20  LYS       O              12.5316429026       10.8147565055        8.8102464467  PROA      21              0.0000000000
       318        21  LYS       N              14.2085774614        9.8275828577        7.7246347876  PROA      22              0.0000000000
       319        21  LYS       HN             14.8994526255        9.1028343236        7.6572428473  PROA      22              0.0000000000
       320        21  LYS       CA             14.1555961098       10.8214682762        6.6732710297  PROA      22              0.0000000000
       321        21  LYS       HA             14.1806072250       11.8086594068        7.1145890027  PROA      22              0.0000000000
       322        21  LYS       CB             15.3504818010       10.6702911430        5.7372311483  PROA      22              0.0000000000
       323        21  LYS       HB1            15.2565318667       11.3998017445        4.9044611012  PROA      22              0.0000000000
       324        21  LYS       HB2            15.3479747270        9.6462125211        5.2965277545  PROA      22              0.0000000000
       325        21  LYS       CG             16.7282942461       10.8972107171        6.4069828732  PROA      22              0.0000000000
       326        21  LYS       HG1            17.4908776191       10.4670627122        5.7125015263  PROA      22              0.0000000000
       327        21  LYS       HG2            16.8033933016       10.3516507590        7.3676364185  PROA      22              0.0000000000
       328        21  LYS       CD             17.0783660778       12.3510194954        6.5733221311  PROA      22              0.0000000000
       329        21  LYS       HD1            16.3441682118       12.8266067648        7.2627433828  PROA      22              0.0000000000
       330        21  LYS       HD2            17.0132294866       12.8757908917        5.5924520404  PROA      22              0.0000000000
       331        21  LYS       CE             18.4976030748       12.5125266835        7.1352071499  PROA      22              0.0000000000
       332        21  LYS       HE1            19.2417756934       12.2083076864        6.3700381360  PROA      22              0.0000000000
       333        21  LYS       HE2            18.6473657265       11.8931952448        8.0440987567  PROA      22              0.0000000000
       334        21  LYS       NZ             18.7769785980       13.9346859023        7.5039231292  PROA      22              0.0000000000
       335        21  LYS       HZ1            18.2124361515       14.2281680636        8.3308062519  PROA      22              0.0000000000
       336        21  LYS       HZ2            18.5188822578       14.5857796473        6.7304946077  PROA      22              0.0000000000
       337        21  LYS       HZ3            19.7873051881       14.0850998461        7.7186044700  PROA      22              0.0000000000
       338        21  LYS       C              12.8556127820       10.7090344254        5.9062534441  PROA      22              0.0000000000
       339        21  LYS       O              12.3016702159       11.7309506383        5.5095156375  PROA      22              0.0000000000
       340        22  LEU       N              12.3395306830        9.4840412012        5.7427484966  PROA      23              0.0000000000
       341        22  LEU       HN             12.8398964246        8.6677788041        6.0439851041  PROA      23              0.0000000000
       342        22  LEU       CA             11.0791769341        9.2731555364        5.0562525652  PROA      23              0.0000000000
       343        22  LEU       HA             11.1080253063        9.7783856032        4.1012265676  PROA      23              0.0000000000
       344        22  LEU       CB             10.8582062020        7.7661510318        4.8539672257  PROA      23              0.0000000000
       345        22  LEU       HB1             9.7739214512        7.5459743558        4.7199595698  PROA      23              0.0000000000
       346        22  LEU       HB2            11.1973385104        7.2178356954        5.7596241207  PROA      23              0.0000000000
       347        22  LEU       CG             11.5706356732        7.1946158574        3.6094826765  PROA      23              0.0000000000
       348        22  LEU       HG             12.6310551153        7.5460042329        3.6233670917  PROA      23              0.0000000000
       349        22  LEU       CD1            11.6060982395        5.6638747952        3.6456518176  PROA      23              0.0000000000
       350        22  LEU       HD11           10.5755468263        5.2562553087        3.6967084410  PROA      23              0.0000000000
       351        22  LEU       HD12           12.1661277558        5.3144720194        4.5404606176  PROA      23              0.0000000000
       352        22  LEU       HD13           12.1039006234        5.2533968888        2.7391913728  PROA      23              0.0000000000
       353        22  LEU       CD2            10.9258465345        7.6667735984        2.2819454701  PROA      23              0.0000000000
       354        22  LEU       HD21           10.9672087040        8.7706882669        2.1877444007  PROA      23              0.0000000000
       355        22  LEU       HD22            9.8659154035        7.3413757710        2.2341926262  PROA      23              0.0000000000
       356        22  LEU       HD23           11.4696173498        7.2273118849        1.4182365788  PROA      23              0.0000000000
       357        22  LEU       C               9.9252321401        9.8903826363        5.8367441536  PROA      23              0.0000000000
       358        22  LEU       O               8.9909639968       10.4384344558        5.2451063932  PROA      23              0.0000000000
       359        23  ARG       N               9.9800167323        9.8080875357        7.1736492231  PROA      24              0.0000000000
       360        23  ARG       HN             10.6886803272        9.2591973681        7.6223856186  PROA      24              0.0000000000
       361        23  ARG       CA              8.9269039848       10.3934291874        7.9728548861  PROA      24              0.0000000000
       362        23  ARG       HA              7.9775336348        9.9629339655        7.6877804116  PROA      24              0.0000000000
       363        23  ARG       CB              9.1634833970       10.1842422502        9.4511109556  PROA      24              0.0000000000
       364        23  ARG       HB1             8.4668491717       10.8443685532       10.0294351526  PROA      24              0.0000000000
       365        23  ARG       HB2            10.1969010294       10.5314954596        9.6900977398  PROA      24              0.0000000000
       366        23  ARG       CG              8.9947171445        8.7890327464       10.0165765979  PROA      24              0.0000000000
       367        23  ARG       HG1             9.5007001595        8.0141966073        9.4066850351  PROA      24              0.0000000000
       368        23  ARG       HG2             7.9042246643        8.5497922498       10.0439617389  PROA      24              0.0000000000
       369        23  ARG       CD              9.5354018857        8.8239362768       11.4104775106  PROA      24              0.0000000000
       370        23  ARG       HD1             9.1382771440        9.7079880215       11.9642876221  PROA      24              0.0000000000
       371        23  ARG       HD2            10.6411693716        8.9042503172       11.3317404856  PROA      24              0.0000000000
       372        23  ARG       NE              9.1814804925        7.6308957752       12.1675006338  PROA      24              0.0000000000
       373        23  ARG       HE              8.2738186884        7.1796076985       12.0040311303  PROA      24              0.0000000000
       374        23  ARG       CZ              9.9002717290        7.0854682734       13.1465823457  PROA      24              0.0000000000
       375        23  ARG       NH1            11.0649741598        7.6238255265       13.5283502275  PROA      24              0.0000000000
       376        23  ARG       HH11           11.1829424278        8.6113713205       13.3615832430  PROA      24              0.0000000000
       377        23  ARG       HH12           11.6121585662        7.1430300436       14.1839725216  PROA      24              0.0000000000
       378        23  ARG       NH2             9.4419555840        6.0140579856       13.7429013094  PROA      24              0.0000000000
       379        23  ARG       HH21            9.9204416123        5.6421015169       14.5224340228  PROA      24              0.0000000000
       380        23  ARG       HH22            8.4771101195        5.7744245885       13.5435742176  PROA      24              0.0000000000
       381        23  ARG       C               8.8457834177       11.8736037057        7.6920812243  PROA      24              0.0000000000
       382        23  ARG       O               7.7754947732       12.4034377996        7.3797704009  PROA      24              0.0000000000
       383        24  GLY       N               9.9874146919       12.5655302261        7.7989724031  PROA      25              0.0000000000
       384        24  GLY       HN             10.8336485124       12.0966915850        8.0672322989  PROA      25              0.0000000000
       385        24  GLY       CA              9.9927361550       14.0065868710        7.6102995957  PROA      25              0.0000000000
       386        24  GLY       HA1            11.0050954423       14.3529135336        7.7469748167  PROA      25              0.0000000000
       387        24  GLY       HA2             9.2896126857       14.4573837741        8.2984897359  PROA      25              0.0000000000
       388        24  GLY       C               9.5733272631       14.3891351032        6.2056658244  PROA      25              0.0000000000
       389        24  GLY       O               8.7390681854       15.2695531196        6.0183508287  PROA      25              0.0000000000
       390        25  PHE       N              10.0761113907       13.6577094022        5.2145621139  PROA      26              0.0000000000
       391        25  PHE       HN             10.6858076444       12.8905624074        5.4021691439  PROA      26              0.0000000000
       392        25  PHE       CA              9.8189835065       13.9938192365        3.8142120039  PROA      26              0.0000000000
       393        25  PHE       HA             10.0253261524       15.0454156092        3.6485605435  PROA      26              0.0000000000
       394        25  PHE       CB             10.7018352977       13.1429484082        2.9268504381  PROA      26              0.0000000000
       395        25  PHE       HB1            10.5685828382       12.0601160836        3.1418667520  PROA      26              0.0000000000
       396        25  PHE       HB2            11.7720170647       13.3753177333        3.1219965381  PROA      26              0.0000000000
       397        25  PHE       CG             10.4403248530       13.3729796420        1.4880019684  PROA      26              0.0000000000
       398        25  PHE       CD1            10.9678102847       14.4733414761        0.8677786591  PROA      26              0.0000000000
       399        25  PHE       HD1            11.6125533384       15.1435257456        1.4164165732  PROA      26              0.0000000000
       400        25  PHE       CE1            10.6894018567       14.7456789647       -0.4714222367  PROA      26              0.0000000000
       401        25  PHE       HE1            11.1212060315       15.6223402032       -0.9366866087  PROA      26              0.0000000000
       402        25  PHE       CZ              9.8661719463       13.8968144019       -1.1711346554  PROA      26              0.0000000000
       403        25  PHE       HZ              9.6363812511       14.1087819898       -2.2083582817  PROA      26              0.0000000000
       404        25  PHE       CD2             9.5970925528       12.5464831709        0.7851955434  PROA      26              0.0000000000
       405        25  PHE       HD2             9.1438894961       11.6946520059        1.2731447998  PROA      26              0.0000000000
       406        25  PHE       CE2             9.3269103108       12.7988608650       -0.5530376410  PROA      26              0.0000000000
       407        25  PHE       HE2             8.6696537059       12.1395279048       -1.1048436702  PROA      26              0.0000000000
       408        25  PHE       C               8.3482917669       13.7632691961        3.4633352646  PROA      26              0.0000000000
       409        25  PHE       O               7.6943104767       14.6105342067        2.8391898698  PROA      26              0.0000000000
       410        26  ILE       N               7.8200236964       12.6105122733        3.8517156483  PROA      27              0.0000000000
       411        26  ILE       HN              8.3651778330       11.9277911951        4.3437924037  PROA      27              0.0000000000
       412        26  ILE       CA              6.4452373710       12.2695546642        3.5270366247  PROA      27              0.0000000000
       413        26  ILE       HA              6.2889296495       12.4477009678        2.4713387189  PROA      27              0.0000000000
       414        26  ILE       CB              6.1915105267       10.7851805681        3.8116279654  PROA      27              0.0000000000
       415        26  ILE       HB              6.5603770241       10.5352572843        4.8355156973  PROA      27              0.0000000000
       416        26  ILE       CG2             4.7265202905       10.5080363367        3.7408841842  PROA      27              0.0000000000
       417        26  ILE       HG21            4.3204721333       10.7934763904        2.7458923936  PROA      27              0.0000000000
       418        26  ILE       HG22            4.1475562272       11.0335998856        4.5277576467  PROA      27              0.0000000000
       419        26  ILE       HG23            4.5134609520        9.4273013172        3.8885827481  PROA      27              0.0000000000
       420        26  ILE       CG1             6.9289622847        9.9518866801        2.7867459230  PROA      27              0.0000000000
       421        26  ILE       HG11            7.9975377518       10.2688353624        2.7515920888  PROA      27              0.0000000000
       422        26  ILE       HG12            6.5018343659       10.1488346178        1.7776269223  PROA      27              0.0000000000
       423        26  ILE       CD              6.9282260475        8.4544023236        3.0808174451  PROA      27              0.0000000000
       424        26  ILE       HD1             5.9114219257        8.0201410443        2.9785748416  PROA      27              0.0000000000
       425        26  ILE       HD2             7.2935060141        8.2488207673        4.1100383742  PROA      27              0.0000000000
       426        26  ILE       HD3             7.5909107183        7.9169958014        2.3683110027  PROA      27              0.0000000000
       427        26  ILE       C               5.4837127451       13.1901707678        4.2565812660  PROA      27              0.0000000000
       428        26  ILE       O               4.5132982548       13.6738928121        3.6652922496  PROA      27              0.0000000000
       429        27  ALA       N               5.7592467892       13.4990897312        5.5217978738  PROA      28              0.0000000000
       430        27  ALA       HN              6.5447355291       13.1227791010        6.0258975050  PROA      28              0.0000000000
       431        27  ALA       CA              4.8901099315       14.4165307170        6.2519897391  PROA      28              0.0000000000
       432        27  ALA       HA              3.8764859466       14.0420134187        6.2041741412  PROA      28              0.0000000000
       433        27  ALA       CB              5.3172448433       14.5051696067        7.7157758965  PROA      28              0.0000000000
       434        27  ALA       HB1             6.3656504052       14.8510444893        7.8243302931  PROA      28              0.0000000000
       435        27  ALA       HB2             5.2715272915       13.4926313274        8.1738748693  PROA      28              0.0000000000
       436        27  ALA       HB3             4.6502264233       15.1748535919        8.3024294983  PROA      28              0.0000000000
       437        27  ALA       C               4.8880837425       15.7913701573        5.6207897645  PROA      28              0.0000000000
       438        27  ALA       O               3.8254027810       16.3501999532        5.3551519786  PROA      28              0.0000000000
       439        28  GLU       N               6.0609053976       16.2871207480        5.2386828198  PROA      29              0.0000000000
       440        28  GLU       HN              6.9129390543       15.7660233129        5.3394203629  PROA      29              0.0000000000
       441        28  GLU       CA              6.1515804663       17.6343669701        4.6784412213  PROA      29              0.0000000000
       442        28  GLU       HA              5.6050705931       18.3096946690        5.3211404384  PROA      29              0.0000000000
       443        28  GLU       CB              7.5928522774       18.1117295281        4.6163239546  PROA      29              0.0000000000
       444        28  GLU       HB1             8.2144475328       17.4851701547        3.9612404068  PROA      29              0.0000000000
       445        28  GLU       HB2             8.0087551319       17.9841375448        5.6421207586  PROA      29              0.0000000000
       446        28  GLU       CG              7.7407890418       19.6468650120        4.2960151040  PROA      29              0.0000000000
       447        28  GLU       HG1             8.7678428937       19.9701072796        4.5683797510  PROA      29              0.0000000000
       448        28  GLU       HG2             7.0290576946       20.2167567954        4.9256305870  PROA      29              0.0000000000
       449        28  GLU       CD              7.5298930937       20.0728274867        2.8678961071  PROA      29              0.0000000000
       450        28  GLU       OE1             7.1381190528       21.2613140149        2.6496007268  PROA      29              0.0000000000
       451        28  GLU       OE2             7.7783695150       19.2426028758        1.9914718014  PROA      29              0.0000000000
       452        28  GLU       C               5.5175232971       17.7085305760        3.3166331343  PROA      29              0.0000000000
       453        28  GLU       O               4.7941900376       18.6723231786        3.0204460061  PROA      29              0.0000000000
       454        29  LYS       N               5.7612434568       16.7059970937        2.4731486349  PROA      30              0.0000000000
       455        29  LYS       HN              6.4866807032       16.0283351628        2.6574335841  PROA      30              0.0000000000
       456        29  LYS       CA              5.2098361145       16.7204856317        1.1216794250  PROA      30              0.0000000000
       457        29  LYS       HA              5.2771584610       17.7255096615        0.7327098117  PROA      30              0.0000000000
       458        29  LYS       CB              5.9729240805       15.7687073869        0.1930950568  PROA      30              0.0000000000
       459        29  LYS       HB1             5.4061632109       15.6197379266       -0.7608414971  PROA      30              0.0000000000
       460        29  LYS       HB2             6.0447446301       14.7835017384        0.7107209293  PROA      30              0.0000000000
       461        29  LYS       CG              7.3585967732       16.1772935172       -0.2362749036  PROA      30              0.0000000000
       462        29  LYS       HG1             7.7171484156       15.3751683215       -0.9244313368  PROA      30              0.0000000000
       463        29  LYS       HG2             7.9830166707       16.0358616621        0.6181952537  PROA      30              0.0000000000
       464        29  LYS       CD              7.4216561652       17.4617094915       -1.0547619946  PROA      30              0.0000000000
       465        29  LYS       HD1             6.8288804565       18.2443450932       -0.5299134224  PROA      30              0.0000000000
       466        29  LYS       HD2             6.9860887808       17.2833272136       -2.0590674207  PROA      30              0.0000000000
       467        29  LYS       CE              8.8669461349       17.9629807237       -1.1590838782  PROA      30              0.0000000000
       468        29  LYS       HE1             9.5259755871       17.2651716724       -1.6444656349  PROA      30              0.0000000000
       469        29  LYS       HE2             9.2773304915       18.0616949448       -0.1339219112  PROA      30              0.0000000000
       470        29  LYS       NZ              8.9006336697       19.3563885281       -1.6829863889  PROA      30              0.0000000000
       471        29  LYS       HZ1             8.5079546708       19.9838808324       -0.9394140247  PROA      30              0.0000000000
       472        29  LYS       HZ2             8.4190821882       19.4563391382       -2.5945001042  PROA      30              0.0000000000
       473        29  LYS       HZ3             9.9054814374       19.5804793280       -1.7887788440  PROA      30              0.0000000000
       474        29  LYS       C               3.7367115788       16.3484466653        1.0435314251  PROA      30              0.0000000000
       475        29  LYS       O               3.1619091676       16.5137729909       -0.0277474341  PROA      30              0.0000000000
       476        30  ARG       N               3.1194095649       15.8626505712        2.1292382818  PROA      31              0.0000000000
       477        30  ARG       HN              3.6549989153       15.8013780667        2.9708713196  PROA      31              0.0000000000
       478        30  ARG       CA              1.6994238823       15.4867760293        2.1630168232  PROA      31              0.0000000000
       479        30  ARG       HA              1.4797453003       15.1255002599        3.1528142491  PROA      31              0.0000000000
       480        30  ARG       CB              0.7941992441       16.7017647939        1.8917297865  PROA      31              0.0000000000
       481        30  ARG       HB1            -0.2562700225       16.4338996022        2.1368180601  PROA      31              0.0000000000
       482        30  ARG       HB2             0.8230123597       16.9624920753        0.8067490570  PROA      31              0.0000000000
       483        30  ARG       CG              1.2452549644       17.9178182027        2.6643854951  PROA      31              0.0000000000
       484        30  ARG       HG1             2.2853849557       18.2066192034        2.3870097396  PROA      31              0.0000000000
       485        30  ARG       HG2             1.2575696716       17.6200635476        3.7206691263  PROA      31              0.0000000000
       486        30  ARG       CD              0.4115804815       19.1661372720        2.4000025198  PROA      31              0.0000000000
       487        30  ARG       HD1             0.3740420792       19.3761988688        1.3049407185  PROA      31              0.0000000000
       488        30  ARG       HD2             0.8743888757       20.0562597852        2.8855471628  PROA      31              0.0000000000
       489        30  ARG       NE             -0.9644442097       19.0250801959        2.8804813959  PROA      31              0.0000000000
       490        30  ARG       HE             -1.6450689943       18.8210047476        2.1659846328  PROA      31              0.0000000000
       491        30  ARG       CZ             -1.3298772670       18.9210925713        4.1634553842  PROA      31              0.0000000000
       492        30  ARG       NH1            -2.6198607599       18.8396863944        4.4959860180  PROA      31              0.0000000000
       493        30  ARG       HH11           -3.2618536603       18.9577257939        3.7377772215  PROA      31              0.0000000000
       494        30  ARG       HH12           -2.8879477745       18.7633574952        5.4528624666  PROA      31              0.0000000000
       495        30  ARG       NH2            -0.4121542241       18.9027867153        5.1175189630  PROA      31              0.0000000000
       496        30  ARG       HH21           -0.6996625827       18.7158215942        6.0412819422  PROA      31              0.0000000000
       497        30  ARG       HH22            0.5711203002       18.9410333760        4.9344278200  PROA      31              0.0000000000
       498        30  ARG       C               1.3715134975       14.3564289311        1.1802405428  PROA      31              0.0000000000
       499        30  ARG       O               0.2430498380       14.2477161268        0.7090948167  PROA      31              0.0000000000
       500        31  CYS       N               2.3436515988       13.5003093493        0.8713056409  PROA      32              0.0000000000
       501        31  CYS       HN              3.2423555476       13.6309056749        1.2752246309  PROA      32              0.0000000000
       502        31  CYS       CA              2.1896204277       12.4464214466       -0.1323993391  PROA      32              0.0000000000
       503        31  CYS       HA              1.2562180215       12.5765090603       -0.6513707899  PROA      32              0.0000000000
       504        31  CYS       CB              3.3302208833       12.5269720789       -1.1378824053  PROA      32              0.0000000000
       505        31  CYS       HB1             3.2504291381       13.5253416166       -1.6295284271  PROA      32              0.0000000000
       506        31  CYS       HB2             3.1711702932       11.7812187456       -1.9511449778  PROA      32              0.0000000000
       507        31  CYS       SG              5.0158432732       12.3344029802       -0.3689374780  PROA      32              0.0000000000
       508        31  CYS       HG1             5.2264149297       13.6319167629       -0.2051891793  PROA      32              0.0000000000
       509        31  CYS       C               2.1186223115       11.0388929068        0.4659848830  PROA      32              0.0000000000
       510        31  CYS       O               2.3892282592       10.0482901600       -0.2245950319  PROA      32              0.0000000000
       511        32  ALA       N               1.7717920211       10.9150699254        1.7386877623  PROA      33              0.0000000000
       512        32  ALA       HN              1.5714264316       11.7026484551        2.3270479768  PROA      33              0.0000000000
       513        32  ALA       CA              1.6314395040        9.5709311844        2.2996326937  PROA      33              0.0000000000
       514        32  ALA       HA              2.6015779219        9.0931593868        2.2647239327  PROA      33              0.0000000000
       515        32  ALA       CB              1.1571572625        9.5880860446        3.7648849130  PROA      33              0.0000000000
       516        32  ALA       HB1             0.1969026383       10.1327848652        3.8746773235  PROA      33              0.0000000000
       517        32  ALA       HB2             1.9080203937       10.0965748952        4.4045727858  PROA      33              0.0000000000
       518        32  ALA       HB3             1.0236122457        8.5613712647        4.1654858879  PROA      33              0.0000000000
       519        32  ALA       C               0.6879980640        8.6665301984        1.5114505411  PROA      33              0.0000000000
       520        32  ALA       O               1.0201793175        7.4795535335        1.3457037101  PROA      33              0.0000000000
       521        33  PRO       N              -0.4837122694        9.1141022896        1.0445285799  PROA      34              0.0000000000
       522        33  PRO       CD             -1.0885064362       10.4458912005        1.1637607586  PROA      34              0.0000000000
       523        33  PRO       HD1            -0.7022542878       11.1201536481        0.3705016725  PROA      34              0.0000000000
       524        33  PRO       HD2            -0.9194530656       10.8994390973        2.1614635062  PROA      34              0.0000000000
       525        33  PRO       CA             -1.3525041579        8.1762974465        0.3092390242  PROA      34              0.0000000000
       526        33  PRO       HA             -1.5594939667        7.3180584124        0.9334609615  PROA      34              0.0000000000
       527        33  PRO       CB             -2.6049851291        9.0136084418       -0.0021172252  PROA      34              0.0000000000
       528        33  PRO       HB1            -3.5143977935        8.3857331525        0.1020722490  PROA      34              0.0000000000
       529        33  PRO       HB2            -2.5752656481        9.4230049660       -1.0379512642  PROA      34              0.0000000000
       530        33  PRO       CG             -2.5761362215       10.1488555757        0.9268610768  PROA      34              0.0000000000
       531        33  PRO       HG1            -3.1013007808       11.0516352159        0.5494679516  PROA      34              0.0000000000
       532        33  PRO       HG2            -3.0353668712        9.8587107481        1.8984240398  PROA      34              0.0000000000
       533        33  PRO       C              -0.7017617486        7.6665398354       -0.9657125414  PROA      34              0.0000000000
       534        33  PRO       O              -0.7030143571        6.4504013434       -1.2587442793  PROA      34              0.0000000000
       535        34  LEU       N              -0.1194629203        8.5855983601       -1.7261449859  PROA      35              0.0000000000
       536        34  LEU       HN             -0.1635337400        9.5585257747       -1.5069012313  PROA      35              0.0000000000
       537        34  LEU       CA              0.5849273433        8.1925421425       -2.9421754816  PROA      35              0.0000000000
       538        34  LEU       HA             -0.1329471192        7.7124165370       -3.5938427450  PROA      35              0.0000000000
       539        34  LEU       CB              1.1603488694        9.4279336867       -3.6566065837  PROA      35              0.0000000000
       540        34  LEU       HB1             1.8990332217        9.9322794337       -2.9919894513  PROA      35              0.0000000000
       541        34  LEU       HB2             0.3074036635       10.1234241735       -3.7923976951  PROA      35              0.0000000000
       542        34  LEU       CG              1.7569810546        9.2276037097       -5.0418877594  PROA      35              0.0000000000
       543        34  LEU       HG              2.5166202789        8.4256254874       -4.9870781208  PROA      35              0.0000000000
       544        34  LEU       CD1             0.6486484723        8.8354709314       -6.0024421677  PROA      35              0.0000000000
       545        34  LEU       HD11           -0.1863646675        9.5677839984       -5.9503439629  PROA      35              0.0000000000
       546        34  LEU       HD12            0.2406999631        7.8305441685       -5.7584415033  PROA      35              0.0000000000
       547        34  LEU       HD13            1.0308255184        8.8124952918       -7.0461951158  PROA      35              0.0000000000
       548        34  LEU       CD2             2.4231387500       10.5582574814       -5.4897085549  PROA      35              0.0000000000
       549        34  LEU       HD21            3.2278420918       10.8494347130       -4.7841042688  PROA      35              0.0000000000
       550        34  LEU       HD22            1.6612476460       11.3689103497       -5.5121154819  PROA      35              0.0000000000
       551        34  LEU       HD23            2.8565129183       10.4481226039       -6.5030141320  PROA      35              0.0000000000
       552        34  LEU       C               1.6712767425        7.1746480772       -2.6305833527  PROA      35              0.0000000000
       553        34  LEU       O               1.8895094798        6.2429973398       -3.4064141176  PROA      35              0.0000000000
       554        35  MET       N               2.3788273096        7.3432257889       -1.5038696579  PROA      36              0.0000000000
       555        35  MET       HN              2.2376418199        8.1530843729       -0.9320847934  PROA      36              0.0000000000
       556        35  MET       CA              3.4740082509        6.4544468635       -1.1659662286  PROA      36              0.0000000000
       557        35  MET       HA              4.0793284184        6.2867317473       -2.0469163707  PROA      36              0.0000000000
       558        35  MET       CB              4.3481246092        7.0488448927       -0.0401982352  PROA      36              0.0000000000
       559        35  MET       HB1             5.1088140307        6.2994304239        0.2860222543  PROA      36              0.0000000000
       560        35  MET       HB2             3.6936383618        7.2595130307        0.8377043780  PROA      36              0.0000000000
       561        35  MET       CG              5.0467221633        8.3303811518       -0.4138561995  PROA      36              0.0000000000
       562        35  MET       HG1             5.5523796164        8.7601820588        0.4740699419  PROA      36              0.0000000000
       563        35  MET       HG2             4.3338296294        9.0832805996       -0.7837732640  PROA      36              0.0000000000
       564        35  MET       SD              6.2351417293        8.0417144054       -1.7209497098  PROA      36              0.0000000000
       565        35  MET       CE              6.4443558334        9.7014960342       -2.3927758804  PROA      36              0.0000000000
       566        35  MET       HE1             6.9580718207       10.3634162727       -1.6645035423  PROA      36              0.0000000000
       567        35  MET       HE2             5.4634130731       10.1598658390       -2.6447622346  PROA      36              0.0000000000
       568        35  MET       HE3             7.0556488966        9.6825156151       -3.3195487165  PROA      36              0.0000000000
       569        35  MET       C               2.9511639478        5.0950308405       -0.7439912160  PROA      36              0.0000000000
       570        35  MET       O               3.5857166939        4.0574956702       -1.0239690417  PROA      36              0.0000000000
       571        36  LEU       N               1.7992037452        5.0785227298       -0.0446707073  PROA      37              0.0000000000
       572        36  LEU       HN              1.3447000327        5.9254756925        0.2356808267  PROA      37              0.0000000000
       573        36  LEU       CA              1.1896327071        3.8034360850        0.2942499292  PROA      37              0.0000000000
       574        36  LEU       HA              1.9395349890        3.1855509145        0.7712504452  PROA      37              0.0000000000
       575        36  LEU       CB              0.0156363073        4.0223202598        1.2350220437  PROA      37              0.0000000000
       576        36  LEU       HB1            -0.6937279350        4.7559908899        0.7852148740  PROA      37              0.0000000000
       577        36  LEU       HB2             0.4179702329        4.5120512668        2.1553313455  PROA      37              0.0000000000
       578        36  LEU       CG             -0.7641229782        2.7958753161        1.6554530805  PROA      37              0.0000000000
       579        36  LEU       HG             -1.2034410033        2.3152288466        0.7472784516  PROA      37              0.0000000000
       580        36  LEU       CD1             0.1750082530        1.8164149633        2.3227018707  PROA      37              0.0000000000
       581        36  LEU       HD11            0.6699431834        2.2835626123        3.2016665436  PROA      37              0.0000000000
       582        36  LEU       HD12            0.9680215978        1.4670434059        1.6279757686  PROA      37              0.0000000000
       583        36  LEU       HD13           -0.3748852272        0.9148875537        2.6655019319  PROA      37              0.0000000000
       584        36  LEU       CD2            -1.9457349747        3.1361112212        2.6084219251  PROA      37              0.0000000000
       585        36  LEU       HD21           -2.6450544790        3.8507563189        2.1276026893  PROA      37              0.0000000000
       586        36  LEU       HD22           -1.5517577307        3.6060162053        3.5344790569  PROA      37              0.0000000000
       587        36  LEU       HD23           -2.5029692707        2.2178157123        2.8861611922  PROA      37              0.0000000000
       588        36  LEU       C               0.7413288646        3.0796351625       -0.9717129018  PROA      37              0.0000000000
       589        36  LEU       O               0.9901194120        1.8833072563       -1.1226427013  PROA      37              0.0000000000
       590        37  ARG       N               0.1280710351        3.8206582272       -1.9012862729  PROA      38              0.0000000000
       591        37  ARG       HN             -0.0555132995        4.7967324945       -1.7412799050  PROA      38              0.0000000000
       592        37  ARG       CA             -0.2622475799        3.2710955519       -3.2026291349  PROA      38              0.0000000000
       593        37  ARG       HA             -0.9134541481        2.4325615215       -3.0217170281  PROA      38              0.0000000000
       594        37  ARG       CB             -1.0232314858        4.3427409412       -4.0057434820  PROA      38              0.0000000000
       595        37  ARG       HB1            -0.3372378985        5.1881975314       -4.2372991691  PROA      38              0.0000000000
       596        37  ARG       HB2            -1.8191306583        4.7584999780       -3.3445515716  PROA      38              0.0000000000
       597        37  ARG       CG             -1.6895386080        3.8691190591       -5.2976874172  PROA      38              0.0000000000
       598        37  ARG       HG1            -2.3786665613        3.0273652179       -5.0480813558  PROA      38              0.0000000000
       599        37  ARG       HG2            -0.8803699413        3.4444449434       -5.9435721611  PROA      38              0.0000000000
       600        37  ARG       CD             -2.4537673072        4.9637436143       -6.0177690643  PROA      38              0.0000000000
       601        37  ARG       HD1            -1.8244880708        5.8815908873       -6.0157079560  PROA      38              0.0000000000
       602        37  ARG       HD2            -3.3765707158        5.1895213667       -5.4377585941  PROA      38              0.0000000000
       603        37  ARG       NE             -2.8062200036        4.4994670812       -7.3616847601  PROA      38              0.0000000000
       604        37  ARG       HE             -3.3668703250        3.6932760890       -7.4808255402  PROA      38              0.0000000000
       605        37  ARG       CZ             -2.4667546540        5.0959562281       -8.5073819164  PROA      38              0.0000000000
       606        37  ARG       NH1            -2.8596652857        4.5556357510       -9.6714991861  PROA      38              0.0000000000
       607        37  ARG       HH11           -3.3230633799        3.6932977857       -9.4750216188  PROA      38              0.0000000000
       608        37  ARG       NH2            -1.7704082602        6.2409386970       -8.5049640976  PROA      38              0.0000000000
       609        37  ARG       HH21           -1.3653543978        6.4623975047       -9.3947397686  PROA      38              0.0000000000
       610        37  ARG       HH22           -1.8086403412        6.8148117949       -7.6795831990  PROA      38              0.0000000000
       611        37  ARG       C               0.9413533138        2.7405672651       -3.9882770368  PROA      38              0.0000000000
       612        37  ARG       O               0.8742484993        1.6565328199       -4.5711863485  PROA      38              0.0000000000
       613        38  LEU       N               2.0580459734        3.4818972853       -4.0113487747  PROA      39              0.0000000000
       614        38  LEU       HN              2.0852670056        4.4036374826       -3.6121709400  PROA      39              0.0000000000
       615        38  LEU       CA              3.2844261519        2.9724961387       -4.6292744415  PROA      39              0.0000000000
       616        38  LEU       HA              3.0777699994        2.7839871409       -5.6729482660  PROA      39              0.0000000000
       617        38  LEU       CB              4.4234063863        4.0190326133       -4.5133415602  PROA      39              0.0000000000
       618        38  LEU       HB1             4.5662785885        4.2474827022       -3.4309977791  PROA      39              0.0000000000
       619        38  LEU       HB2             4.0982819360        4.9662699468       -4.9970469876  PROA      39              0.0000000000
       620        38  LEU       CG              5.7496362491        3.5765113497       -5.0780213653  PROA      39              0.0000000000
       621        38  LEU       HG              6.0294854109        2.5521988468       -4.7350147236  PROA      39              0.0000000000
       622        38  LEU       CD1             5.6569555307        3.5700451227       -6.6122138149  PROA      39              0.0000000000
       623        38  LEU       HD11            5.4177182972        4.5833748005       -6.9972909074  PROA      39              0.0000000000
       624        38  LEU       HD12            4.8734411057        2.8670813224       -6.9625604421  PROA      39              0.0000000000
       625        38  LEU       HD13            6.6262260104        3.2513120654       -7.0518121950  PROA      39              0.0000000000
       626        38  LEU       CD2             6.8412641465        4.5053017086       -4.6300258266  PROA      39              0.0000000000
       627        38  LEU       HD21            6.9341267594        4.5059764466       -3.5216763477  PROA      39              0.0000000000
       628        38  LEU       HD22            6.6427955673        5.5462581945       -4.9606525345  PROA      39              0.0000000000
       629        38  LEU       HD23            7.8213464654        4.1895789954       -5.0523834457  PROA      39              0.0000000000
       630        38  LEU       C               3.7325537073        1.6389676219       -4.0168355557  PROA      39              0.0000000000
       631        38  LEU       O               4.1186553178        0.7072959678       -4.7310137375  PROA      39              0.0000000000
       632        39  ALA       N               3.7123701716        1.5230185750       -2.6964892211  PROA      40              0.0000000000
       633        39  ALA       HN              3.4510244358        2.2815281040       -2.0948518821  PROA      40              0.0000000000
       634        39  ALA       CA              4.2208030180        0.3079283798       -2.0985980452  PROA      40              0.0000000000
       635        39  ALA       HA              5.1955051134        0.0799569047       -2.5121002601  PROA      40              0.0000000000
       636        39  ALA       CB              4.3495933531        0.5005148945       -0.5893321694  PROA      40              0.0000000000
       637        39  ALA       HB1             3.3675104565        0.7194694725       -0.1171654472  PROA      40              0.0000000000
       638        39  ALA       HB2             5.0238812263        1.3569107139       -0.3706942590  PROA      40              0.0000000000
       639        39  ALA       HB3             4.7832082471       -0.4005113019       -0.1005865639  PROA      40              0.0000000000
       640        39  ALA       C               3.3075940912       -0.8787333915       -2.3820487403  PROA      40              0.0000000000
       641        39  ALA       O               3.7646833835       -2.0192473008       -2.5623967417  PROA      40              0.0000000000
       642        40  TRP       N               2.0117946152       -0.6342617906       -2.2920523273  PROA      41              0.0000000000
       643        40  TRP       HN              1.7068331227        0.2821483169       -2.0223969134  PROA      41              0.0000000000
       644        40  TRP       CA              0.9742569657       -1.6375422601       -2.5558646190  PROA      41              0.0000000000
       645        40  TRP       HA              1.1713569971       -2.5193051170       -1.9616668563  PROA      41              0.0000000000
       646        40  TRP       CB             -0.3602223975       -1.0112165189       -2.1290755667  PROA      41              0.0000000000
       647        40  TRP       HB1            -0.2125004326        0.0865212489       -2.0637448547  PROA      41              0.0000000000
       648        40  TRP       HB2            -0.5848543098       -1.3430124089       -1.0906377353  PROA      41              0.0000000000
       649        40  TRP       CG             -1.5693537737       -1.2072779498       -2.9442008517  PROA      41              0.0000000000
       650        40  TRP       CD1            -2.3908634179       -0.2245102703       -3.4125923467  PROA      41              0.0000000000
       651        40  TRP       HD1            -2.2565557753        0.8373821684       -3.2607053062  PROA      41              0.0000000000
       652        40  TRP       NE1            -3.4166359163       -0.7668973625       -4.1253454763  PROA      41              0.0000000000
       653        40  TRP       HE1            -4.2449010102       -0.2673509794       -4.3196163199  PROA      41              0.0000000000
       654        40  TRP       CE2            -3.2978914118       -2.1289337956       -4.1147862333  PROA      41              0.0000000000
       655        40  TRP       CD2            -2.1498471622       -2.4465072643       -3.3601469202  PROA      41              0.0000000000
       656        40  TRP       CE3            -1.7935980293       -3.7888353754       -3.2011790065  PROA      41              0.0000000000
       657        40  TRP       HE3            -0.9187815529       -4.0788018270       -2.6428704342  PROA      41              0.0000000000
       658        40  TRP       CZ3            -2.5995461015       -4.7575666531       -3.7899891767  PROA      41              0.0000000000
       659        40  TRP       HZ3            -2.3411947342       -5.8016396274       -3.6710917407  PROA      41              0.0000000000
       660        40  TRP       CZ2            -4.0976385404       -3.0991011821       -4.7042934619  PROA      41              0.0000000000
       661        40  TRP       HZ2            -4.9831623771       -2.8351403645       -5.2543316093  PROA      41              0.0000000000
       662        40  TRP       CH2            -3.7371383178       -4.4015352031       -4.5222736543  PROA      41              0.0000000000
       663        40  TRP       HH2            -4.3374868054       -5.1969309950       -4.9490732128  PROA      41              0.0000000000
       664        40  TRP       C               0.9884413286       -2.0887417768       -4.0206945750  PROA      41              0.0000000000
       665        40  TRP       O               0.9173062350       -3.2871113473       -4.3049113424  PROA      41              0.0000000000
       666        41  HSD       N               1.0904656192       -1.1430328424       -4.9725431215  PROA      42              0.0000000000
       667        41  HSD       HN              1.0342661442       -0.1652350238       -4.7452972340  PROA      42              0.0000000000
       668        41  HSD       CA              1.1324521072       -1.5155861617       -6.3908132506  PROA      42              0.0000000000
       669        41  HSD       HA              0.3543587915       -2.2436415909       -6.5860314346  PROA      42              0.0000000000
       670        41  HSD       CB              0.8621061983       -0.2938832175       -7.2858573867  PROA      42              0.0000000000
       671        41  HSD       HB1             1.2505064676       -0.5016253523       -8.3116622231  PROA      42              0.0000000000
       672        41  HSD       HB2             1.3958356537        0.6026130458       -6.9066735988  PROA      42              0.0000000000
       673        41  HSD       ND1            -1.0941653350        0.6761172985       -8.5737776819  PROA      42              0.0000000000
       674        41  HSD       HD1            -0.5503789514        0.9300162564       -9.3844109427  PROA      42              0.0000000000
       675        41  HSD       CG             -0.5966494829        0.0145870006       -7.4718654159  PROA      42              0.0000000000
       676        41  HSD       CE1            -2.4030285508        0.8187824165       -8.4533710940  PROA      42              0.0000000000
       677        41  HSD       HE1            -3.0452463654        1.2515798607       -9.2247354571  PROA      42              0.0000000000
       678        41  HSD       NE2            -2.7765771762        0.2708853658       -7.3136017110  PROA      42              0.0000000000
       679        41  HSD       CD2            -1.6667229615       -0.2397076552       -6.6803542166  PROA      42              0.0000000000
       680        41  HSD       HD2            -1.6751281799       -0.8364228605       -5.7887136516  PROA      42              0.0000000000
       681        41  HSD       C               2.4476109923       -2.2157886365       -6.7397181107  PROA      42              0.0000000000
       682        41  HSD       O               2.5003238266       -2.9918814055       -7.7103356311  PROA      42              0.0000000000
       683        42  SER       N               3.4925096560       -2.0048426373       -5.9472216955  PROA      43              0.0000000000
       684        42  SER       HN              3.5056829467       -1.2775902879       -5.2588349922  PROA      43              0.0000000000
       685        42  SER       CA              4.7199606620       -2.7638261925       -6.1346703308  PROA      43              0.0000000000
       686        42  SER       HA              4.9824151058       -2.7869966658       -7.1857954462  PROA      43              0.0000000000
       687        42  SER       CB              5.8625912559       -2.1412159925       -5.3424097268  PROA      43              0.0000000000
       688        42  SER       HB1             5.5757652444       -1.9819758225       -4.2814077303  PROA      43              0.0000000000
       689        42  SER       HB2             6.1223584834       -1.1487451729       -5.7782236007  PROA      43              0.0000000000
       690        42  SER       OG              6.9724426362       -3.0052958888       -5.3968693132  PROA      43              0.0000000000
       691        42  SER       HG1             7.1695784684       -3.0802877386       -6.3491229880  PROA      43              0.0000000000
       692        42  SER       C               4.5289941082       -4.2059304114       -5.6987733279  PROA      43              0.0000000000
       693        42  SER       O               4.8782346735       -5.1426967327       -6.4247966655  PROA      43              0.0000000000
       694        43  ALA       N               3.9977241216       -4.3963819590       -4.4949517425  PROA      44              0.0000000000
       695        43  ALA       HN              3.7856573197       -3.6342084586       -3.8832975069  PROA      44              0.0000000000
       696        43  ALA       CA              3.8297049392       -5.7260426224       -3.9416841088  PROA      44              0.0000000000
       697        43  ALA       HA              4.7235998323       -6.2862810440       -4.1322838291  PROA      44              0.0000000000
       698        43  ALA       CB              3.5975372779       -5.6077910310       -2.4245668627  PROA      44              0.0000000000
       699        43  ALA       HB1             2.6165803337       -5.1290923534       -2.2168045318  PROA      44              0.0000000000
       700        43  ALA       HB2             4.3805840634       -4.9975539015       -1.9353062890  PROA      44              0.0000000000
       701        43  ALA       HB3             3.6068724336       -6.6232042676       -1.9867207359  PROA      44              0.0000000000
       702        43  ALA       C               2.6750490687       -6.4873596719       -4.5723656219  PROA      44              0.0000000000
       703        43  ALA       O               2.7111122175       -7.7233770384       -4.6129922002  PROA      44              0.0000000000
       704        44  GLY       N               1.6299531667       -5.7821015427       -5.0291538954  PROA      45              0.0000000000
       705        44  GLY       HN              1.6333176965       -4.7785325357       -4.9748392338  PROA      45              0.0000000000
       706        44  GLY       CA              0.3517104478       -6.3985314478       -5.3864419078  PROA      45              0.0000000000
       707        44  GLY       HA1            -0.3732457358       -5.6019075192       -5.4617812610  PROA      45              0.0000000000
       708        44  GLY       HA2             0.0923176896       -7.1158280675       -4.6221720737  PROA      45              0.0000000000
       709        44  GLY       C               0.3203109786       -7.1325707074       -6.7070574607  PROA      45              0.0000000000
       710        44  GLY       O              -0.7245551107       -7.6798306199       -7.0975999598  PROA      45              0.0000000000
       711        45  THR       N               1.4494872244       -7.1277399411       -7.4142856202  PROA      46              0.0000000000
       712        45  THR       HN              2.2374797844       -6.6271804360       -7.0578171898  PROA      46              0.0000000000
       713        45  THR       CA              1.6491615405       -7.8738859508       -8.6527529390  PROA      46              0.0000000000
       714        45  THR       HA              0.7058324190       -7.9322455864       -9.1737162714  PROA      46              0.0000000000
       715        45  THR       CB              2.6775661384       -7.1630509000       -9.5504647600  PROA      46              0.0000000000
       716        45  THR       HB              2.7582830002       -7.7362564674      -10.4990888819  PROA      46              0.0000000000
       717        45  THR       OG1             3.9449203633       -7.1451284961       -8.8847335410  PROA      46              0.0000000000
       718        45  THR       HG1             4.3936473655       -6.2772982165       -9.0402797845  PROA      46              0.0000000000
       719        45  THR       CG2             2.2552371527       -5.7260366737       -9.8969879792  PROA      46              0.0000000000
       720        45  THR       HG21            2.1785005324       -5.1146128868       -8.9743153006  PROA      46              0.0000000000
       721        45  THR       HG22            1.2637381538       -5.7270941343      -10.3971020592  PROA      46              0.0000000000
       722        45  THR       HG23            3.0099463632       -5.2555021345      -10.5643530994  PROA      46              0.0000000000
       723        45  THR       C               2.1178533263       -9.3023698177       -8.3962615127  PROA      46              0.0000000000
       724        45  THR       O               2.4082207494      -10.0370161588       -9.3479980903  PROA      46              0.0000000000
       725        46  PHE       N               2.1652928438       -9.7256031625       -7.1395821470  PROA      47              0.0000000000
       726        46  PHE       HN              1.9015299965       -9.1435676237       -6.3758599434  PROA      47              0.0000000000
       727        46  PHE       CA              2.7124308652      -11.0342646492       -6.8352285716  PROA      47              0.0000000000
       728        46  PHE       HA              3.6353973238      -11.1602838040       -7.3824102591  PROA      47              0.0000000000
       729        46  PHE       CB              2.9630782071      -11.2137639989       -5.3561119793  PROA      47              0.0000000000
       730        46  PHE       HB1             2.0066092280      -11.1739814105       -4.7882726406  PROA      47              0.0000000000
       731        46  PHE       HB2             3.5923672238      -10.3763115137       -4.9772774834  PROA      47              0.0000000000
       732        46  PHE       CG              3.6807720052      -12.4828724796       -5.0419969105  PROA      47              0.0000000000
       733        46  PHE       CD1             4.9706403018      -12.6596564629       -5.4504540080  PROA      47              0.0000000000
       734        46  PHE       HD1             5.4622417524      -11.8720940435       -6.0033991391  PROA      47              0.0000000000
       735        46  PHE       CE1             5.6453059828      -13.8201541940       -5.1747744204  PROA      47              0.0000000000
       736        46  PHE       HE1             6.6678195850      -13.9446361014       -5.5079685183  PROA      47              0.0000000000
       737        46  PHE       CZ              5.0440485381      -14.7966244134       -4.4618442725  PROA      47              0.0000000000
       738        46  PHE       HZ              5.5899199829      -15.7077474607       -4.2418733779  PROA      47              0.0000000000
       739        46  PHE       CD2             3.0699086961      -13.4908512779       -4.3237812327  PROA      47              0.0000000000
       740        46  PHE       HD2             2.0499004269      -13.3701379243       -3.9849996278  PROA      47              0.0000000000
       741        46  PHE       CE2             3.7598391872      -14.6551913537       -4.0349402637  PROA      47              0.0000000000
       742        46  PHE       HE2             3.2861781572      -15.4382238211       -3.4545359680  PROA      47              0.0000000000
       743        46  PHE       C               1.7485598429      -12.1226503726       -7.2568138767  PROA      47              0.0000000000
       744        46  PHE       O               0.5359080954      -12.0367106919       -7.0172411102  PROA      47              0.0000000000
       745        47  ASP       N               2.3066100107      -13.1583711416       -7.8710446957  PROA      48              0.0000000000
       746        47  ASP       HN              3.2745675481      -13.1589950525       -8.1310962926  PROA      48              0.0000000000
       747        47  ASP       CA              1.5708461113      -14.3707806694       -8.1985330484  PROA      48              0.0000000000
       748        47  ASP       HA              0.5589512926      -14.3034974125       -7.8191838870  PROA      48              0.0000000000
       749        47  ASP       CB              1.5060244480      -14.6009841276       -9.7068117096  PROA      48              0.0000000000
       750        47  ASP       HB1             2.5284246784      -14.6691143502      -10.1260299080  PROA      48              0.0000000000
       751        47  ASP       HB2             0.9979350504      -13.7293281286      -10.1735180793  PROA      48              0.0000000000
       752        47  ASP       CG              0.7142399955      -15.8340131863      -10.0526176105  PROA      48              0.0000000000
       753        47  ASP       OD1            -0.5202333234      -15.8122785884       -9.8791926056  PROA      48              0.0000000000
       754        47  ASP       OD2             1.3366115124      -16.8331686916      -10.4511687005  PROA      48              0.0000000000
       755        47  ASP       C               2.2262535295      -15.5515712170       -7.5029126067  PROA      48              0.0000000000
       756        47  ASP       O               3.3928302767      -15.8816914270       -7.7525830693  PROA      48              0.0000000000
       757        48  LYS       N               1.4802797197      -16.1797159773       -6.6215765555  PROA      49              0.0000000000
       758        48  LYS       HN              0.5778245231      -15.8459539811       -6.3338489079  PROA      49              0.0000000000
       759        48  LYS       CA              2.0911229362      -17.1950329779       -5.7767263006  PROA      49              0.0000000000
       760        48  LYS       HA              3.0560807624      -16.8427657128       -5.4371044166  PROA      49              0.0000000000
       761        48  LYS       CB              1.2091335217      -17.4191007909       -4.5521242069  PROA      49              0.0000000000
       762        48  LYS       HB1             0.9878510025      -16.4272890417       -4.0927700614  PROA      49              0.0000000000
       763        48  LYS       HB2             1.7656404277      -18.0058896124       -3.7836404189  PROA      49              0.0000000000
       764        48  LYS       CG             -0.0933979204      -18.1217573009       -4.8890153928  PROA      49              0.0000000000
       765        48  LYS       HG1             0.1174194945      -19.1887432381       -5.1426368971  PROA      49              0.0000000000
       766        48  LYS       HG2            -0.5537929210      -17.6437605721       -5.7812881595  PROA      49              0.0000000000
       767        48  LYS       CD             -1.1217295082      -18.0818734266       -3.7612816378  PROA      49              0.0000000000
       768        48  LYS       HD1            -1.4965582783      -17.0365800052       -3.6919250057  PROA      49              0.0000000000
       769        48  LYS       HD2            -0.6276742631      -18.3494840978       -2.7977957105  PROA      49              0.0000000000
       770        48  LYS       CE             -2.2610035932      -19.0576515836       -4.0428230158  PROA      49              0.0000000000
       771        48  LYS       HE1            -1.9359566107      -20.1106503357       -3.9295559666  PROA      49              0.0000000000
       772        48  LYS       HE2            -2.5911847396      -18.9048016740       -5.0845291520  PROA      49              0.0000000000
       773        48  LYS       NZ             -3.4562103367      -18.8350101796       -3.1707968433  PROA      49              0.0000000000
       774        48  LYS       HZ1            -3.7603317268      -17.8302373531       -3.2279661224  PROA      49              0.0000000000
       775        48  LYS       HZ2            -3.2230281499      -19.0664081356       -2.1862565200  PROA      49              0.0000000000
       776        48  LYS       HZ3            -4.2301343286      -19.4199898138       -3.5248753942  PROA      49              0.0000000000
       777        48  LYS       C               2.3271441376      -18.5010902140       -6.5281778881  PROA      49              0.0000000000
       778        48  LYS       O               3.2279194892      -19.2613743313       -6.1644955723  PROA      49              0.0000000000
       779        49  GLY       N               1.5452353166      -18.7620038217       -7.5766871561  PROA      50              0.0000000000
       780        49  GLY       HN              0.7486319828      -18.1937471303       -7.7956952244  PROA      50              0.0000000000
       781        49  GLY       CA              1.7478472852      -19.9683262908       -8.3617065766  PROA      50              0.0000000000
       782        49  GLY       HA1             0.9581932912      -20.0110011249       -9.0954550242  PROA      50              0.0000000000
       783        49  GLY       HA2             1.7587486791      -20.8275442038       -7.7040896773  PROA      50              0.0000000000
       784        49  GLY       C               3.0499926433      -19.9601891964       -9.1380488040  PROA      50              0.0000000000
       785        49  GLY       O               3.7086497064      -20.9965485213       -9.2576657889  PROA      50              0.0000000000
       786        50  THR       N               3.4340374885      -18.8004382188       -9.6876270303  PROA      51              0.0000000000
       787        50  THR       HN              2.8097660361      -18.0155000898       -9.6544732321  PROA      51              0.0000000000
       788        50  THR       CA              4.6862078331      -18.6647800001      -10.4439227898  PROA      51              0.0000000000
       789        50  THR       HA              5.0528556851      -19.6409221301      -10.7304822653  PROA      51              0.0000000000
       790        50  THR       CB              4.4346028110      -17.8683394003      -11.7278380066  PROA      51              0.0000000000
       791        50  THR       HB              5.3835947990      -17.7758419287      -12.3094973829  PROA      51              0.0000000000
       792        50  THR       OG1             3.9371319430      -16.5588809136      -11.3911568415  PROA      51              0.0000000000
       793        50  THR       HG1             3.0309101624      -16.7112153373      -11.0443442794  PROA      51              0.0000000000
       794        50  THR       CG2             3.4188458739      -18.6133390082      -12.5868062418  PROA      51              0.0000000000
       795        50  THR       HG21            2.4287996831      -18.6734619194      -12.0879073311  PROA      51              0.0000000000
       796        50  THR       HG22            3.7724087119      -19.6394569190      -12.8229321953  PROA      51              0.0000000000
       797        50  THR       HG23            3.2685508120      -18.0730408591      -13.5463439157  PROA      51              0.0000000000
       798        50  THR       C               5.8183766289      -18.0031643776       -9.6572414147  PROA      51              0.0000000000
       799        50  THR       O               6.9654312163      -18.0331964526      -10.1163850177  PROA      51              0.0000000000
       800        51  LYS       N               5.5298078734      -17.4271765417       -8.4860048518  PROA      52              0.0000000000
       801        51  LYS       HN              4.5702982992      -17.3444668864       -8.1978762372  PROA      52              0.0000000000
       802        51  LYS       CA              6.4970287162      -16.6347210733       -7.7061137236  PROA      52              0.0000000000
       803        51  LYS       HA              5.9498973101      -16.2034598288       -6.8817810069  PROA      52              0.0000000000
       804        51  LYS       CB              7.6400109364      -17.4858137681       -7.1698172859  PROA      52              0.0000000000
       805        51  LYS       HB1             8.3150958283      -16.8298634081       -6.5661513390  PROA      52              0.0000000000
       806        51  LYS       HB2             8.2549969219      -17.9044650431       -7.9956640797  PROA      52              0.0000000000
       807        51  LYS       CG              7.2070703751      -18.6080172227       -6.2330719220  PROA      52              0.0000000000
       808        51  LYS       HG1             6.7208880496      -19.3671561743       -6.8859044648  PROA      52              0.0000000000
       809        51  LYS       HG2             6.4373652861      -18.2229322044       -5.5226670716  PROA      52              0.0000000000
       810        51  LYS       CD              8.3952466493      -19.1634032150       -5.4348479301  PROA      52              0.0000000000
       811        51  LYS       HD1             8.7715902545      -18.4268022010       -4.7101903611  PROA      52              0.0000000000
       812        51  LYS       HD2             9.2380987064      -19.4085520284       -6.0958349536  PROA      52              0.0000000000
       813        51  LYS       CE              8.0109786120      -20.3951561084       -4.6241458361  PROA      52              0.0000000000
       814        51  LYS       HE1             7.4602870138      -20.0720536636       -3.7099352785  PROA      52              0.0000000000
       815        51  LYS       HE2             8.9123214625      -20.9680990036       -4.3090927184  PROA      52              0.0000000000
       816        51  LYS       NZ              7.1116587627      -21.2989733255       -5.3682037952  PROA      52              0.0000000000
       817        51  LYS       HZ1             7.6174677128      -21.6956060479       -6.1843745918  PROA      52              0.0000000000
       818        51  LYS       HZ2             6.2509047884      -20.7994616988       -5.6601166611  PROA      52              0.0000000000
       819        51  LYS       HZ3             6.8685049702      -22.1077234559       -4.7418042391  PROA      52              0.0000000000
       820        51  LYS       C               7.0662311726      -15.4674717296       -8.4990238908  PROA      52              0.0000000000
       821        51  LYS       O               8.1928542328      -15.0228633939       -8.2556868655  PROA      52              0.0000000000
       822        52  THR       N               6.2990384903      -14.9648285240       -9.4489713610  PROA      53              0.0000000000
       823        52  THR       HN              5.3837880099      -15.3442160130       -9.5602921093  PROA      53              0.0000000000
       824        52  THR       CA              6.6698292929      -13.7698196223      -10.1847919271  PROA      53              0.0000000000
       825        52  THR       HA              7.7429666933      -13.6396856041      -10.1867437713  PROA      53              0.0000000000
       826        52  THR       CB              6.1843900162      -13.8728214292      -11.6269376675  PROA      53              0.0000000000
       827        52  THR       HB              6.3831216546      -12.9211963022      -12.1714402172  PROA      53              0.0000000000
       828        52  THR       OG1             4.7732181647      -14.0882334412      -11.5928543790  PROA      53              0.0000000000
       829        52  THR       HG1             4.6610450950      -15.0201899800      -11.3175266815  PROA      53              0.0000000000
       830        52  THR       CG2             6.8083895812      -15.0388906825      -12.3829886177  PROA      53              0.0000000000
       831        52  THR       HG21            6.6535499091      -15.9868728933      -11.8279497061  PROA      53              0.0000000000
       832        52  THR       HG22            7.9019697000      -14.8749826766      -12.4773494864  PROA      53              0.0000000000
       833        52  THR       HG23            6.3416156285      -15.1417324920      -13.3856438790  PROA      53              0.0000000000
       834        52  THR       C               6.0336354471      -12.5327496577       -9.5615573860  PROA      53              0.0000000000
       835        52  THR       O               4.9637219945      -12.5949214945       -8.9535558508  PROA      53              0.0000000000
       836        53  GLY       N               6.6696910959      -11.3918516853       -9.7829281794  PROA      54              0.0000000000
       837        53  GLY       HN              7.5374262899      -11.3432516993      -10.2900220175  PROA      54              0.0000000000
       838        53  GLY       CA              6.1056568265      -10.1293330691       -9.3649699438  PROA      54              0.0000000000
       839        53  GLY       HA1             5.0325852270      -10.1268544076       -9.5053788743  PROA      54              0.0000000000
       840        53  GLY       HA2             6.6076049225       -9.3488587846       -9.9149889874  PROA      54              0.0000000000
       841        53  GLY       C               6.3929324879       -9.9064656658       -7.8911789766  PROA      54              0.0000000000
       842        53  GLY       O               7.2181338010      -10.5933351113       -7.2722265084  PROA      54              0.0000000000
       843        54  GLY       N               5.6655124780       -8.9649145683       -7.3114000016  PROA      55              0.0000000000
       844        54  GLY       HN              5.0381635786       -8.3755497162       -7.8408335570  PROA      55              0.0000000000
       845        54  GLY       CA              5.8084548564       -8.6868169537       -5.9040584677  PROA      55              0.0000000000
       846        54  GLY       HA1             6.1716212524       -9.5579486739       -5.3783994419  PROA      55              0.0000000000
       847        54  GLY       HA2             4.8354460041       -8.3739876399       -5.5672699090  PROA      55              0.0000000000
       848        54  GLY       C               6.7479222413       -7.5247869151       -5.6533151284  PROA      55              0.0000000000
       849        54  GLY       O               7.2265280140       -6.8618616170       -6.5918669722  PROA      55              0.0000000000
       850        55  PRO       N               7.0527382085       -7.2733201892       -4.3721985405  PROA      56              0.0000000000
       851        55  PRO       CD              6.5833781804       -8.0495849434       -3.2097054457  PROA      56              0.0000000000
       852        55  PRO       HD1             6.9509199066       -9.0847071122       -3.3070761997  PROA      56              0.0000000000
       853        55  PRO       HD2             5.4758509937       -8.0311932605       -3.1276685903  PROA      56              0.0000000000
       854        55  PRO       CA              7.7417862987       -6.0218349987       -3.9411306254  PROA      56              0.0000000000
       855        55  PRO       HA              7.3873659052       -5.1749073246       -4.5034709684  PROA      56              0.0000000000
       856        55  PRO       CB              7.3383457053       -5.9155921947       -2.4682103444  PROA      56              0.0000000000
       857        55  PRO       HB1             6.3348047380       -5.4512782113       -2.4175801254  PROA      56              0.0000000000
       858        55  PRO       HB2             8.0288131595       -5.3028028617       -1.8540702664  PROA      56              0.0000000000
       859        55  PRO       CG              7.2642905844       -7.3356578361       -2.0218243979  PROA      56              0.0000000000
       860        55  PRO       HG1             8.2847114118       -7.7617984212       -1.8846910444  PROA      56              0.0000000000
       861        55  PRO       HG2             6.6888172674       -7.4845074038       -1.0863126373  PROA      56              0.0000000000
       862        55  PRO       C               9.2543426609       -6.0884595477       -4.0975640642  PROA      56              0.0000000000
       863        55  PRO       O              10.0087849603       -6.2114920251       -3.1178152054  PROA      56              0.0000000000
       864        56  PHE       N               9.7162248215       -6.0268982252       -5.3518399801  PROA      57              0.0000000000
       865        56  PHE       HN              9.0400771376       -6.0916905934       -6.0834600542  PROA      57              0.0000000000
       866        56  PHE       CA             11.1222839361       -6.2270358948       -5.6641341994  PROA      57              0.0000000000
       867        56  PHE       HA             11.7157233023       -6.2145257910       -4.7636917744  PROA      57              0.0000000000
       868        56  PHE       CB             11.2907891475       -7.5972051515       -6.2887542454  PROA      57              0.0000000000
       869        56  PHE       HB1            12.3716741524       -7.7630723423       -6.5030106337  PROA      57              0.0000000000
       870        56  PHE       HB2            10.7182913511       -7.6607423596       -7.2402863872  PROA      57              0.0000000000
       871        56  PHE       CG             10.8542080540       -8.6656742756       -5.3659863008  PROA      57              0.0000000000
       872        56  PHE       CD1            11.5655582776       -8.9135524953       -4.1996239011  PROA      57              0.0000000000
       873        56  PHE       HD1            12.4561960602       -8.3383308176       -3.9818513987  PROA      57              0.0000000000
       874        56  PHE       CE1            11.1323575329       -9.8885859643       -3.3087362264  PROA      57              0.0000000000
       875        56  PHE       HE1            11.6820134972      -10.0507024364       -2.3910305970  PROA      57              0.0000000000
       876        56  PHE       CZ              9.9819527584      -10.5807985046       -3.5691198932  PROA      57              0.0000000000
       877        56  PHE       HZ              9.5710879396      -11.2110063346       -2.8132616367  PROA      57              0.0000000000
       878        56  PHE       CD2             9.6863959251       -9.3513032356       -5.5968125577  PROA      57              0.0000000000
       879        56  PHE       HD2             9.0899668344       -9.1132600404       -6.4681854005  PROA      57              0.0000000000
       880        56  PHE       CE2             9.2509587706      -10.3126790295       -4.7152236131  PROA      57              0.0000000000
       881        56  PHE       HE2             8.3086579247      -10.8199433223       -4.8800374057  PROA      57              0.0000000000
       882        56  PHE       C              11.6554418382       -5.1074037195       -6.5375639008  PROA      57              0.0000000000
       883        56  PHE       O              12.5319028951       -5.3181579251       -7.3803175307  PROA      57              0.0000000000
       884        57  GLY       N              11.1382312339       -3.9017796892       -6.3074554736  PROA      58              0.0000000000
       885        57  GLY       HN             10.4136832717       -3.8307832789       -5.6233652792  PROA      58              0.0000000000
       886        57  GLY       CA             11.6826424765       -2.6784363043       -6.8755438131  PROA      58              0.0000000000
       887        57  GLY       HA1            12.7636265508       -2.7341656078       -6.8215908788  PROA      58              0.0000000000
       888        57  GLY       HA2            11.2982392427       -1.8439336811       -6.3090212531  PROA      58              0.0000000000
       889        57  GLY       C              11.3453149269       -2.4173980466       -8.3282606307  PROA      58              0.0000000000
       890        57  GLY       O              11.8068710016       -1.4060982209       -8.8723375118  PROA      58              0.0000000000
       891        58  THR       N              10.5533916718       -3.2777548475       -8.9782858096  PROA      59              0.0000000000
       892        58  THR       HN             10.1273756095       -4.0677576421       -8.5436059975  PROA      59              0.0000000000
       893        58  THR       CA             10.3808002061       -3.1345198534      -10.4242636526  PROA      59              0.0000000000
       894        58  THR       HA             11.3403688941       -2.9630738435      -10.8915480219  PROA      59              0.0000000000
       895        58  THR       CB              9.7989271841       -4.4281774779      -11.0014445054  PROA      59              0.0000000000
       896        58  THR       HB              9.4913221632       -4.2704663757      -12.0645186531  PROA      59              0.0000000000
       897        58  THR       OG1             8.6640070673       -4.8255451954      -10.2381115338  PROA      59              0.0000000000
       898        58  THR       HG1             8.4776303238       -5.7539905894      -10.4450799974  PROA      59              0.0000000000
       899        58  THR       CG2            10.8277001857       -5.5271564262      -10.9603910987  PROA      59              0.0000000000
       900        58  THR       HG21           11.1892340733       -5.6924930471       -9.9234455842  PROA      59              0.0000000000
       901        58  THR       HG22           11.7054249339       -5.2535512259      -11.5881171946  PROA      59              0.0000000000
       902        58  THR       HG23           10.4068972936       -6.4795816939      -11.3395360676  PROA      59              0.0000000000
       903        58  THR       C               9.4874502133       -1.9655961673      -10.8134913580  PROA      59              0.0000000000
       904        58  THR       O               9.4560779746       -1.5895886999      -11.9934859203  PROA      59              0.0000000000
       905        59  ILE       N               8.7406850819       -1.3904238568       -9.8675998993  PROA      60              0.0000000000
       906        59  ILE       HN              8.7201233996       -1.7589057397       -8.9396436141  PROA      60              0.0000000000
       907        59  ILE       CA              7.8055705476       -0.3375662550      -10.2228219119  PROA      60              0.0000000000
       908        59  ILE       HA              7.2135157456       -0.6862513829      -11.0579017350  PROA      60              0.0000000000
       909        59  ILE       CB              6.8794152632       -0.0267047446       -9.0370784698  PROA      60              0.0000000000
       910        59  ILE       HB              6.5241122361       -1.0099652282       -8.6404268883  PROA      60              0.0000000000
       911        59  ILE       CG2             7.6797666421        0.6905354468       -7.9684465509  PROA      60              0.0000000000
       912        59  ILE       HG21            7.9825092696        1.7152876568       -8.2727423967  PROA      60              0.0000000000
       913        59  ILE       HG22            8.5848877121        0.1215579987       -7.6711417362  PROA      60              0.0000000000
       914        59  ILE       HG23            7.0558444572        0.8106787876       -7.0560083311  PROA      60              0.0000000000
       915        59  ILE       CG1             5.6493097129        0.7590679979       -9.5166225577  PROA      60              0.0000000000
       916        59  ILE       HG11            5.5006467483        0.5929661282      -10.6103810139  PROA      60              0.0000000000
       917        59  ILE       HG12            5.8273467455        1.8497337346       -9.3794696048  PROA      60              0.0000000000
       918        59  ILE       CD              4.3803890658        0.3356679330       -8.8114546511  PROA      60              0.0000000000
       919        59  ILE       HD1             4.4879010039        0.4459640597       -7.7102186409  PROA      60              0.0000000000
       920        59  ILE       HD2             4.1417627730       -0.7281754534       -9.0360785791  PROA      60              0.0000000000
       921        59  ILE       HD3             3.5165862492        0.9553307725       -9.1388003715  PROA      60              0.0000000000
       922        59  ILE       C               8.4974524897        0.9418394061      -10.6618737682  PROA      60              0.0000000000
       923        59  ILE       O               7.8491925140        1.8169445676      -11.2523117075  PROA      60              0.0000000000
       924        60  LYS       N               9.7911513227        1.0812082912      -10.4122467594  PROA      61              0.0000000000
       925        60  LYS       HN             10.2991905346        0.3488097252       -9.9578143886  PROA      61              0.0000000000
       926        60  LYS       CA             10.4525188663        2.2974968468      -10.8779463639  PROA      61              0.0000000000
       927        60  LYS       HA              9.7712217203        3.1314693178      -10.7723491504  PROA      61              0.0000000000
       928        60  LYS       CB             11.6966820865        2.6161349823      -10.0324118465  PROA      61              0.0000000000
       929        60  LYS       HB1            11.4264782094        2.5417931200       -8.9634289351  PROA      61              0.0000000000
       930        60  LYS       HB2            11.9575137134        3.6849658296      -10.2212085754  PROA      61              0.0000000000
       931        60  LYS       CG             12.9170110378        1.7488209046      -10.3125199348  PROA      61              0.0000000000
       932        60  LYS       HG1            13.0468415481        1.6159642421      -11.4095253422  PROA      61              0.0000000000
       933        60  LYS       HG2            12.7968567684        0.7329475615       -9.8768503537  PROA      61              0.0000000000
       934        60  LYS       CD             14.1992719343        2.4076464512       -9.8217685798  PROA      61              0.0000000000
       935        60  LYS       HD1            14.4264499354        2.0334368946       -8.8034010225  PROA      61              0.0000000000
       936        60  LYS       HD2            14.0551546995        3.5091587123       -9.7370276363  PROA      61              0.0000000000
       937        60  LYS       CE             15.3892401836        2.1494404482      -10.7431578709  PROA      61              0.0000000000
       938        60  LYS       HE1            16.3100241937        2.5704447719      -10.2784723710  PROA      61              0.0000000000
       939        60  LYS       HE2            15.2300874311        2.6151201462      -11.7356200815  PROA      61              0.0000000000
       940        60  LYS       NZ             15.6965932686        0.7086038684      -10.9324143936  PROA      61              0.0000000000
       941        60  LYS       HZ1            15.1055198447        0.0635992881      -10.3634420699  PROA      61              0.0000000000
       942        60  LYS       HZ2            16.6864028921        0.5212331724      -10.6971055005  PROA      61              0.0000000000
       943        60  LYS       HZ3            15.5349338348        0.4803762849      -11.9377686432  PROA      61              0.0000000000
       944        60  LYS       C              10.8182609258        2.2151869091      -12.3510627273  PROA      61              0.0000000000
       945        60  LYS       O              11.1485942078        3.2463776356      -12.9514772578  PROA      61              0.0000000000
       946        61  HSD       N              10.7617006694        1.0213262920      -12.9338163325  PROA      62              0.0000000000
       947        61  HSD       HN             10.4113783853        0.2177572213      -12.4412611987  PROA      62              0.0000000000
       948        61  HSD       CA             10.9682049396        0.8520520471      -14.3675304659  PROA      62              0.0000000000
       949        61  HSD       HA             11.9472085549        1.2302996777      -14.6089489643  PROA      62              0.0000000000
       950        61  HSD       CB             10.8921408516       -0.6219399180      -14.7517972241  PROA      62              0.0000000000
       951        61  HSD       HB1            10.9638767598       -0.7106634467      -15.8550785174  PROA      62              0.0000000000
       952        61  HSD       HB2             9.9084432933       -1.0426574276      -14.4379795376  PROA      62              0.0000000000
       953        61  HSD       ND1            12.1640279098       -2.7825204629      -14.5384312945  PROA      62              0.0000000000
       954        61  HSD       HD1            11.7570548898       -3.1601198329      -15.3809781556  PROA      62              0.0000000000
       955        61  HSD       CG             11.9539897736       -1.4825465617      -14.1343597198  PROA      62              0.0000000000
       956        61  HSD       CE1            13.1352021259       -3.3157534452      -13.8225987522  PROA      62              0.0000000000
       957        61  HSD       HE1            13.4777305593       -4.3462081384      -13.8828677000  PROA      62              0.0000000000
       958        61  HSD       NE2            13.5658767315       -2.4082110193      -12.9643358966  PROA      62              0.0000000000
       959        61  HSD       CD2            12.8445043680       -1.2526714055      -13.1374489065  PROA      62              0.0000000000
       960        61  HSD       HD2            13.0372307802       -0.3785951481      -12.5337020071  PROA      62              0.0000000000
       961        61  HSD       C               9.8911932870        1.6143853499      -15.1397498879  PROA      62              0.0000000000
       962        61  HSD       O               8.6970192047        1.4794323078      -14.8143809624  PROA      62              0.0000000000
       963        62  PRO       N              10.2541458359        2.3954136158      -16.1726522526  PROA      63              0.0000000000
       964        62  PRO       CD             11.6155082968        2.7687618589      -16.6065282018  PROA      63              0.0000000000
       965        62  PRO       HD1            12.1436845734        1.9176504379      -17.0661759843  PROA      63              0.0000000000
       966        62  PRO       HD2            12.2114631754        3.1252416525      -15.7336545943  PROA      63              0.0000000000
       967        62  PRO       CA              9.2208166854        3.0354516552      -17.0144468682  PROA      63              0.0000000000
       968        62  PRO       HA              8.6831052354        3.7392231301      -16.3951782630  PROA      63              0.0000000000
       969        62  PRO       CB             10.0419317643        3.6835792347      -18.1378727304  PROA      63              0.0000000000
       970        62  PRO       HB1             9.5576706402        4.6202931236      -18.4934130718  PROA      63              0.0000000000
       971        62  PRO       HB2            10.1481833050        2.9929757469      -19.0081215650  PROA      63              0.0000000000
       972        62  PRO       CG             11.3751173006        3.9166591606      -17.5507193655  PROA      63              0.0000000000
       973        62  PRO       HG1            12.2057873607        4.0366064177      -18.2772853778  PROA      63              0.0000000000
       974        62  PRO       HG2            11.3298622891        4.8439934720      -16.9249671519  PROA      63              0.0000000000
       975        62  PRO       C               8.1848900753        2.0674021652      -17.5717863011  PROA      63              0.0000000000
       976        62  PRO       O               7.0244619304        2.4663059705      -17.7433912966  PROA      63              0.0000000000
       977        63  ALA       N               8.5655243567        0.8154317838      -17.8655101647  PROA      64              0.0000000000
       978        63  ALA       HN              9.5348678846        0.5833403637      -17.8000335006  PROA      64              0.0000000000
       979        63  ALA       CA              7.6206696734       -0.1643482784      -18.4076740302  PROA      64              0.0000000000
       980        63  ALA       HA              7.1581544626        0.2210059092      -19.2932148673  PROA      64              0.0000000000
       981        63  ALA       CB              8.3423505544       -1.4631486731      -18.7357368911  PROA      64              0.0000000000
       982        63  ALA       HB1             8.7985300762       -1.9177560618      -17.8301675467  PROA      64              0.0000000000
       983        63  ALA       HB2             9.1486948820       -1.2701552361      -19.4767218713  PROA      64              0.0000000000
       984        63  ALA       HB3             7.6469456128       -2.2069198355      -19.1865270023  PROA      64              0.0000000000
       985        63  ALA       C               6.4887417356       -0.4553609274      -17.4322829385  PROA      64              0.0000000000
       986        63  ALA       O               5.3363534673       -0.6380020487      -17.8391385639  PROA      64              0.0000000000
       987        64  GLU       N               6.8022002423       -0.5229763080      -16.1428047786  PROA      65              0.0000000000
       988        64  GLU       HN              7.7059061737       -0.2560197593      -15.8177135918  PROA      65              0.0000000000
       989        64  GLU       CA              5.7755557261       -0.8066740071      -15.1468250334  PROA      65              0.0000000000
       990        64  GLU       HA              5.0602113724       -1.5113187398      -15.5504797809  PROA      65              0.0000000000
       991        64  GLU       CB              6.4179772072       -1.4657139066      -13.9129652150  PROA      65              0.0000000000
       992        64  GLU       HB1             7.1394944715       -0.7756680688      -13.4239728592  PROA      65              0.0000000000
       993        64  GLU       HB2             6.9999475582       -2.3288281922      -14.2882311828  PROA      65              0.0000000000
       994        64  GLU       CG              5.3633956994       -1.9516517652      -12.8507024222  PROA      65              0.0000000000
       995        64  GLU       HG1             4.5015841454       -2.4088112829      -13.3781972587  PROA      65              0.0000000000
       996        64  GLU       HG2             5.0006144422       -1.0872522034      -12.2612656029  PROA      65              0.0000000000
       997        64  GLU       CD              5.8961221580       -2.9956866729      -11.8855689435  PROA      65              0.0000000000
       998        64  GLU       OE1             6.9858280565       -3.5508141705      -12.1360095874  PROA      65              0.0000000000
       999        64  GLU       OE2             5.2038430306       -3.2620723932      -10.8730640013  PROA      65              0.0000000000
      1000        64  GLU       C               5.0077805386        0.4572172733      -14.7666788868  PROA      65              0.0000000000
      1001        64  GLU       O               3.7943293726        0.3990617581      -14.5142245271  PROA      65              0.0000000000
      1002        65  LEU       N               5.6768072449        1.6113668433      -14.7779942005  PROA      66              0.0000000000
      1003        65  LEU       HN              6.6753179519        1.6707999543      -14.8586861302  PROA      66              0.0000000000
      1004        65  LEU       CA              4.9861262630        2.8628954614      -14.4856298746  PROA      66              0.0000000000
      1005        65  LEU       HA              4.3985932587        2.7376555789      -13.5863685210  PROA      66              0.0000000000
      1006        65  LEU       CB              5.9861142223        4.0175237275      -14.2995663145  PROA      66              0.0000000000
      1007        65  LEU       HB1             5.4509683510        4.9957810512      -14.3045878839  PROA      66              0.0000000000
      1008        65  LEU       HB2             6.6698297170        4.0122516729      -15.1778478737  PROA      66              0.0000000000
      1009        65  LEU       CG              6.8441138492        4.0061155311      -13.0417223284  PROA      66              0.0000000000
      1010        65  LEU       HG              7.3822636570        3.0426206797      -13.0432988774  PROA      66              0.0000000000
      1011        65  LEU       CD1             7.9252388851        5.1321294512      -13.1135715326  PROA      66              0.0000000000
      1012        65  LEU       HD11            7.4438429272        6.1252245423      -13.2144963302  PROA      66              0.0000000000
      1013        65  LEU       HD12            8.5927657602        4.9729297753      -13.9853836143  PROA      66              0.0000000000
      1014        65  LEU       HD13            8.5428828255        5.1235519198      -12.1929009837  PROA      66              0.0000000000
      1015        65  LEU       CD2             5.8922395380        4.1425656748      -11.8029109408  PROA      66              0.0000000000
      1016        65  LEU       HD21            5.2714619831        3.2341487003      -11.6750072621  PROA      66              0.0000000000
      1017        65  LEU       HD22            5.2296340126        5.0214468402      -11.9305480238  PROA      66              0.0000000000
      1018        65  LEU       HD23            6.4940797636        4.2852273270      -10.8837977363  PROA      66              0.0000000000
      1019        65  LEU       C               3.9917024636        3.2074014927      -15.5803932745  PROA      66              0.0000000000
      1020        65  LEU       O               2.9826613717        3.8689870241      -15.3151581724  PROA      66              0.0000000000
      1021        66  ALA       N               4.2548616875        2.7538338674      -16.8038088344  PROA      67              0.0000000000
      1022        66  ALA       HN              5.1515124132        2.3676880644      -17.0273060404  PROA      67              0.0000000000
      1023        66  ALA       CA              3.3346578928        2.9989489289      -17.9072224390  PROA      67              0.0000000000
      1024        66  ALA       HA              3.0949717014        4.0557622651      -17.9133516979  PROA      67              0.0000000000
      1025        66  ALA       CB              3.9686284412        2.6035875680      -19.2428386780  PROA      67              0.0000000000
      1026        66  ALA       HB1             4.1267365056        1.5056833275      -19.2955575226  PROA      67              0.0000000000
      1027        66  ALA       HB2             4.9591718079        3.0971296760      -19.3474848900  PROA      67              0.0000000000
      1028        66  ALA       HB3             3.3606330833        2.9355021842      -20.1055059569  PROA      67              0.0000000000
      1029        66  ALA       C               2.0235691081        2.2495021268      -17.7403791308  PROA      67              0.0000000000
      1030        66  ALA       O               1.0055962136        2.6913644964      -18.2854624569  PROA      67              0.0000000000
      1031        67  HSD       N               2.0239032151        1.1115719352      -17.0341781911  PROA      68              0.0000000000
      1032        67  HSD       HN              2.8453157138        0.7570621407      -16.5958682181  PROA      68              0.0000000000
      1033        67  HSD       CA              0.7793660433        0.3855502541      -16.8228023495  PROA      68              0.0000000000
      1034        67  HSD       HA              0.4636642193       -0.0419198838      -17.7646056445  PROA      68              0.0000000000
      1035        67  HSD       CB              0.9191912081       -0.7312266998      -15.7613975453  PROA      68              0.0000000000
      1036        67  HSD       HB1            -0.0602410785       -1.2170020860      -15.5915248181  PROA      68              0.0000000000
      1037        67  HSD       HB2             1.2337050069       -0.2631319666      -14.8021496113  PROA      68              0.0000000000
      1038        67  HSD       ND1             2.1566555821       -2.8557399234      -15.2069550449  PROA      68              0.0000000000
      1039        67  HSD       HD1             1.7653025555       -2.9460453929      -14.2806501820  PROA      68              0.0000000000
      1040        67  HSD       CG              1.9260033755       -1.8084041668      -16.0739546830  PROA      68              0.0000000000
      1041        67  HSD       CE1             3.0776276099       -3.6581715536      -15.7158440335  PROA      68              0.0000000000
      1042        67  HSD       HE1             3.4662026489       -4.5552855948      -15.2258909998  PROA      68              0.0000000000
      1043        67  HSD       NE2             3.4576571926       -3.1659592879      -16.8812103286  PROA      68              0.0000000000
      1044        67  HSD       CD2             2.7530448001       -2.0121317085      -17.1298029537  PROA      68              0.0000000000
      1045        67  HSD       HD2             2.8594290989       -1.4734854045      -18.0634386181  PROA      68              0.0000000000
      1046        67  HSD       C              -0.2711954758        1.3891628671      -16.3691381372  PROA      68              0.0000000000
      1047        67  HSD       O               0.0158643744        2.2808225843      -15.5621445862  PROA      68              0.0000000000
      1048        68  SER       N              -1.4861564817        1.2738143763      -16.9218202155  PROA      69              0.0000000000
      1049        68  SER       HN             -1.7468793788        0.4684010048      -17.4550789425  PROA      69              0.0000000000
      1050        68  SER       CA             -2.5199937392        2.2685380972      -16.6324584276  PROA      69              0.0000000000
      1051        68  SER       HA             -2.1137041190        3.2466087091      -16.8531540517  PROA      69              0.0000000000
      1052        68  SER       CB             -3.7620241480        2.0323856452      -17.4998461628  PROA      69              0.0000000000
      1053        68  SER       HB1            -3.5430126648        1.9791604264      -18.5524634633  PROA      69              0.0000000000
      1054        68  SER       HB2            -4.4606757786        2.8936298170      -17.3723921502  PROA      69              0.0000000000
      1055        68  SER       OG             -4.4513687190        0.8610180484      -17.1015660910  PROA      69              0.0000000000
      1056        68  SER       HG1            -4.8798046133        0.9665181788      -16.2308828117  PROA      69              0.0000000000
      1057        68  SER       C              -2.9140030012        2.2563424109      -15.1601497077  PROA      69              0.0000000000
      1058        68  SER       O              -3.2691916719        3.3082551448      -14.6023284026  PROA      69              0.0000000000
      1059        69  ALA       N              -2.8795467370        1.0800618252      -14.5161172943  PROA      70              0.0000000000
      1060        69  ALA       HN             -2.7036516761        0.2166267311      -15.0007817503  PROA      70              0.0000000000
      1061        69  ALA       CA             -3.1642424203        0.9989726413      -13.0885883411  PROA      70              0.0000000000
      1062        69  ALA       HA             -4.1466819850        1.4131314444      -12.9087297350  PROA      70              0.0000000000
      1063        69  ALA       CB             -3.1718882810       -0.4694120921      -12.6419276023  PROA      70              0.0000000000
      1064        69  ALA       HB1            -2.1957199837       -0.9498227852      -12.8716062036  PROA      70              0.0000000000
      1065        69  ALA       HB2            -3.9560885638       -1.0317610451      -13.1923309593  PROA      70              0.0000000000
      1066        69  ALA       HB3            -3.3589393698       -0.5777120200      -11.5546824047  PROA      70              0.0000000000
      1067        69  ALA       C              -2.1669747457        1.7992313838      -12.2626288201  PROA      70              0.0000000000
      1068        69  ALA       O              -2.4769698125        2.1638062421      -11.1218794036  PROA      70              0.0000000000
      1069        70  ASN       N              -0.9920245242        2.0997198400      -12.8203067420  PROA      71              0.0000000000
      1070        70  ASN       HN             -0.8311718440        1.8793580276      -13.7859124112  PROA      71              0.0000000000
      1071        70  ASN       CA              0.0361957881        2.8656363540      -12.1360071855  PROA      71              0.0000000000
      1072        70  ASN       HA             -0.1872477557        2.9164956510      -11.0763534842  PROA      71              0.0000000000
      1073        70  ASN       CB              1.4208648617        2.2343294314      -12.3398922657  PROA      71              0.0000000000
      1074        70  ASN       HB1             2.2250282410        2.8780448878      -11.9141647502  PROA      71              0.0000000000
      1075        70  ASN       HB2             1.6187833219        2.1083508761      -13.4270488979  PROA      71              0.0000000000
      1076        70  ASN       CG              1.5669260027        0.9310489852      -11.6234969685  PROA      71              0.0000000000
      1077        70  ASN       OD1             0.9372162434        0.7072142096      -10.5824702579  PROA      71              0.0000000000
      1078        70  ASN       ND2             2.3955844699        0.0560488487      -12.1613862748  PROA      71              0.0000000000
      1079        70  ASN       HD21            2.5120487521       -0.8104141775      -11.6662225208  PROA      71              0.0000000000
      1080        70  ASN       HD22            2.9705705944        0.2717900732      -12.9552610035  PROA      71              0.0000000000
      1081        70  ASN       C               0.0894101047        4.3006556063      -12.5948851455  PROA      71              0.0000000000
      1082        70  ASN       O               1.1427249659        4.9411507791      -12.4446462137  PROA      71              0.0000000000
      1083        71  ASN       N              -1.0049502939        4.8119789645      -13.1649708771  PROA      72              0.0000000000
      1084        71  ASN       HN             -1.7976508873        4.2341334632      -13.3309026438  PROA      72              0.0000000000
      1085        71  ASN       CA             -1.0382373575        6.2163827024      -13.5613332270  PROA      72              0.0000000000
      1086        71  ASN       HA             -0.2178176006        6.4203705391      -14.2330094170  PROA      72              0.0000000000
      1087        71  ASN       CB             -2.4018807360        6.6169057714      -14.1783121630  PROA      72              0.0000000000
      1088        71  ASN       HB1            -2.6290167799        7.6815640718      -13.9587691782  PROA      72              0.0000000000
      1089        71  ASN       HB2            -3.2062269050        6.0143303557      -13.7346187540  PROA      72              0.0000000000
      1090        71  ASN       CG             -2.4508455725        6.4946843108      -15.6991387012  PROA      72              0.0000000000
      1091        71  ASN       OD1            -1.4010831172        6.4954304645      -16.3756298178  PROA      72              0.0000000000
      1092        71  ASN       ND2            -3.6733257889        6.3482891003      -16.2547469829  PROA      72              0.0000000000
      1093        71  ASN       HD21           -4.4826019780        6.4812182385      -15.6827708452  PROA      72              0.0000000000
      1094        71  ASN       HD22           -3.7070560690        6.1508449590      -17.2358510375  PROA      72              0.0000000000
      1095        71  ASN       C              -0.7921517641        7.0313392516      -12.3109406071  PROA      72              0.0000000000
      1096        71  ASN       O              -1.3835288494        6.7647400179      -11.2625785554  PROA      72              0.0000000000
      1097        72  GLY       N               0.0985798595        8.0009023209      -12.4070896018  PROA      73              0.0000000000
      1098        72  GLY       HN              0.6115533770        8.1966281575      -13.2534541797  PROA      73              0.0000000000
      1099        72  GLY       CA              0.4149705409        8.8592066408      -11.2891022892  PROA      73              0.0000000000
      1100        72  GLY       HA1            -0.4295647215        8.9776955328      -10.6431612293  PROA      73              0.0000000000
      1101        72  GLY       HA2             0.7375219574        9.7997203596      -11.7136748316  PROA      73              0.0000000000
      1102        72  GLY       C               1.5562014574        8.3950437990      -10.4092665935  PROA      73              0.0000000000
      1103        72  GLY       O               2.1546002667        9.2194608154       -9.7110685929  PROA      73              0.0000000000
      1104        73  LEU       N               1.8699439196        7.1017355690      -10.4052058592  PROA      74              0.0000000000
      1105        73  LEU       HN              1.4127516956        6.4357175429      -10.9993907037  PROA      74              0.0000000000
      1106        73  LEU       CA              2.9364170458        6.5956333233       -9.5430721178  PROA      74              0.0000000000
      1107        73  LEU       HA              2.8539829292        7.0585617774       -8.5717604261  PROA      74              0.0000000000
      1108        73  LEU       CB              2.8503967900        5.0827717538       -9.4322822847  PROA      74              0.0000000000
      1109        73  LEU       HB1             3.7492921070        4.6768692195       -8.9104314401  PROA      74              0.0000000000
      1110        73  LEU       HB2             2.8128248948        4.6199369022      -10.4427080810  PROA      74              0.0000000000
      1111        73  LEU       CG              1.6161572302        4.6366877339       -8.6114395736  PROA      74              0.0000000000
      1112        73  LEU       HG              0.6989465494        4.8944548483       -9.1966099830  PROA      74              0.0000000000
      1113        73  LEU       CD1             1.6023576492        3.1198356267       -8.4094562662  PROA      74              0.0000000000
      1114        73  LEU       HD11            2.4555928577        2.7950415312       -7.7802591845  PROA      74              0.0000000000
      1115        73  LEU       HD12            1.6753068183        2.6108856965       -9.3877673263  PROA      74              0.0000000000
      1116        73  LEU       HD13            0.6550238097        2.8092135112       -7.9186115407  PROA      74              0.0000000000
      1117        73  LEU       CD2             1.5309349498        5.3823857207       -7.2576963648  PROA      74              0.0000000000
      1118        73  LEU       HD21            1.2824244452        6.4514388015       -7.4063710290  PROA      74              0.0000000000
      1119        73  LEU       HD22            2.4861694160        5.2989354524       -6.6991496545  PROA      74              0.0000000000
      1120        73  LEU       HD23            0.7218012301        4.9419495533       -6.6397367451  PROA      74              0.0000000000
      1121        73  LEU       C               4.3354572981        6.9936618553      -10.0010575542  PROA      74              0.0000000000
      1122        73  LEU       O               5.2992523726        6.8749294629       -9.2221392828  PROA      74              0.0000000000
      1123        74  ASP       N               4.4780848619        7.5067533260      -11.2153456257  PROA      75              0.0000000000
      1124        74  ASP       HN              3.7243487609        7.6335828467      -11.8712289474  PROA      75              0.0000000000
      1125        74  ASP       CA              5.7496772929        8.0930300736      -11.6125637835  PROA      75              0.0000000000
      1126        74  ASP       HA              6.5311993760        7.3658974398      -11.4400180249  PROA      75              0.0000000000
      1127        74  ASP       CB              5.7104390192        8.4529089552      -13.1162248319  PROA      75              0.0000000000
      1128        74  ASP       HB1             5.4407338768        7.5408974748      -13.6896578368  PROA      75              0.0000000000
      1129        74  ASP       HB2             6.6947301185        8.8127855568      -13.4734719649  PROA      75              0.0000000000
      1130        74  ASP       CG              4.6531274751        9.5183974725      -13.4411425418  PROA      75              0.0000000000
      1131        74  ASP       OD1             3.4812829626        9.3382409585      -13.0578423083  PROA      75              0.0000000000
      1132        74  ASP       OD2             4.9972483218       10.5481257940      -14.0607863320  PROA      75              0.0000000000
      1133        74  ASP       C               6.0874586662        9.3383505707      -10.7903262246  PROA      75              0.0000000000
      1134        74  ASP       O               7.2628720498        9.6354316846      -10.5779605274  PROA      75              0.0000000000
      1135        75  ILE       N               5.0729047020       10.0825863323      -10.3369859719  PROA      76              0.0000000000
      1136        75  ILE       HN              4.1312758338        9.8534675739      -10.5869626120  PROA      76              0.0000000000
      1137        75  ILE       CA              5.2647217437       11.1976802081       -9.4130309564  PROA      76              0.0000000000
      1138        75  ILE       HA              5.9296916338       11.9099802104       -9.8725287348  PROA      76              0.0000000000
      1139        75  ILE       CB              3.8968087669       11.8421128452       -9.1201236945  PROA      76              0.0000000000
      1140        75  ILE       HB              3.2256559368       11.0853984500       -8.6578503486  PROA      76              0.0000000000
      1141        75  ILE       CG2             4.0573735631       12.9964974718       -8.1017995419  PROA      76              0.0000000000
      1142        75  ILE       HG21            4.7772821669       13.7595954280       -8.4567156219  PROA      76              0.0000000000
      1143        75  ILE       HG22            4.4213623539       12.6156897558       -7.1242464132  PROA      76              0.0000000000
      1144        75  ILE       HG23            3.0849677937       13.4892182864       -7.8921935610  PROA      76              0.0000000000
      1145        75  ILE       CG1             3.2309109046       12.3066462975      -10.4461469631  PROA      76              0.0000000000
      1146        75  ILE       HG11            3.1215650572       11.4322305000      -11.1282333759  PROA      76              0.0000000000
      1147        75  ILE       HG12            3.8748131572       13.0442199044      -10.9557554486  PROA      76              0.0000000000
      1148        75  ILE       CD              1.7865291949       12.8979096171      -10.2691860533  PROA      76              0.0000000000
      1149        75  ILE       HD1             1.8110221233       13.8684008514       -9.7325951831  PROA      76              0.0000000000
      1150        75  ILE       HD2             1.1728345793       12.1851882166       -9.6758280886  PROA      76              0.0000000000
      1151        75  ILE       HD3             1.3151868081       13.0295207855      -11.2652351715  PROA      76              0.0000000000
      1152        75  ILE       C               5.9285158155       10.7150756322       -8.1287450639  PROA      76              0.0000000000
      1153        75  ILE       O               6.7865046395       11.3885667445       -7.5389324669  PROA      76              0.0000000000
      1154        76  ALA       N               5.5089708072        9.5577861599       -7.6647687033  PROA      77              0.0000000000
      1155        76  ALA       HN              4.8038536552        9.0445463772       -8.1413864033  PROA      77              0.0000000000
      1156        76  ALA       CA              6.0051302453        9.0320921841       -6.4043141599  PROA      77              0.0000000000
      1157        76  ALA       HA              5.9579226744        9.8143912375       -5.6566832542  PROA      77              0.0000000000
      1158        76  ALA       CB              5.1527009723        7.8549563174       -5.9601199616  PROA      77              0.0000000000
      1159        76  ALA       HB1             5.3713173651        6.9314037768       -6.5391035077  PROA      77              0.0000000000
      1160        76  ALA       HB2             4.0873424834        8.0833462831       -6.1451824296  PROA      77              0.0000000000
      1161        76  ALA       HB3             5.2914799903        7.6327996216       -4.8791255090  PROA      77              0.0000000000
      1162        76  ALA       C               7.4478956125        8.5972433643       -6.5334327066  PROA      77              0.0000000000
      1163        76  ALA       O               8.2832967684        8.8939576855       -5.6724411153  PROA      77              0.0000000000
      1164        77  VAL       N               7.7467758863        7.8828768465       -7.6104619821  PROA      78              0.0000000000
      1165        77  VAL       HN              7.0444095631        7.6061789340       -8.2656809996  PROA      78              0.0000000000
      1166        77  VAL       CA              9.1039304255        7.4383052893       -7.8685582575  PROA      78              0.0000000000
      1167        77  VAL       HA              9.4509986712        6.8296406677       -7.0441336500  PROA      78              0.0000000000
      1168        77  VAL       CB              9.1077520625        6.6115587996       -9.1510970042  PROA      78              0.0000000000
      1169        77  VAL       HB              8.5181675109        7.1478609502       -9.9340586296  PROA      78              0.0000000000
      1170        77  VAL       CG1            10.5084177064        6.4269356117       -9.6896636506  PROA      78              0.0000000000
      1171        77  VAL       HG11           11.1751403194        5.9747829671       -8.9244007330  PROA      78              0.0000000000
      1172        77  VAL       HG12           10.9628948392        7.3825154746      -10.0296349958  PROA      78              0.0000000000
      1173        77  VAL       HG13           10.4965849173        5.7419832814      -10.5671272980  PROA      78              0.0000000000
      1174        77  VAL       CG2             8.4210446312        5.2752637899       -8.8629849586  PROA      78              0.0000000000
      1175        77  VAL       HG21            7.3725184168        5.4071387443       -8.5278991994  PROA      78              0.0000000000
      1176        77  VAL       HG22            8.9766933299        4.7258150772       -8.0721524618  PROA      78              0.0000000000
      1177        77  VAL       HG23            8.4139011296        4.6432391336       -9.7768947885  PROA      78              0.0000000000
      1178        77  VAL       C              10.0250661479        8.6350899768       -7.9500468621  PROA      78              0.0000000000
      1179        77  VAL       O              11.1192470947        8.6360270741       -7.3767684154  PROA      78              0.0000000000
      1180        78  ARG       N               9.5880413271        9.6774109406       -8.6542239098  PROA      79              0.0000000000
      1181        78  ARG       HN              8.7454335702        9.6268993792       -9.1939868719  PROA      79              0.0000000000
      1182        78  ARG       CA             10.4105580853       10.8782916056       -8.8080348682  PROA      79              0.0000000000
      1183        78  ARG       HA             11.3885891993       10.5947304953       -9.1758939953  PROA      79              0.0000000000
      1184        78  ARG       CB              9.7546498607       11.8288589707       -9.8199558559  PROA      79              0.0000000000
      1185        78  ARG       HB1             8.6889273439       11.9718111421       -9.5213763517  PROA      79              0.0000000000
      1186        78  ARG       HB2             9.7407663618       11.3195781219      -10.8117932820  PROA      79              0.0000000000
      1187        78  ARG       CG             10.4074252274       13.1900718388       -9.9318926611  PROA      79              0.0000000000
      1188        78  ARG       HG1            11.4717708545       13.0599519439      -10.2230866316  PROA      79              0.0000000000
      1189        78  ARG       HG2            10.3828360741       13.7532346260       -8.9763243273  PROA      79              0.0000000000
      1190        78  ARG       CD              9.7557489133       14.0434589089      -11.0373448266  PROA      79              0.0000000000
      1191        78  ARG       HD1             9.6741600276       13.5643779550      -11.9805065019  PROA      79              0.0000000000
      1192        78  ARG       HD2            10.3772178442       14.9604412043      -11.1590387088  PROA      79              0.0000000000
      1193        78  ARG       NE              8.4086644094       14.5174434246      -10.6756653853  PROA      79              0.0000000000
      1194        78  ARG       HE              8.3233117741       15.2654615110      -10.0245190445  PROA      79              0.0000000000
      1195        78  ARG       CZ              7.2587833098       14.0911757400      -11.2110309780  PROA      79              0.0000000000
      1196        78  ARG       NH1             7.2215187942       13.1523547585      -12.1690944000  PROA      79              0.0000000000
      1197        78  ARG       HH11            8.0640761201       12.9319010910      -12.6608072972  PROA      79              0.0000000000
      1198        78  ARG       HH12            6.3766880892       12.9854811062      -12.6647165916  PROA      79              0.0000000000
      1199        78  ARG       NH2             6.1220585666       14.6251544555      -10.7801022256  PROA      79              0.0000000000
      1200        78  ARG       HH21            5.2729450870       14.4019796419      -11.2484474909  PROA      79              0.0000000000
      1201        78  ARG       HH22            6.1058090706       14.9952101713       -9.8518829177  PROA      79              0.0000000000
      1202        78  ARG       C              10.6090500307       11.5826878736       -7.4648938311  PROA      79              0.0000000000
      1203        78  ARG       O              11.7185016354       12.0170724096       -7.1366238026  PROA      79              0.0000000000
      1204        79  LEU       N               9.5298297478       11.7217155206       -6.6828114222  PROA      80              0.0000000000
      1205        79  LEU       HN              8.6221409413       11.4406335411       -7.0040052958  PROA      80              0.0000000000
      1206        79  LEU       CA              9.6320389397       12.3400480599       -5.3704383228  PROA      80              0.0000000000
      1207        79  LEU       HA              9.9987458408       13.3485667417       -5.4972821568  PROA      80              0.0000000000
      1208        79  LEU       CB              8.2580828916       12.3603519775       -4.6918474824  PROA      80              0.0000000000
      1209        79  LEU       HB1             8.3769926125       12.5659551672       -3.6022353274  PROA      80              0.0000000000
      1210        79  LEU       HB2             7.8273429340       11.3363269838       -4.7778328074  PROA      80              0.0000000000
      1211        79  LEU       CG              7.2033592155       13.3508409554       -5.1978766829  PROA      80              0.0000000000
      1212        79  LEU       HG              7.0896266079       13.2724886394       -6.2986143272  PROA      80              0.0000000000
      1213        79  LEU       CD1             5.8406061501       13.1121245036       -4.5215087813  PROA      80              0.0000000000
      1214        79  LEU       HD11            5.9279742243       13.2110961075       -3.4196824397  PROA      80              0.0000000000
      1215        79  LEU       HD12            5.4543615596       12.0975501208       -4.7551410336  PROA      80              0.0000000000
      1216        79  LEU       HD13            5.0964573518       13.8587990658       -4.8739962173  PROA      80              0.0000000000
      1217        79  LEU       CD2             7.6851823259       14.7533289310       -4.8942684345  PROA      80              0.0000000000
      1218        79  LEU       HD21            8.6504660300       14.9772360732       -5.3892310300  PROA      80              0.0000000000
      1219        79  LEU       HD22            7.8202271178       14.8855915185       -3.7989966368  PROA      80              0.0000000000
      1220        79  LEU       HD23            6.9362351175       15.5027796663       -5.2349961051  PROA      80              0.0000000000
      1221        79  LEU       C              10.6490278369       11.6409456101       -4.4805875782  PROA      80              0.0000000000
      1222        79  LEU       O              11.3173930271       12.2895830985       -3.6729351894  PROA      80              0.0000000000
      1223        80  LEU       N              10.7964074048       10.3398212789       -4.6061890821  PROA      81              0.0000000000
      1224        80  LEU       HN             10.1744401841        9.8233314186       -5.1936174670  PROA      81              0.0000000000
      1225        80  LEU       CA             11.6589406543        9.6064766936       -3.7100193924  PROA      81              0.0000000000
      1226        80  LEU       HA             11.7389461669       10.1085011611       -2.7548064243  PROA      81              0.0000000000
      1227        80  LEU       CB             11.1032780814        8.2024237737       -3.4822903800  PROA      81              0.0000000000
      1228        80  LEU       HB1            11.8567855079        7.5814946386       -2.9488901456  PROA      81              0.0000000000
      1229        80  LEU       HB2            10.9317107636        7.7151655658       -4.4720035173  PROA      81              0.0000000000
      1230        80  LEU       CG              9.8118985328        8.0894982676       -2.6740344233  PROA      81              0.0000000000
      1231        80  LEU       HG              8.9844615499        8.5548587261       -3.2576383025  PROA      81              0.0000000000
      1232        80  LEU       CD1             9.5151540383        6.6183689241       -2.4522368584  PROA      81              0.0000000000
      1233        80  LEU       HD11           10.3413962313        6.1305688688       -1.8914348726  PROA      81              0.0000000000
      1234        80  LEU       HD12            9.3900621299        6.0916025426       -3.4230781098  PROA      81              0.0000000000
      1235        80  LEU       HD13            8.5814127517        6.4815855373       -1.8692547235  PROA      81              0.0000000000
      1236        80  LEU       CD2             9.9119530222        8.7718715875       -1.3162285640  PROA      81              0.0000000000
      1237        80  LEU       HD21           10.0666664879        9.8653434942       -1.4225476564  PROA      81              0.0000000000
      1238        80  LEU       HD22           10.7587172997        8.3473021387       -0.7349952812  PROA      81              0.0000000000
      1239        80  LEU       HD23            8.9813404521        8.6215894016       -0.7295985990  PROA      81              0.0000000000
      1240        80  LEU       C              13.0777318614        9.4552217825       -4.2063010290  PROA      81              0.0000000000
      1241        80  LEU       O              13.9306682722        8.9712337345       -3.4702507260  PROA      81              0.0000000000
      1242        81  GLU       N              13.3390391585        9.7894005633       -5.4509102202  PROA      82              0.0000000000
      1243        81  GLU       HN             12.6294611806       10.1160941361       -6.0681347636  PROA      82              0.0000000000
      1244        81  GLU       CA             14.6542938955        9.5196857293       -6.0130435541  PROA      82              0.0000000000
      1245        81  GLU       HA             14.8719833758        8.4729778690       -5.8485569700  PROA      82              0.0000000000
      1246        81  GLU       CB             14.5768179300        9.8057358052       -7.5239975007  PROA      82              0.0000000000
      1247        81  GLU       HB1            14.6944763362       10.8899280334       -7.7433968079  PROA      82              0.0000000000
      1248        81  GLU       HB2            13.5415219325        9.5454408898       -7.8615068493  PROA      82              0.0000000000
      1249        81  GLU       CG             15.5155655693        9.0455658048       -8.3219106791  PROA      82              0.0000000000
      1250        81  GLU       HG1            16.5507963830        9.2817566865       -7.9810653872  PROA      82              0.0000000000
      1251        81  GLU       HG2            15.4716293658        9.2996586787       -9.4030119905  PROA      82              0.0000000000
      1252        81  GLU       CD             15.3224019785        7.5443903108       -8.1711991553  PROA      82              0.0000000000
      1253        81  GLU       OE1            16.1910729673        6.8927565855       -7.5494482396  PROA      82              0.0000000000
      1254        81  GLU       OE2            14.3036129667        7.0296716525       -8.6650763185  PROA      82              0.0000000000
      1255        81  GLU       C              15.7645269910       10.2930785938       -5.3074835276  PROA      82              0.0000000000
      1256        81  GLU       O              16.8264509260        9.6995822693       -5.0374119281  PROA      82              0.0000000000
      1257        82  PRO       N              15.5772058156       11.5480286242       -4.9184382879  PROA      83              0.0000000000
      1258        82  PRO       CD             14.4839556132       12.4626299272       -5.2909318468  PROA      83              0.0000000000
      1259        82  PRO       HD1            13.6829210329       12.3718270298       -4.5252942783  PROA      83              0.0000000000
      1260        82  PRO       HD2            14.0728428860       12.2618147973       -6.3034903047  PROA      83              0.0000000000
      1261        82  PRO       CA             16.6647408417       12.2449481758       -4.2156405178  PROA      83              0.0000000000
      1262        82  PRO       HA             17.5596224240       12.1768139644       -4.8228730733  PROA      83              0.0000000000
      1263        82  PRO       CB             16.1283462027       13.6812783040       -4.0892223466  PROA      83              0.0000000000
      1264        82  PRO       HB1            16.9476554075       14.4261917846       -4.1188303297  PROA      83              0.0000000000
      1265        82  PRO       HB2            15.5801207670       13.8192037697       -3.1282747057  PROA      83              0.0000000000
      1266        82  PRO       CG             15.1295702544       13.7703386298       -5.2272240441  PROA      83              0.0000000000
      1267        82  PRO       HG1            14.4254224194       14.6199612004       -5.0915322563  PROA      83              0.0000000000
      1268        82  PRO       HG2            15.6988417922       13.9120866878       -6.1759798135  PROA      83              0.0000000000
      1269        82  PRO       C              16.9830129597       11.6112945646       -2.8720185621  PROA      83              0.0000000000
      1270        82  PRO       O              18.1500816796       11.4658134437       -2.5178817999  PROA      83              0.0000000000
      1271        83  LEU       N              15.9627032955       11.2168492585       -2.1122777578  PROA      84              0.0000000000
      1272        83  LEU       HN             15.0055667744       11.4474583082       -2.3106990567  PROA      84              0.0000000000
      1273        83  LEU       CA             16.2190154537       10.5434865016       -0.8377799449  PROA      84              0.0000000000
      1274        83  LEU       HA             16.9489575122       11.1362552813       -0.3098225432  PROA      84              0.0000000000
      1275        83  LEU       CB             14.8864493710       10.4147347701       -0.0606077460  PROA      84              0.0000000000
      1276        83  LEU       HB1            14.8809951562        9.3968297404        0.3980622013  PROA      84              0.0000000000
      1277        83  LEU       HB2            14.0147779103       10.3883787613       -0.7379210721  PROA      84              0.0000000000
      1278        83  LEU       CG             14.6680848689       11.2502632302        1.1817907958  PROA      84              0.0000000000
      1279        83  LEU       HG             14.4345267329       12.2955219607        0.8770368029  PROA      84              0.0000000000
      1280        83  LEU       CD1            13.4437495045       10.7088985837        1.9786020877  PROA      84              0.0000000000
      1281        83  LEU       HD11           13.6129908896        9.6501609371        2.2674282654  PROA      84              0.0000000000
      1282        83  LEU       HD12           12.5295206420       10.7660584668        1.3506743152  PROA      84              0.0000000000
      1283        83  LEU       HD13           13.2809816855       11.3032617824        2.9004111020  PROA      84              0.0000000000
      1284        83  LEU       CD2            15.9286784606       11.2855412854        2.0170244491  PROA      84              0.0000000000
      1285        83  LEU       HD21           16.7537802896       11.8381112190        1.5196700743  PROA      84              0.0000000000
      1286        83  LEU       HD22           16.2800706234       10.2610555247        2.2485017920  PROA      84              0.0000000000
      1287        83  LEU       HD23           15.7450902827       11.8276114791        2.9654057986  PROA      84              0.0000000000
      1288        83  LEU       C              16.8586327221        9.1646357278       -1.0136472071  PROA      84              0.0000000000
      1289        83  LEU       O              17.7464028933        8.7735008429       -0.2364885201  PROA      84              0.0000000000
      1290        84  LYS       N              16.4040453414        8.3924197287       -2.0033556309  PROA      85              0.0000000000
      1291        84  LYS       HN             15.6432979903        8.6910994399       -2.5927687070  PROA      85              0.0000000000
      1292        84  LYS       CA             16.9717891683        7.0743566391       -2.2437524667  PROA      85              0.0000000000
      1293        84  LYS       HA             16.8409878258        6.4904476129       -1.3446590011  PROA      85              0.0000000000
      1294        84  LYS       CB             16.2601339665        6.4402465360       -3.4305722724  PROA      85              0.0000000000
      1295        84  LYS       HB1            16.3294520024        7.1300037751       -4.3080300709  PROA      85              0.0000000000
      1296        84  LYS       HB2            15.1753703112        6.3429612399       -3.1928877496  PROA      85              0.0000000000
      1297        84  LYS       CG             16.8196646720        5.0987987428       -3.8292716675  PROA      85              0.0000000000
      1298        84  LYS       HG1            17.8697310941        5.2084979637       -4.1877993412  PROA      85              0.0000000000
      1299        84  LYS       HG2            16.2265609383        4.7363294617       -4.6934138445  PROA      85              0.0000000000
      1300        84  LYS       CD             16.7412731747        4.0797755732       -2.7169877321  PROA      85              0.0000000000
      1301        84  LYS       HD1            15.6738312689        3.7963937835       -2.5900273101  PROA      85              0.0000000000
      1302        84  LYS       HD2            17.0991351404        4.4792657425       -1.7440766973  PROA      85              0.0000000000
      1303        84  LYS       CE             17.5604111598        2.8247651323       -3.0602015933  PROA      85              0.0000000000
      1304        84  LYS       HE1            17.3516743839        2.4846040399       -4.0963520858  PROA      85              0.0000000000
      1305        84  LYS       HE2            17.2428337992        2.0205917939       -2.3601394336  PROA      85              0.0000000000
      1306        84  LYS       NZ             19.0522850457        2.9710844324       -2.9154570909  PROA      85              0.0000000000
      1307        84  LYS       HZ1            19.2931702284        3.4119209346       -2.0010107707  PROA      85              0.0000000000
      1308        84  LYS       HZ2            19.4930077072        3.5096979704       -3.7007499611  PROA      85              0.0000000000
      1309        84  LYS       HZ3            19.4167284163        1.9906863791       -2.9147107582  PROA      85              0.0000000000
      1310        84  LYS       C              18.4613380699        7.1838836669       -2.5115693817  PROA      85              0.0000000000
      1311        84  LYS       O              19.2591864428        6.3419954234       -2.0704932440  PROA      85              0.0000000000
      1312        85  ALA       N              18.8506930128        8.2222237015       -3.2544069824  PROA      86              0.0000000000
      1313        85  ALA       HN             18.1782651882        8.7847698324       -3.7444544983  PROA      86              0.0000000000
      1314        85  ALA       CA             20.2491246094        8.4370583935       -3.5971767666  PROA      86              0.0000000000
      1315        85  ALA       HA             20.6152726194        7.5387586115       -4.0776046421  PROA      86              0.0000000000
      1316        85  ALA       CB             20.3581868991        9.6102908802       -4.5950850534  PROA      86              0.0000000000
      1317        85  ALA       HB1            20.0398088782       10.5683927817       -4.1391176480  PROA      86              0.0000000000
      1318        85  ALA       HB2            19.6968216925        9.4002248863       -5.4681016423  PROA      86              0.0000000000
      1319        85  ALA       HB3            21.3997418847        9.7108210365       -4.9673182116  PROA      86              0.0000000000
      1320        85  ALA       C              21.1114423352        8.7002219810       -2.3673629328  PROA      86              0.0000000000
      1321        85  ALA       O              22.3316330017        8.5477067564       -2.4414429150  PROA      86              0.0000000000
      1322        86  GLU       N              20.5227239582        9.1475228818       -1.2555223072  PROA      87              0.0000000000
      1323        86  GLU       HN             19.5361996591        9.3291579565       -1.2273052755  PROA      87              0.0000000000
      1324        86  GLU       CA             21.2516524319        9.2901669859       -0.0042757528  PROA      87              0.0000000000
      1325        86  GLU       HA             22.2369547753        9.6837728190       -0.2199471471  PROA      87              0.0000000000
      1326        86  GLU       CB             20.5572020306       10.2837348039        0.9682121038  PROA      87              0.0000000000
      1327        86  GLU       HB1            21.2449115380       10.4646991541        1.8265347095  PROA      87              0.0000000000
      1328        86  GLU       HB2            19.6290083748        9.8162169814        1.3734135748  PROA      87              0.0000000000
      1329        86  GLU       CG             20.1492099278       11.6333236949        0.3727204839  PROA      87              0.0000000000
      1330        86  GLU       HG1            19.3761211579       11.4922630861       -0.4064914470  PROA      87              0.0000000000
      1331        86  GLU       HG2            21.0317307417       12.1273245522       -0.0812629912  PROA      87              0.0000000000
      1332        86  GLU       CD             19.5627171058       12.6060601062        1.4145784607  PROA      87              0.0000000000
      1333        86  GLU       OE1            19.4893037420       12.2785667692        2.6269359130  PROA      87              0.0000000000
      1334        86  GLU       OE2            19.2021649302       13.7236865732        1.0131818875  PROA      87              0.0000000000
      1335        86  GLU       C              21.4277509268        7.9533249250        0.7142112855  PROA      87              0.0000000000
      1336        86  GLU       O              22.1479841922        7.8814697652        1.7217562619  PROA      87              0.0000000000
      1337        87  PHE       N              20.8267667887        6.8922124739        0.2080903197  PROA      88              0.0000000000
      1338        87  PHE       HN             20.2515322124        6.9786795953       -0.6031126277  PROA      88              0.0000000000
      1339        87  PHE       CA             20.8600029275        5.5806440922        0.8632007981  PROA      88              0.0000000000
      1340        87  PHE       HA             21.6589485520        5.5345852594        1.5917182143  PROA      88              0.0000000000
      1341        87  PHE       CB             19.5453528038        5.2947070866        1.5827465447  PROA      88              0.0000000000
      1342        87  PHE       HB1            19.5760745733        4.2879031696        2.0507120306  PROA      88              0.0000000000
      1343        87  PHE       HB2            18.6888229413        5.3153860682        0.8753499218  PROA      88              0.0000000000
      1344        87  PHE       CG             19.2963784555        6.2452354537        2.6630893593  PROA      88              0.0000000000
      1345        87  PHE       CD1            20.0402284306        6.1499528699        3.8185275635  PROA      88              0.0000000000
      1346        87  PHE       HD1            20.7697914354        5.3552786880        3.9262981042  PROA      88              0.0000000000
      1347        87  PHE       CE1            19.8685057665        7.0657704469        4.8427514123  PROA      88              0.0000000000
      1348        87  PHE       HE1            20.4760192091        6.9830396767        5.7313974070  PROA      88              0.0000000000
      1349        87  PHE       CZ             18.9679783453        8.0942934391        4.7104947746  PROA      88              0.0000000000
      1350        87  PHE       HZ             18.8453571817        8.8034602599        5.5174356895  PROA      88              0.0000000000
      1351        87  PHE       CD2            18.4148607862        7.3034028438        2.5197946509  PROA      88              0.0000000000
      1352        87  PHE       HD2            17.8308417155        7.4010983546        1.6221682878  PROA      88              0.0000000000
      1353        87  PHE       CE2            18.2516477367        8.2209083690        3.5674649768  PROA      88              0.0000000000
      1354        87  PHE       HE2            17.5754947950        9.0556491719        3.4463878349  PROA      88              0.0000000000
      1355        87  PHE       C              21.1784797732        4.5263034555       -0.1797466217  PROA      88              0.0000000000
      1356        87  PHE       O              20.4052008402        3.5936224371       -0.4360058843  PROA      88              0.0000000000
      1357        88  PRO       N              22.3392233181        4.6591376917       -0.8081863472  PROA      89              0.0000000000
      1358        88  PRO       CD             23.3981629805        5.6375173349       -0.5279149337  PROA      89              0.0000000000
      1359        88  PRO       HD1            23.5857197301        5.7757066033        0.5582109363  PROA      89              0.0000000000
      1360        88  PRO       HD2            23.1449848021        6.6065465619       -1.0096932576  PROA      89              0.0000000000
      1361        88  PRO       CA             22.6670963422        3.7891379465       -1.9450547316  PROA      89              0.0000000000
      1362        88  PRO       HA             21.9075534038        3.9024267777       -2.7031894533  PROA      89              0.0000000000
      1363        88  PRO       CB             24.0472369327        4.3057493701       -2.3850985790  PROA      89              0.0000000000
      1364        88  PRO       HB1            23.8721102038        5.0365801016       -3.2152674402  PROA      89              0.0000000000
      1365        88  PRO       HB2            24.7155029327        3.5174456713       -2.7960877388  PROA      89              0.0000000000
      1366        88  PRO       CG             24.5995736086        5.0246940689       -1.2624870182  PROA      89              0.0000000000
      1367        88  PRO       HG1            25.0982761362        4.3222427387       -0.5501602934  PROA      89              0.0000000000
      1368        88  PRO       HG2            25.3334294553        5.8098013199       -1.5457007520  PROA      89              0.0000000000
      1369        88  PRO       C              22.7160555518        2.3270703568       -1.5888702866  PROA      89              0.0000000000
      1370        88  PRO       O              22.4943837948        1.4804187554       -2.4563590173  PROA      89              0.0000000000
      1371        89  ILE       N              23.0625034455        2.0007426620       -0.3523226358  PROA      90              0.0000000000
      1372        89  ILE       HN             23.2390033613        2.7038026740        0.3416118460  PROA      90              0.0000000000
      1373        89  ILE       CA             23.1344005805        0.6175172544        0.0813457554  PROA      90              0.0000000000
      1374        89  ILE       HA             23.7562895280        0.0757096050       -0.6123183136  PROA      90              0.0000000000
      1375        89  ILE       CB             23.7741790323        0.5634302841        1.4727713309  PROA      90              0.0000000000
      1376        89  ILE       HB             24.6220117163        1.2875050693        1.5136102775  PROA      90              0.0000000000
      1377        89  ILE       CG2            22.7692590130        0.8809151205        2.5811503877  PROA      90              0.0000000000
      1378        89  ILE       HG21           22.0040174171        0.0829403632        2.6920597804  PROA      90              0.0000000000
      1379        89  ILE       HG22           22.2555291079        1.8473199198        2.3878866433  PROA      90              0.0000000000
      1380        89  ILE       HG23           23.2892224898        0.9793745275        3.5577367844  PROA      90              0.0000000000
      1381        89  ILE       CG1            24.3309247047       -0.8450655565        1.7081916429  PROA      90              0.0000000000
      1382        89  ILE       HG11           24.9589880023       -1.1308839141        0.8314254973  PROA      90              0.0000000000
      1383        89  ILE       HG12           23.5047210358       -1.5845093403        1.7924402443  PROA      90              0.0000000000
      1384        89  ILE       CD             25.2354853615       -0.9573787542        2.9597705512  PROA      90              0.0000000000
      1385        89  ILE       HD1            24.6938717872       -0.6922730370        3.8894774727  PROA      90              0.0000000000
      1386        89  ILE       HD2            26.1192715137       -0.2905639374        2.8505294200  PROA      90              0.0000000000
      1387        89  ILE       HD3            25.6245810377       -1.9928280991        3.0527415057  PROA      90              0.0000000000
      1388        89  ILE       C              21.7800311534       -0.0886043676        0.0723063902  PROA      90              0.0000000000
      1389        89  ILE       O              21.7220227803       -1.3226590314        0.0027713949  PROA      90              0.0000000000
      1390        90  LEU       N              20.6841709288        0.6479488260        0.1954841523  PROA      91              0.0000000000
      1391        90  LEU       HN             20.7304300701        1.6424434736        0.2641134650  PROA      91              0.0000000000
      1392        90  LEU       CA             19.3698045267        0.0361974689        0.2603705005  PROA      91              0.0000000000
      1393        90  LEU       HA             19.4234834554       -0.8664202476        0.8572957573  PROA      91              0.0000000000
      1394        90  LEU       CB             18.3387553841        0.9873983141        0.8621774608  PROA      91              0.0000000000
      1395        90  LEU       HB1            17.3457901293        0.4752769395        0.9025061754  PROA      91              0.0000000000
      1396        90  LEU       HB2            18.2310818892        1.8870281906        0.2163674723  PROA      91              0.0000000000
      1397        90  LEU       CG             18.6511091351        1.4481792839        2.2826559126  PROA      91              0.0000000000
      1398        90  LEU       HG             19.6209114066        1.9961974600        2.2946690345  PROA      91              0.0000000000
      1399        90  LEU       CD1            17.5484083128        2.4007218883        2.8195688324  PROA      91              0.0000000000
      1400        90  LEU       HD11           16.5685206152        1.8790473479        2.8281666223  PROA      91              0.0000000000
      1401        90  LEU       HD12           17.4660605682        3.3024289803        2.1766641916  PROA      91              0.0000000000
      1402        90  LEU       HD13           17.7902915174        2.7214797931        3.8555962226  PROA      91              0.0000000000
      1403        90  LEU       CD2            18.7652002240        0.2558868829        3.2463254899  PROA      91              0.0000000000
      1404        90  LEU       HD21           19.6268772010       -0.3909653750        2.9766023167  PROA      91              0.0000000000
      1405        90  LEU       HD22           17.8437929302       -0.3634428612        3.2015010482  PROA      91              0.0000000000
      1406        90  LEU       HD23           18.9106148683        0.6019376355        4.2901985075  PROA      91              0.0000000000
      1407        90  LEU       C              18.8740758835       -0.3610334398       -1.1147203028  PROA      91              0.0000000000
      1408        90  LEU       O              19.0464382773        0.3711881476       -2.0870066558  PROA      91              0.0000000000
      1409        91  SER       N              18.2266819003       -1.5121681544       -1.1868791524  PROA      92              0.0000000000
      1410        91  SER       HN             18.0959227451       -2.1328767636       -0.4086090103  PROA      92              0.0000000000
      1411        91  SER       CA             17.5265153708       -1.8616517138       -2.4103014313  PROA      92              0.0000000000
      1412        91  SER       HA             18.1849424988       -1.7363973578       -3.2575355488  PROA      92              0.0000000000
      1413        91  SER       CB             17.0245598739       -3.2990238445       -2.3921896419  PROA      92              0.0000000000
      1414        91  SER       HB1            17.9102526963       -3.9724126763       -2.3073975406  PROA      92              0.0000000000
      1415        91  SER       HB2            16.5032362943       -3.5562054840       -3.3351505649  PROA      92              0.0000000000
      1416        91  SER       OG             16.1400116885       -3.5675739101       -1.3110266709  PROA      92              0.0000000000
      1417        91  SER       HG1            16.2464382471       -4.5172185964       -1.0986233057  PROA      92              0.0000000000
      1418        91  SER       C              16.3445864473       -0.9349360813       -2.5737583250  PROA      92              0.0000000000
      1419        91  SER       O              15.7973979253       -0.4371479945       -1.5910041634  PROA      92              0.0000000000
      1420        92  TYR       N              15.9766825646       -0.6807933368       -3.8395459053  PROA      93              0.0000000000
      1421        92  TYR       HN             16.3955659713       -1.1848765621       -4.6107442034  PROA      93              0.0000000000
      1422        92  TYR       CA             14.7280754077        0.0154674819       -4.1242405487  PROA      93              0.0000000000
      1423        92  TYR       HA             14.7496318857        0.9789636433       -3.6348449026  PROA      93              0.0000000000
      1424        92  TYR       CB             14.5353776982        0.2151058036       -5.6371840814  PROA      93              0.0000000000
      1425        92  TYR       HB1            13.4690525118        0.4442162503       -5.8681528103  PROA      93              0.0000000000
      1426        92  TYR       HB2            14.7968821670       -0.7282264787       -6.1710167513  PROA      93              0.0000000000
      1427        92  TYR       CG             15.3553612725        1.3415353898       -6.2210713352  PROA      93              0.0000000000
      1428        92  TYR       CD1            16.6421452032        1.1141026814       -6.7003817553  PROA      93              0.0000000000
      1429        92  TYR       HD1            17.0652256820        0.1197300176       -6.6410827916  PROA      93              0.0000000000
      1430        92  TYR       CE1            17.3984111305        2.1672494902       -7.2424755168  PROA      93              0.0000000000
      1431        92  TYR       HE1            18.3974484153        1.9897158939       -7.6104237468  PROA      93              0.0000000000
      1432        92  TYR       CZ             16.8532701796        3.4246111667       -7.2971285893  PROA      93              0.0000000000
      1433        92  TYR       OH             17.5665579953        4.4863017739       -7.8102070886  PROA      93              0.0000000000
      1434        92  TYR       HH             16.9499391014        5.2367478471       -7.9257471723  PROA      93              0.0000000000
      1435        92  TYR       CD2            14.8497053273        2.6293312361       -6.3070883301  PROA      93              0.0000000000
      1436        92  TYR       HD2            13.8501851655        2.8256773896       -5.9391021049  PROA      93              0.0000000000
      1437        92  TYR       CE2            15.5897522601        3.6583723338       -6.8261634272  PROA      93              0.0000000000
      1438        92  TYR       HE2            15.1631203283        4.6545871518       -6.8805824080  PROA      93              0.0000000000
      1439        92  TYR       C              13.5499722977       -0.7358092321       -3.5094223956  PROA      93              0.0000000000
      1440        92  TYR       O              12.6555483021       -0.1255790548       -2.9278780321  PROA      93              0.0000000000
      1441        93  ALA       N              13.5515517913       -2.0639659572       -3.5866442759  PROA      94              0.0000000000
      1442        93  ALA       HN             14.2161762613       -2.5728680269       -4.1523483469  PROA      94              0.0000000000
      1443        93  ALA       CA             12.4426169786       -2.8382601698       -3.0249574826  PROA      94              0.0000000000
      1444        93  ALA       HA             11.5423856834       -2.5508581536       -3.5447873976  PROA      94              0.0000000000
      1445        93  ALA       CB             12.7078153677       -4.3266919989       -3.2444079428  PROA      94              0.0000000000
      1446        93  ALA       HB1            13.6377705186       -4.6295135870       -2.7136487907  PROA      94              0.0000000000
      1447        93  ALA       HB2            12.9047993820       -4.5110797745       -4.3183453986  PROA      94              0.0000000000
      1448        93  ALA       HB3            11.8775805452       -4.9534510631       -2.8831275262  PROA      94              0.0000000000
      1449        93  ALA       C              12.2375703604       -2.5319660877       -1.5334814286  PROA      94              0.0000000000
      1450        93  ALA       O              11.1058047539       -2.3005166149       -1.0635082875  PROA      94              0.0000000000
      1451        94  ASP       N              13.3126171563       -2.5909334166       -0.7631183708  PROA      95              0.0000000000
      1452        94  ASP       HN             14.2187782992       -2.8832910222       -1.0869908488  PROA      95              0.0000000000
      1453        94  ASP       CA             13.2167168414       -2.2614848157        0.6646007014  PROA      95              0.0000000000
      1454        94  ASP       HA             12.4375450503       -2.8613101887        1.1166016779  PROA      95              0.0000000000
      1455        94  ASP       CB             14.5295780657       -2.4816534319        1.3979172675  PROA      95              0.0000000000
      1456        94  ASP       HB1            14.5715287981       -1.9113925367        2.3551702052  PROA      95              0.0000000000
      1457        94  ASP       HB2            15.3873040969       -2.1399037486        0.7767949355  PROA      95              0.0000000000
      1458        94  ASP       CG             14.7799705117       -3.8962486978        1.7969972803  PROA      95              0.0000000000
      1459        94  ASP       OD1            13.9284113747       -4.7774774193        1.6450302552  PROA      95              0.0000000000
      1460        94  ASP       OD2            15.9110215660       -4.1384776745        2.2753660036  PROA      95              0.0000000000
      1461        94  ASP       C              12.8150298359       -0.8190747929        0.8635853135  PROA      95              0.0000000000
      1462        94  ASP       O              12.0571642850       -0.5074344415        1.7859887491  PROA      95              0.0000000000
      1463        95  PHE       N              13.3049051227        0.0804549610        0.0055029018  PROA      96              0.0000000000
      1464        95  PHE       HN             13.9668941445       -0.2104014122       -0.6878426265  PROA      96              0.0000000000
      1465        95  PHE       CA             13.0803317079        1.5092615622        0.2070803751  PROA      96              0.0000000000
      1466        95  PHE       HA             13.3292092478        1.7576596406        1.2317515592  PROA      96              0.0000000000
      1467        95  PHE       CB             13.9357629942        2.3134823918       -0.7475992421  PROA      96              0.0000000000
      1468        95  PHE       HB1            13.6087361462        2.1957512063       -1.8057501493  PROA      96              0.0000000000
      1469        95  PHE       HB2            14.9754903920        1.9135257992       -0.6952461752  PROA      96              0.0000000000
      1470        95  PHE       CG             14.0229620295        3.7709331061       -0.4023504282  PROA      96              0.0000000000
      1471        95  PHE       CD1            14.7762879573        4.1808763542        0.6830801683  PROA      96              0.0000000000
      1472        95  PHE       HD1            15.3065183254        3.4378631891        1.2637686038  PROA      96              0.0000000000
      1473        95  PHE       CE1            14.8752198787        5.4900480899        1.0178559762  PROA      96              0.0000000000
      1474        95  PHE       HE1            15.4864839819        5.7972140194        1.8586183967  PROA      96              0.0000000000
      1475        95  PHE       CZ             14.1986647591        6.4409821698        0.2820139105  PROA      96              0.0000000000
      1476        95  PHE       HZ             14.2388668376        7.4749057219        0.5864469814  PROA      96              0.0000000000
      1477        95  PHE       CD2            13.3605577274        4.7117880856       -1.1263956259  PROA      96              0.0000000000
      1478        95  PHE       HD2            12.7577708919        4.4307803824       -1.9780204270  PROA      96              0.0000000000
      1479        95  PHE       CE2            13.4619964992        6.0770979657       -0.7659055334  PROA      96              0.0000000000
      1480        95  PHE       HE2            12.9186973716        6.8235081861       -1.3256803890  PROA      96              0.0000000000
      1481        95  PHE       C              11.6149358991        1.8616982414       -0.0066379230  PROA      96              0.0000000000
      1482        95  PHE       O              11.0135645085        2.5589700460        0.8018622198  PROA      96              0.0000000000
      1483        96  TYR       N              11.0200683509        1.3561500271       -1.0907908657  PROA      97              0.0000000000
      1484        96  TYR       HN             11.5515784305        0.7978512972       -1.7310469292  PROA      97              0.0000000000
      1485        96  TYR       CA              9.6111623209        1.6221230744       -1.3856198614  PROA      97              0.0000000000
      1486        96  TYR       HA              9.4198081935        2.6805049899       -1.2908058420  PROA      97              0.0000000000
      1487        96  TYR       CB              9.2689207803        1.1342030931       -2.8152193927  PROA      97              0.0000000000
      1488        96  TYR       HB1             8.1722157835        1.2201221697       -2.9907600396  PROA      97              0.0000000000
      1489        96  TYR       HB2             9.5646041899        0.0702342856       -2.9347091294  PROA      97              0.0000000000
      1490        96  TYR       CG              9.9318463567        1.9447190679       -3.9287918127  PROA      97              0.0000000000
      1491        96  TYR       CD1            10.4226512751        3.2090190332       -3.7110462509  PROA      97              0.0000000000
      1492        96  TYR       HD1            10.3570561384        3.6866434805       -2.7451692855  PROA      97              0.0000000000
      1493        96  TYR       CE1            11.0156054340        3.9413891843       -4.7452320791  PROA      97              0.0000000000
      1494        96  TYR       HE1            11.3999355747        4.9364128340       -4.5648401596  PROA      97              0.0000000000
      1495        96  TYR       CZ             11.1208262755        3.3739008488       -6.0013055497  PROA      97              0.0000000000
      1496        96  TYR       OH             11.6913440297        4.0403260247       -7.0733974194  PROA      97              0.0000000000
      1497        96  TYR       HH             11.9893332935        4.9324208497       -6.7897305404  PROA      97              0.0000000000
      1498        96  TYR       CD2            10.0619891998        1.4237107618       -5.2109899977  PROA      97              0.0000000000
      1499        96  TYR       HD2             9.6627464290        0.4365155548       -5.4127815044  PROA      97              0.0000000000
      1500        96  TYR       CE2            10.6408832473        2.1414552777       -6.2196140563  PROA      97              0.0000000000
      1501        96  TYR       HE2            10.7066109170        1.6881398227       -7.2006588588  PROA      97              0.0000000000
      1502        96  TYR       C               8.7050800637        0.9945695698       -0.3359658507  PROA      97              0.0000000000
      1503        96  TYR       O               7.7114431855        1.5866368019        0.0746752906  PROA      97              0.0000000000
      1504        97  GLN       N               9.0241504243       -0.1995726456        0.1294978691  PROA      98              0.0000000000
      1505        97  GLN       HN              9.8420609192       -0.6822056827       -0.1666670213  PROA      98              0.0000000000
      1506        97  GLN       CA              8.1804799928       -0.7777541081        1.1678308597  PROA      98              0.0000000000
      1507        97  GLN       HA              7.1377998319       -0.6500248844        0.9051397131  PROA      98              0.0000000000
      1508        97  GLN       CB              8.4887589495       -2.2437493661        1.3456481492  PROA      98              0.0000000000
      1509        97  GLN       HB1             7.9200455479       -2.6281315855        2.2311057459  PROA      98              0.0000000000
      1510        97  GLN       HB2             9.5753960775       -2.3849413251        1.5527828713  PROA      98              0.0000000000
      1511        97  GLN       CG              8.0994597009       -3.1219727258        0.1451770644  PROA      98              0.0000000000
      1512        97  GLN       HG1             8.2113120035       -4.1909368734        0.4304642559  PROA      98              0.0000000000
      1513        97  GLN       HG2             8.7935236717       -2.9263698314       -0.6975394396  PROA      98              0.0000000000
      1514        97  GLN       CD              6.6939318493       -2.9130832054       -0.2645260314  PROA      98              0.0000000000
      1515        97  GLN       OE1             5.8148030991       -2.9744648834        0.5556678056  PROA      98              0.0000000000
      1516        97  GLN       NE2             6.4648846866       -2.6947471426       -1.5540347599  PROA      98              0.0000000000
      1517        97  GLN       HE21            7.1995540492       -2.7313276228       -2.2292575332  PROA      98              0.0000000000
      1518        97  GLN       HE22            5.5095307724       -2.6183659966       -1.8417235672  PROA      98              0.0000000000
      1519        97  GLN       C               8.3536767912       -0.0648118317        2.5064862221  PROA      98              0.0000000000
      1520        97  GLN       O               7.3914982949        0.0794157969        3.2689171583  PROA      98              0.0000000000
      1521        98  LEU       N               9.5517304073        0.4044710460        2.7993191329  PROA      99              0.0000000000
      1522        98  LEU       HN             10.3569336318        0.2320082339        2.2328592429  PROA      99              0.0000000000
      1523        98  LEU       CA              9.7455456867        1.2001388391        4.0031955387  PROA      99              0.0000000000
      1524        98  LEU       HA              9.3704105673        0.6305582038        4.8429490281  PROA      99              0.0000000000
      1525        98  LEU       CB             11.2204739132        1.4894681732        4.1860185759  PROA      99              0.0000000000
      1526        98  LEU       HB1            11.6182014364        2.0245734740        3.2925908022  PROA      99              0.0000000000
      1527        98  LEU       HB2            11.7533547901        0.5102575698        4.2359018364  PROA      99              0.0000000000
      1528        98  LEU       CG             11.5713529276        2.2709725443        5.4304705980  PROA      99              0.0000000000
      1529        98  LEU       HG             11.0957384834        3.2817258356        5.3815954516  PROA      99              0.0000000000
      1530        98  LEU       CD1            11.0503160892        1.5854521881        6.6894207377  PROA      99              0.0000000000
      1531        98  LEU       HD11           11.4217566345        0.5389073312        6.7341599761  PROA      99              0.0000000000
      1532        98  LEU       HD12            9.9408845256        1.5702267684        6.7156580887  PROA      99              0.0000000000
      1533        98  LEU       HD13           11.4016812701        2.1201912274        7.5954125196  PROA      99              0.0000000000
      1534        98  LEU       CD2            13.0975924459        2.4930643787        5.4881086922  PROA      99              0.0000000000
      1535        98  LEU       HD21           13.4437207820        3.0650287609        4.6015463144  PROA      99              0.0000000000
      1536        98  LEU       HD22           13.6234122557        1.5159792075        5.5011272358  PROA      99              0.0000000000
      1537        98  LEU       HD23           13.3749783367        3.0521346560        6.4045515428  PROA      99              0.0000000000
      1538        98  LEU       C               8.9379986572        2.4848178475        3.9235862384  PROA      99              0.0000000000
      1539        98  LEU       O               8.3801026282        2.9301421464        4.9320872496  PROA      99              0.0000000000
      1540        99  ALA       N               8.8487414977        3.0824907243        2.7245448331  PROA      100             0.0000000000
      1541        99  ALA       HN              9.3901989952        2.7408232751        1.9543795536  PROA      100             0.0000000000
      1542        99  ALA       CA              8.0715336766        4.2952824255        2.5163519121  PROA      100             0.0000000000
      1543        99  ALA       HA              8.3880289749        5.0339084685        3.2407084862  PROA      100             0.0000000000
      1544        99  ALA       CB              8.2994811984        4.8453387034        1.0839741622  PROA      100             0.0000000000
      1545        99  ALA       HB1             7.9686249747        4.1161040201        0.3157327448  PROA      100             0.0000000000
      1546        99  ALA       HB2             9.3820644166        5.0436629708        0.9291624089  PROA      100             0.0000000000
      1547        99  ALA       HB3             7.7477243950        5.7972724630        0.9320634220  PROA      100             0.0000000000
      1548        99  ALA       C               6.5891204872        4.0315718042        2.7736568755  PROA      100             0.0000000000
      1549        99  ALA       O               5.8959403061        4.8657406632        3.3699793982  PROA      100             0.0000000000
      1550       100  GLY       N               6.0933959832        2.8656767446        2.3395360096  PROA      101             0.0000000000
      1551       100  GLY       HN              6.6468744944        2.2125636407        1.8160541968  PROA      101             0.0000000000
      1552       100  GLY       CA              4.7135060292        2.4931928583        2.6211589296  PROA      101             0.0000000000
      1553       100  GLY       HA1             4.5440080783        1.5280370904        2.1669138160  PROA      101             0.0000000000
      1554       100  GLY       HA2             4.0517959288        3.2634301212        2.2465806250  PROA      101             0.0000000000
      1555       100  GLY       C               4.4480835044        2.3238934136        4.1063463189  PROA      101             0.0000000000
      1556       100  GLY       O               3.4279747857        2.7881671223        4.6265550515  PROA      101             0.0000000000
      1557       101  VAL       N               5.3623579246        1.6562101429        4.8081955439  PROA      102             0.0000000000
      1558       101  VAL       HN              6.1207951694        1.1929632794        4.3373929963  PROA      102             0.0000000000
      1559       101  VAL       CA              5.2533225842        1.5523631642        6.2571610712  PROA      102             0.0000000000
      1560       101  VAL       HA              4.3007973049        1.1027454649        6.5072097876  PROA      102             0.0000000000
      1561       101  VAL       CB              6.3874635614        0.6651457641        6.7921017489  PROA      102             0.0000000000
      1562       101  VAL       HB              7.3548566547        1.0139818071        6.3553497155  PROA      102             0.0000000000
      1563       101  VAL       CG1             6.5118125417        0.8031765997        8.3154371747  PROA      102             0.0000000000
      1564       101  VAL       HG11            5.5476308975        0.5541539193        8.8024409700  PROA      102             0.0000000000
      1565       101  VAL       HG12            6.8265934696        1.8185363464        8.6337397246  PROA      102             0.0000000000
      1566       101  VAL       HG13            7.2676927179        0.0824454677        8.6990581759  PROA      102             0.0000000000
      1567       101  VAL       CG2             6.1400236767       -0.7348507075        6.3289933567  PROA      102             0.0000000000
      1568       101  VAL       HG21            6.1150932613       -0.8066136787        5.2201670557  PROA      102             0.0000000000
      1569       101  VAL       HG22            5.1641254834       -1.1038737106        6.7127968133  PROA      102             0.0000000000
      1570       101  VAL       HG23            6.9366603900       -1.4094883856        6.7058253593  PROA      102             0.0000000000
      1571       101  VAL       C               5.2661920415        2.9257042929        6.9192800343  PROA      102             0.0000000000
      1572       101  VAL       O               4.5291934304        3.1649124566        7.8867517402  PROA      102             0.0000000000
      1573       102  VAL       N               6.1247325913        3.8269284529        6.4508911597  PROA      103             0.0000000000
      1574       102  VAL       HN              6.7821587276        3.5767414162        5.7341759390  PROA      103             0.0000000000
      1575       102  VAL       CA              6.1781455391        5.1446058555        7.0690354144  PROA      103             0.0000000000
      1576       102  VAL       HA              6.1907835599        5.0411856826        8.1461572379  PROA      103             0.0000000000
      1577       102  VAL       CB              7.4796618969        5.8554007200        6.6513527227  PROA      103             0.0000000000
      1578       102  VAL       HB              7.5761505532        5.7779161642        5.5385485707  PROA      103             0.0000000000
      1579       102  VAL       CG1             7.4904312916        7.3349918785        7.0127666461  PROA      103             0.0000000000
      1580       102  VAL       HG11            7.2701831668        7.4686111290        8.0917031419  PROA      103             0.0000000000
      1581       102  VAL       HG12            6.7489267139        7.9184369208        6.4277898483  PROA      103             0.0000000000
      1582       102  VAL       HG13            8.4957946652        7.7511782983        6.8100415478  PROA      103             0.0000000000
      1583       102  VAL       CG2             8.6671616199        5.1909306850        7.2752172757  PROA      103             0.0000000000
      1584       102  VAL       HG21            8.7435665196        4.1199816462        6.9905133133  PROA      103             0.0000000000
      1585       102  VAL       HG22            8.6093048950        5.2500322315        8.3846459035  PROA      103             0.0000000000
      1586       102  VAL       HG23            9.6064563658        5.6931225107        6.9537695648  PROA      103             0.0000000000
      1587       102  VAL       C               4.9284466134        5.9437150863        6.7262803528  PROA      103             0.0000000000
      1588       102  VAL       O               4.3990500422        6.6846860450        7.5628341818  PROA      103             0.0000000000
      1589       103  ALA       N               4.4183072757        5.7920918690        5.5060126543  PROA      104             0.0000000000
      1590       103  ALA       HN              4.8756099861        5.2319854099        4.8111115241  PROA      104             0.0000000000
      1591       103  ALA       CA              3.2062343991        6.4961418941        5.1199791012  PROA      104             0.0000000000
      1592       103  ALA       HA              3.4014128937        7.5595860515        5.1590481413  PROA      104             0.0000000000
      1593       103  ALA       CB              2.7705358193        6.1152257700        3.6858017572  PROA      104             0.0000000000
      1594       103  ALA       HB1             2.6080051830        5.0208898318        3.5982515803  PROA      104             0.0000000000
      1595       103  ALA       HB2             3.5682539331        6.4021449340        2.9697581188  PROA      104             0.0000000000
      1596       103  ALA       HB3             1.8304464766        6.6278992488        3.4076183240  PROA      104             0.0000000000
      1597       103  ALA       C               2.0881057377        6.2223780108        6.1137293881  PROA      104             0.0000000000
      1598       103  ALA       O               1.3537084321        7.1327832055        6.4875902967  PROA      104             0.0000000000
      1599       104  VAL       N               1.9358252634        4.9610419748        6.5184775337  PROA      105             0.0000000000
      1600       104  VAL       HN              2.5010933147        4.2395485989        6.1157023570  PROA      105             0.0000000000
      1601       104  VAL       CA              0.9204729177        4.5763467742        7.4743824540  PROA      105             0.0000000000
      1602       104  VAL       HA             -0.0310994704        4.9888386951        7.1671648309  PROA      105             0.0000000000
      1603       104  VAL       CB              0.7916522421        3.0470644378        7.5266105038  PROA      105             0.0000000000
      1604       104  VAL       HB              1.7877609513        2.5948817671        7.7552527517  PROA      105             0.0000000000
      1605       104  VAL       CG1            -0.1967943069        2.6358258952        8.6632182993  PROA      105             0.0000000000
      1606       104  VAL       HG11           -1.1867529087        3.1077343987        8.4938086175  PROA      105             0.0000000000
      1607       104  VAL       HG12            0.1846235105        2.9269859165        9.6634429380  PROA      105             0.0000000000
      1608       104  VAL       HG13           -0.3286649672        1.5343116664        8.6609904330  PROA      105             0.0000000000
      1609       104  VAL       CG2             0.3316964997        2.5213412254        6.1577668973  PROA      105             0.0000000000
      1610       104  VAL       HG21            1.0639919899        2.7707024843        5.3641663712  PROA      105             0.0000000000
      1611       104  VAL       HG22           -0.6495620947        2.9643030723        5.8848654277  PROA      105             0.0000000000
      1612       104  VAL       HG23            0.2174405000        1.4199440228        6.1984207551  PROA      105             0.0000000000
      1613       104  VAL       C               1.2399503957        5.1610377511        8.8334967254  PROA      105             0.0000000000
      1614       104  VAL       O               0.3743434054        5.7367738408        9.4971430871  PROA      105             0.0000000000
      1615       105  GLU       N               2.5073548115        5.0962638767        9.2439725370  PROA      106             0.0000000000
      1616       105  GLU       HN              3.2387225198        4.6927288217        8.6893535203  PROA      106             0.0000000000
      1617       105  GLU       CA              2.8232950363        5.5609106720       10.5793616675  PROA      106             0.0000000000
      1618       105  GLU       HA              2.1712820535        5.0758161511       11.2965084724  PROA      106             0.0000000000
      1619       105  GLU       CB              4.2674292251        5.2196679094       10.9380925160  PROA      106             0.0000000000
      1620       105  GLU       HB1             4.9398743626        5.7280292941       10.2055001871  PROA      106             0.0000000000
      1621       105  GLU       HB2             4.4330459209        4.1273738415       10.8202844451  PROA      106             0.0000000000
      1622       105  GLU       CG              4.6453523221        5.6372299466       12.3523432285  PROA      106             0.0000000000
      1623       105  GLU       HG1             4.1785960670        4.9390032144       13.0631983391  PROA      106             0.0000000000
      1624       105  GLU       HG2             4.2705234182        6.6484709927       12.6090311364  PROA      106             0.0000000000
      1625       105  GLU       CD              6.1638135368        5.7025151956       12.5548163763  PROA      106             0.0000000000
      1626       105  GLU       OE1             6.7384523403        6.7319420127       12.1932023919  PROA      106             0.0000000000
      1627       105  GLU       OE2             6.7841712032        4.7321036838       13.0173591996  PROA      106             0.0000000000
      1628       105  GLU       C               2.5888460638        7.0562502757       10.6923003630  PROA      106             0.0000000000
      1629       105  GLU       O               2.0205564769        7.5226584494       11.6825409201  PROA      106             0.0000000000
      1630       106  VAL       N               3.0339634814        7.8312721859        9.7040506358  PROA      107             0.0000000000
      1631       106  VAL       HN              3.5268766165        7.4435042744        8.9217092016  PROA      107             0.0000000000
      1632       106  VAL       CA              3.0529498207        9.2931598166        9.8795073950  PROA      107             0.0000000000
      1633       106  VAL       HA              3.3580404433        9.5113889680       10.8944873759  PROA      107             0.0000000000
      1634       106  VAL       CB              3.9798055039       10.1332961722        8.9654557300  PROA      107             0.0000000000
      1635       106  VAL       HB              3.8703747647       11.2099411598        9.2630400294  PROA      107             0.0000000000
      1636       106  VAL       CG1             5.4300694092        9.8228446772        9.1703837033  PROA      107             0.0000000000
      1637       106  VAL       HG11            5.6494546429        8.7646897289        8.9097374136  PROA      107             0.0000000000
      1638       106  VAL       HG12            5.7213991238        9.9907562687       10.2321065996  PROA      107             0.0000000000
      1639       106  VAL       HG13            6.0606549381       10.4827830109        8.5385333895  PROA      107             0.0000000000
      1640       106  VAL       CG2             3.6209361919       10.0513231001        7.4711675274  PROA      107             0.0000000000
      1641       106  VAL       HG21            2.5896026817       10.3984317591        7.2613623355  PROA      107             0.0000000000
      1642       106  VAL       HG22            3.7095016059        9.0052051439        7.1120875591  PROA      107             0.0000000000
      1643       106  VAL       HG23            4.3280558134       10.6713474168        6.8773717818  PROA      107             0.0000000000
      1644       106  VAL       C               1.6672273297        9.8948536408        9.7161283267  PROA      107             0.0000000000
      1645       106  VAL       O               1.4703085231       11.0455828134       10.0924889981  PROA      107             0.0000000000
      1646       107  THR       N               0.6922266842        9.1468061579        9.1815296881  PROA      108             0.0000000000
      1647       107  THR       HN              0.8978237466        8.2374620360        8.8362399310  PROA      108             0.0000000000
      1648       107  THR       CA             -0.6847632945        9.6035521484        9.1649255111  PROA      108             0.0000000000
      1649       107  THR       HA             -0.7311351963       10.6826181527        9.1964467835  PROA      108             0.0000000000
      1650       107  THR       CB             -1.3472517138        9.1676841007        7.8607314537  PROA      108             0.0000000000
      1651       107  THR       HB             -2.4306083632        9.4341124528        7.8672542976  PROA      108             0.0000000000
      1652       107  THR       OG1            -1.2224205550        7.7526763764        7.7376082561  PROA      108             0.0000000000
      1653       107  THR       HG1            -0.3314514935        7.6159140939        7.3748965619  PROA      108             0.0000000000
      1654       107  THR       CG2            -0.6890053060        9.8520407172        6.6555788957  PROA      108             0.0000000000
      1655       107  THR       HG21            0.3918119512        9.6085862717        6.5902570014  PROA      108             0.0000000000
      1656       107  THR       HG22           -0.8063522783       10.9542293258        6.7433452084  PROA      108             0.0000000000
      1657       107  THR       HG23           -1.1850416496        9.5219299169        5.7180496143  PROA      108             0.0000000000
      1658       107  THR       C              -1.4706865617        9.0951075503       10.3767549995  PROA      108             0.0000000000
      1659       107  THR       O              -2.6783400728        9.2912937402       10.4637835926  PROA      108             0.0000000000
      1660       108  GLY       N              -0.8083259908        8.4735559819       11.3277172079  PROA      109             0.0000000000
      1661       108  GLY       HN              0.1793166169        8.3078229342       11.2331254815  PROA      109             0.0000000000
      1662       108  GLY       CA             -1.4522658757        8.0660915485       12.5659611904  PROA      109             0.0000000000
      1663       108  GLY       HA1            -2.2782108719        8.6728522034       12.8156366879  PROA      109             0.0000000000
      1664       108  GLY       HA2            -0.6856726328        8.1688712702       13.3201053166  PROA      109             0.0000000000
      1665       108  GLY       C              -1.8558104801        6.6180186952       12.6552403233  PROA      109             0.0000000000
      1666       108  GLY       O              -2.5395851629        6.2278310216       13.6139888632  PROA      109             0.0000000000
      1667       109  GLY       N              -1.4058621645        5.7911635029       11.7249855172  PROA      110             0.0000000000
      1668       109  GLY       HN             -0.8074671134        6.1190209945       10.9910527168  PROA      110             0.0000000000
      1669       109  GLY       CA             -1.8297636549        4.4148559514       11.6560358960  PROA      110             0.0000000000
      1670       109  GLY       HA1            -1.7026988236        4.1404639807       10.6205313282  PROA      110             0.0000000000
      1671       109  GLY       HA2            -2.8497526955        4.3227131535       11.9980811595  PROA      110             0.0000000000
      1672       109  GLY       C              -0.9510511865        3.4779969454       12.4827641469  PROA      110             0.0000000000
      1673       109  GLY       O              -0.0552361180        3.8729551024       13.2455350281  PROA      110             0.0000000000
      1674       110  PRO       N              -1.1922509205        2.1936516399       12.3390080183  PROA      111             0.0000000000
      1675       110  PRO       CD             -2.1231301599        1.5483728934       11.4027317872  PROA      111             0.0000000000
      1676       110  PRO       HD1            -2.0141079396        1.9184578142       10.3655564474  PROA      111             0.0000000000
      1677       110  PRO       HD2            -3.1630213103        1.7336829676       11.7505953757  PROA      111             0.0000000000
      1678       110  PRO       CA             -0.4273959951        1.2305429251       13.1250986916  PROA      111             0.0000000000
      1679       110  PRO       HA             -0.4379988979        1.5160432524       14.1684385891  PROA      111             0.0000000000
      1680       110  PRO       CB             -1.1550924447       -0.0828319850       12.8765464386  PROA      111             0.0000000000
      1681       110  PRO       HB1            -1.9733682429       -0.1772748221       13.6291281609  PROA      111             0.0000000000
      1682       110  PRO       HB2            -0.4965915208       -0.9715021165       12.9745102908  PROA      111             0.0000000000
      1683       110  PRO       CG             -1.7520948890        0.0869842962       11.5368406828  PROA      111             0.0000000000
      1684       110  PRO       HG1            -0.9650514663       -0.1362295478       10.7740750867  PROA      111             0.0000000000
      1685       110  PRO       HG2            -2.6187672861       -0.5835973384       11.3513160278  PROA      111             0.0000000000
      1686       110  PRO       C               1.0268592830        1.1651873975       12.6740784690  PROA      111             0.0000000000
      1687       110  PRO       O               1.3911207029        1.5939477397       11.5895466867  PROA      111             0.0000000000
      1688       111  GLU       N               1.8522824733        0.6493494711       13.5781662914  PROA      112             0.0000000000
      1689       111  GLU       HN              1.5078284578        0.3382495925       14.4658984264  PROA      112             0.0000000000
      1690       111  GLU       CA              3.2624213998        0.3762376646       13.3205267197  PROA      112             0.0000000000
      1691       111  GLU       HA              3.6624902544        1.1290515236       12.6557875396  PROA      112             0.0000000000
      1692       111  GLU       CB              4.0486055370        0.3716662146       14.6240740354  PROA      112             0.0000000000
      1693       111  GLU       HB1             5.0510815314       -0.1005954592       14.4842784674  PROA      112             0.0000000000
      1694       111  GLU       HB2             3.4962435763       -0.2716461652       15.3506151587  PROA      112             0.0000000000
      1695       111  GLU       CG              4.2135465503        1.7455553934       15.2262268287  PROA      112             0.0000000000
      1696       111  GLU       HG1             4.5867034354        1.6822466312       16.2716896437  PROA      112             0.0000000000
      1697       111  GLU       HG2             3.2502919979        2.2928707390       15.2176711319  PROA      112             0.0000000000
      1698       111  GLU       CD              5.2093026944        2.5741103489       14.4568976487  PROA      112             0.0000000000
      1699       111  GLU       OE1             5.9274066587        2.0032680287       13.6186806470  PROA      112             0.0000000000
      1700       111  GLU       OE2             5.2831331482        3.7936861705       14.6998829968  PROA      112             0.0000000000
      1701       111  GLU       C               3.3606583754       -0.9685263024       12.6195656866  PROA      112             0.0000000000
      1702       111  GLU       O               3.2275855007       -2.0254156239       13.2430867946  PROA      112             0.0000000000
      1703       112  VAL       N               3.5673815998       -0.9369361689       11.3133797994  PROA      113             0.0000000000
      1704       112  VAL       HN              3.5949413721       -0.0626365431       10.8097005123  PROA      113             0.0000000000
      1705       112  VAL       CA              3.7131532374       -2.1661980255       10.5476984573  PROA      113             0.0000000000
      1706       112  VAL       HA              3.0051667113       -2.8883448073       10.9171383671  PROA      113             0.0000000000
      1707       112  VAL       CB              3.3581293202       -1.9579396006        9.0692497952  PROA      113             0.0000000000
      1708       112  VAL       HB              4.1102518526       -1.2651343582        8.6189400289  PROA      113             0.0000000000
      1709       112  VAL       CG1             3.3813610864       -3.2999656701        8.2821625612  PROA      113             0.0000000000
      1710       112  VAL       HG11            2.6423922685       -4.0119672809        8.7058258688  PROA      113             0.0000000000
      1711       112  VAL       HG12            4.3876255567       -3.7657856851        8.3233071692  PROA      113             0.0000000000
      1712       112  VAL       HG13            3.1304066260       -3.1132817823        7.2169870666  PROA      113             0.0000000000
      1713       112  VAL       CG2             2.0033310209       -1.3152592886        8.9014207609  PROA      113             0.0000000000
      1714       112  VAL       HG21            1.9813866206       -0.2858003286        9.3196815225  PROA      113             0.0000000000
      1715       112  VAL       HG22            1.2149937474       -1.9150682764        9.4037155008  PROA      113             0.0000000000
      1716       112  VAL       HG23            1.7456549003       -1.2335371131        7.8230606221  PROA      113             0.0000000000
      1717       112  VAL       C               5.1478239269       -2.6666285367       10.6868326235  PROA      113             0.0000000000
      1718       112  VAL       O               6.0933911065       -1.9735105700       10.2880366942  PROA      113             0.0000000000
      1719       113  PRO       N               5.3631711588       -3.8714147531       11.1954845109  PROA      114             0.0000000000
      1720       113  PRO       CD              4.3745866216       -4.8296057712       11.7204183977  PROA      114             0.0000000000
      1721       113  PRO       HD1             3.9176371603       -5.3746660160       10.8628816233  PROA      114             0.0000000000
      1722       113  PRO       HD2             3.5720535305       -4.3422399172       12.3217656826  PROA      114             0.0000000000
      1723       113  PRO       CA              6.7312910332       -4.3898824322       11.2947733563  PROA      114             0.0000000000
      1724       113  PRO       HA              7.2984150139       -3.7500573561       11.9510806167  PROA      114             0.0000000000
      1725       113  PRO       CB              6.5255938358       -5.7985679920       11.8435207087  PROA      114             0.0000000000
      1726       113  PRO       HB1             7.3455030728       -6.1009097024       12.5302950666  PROA      114             0.0000000000
      1727       113  PRO       HB2             6.4562355462       -6.5512254260       11.0291476068  PROA      114             0.0000000000
      1728       113  PRO       CG              5.1955321596       -5.7248959896       12.5501495882  PROA      114             0.0000000000
      1729       113  PRO       HG1             4.7393467266       -6.7245398784       12.7054552793  PROA      114             0.0000000000
      1730       113  PRO       HG2             5.3550795169       -5.2537798928       13.5509672220  PROA      114             0.0000000000
      1731       113  PRO       C               7.4230061558       -4.4300624373        9.9419301442  PROA      114             0.0000000000
      1732       113  PRO       O               6.8192174449       -4.7760615340        8.9331661393  PROA      114             0.0000000000
      1733       114  PHE       N               8.6988399998       -4.0406036401        9.9205094117  PROA      115             0.0000000000
      1734       114  PHE       HN              9.1769509003       -3.7494426425       10.7537658241  PROA      115             0.0000000000
      1735       114  PHE       CA              9.4944126447       -4.0337879930        8.6975316058  PROA      115             0.0000000000
      1736       114  PHE       HA              8.9414665865       -4.4854383716        7.8919743553  PROA      115             0.0000000000
      1737       114  PHE       CB              9.8554698021       -2.5912807409        8.3048783789  PROA      115             0.0000000000
      1738       114  PHE       HB1            10.3985065299       -2.1003028967        9.1440003628  PROA      115             0.0000000000
      1739       114  PHE       HB2             8.9299992679       -2.0006592930        8.1260429299  PROA      115             0.0000000000
      1740       114  PHE       CG             10.7039782834       -2.5111930262        7.0819371231  PROA      115             0.0000000000
      1741       114  PHE       CD1            10.1125679033       -2.5803513011        5.8281201925  PROA      115             0.0000000000
      1742       114  PHE       HD1             9.0380401656       -2.6662317118        5.7444782414  PROA      115             0.0000000000
      1743       114  PHE       CE1            10.8764652662       -2.5260743313        4.6918262914  PROA      115             0.0000000000
      1744       114  PHE       HE1            10.4064064342       -2.5789501111        3.7169066784  PROA      115             0.0000000000
      1745       114  PHE       CZ             12.2313413881       -2.4071549046        4.7746445505  PROA      115             0.0000000000
      1746       114  PHE       HZ             12.8203423437       -2.3770339918        3.8667198231  PROA      115             0.0000000000
      1747       114  PHE       CD2            12.0962006004       -2.3942665522        7.1668265791  PROA      115             0.0000000000
      1748       114  PHE       HD2            12.5821383718       -2.3348243396        8.1314240972  PROA      115             0.0000000000
      1749       114  PHE       CE2            12.8595972723       -2.3397353209        5.9997319530  PROA      115             0.0000000000
      1750       114  PHE       HE2            13.9359698014       -2.2552988115        6.0560465157  PROA      115             0.0000000000
      1751       114  PHE       C              10.7578446616       -4.8776851723        8.8688210969  PROA      115             0.0000000000
      1752       114  PHE       O              11.4595713685       -4.7620081079        9.8705203759  PROA      115             0.0000000000
      1753       115  HSD       N              11.0470294047       -5.7093359363        7.8711416940  PROA      116             0.0000000000
      1754       115  HSD       HN             10.3951748461       -5.8270121893        7.1079688813  PROA      116             0.0000000000
      1755       115  HSD       CA             12.2423544113       -6.5284343738        7.8029370148  PROA      116             0.0000000000
      1756       115  HSD       HA             12.8608134322       -6.3217314362        8.6608596759  PROA      116             0.0000000000
      1757       115  HSD       CB             11.9316679179       -8.0037424013        7.8390220080  PROA      116             0.0000000000
      1758       115  HSD       HB1            12.8478993024       -8.6219687387        7.6899791211  PROA      116             0.0000000000
      1759       115  HSD       HB2            11.2104938032       -8.2501129947        7.0252174356  PROA      116             0.0000000000
      1760       115  HSD       ND1            11.9956844728       -8.8130618475       10.2121859119  PROA      116             0.0000000000
      1761       115  HSD       HD1            12.9954963613       -8.9158796073       10.2294151883  PROA      116             0.0000000000
      1762       115  HSD       CG             11.2850225886       -8.4325848355        9.0943733472  PROA      116             0.0000000000
      1763       115  HSD       CE1            11.1407048431       -9.1065880482       11.1788984868  PROA      116             0.0000000000
      1764       115  HSD       HE1            11.4077115102       -9.5334302997       12.1453049559  PROA      116             0.0000000000
      1765       115  HSD       NE2             9.9121345076       -8.9247590077       10.7249600211  PROA      116             0.0000000000
      1766       115  HSD       CD2             9.9763633336       -8.5007983098        9.4258230058  PROA      116             0.0000000000
      1767       115  HSD       HD2             9.0875824941       -8.2624292144        8.8652635644  PROA      116             0.0000000000
      1768       115  HSD       C              12.9944293118       -6.2288740351        6.5137663715  PROA      116             0.0000000000
      1769       115  HSD       O              12.4049635712       -6.2731925431        5.4240475956  PROA      116             0.0000000000
      1770       116  PRO       N              14.2636294613       -5.9147946017        6.5843290375  PROA      117             0.0000000000
      1771       116  PRO       CD             15.0941007679       -5.6967073088        7.7772114046  PROA      117             0.0000000000
      1772       116  PRO       HD1            15.1283861444       -6.5914547072        8.4337841382  PROA      117             0.0000000000
      1773       116  PRO       HD2            14.7061787355       -4.8101046101        8.3119670342  PROA      117             0.0000000000
      1774       116  PRO       CA             15.0034047648       -5.6494096718        5.3551397359  PROA      117             0.0000000000
      1775       116  PRO       HA             14.4000199917       -5.0989960024        4.6406493888  PROA      117             0.0000000000
      1776       116  PRO       CB             16.2029246816       -4.8261936057        5.8384959997  PROA      117             0.0000000000
      1777       116  PRO       HB1            15.8699344005       -3.7709236433        5.9643756717  PROA      117             0.0000000000
      1778       116  PRO       HB2            17.0589598529       -4.8444287678        5.1317734066  PROA      117             0.0000000000
      1779       116  PRO       CG             16.5171339008       -5.4236084230        7.1487826487  PROA      117             0.0000000000
      1780       116  PRO       HG1            17.0332384569       -6.4035439859        7.0264189406  PROA      117             0.0000000000
      1781       116  PRO       HG2            17.1343258457       -4.7762563523        7.8037213025  PROA      117             0.0000000000
      1782       116  PRO       C              15.4535560065       -6.9248524954        4.6766270513  PROA      117             0.0000000000
      1783       116  PRO       O              15.4842709801       -8.0151022492        5.2492893121  PROA      117             0.0000000000
      1784       117  GLY       N              15.8127139125       -6.7436851382        3.4227032150  PROA      118             0.0000000000
      1785       117  GLY       HN             15.7487545753       -5.8082937131        3.0231900227  PROA      118             0.0000000000
      1786       117  GLY       CA             16.5463968964       -7.7196033906        2.6409200969  PROA      118             0.0000000000
      1787       117  GLY       HA1            16.6809254996       -8.6243146437        3.2004047923  PROA      118             0.0000000000
      1788       117  GLY       HA2            17.4977109842       -7.2531825960        2.4371852738  PROA      118             0.0000000000
      1789       117  GLY       C              15.9985602366       -8.1183799506        1.2831891776  PROA      118             0.0000000000
      1790       117  GLY       O              16.5170801800       -9.0521402208        0.6609948139  PROA      118             0.0000000000
      1791       118  ARG       N              14.9764493106       -7.4122772468        0.8096385186  PROA      119             0.0000000000
      1792       118  ARG       HN             14.6185254142       -6.6146914518        1.3101961133  PROA      119             0.0000000000
      1793       118  ARG       CA             14.4714216364       -7.6117336866       -0.5406170783  PROA      119             0.0000000000
      1794       118  ARG       HA             14.2297006730       -8.6568512599       -0.6719882213  PROA      119             0.0000000000
      1795       118  ARG       CB             13.2188925294       -6.7716846749       -0.7992239111  PROA      119             0.0000000000
      1796       118  ARG       HB1            12.8842752520       -6.8845292078       -1.8548151024  PROA      119             0.0000000000
      1797       118  ARG       HB2            13.5067577232       -5.7040341459       -0.6476926079  PROA      119             0.0000000000
      1798       118  ARG       CG             12.0190879147       -7.0739346654        0.1349060744  PROA      119             0.0000000000
      1799       118  ARG       HG1            12.4029727266       -7.2190405613        1.1658262451  PROA      119             0.0000000000
      1800       118  ARG       HG2            11.5394833133       -8.0243136785       -0.1858593489  PROA      119             0.0000000000
      1801       118  ARG       CD             11.0138581939       -5.9357385314        0.0991182421  PROA      119             0.0000000000
      1802       118  ARG       HD1            10.5156696698       -5.8798925559       -0.8875511349  PROA      119             0.0000000000
      1803       118  ARG       HD2            11.5320611957       -4.9606528959        0.2702728660  PROA      119             0.0000000000
      1804       118  ARG       NE              9.9643510776       -6.1022989996        1.1324097902  PROA      119             0.0000000000
      1805       118  ARG       HE              9.0493767176       -6.4167195170        0.8625922032  PROA      119             0.0000000000
      1806       118  ARG       CZ             10.1417859819       -6.0269038598        2.4450519454  PROA      119             0.0000000000
      1807       118  ARG       NH1            11.3112585292       -5.6916602707        2.9649324097  PROA      119             0.0000000000
      1808       118  ARG       HH11           12.0979547988       -5.5088173784        2.3627631759  PROA      119             0.0000000000
      1809       118  ARG       HH12           11.4795583535       -5.7363014285        3.9515429033  PROA      119             0.0000000000
      1810       118  ARG       NH2             9.1062582081       -6.2035032359        3.2475193216  PROA      119             0.0000000000
      1811       118  ARG       HH21            8.2864016625       -6.6267899935        2.8601745861  PROA      119             0.0000000000
      1812       118  ARG       HH22            9.2349618497       -6.1734875333        4.2452637445  PROA      119             0.0000000000
      1813       118  ARG       C              15.5675143685       -7.2398927777       -1.5293359773  PROA      119             0.0000000000
      1814       118  ARG       O              16.2758869568       -6.2572274353       -1.3437501451  PROA      119             0.0000000000
      1815       119  GLU       N              15.7325978947       -8.0597748485       -2.5520430807  PROA      120             0.0000000000
      1816       119  GLU       HN             15.2178968726       -8.9197024071       -2.6066270036  PROA      120             0.0000000000
      1817       119  GLU       CA             16.6524592780       -7.7742289716       -3.6510419831  PROA      120             0.0000000000
      1818       119  GLU       HA             17.3589816120       -7.0107221395       -3.3556954841  PROA      120             0.0000000000
      1819       119  GLU       CB             17.4345010850       -9.0199022622       -4.0608793476  PROA      120             0.0000000000
      1820       119  GLU       HB1            18.0557462548       -8.8209089509       -4.9681047240  PROA      120             0.0000000000
      1821       119  GLU       HB2            16.7164034049       -9.8250851123       -4.3369416909  PROA      120             0.0000000000
      1822       119  GLU       CG             18.3472320364       -9.5263720211       -2.9689495909  PROA      120             0.0000000000
      1823       119  GLU       HG1            17.7527534196       -9.6972650048       -2.0419963167  PROA      120             0.0000000000
      1824       119  GLU       HG2            19.1021159964       -8.7641455844       -2.7119593427  PROA      120             0.0000000000
      1825       119  GLU       CD             19.0315976449      -10.8483303225       -3.2383841157  PROA      120             0.0000000000
      1826       119  GLU       OE1            18.8439189626      -11.4351635274       -4.3215482316  PROA      120             0.0000000000
      1827       119  GLU       OE2            19.7420582033      -11.3063331701       -2.3083791767  PROA      120             0.0000000000
      1828       119  GLU       C              15.8805632512       -7.2548154247       -4.8423597791  PROA      120             0.0000000000
      1829       119  GLU       O              14.7969119200       -7.7510711821       -5.1522097682  PROA      120             0.0000000000
      1830       120  ASP       N              16.4262413374       -6.2297934833       -5.4826561526  PROA      121             0.0000000000
      1831       120  ASP       HN             17.2673981741       -5.8111240364       -5.1437309976  PROA      121             0.0000000000
      1832       120  ASP       CA             15.8705231360       -5.7002688189       -6.7127284718  PROA      121             0.0000000000
      1833       120  ASP       HA             14.8121068807       -5.5370419721       -6.5602705868  PROA      121             0.0000000000
      1834       120  ASP       CB             16.5463384885       -4.3808164217       -7.0644698268  PROA      121             0.0000000000
      1835       120  ASP       HB1            16.1419748401       -4.0089447332       -8.0332180973  PROA      121             0.0000000000
      1836       120  ASP       HB2            17.6452101796       -4.5130711352       -7.1575424359  PROA      121             0.0000000000
      1837       120  ASP       CG             16.2576709482       -3.3204045522       -6.0442939998  PROA      121             0.0000000000
      1838       120  ASP       OD1            15.2170788617       -3.4680201269       -5.3408533472  PROA      121             0.0000000000
      1839       120  ASP       OD2            17.0450147603       -2.3592571484       -5.9611411903  PROA      121             0.0000000000
      1840       120  ASP       C              16.0241068339       -6.7022322953       -7.8384701117  PROA      121             0.0000000000
      1841       120  ASP       O              17.1184690839       -7.2098159152       -8.0923601166  PROA      121             0.0000000000
      1842       121  LYS       N              14.9273032342       -6.9763045582       -8.4935367178  PROA      122             0.0000000000
      1843       121  LYS       HN             14.0919835562       -6.4939803081       -8.2228004936  PROA      122             0.0000000000
      1844       121  LYS       CA             14.8649632722       -7.9152776132       -9.6011902426  PROA      122             0.0000000000
      1845       121  LYS       HA             15.7921015245       -8.4680576469       -9.6335327951  PROA      122             0.0000000000
      1846       121  LYS       CB             13.7028880232       -8.8959355386       -9.4299443694  PROA      122             0.0000000000
      1847       121  LYS       HB1            13.5056475210       -9.4890020902      -10.3512301540  PROA      122             0.0000000000
      1848       121  LYS       HB2            12.8072743389       -8.2555135069       -9.2482021561  PROA      122             0.0000000000
      1849       121  LYS       CG             13.9456862796       -9.8461246054       -8.2920868458  PROA      122             0.0000000000
      1850       121  LYS       HG1            14.6286204263       -9.3751108670       -7.5426449367  PROA      122             0.0000000000
      1851       121  LYS       HG2            14.4699488417      -10.7465430171       -8.6777211198  PROA      122             0.0000000000
      1852       121  LYS       CD             12.6644673890      -10.1770558174       -7.6242989397  PROA      122             0.0000000000
      1853       121  LYS       HD1            11.8913079255       -9.4165353288       -7.8663388399  PROA      122             0.0000000000
      1854       121  LYS       HD2            12.8131498368      -10.1190657488       -6.5234066759  PROA      122             0.0000000000
      1855       121  LYS       CE             12.0656349724      -11.4473927320       -8.0919557156  PROA      122             0.0000000000
      1856       121  LYS       HE1            12.8741810804      -12.1430272996       -8.4205406991  PROA      122             0.0000000000
      1857       121  LYS       HE2            11.3740337491      -11.3432864940       -8.9427606658  PROA      122             0.0000000000
      1858       121  LYS       NZ             11.4568471871      -12.1159672160       -6.9011129082  PROA      122             0.0000000000
      1859       121  LYS       HZ1            10.4251584928      -12.0521238829       -7.0314511669  PROA      122             0.0000000000
      1860       121  LYS       HZ2            11.7709248998      -11.6179568510       -6.0492447752  PROA      122             0.0000000000
      1861       121  LYS       HZ3            11.7384358433      -13.1142865666       -6.8687137879  PROA      122             0.0000000000
      1862       121  LYS       C              14.7018427363       -7.1540657294      -10.9047887846  PROA      122             0.0000000000
      1863       121  LYS       O              14.2082386874       -6.0167783226      -10.9063370785  PROA      122             0.0000000000
      1864       122  PRO       N              15.1255972865       -7.7329717749      -12.0308779781  PROA      123             0.0000000000
      1865       122  PRO       CD             15.6171517753       -9.1065362672      -12.2206904383  PROA      123             0.0000000000
      1866       122  PRO       HD1            14.7634669484       -9.7950262279      -12.4109375018  PROA      123             0.0000000000
      1867       122  PRO       HD2            16.1941987137       -9.4565430972      -11.3383693790  PROA      123             0.0000000000
      1868       122  PRO       CA             15.2396611812       -6.9367362154      -13.2591496751  PROA      123             0.0000000000
      1869       122  PRO       HA             15.4498724853       -5.9024417651      -13.0133241815  PROA      123             0.0000000000
      1870       122  PRO       CB             16.4325208877       -7.5854165061      -13.9672235421  PROA      123             0.0000000000
      1871       122  PRO       HB1            17.3549436554       -7.0306172601      -13.6768274831  PROA      123             0.0000000000
      1872       122  PRO       HB2            16.3640819697       -7.5831120204      -15.0778427124  PROA      123             0.0000000000
      1873       122  PRO       CG             16.5181293880       -8.9875753328      -13.4113073529  PROA      123             0.0000000000
      1874       122  PRO       HG1            16.1959462350       -9.7172395323      -14.1924764636  PROA      123             0.0000000000
      1875       122  PRO       HG2            17.5668633354       -9.2259702432      -13.1421117696  PROA      123             0.0000000000
      1876       122  PRO       C              14.0080791174       -6.9135223337      -14.1648249678  PROA      123             0.0000000000
      1877       122  PRO       O              13.9062962788       -6.0070305456      -15.0011543837  PROA      123             0.0000000000
      1878       123  GLU       N              13.0722067016       -7.8643803531      -14.0411000781  PROA      124             0.0000000000
      1879       123  GLU       HN             13.1727734101       -8.6185899333      -13.3993827935  PROA      124             0.0000000000
      1880       123  GLU       CA             11.9071068932       -7.8828429090      -14.9351484943  PROA      124             0.0000000000
      1881       123  GLU       HA             12.0679424762       -7.1957145565      -15.7475892572  PROA      124             0.0000000000
      1882       123  GLU       CB             11.7025824134       -9.2619964435      -15.5615383613  PROA      124             0.0000000000
      1883       123  GLU       HB1            10.7431137580       -9.2223928918      -16.1389495979  PROA      124             0.0000000000
      1884       123  GLU       HB2            11.5478933749      -10.0099431040      -14.7598097370  PROA      124             0.0000000000
      1885       123  GLU       CG             12.7783541195       -9.6759615805      -16.5681992286  PROA      124             0.0000000000
      1886       123  GLU       HG1            12.5099441519      -10.6302432120      -17.0594860744  PROA      124             0.0000000000
      1887       123  GLU       HG2            13.7620305466       -9.7816452949      -16.0611307971  PROA      124             0.0000000000
      1888       123  GLU       CD             12.9790242382       -8.6424767669      -17.6683258775  PROA      124             0.0000000000
      1889       123  GLU       OE1            14.1211478028       -8.5122200169      -18.1730455444  PROA      124             0.0000000000
      1890       123  GLU       OE2            11.9917364648       -7.9571854432      -18.0187536933  PROA      124             0.0000000000
      1891       123  GLU       C              10.6405241255       -7.4665339613      -14.2018859543  PROA      124             0.0000000000
      1892       123  GLU       O              10.2968994266       -8.0786128257      -13.1801430658  PROA      124             0.0000000000
      1893       124  PRO       N               9.9244866681       -6.4492751025      -14.6839147643  PROA      125             0.0000000000
      1894       124  PRO       CD             10.4044954925       -5.3463097107      -15.5381769448  PROA      125             0.0000000000
      1895       124  PRO       HD1            10.3417143248       -5.6978193116      -16.5942595387  PROA      125             0.0000000000
      1896       124  PRO       HD2            11.4559465093       -5.0969694276      -15.2975902717  PROA      125             0.0000000000
      1897       124  PRO       CA              8.5888738833       -6.1878581363      -14.1581090408  PROA      125             0.0000000000
      1898       124  PRO       HA              8.6681928751       -6.0585627148      -13.0898372331  PROA      125             0.0000000000
      1899       124  PRO       CB              8.1607711326       -4.9097313818      -14.8971719841  PROA      125             0.0000000000
      1900       124  PRO       HB1             7.4895009915       -4.3017125041      -14.2690665198  PROA      125             0.0000000000
      1901       124  PRO       HB2             7.6034272596       -5.1689022348      -15.8283077024  PROA      125             0.0000000000
      1902       124  PRO       CG              9.4166046046       -4.2374368281      -15.2804047120  PROA      125             0.0000000000
      1903       124  PRO       HG1             9.3025203762       -3.5571447027      -16.1495424417  PROA      125             0.0000000000
      1904       124  PRO       HG2             9.7431986050       -3.6397632159      -14.3950330568  PROA      125             0.0000000000
      1905       124  PRO       C               7.6571810231       -7.3436532254      -14.4744776966  PROA      125             0.0000000000
      1906       124  PRO       O               7.8334575255       -8.0405239751      -15.4918059391  PROA      125             0.0000000000
      1907       125  PRO       N               6.6397870455       -7.5595966037      -13.6476954087  PROA      126             0.0000000000
      1908       125  PRO       CD              6.1950616701       -6.6932867191      -12.5370741751  PROA      126             0.0000000000
      1909       125  PRO       HD1             6.0052632519       -5.6593403745      -12.9059953750  PROA      126             0.0000000000
      1910       125  PRO       HD2             6.9512185826       -6.6708007409      -11.7193652499  PROA      126             0.0000000000
      1911       125  PRO       CA              5.6590995237       -8.6096375742      -13.9435314185  PROA      126             0.0000000000
      1912       125  PRO       HA              6.1837183067       -9.5123050130      -14.2156545646  PROA      126             0.0000000000
      1913       125  PRO       CB              4.8457471634       -8.7274321289      -12.6429033468  PROA      126             0.0000000000
      1914       125  PRO       HB1             5.3899302161       -9.4197403759      -11.9628382515  PROA      126             0.0000000000
      1915       125  PRO       HB2             3.8121268156       -9.1052217219      -12.7720628500  PROA      126             0.0000000000
      1916       125  PRO       CG              4.8973812158       -7.3331914541      -12.0735125625  PROA      126             0.0000000000
      1917       125  PRO       HG1             4.0437774056       -6.7158584755      -12.4324997472  PROA      126             0.0000000000
      1918       125  PRO       HG2             4.9215510288       -7.3442372216      -10.9725226721  PROA      126             0.0000000000
      1919       125  PRO       C               4.7798035708       -8.1755668646      -15.0924127207  PROA      126             0.0000000000
      1920       125  PRO       O               4.7880319436       -6.9926756352      -15.4607273053  PROA      126             0.0000000000
      1921       126  PRO       N               4.0111925989       -9.0944937998      -15.6740487423  PROA      127             0.0000000000
      1922       126  PRO       CD              4.0064571718      -10.5438805049      -15.4213972928  PROA      127             0.0000000000
      1923       126  PRO       HD1             3.4638955981      -10.7000253076      -14.4719787272  PROA      127             0.0000000000
      1924       126  PRO       HD2             5.0351518134      -10.9667902087      -15.3736549100  PROA      127             0.0000000000
      1925       126  PRO       CA              3.0291926422       -8.6951594889      -16.6880439066  PROA      127             0.0000000000
      1926       126  PRO       HA              3.5478266284       -8.2122259958      -17.5049802242  PROA      127             0.0000000000
      1927       126  PRO       CB              2.3329334059      -10.0010075931      -17.0640875272  PROA      127             0.0000000000
      1928       126  PRO       HB1             2.1522882087      -10.0488484072      -18.1601535544  PROA      127             0.0000000000
      1929       126  PRO       HB2             1.3488978712      -10.1161017059      -16.5473564830  PROA      127             0.0000000000
      1930       126  PRO       CG              3.2346597877      -11.0953213931      -16.5991221098  PROA      127             0.0000000000
      1931       126  PRO       HG1             2.7104169844      -12.0442817549      -16.3641439182  PROA      127             0.0000000000
      1932       126  PRO       HG2             3.9835871663      -11.2932388492      -17.4099879458  PROA      127             0.0000000000
      1933       126  PRO       C               2.0176267855       -7.7168224906      -16.1323675302  PROA      127             0.0000000000
      1934       126  PRO       O               1.6546470625       -7.7637919845      -14.9507785207  PROA      127             0.0000000000
      1935       127  GLU       N               1.5573601870       -6.8374430737      -17.0174751504  PROA      128             0.0000000000
      1936       127  GLU       HN              1.9762556281       -6.7334583009      -17.9242386718  PROA      128             0.0000000000
      1937       127  GLU       CA              0.4579879203       -5.9374547915      -16.7113694314  PROA      128             0.0000000000
      1938       127  GLU       HA              0.6837625532       -5.4213813374      -15.7897713587  PROA      128             0.0000000000
      1939       127  GLU       CB              0.2953777135       -4.9076147730      -17.8221788016  PROA      128             0.0000000000
      1940       127  GLU       HB1             0.0008869066       -5.4369830966      -18.7551563601  PROA      128             0.0000000000
      1941       127  GLU       HB2             1.3004357060       -4.4511996019      -17.9778377413  PROA      128             0.0000000000
      1942       127  GLU       CG             -0.6936115301       -3.7748547417      -17.5129264975  PROA      128             0.0000000000
      1943       127  GLU       HG1            -0.4656366737       -3.3316596644      -16.5230337924  PROA      128             0.0000000000
      1944       127  GLU       HG2            -1.7372250525       -4.1510439003      -17.5228165364  PROA      128             0.0000000000
      1945       127  GLU       CD             -0.6243347155       -2.6480228859      -18.5396288359  PROA      128             0.0000000000
      1946       127  GLU       OE1             0.2685850774       -2.6853800938      -19.4210553401  PROA      128             0.0000000000
      1947       127  GLU       OE2            -1.4534764111       -1.7174579412      -18.4605154210  PROA      128             0.0000000000
      1948       127  GLU       C              -0.8328788507       -6.7227713460      -16.5231384863  PROA      128             0.0000000000
      1949       127  GLU       O              -0.9951227480       -7.8371608605      -17.0391364784  PROA      128             0.0000000000
      1950       128  GLY       N              -1.7242817236       -6.1352750498      -15.7272904983  PROA      129             0.0000000000
      1951       128  GLY       HN             -1.5045412907       -5.2437346091      -15.3237870460  PROA      129             0.0000000000
      1952       128  GLY       CA             -3.0841897116       -6.5925786498      -15.5235414327  PROA      129             0.0000000000
      1953       128  GLY       HA1            -3.3638354380       -7.2629725051      -16.3260525850  PROA      129             0.0000000000
      1954       128  GLY       HA2            -3.7005988520       -5.7062982966      -15.4994672647  PROA      129             0.0000000000
      1955       128  GLY       C              -3.3699835100       -7.3317488330      -14.2304825226  PROA      129             0.0000000000
      1956       128  GLY       O              -4.4641662907       -7.8840384935      -14.0968031549  PROA      129             0.0000000000
      1957       129  ARG       N              -2.4298911862       -7.3718649904      -13.2778067558  PROA      130             0.0000000000
      1958       129  ARG       HN             -1.5259772754       -6.9944212310      -13.4565152944  PROA      130             0.0000000000
      1959       129  ARG       CA             -2.6300107222       -8.1700486686      -12.0722425779  PROA      130             0.0000000000
      1960       129  ARG       HA             -3.2963412036       -8.9979436407      -12.2801548103  PROA      130             0.0000000000
      1961       129  ARG       CB             -1.2980800271       -8.7530536553      -11.5766088331  PROA      130             0.0000000000
      1962       129  ARG       HB1            -1.4800397231       -9.2797319101      -10.6028756080  PROA      130             0.0000000000
      1963       129  ARG       HB2            -0.5734872441       -7.9427145383      -11.3630073140  PROA      130             0.0000000000
      1964       129  ARG       CG             -0.7390570447       -9.7849421634      -12.5272120163  PROA      130             0.0000000000
      1965       129  ARG       HG1            -0.5493561595       -9.3335248202      -13.5292430674  PROA      130             0.0000000000
      1966       129  ARG       HG2            -1.4895614278      -10.6018096434      -12.6687513568  PROA      130             0.0000000000
      1967       129  ARG       CD              0.5366032082      -10.3648568171      -11.9689836457  PROA      130             0.0000000000
      1968       129  ARG       HD1             0.3162735355      -10.8219334257      -10.9712931199  PROA      130             0.0000000000
      1969       129  ARG       HD2             1.2890165073       -9.5507841538      -11.8305315640  PROA      130             0.0000000000
      1970       129  ARG       NE              1.0956526456      -11.3765887488      -12.8461109028  PROA      130             0.0000000000
      1971       129  ARG       HE              0.7136916025      -11.4852051740      -13.7590087477  PROA      130             0.0000000000
      1972       129  ARG       CZ              2.2048263009      -12.0416925442      -12.5863268704  PROA      130             0.0000000000
      1973       129  ARG       NH1             2.8644169171      -11.7875796896      -11.4742959013  PROA      130             0.0000000000
      1974       129  ARG       HH11            2.4791177810      -11.1998111799      -10.7563327340  PROA      130             0.0000000000
      1975       129  ARG       HH12            3.6079457674      -12.4050956662      -11.2259218349  PROA      130             0.0000000000
      1976       129  ARG       NH2             2.6358041798      -12.9572376961      -13.4423643362  PROA      130             0.0000000000
      1977       129  ARG       HH21            1.9546971007      -13.3539340694      -14.0399609982  PROA      130             0.0000000000
      1978       129  ARG       HH22            3.3945667618      -13.5125771348      -13.1006061907  PROA      130             0.0000000000
      1979       129  ARG       C              -3.2591316597       -7.3893216792      -10.9351101256  PROA      130             0.0000000000
      1980       129  ARG       O              -3.7690284189       -8.0028673191       -9.9893109700  PROA      130             0.0000000000
      1981       130  LEU       N              -3.1964543490       -6.0788204354      -10.9901468824  PROA      131             0.0000000000
      1982       130  LEU       HN             -2.7974102705       -5.6385179366      -11.7734747136  PROA      131             0.0000000000
      1983       130  LEU       CA             -3.7621742882       -5.2141808644       -9.9797779584  PROA      131             0.0000000000
      1984       130  LEU       HA             -3.5410068112       -5.6569450987       -9.0205445902  PROA      131             0.0000000000
      1985       130  LEU       CB             -3.1539286778       -3.8128817263      -10.0912768505  PROA      131             0.0000000000
      1986       130  LEU       HB1            -3.6764019788       -3.1021996400       -9.4170144705  PROA      131             0.0000000000
      1987       130  LEU       HB2            -3.2888725422       -3.4255447790      -11.1240943492  PROA      131             0.0000000000
      1988       130  LEU       CG             -1.6507223296       -3.7639129925       -9.7226228965  PROA      131             0.0000000000
      1989       130  LEU       HG             -1.0938735762       -4.4728908467      -10.3782869271  PROA      131             0.0000000000
      1990       130  LEU       CD1            -1.0285959142       -2.3522865270       -9.9571488977  PROA      131             0.0000000000
      1991       130  LEU       HD11           -1.6311312499       -1.6167131682       -9.3927880759  PROA      131             0.0000000000
      1992       130  LEU       HD12           -1.0540988901       -2.0813975086      -11.0322407451  PROA      131             0.0000000000
      1993       130  LEU       HD13            0.0233148774       -2.3170950295       -9.6039512767  PROA      131             0.0000000000
      1994       130  LEU       CD2            -1.4102709862       -4.1947976503       -8.2638893488  PROA      131             0.0000000000
      1995       130  LEU       HD21           -1.7550692450       -5.2333675348       -8.0899188605  PROA      131             0.0000000000
      1996       130  LEU       HD22           -1.9488271578       -3.5205578996       -7.5638679518  PROA      131             0.0000000000
      1997       130  LEU       HD23           -0.3266072440       -4.1457891232       -8.0260564071  PROA      131             0.0000000000
      1998       130  LEU       C              -5.2791733516       -5.1799901969      -10.1331756118  PROA      131             0.0000000000
      1999       130  LEU       O              -5.8158473451       -5.4425872962      -11.2188338399  PROA      131             0.0000000000
      2000       131  PRO       N              -5.9953598281       -4.9347515354       -9.0446316624  PROA      132             0.0000000000
      2001       131  PRO       CD             -5.5040105221       -4.6142839001       -7.6852004011  PROA      132             0.0000000000
      2002       131  PRO       HD1            -4.7851709853       -3.7647834497       -7.6973923727  PROA      132             0.0000000000
      2003       131  PRO       HD2            -5.0245775886       -5.5213496063       -7.2558069802  PROA      132             0.0000000000
      2004       131  PRO       CA             -7.4474034985       -5.0948176726       -9.0850421895  PROA      132             0.0000000000
      2005       131  PRO       HA             -7.6950734206       -6.0397899047       -9.5477308109  PROA      132             0.0000000000
      2006       131  PRO       CB             -7.8561951969       -5.0308847464       -7.6012480905  PROA      132             0.0000000000
      2007       131  PRO       HB1            -7.8360768384       -6.0747313985       -7.2104469192  PROA      132             0.0000000000
      2008       131  PRO       HB2            -8.8707112880       -4.6156052932       -7.4340472817  PROA      132             0.0000000000
      2009       131  PRO       CG             -6.7566405557       -4.2377775944       -6.9294418413  PROA      132             0.0000000000
      2010       131  PRO       HG1            -6.9544408890       -3.1553148447       -7.1213345961  PROA      132             0.0000000000
      2011       131  PRO       HG2            -6.6878636444       -4.4111965512       -5.8372016600  PROA      132             0.0000000000
      2012       131  PRO       C              -8.0981092699       -3.9940743373       -9.9081825839  PROA      132             0.0000000000
      2013       131  PRO       O              -7.5322718194       -2.9200745111      -10.1343536540  PROA      132             0.0000000000
      2014       132  ASP       N              -9.3009386510       -4.3134862519      -10.3801184998  PROA      133             0.0000000000
      2015       132  ASP       HN             -9.6254441687       -5.2608574660      -10.2793278549  PROA      133             0.0000000000
      2016       132  ASP       CA            -10.1408248389       -3.4448469955      -11.1986256981  PROA      133             0.0000000000
      2017       132  ASP       HA             -9.5463268938       -2.6276507259      -11.5840632484  PROA      133             0.0000000000
      2018       132  ASP       CB            -10.7157354215       -4.2536261343      -12.3670978315  PROA      133             0.0000000000
      2019       132  ASP       HB1           -11.4082046049       -5.0319170245      -11.9907938435  PROA      133             0.0000000000
      2020       132  ASP       HB2            -9.8822536605       -4.7722493124      -12.8807962527  PROA      133             0.0000000000
      2021       132  ASP       CG            -11.4532197665       -3.4002833922      -13.4022934678  PROA      133             0.0000000000
      2022       132  ASP       OD1           -12.2611894064       -2.5141870663      -13.0346124075  PROA      133             0.0000000000
      2023       132  ASP       OD2           -11.2292549580       -3.6439329051      -14.6077874244  PROA      133             0.0000000000
      2024       132  ASP       C             -11.2529879680       -2.8719210257      -10.3281746613  PROA      133             0.0000000000
      2025       132  ASP       O             -12.0677020669       -3.6242203996       -9.7781668531  PROA      133             0.0000000000
      2026       133  ALA       N             -11.2856250064       -1.5428829119      -10.2105714480  PROA      134             0.0000000000
      2027       133  ALA       HN            -10.5890757258       -0.9737819704      -10.6651213067  PROA      134             0.0000000000
      2028       133  ALA       CA            -12.2308704657       -0.8527422315       -9.3261847322  PROA      134             0.0000000000
      2029       133  ALA       HA            -12.1298161777       -1.2569973989       -8.3366417646  PROA      134             0.0000000000
      2030       133  ALA       CB            -11.9147452247        0.6496731877       -9.3381738889  PROA      134             0.0000000000
      2031       133  ALA       HB1           -12.0021487807        1.0597557207      -10.3655809616  PROA      134             0.0000000000
      2032       133  ALA       HB2           -10.8731420470        0.8092897545       -8.9831669843  PROA      134             0.0000000000
      2033       133  ALA       HB3           -12.5998751915        1.2111302767       -8.6678283413  PROA      134             0.0000000000
      2034       133  ALA       C             -13.7106306351       -1.0588691459       -9.6904134189  PROA      134             0.0000000000
      2035       133  ALA       O             -14.5886339865       -0.8062616413       -8.8486203543  PROA      134             0.0000000000
      2036       134  THR       N             -14.0221558452       -1.4473393253      -10.9254101652  PROA      135             0.0000000000
      2037       134  THR       HN            -13.2919643470       -1.6662832689      -11.5818030124  PROA      135             0.0000000000
      2038       134  THR       CA            -15.4122730378       -1.6267373118      -11.3391535075  PROA      135             0.0000000000
      2039       134  THR       HA            -16.0377422831       -0.8961764530      -10.8553990222  PROA      135             0.0000000000
      2040       134  THR       CB            -15.5102766693       -1.4355503942      -12.8372779519  PROA      135             0.0000000000
      2041       134  THR       HB            -16.5337020249       -1.6516153592      -13.1907889992  PROA      135             0.0000000000
      2042       134  THR       OG1           -14.6390572556       -2.3920363795      -13.4398095220  PROA      135             0.0000000000
      2043       134  THR       HG1           -13.7026196007       -2.2435119094      -13.1891659811  PROA      135             0.0000000000
      2044       134  THR       CG2           -15.0607104220       -0.0809993100      -13.2182327387  PROA      135             0.0000000000
      2045       134  THR       HG21          -13.9855370590        0.0918980713      -12.9913693794  PROA      135             0.0000000000
      2046       134  THR       HG22          -15.6559848757        0.7041158606      -12.7039666437  PROA      135             0.0000000000
      2047       134  THR       HG23          -15.1840585886        0.0619155609      -14.3162889841  PROA      135             0.0000000000
      2048       134  THR       C             -15.9550772114       -3.0120024451      -11.0099223737  PROA      135             0.0000000000
      2049       134  THR       O             -17.1365835231       -3.2866487969      -11.2854114239  PROA      135             0.0000000000
      2050       135  LYS       N             -15.1072977482       -3.8973894247      -10.4840774553  PROA      136             0.0000000000
      2051       135  LYS       HN            -14.1435435034       -3.6550608698      -10.3342698649  PROA      136             0.0000000000
      2052       135  LYS       CA            -15.4540260003       -5.2925016104      -10.2897027953  PROA      136             0.0000000000
      2053       135  LYS       HA            -16.3528552379       -5.5401823041      -10.8377864067  PROA      136             0.0000000000
      2054       135  LYS       CB            -14.3304204414       -6.1937943607      -10.7935786989  PROA      136             0.0000000000
      2055       135  LYS       HB1           -14.5523199523       -7.2438443436      -10.5072360449  PROA      136             0.0000000000
      2056       135  LYS       HB2           -13.3590738943       -5.9031775436      -10.3409197219  PROA      136             0.0000000000
      2057       135  LYS       CG            -14.2007115406       -6.1937893918      -12.3425014217  PROA      136             0.0000000000
      2058       135  LYS       HG1           -13.7448176390       -5.2289010602      -12.6658250730  PROA      136             0.0000000000
      2059       135  LYS       HG2           -15.2306239496       -6.2220079888      -12.7578073993  PROA      136             0.0000000000
      2060       135  LYS       CD            -13.3796433142       -7.3692172219      -12.8597609154  PROA      136             0.0000000000
      2061       135  LYS       HD1           -13.5777677531       -8.2494219413      -12.2041823361  PROA      136             0.0000000000
      2062       135  LYS       HD2           -12.2862917582       -7.1734751200      -12.8120155774  PROA      136             0.0000000000
      2063       135  LYS       CE            -13.8533512179       -7.7859598460      -14.2354681543  PROA      136             0.0000000000
      2064       135  LYS       HE1           -14.9649883698       -7.7335580742      -14.2822865895  PROA      136             0.0000000000
      2065       135  LYS       HE2           -13.6207044668       -8.7928290394      -14.5335896882  PROA      136             0.0000000000
      2066       135  LYS       NZ            -13.3351284130       -6.9051595589      -15.2919860096  PROA      136             0.0000000000
      2067       135  LYS       HZ1           -12.3179479310       -6.7604294236      -15.1299412232  PROA      136             0.0000000000
      2068       135  LYS       HZ2           -13.7937669915       -5.9649413168      -15.2768247874  PROA      136             0.0000000000
      2069       135  LYS       HZ3           -13.4506127368       -7.3455092524      -16.2243724744  PROA      136             0.0000000000
      2070       135  LYS       C             -15.7660521706       -5.5246693284       -8.8184323172  PROA      136             0.0000000000
      2071       135  LYS       O             -15.7227777296       -4.6102939343       -7.9961197481  PROA      136             0.0000000000
      2072       136  GLY       N             -16.1202848895       -6.7606828975       -8.4935344289  PROA      137             0.0000000000
      2073       136  GLY       HN            -16.1633757989       -7.4537285699       -9.2056763674  PROA      137             0.0000000000
      2074       136  GLY       CA            -16.6213806077       -7.0898264194       -7.1817079834  PROA      137             0.0000000000
      2075       136  GLY       HA1           -17.6409481800       -7.4141499990       -7.3261221180  PROA      137             0.0000000000
      2076       136  GLY       HA2           -16.5507325441       -6.2463701965       -6.5133193934  PROA      137             0.0000000000
      2077       136  GLY       C             -15.8687225297       -8.2148923372       -6.4889291598  PROA      137             0.0000000000
      2078       136  GLY       O             -14.6983440566       -8.4860504004       -6.7803490192  PROA      137             0.0000000000
      2079       137  SER       N             -16.5618556583       -8.8699658216       -5.5540328040  PROA      138             0.0000000000
      2080       137  SER       HN            -17.5393751986       -8.6508466832       -5.4180556217  PROA      138             0.0000000000
      2081       137  SER       CA            -15.9152431783       -9.7666162908       -4.5838198188  PROA      138             0.0000000000
      2082       137  SER       HA            -15.1980078463       -9.1859569328       -4.0253757366  PROA      138             0.0000000000
      2083       137  SER       CB            -16.9706866196      -10.3206815178       -3.6184018439  PROA      138             0.0000000000
      2084       137  SER       HB1           -16.4876474732      -10.8420834667       -2.7621035433  PROA      138             0.0000000000
      2085       137  SER       HB2           -17.6203257638      -11.0658926967       -4.1323260281  PROA      138             0.0000000000
      2086       137  SER       OG            -17.8082429729       -9.2982509507       -3.1219745172  PROA      138             0.0000000000
      2087       137  SER       HG1           -18.4853815669       -9.1250163874       -3.8025450564  PROA      138             0.0000000000
      2088       137  SER       C             -15.1695627526      -10.9178815588       -5.2577025870  PROA      138             0.0000000000
      2089       137  SER       O             -14.0453519200      -11.2575692212       -4.8588889766  PROA      138             0.0000000000
      2090       138  ASP       N             -15.7811597964      -11.5555578132       -6.2629359185  PROA      139             0.0000000000
      2091       138  ASP       HN            -16.7362760506      -11.4183402741       -6.4971015106  PROA      139             0.0000000000
      2092       138  ASP       CA            -15.0922345987      -12.6219699114       -6.9910384585  PROA      139             0.0000000000
      2093       138  ASP       HA            -14.8956655640      -13.4008195776       -6.2786879570  PROA      139             0.0000000000
      2094       138  ASP       CB            -15.9480636898      -13.1347868718       -8.1623707478  PROA      139             0.0000000000
      2095       138  ASP       HB1           -15.3296949268      -13.8110136481       -8.7990219611  PROA      139             0.0000000000
      2096       138  ASP       HB2           -16.3121658909      -12.2949619219       -8.7872668408  PROA      139             0.0000000000
      2097       138  ASP       CG            -17.1427989574      -13.9668950347       -7.7083028613  PROA      139             0.0000000000
      2098       138  ASP       OD1           -17.4548434507      -13.9670327119       -6.4928703394  PROA      139             0.0000000000
      2099       138  ASP       OD2           -17.7645778622      -14.6246181216       -8.5806172166  PROA      139             0.0000000000
      2100       138  ASP       C             -13.7523273474      -12.1452057023       -7.5275731237  PROA      139             0.0000000000
      2101       138  ASP       O             -12.7355322569      -12.8463645813       -7.4328473589  PROA      139             0.0000000000
      2102       139  HSD       N             -13.7449644373      -10.9594158429       -8.1304870453  PROA      140             0.0000000000
      2103       139  HSD       HN            -14.5828614456      -10.4240220084       -8.1655530437  PROA      140             0.0000000000
      2104       139  HSD       CA            -12.5157166991      -10.3840112630       -8.6596359537  PROA      140             0.0000000000
      2105       139  HSD       HA            -12.0597389872      -11.1177722898       -9.3170305931  PROA      140             0.0000000000
      2106       139  HSD       CB            -12.8419059288       -9.1171582470       -9.4486942674  PROA      140             0.0000000000
      2107       139  HSD       HB1           -13.3818370848       -8.3876762734       -8.8085108984  PROA      140             0.0000000000
      2108       139  HSD       HB2           -13.5074773128       -9.3843988785      -10.2983767181  PROA      140             0.0000000000
      2109       139  HSD       ND1           -10.7926920510       -8.9724705577      -10.9101609813  PROA      140             0.0000000000
      2110       139  HSD       HD1           -10.8734380835       -9.9044689262      -11.2714361375  PROA      140             0.0000000000
      2111       139  HSD       CG            -11.6298880443       -8.4180158134       -9.9628406524  PROA      140             0.0000000000
      2112       139  HSD       CE1            -9.8059898236       -8.1324578069      -11.1667604610  PROA      140             0.0000000000
      2113       139  HSD       HE1            -8.9613271412       -8.3201147778      -11.8292852493  PROA      140             0.0000000000
      2114       139  HSD       NE2            -9.9672000703       -7.0594397526      -10.4130592527  PROA      140             0.0000000000
      2115       139  HSD       CD2           -11.0973636381       -7.2146269606       -9.6458563849  PROA      140             0.0000000000
      2116       139  HSD       HD2           -11.4223141037       -6.4497218200       -8.9506208112  PROA      140             0.0000000000
      2117       139  HSD       C             -11.5023371919      -10.0858964002       -7.5538694762  PROA      140             0.0000000000
      2118       139  HSD       O             -10.3044573314      -10.3457593981       -7.7200292255  PROA      140             0.0000000000
      2119       140  LEU       N             -11.9578734950       -9.4960022621       -6.4476594679  PROA      141             0.0000000000
      2120       140  LEU       HN            -12.9177907684       -9.2249994873       -6.3692466324  PROA      141             0.0000000000
      2121       140  LEU       CA            -11.0936913880       -9.2971471360       -5.2911323714  PROA      141             0.0000000000
      2122       140  LEU       HA            -10.2628555004       -8.6732384688       -5.5852069068  PROA      141             0.0000000000
      2123       140  LEU       CB            -11.8856686603       -8.6728860414       -4.1398847499  PROA      141             0.0000000000
      2124       140  LEU       HB1           -11.2319134929       -8.6050910520       -3.2387176120  PROA      141             0.0000000000
      2125       140  LEU       HB2           -12.7661636784       -9.2939862480       -3.8723028093  PROA      141             0.0000000000
      2126       140  LEU       CG            -12.3360689029       -7.2547096337       -4.4792566668  PROA      141             0.0000000000
      2127       140  LEU       HG            -13.0704310193       -7.2980817153       -5.3207027380  PROA      141             0.0000000000
      2128       140  LEU       CD1           -13.0035250808       -6.6641761004       -3.3099549964  PROA      141             0.0000000000
      2129       140  LEU       HD11          -12.2966791721       -6.5669255074       -2.4534493706  PROA      141             0.0000000000
      2130       140  LEU       HD12          -13.8579937633       -7.2922201977       -2.9708638162  PROA      141             0.0000000000
      2131       140  LEU       HD13          -13.4028641398       -5.6494083794       -3.5343582121  PROA      141             0.0000000000
      2132       140  LEU       CD2           -11.1826642131       -6.3555384302       -4.9327484179  PROA      141             0.0000000000
      2133       140  LEU       HD21          -10.7614418432       -6.6870834461       -5.9040455204  PROA      141             0.0000000000
      2134       140  LEU       HD22          -10.3823290119       -6.3527193571       -4.1631413419  PROA      141             0.0000000000
      2135       140  LEU       HD23          -11.5498321632       -5.3152161173       -5.0641917049  PROA      141             0.0000000000
      2136       140  LEU       C             -10.4680502008      -10.5996697403       -4.8620007247  PROA      141             0.0000000000
      2137       140  LEU       O              -9.2527188323      -10.6778837495       -4.6890954511  PROA      141             0.0000000000
      2138       141  ARG       N             -11.2629679462      -11.6680871108       -4.7857898315  PROA      142             0.0000000000
      2139       141  ARG       HN            -12.2381961358      -11.6457249022       -5.0412413785  PROA      142             0.0000000000
      2140       141  ARG       CA            -10.6749483406      -12.9208579454       -4.3261560864  PROA      142             0.0000000000
      2141       141  ARG       HA            -10.0897128217      -12.7357999121       -3.4346969934  PROA      142             0.0000000000
      2142       141  ARG       CB            -11.7768152539      -13.9299118868       -3.9782704029  PROA      142             0.0000000000
      2143       141  ARG       HB1           -11.2835499625      -14.9240092161       -3.8254458846  PROA      142             0.0000000000
      2144       141  ARG       HB2           -12.4637492495      -14.0429935127       -4.8519654236  PROA      142             0.0000000000
      2145       141  ARG       CG            -12.5190945720      -13.5896925148       -2.7580342812  PROA      142             0.0000000000
      2146       141  ARG       HG1           -13.1973247174      -12.7206597745       -2.9180636124  PROA      142             0.0000000000
      2147       141  ARG       HG2           -11.7864499747      -13.3028018627       -1.9620123978  PROA      142             0.0000000000
      2148       141  ARG       CD            -13.3133198368      -14.7972197421       -2.2656876310  PROA      142             0.0000000000
      2149       141  ARG       HD1           -12.6306044815      -15.6777383316       -2.2208024725  PROA      142             0.0000000000
      2150       141  ARG       HD2           -14.1285765661      -15.0577645489       -2.9740819497  PROA      142             0.0000000000
      2151       141  ARG       NE            -13.8101926612      -14.6008428929       -0.9130015885  PROA      142             0.0000000000
      2152       141  ARG       HE            -13.2543561704      -14.8263303792       -0.0861372434  PROA      142             0.0000000000
      2153       141  ARG       CZ            -14.9384328592      -13.9509250284       -0.6253736604  PROA      142             0.0000000000
      2154       141  ARG       NH1           -15.7150342798      -13.4942723898       -1.6058717997  PROA      142             0.0000000000
      2155       141  ARG       HH11          -15.5796519343      -13.8578666128       -2.5175680859  PROA      142             0.0000000000
      2156       141  ARG       HH12          -16.5663542559      -13.0253957225       -1.3373592704  PROA      142             0.0000000000
      2157       141  ARG       NH2           -15.3311829736      -13.7972606069        0.6125425698  PROA      142             0.0000000000
      2158       141  ARG       HH21          -14.6203761195      -14.0702403411        1.2873617227  PROA      142             0.0000000000
      2159       141  ARG       HH22          -15.9806610376      -13.0595136041        0.7915406397  PROA      142             0.0000000000
      2160       141  ARG       C              -9.7139080272      -13.4837689703       -5.3608496130  PROA      142             0.0000000000
      2161       141  ARG       O              -8.6880400836      -14.0629985439       -5.0004983076  PROA      142             0.0000000000
      2162       142  ASP       N              -9.9901897203      -13.2723907468       -6.6444857268  PROA      143             0.0000000000
      2163       142  ASP       HN            -10.8698405841      -12.8853779198       -6.9421079711  PROA      143             0.0000000000
      2164       142  ASP       CA             -9.0659541464      -13.7426738342       -7.6723618972  PROA      143             0.0000000000
      2165       142  ASP       HA             -8.9183043750      -14.8061759804       -7.5523611770  PROA      143             0.0000000000
      2166       142  ASP       CB             -9.6064324614      -13.4305991466       -9.0591162303  PROA      143             0.0000000000
      2167       142  ASP       HB1            -8.8164922886      -13.5579849630       -9.8271145798  PROA      143             0.0000000000
      2168       142  ASP       HB2            -9.9807177755      -12.3881919840       -9.1133042125  PROA      143             0.0000000000
      2169       142  ASP       CG            -10.7264024710      -14.3602489124       -9.4719836308  PROA      143             0.0000000000
      2170       142  ASP       OD1           -10.7822370327      -15.4968631314       -8.9597243030  PROA      143             0.0000000000
      2171       142  ASP       OD2           -11.5381915038      -13.9512714313      -10.3172415715  PROA      143             0.0000000000
      2172       142  ASP       C              -7.6931809425      -13.1040661577       -7.5082736101  PROA      143             0.0000000000
      2173       142  ASP       O              -6.6610866470      -13.7720052103       -7.6313743301  PROA      143             0.0000000000
      2174       143  VAL       N              -7.6665885612      -11.8096987250       -7.2255921737  PROA      144             0.0000000000
      2175       143  VAL       HN             -8.5421272439      -11.3287493917       -7.1443151568  PROA      144             0.0000000000
      2176       143  VAL       CA             -6.4344446092      -11.0341044386       -7.2247064669  PROA      144             0.0000000000
      2177       143  VAL       HA             -5.7953911393      -11.3537866414       -8.0371907931  PROA      144             0.0000000000
      2178       143  VAL       CB             -6.7977805844       -9.5504698282       -7.4294045667  PROA      144             0.0000000000
      2179       143  VAL       HB             -7.6491372563       -9.2857329602       -6.7496500590  PROA      144             0.0000000000
      2180       143  VAL       CG1            -5.6519862588       -8.6971855332       -7.1143707983  PROA      144             0.0000000000
      2181       143  VAL       HG11           -4.6792739451       -9.1671261655       -7.3898684922  PROA      144             0.0000000000
      2182       143  VAL       HG12           -5.6487578151       -8.4195849890       -6.0397478542  PROA      144             0.0000000000
      2183       143  VAL       HG13           -5.7038700377       -7.7410242572       -7.6817269516  PROA      144             0.0000000000
      2184       143  VAL       CG2            -7.2535256098       -9.3191601609       -8.8327806067  PROA      144             0.0000000000
      2185       143  VAL       HG21           -8.1355971903       -9.9454731255       -9.0911521239  PROA      144             0.0000000000
      2186       143  VAL       HG22           -6.4378732013       -9.5618841805       -9.5512322872  PROA      144             0.0000000000
      2187       143  VAL       HG23           -7.5392468582       -8.2571417985       -8.9946471269  PROA      144             0.0000000000
      2188       143  VAL       C              -5.6404131890      -11.2581193708       -5.9300461200  PROA      144             0.0000000000
      2189       143  VAL       O              -4.5203732135      -11.7849502119       -5.9373753842  PROA      144             0.0000000000
      2190       144  PHE       N              -6.2139435806      -10.8094256569       -4.8193824261  PROA      145             0.0000000000
      2191       144  PHE       HN             -7.1333113282      -10.4238703161       -4.8665966759  PROA      145             0.0000000000
      2192       144  PHE       CA             -5.6134687411      -10.9618432358       -3.4975436126  PROA      145             0.0000000000
      2193       144  PHE       HA             -4.6248109632      -10.5286455704       -3.5048920747  PROA      145             0.0000000000
      2194       144  PHE       CB             -6.4955379260      -10.2550407648       -2.4799910488  PROA      145             0.0000000000
      2195       144  PHE       HB1            -6.1615110193      -10.4891989022       -1.4429899545  PROA      145             0.0000000000
      2196       144  PHE       HB2            -7.5475495238      -10.6071638435       -2.5747146078  PROA      145             0.0000000000
      2197       144  PHE       CG             -6.4896433829       -8.7664025879       -2.6066584581  PROA      145             0.0000000000
      2198       144  PHE       CD1            -7.4291734624       -8.1211247455       -3.4009422461  PROA      145             0.0000000000
      2199       144  PHE       HD1            -8.1616442638       -8.6948699994       -3.9431244650  PROA      145             0.0000000000
      2200       144  PHE       CE1            -7.4474164187       -6.7531108633       -3.4966878080  PROA      145             0.0000000000
      2201       144  PHE       HE1            -8.1752691917       -6.2591382089       -4.1259787390  PROA      145             0.0000000000
      2202       144  PHE       CZ             -6.5193793974       -6.0037491486       -2.8044354641  PROA      145             0.0000000000
      2203       144  PHE       HZ             -6.5132799421       -4.9245525112       -2.8914233862  PROA      145             0.0000000000
      2204       144  PHE       CD2            -5.5763013468       -8.0026958388       -1.8924908822  PROA      145             0.0000000000
      2205       144  PHE       HD2            -4.8591206726       -8.4854182258       -1.2522083591  PROA      145             0.0000000000
      2206       144  PHE       CE2            -5.5930887258       -6.6248907554       -2.0011984529  PROA      145             0.0000000000
      2207       144  PHE       HE2            -4.8689159469       -6.0344779402       -1.4538655077  PROA      145             0.0000000000
      2208       144  PHE       C              -5.4556575516      -12.4172403001       -3.0848281977  PROA      145             0.0000000000
      2209       144  PHE       O              -4.4550800763      -12.7794633112       -2.4439692381  PROA      145             0.0000000000
      2210       145  GLY       N              -6.4571578457      -13.2511822141       -3.3884118685  PROA      146             0.0000000000
      2211       145  GLY       HN             -7.2377429079      -12.9512483171       -3.9384780069  PROA      146             0.0000000000
      2212       145  GLY       CA             -6.4928946845      -14.6300590505       -2.9255884158  PROA      146             0.0000000000
      2213       145  GLY       HA1            -7.5273634847      -14.9421480718       -2.9078529022  PROA      146             0.0000000000
      2214       145  GLY       HA2            -6.0392352220      -14.6931962975       -1.9469221457  PROA      146             0.0000000000
      2215       145  GLY       C              -5.7448433525      -15.5865737369       -3.8261109637  PROA      146             0.0000000000
      2216       145  GLY       O              -4.7053204315      -16.1277734015       -3.4484603052  PROA      146             0.0000000000
      2217       146  LYS       N              -6.2400005108      -15.7582990887       -5.0510088337  PROA      147             0.0000000000
      2218       146  LYS       HN             -7.0521027387      -15.2417881205       -5.3339724879  PROA      147             0.0000000000
      2219       146  LYS       CA             -5.6547009442      -16.7452410201       -5.9551432492  PROA      147             0.0000000000
      2220       146  LYS       HA             -5.5493091747      -17.6767308824       -5.4195856928  PROA      147             0.0000000000
      2221       146  LYS       CB             -6.5712262646      -16.9467370106       -7.1572687431  PROA      147             0.0000000000
      2222       146  LYS       HB1            -6.0399467632      -17.5897159818       -7.9014816399  PROA      147             0.0000000000
      2223       146  LYS       HB2            -6.8093877121      -16.0089585403       -7.6817283282  PROA      147             0.0000000000
      2224       146  LYS       CG             -7.8600240418      -17.6739938333       -6.8234981580  PROA      147             0.0000000000
      2225       146  LYS       HG1            -8.4306061349      -17.1107932316       -6.0513559105  PROA      147             0.0000000000
      2226       146  LYS       HG2            -7.5965592760      -18.6644918718       -6.4001689858  PROA      147             0.0000000000
      2227       146  LYS       CD             -8.7383166488      -17.8805698275       -8.0709938314  PROA      147             0.0000000000
      2228       146  LYS       HD1            -8.1187070006      -18.2537927801       -8.9166415112  PROA      147             0.0000000000
      2229       146  LYS       HD2            -9.0868248462      -16.8799222986       -8.3897084047  PROA      147             0.0000000000
      2230       146  LYS       CE             -9.9331857677      -18.8057498114       -7.8180120414  PROA      147             0.0000000000
      2231       146  LYS       HE1           -10.7605402117      -18.5446806943       -8.5022839408  PROA      147             0.0000000000
      2232       146  LYS       HE2           -10.2645322204      -18.6631405340       -6.7679548559  PROA      147             0.0000000000
      2233       146  LYS       NZ             -9.5892480136      -20.2457019520       -7.9920771273  PROA      147             0.0000000000
      2234       146  LYS       HZ1            -8.7340882856      -20.4654198223       -7.4479794927  PROA      147             0.0000000000
      2235       146  LYS       HZ2            -9.3947650421      -20.3788218059       -9.0133794630  PROA      147             0.0000000000
      2236       146  LYS       HZ3           -10.4032326177      -20.8166727420       -7.7281253638  PROA      147             0.0000000000
      2237       146  LYS       C              -4.2527372193      -16.3501120540       -6.4213168371  PROA      147             0.0000000000
      2238       146  LYS       O              -3.3945940800      -17.2223568114       -6.5949959541  PROA      147             0.0000000000
      2239       147  ALA       N              -4.0027901460      -15.0556995381       -6.6795583893  PROA      148             0.0000000000
      2240       147  ALA       HN             -4.7424042507      -14.3854677709       -6.7043807717  PROA      148             0.0000000000
      2241       147  ALA       CA             -2.6636011482      -14.6159272496       -7.1204474486  PROA      148             0.0000000000
      2242       147  ALA       HA             -2.1937868616      -15.4015764054       -7.6980685655  PROA      148             0.0000000000
      2243       147  ALA       CB             -2.7517564080      -13.3690912491       -8.0145445563  PROA      148             0.0000000000
      2244       147  ALA       HB1            -2.9814321729      -12.4358835284       -7.4731769937  PROA      148             0.0000000000
      2245       147  ALA       HB2            -3.5317172362      -13.5107669162       -8.7908829370  PROA      148             0.0000000000
      2246       147  ALA       HB3            -1.7823854869      -13.2090259797       -8.5388511520  PROA      148             0.0000000000
      2247       147  ALA       C              -1.7901398587      -14.3488550076       -5.8985420540  PROA      148             0.0000000000
      2248       147  ALA       O              -0.8377795836      -15.0850289934       -5.6248802758  PROA      148             0.0000000000
      2249       148  MET       N              -2.1129195422      -13.2946584442       -5.1474995241  PROA      149             0.0000000000
      2250       148  MET       HN             -2.8786800374      -12.7003306331       -5.4106568177  PROA      149             0.0000000000
      2251       148  MET       CA             -1.2261645366      -12.8877249595       -4.0524448683  PROA      149             0.0000000000
      2252       148  MET       HA             -0.2182195276      -12.8112062078       -4.4406811964  PROA      149             0.0000000000
      2253       148  MET       CB             -1.6423956485      -11.5215558418       -3.5187636871  PROA      149             0.0000000000
      2254       148  MET       HB1            -1.0263135364      -11.2706223776       -2.6280436501  PROA      149             0.0000000000
      2255       148  MET       HB2            -2.6895879845      -11.5522711090       -3.1757115329  PROA      149             0.0000000000
      2256       148  MET       CG             -1.5235104236      -10.3852978723       -4.5381753460  PROA      149             0.0000000000
      2257       148  MET       HG1            -2.1652106324      -10.5891729834       -5.4243859241  PROA      149             0.0000000000
      2258       148  MET       HG2            -0.4782598427      -10.2974466306       -4.9074135060  PROA      149             0.0000000000
      2259       148  MET       SD             -2.0498132061       -8.8529744787       -3.7235475792  PROA      149             0.0000000000
      2260       148  MET       CE             -3.2869198649       -8.2581425839       -4.8805121991  PROA      149             0.0000000000
      2261       148  MET       HE1            -3.9937817813       -9.0810004774       -5.0858033120  PROA      149             0.0000000000
      2262       148  MET       HE2            -2.8313401078       -7.9546034047       -5.8477854645  PROA      149             0.0000000000
      2263       148  MET       HE3            -3.8587509411       -7.4003966403       -4.4710519009  PROA      149             0.0000000000
      2264       148  MET       C              -1.1766905047      -13.8900745334       -2.8957717720  PROA      149             0.0000000000
      2265       148  MET       O              -0.1502391085      -13.9742793259       -2.2173573821  PROA      149             0.0000000000
      2266       149  GLY       N              -2.2668738853      -14.6140937166       -2.6180265312  PROA      150             0.0000000000
      2267       149  GLY       HN             -3.0971883606      -14.4864942215       -3.1646401838  PROA      150             0.0000000000
      2268       149  GLY       CA             -2.3061939356      -15.5531472558       -1.5008150990  PROA      150             0.0000000000
      2269       149  GLY       HA1            -1.3427688980      -16.0376837946       -1.4031064618  PROA      150             0.0000000000
      2270       149  GLY       HA2            -3.0861159718      -16.2647408598       -1.7003129177  PROA      150             0.0000000000
      2271       149  GLY       C              -2.6447755782      -14.9781239162       -0.1341027553  PROA      150             0.0000000000
      2272       149  GLY       O              -2.2844946333      -15.5756239445        0.8861228849  PROA      150             0.0000000000
      2273       150  LEU       N              -3.3264761433      -13.8397015740       -0.0840137324  PROA      151             0.0000000000
      2274       150  LEU       HN             -3.6135778906      -13.4177940499       -0.9480941299  PROA      151             0.0000000000
      2275       150  LEU       CA             -3.8462831323      -13.2126823768        1.1314345884  PROA      151             0.0000000000
      2276       150  LEU       HA             -3.2030983296      -13.4627447256        1.9635747906  PROA      151             0.0000000000
      2277       150  LEU       CB             -3.8698234915      -11.6817877550        0.9485179179  PROA      151             0.0000000000
      2278       150  LEU       HB1            -4.2301471230      -11.1907931964        1.8738768144  PROA      151             0.0000000000
      2279       150  LEU       HB2            -4.5778869623      -11.4373017578        0.1248274683  PROA      151             0.0000000000
      2280       150  LEU       CG             -2.4975292719      -11.0872673136        0.6124241518  PROA      151             0.0000000000
      2281       150  LEU       HG             -2.0757070877      -11.5921131677       -0.2905069222  PROA      151             0.0000000000
      2282       150  LEU       CD1            -2.6346283513       -9.6036823277        0.2598955259  PROA      151             0.0000000000
      2283       150  LEU       HD11           -3.2056341720       -9.0678551091        1.0470881832  PROA      151             0.0000000000
      2284       150  LEU       HD12           -3.1612588445       -9.5039770606       -0.7110062573  PROA      151             0.0000000000
      2285       150  LEU       HD13           -1.6326758488       -9.1331212048        0.1586997567  PROA      151             0.0000000000
      2286       150  LEU       CD2            -1.5247065578      -11.2998651742        1.7697625278  PROA      151             0.0000000000
      2287       150  LEU       HD21           -1.3112296434      -12.3799250014        1.9082718470  PROA      151             0.0000000000
      2288       150  LEU       HD22           -1.9495852632      -10.8929470964        2.7142713529  PROA      151             0.0000000000
      2289       150  LEU       HD23           -0.5617249942      -10.7859406027        1.5603402403  PROA      151             0.0000000000
      2290       150  LEU       C              -5.2397727608      -13.7554190911        1.4592096851  PROA      151             0.0000000000
      2291       150  LEU       O              -5.8845917344      -14.4053957050        0.6428519861  PROA      151             0.0000000000
      2292       151  THR       N              -5.7011108995      -13.4933875148        2.6828695949  PROA      152             0.0000000000
      2293       151  THR       HN             -5.1377925629      -12.9865750645        3.3430803345  PROA      152             0.0000000000
      2294       151  THR       CA             -6.9699628149      -14.0176797799        3.1675658271  PROA      152             0.0000000000
      2295       151  THR       HA             -7.2264519313      -14.9153524675        2.6263662414  PROA      152             0.0000000000
      2296       151  THR       CB             -6.9174243921      -14.3570432438        4.6640698042  PROA      152             0.0000000000
      2297       151  THR       HB             -7.8626885225      -14.8664664447        4.9651292427  PROA      152             0.0000000000
      2298       151  THR       OG1            -6.8174435662      -13.1586909678        5.4488122188  PROA      152             0.0000000000
      2299       151  THR       HG1            -6.6763293808      -13.4663276017        6.3636536429  PROA      152             0.0000000000
      2300       151  THR       CG2            -5.7579984669      -15.2947559154        4.9914342334  PROA      152             0.0000000000
      2301       151  THR       HG21           -4.7846791948      -14.8168120298        4.7585852490  PROA      152             0.0000000000
      2302       151  THR       HG22           -5.8405540319      -16.2412033822        4.4128675572  PROA      152             0.0000000000
      2303       151  THR       HG23           -5.7712641671      -15.5427138374        6.0755278776  PROA      152             0.0000000000
      2304       151  THR       C              -8.0804593186      -13.0041290288        2.9241209870  PROA      152             0.0000000000
      2305       151  THR       O              -7.8300214474      -11.8522613626        2.5995339381  PROA      152             0.0000000000
      2306       152  ASP       N              -9.3326036492      -13.4569536876        3.0802472300  PROA      153             0.0000000000
      2307       152  ASP       HN             -9.5168720904      -14.3702397554        3.4213643602  PROA      153             0.0000000000
      2308       152  ASP       CA            -10.4618199156      -12.5396913551        3.0063727615  PROA      153             0.0000000000
      2309       152  ASP       HA            -10.4319149291      -12.0334372458        2.0507122033  PROA      153             0.0000000000
      2310       152  ASP       CB            -11.7885881543      -13.3110199428        3.1548491924  PROA      153             0.0000000000
      2311       152  ASP       HB1           -12.6441978919      -12.6082997256        3.2564123483  PROA      153             0.0000000000
      2312       152  ASP       HB2           -11.7646652832      -13.9595919834        4.0559810823  PROA      153             0.0000000000
      2313       152  ASP       CG            -12.1038990527      -14.1827790049        1.9465081085  PROA      153             0.0000000000
      2314       152  ASP       OD1           -11.3193583119      -14.1881218440        0.9933107102  PROA      153             0.0000000000
      2315       152  ASP       OD2           -13.1735951229      -14.8311089958        1.9392596366  PROA      153             0.0000000000
      2316       152  ASP       C             -10.3595349123      -11.4601606130        4.0736291294  PROA      153             0.0000000000
      2317       152  ASP       O             -10.7451042761      -10.3082785518        3.8453530188  PROA      153             0.0000000000
      2318       153  GLN       N              -9.8237430287      -11.7922003024        5.2403324774  PROA      154             0.0000000000
      2319       153  GLN       HN             -9.6052339167      -12.7357774129        5.5023978413  PROA      154             0.0000000000
      2320       153  GLN       CA             -9.6359886117      -10.7489724735        6.2417779207  PROA      154             0.0000000000
      2321       153  GLN       HA            -10.5599915451      -10.2341893089        6.4146382283  PROA      154             0.0000000000
      2322       153  GLN       CB             -9.1981043713      -11.3637737085        7.5547481540  PROA      154             0.0000000000
      2323       153  GLN       HB1            -8.3602232404      -12.0726468214        7.3489830652  PROA      154             0.0000000000
      2324       153  GLN       HB2           -10.0421735686      -11.9705913262        7.9566768921  PROA      154             0.0000000000
      2325       153  GLN       CG             -8.7142742225      -10.3624468779        8.6151890837  PROA      154             0.0000000000
      2326       153  GLN       HG1            -9.5583020988       -9.6944986825        8.8924283605  PROA      154             0.0000000000
      2327       153  GLN       HG2            -7.9265915248       -9.7040294667        8.2167245224  PROA      154             0.0000000000
      2328       153  GLN       CD             -8.2482453472      -11.0473053865        9.8838777415  PROA      154             0.0000000000
      2329       153  GLN       OE1            -9.0112913602      -11.7346662271       10.5631890523  PROA      154             0.0000000000
      2330       153  GLN       NE2            -6.9951444273      -10.8693478362       10.2050010744  PROA      154             0.0000000000
      2331       153  GLN       HE21           -6.6222963375      -11.2683734704       11.0431898458  PROA      154             0.0000000000
      2332       153  GLN       HE22           -6.4487542077      -10.2592955441        9.6149265008  PROA      154             0.0000000000
      2333       153  GLN       C              -8.6425309072       -9.6851288661        5.7620190559  PROA      154             0.0000000000
      2334       153  GLN       O              -8.8706094403       -8.4839035843        5.9608657436  PROA      154             0.0000000000
      2335       154  ASP       N              -7.5489739401      -10.1069290001        5.1276904291  PROA      155             0.0000000000
      2336       154  ASP       HN             -7.3376828488      -11.0844936684        5.0653867756  PROA      155             0.0000000000
      2337       154  ASP       CA             -6.5594851097       -9.1676453923        4.5895016530  PROA      155             0.0000000000
      2338       154  ASP       HA             -6.2020401386       -8.5468072404        5.3998546378  PROA      155             0.0000000000
      2339       154  ASP       CB             -5.3944378488       -9.9387647854        3.9536921206  PROA      155             0.0000000000
      2340       154  ASP       HB1            -4.6699702054       -9.2414560412        3.4808784558  PROA      155             0.0000000000
      2341       154  ASP       HB2            -5.7879285587      -10.6252107039        3.1792072751  PROA      155             0.0000000000
      2342       154  ASP       CG             -4.6016509999      -10.7726222770        4.9558127201  PROA      155             0.0000000000
      2343       154  ASP       OD1            -4.5160026432      -10.4327579476        6.1752493099  PROA      155             0.0000000000
      2344       154  ASP       OD2            -4.0531413728      -11.7987298942        4.5238250502  PROA      155             0.0000000000
      2345       154  ASP       C              -7.1983245330       -8.2444818180        3.5606487936  PROA      155             0.0000000000
      2346       154  ASP       O              -6.9222707622       -7.0430726866        3.5368913791  PROA      155             0.0000000000
      2347       155  ILE       N              -8.0272712318       -8.8027774948        2.6705104291  PROA      156             0.0000000000
      2348       155  ILE       HN             -8.1610299091       -9.7962605127        2.6710789933  PROA      156             0.0000000000
      2349       155  ILE       CA             -8.6960439321       -8.0144428648        1.6345053198  PROA      156             0.0000000000
      2350       155  ILE       HA             -7.9417864864       -7.6072966919        0.9744446117  PROA      156             0.0000000000
      2351       155  ILE       CB             -9.6638923413       -8.8870819568        0.8119504754  PROA      156             0.0000000000
      2352       155  ILE       HB            -10.3570347153       -9.4127307007        1.5094081907  PROA      156             0.0000000000
      2353       155  ILE       CG2           -10.5084268897       -8.0228305009       -0.1278132276  PROA      156             0.0000000000
      2354       155  ILE       HG21           -9.8531499786       -7.4585195597       -0.8261762858  PROA      156             0.0000000000
      2355       155  ILE       HG22          -11.1470007641       -7.2931325665        0.4142857956  PROA      156             0.0000000000
      2356       155  ILE       HG23          -11.1977190692       -8.6475417110       -0.7323005160  PROA      156             0.0000000000
      2357       155  ILE       CG1            -8.8911067648       -9.9425367616        0.0268621951  PROA      156             0.0000000000
      2358       155  ILE       HG11           -8.2351970843      -10.5346528092        0.6911965658  PROA      156             0.0000000000
      2359       155  ILE       HG12           -8.2331916657       -9.4154118371       -0.6875782900  PROA      156             0.0000000000
      2360       155  ILE       CD             -9.8177405897      -10.9571170766       -0.7793205007  PROA      156             0.0000000000
      2361       155  ILE       HD1           -10.3188619378      -10.4409200787       -1.6215495901  PROA      156             0.0000000000
      2362       155  ILE       HD2           -10.5854053112      -11.3992669652       -0.1126793659  PROA      156             0.0000000000
      2363       155  ILE       HD3            -9.2025798719      -11.7852208390       -1.1852429790  PROA      156             0.0000000000
      2364       155  ILE       C              -9.4216937449       -6.8265190813        2.2432042880  PROA      156             0.0000000000
      2365       155  ILE       O              -9.3197945997       -5.7015077149        1.7500349564  PROA      156             0.0000000000
      2366       156  VAL       N             -10.2474709882       -7.0773614433        3.2540791832  PROA      157             0.0000000000
      2367       156  VAL       HN            -10.3520029529       -8.0027138749        3.6117930418  PROA      157             0.0000000000
      2368       156  VAL       CA            -11.0362276993       -6.0112108553        3.8406239593  PROA      157             0.0000000000
      2369       156  VAL       HA            -11.5396725370       -5.4744173248        3.0456526049  PROA      157             0.0000000000
      2370       156  VAL       CB            -12.0872060117       -6.5765993234        4.8145769700  PROA      157             0.0000000000
      2371       156  VAL       HB            -11.5756734025       -7.0208176331        5.7047368162  PROA      157             0.0000000000
      2372       156  VAL       CG1           -13.0286008038       -5.4873805695        5.2854520613  PROA      157             0.0000000000
      2373       156  VAL       HG11          -13.5709100710       -5.0415173428        4.4248503626  PROA      157             0.0000000000
      2374       156  VAL       HG12          -12.4798136238       -4.6760575514        5.8078172185  PROA      157             0.0000000000
      2375       156  VAL       HG13          -13.7839377535       -5.8924724813        5.9897246151  PROA      157             0.0000000000
      2376       156  VAL       CG2           -12.8782432089       -7.7267088688        4.1338669097  PROA      157             0.0000000000
      2377       156  VAL       HG21          -12.2393924255       -8.6010599251        3.9354046340  PROA      157             0.0000000000
      2378       156  VAL       HG22          -13.2953511244       -7.3736277315        3.1681106569  PROA      157             0.0000000000
      2379       156  VAL       HG23          -13.7215147247       -8.0390403315        4.7771105386  PROA      157             0.0000000000
      2380       156  VAL       C             -10.1333156638       -5.0347580809        4.5487629538  PROA      157             0.0000000000
      2381       156  VAL       O             -10.3071869594       -3.8211095534        4.4252476736  PROA      157             0.0000000000
      2382       157  ALA       N              -9.1879582646       -5.5541987935        5.3479517512  PROA      158             0.0000000000
      2383       157  ALA       HN             -9.0749068755       -6.5458935523        5.4744292401  PROA      158             0.0000000000
      2384       157  ALA       CA             -8.3220660745       -4.6793733048        6.1140340441  PROA      158             0.0000000000
      2385       157  ALA       HA             -8.9387820466       -4.0205249183        6.7134723403  PROA      158             0.0000000000
      2386       157  ALA       CB             -7.4067599056       -5.4939722669        7.0402328069  PROA      158             0.0000000000
      2387       157  ALA       HB1            -6.7686202211       -6.1936848566        6.4607916898  PROA      158             0.0000000000
      2388       157  ALA       HB2            -8.0181920808       -6.1027219616        7.7440624698  PROA      158             0.0000000000
      2389       157  ALA       HB3            -6.7578660992       -4.8239849106        7.6392001170  PROA      158             0.0000000000
      2390       157  ALA       C              -7.5120734648       -3.8096689356        5.1653737876  PROA      158             0.0000000000
      2391       157  ALA       O              -7.4351362940       -2.5880050901        5.3413144605  PROA      158             0.0000000000
      2392       158  LEU       N              -6.9799444897       -4.4140994907        4.1033820466  PROA      159             0.0000000000
      2393       158  LEU       HN             -7.0796127233       -5.4008266615        3.9287801196  PROA      159             0.0000000000
      2394       158  LEU       CA             -6.1134708262       -3.6638757527        3.2018096794  PROA      159             0.0000000000
      2395       158  LEU       HA             -5.4051989576       -3.0889494226        3.7810771229  PROA      159             0.0000000000
      2396       158  LEU       CB             -5.3788288263       -4.5824781685        2.2444817660  PROA      159             0.0000000000
      2397       158  LEU       HB1            -4.9230144245       -3.9941621828        1.4204467824  PROA      159             0.0000000000
      2398       158  LEU       HB2            -6.1047446027       -5.2937461589        1.7865914197  PROA      159             0.0000000000
      2399       158  LEU       CG             -4.2185406930       -5.3714683817        2.8770787081  PROA      159             0.0000000000
      2400       158  LEU       HG             -4.6321156848       -5.9598186848        3.7246823015  PROA      159             0.0000000000
      2401       158  LEU       CD1            -3.6637618302       -6.2711275324        1.8429627446  PROA      159             0.0000000000
      2402       158  LEU       HD11           -3.2604733865       -5.6976051940        0.9796067579  PROA      159             0.0000000000
      2403       158  LEU       HD12           -4.4464031581       -6.9657543012        1.4617979444  PROA      159             0.0000000000
      2404       158  LEU       HD13           -2.8422266497       -6.8954009966        2.2620256381  PROA      159             0.0000000000
      2405       158  LEU       CD2            -3.1338675743       -4.4543566311        3.3489539696  PROA      159             0.0000000000
      2406       158  LEU       HD21           -3.4544051119       -3.8635640763        4.2343628664  PROA      159             0.0000000000
      2407       158  LEU       HD22           -2.8350701870       -3.7521201530        2.5415156893  PROA      159             0.0000000000
      2408       158  LEU       HD23           -2.2321865054       -5.0360259593        3.6329133262  PROA      159             0.0000000000
      2409       158  LEU       C              -6.9094141551       -2.6592077591        2.4035807400  PROA      159             0.0000000000
      2410       158  LEU       O              -6.3657241470       -1.6180399777        2.0150349562  PROA      159             0.0000000000
      2411       159  SER       N              -8.2027230891       -2.9291556019        2.1854336261  PROA      160             0.0000000000
      2412       159  SER       HN             -8.6232377393       -3.8252624871        2.3607299758  PROA      160             0.0000000000
      2413       159  SER       CA             -9.0489239480       -1.9601486911        1.4798355015  PROA      160             0.0000000000
      2414       159  SER       HA             -8.5782810390       -1.7003295526        0.5411375588  PROA      160             0.0000000000
      2415       159  SER       CB            -10.4398828687       -2.5477564736        1.1737074647  PROA      160             0.0000000000
      2416       159  SER       HB1           -11.0589517621       -1.7625246820        0.6866378233  PROA      160             0.0000000000
      2417       159  SER       HB2           -10.9440891459       -2.8450465918        2.1203023660  PROA      160             0.0000000000
      2418       159  SER       OG            -10.4119924081       -3.6636253587        0.3150365420  PROA      160             0.0000000000
      2419       159  SER       HG1           -11.1258845339       -3.5568128916       -0.3482822393  PROA      160             0.0000000000
      2420       159  SER       C              -9.1930861355       -0.6772213417        2.2898612293  PROA      160             0.0000000000
      2421       159  SER       O              -9.4365795984        0.3981463119        1.7185545314  PROA      160             0.0000000000
      2422       160  GLY       N              -9.1216502898       -0.7643245369        3.6226897829  PROA      161             0.0000000000
      2423       160  GLY       HN             -9.0299549537       -1.6702124357        4.0451367376  PROA      161             0.0000000000
      2424       160  GLY       CA             -9.1325531455        0.3979736973        4.4751368150  PROA      161             0.0000000000
      2425       160  GLY       HA1            -9.1251451332        0.0391242071        5.4935912319  PROA      161             0.0000000000
      2426       160  GLY       HA2           -10.0010025134        0.9914054844        4.2462871166  PROA      161             0.0000000000
      2427       160  GLY       C              -7.9334572348        1.3154338980        4.3287408551  PROA      161             0.0000000000
      2428       160  GLY       O              -7.9035341799        2.3732601367        4.9547969704  PROA      161             0.0000000000
      2429       161  GLY       N              -6.9789781943        0.9214427488        3.5188873277  PROA      162             0.0000000000
      2430       161  GLY       HN             -7.0328192193        0.0181224036        3.0822565921  PROA      162             0.0000000000
      2431       161  GLY       CA             -5.9022734580        1.8040126382        3.0815049994  PROA      162             0.0000000000
      2432       161  GLY       HA1            -5.3179698518        1.2686115139        2.3470507603  PROA      162             0.0000000000
      2433       161  GLY       HA2            -5.3304274612        2.1261567380        3.9416088987  PROA      162             0.0000000000
      2434       161  GLY       C              -6.4504588973        3.0330024656        2.3983053739  PROA      162             0.0000000000
      2435       161  GLY       O              -5.8135963890        4.0804058906        2.3910796682  PROA      162             0.0000000000
      2436       162  HSD       N              -7.6526818564        2.9194381091        1.8175420024  PROA      163             0.0000000000
      2437       162  HSD       HN             -8.1250872486        2.0360387985        1.7894186539  PROA      163             0.0000000000
      2438       162  HSD       CA             -8.3639097787        4.0352942784        1.2253749214  PROA      163             0.0000000000
      2439       162  HSD       HA             -7.6996219796        4.5693981849        0.5573221349  PROA      163             0.0000000000
      2440       162  HSD       CB             -9.5533048473        3.5004944754        0.4458978264  PROA      163             0.0000000000
      2441       162  HSD       HB1           -10.2489007583        4.3016323588        0.1463078268  PROA      163             0.0000000000
      2442       162  HSD       HB2           -10.1144009317        2.7858939719        1.0830949903  PROA      163             0.0000000000
      2443       162  HSD       ND1           -10.0191472358        2.0029541190       -1.5066381528  PROA      163             0.0000000000
      2444       162  HSD       HD1           -10.9964879312        1.8545647762       -1.3052948618  PROA      163             0.0000000000
      2445       162  HSD       CG             -9.1539602026        2.8052067044       -0.7981551348  PROA      163             0.0000000000
      2446       162  HSD       CE1            -9.4070751728        1.5545427063       -2.5877644150  PROA      163             0.0000000000
      2447       162  HSD       HE1            -9.8694745523        0.9506192531       -3.3693824953  PROA      163             0.0000000000
      2448       162  HSD       NE2            -8.1621744235        2.0013934031       -2.5750924283  PROA      163             0.0000000000
      2449       162  HSD       CD2            -7.9865962519        2.8137202643       -1.4874351403  PROA      163             0.0000000000
      2450       162  HSD       HD2            -7.0734871802        3.3360290928       -1.2540850305  PROA      163             0.0000000000
      2451       162  HSD       C              -8.8296818149        5.0575122742        2.2378549356  PROA      163             0.0000000000
      2452       162  HSD       O              -9.3976945127        6.0801581330        1.8507347698  PROA      163             0.0000000000
      2453       163  THR       N              -8.6316326050        4.7939226318        3.5198643002  PROA      164             0.0000000000
      2454       163  THR       HN             -8.2465992776        3.9271498720        3.8352587189  PROA      164             0.0000000000
      2455       163  THR       CA             -8.8954205039        5.7991493789        4.5264531594  PROA      164             0.0000000000
      2456       163  THR       HA             -9.9022298273        6.1625033746        4.3834426673  PROA      164             0.0000000000
      2457       163  THR       CB             -8.7981328931        5.1709169614        5.9187110918  PROA      164             0.0000000000
      2458       163  THR       HB             -9.2851467450        4.1666744220        5.8962908140  PROA      164             0.0000000000
      2459       163  THR       OG1            -9.5132433887        5.9592315811        6.8634449376  PROA      164             0.0000000000
      2460       163  THR       HG1            -9.3747414706        5.5366902367        7.7346890038  PROA      164             0.0000000000
      2461       163  THR       CG2            -7.3673134365        5.0352308828        6.3667233357  PROA      164             0.0000000000
      2462       163  THR       HG21           -6.9121360340        6.0221187047        6.5835339797  PROA      164             0.0000000000
      2463       163  THR       HG22           -6.7435341826        4.5308539241        5.5975302280  PROA      164             0.0000000000
      2464       163  THR       HG23           -7.3004635877        4.4183886441        7.2900714189  PROA      164             0.0000000000
      2465       163  THR       C              -7.9695711674        6.9967061477        4.3877527925  PROA      164             0.0000000000
      2466       163  THR       O              -8.2508988418        8.0468924946        4.9620535641  PROA      164             0.0000000000
      2467       164  ILE       N              -6.8766897483        6.8844674254        3.6318376697  PROA      165             0.0000000000
      2468       164  ILE       HN             -6.6185632356        6.0242544841        3.1904411251  PROA      165             0.0000000000
      2469       164  ILE       CA             -6.0678993862        8.0329644657        3.2830817398  PROA      165             0.0000000000
      2470       164  ILE       HA             -6.5384741449        8.9299753834        3.6540217945  PROA      165             0.0000000000
      2471       164  ILE       CB             -4.6338494135        8.0000299976        3.8451013094  PROA      165             0.0000000000
      2472       164  ILE       HB             -4.1419588541        8.9623243698        3.5717890231  PROA      165             0.0000000000
      2473       164  ILE       CG2            -4.6524839338        7.9814533957        5.4204735399  PROA      165             0.0000000000
      2474       164  ILE       HG21           -5.0265235415        7.0081065878        5.7943412941  PROA      165             0.0000000000
      2475       164  ILE       HG22           -5.3201365081        8.7879899424        5.7854871923  PROA      165             0.0000000000
      2476       164  ILE       HG23           -3.6338848635        8.1542279026        5.8262495909  PROA      165             0.0000000000
      2477       164  ILE       CG1            -3.8164403239        6.8810053892        3.2709007294  PROA      165             0.0000000000
      2478       164  ILE       HG11           -3.8049712516        6.9089741615        2.1584792688  PROA      165             0.0000000000
      2479       164  ILE       HG12           -4.2568236198        5.9007612634        3.5617327052  PROA      165             0.0000000000
      2480       164  ILE       CD             -2.3462198660        6.9211969929        3.7285877842  PROA      165             0.0000000000
      2481       164  ILE       HD1            -2.2567296579        6.7035550184        4.8137178644  PROA      165             0.0000000000
      2482       164  ILE       HD2            -1.8996783185        7.9158672864        3.5256768974  PROA      165             0.0000000000
      2483       164  ILE       HD3            -1.7523428375        6.1596008545        3.1790639797  PROA      165             0.0000000000
      2484       164  ILE       C              -6.0516958167        8.1424256817        1.7728484180  PROA      165             0.0000000000
      2485       164  ILE       O              -6.0576368725        7.1428100250        1.0450996683  PROA      165             0.0000000000
      2486       165  GLY       N              -6.0774443637        9.3686047244        1.3172312896  PROA      166             0.0000000000
      2487       165  GLY       HN             -6.0772024283       10.1268357921        1.9753232749  PROA      166             0.0000000000
      2488       165  GLY       CA             -5.9135923706        9.7056270974       -0.0498906671  PROA      166             0.0000000000
      2489       165  GLY       HA1            -5.3905669274        8.9269207486       -0.5715913808  PROA      166             0.0000000000
      2490       165  GLY       HA2            -5.3945519535       10.6504108171       -0.0841467734  PROA      166             0.0000000000
      2491       165  GLY       C              -7.2188561876        9.9080385739       -0.7851980600  PROA      166             0.0000000000
      2492       165  GLY       O              -8.3012212455       10.0186775439       -0.2064434490  PROA      166             0.0000000000
      2493       166  ALA       N              -7.0917013605        9.9018088808       -2.1144605777  PROA      167             0.0000000000
      2494       166  ALA       HN             -6.1828965679        9.7512340133       -2.5356063170  PROA      167             0.0000000000
      2495       166  ALA       CA             -8.1328169075       10.2893832924       -3.0462301271  PROA      167             0.0000000000
      2496       166  ALA       HA             -9.0618991934        9.8483835338       -2.7166485760  PROA      167             0.0000000000
      2497       166  ALA       CB             -8.2510033174       11.8134242079       -3.1374072107  PROA      167             0.0000000000
      2498       166  ALA       HB1            -7.2667290742       12.2564798655       -3.4034906169  PROA      167             0.0000000000
      2499       166  ALA       HB2            -8.5627443155       12.2222465762       -2.1559048463  PROA      167             0.0000000000
      2500       166  ALA       HB3            -8.9775908156       12.1235715268       -3.9171252170  PROA      167             0.0000000000
      2501       166  ALA       C              -7.8099737687        9.6818929656       -4.4114611737  PROA      167             0.0000000000
      2502       166  ALA       O              -6.6515997076        9.4139584705       -4.7503204967  PROA      167             0.0000000000
      2503       167  ALA       N              -8.8505684838        9.5249037269       -5.2137117691  PROA      168             0.0000000000
      2504       167  ALA       HN             -9.7615881978        9.7665265352       -4.8794719360  PROA      168             0.0000000000
      2505       167  ALA       CA             -8.7145449384        9.2572880146       -6.6299495407  PROA      168             0.0000000000
      2506       167  ALA       HA             -7.7991564649        8.7131462487       -6.8024118581  PROA      168             0.0000000000
      2507       167  ALA       CB             -9.9163267624        8.4717785767       -7.1709434135  PROA      168             0.0000000000
      2508       167  ALA       HB1           -10.8509779486        9.0440214962       -7.0068385343  PROA      168             0.0000000000
      2509       167  ALA       HB2           -10.0009626775        7.5035116571       -6.6328811509  PROA      168             0.0000000000
      2510       167  ALA       HB3            -9.7994702550        8.2656856855       -8.2552342970  PROA      168             0.0000000000
      2511       167  ALA       C              -8.5823480885       10.5778513477       -7.3784196310  PROA      168             0.0000000000
      2512       167  ALA       O              -8.9464802285       11.6462140333       -6.8723613769  PROA      168             0.0000000000
      2513       168  HSD       N              -8.0498395774       10.4876642987       -8.5984413447  PROA      169             0.0000000000
      2514       168  HSD       HN             -7.6660695814        9.6248472795       -8.9274075830  PROA      169             0.0000000000
      2515       168  HSD       CA             -7.8210940019       11.6319947547       -9.4820754710  PROA      169             0.0000000000
      2516       168  HSD       HA             -8.3646283974       12.4884243850       -9.1158398031  PROA      169             0.0000000000
      2517       168  HSD       CB             -6.3384057257       11.9774983036       -9.5396234787  PROA      169             0.0000000000
      2518       168  HSD       HB1            -6.2267212181       12.9348042068      -10.0904427770  PROA      169             0.0000000000
      2519       168  HSD       HB2            -5.7772533817       11.1852818143      -10.0714729010  PROA      169             0.0000000000
      2520       168  HSD       ND1            -5.3887839507       11.0811405788       -7.4066339537  PROA      169             0.0000000000
      2521       168  HSD       HD1            -5.5522918379       10.1095713157       -7.6528177980  PROA      169             0.0000000000
      2522       168  HSD       CG             -5.7386855692       12.1577274335       -8.1839232188  PROA      169             0.0000000000
      2523       168  HSD       CE1            -4.9438007058       11.5154885240       -6.2337836759  PROA      169             0.0000000000
      2524       168  HSD       HE1            -4.6513304931       10.8696311378       -5.4022808626  PROA      169             0.0000000000
      2525       168  HSD       NE2            -5.0362542661       12.8307547553       -6.2110662832  PROA      169             0.0000000000
      2526       168  HSD       CD2            -5.5223410843       13.2599067097       -7.4268981816  PROA      169             0.0000000000
      2527       168  HSD       HD2            -5.6905385350       14.3013704421       -7.6504829949  PROA      169             0.0000000000
      2528       168  HSD       C              -8.3217145762       11.2816625019      -10.8681928373  PROA      169             0.0000000000
      2529       168  HSD       O              -7.8839788472       10.2793695270      -11.4380500336  PROA      169             0.0000000000
      2530       169  LYS       N              -9.2186803067       12.1207742970      -11.4106003165  PROA      170             0.0000000000
      2531       169  LYS       HN             -9.5751286328       12.8961865768      -10.8609698064  PROA      170             0.0000000000
      2532       169  LYS       CA             -9.8295010418       11.8268955620      -12.7126764735  PROA      170             0.0000000000
      2533       169  LYS       HA            -10.2998700543       10.8690395275      -12.6148300254  PROA      170             0.0000000000
      2534       169  LYS       CB            -10.9060482165       12.8641917804      -13.0659875771  PROA      170             0.0000000000
      2535       169  LYS       HB1           -11.6141444336       12.9054546335      -12.2088346778  PROA      170             0.0000000000
      2536       169  LYS       HB2           -11.4797416919       12.5067583635      -13.9515902523  PROA      170             0.0000000000
      2537       169  LYS       CG            -10.3802942076       14.2819553287      -13.3312332054  PROA      170             0.0000000000
      2538       169  LYS       HG1            -9.8275984534       14.3092744296      -14.2942283137  PROA      170             0.0000000000
      2539       169  LYS       HG2            -9.6721618843       14.5528094104      -12.5144410847  PROA      170             0.0000000000
      2540       169  LYS       CD            -11.5538956118       15.2961579414      -13.3627102493  PROA      170             0.0000000000
      2541       169  LYS       HD1           -12.1033810645       15.2485487707      -12.3960262809  PROA      170             0.0000000000
      2542       169  LYS       HD2           -12.2484472087       14.9811418130      -14.1734542811  PROA      170             0.0000000000
      2543       169  LYS       CE            -11.0555265311       16.7159808581      -13.6347987359  PROA      170             0.0000000000
      2544       169  LYS       HE1           -11.9198885765       17.4052886963      -13.7720796124  PROA      170             0.0000000000
      2545       169  LYS       HE2           -10.4258657711       16.7340258369      -14.5531835140  PROA      170             0.0000000000
      2546       169  LYS       NZ            -10.2470957357       17.2243750301      -12.5144844876  PROA      170             0.0000000000
      2547       169  LYS       HZ1            -9.3066559233       16.7704427355      -12.5041712024  PROA      170             0.0000000000
      2548       169  LYS       HZ2           -10.7158587778       17.0454824106      -11.5898685773  PROA      170             0.0000000000
      2549       169  LYS       HZ3           -10.1059523303       18.2527583210      -12.6022485636  PROA      170             0.0000000000
      2550       169  LYS       C              -8.7821965414       11.7371795732      -13.8142799979  PROA      170             0.0000000000
      2551       169  LYS       O              -8.9992215393       11.0436293780      -14.8195706410  PROA      170             0.0000000000
      2552       170  GLU       N              -7.6303588471       12.3993854107      -13.6414380041  PROA      171             0.0000000000
      2553       170  GLU       HN             -7.4486266191       13.0309757599      -12.8714272074  PROA      171             0.0000000000
      2554       170  GLU       CA             -6.5617487015       12.2669540822      -14.6333534743  PROA      171             0.0000000000
      2555       170  GLU       HA             -7.0104302574       12.1508730819      -15.6094760133  PROA      171             0.0000000000
      2556       170  GLU       CB             -5.7047150680       13.5276965589      -14.6880778603  PROA      171             0.0000000000
      2557       170  GLU       HB1            -6.3753815343       14.3886154451      -14.8365628576  PROA      171             0.0000000000
      2558       170  GLU       HB2            -5.1035045737       13.4649252042      -15.6304328487  PROA      171             0.0000000000
      2559       170  GLU       CG             -4.6971765705       13.7660249619      -13.5856969151  PROA      171             0.0000000000
      2560       170  GLU       HG1            -3.9873587717       14.5722748107      -13.8410500701  PROA      171             0.0000000000
      2561       170  GLU       HG2            -4.0784724076       12.8646533739      -13.3955274885  PROA      171             0.0000000000
      2562       170  GLU       CD             -5.3124137749       14.1790569773      -12.2618624328  PROA      171             0.0000000000
      2563       170  GLU       OE1            -6.5433040847       14.4799103605      -12.2055393738  PROA      171             0.0000000000
      2564       170  GLU       OE2            -4.5411371367       14.2060863489      -11.2679344875  PROA      171             0.0000000000
      2565       170  GLU       C              -5.6837825631       11.0257733563      -14.4143058417  PROA      171             0.0000000000
      2566       170  GLU       O              -4.8810845527       10.6673594779      -15.2833774129  PROA      171             0.0000000000
      2567       171  ARG       N              -5.8651567751       10.3153561742      -13.3217932227  PROA      172             0.0000000000
      2568       171  ARG       HN             -6.5019018025       10.6183841416      -12.6105007465  PROA      172             0.0000000000
      2569       171  ARG       CA             -5.1550393735        9.0667763488      -13.1202400148  PROA      172             0.0000000000
      2570       171  ARG       HA             -4.3387194540        8.9664069122      -13.8231980730  PROA      172             0.0000000000
      2571       171  ARG       CB             -4.5547673400        9.0565344724      -11.7100834314  PROA      172             0.0000000000
      2572       171  ARG       HB1            -4.0530188873        8.0780331231      -11.5193563383  PROA      172             0.0000000000
      2573       171  ARG       HB2            -5.3717871074        9.1668808540      -10.9598389148  PROA      172             0.0000000000
      2574       171  ARG       CG             -3.5687550405       10.1597828056      -11.4822372980  PROA      172             0.0000000000
      2575       171  ARG       HG1            -4.0796370837       11.1467475137      -11.6023727002  PROA      172             0.0000000000
      2576       171  ARG       HG2            -2.7646016550       10.0987798487      -12.2521097544  PROA      172             0.0000000000
      2577       171  ARG       CD             -2.9385863463       10.0705380380      -10.0966923553  PROA      172             0.0000000000
      2578       171  ARG       HD1            -2.2584571079        9.2064076482       -9.9677997392  PROA      172             0.0000000000
      2579       171  ARG       HD2            -3.7661966195        9.9385288770       -9.3593333472  PROA      172             0.0000000000
      2580       171  ARG       NE             -2.2956649082       11.3295831927       -9.8347432709  PROA      172             0.0000000000
      2581       171  ARG       HE             -2.3942510646       12.0558600020      -10.5224294741  PROA      172             0.0000000000
      2582       171  ARG       CZ             -1.8938702082       11.7574698478       -8.6440044123  PROA      172             0.0000000000
      2583       171  ARG       NH1            -2.0360158777       11.0115119841       -7.5639810448  PROA      172             0.0000000000
      2584       171  ARG       HH11           -2.4280295934       10.0869969130       -7.6298617831  PROA      172             0.0000000000
      2585       171  ARG       HH12           -1.8857688661       11.3895741297       -6.6365489418  PROA      172             0.0000000000
      2586       171  ARG       NH2            -1.3239506923       12.9430287171       -8.5486791113  PROA      172             0.0000000000
      2587       171  ARG       HH21           -1.1291953450       13.4598104507       -9.3698114903  PROA      172             0.0000000000
      2588       171  ARG       HH22           -0.9635199629       13.1964624551       -7.6307408278  PROA      172             0.0000000000
      2589       171  ARG       C              -6.0818860451        7.8829844790      -13.3587710529  PROA      172             0.0000000000
      2590       171  ARG       O              -6.0734375555        7.3003144381      -14.4473941496  PROA      172             0.0000000000
      2591       172  SER       N              -6.8649963181        7.4784402836      -12.3632348686  PROA      173             0.0000000000
      2592       172  SER       HN             -6.8218184436        7.8961701053      -11.4528994449  PROA      173             0.0000000000
      2593       172  SER       CA             -7.7952870342        6.3673303799      -12.6358169031  PROA      173             0.0000000000
      2594       172  SER       HA             -7.2919403331        5.6125251709      -13.2231442249  PROA      173             0.0000000000
      2595       172  SER       CB             -8.2718628990        5.7163654713      -11.3365909286  PROA      173             0.0000000000
      2596       172  SER       HB1            -7.3900340289        5.3713345188      -10.7537630890  PROA      173             0.0000000000
      2597       172  SER       HB2            -8.9002581503        4.8276685411      -11.5655074882  PROA      173             0.0000000000
      2598       172  SER       OG             -9.0326913063        6.6113132926      -10.5319186153  PROA      173             0.0000000000
      2599       172  SER       HG1            -8.3784606741        7.2293568497      -10.1398836183  PROA      173             0.0000000000
      2600       172  SER       C              -9.0077629455        6.8231665495      -13.4465453108  PROA      173             0.0000000000
      2601       172  SER       O              -9.4871796427        6.0837038751      -14.3143163541  PROA      173             0.0000000000
      2602       173  GLY       N              -9.5124800628        8.0298921255      -13.1635152493  PROA      174             0.0000000000
      2603       173  GLY       HN             -9.0392161877        8.6216700702      -12.5056336156  PROA      174             0.0000000000
      2604       173  GLY       CA            -10.7758451358        8.5268401759      -13.6867526024  PROA      174             0.0000000000
      2605       173  GLY       HA1           -11.2071455408        7.8112879498      -14.3730143088  PROA      174             0.0000000000
      2606       173  GLY       HA2           -10.5988094263        9.4680501065      -14.1704234361  PROA      174             0.0000000000
      2607       173  GLY       C             -11.8022188463        8.7650133746      -12.6058217379  PROA      174             0.0000000000
      2608       173  GLY       O             -12.6476044148        9.6436049702      -12.7434591191  PROA      174             0.0000000000
      2609       174  PHE       N             -11.7378453816        7.9913588944      -11.5223713226  PROA      175             0.0000000000
      2610       174  PHE       HN            -11.0681898836        7.2563986332      -11.4535680985  PROA      175             0.0000000000
      2611       174  PHE       CA            -12.4516996040        8.3159615313      -10.3140570930  PROA      175             0.0000000000
      2612       174  PHE       HA            -13.4746160207        8.5693882572      -10.5683480418  PROA      175             0.0000000000
      2613       174  PHE       CB            -12.4397542013        7.1165818908       -9.3650514106  PROA      175             0.0000000000
      2614       174  PHE       HB1           -12.9370187137        7.3726168299       -8.4025079702  PROA      175             0.0000000000
      2615       174  PHE       HB2           -11.3911534599        6.8263029909       -9.1304113529  PROA      175             0.0000000000
      2616       174  PHE       CG            -13.1381399042        5.9230777224       -9.9355180706  PROA      175             0.0000000000
      2617       174  PHE       CD1           -14.4974954775        5.7554723191       -9.7599052746  PROA      175             0.0000000000
      2618       174  PHE       HD1           -15.0539954546        6.4907237936       -9.1920838606  PROA      175             0.0000000000
      2619       174  PHE       CE1           -15.1470478902        4.6636128724      -10.2961716373  PROA      175             0.0000000000
      2620       174  PHE       HE1           -16.1975773030        4.5093474089      -10.1050735352  PROA      175             0.0000000000
      2621       174  PHE       CZ            -14.4342398691        3.7092072153      -11.0024071269  PROA      175             0.0000000000
      2622       174  PHE       HZ            -14.9379271056        2.8324284976      -11.3922515782  PROA      175             0.0000000000
      2623       174  PHE       CD2           -12.4363418380        4.9850036572      -10.6370567526  PROA      175             0.0000000000
      2624       174  PHE       HD2           -11.3673890039        5.0981381304      -10.7790692354  PROA      175             0.0000000000
      2625       174  PHE       CE2           -13.0747523147        3.8785134438      -11.1946959468  PROA      175             0.0000000000
      2626       174  PHE       HE2           -12.5017368033        3.1461920630      -11.7503093433  PROA      175             0.0000000000
      2627       174  PHE       C             -11.8272221077        9.5503721172       -9.6862734025  PROA      175             0.0000000000
      2628       174  PHE       O             -10.6998500244        9.9280700661      -10.0171562297  PROA      175             0.0000000000
      2629       175  GLU       N             -12.5985577820       10.2064224646       -8.8071054896  PROA      176             0.0000000000
      2630       175  GLU       HN            -13.5412602272        9.9014255427       -8.6522951878  PROA      176             0.0000000000
      2631       175  GLU       CA            -12.2050948934       11.4945790635       -8.2649583398  PROA      176             0.0000000000
      2632       175  GLU       HA            -11.1245399944       11.5771738695       -8.2679384289  PROA      176             0.0000000000
      2633       175  GLU       CB            -12.7799592939       12.6041657329       -9.1618542893  PROA      176             0.0000000000
      2634       175  GLU       HB1           -13.8831394804       12.4716604765       -9.2184619382  PROA      176             0.0000000000
      2635       175  GLU       HB2           -12.3638693849       12.4398269325      -10.1823935199  PROA      176             0.0000000000
      2636       175  GLU       CG            -12.4442698007       14.0454734290       -8.7404878343  PROA      176             0.0000000000
      2637       175  GLU       HG1           -12.8576536400       14.2841965977       -7.7418120887  PROA      176             0.0000000000
      2638       175  GLU       HG2           -12.9146516580       14.7396196750       -9.4692067905  PROA      176             0.0000000000
      2639       175  GLU       CD            -10.9474812043       14.3752355502       -8.7434612286  PROA      176             0.0000000000
      2640       175  GLU       OE1           -10.5437155809       15.1282799951       -7.8349661072  PROA      176             0.0000000000
      2641       175  GLU       OE2           -10.1738850133       13.8952602395       -9.6238421884  PROA      176             0.0000000000
      2642       175  GLU       C             -12.6760833755       11.6878681404       -6.8291490967  PROA      176             0.0000000000
      2643       175  GLU       O             -13.8421587250       11.4629421229       -6.5017005267  PROA      176             0.0000000000
      2644       176  GLY       N             -11.7845740105       12.1679759852       -5.9888863346  PROA      177             0.0000000000
      2645       176  GLY       HN            -10.8358807798       12.3247520769       -6.2931745110  PROA      177             0.0000000000
      2646       176  GLY       CA            -12.1576771051       12.5271779243       -4.6467380389  PROA      177             0.0000000000
      2647       176  GLY       HA1           -13.2302050872       12.6007837959       -4.5242082292  PROA      177             0.0000000000
      2648       176  GLY       HA2           -11.6667608284       13.4788013499       -4.5071818431  PROA      177             0.0000000000
      2649       176  GLY       C             -11.6408018882       11.6015766199       -3.5386842336  PROA      177             0.0000000000
      2650       176  GLY       O             -11.1978781567       10.4696964055       -3.7667165742  PROA      177             0.0000000000
      2651       177  PRO       N             -11.7272727279       12.0878921441       -2.3057929145  PROA      178             0.0000000000
      2652       177  PRO       CD            -12.1468449110       13.4533060413       -1.9308261525  PROA      178             0.0000000000
      2653       177  PRO       HD1           -13.1455184328       13.7039488522       -2.3606091506  PROA      178             0.0000000000
      2654       177  PRO       HD2           -11.3800641692       14.1769769501       -2.2814618840  PROA      178             0.0000000000
      2655       177  PRO       CA            -11.3625648150       11.2807116159       -1.1384126281  PROA      178             0.0000000000
      2656       177  PRO       HA            -10.4674492571       10.7142021642       -1.3396643039  PROA      178             0.0000000000
      2657       177  PRO       CB            -11.1538879183       12.3516054241       -0.0738336483  PROA      178             0.0000000000
      2658       177  PRO       HB1           -10.1385923059       12.7900275975       -0.1951829170  PROA      178             0.0000000000
      2659       177  PRO       HB2           -11.2379066157       11.9739651020        0.9575140114  PROA      178             0.0000000000
      2660       177  PRO       CG            -12.1960984496       13.4080231322       -0.4465705994  PROA      178             0.0000000000
      2661       177  PRO       HG1           -13.1965590778       13.0612803105       -0.1011046419  PROA      178             0.0000000000
      2662       177  PRO       HG2           -11.9774729144       14.3894474323        0.0219456938  PROA      178             0.0000000000
      2663       177  PRO       C             -12.4552070322       10.3072726989       -0.7058069645  PROA      178             0.0000000000
      2664       177  PRO       O             -13.6521282469       10.5205658974       -0.9358496064  PROA      178             0.0000000000
      2665       178  TRP       N             -12.0313652504        9.2136376755       -0.0633962084  PROA      179             0.0000000000
      2666       178  TRP       HN            -11.0667780694        9.0111961126        0.0627294963  PROA      179             0.0000000000
      2667       178  TRP       CA            -12.9701565181        8.2991232338        0.5950142194  PROA      179             0.0000000000
      2668       178  TRP       HA            -13.8377038576        8.1540722993       -0.0399470526  PROA      179             0.0000000000
      2669       178  TRP       CB            -12.3321585352        6.9684772114        0.9022221894  PROA      179             0.0000000000
      2670       178  TRP       HB1           -12.9870451039        6.3663741985        1.5779880284  PROA      179             0.0000000000
      2671       178  TRP       HB2           -11.3810937106        7.1234759184        1.4382544005  PROA      179             0.0000000000
      2672       178  TRP       CG            -12.1109224620        6.1601920447       -0.2904213824  PROA      179             0.0000000000
      2673       178  TRP       CD1           -12.9304057333        5.2193911648       -0.7430049352  PROA      179             0.0000000000
      2674       178  TRP       HD1           -13.8880201576        4.9696337231       -0.2893276436  PROA      179             0.0000000000
      2675       178  TRP       NE1           -12.4534398644        4.6892889159       -1.8893609731  PROA      179             0.0000000000
      2676       178  TRP       HE1           -12.8520785763        3.9040242213       -2.3422099607  PROA      179             0.0000000000
      2677       178  TRP       CE2           -11.2977712065        5.3113057177       -2.2380371144  PROA      179             0.0000000000
      2678       178  TRP       CD2           -11.0316840268        6.2579957338       -1.2389216925  PROA      179             0.0000000000
      2679       178  TRP       CE3            -9.8712072635        7.0358619362       -1.3394147432  PROA      179             0.0000000000
      2680       178  TRP       HE3            -9.6065252438        7.7510656565       -0.5809531900  PROA      179             0.0000000000
      2681       178  TRP       CZ3            -9.0158920948        6.8198612877       -2.4340697948  PROA      179             0.0000000000
      2682       178  TRP       HZ3            -8.0871976973        7.3614101895       -2.5128622596  PROA      179             0.0000000000
      2683       178  TRP       CZ2           -10.4575610077        5.0851996293       -3.3042190213  PROA      179             0.0000000000
      2684       178  TRP       HZ2           -10.6840224910        4.3253845748       -4.0306075325  PROA      179             0.0000000000
      2685       178  TRP       CH2            -9.3124027432        5.8396940377       -3.3938445587  PROA      179             0.0000000000
      2686       178  TRP       HH2            -8.6526920332        5.7009291666       -4.2367200017  PROA      179             0.0000000000
      2687       178  TRP       C             -13.4670511564        8.8355300567        1.9054437058  PROA      179             0.0000000000
      2688       178  TRP       O             -14.5423138638        8.4265325093        2.3712892986  PROA      179             0.0000000000
      2689       179  THR       N             -12.6987034768        9.7253892331        2.5087591203  PROA      180             0.0000000000
      2690       179  THR       HN            -11.8914891296       10.0762178378        2.0400785008  PROA      180             0.0000000000
      2691       179  THR       CA            -12.9581271538       10.2050927100        3.8478464699  PROA      180             0.0000000000
      2692       179  THR       HA            -13.9791787623        9.9780141954        4.1246477212  PROA      180             0.0000000000
      2693       179  THR       CB            -12.0243429865        9.6139125880        4.9242869894  PROA      180             0.0000000000
      2694       179  THR       HB            -12.3413707306        9.9545711028        5.9408602870  PROA      180             0.0000000000
      2695       179  THR       OG1           -10.6506235001       10.0426924394        4.7443630844  PROA      180             0.0000000000
      2696       179  THR       HG1           -10.4235159689        9.8237217965        3.8209082801  PROA      180             0.0000000000
      2697       179  THR       CG2           -12.0778181953        8.1260555645        4.9000820353  PROA      180             0.0000000000
      2698       179  THR       HG21          -11.6565804982        7.7195407549        3.9555886558  PROA      180             0.0000000000
      2699       179  THR       HG22          -13.1319959294        7.7777824835        4.9898710190  PROA      180             0.0000000000
      2700       179  THR       HG23          -11.4974362816        7.6939190148        5.7437575785  PROA      180             0.0000000000
      2701       179  THR       C             -12.8259826075       11.7019939719        3.8962037963  PROA      180             0.0000000000
      2702       179  THR       O             -12.1963518737       12.3388810001        3.0464408574  PROA      180             0.0000000000
      2703       180  SER       N             -13.4293677467       12.2226665142        4.9616818475  PROA      181             0.0000000000
      2704       180  SER       HN            -13.9495816322       11.6453821005        5.6065781816  PROA      181             0.0000000000
      2705       180  SER       CA            -13.3702354370       13.6314990047        5.3094855044  PROA      181             0.0000000000
      2706       180  SER       HA            -13.5723558343       14.2163085441        4.4277922376  PROA      181             0.0000000000
      2707       180  SER       CB            -14.4562195439       13.9550304221        6.3398834573  PROA      181             0.0000000000
      2708       180  SER       HB1           -14.4782361160       15.0441013462        6.5701783151  PROA      181             0.0000000000
      2709       180  SER       HB2           -14.2339079357       13.4104734382        7.2879347785  PROA      181             0.0000000000
      2710       180  SER       OG            -15.7239628780       13.5469090078        5.8734976193  PROA      181             0.0000000000
      2711       180  SER       HG1           -16.2543197945       13.1779342941        6.6088304653  PROA      181             0.0000000000
      2712       180  SER       C             -12.0145990587       14.0323106369        5.8555166805  PROA      181             0.0000000000
      2713       180  SER       O             -11.7331346994       15.2173275835        5.9323128428  PROA      181             0.0000000000
      2714       181  ASN       N             -11.1498122246       13.0820473544        6.1986382708  PROA      182             0.0000000000
      2715       181  ASN       HN            -11.3501287041       12.1023243589        6.1177450159  PROA      182             0.0000000000
      2716       181  ASN       CA             -9.8015042495       13.4097536862        6.6765892768  PROA      182             0.0000000000
      2717       181  ASN       HA             -9.5546924827       14.4416638734        6.4615227586  PROA      182             0.0000000000
      2718       181  ASN       CB             -9.7240495050       13.2445639661        8.1994501106  PROA      182             0.0000000000
      2719       181  ASN       HB1           -10.3424069618       14.0364579252        8.6679411124  PROA      182             0.0000000000
      2720       181  ASN       HB2            -8.6771697118       13.3966423819        8.5349523781  PROA      182             0.0000000000
      2721       181  ASN       CG            -10.2343188373       11.8822879869        8.7004484790  PROA      182             0.0000000000
      2722       181  ASN       OD1           -10.8987922469       11.1233610545        7.9781839850  PROA      182             0.0000000000
      2723       181  ASN       ND2            -9.9425514339       11.5867065102        9.9840143608  PROA      182             0.0000000000
      2724       181  ASN       HD21           -9.2773641403       12.1005959439       10.5282642590  PROA      182             0.0000000000
      2725       181  ASN       HD22          -10.2625012912       10.6879382283       10.3186777527  PROA      182             0.0000000000
      2726       181  ASN       C              -8.7804866113       12.5426828465        5.9556751754  PROA      182             0.0000000000
      2727       181  ASN       O              -8.2353988314       11.6002336268        6.5446045264  PROA      182             0.0000000000
      2728       182  PRO       N              -8.4957737589       12.8378447408        4.6797472590  PROA      183             0.0000000000
      2729       182  PRO       CD             -8.9722231501       13.9947245135        3.8938145843  PROA      183             0.0000000000
      2730       182  PRO       HD1            -8.8480421993       14.9481234124        4.4520672479  PROA      183             0.0000000000
      2731       182  PRO       HD2           -10.0468186065       13.8318818010        3.6472511561  PROA      183             0.0000000000
      2732       182  PRO       CA             -7.6840166002       11.9233345669        3.8591508557  PROA      183             0.0000000000
      2733       182  PRO       HA             -8.0660506255       10.9166429023        3.9776095363  PROA      183             0.0000000000
      2734       182  PRO       CB             -7.9048267319       12.4676964646        2.4432091160  PROA      183             0.0000000000
      2735       182  PRO       HB1            -8.8273145073       12.0054332875        2.0227435742  PROA      183             0.0000000000
      2736       182  PRO       HB2            -7.0644734120       12.2766042360        1.7462608395  PROA      183             0.0000000000
      2737       182  PRO       CG             -8.1649373722       13.9538433820        2.6652852172  PROA      183             0.0000000000
      2738       182  PRO       HG1            -7.1933258341       14.4712944326        2.8406534826  PROA      183             0.0000000000
      2739       182  PRO       HG2            -8.6793560473       14.4214675114        1.8005262091  PROA      183             0.0000000000
      2740       182  PRO       C              -6.1998242165       11.8613745310        4.1867770485  PROA      183             0.0000000000
      2741       182  PRO       O              -5.4923260249       11.0797644878        3.5349426761  PROA      183             0.0000000000
      2742       183  LEU       N              -5.6689515262       12.6244677139        5.1551705538  PROA      184             0.0000000000
      2743       183  LEU       HN             -6.1904530487       13.3450028934        5.6255190186  PROA      184             0.0000000000
      2744       183  LEU       CA             -4.2948228681       12.3973781062        5.6114015709  PROA      184             0.0000000000
      2745       183  LEU       HA             -3.8077249153       11.6440115833        5.0113377027  PROA      184             0.0000000000
      2746       183  LEU       CB             -3.4502065670       13.6774499878        5.5297665186  PROA      184             0.0000000000
      2747       183  LEU       HB1            -2.4911240754       13.5756915007        6.0865337347  PROA      184             0.0000000000
      2748       183  LEU       HB2            -4.0301480790       14.4919856351        6.0216110729  PROA      184             0.0000000000
      2749       183  LEU       CG             -3.1241219762       14.0788768199        4.1088519053  PROA      184             0.0000000000
      2750       183  LEU       HG             -4.0675207811       14.0337529200        3.5018474770  PROA      184             0.0000000000
      2751       183  LEU       CD1            -2.6449628179       15.5115265439        4.0569166651  PROA      184             0.0000000000
      2752       183  LEU       HD11           -1.7232476021       15.6387978723        4.6658531668  PROA      184             0.0000000000
      2753       183  LEU       HD12           -3.4313496634       16.1936510510        4.4441768200  PROA      184             0.0000000000
      2754       183  LEU       HD13           -2.4110480223       15.8113974288        3.0123088816  PROA      184             0.0000000000
      2755       183  LEU       CD2            -2.1161654929       13.1727444481        3.4569494184  PROA      184             0.0000000000
      2756       183  LEU       HD21           -2.5127804960       12.1399182014        3.3620718436  PROA      184             0.0000000000
      2757       183  LEU       HD22           -1.1758295008       13.1476857949        4.0477978445  PROA      184             0.0000000000
      2758       183  LEU       HD23           -1.8660085778       13.5338738672        2.4321263229  PROA      184             0.0000000000
      2759       183  LEU       C              -4.2615053969       11.8270407877        7.0096577311  PROA      184             0.0000000000
      2760       183  LEU       O              -3.2148825989       11.8482263331        7.6618616035  PROA      184             0.0000000000
      2761       184  ILE       N              -5.3926197864       11.3161515989        7.4855374161  PROA      185             0.0000000000
      2762       184  ILE       HN             -6.2305862661       11.4066015220        6.9429184023  PROA      185             0.0000000000
      2763       184  ILE       CA             -5.4833563859       10.7028759124        8.7767894448  PROA      185             0.0000000000
      2764       184  ILE       HA             -4.5247991621       10.7336550970        9.2770230762  PROA      185             0.0000000000
      2765       184  ILE       CB             -6.5172269287       11.4060945782        9.6664260047  PROA      185             0.0000000000
      2766       184  ILE       HB             -7.4888041552       11.3575348909        9.1237178498  PROA      185             0.0000000000
      2767       184  ILE       CG2            -6.6676291582       10.6777376178       11.0039955572  PROA      185             0.0000000000
      2768       184  ILE       HG21           -5.6793222413       10.5494244348       11.4584204089  PROA      185             0.0000000000
      2769       184  ILE       HG22           -7.1500875389        9.6846499306       10.8862166590  PROA      185             0.0000000000
      2770       184  ILE       HG23           -7.2961277952       11.2778408197       11.6954355487  PROA      185             0.0000000000
      2771       184  ILE       CG1            -6.1736991252       12.8702996602        9.8506843186  PROA      185             0.0000000000
      2772       184  ILE       HG11           -6.9708610019       13.3370282773       10.4748211881  PROA      185             0.0000000000
      2773       184  ILE       HG12           -6.1803263477       13.4136530994        8.8792593182  PROA      185             0.0000000000
      2774       184  ILE       CD             -4.8470250350       13.1149279666       10.5340106316  PROA      185             0.0000000000
      2775       184  ILE       HD1            -4.0000989707       12.9129954899        9.8405923968  PROA      185             0.0000000000
      2776       184  ILE       HD2            -4.7175947119       12.4756868471       11.4335419799  PROA      185             0.0000000000
      2777       184  ILE       HD3            -4.7692648101       14.1610782114       10.8851527599  PROA      185             0.0000000000
      2778       184  ILE       C              -5.8412337605        9.2446924980        8.6031060697  PROA      185             0.0000000000
      2779       184  ILE       O              -6.8896977217        8.9119802541        8.0512801144  PROA      185             0.0000000000
      2780       185  PHE       N              -5.0149075735        8.3809195803        9.1546723660  PROA      186             0.0000000000
      2781       185  PHE       HN             -4.1434263005        8.6911951902        9.5514285936  PROA      186             0.0000000000
      2782       185  PHE       CA             -5.2314563021        6.9520021757        9.0704245234  PROA      186             0.0000000000
      2783       185  PHE       HA             -5.7499434843        6.7297112727        8.1485147427  PROA      186             0.0000000000
      2784       185  PHE       CB             -3.8962843306        6.2176206390        9.0761310959  PROA      186             0.0000000000
      2785       185  PHE       HB1            -3.4101062168        6.2354662360       10.0723617561  PROA      186             0.0000000000
      2786       185  PHE       HB2            -3.2404754441        6.7584670952        8.3699583303  PROA      186             0.0000000000
      2787       185  PHE       CG             -3.9987456420        4.8005067375        8.5765644137  PROA      186             0.0000000000
      2788       185  PHE       CD1            -4.4546101060        3.7890220631        9.4011899917  PROA      186             0.0000000000
      2789       185  PHE       HD1            -4.6848652822        4.0069759625       10.4327190344  PROA      186             0.0000000000
      2790       185  PHE       CE1            -4.5951282897        2.4678395023        8.9148842433  PROA      186             0.0000000000
      2791       185  PHE       HE1            -4.9538538297        1.6811531183        9.5616727797  PROA      186             0.0000000000
      2792       185  PHE       CZ             -4.2835646708        2.1944763408        7.5743475250  PROA      186             0.0000000000
      2793       185  PHE       HZ             -4.4100299816        1.1981561812        7.1805655637  PROA      186             0.0000000000
      2794       185  PHE       CD2            -3.7285548972        4.5080684953        7.2573215112  PROA      186             0.0000000000
      2795       185  PHE       HD2            -3.3999413733        5.3009167734        6.5969736816  PROA      186             0.0000000000
      2796       185  PHE       CE2            -3.8553583198        3.2253619672        6.7649742204  PROA      186             0.0000000000
      2797       185  PHE       HE2            -3.6293262145        3.0363879982        5.7228408670  PROA      186             0.0000000000
      2798       185  PHE       C              -6.1224218771        6.5419652125       10.2267558051  PROA      186             0.0000000000
      2799       185  PHE       O              -5.6752585418        6.4982564684       11.3666963726  PROA      186             0.0000000000
      2800       186  ASP       N              -7.3838382028        6.2181810735        9.9384266798  PROA      187             0.0000000000
      2801       186  ASP       HN             -7.7865164158        6.3636669225        9.0368848114  PROA      187             0.0000000000
      2802       186  ASP       CA             -8.3269762563        5.7863917120       10.9480273729  PROA      187             0.0000000000
      2803       186  ASP       HA             -7.8124135482        5.2011660072       11.6982728216  PROA      187             0.0000000000
      2804       186  ASP       CB             -8.9756132643        6.9999283331       11.6266906923  PROA      187             0.0000000000
      2805       186  ASP       HB1            -8.1782846258        7.6954951993       11.9624289144  PROA      187             0.0000000000
      2806       186  ASP       HB2            -9.5948426372        6.7909165273       12.5010005812  PROA      187             0.0000000000
      2807       186  ASP       CG             -9.8890208426        7.7699103319       10.7189234769  PROA      187             0.0000000000
      2808       186  ASP       OD1           -10.0983832616        7.3983731412        9.5444497677  PROA      187             0.0000000000
      2809       186  ASP       OD2           -10.4174326186        8.7735093237       11.2153971000  PROA      187             0.0000000000
      2810       186  ASP       C              -9.3235925079        4.8457517401       10.2736220865  PROA      187             0.0000000000
      2811       186  ASP       O              -9.1532997239        4.4688410218        9.1091008638  PROA      187             0.0000000000
      2812       187  ASN       N             -10.3547726148        4.4145291652       11.0109962644  PROA      188             0.0000000000
      2813       187  ASN       HN            -10.4742793298        4.7508073827       11.9540544975  PROA      188             0.0000000000
      2814       187  ASN       CA            -11.3359454519        3.4922477495       10.4548003870  PROA      188             0.0000000000
      2815       187  ASN       HA            -10.8381277882        2.8278217664        9.7585827878  PROA      188             0.0000000000
      2816       187  ASN       CB            -11.9401912203        2.6339419666       11.5791345162  PROA      188             0.0000000000
      2817       187  ASN       HB1           -11.1244760541        2.1895141035       12.1840894777  PROA      188             0.0000000000
      2818       187  ASN       HB2           -12.5351823904        1.8025513182       11.1424848347  PROA      188             0.0000000000
      2819       187  ASN       CG            -12.8509436422        3.4342963482       12.5318232848  PROA      188             0.0000000000
      2820       187  ASN       OD1           -12.8858354401        4.6530692204       12.5323218760  PROA      188             0.0000000000
      2821       187  ASN       ND2           -13.5518235834        2.7077982759       13.3986276797  PROA      188             0.0000000000
      2822       187  ASN       HD21          -14.1023040834        3.2166480371       14.0617999765  PROA      188             0.0000000000
      2823       187  ASN       HD22          -13.5431540089        1.7092225721       13.3206200020  PROA      188             0.0000000000
      2824       187  ASN       C             -12.4346148785        4.1956044340        9.6774138259  PROA      188             0.0000000000
      2825       187  ASN       O             -13.4683999136        3.5687314921        9.4189204683  PROA      188             0.0000000000
      2826       188  SER       N             -12.2369008652        5.4624304749        9.2910953678  PROA      189             0.0000000000
      2827       188  SER       HN            -11.4305850657        6.0153473113        9.5655343830  PROA      189             0.0000000000
      2828       188  SER       CA            -13.3178163871        6.2523902859        8.6940659451  PROA      189             0.0000000000
      2829       188  SER       HA            -14.1304242972        6.2335696105        9.3939002815  PROA      189             0.0000000000
      2830       188  SER       CB            -12.9072897383        7.7269628250        8.4874922355  PROA      189             0.0000000000
      2831       188  SER       HB1           -13.6669987458        8.2207141956        7.8473664688  PROA      189             0.0000000000
      2832       188  SER       HB2           -11.9205254572        7.7996405033        7.9863082889  PROA      189             0.0000000000
      2833       188  SER       OG            -12.8817823057        8.4415500158        9.7039545316  PROA      189             0.0000000000
      2834       188  SER       HG1           -12.7098988301        9.3856070369        9.5368215996  PROA      189             0.0000000000
      2835       188  SER       C             -13.7805366875        5.6791768406        7.3539979358  PROA      189             0.0000000000
[truncated: 5,842,054 more chars]
