# Supplementary material for: Solvent Channels and Electric Fields Guide Proton Delivery to the Active Site of Heme Peroxidases
Source: Angew Chem Int Ed Engl. 2025 Sep 21;64(50):e202515743. doi: 10.1002/anie.202515743 (PMC12684355; doi:10.1002/anie.202515743)
Supplement: Supplementary file 7 — Supporting Information [file ANIE-64-e202515743-s009.zip › qmmm_si/Charged_Arg38/step3_pbcsetup.psf]

PSF EXT CMAP CHEQ XPLOR

         3 !NTITLE
* GENERATED BY CHARMM-GUI (HTTP://WWW.CHARMM-GUI.ORG) V2.0 ON SEP, 18. 2018. JOB
* SETUP PERIODIC BOUNDARY CONDITION                                             
*  DATE:    10/ 1/18      8:10:18      CREATED BY USER: reynier                 

     44268 !NATOM
         1 PROA     2        GLY      N        NH3     -0.300000       14.0070           0   0.00000     -0.301140E-02
         2 PROA     2        GLY      HT1      HC       0.330000       1.00800           0   0.00000     -0.301140E-02
         3 PROA     2        GLY      HT2      HC       0.330000       1.00800           0   0.00000     -0.301140E-02
         4 PROA     2        GLY      HT3      HC       0.330000       1.00800           0   0.00000     -0.301140E-02
         5 PROA     2        GLY      CA       CT2      0.130000       12.0110           0   0.00000     -0.301140E-02
         6 PROA     2        GLY      HA1      HB2      0.900000E-01   1.00800           0   0.00000     -0.301140E-02
         7 PROA     2        GLY      HA2      HB2      0.900000E-01   1.00800           0   0.00000     -0.301140E-02
         8 PROA     2        GLY      C        C        0.510000       12.0110           0   0.00000     -0.301140E-02
         9 PROA     2        GLY      O        O       -0.510000       15.9990           0   0.00000     -0.301140E-02
        10 PROA     3        LYS      N        NH1     -0.470000       14.0070           0   0.00000     -0.301140E-02
        11 PROA     3        LYS      HN       H        0.310000       1.00800           0   0.00000     -0.301140E-02
        12 PROA     3        LYS      CA       CT1      0.700000E-01   12.0110           0   0.00000     -0.301140E-02
        13 PROA     3        LYS      HA       HB1      0.900000E-01   1.00800           0   0.00000     -0.301140E-02
        14 PROA     3        LYS      CB       CT2     -0.180000       12.0110           0   0.00000     -0.301140E-02
        15 PROA     3        LYS      HB1      HA2      0.900000E-01   1.00800           0   0.00000     -0.301140E-02
        16 PROA     3        LYS      HB2      HA2      0.900000E-01   1.00800           0   0.00000     -0.301140E-02
        17 PROA     3        LYS      CG       CT2     -0.180000       12.0110           0   0.00000     -0.301140E-02
        18 PROA     3        LYS      HG1      HA2      0.900000E-01   1.00800           0   0.00000     -0.301140E-02
        19 PROA     3        LYS      HG2      HA2      0.900000E-01   1.00800           0   0.00000     -0.301140E-02
        20 PROA     3        LYS      CD       CT2     -0.180000       12.0110           0   0.00000     -0.301140E-02
        21 PROA     3        LYS      HD1      HA2      0.900000E-01   1.00800           0   0.00000     -0.301140E-02
        22 PROA     3        LYS      HD2      HA2      0.900000E-01   1.00800           0   0.00000     -0.301140E-02
        23 PROA     3        LYS      CE       CT2      0.210000       12.0110           0   0.00000     -0.301140E-02
        24 PROA     3        LYS      HE1      HA2      0.500000E-01   1.00800           0   0.00000     -0.301140E-02
        25 PROA     3        LYS      HE2      HA2      0.500000E-01   1.00800           0   0.00000     -0.301140E-02
        26 PROA     3        LYS      NZ       NH3     -0.300000       14.0070           0   0.00000     -0.301140E-02
        27 PROA     3        LYS      HZ1      HC       0.330000       1.00800           0   0.00000     -0.301140E-02
        28 PROA     3        LYS      HZ2      HC       0.330000       1.00800           0   0.00000     -0.301140E-02
        29 PROA     3        LYS      HZ3      HC       0.330000       1.00800           0   0.00000     -0.301140E-02
        30 PROA     3        LYS      C        C        0.510000       12.0110           0   0.00000     -0.301140E-02
        31 PROA     3        LYS      O        O       -0.510000       15.9990           0   0.00000     -0.301140E-02
        32 PROA     4        SER      N        NH1     -0.470000       14.0070           0   0.00000     -0.301140E-02
        33 PROA     4        SER      HN       H        0.310000       1.00800           0   0.00000     -0.301140E-02
        34 PROA     4        SER      CA       CT1      0.700000E-01   12.0110           0   0.00000     -0.301140E-02
        35 PROA     4        SER      HA       HB1      0.900000E-01   1.00800           0   0.00000     -0.301140E-02
        36 PROA     4        SER      CB       CT2      0.500000E-01   12.0110           0   0.00000     -0.301140E-02
        37 PROA     4        SER      HB1      HA2      0.900000E-01   1.00800           0   0.00000     -0.301140E-02
        38 PROA     4        SER      HB2      HA2      0.900000E-01   1.00800           0   0.00000     -0.301140E-02
        39 PROA     4        SER      OG       OH1     -0.660000       15.9990           0   0.00000     -0.301140E-02
        40 PROA     4        SER      HG1      H        0.430000       1.00800           0   0.00000     -0.301140E-02
        41 PROA     4        SER      C        C        0.510000       12.0110           0   0.00000     -0.301140E-02
        42 PROA     4        SER      O        O       -0.510000       15.9990           0   0.00000     -0.301140E-02
        43 PROA     5        TYR      N        NH1     -0.470000       14.0070           0   0.00000     -0.301140E-02
        44 PROA     5        TYR      HN       H        0.310000       1.00800           0   0.00000     -0.301140E-02
        45 PROA     5        TYR      CA       CT1      0.700000E-01   12.0110           0   0.00000     -0.301140E-02
        46 PROA     5        TYR      HA       HB1      0.900000E-01   1.00800           0   0.00000     -0.301140E-02
        47 PROA     5        TYR      CB       CT2     -0.180000       12.0110           0   0.00000     -0.301140E-02
        48 PROA     5        TYR      HB1      HA2      0.900000E-01   1.00800           0   0.00000     -0.301140E-02
        49 PROA     5        TYR      HB2      HA2      0.900000E-01   1.00800           0   0.00000     -0.301140E-02
        50 PROA     5        TYR      CG       CA        0.00000       12.0110           0   0.00000     -0.301140E-02
        51 PROA     5        TYR      CD1      CA      -0.115000       12.0110           0   0.00000     -0.301140E-02
        52 PROA     5        TYR      HD1      HP       0.115000       1.00800           0   0.00000     -0.301140E-02
        53 PROA     5        TYR      CE1      CA      -0.115000       12.0110           0   0.00000     -0.301140E-02
        54 PROA     5        TYR      HE1      HP       0.115000       1.00800           0   0.00000     -0.301140E-02
        55 PROA     5        TYR      CZ       CA       0.110000       12.0110           0   0.00000     -0.301140E-02
        56 PROA     5        TYR      OH       OH1     -0.540000       15.9990           0   0.00000     -0.301140E-02
        57 PROA     5        TYR      HH       H        0.430000       1.00800           0   0.00000     -0.301140E-02
        58 PROA     5        TYR      CD2      CA      -0.115000       12.0110           0   0.00000     -0.301140E-02
        59 PROA     5        TYR      HD2      HP       0.115000       1.00800           0   0.00000     -0.301140E-02
        60 PROA     5        TYR      CE2      CA      -0.115000       12.0110           0   0.00000     -0.301140E-02
        61 PROA     5        TYR      HE2      HP       0.115000       1.00800           0   0.00000     -0.301140E-02
        62 PROA     5        TYR      C        C        0.510000       12.0110           0   0.00000     -0.301140E-02
        63 PROA     5        TYR      O        O       -0.510000       15.9990           0   0.00000     -0.301140E-02
        64 PROA     6        PRO      N        N       -0.290000       14.0070           0   0.00000     -0.301140E-02
        65 PROA     6        PRO      CD       CP3       0.00000       12.0110           0   0.00000     -0.301140E-02
        66 PROA     6        PRO      HD1      HA2      0.900000E-01   1.00800           0   0.00000     -0.301140E-02
        67 PROA     6        PRO      HD2      HA2      0.900000E-01   1.00800           0   0.00000     -0.301140E-02
        68 PROA     6        PRO      CA       CP1      0.200000E-01   12.0110           0   0.00000     -0.301140E-02
        69 PROA     6        PRO      HA       HB1      0.900000E-01   1.00800           0   0.00000     -0.301140E-02
        70 PROA     6        PRO      CB       CP2     -0.180000       12.0110           0   0.00000     -0.301140E-02
        71 PROA     6        PRO      HB1      HA2      0.900000E-01   1.00800           0   0.00000     -0.301140E-02
        72 PROA     6        PRO      HB2      HA2      0.900000E-01   1.00800           0   0.00000     -0.301140E-02
        73 PROA     6        PRO      CG       CP2     -0.180000       12.0110           0   0.00000     -0.301140E-02
        74 PROA     6        PRO      HG1      HA2      0.900000E-01   1.00800           0   0.00000     -0.301140E-02
        75 PROA     6        PRO      HG2      HA2      0.900000E-01   1.00800           0   0.00000     -0.301140E-02
        76 PROA     6        PRO      C        C        0.510000       12.0110           0   0.00000     -0.301140E-02
        77 PROA     6        PRO      O        O       -0.510000       15.9990           0   0.00000     -0.301140E-02
        78 PROA     7        THR      N        NH1     -0.470000       14.0070           0   0.00000     -0.301140E-02
        79 PROA     7        THR      HN       H        0.310000       1.00800           0   0.00000     -0.301140E-02
        80 PROA     7        THR      CA       CT1      0.700000E-01   12.0110           0   0.00000     -0.301140E-02
        81 PROA     7        THR      HA       HB1      0.900000E-01   1.00800           0   0.00000     -0.301140E-02
        82 PROA     7        THR      CB       CT1      0.140000       12.0110           0   0.00000     -0.301140E-02
        83 PROA     7        THR      HB       HA1      0.900000E-01   1.00800           0   0.00000     -0.301140E-02
        84 PROA     7        THR      OG1      OH1     -0.660000       15.9990           0   0.00000     -0.301140E-02
        85 PROA     7        THR      HG1      H        0.430000       1.00800           0   0.00000     -0.301140E-02
        86 PROA     7        THR      CG2      CT3     -0.270000       12.0110           0   0.00000     -0.301140E-02
        87 PROA     7        THR      HG21     HA3      0.900000E-01   1.00800           0   0.00000     -0.301140E-02
        88 PROA     7        THR      HG22     HA3      0.900000E-01   1.00800           0   0.00000     -0.301140E-02
        89 PROA     7        THR      HG23     HA3      0.900000E-01   1.00800           0   0.00000     -0.301140E-02
        90 PROA     7        THR      C        C        0.510000       12.0110           0   0.00000     -0.301140E-02
        91 PROA     7        THR      O        O       -0.510000       15.9990           0   0.00000     -0.301140E-02
        92 PROA     8        VAL      N        NH1     -0.470000       14.0070           0   0.00000     -0.301140E-02
        93 PROA     8        VAL      HN       H        0.310000       1.00800           0   0.00000     -0.301140E-02
        94 PROA     8        VAL      CA       CT1      0.700000E-01   12.0110           0   0.00000     -0.301140E-02
        95 PROA     8        VAL      HA       HB1      0.900000E-01   1.00800           0   0.00000     -0.301140E-02
        96 PROA     8        VAL      CB       CT1     -0.900000E-01   12.0110           0   0.00000     -0.301140E-02
        97 PROA     8        VAL      HB       HA1      0.900000E-01   1.00800           0   0.00000     -0.301140E-02
        98 PROA     8        VAL      CG1      CT3     -0.270000       12.0110           0   0.00000     -0.301140E-02
        99 PROA     8        VAL      HG11     HA3      0.900000E-01   1.00800           0   0.00000     -0.301140E-02
       100 PROA     8        VAL      HG12     HA3      0.900000E-01   1.00800           0   0.00000     -0.301140E-02
       101 PROA     8        VAL      HG13     HA3      0.900000E-01   1.00800           0   0.00000     -0.301140E-02
       102 PROA     8        VAL      CG2      CT3     -0.270000       12.0110           0   0.00000     -0.301140E-02
       103 PROA     8        VAL      HG21     HA3      0.900000E-01   1.00800           0   0.00000     -0.301140E-02
       104 PROA     8        VAL      HG22     HA3      0.900000E-01   1.00800           0   0.00000     -0.301140E-02
       105 PROA     8        VAL      HG23     HA3      0.900000E-01   1.00800           0   0.00000     -0.301140E-02
       106 PROA     8        VAL      C        C        0.510000       12.0110           0   0.00000     -0.301140E-02
       107 PROA     8        VAL      O        O       -0.510000       15.9990           0   0.00000     -0.301140E-02
       108 PROA     9        SER      N        NH1     -0.470000       14.0070           0   0.00000     -0.301140E-02
       109 PROA     9        SER      HN       H        0.310000       1.00800           0   0.00000     -0.301140E-02
       110 PROA     9        SER      CA       CT1      0.700000E-01   12.0110           0   0.00000     -0.301140E-02
       111 PROA     9        SER      HA       HB1      0.900000E-01   1.00800           0   0.00000     -0.301140E-02
       112 PROA     9        SER      CB       CT2      0.500000E-01   12.0110           0   0.00000     -0.301140E-02
       113 PROA     9        SER      HB1      HA2      0.900000E-01   1.00800           0   0.00000     -0.301140E-02
       114 PROA     9        SER      HB2      HA2      0.900000E-01   1.00800           0   0.00000     -0.301140E-02
       115 PROA     9        SER      OG       OH1     -0.660000       15.9990           0   0.00000     -0.301140E-02
       116 PROA     9        SER      HG1      H        0.430000       1.00800           0   0.00000     -0.301140E-02
       117 PROA     9        SER      C        C        0.510000       12.0110           0   0.00000     -0.301140E-02
       118 PROA     9        SER      O        O       -0.510000       15.9990           0   0.00000     -0.301140E-02
       119 PROA     10       ALA      N        NH1     -0.470000       14.0070           0   0.00000     -0.301140E-02
       120 PROA     10       ALA      HN       H        0.310000       1.00800           0   0.00000     -0.301140E-02
       121 PROA     10       ALA      CA       CT1      0.700000E-01   12.0110           0   0.00000     -0.301140E-02
       122 PROA     10       ALA      HA       HB1      0.900000E-01   1.00800           0   0.00000     -0.301140E-02
       123 PROA     10       ALA      CB       CT3     -0.270000       12.0110           0   0.00000     -0.301140E-02
       124 PROA     10       ALA      HB1      HA3      0.900000E-01   1.00800           0   0.00000     -0.301140E-02
       125 PROA     10       ALA      HB2      HA3      0.900000E-01   1.00800           0   0.00000     -0.301140E-02
       126 PROA     10       ALA      HB3      HA3      0.900000E-01   1.00800           0   0.00000     -0.301140E-02
       127 PROA     10       ALA      C        C        0.510000       12.0110           0   0.00000     -0.301140E-02
       128 PROA     10       ALA      O        O       -0.510000       15.9990           0   0.00000     -0.301140E-02
       129 PROA     11       ASP      N        NH1     -0.470000       14.0070           0   0.00000     -0.301140E-02
       130 PROA     11       ASP      HN       H        0.310000       1.00800           0   0.00000     -0.301140E-02
       131 PROA     11       ASP      CA       CT1      0.700000E-01   12.0110           0   0.00000     -0.301140E-02
       132 PROA     11       ASP      HA       HB1      0.900000E-01   1.00800           0   0.00000     -0.301140E-02
       133 PROA     11       ASP      CB       CT2A    -0.280000       12.0110           0   0.00000     -0.301140E-02
       134 PROA     11       ASP      HB1      HA2      0.900000E-01   1.00800           0   0.00000     -0.301140E-02
       135 PROA     11       ASP      HB2      HA2      0.900000E-01   1.00800           0   0.00000     -0.301140E-02
       136 PROA     11       ASP      CG       CC       0.620000       12.0110           0   0.00000     -0.301140E-02
       137 PROA     11       ASP      OD1      OC      -0.760000       15.9990           0   0.00000     -0.301140E-02
       138 PROA     11       ASP      OD2      OC      -0.760000       15.9990           0   0.00000     -0.301140E-02
       139 PROA     11       ASP      C        C        0.510000       12.0110           0   0.00000     -0.301140E-02
       140 PROA     11       ASP      O        O       -0.510000       15.9990           0   0.00000     -0.301140E-02
       141 PROA     12       TYR      N        NH1     -0.470000       14.0070           0   0.00000     -0.301140E-02
       142 PROA     12       TYR      HN       H        0.310000       1.00800           0   0.00000     -0.301140E-02
       143 PROA     12       TYR      CA       CT1      0.700000E-01   12.0110           0   0.00000     -0.301140E-02
       144 PROA     12       TYR      HA       HB1      0.900000E-01   1.00800           0   0.00000     -0.301140E-02
       145 PROA     12       TYR      CB       CT2     -0.180000       12.0110           0   0.00000     -0.301140E-02
       146 PROA     12       TYR      HB1      HA2      0.900000E-01   1.00800           0   0.00000     -0.301140E-02
       147 PROA     12       TYR      HB2      HA2      0.900000E-01   1.00800           0   0.00000     -0.301140E-02
       148 PROA     12       TYR      CG       CA        0.00000       12.0110           0   0.00000     -0.301140E-02
       149 PROA     12       TYR      CD1      CA      -0.115000       12.0110           0   0.00000     -0.301140E-02
       150 PROA     12       TYR      HD1      HP       0.115000       1.00800           0   0.00000     -0.301140E-02
       151 PROA     12       TYR      CE1      CA      -0.115000       12.0110           0   0.00000     -0.301140E-02
       152 PROA     12       TYR      HE1      HP       0.115000       1.00800           0   0.00000     -0.301140E-02
       153 PROA     12       TYR      CZ       CA       0.110000       12.0110           0   0.00000     -0.301140E-02
       154 PROA     12       TYR      OH       OH1     -0.540000       15.9990           0   0.00000     -0.301140E-02
       155 PROA     12       TYR      HH       H        0.430000       1.00800           0   0.00000     -0.301140E-02
       156 PROA     12       TYR      CD2      CA      -0.115000       12.0110           0   0.00000     -0.301140E-02
       157 PROA     12       TYR      HD2      HP       0.115000       1.00800           0   0.00000     -0.301140E-02
       158 PROA     12       TYR      CE2      CA      -0.115000       12.0110           0   0.00000     -0.301140E-02
       159 PROA     12       TYR      HE2      HP       0.115000       1.00800           0   0.00000     -0.301140E-02
       160 PROA     12       TYR      C        C        0.510000       12.0110           0   0.00000     -0.301140E-02
       161 PROA     12       TYR      O        O       -0.510000       15.9990           0   0.00000     -0.301140E-02
       162 PROA     13       GLN      N        NH1     -0.470000       14.0070           0   0.00000     -0.301140E-02
       163 PROA     13       GLN      HN       H        0.310000       1.00800           0   0.00000     -0.301140E-02
       164 PROA     13       GLN      CA       CT1      0.700000E-01   12.0110           0   0.00000     -0.301140E-02
       165 PROA     13       GLN      HA       HB1      0.900000E-01   1.00800           0   0.00000     -0.301140E-02
       166 PROA     13       GLN      CB       CT2     -0.180000       12.0110           0   0.00000     -0.301140E-02
       167 PROA     13       GLN      HB1      HA2      0.900000E-01   1.00800           0   0.00000     -0.301140E-02
       168 PROA     13       GLN      HB2      HA2      0.900000E-01   1.00800           0   0.00000     -0.301140E-02
       169 PROA     13       GLN      CG       CT2     -0.180000       12.0110           0   0.00000     -0.301140E-02
       170 PROA     13       GLN      HG1      HA2      0.900000E-01   1.00800           0   0.00000     -0.301140E-02
       171 PROA     13       GLN      HG2      HA2      0.900000E-01   1.00800           0   0.00000     -0.301140E-02
       172 PROA     13       GLN      CD       CC       0.550000       12.0110           0   0.00000     -0.301140E-02
       173 PROA     13       GLN      OE1      O       -0.550000       15.9990           0   0.00000     -0.301140E-02
       174 PROA     13       GLN      NE2      NH2     -0.620000       14.0070           0   0.00000     -0.301140E-02
       175 PROA     13       GLN      HE21     H        0.320000       1.00800           0   0.00000     -0.301140E-02
       176 PROA     13       GLN      HE22     H        0.300000       1.00800           0   0.00000     -0.301140E-02
       177 PROA     13       GLN      C        C        0.510000       12.0110           0   0.00000     -0.301140E-02
       178 PROA     13       GLN      O        O       -0.510000       15.9990           0   0.00000     -0.301140E-02
       179 PROA     14       LYS      N        NH1     -0.470000       14.0070           0   0.00000     -0.301140E-02
       180 PROA     14       LYS      HN       H        0.310000       1.00800           0   0.00000     -0.301140E-02
       181 PROA     14       LYS      CA       CT1      0.700000E-01   12.0110           0   0.00000     -0.301140E-02
       182 PROA     14       LYS      HA       HB1      0.900000E-01   1.00800           0   0.00000     -0.301140E-02
       183 PROA     14       LYS      CB       CT2     -0.180000       12.0110           0   0.00000     -0.301140E-02
       184 PROA     14       LYS      HB1      HA2      0.900000E-01   1.00800           0   0.00000     -0.301140E-02
       185 PROA     14       LYS      HB2      HA2      0.900000E-01   1.00800           0   0.00000     -0.301140E-02
       186 PROA     14       LYS      CG       CT2     -0.180000       12.0110           0   0.00000     -0.301140E-02
       187 PROA     14       LYS      HG1      HA2      0.900000E-01   1.00800           0   0.00000     -0.301140E-02
       188 PROA     14       LYS      HG2      HA2      0.900000E-01   1.00800           0   0.00000     -0.301140E-02
       189 PROA     14       LYS      CD       CT2     -0.180000       12.0110           0   0.00000     -0.301140E-02
       190 PROA     14       LYS      HD1      HA2      0.900000E-01   1.00800           0   0.00000     -0.301140E-02
       191 PROA     14       LYS      HD2      HA2      0.900000E-01   1.00800           0   0.00000     -0.301140E-02
       192 PROA     14       LYS      CE       CT2      0.210000       12.0110           0   0.00000     -0.301140E-02
       193 PROA     14       LYS      HE1      HA2      0.500000E-01   1.00800           0   0.00000     -0.301140E-02
       194 PROA     14       LYS      HE2      HA2      0.500000E-01   1.00800           0   0.00000     -0.301140E-02
       195 PROA     14       LYS      NZ       NH3     -0.300000       14.0070           0   0.00000     -0.301140E-02
       196 PROA     14       LYS      HZ1      HC       0.330000       1.00800           0   0.00000     -0.301140E-02
       197 PROA     14       LYS      HZ2      HC       0.330000       1.00800           0   0.00000     -0.301140E-02
       198 PROA     14       LYS      HZ3      HC       0.330000       1.00800           0   0.00000     -0.301140E-02
       199 PROA     14       LYS      C        C        0.510000       12.0110           0   0.00000     -0.301140E-02
       200 PROA     14       LYS      O        O       -0.510000       15.9990           0   0.00000     -0.301140E-02
       201 PROA     15       ALA      N        NH1     -0.470000       14.0070           0   0.00000     -0.301140E-02
       202 PROA     15       ALA      HN       H        0.310000       1.00800           0   0.00000     -0.301140E-02
       203 PROA     15       ALA      CA       CT1      0.700000E-01   12.0110           0   0.00000     -0.301140E-02
       204 PROA     15       ALA      HA       HB1      0.900000E-01   1.00800           0   0.00000     -0.301140E-02
       205 PROA     15       ALA      CB       CT3     -0.270000       12.0110           0   0.00000     -0.301140E-02
       206 PROA     15       ALA      HB1      HA3      0.900000E-01   1.00800           0   0.00000     -0.301140E-02
       207 PROA     15       ALA      HB2      HA3      0.900000E-01   1.00800           0   0.00000     -0.301140E-02
       208 PROA     15       ALA      HB3      HA3      0.900000E-01   1.00800           0   0.00000     -0.301140E-02
       209 PROA     15       ALA      C        C        0.510000       12.0110           0   0.00000     -0.301140E-02
       210 PROA     15       ALA      O        O       -0.510000       15.9990           0   0.00000     -0.301140E-02
       211 PROA     16       VAL      N        NH1     -0.470000       14.0070           0   0.00000     -0.301140E-02
       212 PROA     16       VAL      HN       H        0.310000       1.00800           0   0.00000     -0.301140E-02
       213 PROA     16       VAL      CA       CT1      0.700000E-01   12.0110           0   0.00000     -0.301140E-02
       214 PROA     16       VAL      HA       HB1      0.900000E-01   1.00800           0   0.00000     -0.301140E-02
       215 PROA     16       VAL      CB       CT1     -0.900000E-01   12.0110           0   0.00000     -0.301140E-02
       216 PROA     16       VAL      HB       HA1      0.900000E-01   1.00800           0   0.00000     -0.301140E-02
       217 PROA     16       VAL      CG1      CT3     -0.270000       12.0110           0   0.00000     -0.301140E-02
       218 PROA     16       VAL      HG11     HA3      0.900000E-01   1.00800           0   0.00000     -0.301140E-02
       219 PROA     16       VAL      HG12     HA3      0.900000E-01   1.00800           0   0.00000     -0.301140E-02
       220 PROA     16       VAL      HG13     HA3      0.900000E-01   1.00800           0   0.00000     -0.301140E-02
       221 PROA     16       VAL      CG2      CT3     -0.270000       12.0110           0   0.00000     -0.301140E-02
       222 PROA     16       VAL      HG21     HA3      0.900000E-01   1.00800           0   0.00000     -0.301140E-02
       223 PROA     16       VAL      HG22     HA3      0.900000E-01   1.00800           0   0.00000     -0.301140E-02
       224 PROA     16       VAL      HG23     HA3      0.900000E-01   1.00800           0   0.00000     -0.301140E-02
       225 PROA     16       VAL      C        C        0.510000       12.0110           0   0.00000     -0.301140E-02
       226 PROA     16       VAL      O        O       -0.510000       15.9990           0   0.00000     -0.301140E-02
       227 PROA     17       GLU      N        NH1     -0.470000       14.0070           0   0.00000     -0.301140E-02
       228 PROA     17       GLU      HN       H        0.310000       1.00800           0   0.00000     -0.301140E-02
       229 PROA     17       GLU      CA       CT1      0.700000E-01   12.0110           0   0.00000     -0.301140E-02
       230 PROA     17       GLU      HA       HB1      0.900000E-01   1.00800           0   0.00000     -0.301140E-02
       231 PROA     17       GLU      CB       CT2A    -0.180000       12.0110           0   0.00000     -0.301140E-02
       232 PROA     17       GLU      HB1      HA2      0.900000E-01   1.00800           0   0.00000     -0.301140E-02
       233 PROA     17       GLU      HB2      HA2      0.900000E-01   1.00800           0   0.00000     -0.301140E-02
       234 PROA     17       GLU      CG       CT2     -0.280000       12.0110           0   0.00000     -0.301140E-02
       235 PROA     17       GLU      HG1      HA2      0.900000E-01   1.00800           0   0.00000     -0.301140E-02
       236 PROA     17       GLU      HG2      HA2      0.900000E-01   1.00800           0   0.00000     -0.301140E-02
       237 PROA     17       GLU      CD       CC       0.620000       12.0110           0   0.00000     -0.301140E-02
       238 PROA     17       GLU      OE1      OC      -0.760000       15.9990           0   0.00000     -0.301140E-02
       239 PROA     17       GLU      OE2      OC      -0.760000       15.9990           0   0.00000     -0.301140E-02
       240 PROA     17       GLU      C        C        0.510000       12.0110           0   0.00000     -0.301140E-02
       241 PROA     17       GLU      O        O       -0.510000       15.9990           0   0.00000     -0.301140E-02
       242 PROA     18       LYS      N        NH1     -0.470000       14.0070           0   0.00000     -0.301140E-02
       243 PROA     18       LYS      HN       H        0.310000       1.00800           0   0.00000     -0.301140E-02
       244 PROA     18       LYS      CA       CT1      0.700000E-01   12.0110           0   0.00000     -0.301140E-02
       245 PROA     18       LYS      HA       HB1      0.900000E-01   1.00800           0   0.00000     -0.301140E-02
       246 PROA     18       LYS      CB       CT2     -0.180000       12.0110           0   0.00000     -0.301140E-02
       247 PROA     18       LYS      HB1      HA2      0.900000E-01   1.00800           0   0.00000     -0.301140E-02
       248 PROA     18       LYS      HB2      HA2      0.900000E-01   1.00800           0   0.00000     -0.301140E-02
       249 PROA     18       LYS      CG       CT2     -0.180000       12.0110           0   0.00000     -0.301140E-02
       250 PROA     18       LYS      HG1      HA2      0.900000E-01   1.00800           0   0.00000     -0.301140E-02
       251 PROA     18       LYS      HG2      HA2      0.900000E-01   1.00800           0   0.00000     -0.301140E-02
       252 PROA     18       LYS      CD       CT2     -0.180000       12.0110           0   0.00000     -0.301140E-02
       253 PROA     18       LYS      HD1      HA2      0.900000E-01   1.00800           0   0.00000     -0.301140E-02
       254 PROA     18       LYS      HD2      HA2      0.900000E-01   1.00800           0   0.00000     -0.301140E-02
       255 PROA     18       LYS      CE       CT2      0.210000       12.0110           0   0.00000     -0.301140E-02
       256 PROA     18       LYS      HE1      HA2      0.500000E-01   1.00800           0   0.00000     -0.301140E-02
       257 PROA     18       LYS      HE2      HA2      0.500000E-01   1.00800           0   0.00000     -0.301140E-02
       258 PROA     18       LYS      NZ       NH3     -0.300000       14.0070           0   0.00000     -0.301140E-02
       259 PROA     18       LYS      HZ1      HC       0.330000       1.00800           0   0.00000     -0.301140E-02
       260 PROA     18       LYS      HZ2      HC       0.330000       1.00800           0   0.00000     -0.301140E-02
       261 PROA     18       LYS      HZ3      HC       0.330000       1.00800           0   0.00000     -0.301140E-02
       262 PROA     18       LYS      C        C        0.510000       12.0110           0   0.00000     -0.301140E-02
       263 PROA     18       LYS      O        O       -0.510000       15.9990           0   0.00000     -0.301140E-02
       264 PROA     19       ALA      N        NH1     -0.470000       14.0070           0   0.00000     -0.301140E-02
       265 PROA     19       ALA      HN       H        0.310000       1.00800           0   0.00000     -0.301140E-02
       266 PROA     19       ALA      CA       CT1      0.700000E-01   12.0110           0   0.00000     -0.301140E-02
       267 PROA     19       ALA      HA       HB1      0.900000E-01   1.00800           0   0.00000     -0.301140E-02
       268 PROA     19       ALA      CB       CT3     -0.270000       12.0110           0   0.00000     -0.301140E-02
       269 PROA     19       ALA      HB1      HA3      0.900000E-01   1.00800           0   0.00000     -0.301140E-02
       270 PROA     19       ALA      HB2      HA3      0.900000E-01   1.00800           0   0.00000     -0.301140E-02
       271 PROA     19       ALA      HB3      HA3      0.900000E-01   1.00800           0   0.00000     -0.301140E-02
       272 PROA     19       ALA      C        C        0.510000       12.0110           0   0.00000     -0.301140E-02
       273 PROA     19       ALA      O        O       -0.510000       15.9990           0   0.00000     -0.301140E-02
       274 PROA     20       LYS      N        NH1     -0.470000       14.0070           0   0.00000     -0.301140E-02
       275 PROA     20       LYS      HN       H        0.310000       1.00800           0   0.00000     -0.301140E-02
       276 PROA     20       LYS      CA       CT1      0.700000E-01   12.0110           0   0.00000     -0.301140E-02
       277 PROA     20       LYS      HA       HB1      0.900000E-01   1.00800           0   0.00000     -0.301140E-02
       278 PROA     20       LYS      CB       CT2     -0.180000       12.0110           0   0.00000     -0.301140E-02
       279 PROA     20       LYS      HB1      HA2      0.900000E-01   1.00800           0   0.00000     -0.301140E-02
       280 PROA     20       LYS      HB2      HA2      0.900000E-01   1.00800           0   0.00000     -0.301140E-02
       281 PROA     20       LYS      CG       CT2     -0.180000       12.0110           0   0.00000     -0.301140E-02
       282 PROA     20       LYS      HG1      HA2      0.900000E-01   1.00800           0   0.00000     -0.301140E-02
       283 PROA     20       LYS      HG2      HA2      0.900000E-01   1.00800           0   0.00000     -0.301140E-02
       284 PROA     20       LYS      CD       CT2     -0.180000       12.0110           0   0.00000     -0.301140E-02
       285 PROA     20       LYS      HD1      HA2      0.900000E-01   1.00800           0   0.00000     -0.301140E-02
       286 PROA     20       LYS      HD2      HA2      0.900000E-01   1.00800           0   0.00000     -0.301140E-02
       287 PROA     20       LYS      CE       CT2      0.210000       12.0110           0   0.00000     -0.301140E-02
       288 PROA     20       LYS      HE1      HA2      0.500000E-01   1.00800           0   0.00000     -0.301140E-02
       289 PROA     20       LYS      HE2      HA2      0.500000E-01   1.00800           0   0.00000     -0.301140E-02
       290 PROA     20       LYS      NZ       NH3     -0.300000       14.0070           0   0.00000     -0.301140E-02
       291 PROA     20       LYS      HZ1      HC       0.330000       1.00800           0   0.00000     -0.301140E-02
       292 PROA     20       LYS      HZ2      HC       0.330000       1.00800           0   0.00000     -0.301140E-02
       293 PROA     20       LYS      HZ3      HC       0.330000       1.00800           0   0.00000     -0.301140E-02
       294 PROA     20       LYS      C        C        0.510000       12.0110           0   0.00000     -0.301140E-02
       295 PROA     20       LYS      O        O       -0.510000       15.9990           0   0.00000     -0.301140E-02
       296 PROA     21       LYS      N        NH1     -0.470000       14.0070           0   0.00000     -0.301140E-02
       297 PROA     21       LYS      HN       H        0.310000       1.00800           0   0.00000     -0.301140E-02
       298 PROA     21       LYS      CA       CT1      0.700000E-01   12.0110           0   0.00000     -0.301140E-02
       299 PROA     21       LYS      HA       HB1      0.900000E-01   1.00800           0   0.00000     -0.301140E-02
       300 PROA     21       LYS      CB       CT2     -0.180000       12.0110           0   0.00000     -0.301140E-02
       301 PROA     21       LYS      HB1      HA2      0.900000E-01   1.00800           0   0.00000     -0.301140E-02
       302 PROA     21       LYS      HB2      HA2      0.900000E-01   1.00800           0   0.00000     -0.301140E-02
       303 PROA     21       LYS      CG       CT2     -0.180000       12.0110           0   0.00000     -0.301140E-02
       304 PROA     21       LYS      HG1      HA2      0.900000E-01   1.00800           0   0.00000     -0.301140E-02
       305 PROA     21       LYS      HG2      HA2      0.900000E-01   1.00800           0   0.00000     -0.301140E-02
       306 PROA     21       LYS      CD       CT2     -0.180000       12.0110           0   0.00000     -0.301140E-02
       307 PROA     21       LYS      HD1      HA2      0.900000E-01   1.00800           0   0.00000     -0.301140E-02
       308 PROA     21       LYS      HD2      HA2      0.900000E-01   1.00800           0   0.00000     -0.301140E-02
       309 PROA     21       LYS      CE       CT2      0.210000       12.0110           0   0.00000     -0.301140E-02
       310 PROA     21       LYS      HE1      HA2      0.500000E-01   1.00800           0   0.00000     -0.301140E-02
       311 PROA     21       LYS      HE2      HA2      0.500000E-01   1.00800           0   0.00000     -0.301140E-02
       312 PROA     21       LYS      NZ       NH3     -0.300000       14.0070           0   0.00000     -0.301140E-02
       313 PROA     21       LYS      HZ1      HC       0.330000       1.00800           0   0.00000     -0.301140E-02
       314 PROA     21       LYS      HZ2      HC       0.330000       1.00800           0   0.00000     -0.301140E-02
       315 PROA     21       LYS      HZ3      HC       0.330000       1.00800           0   0.00000     -0.301140E-02
       316 PROA     21       LYS      C        C        0.510000       12.0110           0   0.00000     -0.301140E-02
       317 PROA     21       LYS      O        O       -0.510000       15.9990           0   0.00000     -0.301140E-02
       318 PROA     22       LYS      N        NH1     -0.470000       14.0070           0   0.00000     -0.301140E-02
       319 PROA     22       LYS      HN       H        0.310000       1.00800           0   0.00000     -0.301140E-02
       320 PROA     22       LYS      CA       CT1      0.700000E-01   12.0110           0   0.00000     -0.301140E-02
       321 PROA     22       LYS      HA       HB1      0.900000E-01   1.00800           0   0.00000     -0.301140E-02
       322 PROA     22       LYS      CB       CT2     -0.180000       12.0110           0   0.00000     -0.301140E-02
       323 PROA     22       LYS      HB1      HA2      0.900000E-01   1.00800           0   0.00000     -0.301140E-02
       324 PROA     22       LYS      HB2      HA2      0.900000E-01   1.00800           0   0.00000     -0.301140E-02
       325 PROA     22       LYS      CG       CT2     -0.180000       12.0110           0   0.00000     -0.301140E-02
       326 PROA     22       LYS      HG1      HA2      0.900000E-01   1.00800           0   0.00000     -0.301140E-02
       327 PROA     22       LYS      HG2      HA2      0.900000E-01   1.00800           0   0.00000     -0.301140E-02
       328 PROA     22       LYS      CD       CT2     -0.180000       12.0110           0   0.00000     -0.301140E-02
       329 PROA     22       LYS      HD1      HA2      0.900000E-01   1.00800           0   0.00000     -0.301140E-02
       330 PROA     22       LYS      HD2      HA2      0.900000E-01   1.00800           0   0.00000     -0.301140E-02
       331 PROA     22       LYS      CE       CT2      0.210000       12.0110           0   0.00000     -0.301140E-02
       332 PROA     22       LYS      HE1      HA2      0.500000E-01   1.00800           0   0.00000     -0.301140E-02
       333 PROA     22       LYS      HE2      HA2      0.500000E-01   1.00800           0   0.00000     -0.301140E-02
       334 PROA     22       LYS      NZ       NH3     -0.300000       14.0070           0   0.00000     -0.301140E-02
       335 PROA     22       LYS      HZ1      HC       0.330000       1.00800           0   0.00000     -0.301140E-02
       336 PROA     22       LYS      HZ2      HC       0.330000       1.00800           0   0.00000     -0.301140E-02
       337 PROA     22       LYS      HZ3      HC       0.330000       1.00800           0   0.00000     -0.301140E-02
       338 PROA     22       LYS      C        C        0.510000       12.0110           0   0.00000     -0.301140E-02
       339 PROA     22       LYS      O        O       -0.510000       15.9990           0   0.00000     -0.301140E-02
       340 PROA     23       LEU      N        NH1     -0.470000       14.0070           0   0.00000     -0.301140E-02
       341 PROA     23       LEU      HN       H        0.310000       1.00800           0   0.00000     -0.301140E-02
       342 PROA     23       LEU      CA       CT1      0.700000E-01   12.0110           0   0.00000     -0.301140E-02
       343 PROA     23       LEU      HA       HB1      0.900000E-01   1.00800           0   0.00000     -0.301140E-02
       344 PROA     23       LEU      CB       CT2     -0.180000       12.0110           0   0.00000     -0.301140E-02
       345 PROA     23       LEU      HB1      HA2      0.900000E-01   1.00800           0   0.00000     -0.301140E-02
       346 PROA     23       LEU      HB2      HA2      0.900000E-01   1.00800           0   0.00000     -0.301140E-02
       347 PROA     23       LEU      CG       CT1     -0.900000E-01   12.0110           0   0.00000     -0.301140E-02
       348 PROA     23       LEU      HG       HA1      0.900000E-01   1.00800           0   0.00000     -0.301140E-02
       349 PROA     23       LEU      CD1      CT3     -0.270000       12.0110           0   0.00000     -0.301140E-02
       350 PROA     23       LEU      HD11     HA3      0.900000E-01   1.00800           0   0.00000     -0.301140E-02
       351 PROA     23       LEU      HD12     HA3      0.900000E-01   1.00800           0   0.00000     -0.301140E-02
       352 PROA     23       LEU      HD13     HA3      0.900000E-01   1.00800           0   0.00000     -0.301140E-02
       353 PROA     23       LEU      CD2      CT3     -0.270000       12.0110           0   0.00000     -0.301140E-02
       354 PROA     23       LEU      HD21     HA3      0.900000E-01   1.00800           0   0.00000     -0.301140E-02
       355 PROA     23       LEU      HD22     HA3      0.900000E-01   1.00800           0   0.00000     -0.301140E-02
       356 PROA     23       LEU      HD23     HA3      0.900000E-01   1.00800           0   0.00000     -0.301140E-02
       357 PROA     23       LEU      C        C        0.510000       12.0110           0   0.00000     -0.301140E-02
       358 PROA     23       LEU      O        O       -0.510000       15.9990           0   0.00000     -0.301140E-02
       359 PROA     24       ARG      N        NH1     -0.470000       14.0070           0   0.00000     -0.301140E-02
       360 PROA     24       ARG      HN       H        0.310000       1.00800           0   0.00000     -0.301140E-02
       361 PROA     24       ARG      CA       CT1      0.700000E-01   12.0110           0   0.00000     -0.301140E-02
       362 PROA     24       ARG      HA       HB1      0.900000E-01   1.00800           0   0.00000     -0.301140E-02
       363 PROA     24       ARG      CB       CT2     -0.180000       12.0110           0   0.00000     -0.301140E-02
       364 PROA     24       ARG      HB1      HA2      0.900000E-01   1.00800           0   0.00000     -0.301140E-02
       365 PROA     24       ARG      HB2      HA2      0.900000E-01   1.00800           0   0.00000     -0.301140E-02
       366 PROA     24       ARG      CG       CT2     -0.180000       12.0110           0   0.00000     -0.301140E-02
       367 PROA     24       ARG      HG1      HA2      0.900000E-01   1.00800           0   0.00000     -0.301140E-02
       368 PROA     24       ARG      HG2      HA2      0.900000E-01   1.00800           0   0.00000     -0.301140E-02
       369 PROA     24       ARG      CD       CT2      0.200000       12.0110           0   0.00000     -0.301140E-02
       370 PROA     24       ARG      HD1      HA2      0.900000E-01   1.00800           0   0.00000     -0.301140E-02
       371 PROA     24       ARG      HD2      HA2      0.900000E-01   1.00800           0   0.00000     -0.301140E-02
       372 PROA     24       ARG      NE       NC2     -0.700000       14.0070           0   0.00000     -0.301140E-02
       373 PROA     24       ARG      HE       HC       0.440000       1.00800           0   0.00000     -0.301140E-02
       374 PROA     24       ARG      CZ       C        0.640000       12.0110           0   0.00000     -0.301140E-02
       375 PROA     24       ARG      NH1      NC2     -0.800000       14.0070           0   0.00000     -0.301140E-02
       376 PROA     24       ARG      HH11     HC       0.460000       1.00800           0   0.00000     -0.301140E-02
       377 PROA     24       ARG      HH12     HC       0.460000       1.00800           0   0.00000     -0.301140E-02
       378 PROA     24       ARG      NH2      NC2     -0.800000       14.0070           0   0.00000     -0.301140E-02
       379 PROA     24       ARG      HH21     HC       0.460000       1.00800           0   0.00000     -0.301140E-02
       380 PROA     24       ARG      HH22     HC       0.460000       1.00800           0   0.00000     -0.301140E-02
       381 PROA     24       ARG      C        C        0.510000       12.0110           0   0.00000     -0.301140E-02
       382 PROA     24       ARG      O        O       -0.510000       15.9990           0   0.00000     -0.301140E-02
       383 PROA     25       GLY      N        NH1     -0.470000       14.0070           0   0.00000     -0.301140E-02
       384 PROA     25       GLY      HN       H        0.310000       1.00800           0   0.00000     -0.301140E-02
       385 PROA     25       GLY      CA       CT2     -0.200000E-01   12.0110           0   0.00000     -0.301140E-02
       386 PROA     25       GLY      HA1      HB2      0.900000E-01   1.00800           0   0.00000     -0.301140E-02
       387 PROA     25       GLY      HA2      HB2      0.900000E-01   1.00800           0   0.00000     -0.301140E-02
       388 PROA     25       GLY      C        C        0.510000       12.0110           0   0.00000     -0.301140E-02
       389 PROA     25       GLY      O        O       -0.510000       15.9990           0   0.00000     -0.301140E-02
       390 PROA     26       PHE      N        NH1     -0.470000       14.0070           0   0.00000     -0.301140E-02
       391 PROA     26       PHE      HN       H        0.310000       1.00800           0   0.00000     -0.301140E-02
       392 PROA     26       PHE      CA       CT1      0.700000E-01   12.0110           0   0.00000     -0.301140E-02
       393 PROA     26       PHE      HA       HB1      0.900000E-01   1.00800           0   0.00000     -0.301140E-02
       394 PROA     26       PHE      CB       CT2     -0.180000       12.0110           0   0.00000     -0.301140E-02
       395 PROA     26       PHE      HB1      HA2      0.900000E-01   1.00800           0   0.00000     -0.301140E-02
       396 PROA     26       PHE      HB2      HA2      0.900000E-01   1.00800           0   0.00000     -0.301140E-02
       397 PROA     26       PHE      CG       CA        0.00000       12.0110           0   0.00000     -0.301140E-02
       398 PROA     26       PHE      CD1      CA      -0.115000       12.0110           0   0.00000     -0.301140E-02
       399 PROA     26       PHE      HD1      HP       0.115000       1.00800           0   0.00000     -0.301140E-02
       400 PROA     26       PHE      CE1      CA      -0.115000       12.0110           0   0.00000     -0.301140E-02
       401 PROA     26       PHE      HE1      HP       0.115000       1.00800           0   0.00000     -0.301140E-02
       402 PROA     26       PHE      CZ       CA      -0.115000       12.0110           0   0.00000     -0.301140E-02
       403 PROA     26       PHE      HZ       HP       0.115000       1.00800           0   0.00000     -0.301140E-02
       404 PROA     26       PHE      CD2      CA      -0.115000       12.0110           0   0.00000     -0.301140E-02
       405 PROA     26       PHE      HD2      HP       0.115000       1.00800           0   0.00000     -0.301140E-02
       406 PROA     26       PHE      CE2      CA      -0.115000       12.0110           0   0.00000     -0.301140E-02
       407 PROA     26       PHE      HE2      HP       0.115000       1.00800           0   0.00000     -0.301140E-02
       408 PROA     26       PHE      C        C        0.510000       12.0110           0   0.00000     -0.301140E-02
       409 PROA     26       PHE      O        O       -0.510000       15.9990           0   0.00000     -0.301140E-02
       410 PROA     27       ILE      N        NH1     -0.470000       14.0070           0   0.00000     -0.301140E-02
       411 PROA     27       ILE      HN       H        0.310000       1.00800           0   0.00000     -0.301140E-02
       412 PROA     27       ILE      CA       CT1      0.700000E-01   12.0110           0   0.00000     -0.301140E-02
       413 PROA     27       ILE      HA       HB1      0.900000E-01   1.00800           0   0.00000     -0.301140E-02
       414 PROA     27       ILE      CB       CT1     -0.900000E-01   12.0110           0   0.00000     -0.301140E-02
       415 PROA     27       ILE      HB       HA1      0.900000E-01   1.00800           0   0.00000     -0.301140E-02
       416 PROA     27       ILE      CG2      CT3     -0.270000       12.0110           0   0.00000     -0.301140E-02
       417 PROA     27       ILE      HG21     HA3      0.900000E-01   1.00800           0   0.00000     -0.301140E-02
       418 PROA     27       ILE      HG22     HA3      0.900000E-01   1.00800           0   0.00000     -0.301140E-02
       419 PROA     27       ILE      HG23     HA3      0.900000E-01   1.00800           0   0.00000     -0.301140E-02
       420 PROA     27       ILE      CG1      CT2     -0.180000       12.0110           0   0.00000     -0.301140E-02
       421 PROA     27       ILE      HG11     HA2      0.900000E-01   1.00800           0   0.00000     -0.301140E-02
       422 PROA     27       ILE      HG12     HA2      0.900000E-01   1.00800           0   0.00000     -0.301140E-02
       423 PROA     27       ILE      CD       CT3     -0.270000       12.0110           0   0.00000     -0.301140E-02
       424 PROA     27       ILE      HD1      HA3      0.900000E-01   1.00800           0   0.00000     -0.301140E-02
       425 PROA     27       ILE      HD2      HA3      0.900000E-01   1.00800           0   0.00000     -0.301140E-02
       426 PROA     27       ILE      HD3      HA3      0.900000E-01   1.00800           0   0.00000     -0.301140E-02
       427 PROA     27       ILE      C        C        0.510000       12.0110           0   0.00000     -0.301140E-02
       428 PROA     27       ILE      O        O       -0.510000       15.9990           0   0.00000     -0.301140E-02
       429 PROA     28       ALA      N        NH1     -0.470000       14.0070           0   0.00000     -0.301140E-02
       430 PROA     28       ALA      HN       H        0.310000       1.00800           0   0.00000     -0.301140E-02
       431 PROA     28       ALA      CA       CT1      0.700000E-01   12.0110           0   0.00000     -0.301140E-02
       432 PROA     28       ALA      HA       HB1      0.900000E-01   1.00800           0   0.00000     -0.301140E-02
       433 PROA     28       ALA      CB       CT3     -0.270000       12.0110           0   0.00000     -0.301140E-02
       434 PROA     28       ALA      HB1      HA3      0.900000E-01   1.00800           0   0.00000     -0.301140E-02
       435 PROA     28       ALA      HB2      HA3      0.900000E-01   1.00800           0   0.00000     -0.301140E-02
       436 PROA     28       ALA      HB3      HA3      0.900000E-01   1.00800           0   0.00000     -0.301140E-02
       437 PROA     28       ALA      C        C        0.510000       12.0110           0   0.00000     -0.301140E-02
       438 PROA     28       ALA      O        O       -0.510000       15.9990           0   0.00000     -0.301140E-02
       439 PROA     29       GLU      N        NH1     -0.470000       14.0070           0   0.00000     -0.301140E-02
       440 PROA     29       GLU      HN       H        0.310000       1.00800           0   0.00000     -0.301140E-02
       441 PROA     29       GLU      CA       CT1      0.700000E-01   12.0110           0   0.00000     -0.301140E-02
       442 PROA     29       GLU      HA       HB1      0.900000E-01   1.00800           0   0.00000     -0.301140E-02
       443 PROA     29       GLU      CB       CT2A    -0.180000       12.0110           0   0.00000     -0.301140E-02
       444 PROA     29       GLU      HB1      HA2      0.900000E-01   1.00800           0   0.00000     -0.301140E-02
       445 PROA     29       GLU      HB2      HA2      0.900000E-01   1.00800           0   0.00000     -0.301140E-02
       446 PROA     29       GLU      CG       CT2     -0.280000       12.0110           0   0.00000     -0.301140E-02
       447 PROA     29       GLU      HG1      HA2      0.900000E-01   1.00800           0   0.00000     -0.301140E-02
       448 PROA     29       GLU      HG2      HA2      0.900000E-01   1.00800           0   0.00000     -0.301140E-02
       449 PROA     29       GLU      CD       CC       0.620000       12.0110           0   0.00000     -0.301140E-02
       450 PROA     29       GLU      OE1      OC      -0.760000       15.9990           0   0.00000     -0.301140E-02
       451 PROA     29       GLU      OE2      OC      -0.760000       15.9990           0   0.00000     -0.301140E-02
       452 PROA     29       GLU      C        C        0.510000       12.0110           0   0.00000     -0.301140E-02
       453 PROA     29       GLU      O        O       -0.510000       15.9990           0   0.00000     -0.301140E-02
       454 PROA     30       LYS      N        NH1     -0.470000       14.0070           0   0.00000     -0.301140E-02
       455 PROA     30       LYS      HN       H        0.310000       1.00800           0   0.00000     -0.301140E-02
       456 PROA     30       LYS      CA       CT1      0.700000E-01   12.0110           0   0.00000     -0.301140E-02
       457 PROA     30       LYS      HA       HB1      0.900000E-01   1.00800           0   0.00000     -0.301140E-02
       458 PROA     30       LYS      CB       CT2     -0.180000       12.0110           0   0.00000     -0.301140E-02
       459 PROA     30       LYS      HB1      HA2      0.900000E-01   1.00800           0   0.00000     -0.301140E-02
       460 PROA     30       LYS      HB2      HA2      0.900000E-01   1.00800           0   0.00000     -0.301140E-02
       461 PROA     30       LYS      CG       CT2     -0.180000       12.0110           0   0.00000     -0.301140E-02
       462 PROA     30       LYS      HG1      HA2      0.900000E-01   1.00800           0   0.00000     -0.301140E-02
       463 PROA     30       LYS      HG2      HA2      0.900000E-01   1.00800           0   0.00000     -0.301140E-02
       464 PROA     30       LYS      CD       CT2     -0.180000       12.0110           0   0.00000     -0.301140E-02
       465 PROA     30       LYS      HD1      HA2      0.900000E-01   1.00800           0   0.00000     -0.301140E-02
       466 PROA     30       LYS      HD2      HA2      0.900000E-01   1.00800           0   0.00000     -0.301140E-02
       467 PROA     30       LYS      CE       CT2      0.210000       12.0110           0   0.00000     -0.301140E-02
       468 PROA     30       LYS      HE1      HA2      0.500000E-01   1.00800           0   0.00000     -0.301140E-02
       469 PROA     30       LYS      HE2      HA2      0.500000E-01   1.00800           0   0.00000     -0.301140E-02
       470 PROA     30       LYS      NZ       NH3     -0.300000       14.0070           0   0.00000     -0.301140E-02
       471 PROA     30       LYS      HZ1      HC       0.330000       1.00800           0   0.00000     -0.301140E-02
       472 PROA     30       LYS      HZ2      HC       0.330000       1.00800           0   0.00000     -0.301140E-02
       473 PROA     30       LYS      HZ3      HC       0.330000       1.00800           0   0.00000     -0.301140E-02
       474 PROA     30       LYS      C        C        0.510000       12.0110           0   0.00000     -0.301140E-02
       475 PROA     30       LYS      O        O       -0.510000       15.9990           0   0.00000     -0.301140E-02
       476 PROA     31       ARG      N        NH1     -0.470000       14.0070           0   0.00000     -0.301140E-02
       477 PROA     31       ARG      HN       H        0.310000       1.00800           0   0.00000     -0.301140E-02
       478 PROA     31       ARG      CA       CT1      0.700000E-01   12.0110           0   0.00000     -0.301140E-02
       479 PROA     31       ARG      HA       HB1      0.900000E-01   1.00800           0   0.00000     -0.301140E-02
       480 PROA     31       ARG      CB       CT2     -0.180000       12.0110           0   0.00000     -0.301140E-02
       481 PROA     31       ARG      HB1      HA2      0.900000E-01   1.00800           0   0.00000     -0.301140E-02
       482 PROA     31       ARG      HB2      HA2      0.900000E-01   1.00800           0   0.00000     -0.301140E-02
       483 PROA     31       ARG      CG       CT2     -0.180000       12.0110           0   0.00000     -0.301140E-02
       484 PROA     31       ARG      HG1      HA2      0.900000E-01   1.00800           0   0.00000     -0.301140E-02
       485 PROA     31       ARG      HG2      HA2      0.900000E-01   1.00800           0   0.00000     -0.301140E-02
       486 PROA     31       ARG      CD       CT2      0.200000       12.0110           0   0.00000     -0.301140E-02
       487 PROA     31       ARG      HD1      HA2      0.900000E-01   1.00800           0   0.00000     -0.301140E-02
       488 PROA     31       ARG      HD2      HA2      0.900000E-01   1.00800           0   0.00000     -0.301140E-02
       489 PROA     31       ARG      NE       NC2     -0.700000       14.0070           0   0.00000     -0.301140E-02
       490 PROA     31       ARG      HE       HC       0.440000       1.00800           0   0.00000     -0.301140E-02
       491 PROA     31       ARG      CZ       C        0.640000       12.0110           0   0.00000     -0.301140E-02
       492 PROA     31       ARG      NH1      NC2     -0.800000       14.0070           0   0.00000     -0.301140E-02
       493 PROA     31       ARG      HH11     HC       0.460000       1.00800           0   0.00000     -0.301140E-02
       494 PROA     31       ARG      HH12     HC       0.460000       1.00800           0   0.00000     -0.301140E-02
       495 PROA     31       ARG      NH2      NC2     -0.800000       14.0070           0   0.00000     -0.301140E-02
       496 PROA     31       ARG      HH21     HC       0.460000       1.00800           0   0.00000     -0.301140E-02
       497 PROA     31       ARG      HH22     HC       0.460000       1.00800           0   0.00000     -0.301140E-02
       498 PROA     31       ARG      C        C        0.510000       12.0110           0   0.00000     -0.301140E-02
       499 PROA     31       ARG      O        O       -0.510000       15.9990           0   0.00000     -0.301140E-02
       500 PROA     32       CYS      N        NH1     -0.470000       14.0070           0   0.00000     -0.301140E-02
       501 PROA     32       CYS      HN       H        0.310000       1.00800           0   0.00000     -0.301140E-02
       502 PROA     32       CYS      CA       CT1      0.700000E-01   12.0110           0   0.00000     -0.301140E-02
       503 PROA     32       CYS      HA       HB1      0.900000E-01   1.00800           0   0.00000     -0.301140E-02
       504 PROA     32       CYS      CB       CT2     -0.110000       12.0110           0   0.00000     -0.301140E-02
       505 PROA     32       CYS      HB1      HA2      0.900000E-01   1.00800           0   0.00000     -0.301140E-02
       506 PROA     32       CYS      HB2      HA2      0.900000E-01   1.00800           0   0.00000     -0.301140E-02
       507 PROA     32       CYS      SG       S       -0.230000       32.0600           0   0.00000     -0.301140E-02
       508 PROA     32       CYS      HG1      HS       0.160000       1.00800           0   0.00000     -0.301140E-02
       509 PROA     32       CYS      C        C        0.510000       12.0110           0   0.00000     -0.301140E-02
       510 PROA     32       CYS      O        O       -0.510000       15.9990           0   0.00000     -0.301140E-02
       511 PROA     33       ALA      N        NH1     -0.470000       14.0070           0   0.00000     -0.301140E-02
       512 PROA     33       ALA      HN       H        0.310000       1.00800           0   0.00000     -0.301140E-02
       513 PROA     33       ALA      CA       CT1      0.700000E-01   12.0110           0   0.00000     -0.301140E-02
       514 PROA     33       ALA      HA       HB1      0.900000E-01   1.00800           0   0.00000     -0.301140E-02
       515 PROA     33       ALA      CB       CT3     -0.270000       12.0110           0   0.00000     -0.301140E-02
       516 PROA     33       ALA      HB1      HA3      0.900000E-01   1.00800           0   0.00000     -0.301140E-02
       517 PROA     33       ALA      HB2      HA3      0.900000E-01   1.00800           0   0.00000     -0.301140E-02
       518 PROA     33       ALA      HB3      HA3      0.900000E-01   1.00800           0   0.00000     -0.301140E-02
       519 PROA     33       ALA      C        C        0.510000       12.0110           0   0.00000     -0.301140E-02
       520 PROA     33       ALA      O        O       -0.510000       15.9990           0   0.00000     -0.301140E-02
       521 PROA     34       PRO      N        N       -0.290000       14.0070           0   0.00000     -0.301140E-02
       522 PROA     34       PRO      CD       CP3       0.00000       12.0110           0   0.00000     -0.301140E-02
       523 PROA     34       PRO      HD1      HA2      0.900000E-01   1.00800           0   0.00000     -0.301140E-02
       524 PROA     34       PRO      HD2      HA2      0.900000E-01   1.00800           0   0.00000     -0.301140E-02
       525 PROA     34       PRO      CA       CP1      0.200000E-01   12.0110           0   0.00000     -0.301140E-02
       526 PROA     34       PRO      HA       HB1      0.900000E-01   1.00800           0   0.00000     -0.301140E-02
       527 PROA     34       PRO      CB       CP2     -0.180000       12.0110           0   0.00000     -0.301140E-02
       528 PROA     34       PRO      HB1      HA2      0.900000E-01   1.00800           0   0.00000     -0.301140E-02
       529 PROA     34       PRO      HB2      HA2      0.900000E-01   1.00800           0   0.00000     -0.301140E-02
       530 PROA     34       PRO      CG       CP2     -0.180000       12.0110           0   0.00000     -0.301140E-02
       531 PROA     34       PRO      HG1      HA2      0.900000E-01   1.00800           0   0.00000     -0.301140E-02
       532 PROA     34       PRO      HG2      HA2      0.900000E-01   1.00800           0   0.00000     -0.301140E-02
       533 PROA     34       PRO      C        C        0.510000       12.0110           0   0.00000     -0.301140E-02
       534 PROA     34       PRO      O        O       -0.510000       15.9990           0   0.00000     -0.301140E-02
       535 PROA     35       LEU      N        NH1     -0.470000       14.0070           0   0.00000     -0.301140E-02
       536 PROA     35       LEU      HN       H        0.310000       1.00800           0   0.00000     -0.301140E-02
       537 PROA     35       LEU      CA       CT1      0.700000E-01   12.0110           0   0.00000     -0.301140E-02
       538 PROA     35       LEU      HA       HB1      0.900000E-01   1.00800           0   0.00000     -0.301140E-02
       539 PROA     35       LEU      CB       CT2     -0.180000       12.0110           0   0.00000     -0.301140E-02
       540 PROA     35       LEU      HB1      HA2      0.900000E-01   1.00800           0   0.00000     -0.301140E-02
       541 PROA     35       LEU      HB2      HA2      0.900000E-01   1.00800           0   0.00000     -0.301140E-02
       542 PROA     35       LEU      CG       CT1     -0.900000E-01   12.0110           0   0.00000     -0.301140E-02
       543 PROA     35       LEU      HG       HA1      0.900000E-01   1.00800           0   0.00000     -0.301140E-02
       544 PROA     35       LEU      CD1      CT3     -0.270000       12.0110           0   0.00000     -0.301140E-02
       545 PROA     35       LEU      HD11     HA3      0.900000E-01   1.00800           0   0.00000     -0.301140E-02
       546 PROA     35       LEU      HD12     HA3      0.900000E-01   1.00800           0   0.00000     -0.301140E-02
       547 PROA     35       LEU      HD13     HA3      0.900000E-01   1.00800           0   0.00000     -0.301140E-02
       548 PROA     35       LEU      CD2      CT3     -0.270000       12.0110           0   0.00000     -0.301140E-02
       549 PROA     35       LEU      HD21     HA3      0.900000E-01   1.00800           0   0.00000     -0.301140E-02
       550 PROA     35       LEU      HD22     HA3      0.900000E-01   1.00800           0   0.00000     -0.301140E-02
       551 PROA     35       LEU      HD23     HA3      0.900000E-01   1.00800           0   0.00000     -0.301140E-02
       552 PROA     35       LEU      C        C        0.510000       12.0110           0   0.00000     -0.301140E-02
       553 PROA     35       LEU      O        O       -0.510000       15.9990           0   0.00000     -0.301140E-02
       554 PROA     36       MET      N        NH1     -0.470000       14.0070           0   0.00000     -0.301140E-02
       555 PROA     36       MET      HN       H        0.310000       1.00800           0   0.00000     -0.301140E-02
       556 PROA     36       MET      CA       CT1      0.700000E-01   12.0110           0   0.00000     -0.301140E-02
       557 PROA     36       MET      HA       HB1      0.900000E-01   1.00800           0   0.00000     -0.301140E-02
       558 PROA     36       MET      CB       CT2     -0.180000       12.0110           0   0.00000     -0.301140E-02
       559 PROA     36       MET      HB1      HA2      0.900000E-01   1.00800           0   0.00000     -0.301140E-02
       560 PROA     36       MET      HB2      HA2      0.900000E-01   1.00800           0   0.00000     -0.301140E-02
       561 PROA     36       MET      CG       CT2     -0.140000       12.0110           0   0.00000     -0.301140E-02
       562 PROA     36       MET      HG1      HA2      0.900000E-01   1.00800           0   0.00000     -0.301140E-02
       563 PROA     36       MET      HG2      HA2      0.900000E-01   1.00800           0   0.00000     -0.301140E-02
       564 PROA     36       MET      SD       S       -0.900000E-01   32.0600           0   0.00000     -0.301140E-02
       565 PROA     36       MET      CE       CT3     -0.220000       12.0110           0   0.00000     -0.301140E-02
       566 PROA     36       MET      HE1      HA3      0.900000E-01   1.00800           0   0.00000     -0.301140E-02
       567 PROA     36       MET      HE2      HA3      0.900000E-01   1.00800           0   0.00000     -0.301140E-02
       568 PROA     36       MET      HE3      HA3      0.900000E-01   1.00800           0   0.00000     -0.301140E-02
       569 PROA     36       MET      C        C        0.510000       12.0110           0   0.00000     -0.301140E-02
       570 PROA     36       MET      O        O       -0.510000       15.9990           0   0.00000     -0.301140E-02
       571 PROA     37       LEU      N        NH1     -0.470000       14.0070           0   0.00000     -0.301140E-02
       572 PROA     37       LEU      HN       H        0.310000       1.00800           0   0.00000     -0.301140E-02
       573 PROA     37       LEU      CA       CT1      0.700000E-01   12.0110           0   0.00000     -0.301140E-02
       574 PROA     37       LEU      HA       HB1      0.900000E-01   1.00800           0   0.00000     -0.301140E-02
       575 PROA     37       LEU      CB       CT2     -0.180000       12.0110           0   0.00000     -0.301140E-02
       576 PROA     37       LEU      HB1      HA2      0.900000E-01   1.00800           0   0.00000     -0.301140E-02
       577 PROA     37       LEU      HB2      HA2      0.900000E-01   1.00800           0   0.00000     -0.301140E-02
       578 PROA     37       LEU      CG       CT1     -0.900000E-01   12.0110           0   0.00000     -0.301140E-02
       579 PROA     37       LEU      HG       HA1      0.900000E-01   1.00800           0   0.00000     -0.301140E-02
       580 PROA     37       LEU      CD1      CT3     -0.270000       12.0110           0   0.00000     -0.301140E-02
       581 PROA     37       LEU      HD11     HA3      0.900000E-01   1.00800           0   0.00000     -0.301140E-02
       582 PROA     37       LEU      HD12     HA3      0.900000E-01   1.00800           0   0.00000     -0.301140E-02
       583 PROA     37       LEU      HD13     HA3      0.900000E-01   1.00800           0   0.00000     -0.301140E-02
       584 PROA     37       LEU      CD2      CT3     -0.270000       12.0110           0   0.00000     -0.301140E-02
       585 PROA     37       LEU      HD21     HA3      0.900000E-01   1.00800           0   0.00000     -0.301140E-02
       586 PROA     37       LEU      HD22     HA3      0.900000E-01   1.00800           0   0.00000     -0.301140E-02
       587 PROA     37       LEU      HD23     HA3      0.900000E-01   1.00800           0   0.00000     -0.301140E-02
       588 PROA     37       LEU      C        C        0.510000       12.0110           0   0.00000     -0.301140E-02
       589 PROA     37       LEU      O        O       -0.510000       15.9990           0   0.00000     -0.301140E-02
       590 PROA     38       ARG      N        NH1     -0.470000       14.0070           0   0.00000     -0.301140E-02
       591 PROA     38       ARG      HN       H        0.310000       1.00800           0   0.00000     -0.301140E-02
       592 PROA     38       ARG      CA       CT1      0.700000E-01   12.0110           0   0.00000     -0.301140E-02
       593 PROA     38       ARG      HA       HB1      0.900000E-01   1.00800           0   0.00000     -0.301140E-02
       594 PROA     38       ARG      CB       CT2     -0.180000       12.0110           0   0.00000     -0.301140E-02
       595 PROA     38       ARG      HB1      HA2      0.900000E-01   1.00800           0   0.00000     -0.301140E-02
       596 PROA     38       ARG      HB2      HA2      0.900000E-01   1.00800           0   0.00000     -0.301140E-02
       597 PROA     38       ARG      CG       CT2     -0.180000       12.0110           0   0.00000     -0.301140E-02
       598 PROA     38       ARG      HG1      HA2      0.900000E-01   1.00800           0   0.00000     -0.301140E-02
       599 PROA     38       ARG      HG2      HA2      0.900000E-01   1.00800           0   0.00000     -0.301140E-02
       600 PROA     38       ARG      CD       CT2     -0.110000       12.0110           0   0.00000     -0.301140E-02
       601 PROA     38       ARG      HD1      HA2      0.900000E-01   1.00800           0   0.00000     -0.301140E-02
       602 PROA     38       ARG      HD2      HA2      0.900000E-01   1.00800           0   0.00000     -0.301140E-02
       603 PROA     38       ARG      NE       NRN1    -0.540000       14.0070           0   0.00000     -0.301140E-02
       604 PROA     38       ARG      HE       HRM1     0.360000       1.00800           0   0.00000     -0.301140E-02
       605 PROA     38       ARG      CZ       CRN1     0.590000       12.0110           0   0.00000     -0.301140E-02
       606 PROA     38       ARG      NH1      NRC4    -0.910000       14.0070           0   0.00000     -0.301140E-02
       607 PROA     38       ARG      HH11     HRP2     0.370000       1.00800           0   0.00000     -0.301140E-02
       608 PROA     38       ARG      NH2      NRN2    -0.600000       14.0070           0   0.00000     -0.301140E-02
       609 PROA     38       ARG      HH21     HRM2     0.330000       1.00800           0   0.00000     -0.301140E-02
       610 PROA     38       ARG      HH22     HRM2     0.330000       1.00800           0   0.00000     -0.301140E-02
       611 PROA     38       ARG      C        C        0.510000       12.0110           0   0.00000     -0.301140E-02
       612 PROA     38       ARG      O        O       -0.510000       15.9990           0   0.00000     -0.301140E-02
       613 PROA     39       LEU      N        NH1     -0.470000       14.0070           0   0.00000     -0.301140E-02
       614 PROA     39       LEU      HN       H        0.310000       1.00800           0   0.00000     -0.301140E-02
       615 PROA     39       LEU      CA       CT1      0.700000E-01   12.0110           0   0.00000     -0.301140E-02
       616 PROA     39       LEU      HA       HB1      0.900000E-01   1.00800           0   0.00000     -0.301140E-02
       617 PROA     39       LEU      CB       CT2     -0.180000       12.0110           0   0.00000     -0.301140E-02
       618 PROA     39       LEU      HB1      HA2      0.900000E-01   1.00800           0   0.00000     -0.301140E-02
       619 PROA     39       LEU      HB2      HA2      0.900000E-01   1.00800           0   0.00000     -0.301140E-02
       620 PROA     39       LEU      CG       CT1     -0.900000E-01   12.0110           0   0.00000     -0.301140E-02
       621 PROA     39       LEU      HG       HA1      0.900000E-01   1.00800           0   0.00000     -0.301140E-02
       622 PROA     39       LEU      CD1      CT3     -0.270000       12.0110           0   0.00000     -0.301140E-02
       623 PROA     39       LEU      HD11     HA3      0.900000E-01   1.00800           0   0.00000     -0.301140E-02
       624 PROA     39       LEU      HD12     HA3      0.900000E-01   1.00800           0   0.00000     -0.301140E-02
       625 PROA     39       LEU      HD13     HA3      0.900000E-01   1.00800           0   0.00000     -0.301140E-02
       626 PROA     39       LEU      CD2      CT3     -0.270000       12.0110           0   0.00000     -0.301140E-02
       627 PROA     39       LEU      HD21     HA3      0.900000E-01   1.00800           0   0.00000     -0.301140E-02
       628 PROA     39       LEU      HD22     HA3      0.900000E-01   1.00800           0   0.00000     -0.301140E-02
       629 PROA     39       LEU      HD23     HA3      0.900000E-01   1.00800           0   0.00000     -0.301140E-02
       630 PROA     39       LEU      C        C        0.510000       12.0110           0   0.00000     -0.301140E-02
       631 PROA     39       LEU      O        O       -0.510000       15.9990           0   0.00000     -0.301140E-02
       632 PROA     40       ALA      N        NH1     -0.470000       14.0070           0   0.00000     -0.301140E-02
       633 PROA     40       ALA      HN       H        0.310000       1.00800           0   0.00000     -0.301140E-02
       634 PROA     40       ALA      CA       CT1      0.700000E-01   12.0110           0   0.00000     -0.301140E-02
       635 PROA     40       ALA      HA       HB1      0.900000E-01   1.00800           0   0.00000     -0.301140E-02
       636 PROA     40       ALA      CB       CT3     -0.270000       12.0110           0   0.00000     -0.301140E-02
       637 PROA     40       ALA      HB1      HA3      0.900000E-01   1.00800           0   0.00000     -0.301140E-02
       638 PROA     40       ALA      HB2      HA3      0.900000E-01   1.00800           0   0.00000     -0.301140E-02
       639 PROA     40       ALA      HB3      HA3      0.900000E-01   1.00800           0   0.00000     -0.301140E-02
       640 PROA     40       ALA      C        C        0.510000       12.0110           0   0.00000     -0.301140E-02
       641 PROA     40       ALA      O        O       -0.510000       15.9990           0   0.00000     -0.301140E-02
       642 PROA     41       TRP      N        NH1     -0.470000       14.0070           0   0.00000     -0.301140E-02
       643 PROA     41       TRP      HN       H        0.310000       1.00800           0   0.00000     -0.301140E-02
       644 PROA     41       TRP      CA       CT1      0.700000E-01   12.0110           0   0.00000     -0.301140E-02
       645 PROA     41       TRP      HA       HB1      0.900000E-01   1.00800           0   0.00000     -0.301140E-02
       646 PROA     41       TRP      CB       CT2     -0.180000       12.0110           0   0.00000     -0.301140E-02
       647 PROA     41       TRP      HB1      HA2      0.900000E-01   1.00800           0   0.00000     -0.301140E-02
       648 PROA     41       TRP      HB2      HA2      0.900000E-01   1.00800           0   0.00000     -0.301140E-02
       649 PROA     41       TRP      CG       CY      -0.300000E-01   12.0110           0   0.00000     -0.301140E-02
       650 PROA     41       TRP      CD1      CA      -0.150000       12.0110           0   0.00000     -0.301140E-02
       651 PROA     41       TRP      HD1      HP       0.220000       1.00800           0   0.00000     -0.301140E-02
       652 PROA     41       TRP      NE1      NY      -0.510000       14.0070           0   0.00000     -0.301140E-02
       653 PROA     41       TRP      HE1      H        0.370000       1.00800           0   0.00000     -0.301140E-02
       654 PROA     41       TRP      CE2      CPT      0.240000       12.0110           0   0.00000     -0.301140E-02
       655 PROA     41       TRP      CD2      CPT      0.110000       12.0110           0   0.00000     -0.301140E-02
       656 PROA     41       TRP      CE3      CAI     -0.250000       12.0110           0   0.00000     -0.301140E-02
       657 PROA     41       TRP      HE3      HP       0.170000       1.00800           0   0.00000     -0.301140E-02
       658 PROA     41       TRP      CZ3      CA      -0.200000       12.0110           0   0.00000     -0.301140E-02
       659 PROA     41       TRP      HZ3      HP       0.140000       1.00800           0   0.00000     -0.301140E-02
       660 PROA     41       TRP      CZ2      CAI     -0.270000       12.0110           0   0.00000     -0.301140E-02
       661 PROA     41       TRP      HZ2      HP       0.160000       1.00800           0   0.00000     -0.301140E-02
       662 PROA     41       TRP      CH2      CA      -0.140000       12.0110           0   0.00000     -0.301140E-02
       663 PROA     41       TRP      HH2      HP       0.140000       1.00800           0   0.00000     -0.301140E-02
       664 PROA     41       TRP      C        C        0.510000       12.0110           0   0.00000     -0.301140E-02
       665 PROA     41       TRP      O        O       -0.510000       15.9990           0   0.00000     -0.301140E-02
       666 PROA     42       HSD      N        NH1     -0.470000       14.0070           0   0.00000     -0.301140E-02
       667 PROA     42       HSD      HN       H        0.310000       1.00800           0   0.00000     -0.301140E-02
       668 PROA     42       HSD      CA       CT1      0.700000E-01   12.0110           0   0.00000     -0.301140E-02
       669 PROA     42       HSD      HA       HB1      0.900000E-01   1.00800           0   0.00000     -0.301140E-02
       670 PROA     42       HSD      CB       CT2     -0.900000E-01   12.0110           0   0.00000     -0.301140E-02
       671 PROA     42       HSD      HB1      HA2      0.900000E-01   1.00800           0   0.00000     -0.301140E-02
       672 PROA     42       HSD      HB2      HA2      0.900000E-01   1.00800           0   0.00000     -0.301140E-02
       673 PROA     42       HSD      ND1      NR1     -0.360000       14.0070           0   0.00000     -0.301140E-02
       674 PROA     42       HSD      HD1      H        0.320000       1.00800           0   0.00000     -0.301140E-02
       675 PROA     42       HSD      CG       CPH1    -0.500000E-01   12.0110           0   0.00000     -0.301140E-02
       676 PROA     42       HSD      CE1      CPH2     0.250000       12.0110           0   0.00000     -0.301140E-02
       677 PROA     42       HSD      HE1      HR1      0.130000       1.00800           0   0.00000     -0.301140E-02
       678 PROA     42       HSD      NE2      NR2     -0.700000       14.0070           0   0.00000     -0.301140E-02
       679 PROA     42       HSD      CD2      CPH1     0.220000       12.0110           0   0.00000     -0.301140E-02
       680 PROA     42       HSD      HD2      HR3      0.100000       1.00800           0   0.00000     -0.301140E-02
       681 PROA     42       HSD      C        C        0.510000       12.0110           0   0.00000     -0.301140E-02
       682 PROA     42       HSD      O        O       -0.510000       15.9990           0   0.00000     -0.301140E-02
       683 PROA     43       SER      N        NH1     -0.470000       14.0070           0   0.00000     -0.301140E-02
       684 PROA     43       SER      HN       H        0.310000       1.00800           0   0.00000     -0.301140E-02
       685 PROA     43       SER      CA       CT1      0.700000E-01   12.0110           0   0.00000     -0.301140E-02
       686 PROA     43       SER      HA       HB1      0.900000E-01   1.00800           0   0.00000     -0.301140E-02
       687 PROA     43       SER      CB       CT2      0.500000E-01   12.0110           0   0.00000     -0.301140E-02
       688 PROA     43       SER      HB1      HA2      0.900000E-01   1.00800           0   0.00000     -0.301140E-02
       689 PROA     43       SER      HB2      HA2      0.900000E-01   1.00800           0   0.00000     -0.301140E-02
       690 PROA     43       SER      OG       OH1     -0.660000       15.9990           0   0.00000     -0.301140E-02
       691 PROA     43       SER      HG1      H        0.430000       1.00800           0   0.00000     -0.301140E-02
       692 PROA     43       SER      C        C        0.510000       12.0110           0   0.00000     -0.301140E-02
       693 PROA     43       SER      O        O       -0.510000       15.9990           0   0.00000     -0.301140E-02
       694 PROA     44       ALA      N        NH1     -0.470000       14.0070           0   0.00000     -0.301140E-02
       695 PROA     44       ALA      HN       H        0.310000       1.00800           0   0.00000     -0.301140E-02
       696 PROA     44       ALA      CA       CT1      0.700000E-01   12.0110           0   0.00000     -0.301140E-02
       697 PROA     44       ALA      HA       HB1      0.900000E-01   1.00800           0   0.00000     -0.301140E-02
       698 PROA     44       ALA      CB       CT3     -0.270000       12.0110           0   0.00000     -0.301140E-02
       699 PROA     44       ALA      HB1      HA3      0.900000E-01   1.00800           0   0.00000     -0.301140E-02
       700 PROA     44       ALA      HB2      HA3      0.900000E-01   1.00800           0   0.00000     -0.301140E-02
       701 PROA     44       ALA      HB3      HA3      0.900000E-01   1.00800           0   0.00000     -0.301140E-02
       702 PROA     44       ALA      C        C        0.510000       12.0110           0   0.00000     -0.301140E-02
       703 PROA     44       ALA      O        O       -0.510000       15.9990           0   0.00000     -0.301140E-02
       704 PROA     45       GLY      N        NH1     -0.470000       14.0070           0   0.00000     -0.301140E-02
       705 PROA     45       GLY      HN       H        0.310000       1.00800           0   0.00000     -0.301140E-02
       706 PROA     45       GLY      CA       CT2     -0.200000E-01   12.0110           0   0.00000     -0.301140E-02
       707 PROA     45       GLY      HA1      HB2      0.900000E-01   1.00800           0   0.00000     -0.301140E-02
       708 PROA     45       GLY      HA2      HB2      0.900000E-01   1.00800           0   0.00000     -0.301140E-02
       709 PROA     45       GLY      C        C        0.510000       12.0110           0   0.00000     -0.301140E-02
       710 PROA     45       GLY      O        O       -0.510000       15.9990           0   0.00000     -0.301140E-02
       711 PROA     46       THR      N        NH1     -0.470000       14.0070           0   0.00000     -0.301140E-02
       712 PROA     46       THR      HN       H        0.310000       1.00800           0   0.00000     -0.301140E-02
       713 PROA     46       THR      CA       CT1      0.700000E-01   12.0110           0   0.00000     -0.301140E-02
       714 PROA     46       THR      HA       HB1      0.900000E-01   1.00800           0   0.00000     -0.301140E-02
       715 PROA     46       THR      CB       CT1      0.140000       12.0110           0   0.00000     -0.301140E-02
       716 PROA     46       THR      HB       HA1      0.900000E-01   1.00800           0   0.00000     -0.301140E-02
       717 PROA     46       THR      OG1      OH1     -0.660000       15.9990           0   0.00000     -0.301140E-02
       718 PROA     46       THR      HG1      H        0.430000       1.00800           0   0.00000     -0.301140E-02
       719 PROA     46       THR      CG2      CT3     -0.270000       12.0110           0   0.00000     -0.301140E-02
       720 PROA     46       THR      HG21     HA3      0.900000E-01   1.00800           0   0.00000     -0.301140E-02
       721 PROA     46       THR      HG22     HA3      0.900000E-01   1.00800           0   0.00000     -0.301140E-02
       722 PROA     46       THR      HG23     HA3      0.900000E-01   1.00800           0   0.00000     -0.301140E-02
       723 PROA     46       THR      C        C        0.510000       12.0110           0   0.00000     -0.301140E-02
       724 PROA     46       THR      O        O       -0.510000       15.9990           0   0.00000     -0.301140E-02
       725 PROA     47       PHE      N        NH1     -0.470000       14.0070           0   0.00000     -0.301140E-02
       726 PROA     47       PHE      HN       H        0.310000       1.00800           0   0.00000     -0.301140E-02
       727 PROA     47       PHE      CA       CT1      0.700000E-01   12.0110           0   0.00000     -0.301140E-02
       728 PROA     47       PHE      HA       HB1      0.900000E-01   1.00800           0   0.00000     -0.301140E-02
       729 PROA     47       PHE      CB       CT2     -0.180000       12.0110           0   0.00000     -0.301140E-02
       730 PROA     47       PHE      HB1      HA2      0.900000E-01   1.00800           0   0.00000     -0.301140E-02
       731 PROA     47       PHE      HB2      HA2      0.900000E-01   1.00800           0   0.00000     -0.301140E-02
       732 PROA     47       PHE      CG       CA        0.00000       12.0110           0   0.00000     -0.301140E-02
       733 PROA     47       PHE      CD1      CA      -0.115000       12.0110           0   0.00000     -0.301140E-02
       734 PROA     47       PHE      HD1      HP       0.115000       1.00800           0   0.00000     -0.301140E-02
       735 PROA     47       PHE      CE1      CA      -0.115000       12.0110           0   0.00000     -0.301140E-02
       736 PROA     47       PHE      HE1      HP       0.115000       1.00800           0   0.00000     -0.301140E-02
       737 PROA     47       PHE      CZ       CA      -0.115000       12.0110           0   0.00000     -0.301140E-02
       738 PROA     47       PHE      HZ       HP       0.115000       1.00800           0   0.00000     -0.301140E-02
       739 PROA     47       PHE      CD2      CA      -0.115000       12.0110           0   0.00000     -0.301140E-02
       740 PROA     47       PHE      HD2      HP       0.115000       1.00800           0   0.00000     -0.301140E-02
       741 PROA     47       PHE      CE2      CA      -0.115000       12.0110           0   0.00000     -0.301140E-02
       742 PROA     47       PHE      HE2      HP       0.115000       1.00800           0   0.00000     -0.301140E-02
       743 PROA     47       PHE      C        C        0.510000       12.0110           0   0.00000     -0.301140E-02
       744 PROA     47       PHE      O        O       -0.510000       15.9990           0   0.00000     -0.301140E-02
       745 PROA     48       ASP      N        NH1     -0.470000       14.0070           0   0.00000     -0.301140E-02
       746 PROA     48       ASP      HN       H        0.310000       1.00800           0   0.00000     -0.301140E-02
       747 PROA     48       ASP      CA       CT1      0.700000E-01   12.0110           0   0.00000     -0.301140E-02
       748 PROA     48       ASP      HA       HB1      0.900000E-01   1.00800           0   0.00000     -0.301140E-02
       749 PROA     48       ASP      CB       CT2A    -0.280000       12.0110           0   0.00000     -0.301140E-02
       750 PROA     48       ASP      HB1      HA2      0.900000E-01   1.00800           0   0.00000     -0.301140E-02
       751 PROA     48       ASP      HB2      HA2      0.900000E-01   1.00800           0   0.00000     -0.301140E-02
       752 PROA     48       ASP      CG       CC       0.620000       12.0110           0   0.00000     -0.301140E-02
       753 PROA     48       ASP      OD1      OC      -0.760000       15.9990           0   0.00000     -0.301140E-02
       754 PROA     48       ASP      OD2      OC      -0.760000       15.9990           0   0.00000     -0.301140E-02
       755 PROA     48       ASP      C        C        0.510000       12.0110           0   0.00000     -0.301140E-02
       756 PROA     48       ASP      O        O       -0.510000       15.9990           0   0.00000     -0.301140E-02
       757 PROA     49       LYS      N        NH1     -0.470000       14.0070           0   0.00000     -0.301140E-02
       758 PROA     49       LYS      HN       H        0.310000       1.00800           0   0.00000     -0.301140E-02
       759 PROA     49       LYS      CA       CT1      0.700000E-01   12.0110           0   0.00000     -0.301140E-02
       760 PROA     49       LYS      HA       HB1      0.900000E-01   1.00800           0   0.00000     -0.301140E-02
       761 PROA     49       LYS      CB       CT2     -0.180000       12.0110           0   0.00000     -0.301140E-02
       762 PROA     49       LYS      HB1      HA2      0.900000E-01   1.00800           0   0.00000     -0.301140E-02
       763 PROA     49       LYS      HB2      HA2      0.900000E-01   1.00800           0   0.00000     -0.301140E-02
       764 PROA     49       LYS      CG       CT2     -0.180000       12.0110           0   0.00000     -0.301140E-02
       765 PROA     49       LYS      HG1      HA2      0.900000E-01   1.00800           0   0.00000     -0.301140E-02
       766 PROA     49       LYS      HG2      HA2      0.900000E-01   1.00800           0   0.00000     -0.301140E-02
       767 PROA     49       LYS      CD       CT2     -0.180000       12.0110           0   0.00000     -0.301140E-02
       768 PROA     49       LYS      HD1      HA2      0.900000E-01   1.00800           0   0.00000     -0.301140E-02
       769 PROA     49       LYS      HD2      HA2      0.900000E-01   1.00800           0   0.00000     -0.301140E-02
       770 PROA     49       LYS      CE       CT2      0.210000       12.0110           0   0.00000     -0.301140E-02
       771 PROA     49       LYS      HE1      HA2      0.500000E-01   1.00800           0   0.00000     -0.301140E-02
       772 PROA     49       LYS      HE2      HA2      0.500000E-01   1.00800           0   0.00000     -0.301140E-02
       773 PROA     49       LYS      NZ       NH3     -0.300000       14.0070           0   0.00000     -0.301140E-02
       774 PROA     49       LYS      HZ1      HC       0.330000       1.00800           0   0.00000     -0.301140E-02
       775 PROA     49       LYS      HZ2      HC       0.330000       1.00800           0   0.00000     -0.301140E-02
       776 PROA     49       LYS      HZ3      HC       0.330000       1.00800           0   0.00000     -0.301140E-02
       777 PROA     49       LYS      C        C        0.510000       12.0110           0   0.00000     -0.301140E-02
       778 PROA     49       LYS      O        O       -0.510000       15.9990           0   0.00000     -0.301140E-02
       779 PROA     50       GLY      N        NH1     -0.470000       14.0070           0   0.00000     -0.301140E-02
       780 PROA     50       GLY      HN       H        0.310000       1.00800           0   0.00000     -0.301140E-02
       781 PROA     50       GLY      CA       CT2     -0.200000E-01   12.0110           0   0.00000     -0.301140E-02
       782 PROA     50       GLY      HA1      HB2      0.900000E-01   1.00800           0   0.00000     -0.301140E-02
       783 PROA     50       GLY      HA2      HB2      0.900000E-01   1.00800           0   0.00000     -0.301140E-02
       784 PROA     50       GLY      C        C        0.510000       12.0110           0   0.00000     -0.301140E-02
       785 PROA     50       GLY      O        O       -0.510000       15.9990           0   0.00000     -0.301140E-02
       786 PROA     51       THR      N        NH1     -0.470000       14.0070           0   0.00000     -0.301140E-02
       787 PROA     51       THR      HN       H        0.310000       1.00800           0   0.00000     -0.301140E-02
       788 PROA     51       THR      CA       CT1      0.700000E-01   12.0110           0   0.00000     -0.301140E-02
       789 PROA     51       THR      HA       HB1      0.900000E-01   1.00800           0   0.00000     -0.301140E-02
       790 PROA     51       THR      CB       CT1      0.140000       12.0110           0   0.00000     -0.301140E-02
       791 PROA     51       THR      HB       HA1      0.900000E-01   1.00800           0   0.00000     -0.301140E-02
       792 PROA     51       THR      OG1      OH1     -0.660000       15.9990           0   0.00000     -0.301140E-02
       793 PROA     51       THR      HG1      H        0.430000       1.00800           0   0.00000     -0.301140E-02
       794 PROA     51       THR      CG2      CT3     -0.270000       12.0110           0   0.00000     -0.301140E-02
       795 PROA     51       THR      HG21     HA3      0.900000E-01   1.00800           0   0.00000     -0.301140E-02
       796 PROA     51       THR      HG22     HA3      0.900000E-01   1.00800           0   0.00000     -0.301140E-02
       797 PROA     51       THR      HG23     HA3      0.900000E-01   1.00800           0   0.00000     -0.301140E-02
       798 PROA     51       THR      C        C        0.510000       12.0110           0   0.00000     -0.301140E-02
       799 PROA     51       THR      O        O       -0.510000       15.9990           0   0.00000     -0.301140E-02
       800 PROA     52       LYS      N        NH1     -0.470000       14.0070           0   0.00000     -0.301140E-02
       801 PROA     52       LYS      HN       H        0.310000       1.00800           0   0.00000     -0.301140E-02
       802 PROA     52       LYS      CA       CT1      0.700000E-01   12.0110           0   0.00000     -0.301140E-02
       803 PROA     52       LYS      HA       HB1      0.900000E-01   1.00800           0   0.00000     -0.301140E-02
       804 PROA     52       LYS      CB       CT2     -0.180000       12.0110           0   0.00000     -0.301140E-02
       805 PROA     52       LYS      HB1      HA2      0.900000E-01   1.00800           0   0.00000     -0.301140E-02
       806 PROA     52       LYS      HB2      HA2      0.900000E-01   1.00800           0   0.00000     -0.301140E-02
       807 PROA     52       LYS      CG       CT2     -0.180000       12.0110           0   0.00000     -0.301140E-02
       808 PROA     52       LYS      HG1      HA2      0.900000E-01   1.00800           0   0.00000     -0.301140E-02
       809 PROA     52       LYS      HG2      HA2      0.900000E-01   1.00800           0   0.00000     -0.301140E-02
       810 PROA     52       LYS      CD       CT2     -0.180000       12.0110           0   0.00000     -0.301140E-02
       811 PROA     52       LYS      HD1      HA2      0.900000E-01   1.00800           0   0.00000     -0.301140E-02
       812 PROA     52       LYS      HD2      HA2      0.900000E-01   1.00800           0   0.00000     -0.301140E-02
       813 PROA     52       LYS      CE       CT2      0.210000       12.0110           0   0.00000     -0.301140E-02
       814 PROA     52       LYS      HE1      HA2      0.500000E-01   1.00800           0   0.00000     -0.301140E-02
       815 PROA     52       LYS      HE2      HA2      0.500000E-01   1.00800           0   0.00000     -0.301140E-02
       816 PROA     52       LYS      NZ       NH3     -0.300000       14.0070           0   0.00000     -0.301140E-02
       817 PROA     52       LYS      HZ1      HC       0.330000       1.00800           0   0.00000     -0.301140E-02
       818 PROA     52       LYS      HZ2      HC       0.330000       1.00800           0   0.00000     -0.301140E-02
       819 PROA     52       LYS      HZ3      HC       0.330000       1.00800           0   0.00000     -0.301140E-02
       820 PROA     52       LYS      C        C        0.510000       12.0110           0   0.00000     -0.301140E-02
       821 PROA     52       LYS      O        O       -0.510000       15.9990           0   0.00000     -0.301140E-02
       822 PROA     53       THR      N        NH1     -0.470000       14.0070           0   0.00000     -0.301140E-02
       823 PROA     53       THR      HN       H        0.310000       1.00800           0   0.00000     -0.301140E-02
       824 PROA     53       THR      CA       CT1      0.700000E-01   12.0110           0   0.00000     -0.301140E-02
       825 PROA     53       THR      HA       HB1      0.900000E-01   1.00800           0   0.00000     -0.301140E-02
       826 PROA     53       THR      CB       CT1      0.140000       12.0110           0   0.00000     -0.301140E-02
       827 PROA     53       THR      HB       HA1      0.900000E-01   1.00800           0   0.00000     -0.301140E-02
       828 PROA     53       THR      OG1      OH1     -0.660000       15.9990           0   0.00000     -0.301140E-02
       829 PROA     53       THR      HG1      H        0.430000       1.00800           0   0.00000     -0.301140E-02
       830 PROA     53       THR      CG2      CT3     -0.270000       12.0110           0   0.00000     -0.301140E-02
       831 PROA     53       THR      HG21     HA3      0.900000E-01   1.00800           0   0.00000     -0.301140E-02
       832 PROA     53       THR      HG22     HA3      0.900000E-01   1.00800           0   0.00000     -0.301140E-02
       833 PROA     53       THR      HG23     HA3      0.900000E-01   1.00800           0   0.00000     -0.301140E-02
       834 PROA     53       THR      C        C        0.510000       12.0110           0   0.00000     -0.301140E-02
       835 PROA     53       THR      O        O       -0.510000       15.9990           0   0.00000     -0.301140E-02
       836 PROA     54       GLY      N        NH1     -0.470000       14.0070           0   0.00000     -0.301140E-02
       837 PROA     54       GLY      HN       H        0.310000       1.00800           0   0.00000     -0.301140E-02
       838 PROA     54       GLY      CA       CT2     -0.200000E-01   12.0110           0   0.00000     -0.301140E-02
       839 PROA     54       GLY      HA1      HB2      0.900000E-01   1.00800           0   0.00000     -0.301140E-02
       840 PROA     54       GLY      HA2      HB2      0.900000E-01   1.00800           0   0.00000     -0.301140E-02
       841 PROA     54       GLY      C        C        0.510000       12.0110           0   0.00000     -0.301140E-02
       842 PROA     54       GLY      O        O       -0.510000       15.9990           0   0.00000     -0.301140E-02
       843 PROA     55       GLY      N        NH1     -0.470000       14.0070           0   0.00000     -0.301140E-02
       844 PROA     55       GLY      HN       H        0.310000       1.00800           0   0.00000     -0.301140E-02
       845 PROA     55       GLY      CA       CT2     -0.200000E-01   12.0110           0   0.00000     -0.301140E-02
       846 PROA     55       GLY      HA1      HB2      0.900000E-01   1.00800           0   0.00000     -0.301140E-02
       847 PROA     55       GLY      HA2      HB2      0.900000E-01   1.00800           0   0.00000     -0.301140E-02
       848 PROA     55       GLY      C        C        0.510000       12.0110           0   0.00000     -0.301140E-02
       849 PROA     55       GLY      O        O       -0.510000       15.9990           0   0.00000     -0.301140E-02
       850 PROA     56       PRO      N        N       -0.290000       14.0070           0   0.00000     -0.301140E-02
       851 PROA     56       PRO      CD       CP3       0.00000       12.0110           0   0.00000     -0.301140E-02
       852 PROA     56       PRO      HD1      HA2      0.900000E-01   1.00800           0   0.00000     -0.301140E-02
       853 PROA     56       PRO      HD2      HA2      0.900000E-01   1.00800           0   0.00000     -0.301140E-02
       854 PROA     56       PRO      CA       CP1      0.200000E-01   12.0110           0   0.00000     -0.301140E-02
       855 PROA     56       PRO      HA       HB1      0.900000E-01   1.00800           0   0.00000     -0.301140E-02
       856 PROA     56       PRO      CB       CP2     -0.180000       12.0110           0   0.00000     -0.301140E-02
       857 PROA     56       PRO      HB1      HA2      0.900000E-01   1.00800           0   0.00000     -0.301140E-02
       858 PROA     56       PRO      HB2      HA2      0.900000E-01   1.00800           0   0.00000     -0.301140E-02
       859 PROA     56       PRO      CG       CP2     -0.180000       12.0110           0   0.00000     -0.301140E-02
       860 PROA     56       PRO      HG1      HA2      0.900000E-01   1.00800           0   0.00000     -0.301140E-02
       861 PROA     56       PRO      HG2      HA2      0.900000E-01   1.00800           0   0.00000     -0.301140E-02
       862 PROA     56       PRO      C        C        0.510000       12.0110           0   0.00000     -0.301140E-02
       863 PROA     56       PRO      O        O       -0.510000       15.9990           0   0.00000     -0.301140E-02
       864 PROA     57       PHE      N        NH1     -0.470000       14.0070           0   0.00000     -0.301140E-02
       865 PROA     57       PHE      HN       H        0.310000       1.00800           0   0.00000     -0.301140E-02
       866 PROA     57       PHE      CA       CT1      0.700000E-01   12.0110           0   0.00000     -0.301140E-02
       867 PROA     57       PHE      HA       HB1      0.900000E-01   1.00800           0   0.00000     -0.301140E-02
       868 PROA     57       PHE      CB       CT2     -0.180000       12.0110           0   0.00000     -0.301140E-02
       869 PROA     57       PHE      HB1      HA2      0.900000E-01   1.00800           0   0.00000     -0.301140E-02
       870 PROA     57       PHE      HB2      HA2      0.900000E-01   1.00800           0   0.00000     -0.301140E-02
       871 PROA     57       PHE      CG       CA        0.00000       12.0110           0   0.00000     -0.301140E-02
       872 PROA     57       PHE      CD1      CA      -0.115000       12.0110           0   0.00000     -0.301140E-02
       873 PROA     57       PHE      HD1      HP       0.115000       1.00800           0   0.00000     -0.301140E-02
       874 PROA     57       PHE      CE1      CA      -0.115000       12.0110           0   0.00000     -0.301140E-02
       875 PROA     57       PHE      HE1      HP       0.115000       1.00800           0   0.00000     -0.301140E-02
       876 PROA     57       PHE      CZ       CA      -0.115000       12.0110           0   0.00000     -0.301140E-02
       877 PROA     57       PHE      HZ       HP       0.115000       1.00800           0   0.00000     -0.301140E-02
       878 PROA     57       PHE      CD2      CA      -0.115000       12.0110           0   0.00000     -0.301140E-02
       879 PROA     57       PHE      HD2      HP       0.115000       1.00800           0   0.00000     -0.301140E-02
       880 PROA     57       PHE      CE2      CA      -0.115000       12.0110           0   0.00000     -0.301140E-02
       881 PROA     57       PHE      HE2      HP       0.115000       1.00800           0   0.00000     -0.301140E-02
       882 PROA     57       PHE      C        C        0.510000       12.0110           0   0.00000     -0.301140E-02
       883 PROA     57       PHE      O        O       -0.510000       15.9990           0   0.00000     -0.301140E-02
       884 PROA     58       GLY      N        NH1     -0.470000       14.0070           0   0.00000     -0.301140E-02
       885 PROA     58       GLY      HN       H        0.310000       1.00800           0   0.00000     -0.301140E-02
       886 PROA     58       GLY      CA       CT2     -0.200000E-01   12.0110           0   0.00000     -0.301140E-02
       887 PROA     58       GLY      HA1      HB2      0.900000E-01   1.00800           0   0.00000     -0.301140E-02
       888 PROA     58       GLY      HA2      HB2      0.900000E-01   1.00800           0   0.00000     -0.301140E-02
       889 PROA     58       GLY      C        C        0.510000       12.0110           0   0.00000     -0.301140E-02
       890 PROA     58       GLY      O        O       -0.510000       15.9990           0   0.00000     -0.301140E-02
       891 PROA     59       THR      N        NH1     -0.470000       14.0070           0   0.00000     -0.301140E-02
       892 PROA     59       THR      HN       H        0.310000       1.00800           0   0.00000     -0.301140E-02
       893 PROA     59       THR      CA       CT1      0.700000E-01   12.0110           0   0.00000     -0.301140E-02
       894 PROA     59       THR      HA       HB1      0.900000E-01   1.00800           0   0.00000     -0.301140E-02
       895 PROA     59       THR      CB       CT1      0.140000       12.0110           0   0.00000     -0.301140E-02
       896 PROA     59       THR      HB       HA1      0.900000E-01   1.00800           0   0.00000     -0.301140E-02
       897 PROA     59       THR      OG1      OH1     -0.660000       15.9990           0   0.00000     -0.301140E-02
       898 PROA     59       THR      HG1      H        0.430000       1.00800           0   0.00000     -0.301140E-02
       899 PROA     59       THR      CG2      CT3     -0.270000       12.0110           0   0.00000     -0.301140E-02
       900 PROA     59       THR      HG21     HA3      0.900000E-01   1.00800           0   0.00000     -0.301140E-02
       901 PROA     59       THR      HG22     HA3      0.900000E-01   1.00800           0   0.00000     -0.301140E-02
       902 PROA     59       THR      HG23     HA3      0.900000E-01   1.00800           0   0.00000     -0.301140E-02
       903 PROA     59       THR      C        C        0.510000       12.0110           0   0.00000     -0.301140E-02
       904 PROA     59       THR      O        O       -0.510000       15.9990           0   0.00000     -0.301140E-02
       905 PROA     60       ILE      N        NH1     -0.470000       14.0070           0   0.00000     -0.301140E-02
       906 PROA     60       ILE      HN       H        0.310000       1.00800           0   0.00000     -0.301140E-02
       907 PROA     60       ILE      CA       CT1      0.700000E-01   12.0110           0   0.00000     -0.301140E-02
       908 PROA     60       ILE      HA       HB1      0.900000E-01   1.00800           0   0.00000     -0.301140E-02
       909 PROA     60       ILE      CB       CT1     -0.900000E-01   12.0110           0   0.00000     -0.301140E-02
       910 PROA     60       ILE      HB       HA1      0.900000E-01   1.00800           0   0.00000     -0.301140E-02
       911 PROA     60       ILE      CG2      CT3     -0.270000       12.0110           0   0.00000     -0.301140E-02
       912 PROA     60       ILE      HG21     HA3      0.900000E-01   1.00800           0   0.00000     -0.301140E-02
       913 PROA     60       ILE      HG22     HA3      0.900000E-01   1.00800           0   0.00000     -0.301140E-02
       914 PROA     60       ILE      HG23     HA3      0.900000E-01   1.00800           0   0.00000     -0.301140E-02
       915 PROA     60       ILE      CG1      CT2     -0.180000       12.0110           0   0.00000     -0.301140E-02
       916 PROA     60       ILE      HG11     HA2      0.900000E-01   1.00800           0   0.00000     -0.301140E-02
       917 PROA     60       ILE      HG12     HA2      0.900000E-01   1.00800           0   0.00000     -0.301140E-02
       918 PROA     60       ILE      CD       CT3     -0.270000       12.0110           0   0.00000     -0.301140E-02
       919 PROA     60       ILE      HD1      HA3      0.900000E-01   1.00800           0   0.00000     -0.301140E-02
       920 PROA     60       ILE      HD2      HA3      0.900000E-01   1.00800           0   0.00000     -0.301140E-02
       921 PROA     60       ILE      HD3      HA3      0.900000E-01   1.00800           0   0.00000     -0.301140E-02
       922 PROA     60       ILE      C        C        0.510000       12.0110           0   0.00000     -0.301140E-02
       923 PROA     60       ILE      O        O       -0.510000       15.9990           0   0.00000     -0.301140E-02
       924 PROA     61       LYS      N        NH1     -0.470000       14.0070           0   0.00000     -0.301140E-02
       925 PROA     61       LYS      HN       H        0.310000       1.00800           0   0.00000     -0.301140E-02
       926 PROA     61       LYS      CA       CT1      0.700000E-01   12.0110           0   0.00000     -0.301140E-02
       927 PROA     61       LYS      HA       HB1      0.900000E-01   1.00800           0   0.00000     -0.301140E-02
       928 PROA     61       LYS      CB       CT2     -0.180000       12.0110           0   0.00000     -0.301140E-02
       929 PROA     61       LYS      HB1      HA2      0.900000E-01   1.00800           0   0.00000     -0.301140E-02
       930 PROA     61       LYS      HB2      HA2      0.900000E-01   1.00800           0   0.00000     -0.301140E-02
       931 PROA     61       LYS      CG       CT2     -0.180000       12.0110           0   0.00000     -0.301140E-02
       932 PROA     61       LYS      HG1      HA2      0.900000E-01   1.00800           0   0.00000     -0.301140E-02
       933 PROA     61       LYS      HG2      HA2      0.900000E-01   1.00800           0   0.00000     -0.301140E-02
       934 PROA     61       LYS      CD       CT2     -0.180000       12.0110           0   0.00000     -0.301140E-02
       935 PROA     61       LYS      HD1      HA2      0.900000E-01   1.00800           0   0.00000     -0.301140E-02
       936 PROA     61       LYS      HD2      HA2      0.900000E-01   1.00800           0   0.00000     -0.301140E-02
       937 PROA     61       LYS      CE       CT2      0.210000       12.0110           0   0.00000     -0.301140E-02
       938 PROA     61       LYS      HE1      HA2      0.500000E-01   1.00800           0   0.00000     -0.301140E-02
       939 PROA     61       LYS      HE2      HA2      0.500000E-01   1.00800           0   0.00000     -0.301140E-02
       940 PROA     61       LYS      NZ       NH3     -0.300000       14.0070           0   0.00000     -0.301140E-02
       941 PROA     61       LYS      HZ1      HC       0.330000       1.00800           0   0.00000     -0.301140E-02
       942 PROA     61       LYS      HZ2      HC       0.330000       1.00800           0   0.00000     -0.301140E-02
       943 PROA     61       LYS      HZ3      HC       0.330000       1.00800           0   0.00000     -0.301140E-02
       944 PROA     61       LYS      C        C        0.510000       12.0110           0   0.00000     -0.301140E-02
       945 PROA     61       LYS      O        O       -0.510000       15.9990           0   0.00000     -0.301140E-02
       946 PROA     62       HSD      N        NH1     -0.470000       14.0070           0   0.00000     -0.301140E-02
       947 PROA     62       HSD      HN       H        0.310000       1.00800           0   0.00000     -0.301140E-02
       948 PROA     62       HSD      CA       CT1      0.700000E-01   12.0110           0   0.00000     -0.301140E-02
       949 PROA     62       HSD      HA       HB1      0.900000E-01   1.00800           0   0.00000     -0.301140E-02
       950 PROA     62       HSD      CB       CT2     -0.900000E-01   12.0110           0   0.00000     -0.301140E-02
       951 PROA     62       HSD      HB1      HA2      0.900000E-01   1.00800           0   0.00000     -0.301140E-02
       952 PROA     62       HSD      HB2      HA2      0.900000E-01   1.00800           0   0.00000     -0.301140E-02
       953 PROA     62       HSD      ND1      NR1     -0.360000       14.0070           0   0.00000     -0.301140E-02
       954 PROA     62       HSD      HD1      H        0.320000       1.00800           0   0.00000     -0.301140E-02
       955 PROA     62       HSD      CG       CPH1    -0.500000E-01   12.0110           0   0.00000     -0.301140E-02
       956 PROA     62       HSD      CE1      CPH2     0.250000       12.0110           0   0.00000     -0.301140E-02
       957 PROA     62       HSD      HE1      HR1      0.130000       1.00800           0   0.00000     -0.301140E-02
       958 PROA     62       HSD      NE2      NR2     -0.700000       14.0070           0   0.00000     -0.301140E-02
       959 PROA     62       HSD      CD2      CPH1     0.220000       12.0110           0   0.00000     -0.301140E-02
       960 PROA     62       HSD      HD2      HR3      0.100000       1.00800           0   0.00000     -0.301140E-02
       961 PROA     62       HSD      C        C        0.510000       12.0110           0   0.00000     -0.301140E-02
       962 PROA     62       HSD      O        O       -0.510000       15.9990           0   0.00000     -0.301140E-02
       963 PROA     63       PRO      N        N       -0.290000       14.0070           0   0.00000     -0.301140E-02
       964 PROA     63       PRO      CD       CP3       0.00000       12.0110           0   0.00000     -0.301140E-02
       965 PROA     63       PRO      HD1      HA2      0.900000E-01   1.00800           0   0.00000     -0.301140E-02
       966 PROA     63       PRO      HD2      HA2      0.900000E-01   1.00800           0   0.00000     -0.301140E-02
       967 PROA     63       PRO      CA       CP1      0.200000E-01   12.0110           0   0.00000     -0.301140E-02
       968 PROA     63       PRO      HA       HB1      0.900000E-01   1.00800           0   0.00000     -0.301140E-02
       969 PROA     63       PRO      CB       CP2     -0.180000       12.0110           0   0.00000     -0.301140E-02
       970 PROA     63       PRO      HB1      HA2      0.900000E-01   1.00800           0   0.00000     -0.301140E-02
       971 PROA     63       PRO      HB2      HA2      0.900000E-01   1.00800           0   0.00000     -0.301140E-02
       972 PROA     63       PRO      CG       CP2     -0.180000       12.0110           0   0.00000     -0.301140E-02
       973 PROA     63       PRO      HG1      HA2      0.900000E-01   1.00800           0   0.00000     -0.301140E-02
       974 PROA     63       PRO      HG2      HA2      0.900000E-01   1.00800           0   0.00000     -0.301140E-02
       975 PROA     63       PRO      C        C        0.510000       12.0110           0   0.00000     -0.301140E-02
       976 PROA     63       PRO      O        O       -0.510000       15.9990           0   0.00000     -0.301140E-02
       977 PROA     64       ALA      N        NH1     -0.470000       14.0070           0   0.00000     -0.301140E-02
       978 PROA     64       ALA      HN       H        0.310000       1.00800           0   0.00000     -0.301140E-02
       979 PROA     64       ALA      CA       CT1      0.700000E-01   12.0110           0   0.00000     -0.301140E-02
       980 PROA     64       ALA      HA       HB1      0.900000E-01   1.00800           0   0.00000     -0.301140E-02
       981 PROA     64       ALA      CB       CT3     -0.270000       12.0110           0   0.00000     -0.301140E-02
       982 PROA     64       ALA      HB1      HA3      0.900000E-01   1.00800           0   0.00000     -0.301140E-02
       983 PROA     64       ALA      HB2      HA3      0.900000E-01   1.00800           0   0.00000     -0.301140E-02
       984 PROA     64       ALA      HB3      HA3      0.900000E-01   1.00800           0   0.00000     -0.301140E-02
       985 PROA     64       ALA      C        C        0.510000       12.0110           0   0.00000     -0.301140E-02
       986 PROA     64       ALA      O        O       -0.510000       15.9990           0   0.00000     -0.301140E-02
       987 PROA     65       GLU      N        NH1     -0.470000       14.0070           0   0.00000     -0.301140E-02
       988 PROA     65       GLU      HN       H        0.310000       1.00800           0   0.00000     -0.301140E-02
       989 PROA     65       GLU      CA       CT1      0.700000E-01   12.0110           0   0.00000     -0.301140E-02
       990 PROA     65       GLU      HA       HB1      0.900000E-01   1.00800           0   0.00000     -0.301140E-02
       991 PROA     65       GLU      CB       CT2A    -0.180000       12.0110           0   0.00000     -0.301140E-02
       992 PROA     65       GLU      HB1      HA2      0.900000E-01   1.00800           0   0.00000     -0.301140E-02
       993 PROA     65       GLU      HB2      HA2      0.900000E-01   1.00800           0   0.00000     -0.301140E-02
       994 PROA     65       GLU      CG       CT2     -0.280000       12.0110           0   0.00000     -0.301140E-02
       995 PROA     65       GLU      HG1      HA2      0.900000E-01   1.00800           0   0.00000     -0.301140E-02
       996 PROA     65       GLU      HG2      HA2      0.900000E-01   1.00800           0   0.00000     -0.301140E-02
       997 PROA     65       GLU      CD       CC       0.620000       12.0110           0   0.00000     -0.301140E-02
       998 PROA     65       GLU      OE1      OC      -0.760000       15.9990           0   0.00000     -0.301140E-02
       999 PROA     65       GLU      OE2      OC      -0.760000       15.9990           0   0.00000     -0.301140E-02
      1000 PROA     65       GLU      C        C        0.510000       12.0110           0   0.00000     -0.301140E-02
      1001 PROA     65       GLU      O        O       -0.510000       15.9990           0   0.00000     -0.301140E-02
      1002 PROA     66       LEU      N        NH1     -0.470000       14.0070           0   0.00000     -0.301140E-02
      1003 PROA     66       LEU      HN       H        0.310000       1.00800           0   0.00000     -0.301140E-02
      1004 PROA     66       LEU      CA       CT1      0.700000E-01   12.0110           0   0.00000     -0.301140E-02
      1005 PROA     66       LEU      HA       HB1      0.900000E-01   1.00800           0   0.00000     -0.301140E-02
      1006 PROA     66       LEU      CB       CT2     -0.180000       12.0110           0   0.00000     -0.301140E-02
      1007 PROA     66       LEU      HB1      HA2      0.900000E-01   1.00800           0   0.00000     -0.301140E-02
      1008 PROA     66       LEU      HB2      HA2      0.900000E-01   1.00800           0   0.00000     -0.301140E-02
      1009 PROA     66       LEU      CG       CT1     -0.900000E-01   12.0110           0   0.00000     -0.301140E-02
      1010 PROA     66       LEU      HG       HA1      0.900000E-01   1.00800           0   0.00000     -0.301140E-02
      1011 PROA     66       LEU      CD1      CT3     -0.270000       12.0110           0   0.00000     -0.301140E-02
      1012 PROA     66       LEU      HD11     HA3      0.900000E-01   1.00800           0   0.00000     -0.301140E-02
      1013 PROA     66       LEU      HD12     HA3      0.900000E-01   1.00800           0   0.00000     -0.301140E-02
      1014 PROA     66       LEU      HD13     HA3      0.900000E-01   1.00800           0   0.00000     -0.301140E-02
      1015 PROA     66       LEU      CD2      CT3     -0.270000       12.0110           0   0.00000     -0.301140E-02
      1016 PROA     66       LEU      HD21     HA3      0.900000E-01   1.00800           0   0.00000     -0.301140E-02
      1017 PROA     66       LEU      HD22     HA3      0.900000E-01   1.00800           0   0.00000     -0.301140E-02
      1018 PROA     66       LEU      HD23     HA3      0.900000E-01   1.00800           0   0.00000     -0.301140E-02
      1019 PROA     66       LEU      C        C        0.510000       12.0110           0   0.00000     -0.301140E-02
      1020 PROA     66       LEU      O        O       -0.510000       15.9990           0   0.00000     -0.301140E-02
      1021 PROA     67       ALA      N        NH1     -0.470000       14.0070           0   0.00000     -0.301140E-02
      1022 PROA     67       ALA      HN       H        0.310000       1.00800           0   0.00000     -0.301140E-02
      1023 PROA     67       ALA      CA       CT1      0.700000E-01   12.0110           0   0.00000     -0.301140E-02
      1024 PROA     67       ALA      HA       HB1      0.900000E-01   1.00800           0   0.00000     -0.301140E-02
      1025 PROA     67       ALA      CB       CT3     -0.270000       12.0110           0   0.00000     -0.301140E-02
      1026 PROA     67       ALA      HB1      HA3      0.900000E-01   1.00800           0   0.00000     -0.301140E-02
      1027 PROA     67       ALA      HB2      HA3      0.900000E-01   1.00800           0   0.00000     -0.301140E-02
      1028 PROA     67       ALA      HB3      HA3      0.900000E-01   1.00800           0   0.00000     -0.301140E-02
      1029 PROA     67       ALA      C        C        0.510000       12.0110           0   0.00000     -0.301140E-02
      1030 PROA     67       ALA      O        O       -0.510000       15.9990           0   0.00000     -0.301140E-02
      1031 PROA     68       HSD      N        NH1     -0.470000       14.0070           0   0.00000     -0.301140E-02
      1032 PROA     68       HSD      HN       H        0.310000       1.00800           0   0.00000     -0.301140E-02
      1033 PROA     68       HSD      CA       CT1      0.700000E-01   12.0110           0   0.00000     -0.301140E-02
      1034 PROA     68       HSD      HA       HB1      0.900000E-01   1.00800           0   0.00000     -0.301140E-02
      1035 PROA     68       HSD      CB       CT2     -0.900000E-01   12.0110           0   0.00000     -0.301140E-02
      1036 PROA     68       HSD      HB1      HA2      0.900000E-01   1.00800           0   0.00000     -0.301140E-02
      1037 PROA     68       HSD      HB2      HA2      0.900000E-01   1.00800           0   0.00000     -0.301140E-02
      1038 PROA     68       HSD      ND1      NR1     -0.360000       14.0070           0   0.00000     -0.301140E-02
      1039 PROA     68       HSD      HD1      H        0.320000       1.00800           0   0.00000     -0.301140E-02
      1040 PROA     68       HSD      CG       CPH1    -0.500000E-01   12.0110           0   0.00000     -0.301140E-02
      1041 PROA     68       HSD      CE1      CPH2     0.250000       12.0110           0   0.00000     -0.301140E-02
      1042 PROA     68       HSD      HE1      HR1      0.130000       1.00800           0   0.00000     -0.301140E-02
      1043 PROA     68       HSD      NE2      NR2     -0.700000       14.0070           0   0.00000     -0.301140E-02
      1044 PROA     68       HSD      CD2      CPH1     0.220000       12.0110           0   0.00000     -0.301140E-02
      1045 PROA     68       HSD      HD2      HR3      0.100000       1.00800           0   0.00000     -0.301140E-02
      1046 PROA     68       HSD      C        C        0.510000       12.0110           0   0.00000     -0.301140E-02
      1047 PROA     68       HSD      O        O       -0.510000       15.9990           0   0.00000     -0.301140E-02
      1048 PROA     69       SER      N        NH1     -0.470000       14.0070           0   0.00000     -0.301140E-02
      1049 PROA     69       SER      HN       H        0.310000       1.00800           0   0.00000     -0.301140E-02
      1050 PROA     69       SER      CA       CT1      0.700000E-01   12.0110           0   0.00000     -0.301140E-02
      1051 PROA     69       SER      HA       HB1      0.900000E-01   1.00800           0   0.00000     -0.301140E-02
      1052 PROA     69       SER      CB       CT2      0.500000E-01   12.0110           0   0.00000     -0.301140E-02
      1053 PROA     69       SER      HB1      HA2      0.900000E-01   1.00800           0   0.00000     -0.301140E-02
      1054 PROA     69       SER      HB2      HA2      0.900000E-01   1.00800           0   0.00000     -0.301140E-02
      1055 PROA     69       SER      OG       OH1     -0.660000       15.9990           0   0.00000     -0.301140E-02
      1056 PROA     69       SER      HG1      H        0.430000       1.00800           0   0.00000     -0.301140E-02
      1057 PROA     69       SER      C        C        0.510000       12.0110           0   0.00000     -0.301140E-02
      1058 PROA     69       SER      O        O       -0.510000       15.9990           0   0.00000     -0.301140E-02
      1059 PROA     70       ALA      N        NH1     -0.470000       14.0070           0   0.00000     -0.301140E-02
      1060 PROA     70       ALA      HN       H        0.310000       1.00800           0   0.00000     -0.301140E-02
      1061 PROA     70       ALA      CA       CT1      0.700000E-01   12.0110           0   0.00000     -0.301140E-02
      1062 PROA     70       ALA      HA       HB1      0.900000E-01   1.00800           0   0.00000     -0.301140E-02
      1063 PROA     70       ALA      CB       CT3     -0.270000       12.0110           0   0.00000     -0.301140E-02
      1064 PROA     70       ALA      HB1      HA3      0.900000E-01   1.00800           0   0.00000     -0.301140E-02
      1065 PROA     70       ALA      HB2      HA3      0.900000E-01   1.00800           0   0.00000     -0.301140E-02
      1066 PROA     70       ALA      HB3      HA3      0.900000E-01   1.00800           0   0.00000     -0.301140E-02
      1067 PROA     70       ALA      C        C        0.510000       12.0110           0   0.00000     -0.301140E-02
      1068 PROA     70       ALA      O        O       -0.510000       15.9990           0   0.00000     -0.301140E-02
      1069 PROA     71       ASN      N        NH1     -0.470000       14.0070           0   0.00000     -0.301140E-02
      1070 PROA     71       ASN      HN       H        0.310000       1.00800           0   0.00000     -0.301140E-02
      1071 PROA     71       ASN      CA       CT1      0.700000E-01   12.0110           0   0.00000     -0.301140E-02
      1072 PROA     71       ASN      HA       HB1      0.900000E-01   1.00800           0   0.00000     -0.301140E-02
      1073 PROA     71       ASN      CB       CT2     -0.180000       12.0110           0   0.00000     -0.301140E-02
      1074 PROA     71       ASN      HB1      HA2      0.900000E-01   1.00800           0   0.00000     -0.301140E-02
      1075 PROA     71       ASN      HB2      HA2      0.900000E-01   1.00800           0   0.00000     -0.301140E-02
      1076 PROA     71       ASN      CG       CC       0.550000       12.0110           0   0.00000     -0.301140E-02
      1077 PROA     71       ASN      OD1      O       -0.550000       15.9990           0   0.00000     -0.301140E-02
      1078 PROA     71       ASN      ND2      NH2     -0.620000       14.0070           0   0.00000     -0.301140E-02
      1079 PROA     71       ASN      HD21     H        0.320000       1.00800           0   0.00000     -0.301140E-02
      1080 PROA     71       ASN      HD22     H        0.300000       1.00800           0   0.00000     -0.301140E-02
      1081 PROA     71       ASN      C        C        0.510000       12.0110           0   0.00000     -0.301140E-02
      1082 PROA     71       ASN      O        O       -0.510000       15.9990           0   0.00000     -0.301140E-02
      1083 PROA     72       ASN      N        NH1     -0.470000       14.0070           0   0.00000     -0.301140E-02
      1084 PROA     72       ASN      HN       H        0.310000       1.00800           0   0.00000     -0.301140E-02
      1085 PROA     72       ASN      CA       CT1      0.700000E-01   12.0110           0   0.00000     -0.301140E-02
      1086 PROA     72       ASN      HA       HB1      0.900000E-01   1.00800           0   0.00000     -0.301140E-02
      1087 PROA     72       ASN      CB       CT2     -0.180000       12.0110           0   0.00000     -0.301140E-02
      1088 PROA     72       ASN      HB1      HA2      0.900000E-01   1.00800           0   0.00000     -0.301140E-02
      1089 PROA     72       ASN      HB2      HA2      0.900000E-01   1.00800           0   0.00000     -0.301140E-02
      1090 PROA     72       ASN      CG       CC       0.550000       12.0110           0   0.00000     -0.301140E-02
      1091 PROA     72       ASN      OD1      O       -0.550000       15.9990           0   0.00000     -0.301140E-02
      1092 PROA     72       ASN      ND2      NH2     -0.620000       14.0070           0   0.00000     -0.301140E-02
      1093 PROA     72       ASN      HD21     H        0.320000       1.00800           0   0.00000     -0.301140E-02
      1094 PROA     72       ASN      HD22     H        0.300000       1.00800           0   0.00000     -0.301140E-02
      1095 PROA     72       ASN      C        C        0.510000       12.0110           0   0.00000     -0.301140E-02
      1096 PROA     72       ASN      O        O       -0.510000       15.9990           0   0.00000     -0.301140E-02
      1097 PROA     73       GLY      N        NH1     -0.470000       14.0070           0   0.00000     -0.301140E-02
      1098 PROA     73       GLY      HN       H        0.310000       1.00800           0   0.00000     -0.301140E-02
      1099 PROA     73       GLY      CA       CT2     -0.200000E-01   12.0110           0   0.00000     -0.301140E-02
      1100 PROA     73       GLY      HA1      HB2      0.900000E-01   1.00800           0   0.00000     -0.301140E-02
      1101 PROA     73       GLY      HA2      HB2      0.900000E-01   1.00800           0   0.00000     -0.301140E-02
      1102 PROA     73       GLY      C        C        0.510000       12.0110           0   0.00000     -0.301140E-02
      1103 PROA     73       GLY      O        O       -0.510000       15.9990           0   0.00000     -0.301140E-02
      1104 PROA     74       LEU      N        NH1     -0.470000       14.0070           0   0.00000     -0.301140E-02
      1105 PROA     74       LEU      HN       H        0.310000       1.00800           0   0.00000     -0.301140E-02
      1106 PROA     74       LEU      CA       CT1      0.700000E-01   12.0110           0   0.00000     -0.301140E-02
      1107 PROA     74       LEU      HA       HB1      0.900000E-01   1.00800           0   0.00000     -0.301140E-02
      1108 PROA     74       LEU      CB       CT2     -0.180000       12.0110           0   0.00000     -0.301140E-02
      1109 PROA     74       LEU      HB1      HA2      0.900000E-01   1.00800           0   0.00000     -0.301140E-02
      1110 PROA     74       LEU      HB2      HA2      0.900000E-01   1.00800           0   0.00000     -0.301140E-02
      1111 PROA     74       LEU      CG       CT1     -0.900000E-01   12.0110           0   0.00000     -0.301140E-02
      1112 PROA     74       LEU      HG       HA1      0.900000E-01   1.00800           0   0.00000     -0.301140E-02
      1113 PROA     74       LEU      CD1      CT3     -0.270000       12.0110           0   0.00000     -0.301140E-02
      1114 PROA     74       LEU      HD11     HA3      0.900000E-01   1.00800           0   0.00000     -0.301140E-02
      1115 PROA     74       LEU      HD12     HA3      0.900000E-01   1.00800           0   0.00000     -0.301140E-02
      1116 PROA     74       LEU      HD13     HA3      0.900000E-01   1.00800           0   0.00000     -0.301140E-02
      1117 PROA     74       LEU      CD2      CT3     -0.270000       12.0110           0   0.00000     -0.301140E-02
      1118 PROA     74       LEU      HD21     HA3      0.900000E-01   1.00800           0   0.00000     -0.301140E-02
      1119 PROA     74       LEU      HD22     HA3      0.900000E-01   1.00800           0   0.00000     -0.301140E-02
      1120 PROA     74       LEU      HD23     HA3      0.900000E-01   1.00800           0   0.00000     -0.301140E-02
      1121 PROA     74       LEU      C        C        0.510000       12.0110           0   0.00000     -0.301140E-02
      1122 PROA     74       LEU      O        O       -0.510000       15.9990           0   0.00000     -0.301140E-02
      1123 PROA     75       ASP      N        NH1     -0.470000       14.0070           0   0.00000     -0.301140E-02
      1124 PROA     75       ASP      HN       H        0.310000       1.00800           0   0.00000     -0.301140E-02
      1125 PROA     75       ASP      CA       CT1      0.700000E-01   12.0110           0   0.00000     -0.301140E-02
      1126 PROA     75       ASP      HA       HB1      0.900000E-01   1.00800           0   0.00000     -0.301140E-02
      1127 PROA     75       ASP      CB       CT2A    -0.280000       12.0110           0   0.00000     -0.301140E-02
      1128 PROA     75       ASP      HB1      HA2      0.900000E-01   1.00800           0   0.00000     -0.301140E-02
      1129 PROA     75       ASP      HB2      HA2      0.900000E-01   1.00800           0   0.00000     -0.301140E-02
      1130 PROA     75       ASP      CG       CC       0.620000       12.0110           0   0.00000     -0.301140E-02
      1131 PROA     75       ASP      OD1      OC      -0.760000       15.9990           0   0.00000     -0.301140E-02
      1132 PROA     75       ASP      OD2      OC      -0.760000       15.9990           0   0.00000     -0.301140E-02
      1133 PROA     75       ASP      C        C        0.510000       12.0110           0   0.00000     -0.301140E-02
      1134 PROA     75       ASP      O        O       -0.510000       15.9990           0   0.00000     -0.301140E-02
      1135 PROA     76       ILE      N        NH1     -0.470000       14.0070           0   0.00000     -0.301140E-02
      1136 PROA     76       ILE      HN       H        0.310000       1.00800           0   0.00000     -0.301140E-02
      1137 PROA     76       ILE      CA       CT1      0.700000E-01   12.0110           0   0.00000     -0.301140E-02
      1138 PROA     76       ILE      HA       HB1      0.900000E-01   1.00800           0   0.00000     -0.301140E-02
      1139 PROA     76       ILE      CB       CT1     -0.900000E-01   12.0110           0   0.00000     -0.301140E-02
      1140 PROA     76       ILE      HB       HA1      0.900000E-01   1.00800           0   0.00000     -0.301140E-02
      1141 PROA     76       ILE      CG2      CT3     -0.270000       12.0110           0   0.00000     -0.301140E-02
      1142 PROA     76       ILE      HG21     HA3      0.900000E-01   1.00800           0   0.00000     -0.301140E-02
      1143 PROA     76       ILE      HG22     HA3      0.900000E-01   1.00800           0   0.00000     -0.301140E-02
      1144 PROA     76       ILE      HG23     HA3      0.900000E-01   1.00800           0   0.00000     -0.301140E-02
      1145 PROA     76       ILE      CG1      CT2     -0.180000       12.0110           0   0.00000     -0.301140E-02
      1146 PROA     76       ILE      HG11     HA2      0.900000E-01   1.00800           0   0.00000     -0.301140E-02
      1147 PROA     76       ILE      HG12     HA2      0.900000E-01   1.00800           0   0.00000     -0.301140E-02
      1148 PROA     76       ILE      CD       CT3     -0.270000       12.0110           0   0.00000     -0.301140E-02
      1149 PROA     76       ILE      HD1      HA3      0.900000E-01   1.00800           0   0.00000     -0.301140E-02
      1150 PROA     76       ILE      HD2      HA3      0.900000E-01   1.00800           0   0.00000     -0.301140E-02
      1151 PROA     76       ILE      HD3      HA3      0.900000E-01   1.00800           0   0.00000     -0.301140E-02
      1152 PROA     76       ILE      C        C        0.510000       12.0110           0   0.00000     -0.301140E-02
      1153 PROA     76       ILE      O        O       -0.510000       15.9990           0   0.00000     -0.301140E-02
      1154 PROA     77       ALA      N        NH1     -0.470000       14.0070           0   0.00000     -0.301140E-02
      1155 PROA     77       ALA      HN       H        0.310000       1.00800           0   0.00000     -0.301140E-02
      1156 PROA     77       ALA      CA       CT1      0.700000E-01   12.0110           0   0.00000     -0.301140E-02
      1157 PROA     77       ALA      HA       HB1      0.900000E-01   1.00800           0   0.00000     -0.301140E-02
      1158 PROA     77       ALA      CB       CT3     -0.270000       12.0110           0   0.00000     -0.301140E-02
      1159 PROA     77       ALA      HB1      HA3      0.900000E-01   1.00800           0   0.00000     -0.301140E-02
      1160 PROA     77       ALA      HB2      HA3      0.900000E-01   1.00800           0   0.00000     -0.301140E-02
      1161 PROA     77       ALA      HB3      HA3      0.900000E-01   1.00800           0   0.00000     -0.301140E-02
      1162 PROA     77       ALA      C        C        0.510000       12.0110           0   0.00000     -0.301140E-02
      1163 PROA     77       ALA      O        O       -0.510000       15.9990           0   0.00000     -0.301140E-02
      1164 PROA     78       VAL      N        NH1     -0.470000       14.0070           0   0.00000     -0.301140E-02
      1165 PROA     78       VAL      HN       H        0.310000       1.00800           0   0.00000     -0.301140E-02
      1166 PROA     78       VAL      CA       CT1      0.700000E-01   12.0110           0   0.00000     -0.301140E-02
      1167 PROA     78       VAL      HA       HB1      0.900000E-01   1.00800           0   0.00000     -0.301140E-02
      1168 PROA     78       VAL      CB       CT1     -0.900000E-01   12.0110           0   0.00000     -0.301140E-02
      1169 PROA     78       VAL      HB       HA1      0.900000E-01   1.00800           0   0.00000     -0.301140E-02
      1170 PROA     78       VAL      CG1      CT3     -0.270000       12.0110           0   0.00000     -0.301140E-02
      1171 PROA     78       VAL      HG11     HA3      0.900000E-01   1.00800           0   0.00000     -0.301140E-02
      1172 PROA     78       VAL      HG12     HA3      0.900000E-01   1.00800           0   0.00000     -0.301140E-02
      1173 PROA     78       VAL      HG13     HA3      0.900000E-01   1.00800           0   0.00000     -0.301140E-02
      1174 PROA     78       VAL      CG2      CT3     -0.270000       12.0110           0   0.00000     -0.301140E-02
      1175 PROA     78       VAL      HG21     HA3      0.900000E-01   1.00800           0   0.00000     -0.301140E-02
      1176 PROA     78       VAL      HG22     HA3      0.900000E-01   1.00800           0   0.00000     -0.301140E-02
      1177 PROA     78       VAL      HG23     HA3      0.900000E-01   1.00800           0   0.00000     -0.301140E-02
      1178 PROA     78       VAL      C        C        0.510000       12.0110           0   0.00000     -0.301140E-02
      1179 PROA     78       VAL      O        O       -0.510000       15.9990           0   0.00000     -0.301140E-02
      1180 PROA     79       ARG      N        NH1     -0.470000       14.0070           0   0.00000     -0.301140E-02
      1181 PROA     79       ARG      HN       H        0.310000       1.00800           0   0.00000     -0.301140E-02
      1182 PROA     79       ARG      CA       CT1      0.700000E-01   12.0110           0   0.00000     -0.301140E-02
      1183 PROA     79       ARG      HA       HB1      0.900000E-01   1.00800           0   0.00000     -0.301140E-02
      1184 PROA     79       ARG      CB       CT2     -0.180000       12.0110           0   0.00000     -0.301140E-02
      1185 PROA     79       ARG      HB1      HA2      0.900000E-01   1.00800           0   0.00000     -0.301140E-02
      1186 PROA     79       ARG      HB2      HA2      0.900000E-01   1.00800           0   0.00000     -0.301140E-02
      1187 PROA     79       ARG      CG       CT2     -0.180000       12.0110           0   0.00000     -0.301140E-02
      1188 PROA     79       ARG      HG1      HA2      0.900000E-01   1.00800           0   0.00000     -0.301140E-02
      1189 PROA     79       ARG      HG2      HA2      0.900000E-01   1.00800           0   0.00000     -0.301140E-02
      1190 PROA     79       ARG      CD       CT2      0.200000       12.0110           0   0.00000     -0.301140E-02
      1191 PROA     79       ARG      HD1      HA2      0.900000E-01   1.00800           0   0.00000     -0.301140E-02
      1192 PROA     79       ARG      HD2      HA2      0.900000E-01   1.00800           0   0.00000     -0.301140E-02
      1193 PROA     79       ARG      NE       NC2     -0.700000       14.0070           0   0.00000     -0.301140E-02
      1194 PROA     79       ARG      HE       HC       0.440000       1.00800           0   0.00000     -0.301140E-02
      1195 PROA     79       ARG      CZ       C        0.640000       12.0110           0   0.00000     -0.301140E-02
      1196 PROA     79       ARG      NH1      NC2     -0.800000       14.0070           0   0.00000     -0.301140E-02
      1197 PROA     79       ARG      HH11     HC       0.460000       1.00800           0   0.00000     -0.301140E-02
      1198 PROA     79       ARG      HH12     HC       0.460000       1.00800           0   0.00000     -0.301140E-02
      1199 PROA     79       ARG      NH2      NC2     -0.800000       14.0070           0   0.00000     -0.301140E-02
      1200 PROA     79       ARG      HH21     HC       0.460000       1.00800           0   0.00000     -0.301140E-02
      1201 PROA     79       ARG      HH22     HC       0.460000       1.00800           0   0.00000     -0.301140E-02
      1202 PROA     79       ARG      C        C        0.510000       12.0110           0   0.00000     -0.301140E-02
      1203 PROA     79       ARG      O        O       -0.510000       15.9990           0   0.00000     -0.301140E-02
      1204 PROA     80       LEU      N        NH1     -0.470000       14.0070           0   0.00000     -0.301140E-02
      1205 PROA     80       LEU      HN       H        0.310000       1.00800           0   0.00000     -0.301140E-02
      1206 PROA     80       LEU      CA       CT1      0.700000E-01   12.0110           0   0.00000     -0.301140E-02
      1207 PROA     80       LEU      HA       HB1      0.900000E-01   1.00800           0   0.00000     -0.301140E-02
      1208 PROA     80       LEU      CB       CT2     -0.180000       12.0110           0   0.00000     -0.301140E-02
      1209 PROA     80       LEU      HB1      HA2      0.900000E-01   1.00800           0   0.00000     -0.301140E-02
      1210 PROA     80       LEU      HB2      HA2      0.900000E-01   1.00800           0   0.00000     -0.301140E-02
      1211 PROA     80       LEU      CG       CT1     -0.900000E-01   12.0110           0   0.00000     -0.301140E-02
      1212 PROA     80       LEU      HG       HA1      0.900000E-01   1.00800           0   0.00000     -0.301140E-02
      1213 PROA     80       LEU      CD1      CT3     -0.270000       12.0110           0   0.00000     -0.301140E-02
      1214 PROA     80       LEU      HD11     HA3      0.900000E-01   1.00800           0   0.00000     -0.301140E-02
      1215 PROA     80       LEU      HD12     HA3      0.900000E-01   1.00800           0   0.00000     -0.301140E-02
      1216 PROA     80       LEU      HD13     HA3      0.900000E-01   1.00800           0   0.00000     -0.301140E-02
      1217 PROA     80       LEU      CD2      CT3     -0.270000       12.0110           0   0.00000     -0.301140E-02
      1218 PROA     80       LEU      HD21     HA3      0.900000E-01   1.00800           0   0.00000     -0.301140E-02
      1219 PROA     80       LEU      HD22     HA3      0.900000E-01   1.00800           0   0.00000     -0.301140E-02
      1220 PROA     80       LEU      HD23     HA3      0.900000E-01   1.00800           0   0.00000     -0.301140E-02
      1221 PROA     80       LEU      C        C        0.510000       12.0110           0   0.00000     -0.301140E-02
      1222 PROA     80       LEU      O        O       -0.510000       15.9990           0   0.00000     -0.301140E-02
      1223 PROA     81       LEU      N        NH1     -0.470000       14.0070           0   0.00000     -0.301140E-02
      1224 PROA     81       LEU      HN       H        0.310000       1.00800           0   0.00000     -0.301140E-02
      1225 PROA     81       LEU      CA       CT1      0.700000E-01   12.0110           0   0.00000     -0.301140E-02
      1226 PROA     81       LEU      HA       HB1      0.900000E-01   1.00800           0   0.00000     -0.301140E-02
      1227 PROA     81       LEU      CB       CT2     -0.180000       12.0110           0   0.00000     -0.301140E-02
      1228 PROA     81       LEU      HB1      HA2      0.900000E-01   1.00800           0   0.00000     -0.301140E-02
      1229 PROA     81       LEU      HB2      HA2      0.900000E-01   1.00800           0   0.00000     -0.301140E-02
      1230 PROA     81       LEU      CG       CT1     -0.900000E-01   12.0110           0   0.00000     -0.301140E-02
      1231 PROA     81       LEU      HG       HA1      0.900000E-01   1.00800           0   0.00000     -0.301140E-02
      1232 PROA     81       LEU      CD1      CT3     -0.270000       12.0110           0   0.00000     -0.301140E-02
      1233 PROA     81       LEU      HD11     HA3      0.900000E-01   1.00800           0   0.00000     -0.301140E-02
      1234 PROA     81       LEU      HD12     HA3      0.900000E-01   1.00800           0   0.00000     -0.301140E-02
      1235 PROA     81       LEU      HD13     HA3      0.900000E-01   1.00800           0   0.00000     -0.301140E-02
      1236 PROA     81       LEU      CD2      CT3     -0.270000       12.0110           0   0.00000     -0.301140E-02
      1237 PROA     81       LEU      HD21     HA3      0.900000E-01   1.00800           0   0.00000     -0.301140E-02
      1238 PROA     81       LEU      HD22     HA3      0.900000E-01   1.00800           0   0.00000     -0.301140E-02
      1239 PROA     81       LEU      HD23     HA3      0.900000E-01   1.00800           0   0.00000     -0.301140E-02
      1240 PROA     81       LEU      C        C        0.510000       12.0110           0   0.00000     -0.301140E-02
      1241 PROA     81       LEU      O        O       -0.510000       15.9990           0   0.00000     -0.301140E-02
      1242 PROA     82       GLU      N        NH1     -0.470000       14.0070           0   0.00000     -0.301140E-02
      1243 PROA     82       GLU      HN       H        0.310000       1.00800           0   0.00000     -0.301140E-02
      1244 PROA     82       GLU      CA       CT1      0.700000E-01   12.0110           0   0.00000     -0.301140E-02
      1245 PROA     82       GLU      HA       HB1      0.900000E-01   1.00800           0   0.00000     -0.301140E-02
      1246 PROA     82       GLU      CB       CT2A    -0.180000       12.0110           0   0.00000     -0.301140E-02
      1247 PROA     82       GLU      HB1      HA2      0.900000E-01   1.00800           0   0.00000     -0.301140E-02
      1248 PROA     82       GLU      HB2      HA2      0.900000E-01   1.00800           0   0.00000     -0.301140E-02
      1249 PROA     82       GLU      CG       CT2     -0.280000       12.0110           0   0.00000     -0.301140E-02
      1250 PROA     82       GLU      HG1      HA2      0.900000E-01   1.00800           0   0.00000     -0.301140E-02
      1251 PROA     82       GLU      HG2      HA2      0.900000E-01   1.00800           0   0.00000     -0.301140E-02
      1252 PROA     82       GLU      CD       CC       0.620000       12.0110           0   0.00000     -0.301140E-02
      1253 PROA     82       GLU      OE1      OC      -0.760000       15.9990           0   0.00000     -0.301140E-02
      1254 PROA     82       GLU      OE2      OC      -0.760000       15.9990           0   0.00000     -0.301140E-02
      1255 PROA     82       GLU      C        C        0.510000       12.0110           0   0.00000     -0.301140E-02
      1256 PROA     82       GLU      O        O       -0.510000       15.9990           0   0.00000     -0.301140E-02
      1257 PROA     83       PRO      N        N       -0.290000       14.0070           0   0.00000     -0.301140E-02
      1258 PROA     83       PRO      CD       CP3       0.00000       12.0110           0   0.00000     -0.301140E-02
      1259 PROA     83       PRO      HD1      HA2      0.900000E-01   1.00800           0   0.00000     -0.301140E-02
      1260 PROA     83       PRO      HD2      HA2      0.900000E-01   1.00800           0   0.00000     -0.301140E-02
      1261 PROA     83       PRO      CA       CP1      0.200000E-01   12.0110           0   0.00000     -0.301140E-02
      1262 PROA     83       PRO      HA       HB1      0.900000E-01   1.00800           0   0.00000     -0.301140E-02
      1263 PROA     83       PRO      CB       CP2     -0.180000       12.0110           0   0.00000     -0.301140E-02
      1264 PROA     83       PRO      HB1      HA2      0.900000E-01   1.00800           0   0.00000     -0.301140E-02
      1265 PROA     83       PRO      HB2      HA2      0.900000E-01   1.00800           0   0.00000     -0.301140E-02
      1266 PROA     83       PRO      CG       CP2     -0.180000       12.0110           0   0.00000     -0.301140E-02
      1267 PROA     83       PRO      HG1      HA2      0.900000E-01   1.00800           0   0.00000     -0.301140E-02
      1268 PROA     83       PRO      HG2      HA2      0.900000E-01   1.00800           0   0.00000     -0.301140E-02
      1269 PROA     83       PRO      C        C        0.510000       12.0110           0   0.00000     -0.301140E-02
      1270 PROA     83       PRO      O        O       -0.510000       15.9990           0   0.00000     -0.301140E-02
      1271 PROA     84       LEU      N        NH1     -0.470000       14.0070           0   0.00000     -0.301140E-02
      1272 PROA     84       LEU      HN       H        0.310000       1.00800           0   0.00000     -0.301140E-02
      1273 PROA     84       LEU      CA       CT1      0.700000E-01   12.0110           0   0.00000     -0.301140E-02
      1274 PROA     84       LEU      HA       HB1      0.900000E-01   1.00800           0   0.00000     -0.301140E-02
      1275 PROA     84       LEU      CB       CT2     -0.180000       12.0110           0   0.00000     -0.301140E-02
      1276 PROA     84       LEU      HB1      HA2      0.900000E-01   1.00800           0   0.00000     -0.301140E-02
      1277 PROA     84       LEU      HB2      HA2      0.900000E-01   1.00800           0   0.00000     -0.301140E-02
      1278 PROA     84       LEU      CG       CT1     -0.900000E-01   12.0110           0   0.00000     -0.301140E-02
      1279 PROA     84       LEU      HG       HA1      0.900000E-01   1.00800           0   0.00000     -0.301140E-02
      1280 PROA     84       LEU      CD1      CT3     -0.270000       12.0110           0   0.00000     -0.301140E-02
      1281 PROA     84       LEU      HD11     HA3      0.900000E-01   1.00800           0   0.00000     -0.301140E-02
      1282 PROA     84       LEU      HD12     HA3      0.900000E-01   1.00800           0   0.00000     -0.301140E-02
      1283 PROA     84       LEU      HD13     HA3      0.900000E-01   1.00800           0   0.00000     -0.301140E-02
      1284 PROA     84       LEU      CD2      CT3     -0.270000       12.0110           0   0.00000     -0.301140E-02
      1285 PROA     84       LEU      HD21     HA3      0.900000E-01   1.00800           0   0.00000     -0.301140E-02
      1286 PROA     84       LEU      HD22     HA3      0.900000E-01   1.00800           0   0.00000     -0.301140E-02
      1287 PROA     84       LEU      HD23     HA3      0.900000E-01   1.00800           0   0.00000     -0.301140E-02
      1288 PROA     84       LEU      C        C        0.510000       12.0110           0   0.00000     -0.301140E-02
      1289 PROA     84       LEU      O        O       -0.510000       15.9990           0   0.00000     -0.301140E-02
      1290 PROA     85       LYS      N        NH1     -0.470000       14.0070           0   0.00000     -0.301140E-02
      1291 PROA     85       LYS      HN       H        0.310000       1.00800           0   0.00000     -0.301140E-02
      1292 PROA     85       LYS      CA       CT1      0.700000E-01   12.0110           0   0.00000     -0.301140E-02
      1293 PROA     85       LYS      HA       HB1      0.900000E-01   1.00800           0   0.00000     -0.301140E-02
      1294 PROA     85       LYS      CB       CT2     -0.180000       12.0110           0   0.00000     -0.301140E-02
      1295 PROA     85       LYS      HB1      HA2      0.900000E-01   1.00800           0   0.00000     -0.301140E-02
      1296 PROA     85       LYS      HB2      HA2      0.900000E-01   1.00800           0   0.00000     -0.301140E-02
      1297 PROA     85       LYS      CG       CT2     -0.180000       12.0110           0   0.00000     -0.301140E-02
      1298 PROA     85       LYS      HG1      HA2      0.900000E-01   1.00800           0   0.00000     -0.301140E-02
      1299 PROA     85       LYS      HG2      HA2      0.900000E-01   1.00800           0   0.00000     -0.301140E-02
      1300 PROA     85       LYS      CD       CT2     -0.180000       12.0110           0   0.00000     -0.301140E-02
      1301 PROA     85       LYS      HD1      HA2      0.900000E-01   1.00800           0   0.00000     -0.301140E-02
      1302 PROA     85       LYS      HD2      HA2      0.900000E-01   1.00800           0   0.00000     -0.301140E-02
      1303 PROA     85       LYS      CE       CT2      0.210000       12.0110           0   0.00000     -0.301140E-02
      1304 PROA     85       LYS      HE1      HA2      0.500000E-01   1.00800           0   0.00000     -0.301140E-02
      1305 PROA     85       LYS      HE2      HA2      0.500000E-01   1.00800           0   0.00000     -0.301140E-02
      1306 PROA     85       LYS      NZ       NH3     -0.300000       14.0070           0   0.00000     -0.301140E-02
      1307 PROA     85       LYS      HZ1      HC       0.330000       1.00800           0   0.00000     -0.301140E-02
      1308 PROA     85       LYS      HZ2      HC       0.330000       1.00800           0   0.00000     -0.301140E-02
      1309 PROA     85       LYS      HZ3      HC       0.330000       1.00800           0   0.00000     -0.301140E-02
      1310 PROA     85       LYS      C        C        0.510000       12.0110           0   0.00000     -0.301140E-02
      1311 PROA     85       LYS      O        O       -0.510000       15.9990           0   0.00000     -0.301140E-02
      1312 PROA     86       ALA      N        NH1     -0.470000       14.0070           0   0.00000     -0.301140E-02
      1313 PROA     86       ALA      HN       H        0.310000       1.00800           0   0.00000     -0.301140E-02
      1314 PROA     86       ALA      CA       CT1      0.700000E-01   12.0110           0   0.00000     -0.301140E-02
      1315 PROA     86       ALA      HA       HB1      0.900000E-01   1.00800           0   0.00000     -0.301140E-02
      1316 PROA     86       ALA      CB       CT3     -0.270000       12.0110           0   0.00000     -0.301140E-02
      1317 PROA     86       ALA      HB1      HA3      0.900000E-01   1.00800           0   0.00000     -0.301140E-02
      1318 PROA     86       ALA      HB2      HA3      0.900000E-01   1.00800           0   0.00000     -0.301140E-02
      1319 PROA     86       ALA      HB3      HA3      0.900000E-01   1.00800           0   0.00000     -0.301140E-02
      1320 PROA     86       ALA      C        C        0.510000       12.0110           0   0.00000     -0.301140E-02
      1321 PROA     86       ALA      O        O       -0.510000       15.9990           0   0.00000     -0.301140E-02
      1322 PROA     87       GLU      N        NH1     -0.470000       14.0070           0   0.00000     -0.301140E-02
      1323 PROA     87       GLU      HN       H        0.310000       1.00800           0   0.00000     -0.301140E-02
      1324 PROA     87       GLU      CA       CT1      0.700000E-01   12.0110           0   0.00000     -0.301140E-02
      1325 PROA     87       GLU      HA       HB1      0.900000E-01   1.00800           0   0.00000     -0.301140E-02
      1326 PROA     87       GLU      CB       CT2A    -0.180000       12.0110           0   0.00000     -0.301140E-02
      1327 PROA     87       GLU      HB1      HA2      0.900000E-01   1.00800           0   0.00000     -0.301140E-02
      1328 PROA     87       GLU      HB2      HA2      0.900000E-01   1.00800           0   0.00000     -0.301140E-02
      1329 PROA     87       GLU      CG       CT2     -0.280000       12.0110           0   0.00000     -0.301140E-02
      1330 PROA     87       GLU      HG1      HA2      0.900000E-01   1.00800           0   0.00000     -0.301140E-02
      1331 PROA     87       GLU      HG2      HA2      0.900000E-01   1.00800           0   0.00000     -0.301140E-02
      1332 PROA     87       GLU      CD       CC       0.620000       12.0110           0   0.00000     -0.301140E-02
      1333 PROA     87       GLU      OE1      OC      -0.760000       15.9990           0   0.00000     -0.301140E-02
      1334 PROA     87       GLU      OE2      OC      -0.760000       15.9990           0   0.00000     -0.301140E-02
      1335 PROA     87       GLU      C        C        0.510000       12.0110           0   0.00000     -0.301140E-02
      1336 PROA     87       GLU      O        O       -0.510000       15.9990           0   0.00000     -0.301140E-02
      1337 PROA     88       PHE      N        NH1     -0.470000       14.0070           0   0.00000     -0.301140E-02
      1338 PROA     88       PHE      HN       H        0.310000       1.00800           0   0.00000     -0.301140E-02
      1339 PROA     88       PHE      CA       CT1      0.700000E-01   12.0110           0   0.00000     -0.301140E-02
      1340 PROA     88       PHE      HA       HB1      0.900000E-01   1.00800           0   0.00000     -0.301140E-02
      1341 PROA     88       PHE      CB       CT2     -0.180000       12.0110           0   0.00000     -0.301140E-02
      1342 PROA     88       PHE      HB1      HA2      0.900000E-01   1.00800           0   0.00000     -0.301140E-02
      1343 PROA     88       PHE      HB2      HA2      0.900000E-01   1.00800           0   0.00000     -0.301140E-02
      1344 PROA     88       PHE      CG       CA        0.00000       12.0110           0   0.00000     -0.301140E-02
      1345 PROA     88       PHE      CD1      CA      -0.115000       12.0110           0   0.00000     -0.301140E-02
      1346 PROA     88       PHE      HD1      HP       0.115000       1.00800           0   0.00000     -0.301140E-02
      1347 PROA     88       PHE      CE1      CA      -0.115000       12.0110           0   0.00000     -0.301140E-02
      1348 PROA     88       PHE      HE1      HP       0.115000       1.00800           0   0.00000     -0.301140E-02
      1349 PROA     88       PHE      CZ       CA      -0.115000       12.0110           0   0.00000     -0.301140E-02
      1350 PROA     88       PHE      HZ       HP       0.115000       1.00800           0   0.00000     -0.301140E-02
      1351 PROA     88       PHE      CD2      CA      -0.115000       12.0110           0   0.00000     -0.301140E-02
      1352 PROA     88       PHE      HD2      HP       0.115000       1.00800           0   0.00000     -0.301140E-02
      1353 PROA     88       PHE      CE2      CA      -0.115000       12.0110           0   0.00000     -0.301140E-02
      1354 PROA     88       PHE      HE2      HP       0.115000       1.00800           0   0.00000     -0.301140E-02
      1355 PROA     88       PHE      C        C        0.510000       12.0110           0   0.00000     -0.301140E-02
      1356 PROA     88       PHE      O        O       -0.510000       15.9990           0   0.00000     -0.301140E-02
      1357 PROA     89       PRO      N        N       -0.290000       14.0070           0   0.00000     -0.301140E-02
      1358 PROA     89       PRO      CD       CP3       0.00000       12.0110           0   0.00000     -0.301140E-02
      1359 PROA     89       PRO      HD1      HA2      0.900000E-01   1.00800           0   0.00000     -0.301140E-02
      1360 PROA     89       PRO      HD2      HA2      0.900000E-01   1.00800           0   0.00000     -0.301140E-02
      1361 PROA     89       PRO      CA       CP1      0.200000E-01   12.0110           0   0.00000     -0.301140E-02
      1362 PROA     89       PRO      HA       HB1      0.900000E-01   1.00800           0   0.00000     -0.301140E-02
      1363 PROA     89       PRO      CB       CP2     -0.180000       12.0110           0   0.00000     -0.301140E-02
      1364 PROA     89       PRO      HB1      HA2      0.900000E-01   1.00800           0   0.00000     -0.301140E-02
      1365 PROA     89       PRO      HB2      HA2      0.900000E-01   1.00800           0   0.00000     -0.301140E-02
      1366 PROA     89       PRO      CG       CP2     -0.180000       12.0110           0   0.00000     -0.301140E-02
      1367 PROA     89       PRO      HG1      HA2      0.900000E-01   1.00800           0   0.00000     -0.301140E-02
      1368 PROA     89       PRO      HG2      HA2      0.900000E-01   1.00800           0   0.00000     -0.301140E-02
      1369 PROA     89       PRO      C        C        0.510000       12.0110           0   0.00000     -0.301140E-02
      1370 PROA     89       PRO      O        O       -0.510000       15.9990           0   0.00000     -0.301140E-02
      1371 PROA     90       ILE      N        NH1     -0.470000       14.0070           0   0.00000     -0.301140E-02
      1372 PROA     90       ILE      HN       H        0.310000       1.00800           0   0.00000     -0.301140E-02
      1373 PROA     90       ILE      CA       CT1      0.700000E-01   12.0110           0   0.00000     -0.301140E-02
      1374 PROA     90       ILE      HA       HB1      0.900000E-01   1.00800           0   0.00000     -0.301140E-02
      1375 PROA     90       ILE      CB       CT1     -0.900000E-01   12.0110           0   0.00000     -0.301140E-02
      1376 PROA     90       ILE      HB       HA1      0.900000E-01   1.00800           0   0.00000     -0.301140E-02
      1377 PROA     90       ILE      CG2      CT3     -0.270000       12.0110           0   0.00000     -0.301140E-02
      1378 PROA     90       ILE      HG21     HA3      0.900000E-01   1.00800           0   0.00000     -0.301140E-02
      1379 PROA     90       ILE      HG22     HA3      0.900000E-01   1.00800           0   0.00000     -0.301140E-02
      1380 PROA     90       ILE      HG23     HA3      0.900000E-01   1.00800           0   0.00000     -0.301140E-02
      1381 PROA     90       ILE      CG1      CT2     -0.180000       12.0110           0   0.00000     -0.301140E-02
      1382 PROA     90       ILE      HG11     HA2      0.900000E-01   1.00800           0   0.00000     -0.301140E-02
      1383 PROA     90       ILE      HG12     HA2      0.900000E-01   1.00800           0   0.00000     -0.301140E-02
      1384 PROA     90       ILE      CD       CT3     -0.270000       12.0110           0   0.00000     -0.301140E-02
      1385 PROA     90       ILE      HD1      HA3      0.900000E-01   1.00800           0   0.00000     -0.301140E-02
      1386 PROA     90       ILE      HD2      HA3      0.900000E-01   1.00800           0   0.00000     -0.301140E-02
      1387 PROA     90       ILE      HD3      HA3      0.900000E-01   1.00800           0   0.00000     -0.301140E-02
      1388 PROA     90       ILE      C        C        0.510000       12.0110           0   0.00000     -0.301140E-02
      1389 PROA     90       ILE      O        O       -0.510000       15.9990           0   0.00000     -0.301140E-02
      1390 PROA     91       LEU      N        NH1     -0.470000       14.0070           0   0.00000     -0.301140E-02
      1391 PROA     91       LEU      HN       H        0.310000       1.00800           0   0.00000     -0.301140E-02
      1392 PROA     91       LEU      CA       CT1      0.700000E-01   12.0110           0   0.00000     -0.301140E-02
      1393 PROA     91       LEU      HA       HB1      0.900000E-01   1.00800           0   0.00000     -0.301140E-02
      1394 PROA     91       LEU      CB       CT2     -0.180000       12.0110           0   0.00000     -0.301140E-02
      1395 PROA     91       LEU      HB1      HA2      0.900000E-01   1.00800           0   0.00000     -0.301140E-02
      1396 PROA     91       LEU      HB2      HA2      0.900000E-01   1.00800           0   0.00000     -0.301140E-02
      1397 PROA     91       LEU      CG       CT1     -0.900000E-01   12.0110           0   0.00000     -0.301140E-02
      1398 PROA     91       LEU      HG       HA1      0.900000E-01   1.00800           0   0.00000     -0.301140E-02
      1399 PROA     91       LEU      CD1      CT3     -0.270000       12.0110           0   0.00000     -0.301140E-02
      1400 PROA     91       LEU      HD11     HA3      0.900000E-01   1.00800           0   0.00000     -0.301140E-02
      1401 PROA     91       LEU      HD12     HA3      0.900000E-01   1.00800           0   0.00000     -0.301140E-02
      1402 PROA     91       LEU      HD13     HA3      0.900000E-01   1.00800           0   0.00000     -0.301140E-02
      1403 PROA     91       LEU      CD2      CT3     -0.270000       12.0110           0   0.00000     -0.301140E-02
      1404 PROA     91       LEU      HD21     HA3      0.900000E-01   1.00800           0   0.00000     -0.301140E-02
      1405 PROA     91       LEU      HD22     HA3      0.900000E-01   1.00800           0   0.00000     -0.301140E-02
      1406 PROA     91       LEU      HD23     HA3      0.900000E-01   1.00800           0   0.00000     -0.301140E-02
      1407 PROA     91       LEU      C        C        0.510000       12.0110           0   0.00000     -0.301140E-02
      1408 PROA     91       LEU      O        O       -0.510000       15.9990           0   0.00000     -0.301140E-02
      1409 PROA     92       SER      N        NH1     -0.470000       14.0070           0   0.00000     -0.301140E-02
      1410 PROA     92       SER      HN       H        0.310000       1.00800           0   0.00000     -0.301140E-02
      1411 PROA     92       SER      CA       CT1      0.700000E-01   12.0110           0   0.00000     -0.301140E-02
      1412 PROA     92       SER      HA       HB1      0.900000E-01   1.00800           0   0.00000     -0.301140E-02
      1413 PROA     92       SER      CB       CT2      0.500000E-01   12.0110           0   0.00000     -0.301140E-02
      1414 PROA     92       SER      HB1      HA2      0.900000E-01   1.00800           0   0.00000     -0.301140E-02
      1415 PROA     92       SER      HB2      HA2      0.900000E-01   1.00800           0   0.00000     -0.301140E-02
      1416 PROA     92       SER      OG       OH1     -0.660000       15.9990           0   0.00000     -0.301140E-02
      1417 PROA     92       SER      HG1      H        0.430000       1.00800           0   0.00000     -0.301140E-02
      1418 PROA     92       SER      C        C        0.510000       12.0110           0   0.00000     -0.301140E-02
      1419 PROA     92       SER      O        O       -0.510000       15.9990           0   0.00000     -0.301140E-02
      1420 PROA     93       TYR      N        NH1     -0.470000       14.0070           0   0.00000     -0.301140E-02
      1421 PROA     93       TYR      HN       H        0.310000       1.00800           0   0.00000     -0.301140E-02
      1422 PROA     93       TYR      CA       CT1      0.700000E-01   12.0110           0   0.00000     -0.301140E-02
      1423 PROA     93       TYR      HA       HB1      0.900000E-01   1.00800           0   0.00000     -0.301140E-02
      1424 PROA     93       TYR      CB       CT2     -0.180000       12.0110           0   0.00000     -0.301140E-02
      1425 PROA     93       TYR      HB1      HA2      0.900000E-01   1.00800           0   0.00000     -0.301140E-02
      1426 PROA     93       TYR      HB2      HA2      0.900000E-01   1.00800           0   0.00000     -0.301140E-02
      1427 PROA     93       TYR      CG       CA        0.00000       12.0110           0   0.00000     -0.301140E-02
      1428 PROA     93       TYR      CD1      CA      -0.115000       12.0110           0   0.00000     -0.301140E-02
      1429 PROA     93       TYR      HD1      HP       0.115000       1.00800           0   0.00000     -0.301140E-02
      1430 PROA     93       TYR      CE1      CA      -0.115000       12.0110           0   0.00000     -0.301140E-02
      1431 PROA     93       TYR      HE1      HP       0.115000       1.00800           0   0.00000     -0.301140E-02
      1432 PROA     93       TYR      CZ       CA       0.110000       12.0110           0   0.00000     -0.301140E-02
      1433 PROA     93       TYR      OH       OH1     -0.540000       15.9990           0   0.00000     -0.301140E-02
      1434 PROA     93       TYR      HH       H        0.430000       1.00800           0   0.00000     -0.301140E-02
      1435 PROA     93       TYR      CD2      CA      -0.115000       12.0110           0   0.00000     -0.301140E-02
      1436 PROA     93       TYR      HD2      HP       0.115000       1.00800           0   0.00000     -0.301140E-02
      1437 PROA     93       TYR      CE2      CA      -0.115000       12.0110           0   0.00000     -0.301140E-02
      1438 PROA     93       TYR      HE2      HP       0.115000       1.00800           0   0.00000     -0.301140E-02
      1439 PROA     93       TYR      C        C        0.510000       12.0110           0   0.00000     -0.301140E-02
      1440 PROA     93       TYR      O        O       -0.510000       15.9990           0   0.00000     -0.301140E-02
      1441 PROA     94       ALA      N        NH1     -0.470000       14.0070           0   0.00000     -0.301140E-02
      1442 PROA     94       ALA      HN       H        0.310000       1.00800           0   0.00000     -0.301140E-02
      1443 PROA     94       ALA      CA       CT1      0.700000E-01   12.0110           0   0.00000     -0.301140E-02
      1444 PROA     94       ALA      HA       HB1      0.900000E-01   1.00800           0   0.00000     -0.301140E-02
      1445 PROA     94       ALA      CB       CT3     -0.270000       12.0110           0   0.00000     -0.301140E-02
      1446 PROA     94       ALA      HB1      HA3      0.900000E-01   1.00800           0   0.00000     -0.301140E-02
      1447 PROA     94       ALA      HB2      HA3      0.900000E-01   1.00800           0   0.00000     -0.301140E-02
      1448 PROA     94       ALA      HB3      HA3      0.900000E-01   1.00800           0   0.00000     -0.301140E-02
      1449 PROA     94       ALA      C        C        0.510000       12.0110           0   0.00000     -0.301140E-02
      1450 PROA     94       ALA      O        O       -0.510000       15.9990           0   0.00000     -0.301140E-02
      1451 PROA     95       ASP      N        NH1     -0.470000       14.0070           0   0.00000     -0.301140E-02
      1452 PROA     95       ASP      HN       H        0.310000       1.00800           0   0.00000     -0.301140E-02
      1453 PROA     95       ASP      CA       CT1      0.700000E-01   12.0110           0   0.00000     -0.301140E-02
      1454 PROA     95       ASP      HA       HB1      0.900000E-01   1.00800           0   0.00000     -0.301140E-02
      1455 PROA     95       ASP      CB       CT2A    -0.280000       12.0110           0   0.00000     -0.301140E-02
      1456 PROA     95       ASP      HB1      HA2      0.900000E-01   1.00800           0   0.00000     -0.301140E-02
      1457 PROA     95       ASP      HB2      HA2      0.900000E-01   1.00800           0   0.00000     -0.301140E-02
      1458 PROA     95       ASP      CG       CC       0.620000       12.0110           0   0.00000     -0.301140E-02
      1459 PROA     95       ASP      OD1      OC      -0.760000       15.9990           0   0.00000     -0.301140E-02
      1460 PROA     95       ASP      OD2      OC      -0.760000       15.9990           0   0.00000     -0.301140E-02
      1461 PROA     95       ASP      C        C        0.510000       12.0110           0   0.00000     -0.301140E-02
      1462 PROA     95       ASP      O        O       -0.510000       15.9990           0   0.00000     -0.301140E-02
      1463 PROA     96       PHE      N        NH1     -0.470000       14.0070           0   0.00000     -0.301140E-02
      1464 PROA     96       PHE      HN       H        0.310000       1.00800           0   0.00000     -0.301140E-02
      1465 PROA     96       PHE      CA       CT1      0.700000E-01   12.0110           0   0.00000     -0.301140E-02
      1466 PROA     96       PHE      HA       HB1      0.900000E-01   1.00800           0   0.00000     -0.301140E-02
      1467 PROA     96       PHE      CB       CT2     -0.180000       12.0110           0   0.00000     -0.301140E-02
      1468 PROA     96       PHE      HB1      HA2      0.900000E-01   1.00800           0   0.00000     -0.301140E-02
      1469 PROA     96       PHE      HB2      HA2      0.900000E-01   1.00800           0   0.00000     -0.301140E-02
      1470 PROA     96       PHE      CG       CA        0.00000       12.0110           0   0.00000     -0.301140E-02
      1471 PROA     96       PHE      CD1      CA      -0.115000       12.0110           0   0.00000     -0.301140E-02
      1472 PROA     96       PHE      HD1      HP       0.115000       1.00800           0   0.00000     -0.301140E-02
      1473 PROA     96       PHE      CE1      CA      -0.115000       12.0110           0   0.00000     -0.301140E-02
      1474 PROA     96       PHE      HE1      HP       0.115000       1.00800           0   0.00000     -0.301140E-02
      1475 PROA     96       PHE      CZ       CA      -0.115000       12.0110           0   0.00000     -0.301140E-02
      1476 PROA     96       PHE      HZ       HP       0.115000       1.00800           0   0.00000     -0.301140E-02
      1477 PROA     96       PHE      CD2      CA      -0.115000       12.0110           0   0.00000     -0.301140E-02
      1478 PROA     96       PHE      HD2      HP       0.115000       1.00800           0   0.00000     -0.301140E-02
      1479 PROA     96       PHE      CE2      CA      -0.115000       12.0110           0   0.00000     -0.301140E-02
      1480 PROA     96       PHE      HE2      HP       0.115000       1.00800           0   0.00000     -0.301140E-02
      1481 PROA     96       PHE      C        C        0.510000       12.0110           0   0.00000     -0.301140E-02
      1482 PROA     96       PHE      O        O       -0.510000       15.9990           0   0.00000     -0.301140E-02
      1483 PROA     97       TYR      N        NH1     -0.470000       14.0070           0   0.00000     -0.301140E-02
      1484 PROA     97       TYR      HN       H        0.310000       1.00800           0   0.00000     -0.301140E-02
      1485 PROA     97       TYR      CA       CT1      0.700000E-01   12.0110           0   0.00000     -0.301140E-02
      1486 PROA     97       TYR      HA       HB1      0.900000E-01   1.00800           0   0.00000     -0.301140E-02
      1487 PROA     97       TYR      CB       CT2     -0.180000       12.0110           0   0.00000     -0.301140E-02
      1488 PROA     97       TYR      HB1      HA2      0.900000E-01   1.00800           0   0.00000     -0.301140E-02
      1489 PROA     97       TYR      HB2      HA2      0.900000E-01   1.00800           0   0.00000     -0.301140E-02
      1490 PROA     97       TYR      CG       CA        0.00000       12.0110           0   0.00000     -0.301140E-02
      1491 PROA     97       TYR      CD1      CA      -0.115000       12.0110           0   0.00000     -0.301140E-02
      1492 PROA     97       TYR      HD1      HP       0.115000       1.00800           0   0.00000     -0.301140E-02
      1493 PROA     97       TYR      CE1      CA      -0.115000       12.0110           0   0.00000     -0.301140E-02
      1494 PROA     97       TYR      HE1      HP       0.115000       1.00800           0   0.00000     -0.301140E-02
      1495 PROA     97       TYR      CZ       CA       0.110000       12.0110           0   0.00000     -0.301140E-02
      1496 PROA     97       TYR      OH       OH1     -0.540000       15.9990           0   0.00000     -0.301140E-02
      1497 PROA     97       TYR      HH       H        0.430000       1.00800           0   0.00000     -0.301140E-02
      1498 PROA     97       TYR      CD2      CA      -0.115000       12.0110           0   0.00000     -0.301140E-02
      1499 PROA     97       TYR      HD2      HP       0.115000       1.00800           0   0.00000     -0.301140E-02
      1500 PROA     97       TYR      CE2      CA      -0.115000       12.0110           0   0.00000     -0.301140E-02
      1501 PROA     97       TYR      HE2      HP       0.115000       1.00800           0   0.00000     -0.301140E-02
      1502 PROA     97       TYR      C        C        0.510000       12.0110           0   0.00000     -0.301140E-02
      1503 PROA     97       TYR      O        O       -0.510000       15.9990           0   0.00000     -0.301140E-02
      1504 PROA     98       GLN      N        NH1     -0.470000       14.0070           0   0.00000     -0.301140E-02
      1505 PROA     98       GLN      HN       H        0.310000       1.00800           0   0.00000     -0.301140E-02
      1506 PROA     98       GLN      CA       CT1      0.700000E-01   12.0110           0   0.00000     -0.301140E-02
      1507 PROA     98       GLN      HA       HB1      0.900000E-01   1.00800           0   0.00000     -0.301140E-02
      1508 PROA     98       GLN      CB       CT2     -0.180000       12.0110           0   0.00000     -0.301140E-02
      1509 PROA     98       GLN      HB1      HA2      0.900000E-01   1.00800           0   0.00000     -0.301140E-02
      1510 PROA     98       GLN      HB2      HA2      0.900000E-01   1.00800           0   0.00000     -0.301140E-02
      1511 PROA     98       GLN      CG       CT2     -0.180000       12.0110           0   0.00000     -0.301140E-02
      1512 PROA     98       GLN      HG1      HA2      0.900000E-01   1.00800           0   0.00000     -0.301140E-02
      1513 PROA     98       GLN      HG2      HA2      0.900000E-01   1.00800           0   0.00000     -0.301140E-02
      1514 PROA     98       GLN      CD       CC       0.550000       12.0110           0   0.00000     -0.301140E-02
      1515 PROA     98       GLN      OE1      O       -0.550000       15.9990           0   0.00000     -0.301140E-02
      1516 PROA     98       GLN      NE2      NH2     -0.620000       14.0070           0   0.00000     -0.301140E-02
      1517 PROA     98       GLN      HE21     H        0.320000       1.00800           0   0.00000     -0.301140E-02
      1518 PROA     98       GLN      HE22     H        0.300000       1.00800           0   0.00000     -0.301140E-02
      1519 PROA     98       GLN      C        C        0.510000       12.0110           0   0.00000     -0.301140E-02
      1520 PROA     98       GLN      O        O       -0.510000       15.9990           0   0.00000     -0.301140E-02
      1521 PROA     99       LEU      N        NH1     -0.470000       14.0070           0   0.00000     -0.301140E-02
      1522 PROA     99       LEU      HN       H        0.310000       1.00800           0   0.00000     -0.301140E-02
      1523 PROA     99       LEU      CA       CT1      0.700000E-01   12.0110           0   0.00000     -0.301140E-02
      1524 PROA     99       LEU      HA       HB1      0.900000E-01   1.00800           0   0.00000     -0.301140E-02
      1525 PROA     99       LEU      CB       CT2     -0.180000       12.0110           0   0.00000     -0.301140E-02
      1526 PROA     99       LEU      HB1      HA2      0.900000E-01   1.00800           0   0.00000     -0.301140E-02
      1527 PROA     99       LEU      HB2      HA2      0.900000E-01   1.00800           0   0.00000     -0.301140E-02
      1528 PROA     99       LEU      CG       CT1     -0.900000E-01   12.0110           0   0.00000     -0.301140E-02
      1529 PROA     99       LEU      HG       HA1      0.900000E-01   1.00800           0   0.00000     -0.301140E-02
      1530 PROA     99       LEU      CD1      CT3     -0.270000       12.0110           0   0.00000     -0.301140E-02
      1531 PROA     99       LEU      HD11     HA3      0.900000E-01   1.00800           0   0.00000     -0.301140E-02
      1532 PROA     99       LEU      HD12     HA3      0.900000E-01   1.00800           0   0.00000     -0.301140E-02
      1533 PROA     99       LEU      HD13     HA3      0.900000E-01   1.00800           0   0.00000     -0.301140E-02
      1534 PROA     99       LEU      CD2      CT3     -0.270000       12.0110           0   0.00000     -0.301140E-02
      1535 PROA     99       LEU      HD21     HA3      0.900000E-01   1.00800           0   0.00000     -0.301140E-02
      1536 PROA     99       LEU      HD22     HA3      0.900000E-01   1.00800           0   0.00000     -0.301140E-02
      1537 PROA     99       LEU      HD23     HA3      0.900000E-01   1.00800           0   0.00000     -0.301140E-02
      1538 PROA     99       LEU      C        C        0.510000       12.0110           0   0.00000     -0.301140E-02
      1539 PROA     99       LEU      O        O       -0.510000       15.9990           0   0.00000     -0.301140E-02
      1540 PROA     100      ALA      N        NH1     -0.470000       14.0070           0   0.00000     -0.301140E-02
      1541 PROA     100      ALA      HN       H        0.310000       1.00800           0   0.00000     -0.301140E-02
      1542 PROA     100      ALA      CA       CT1      0.700000E-01   12.0110           0   0.00000     -0.301140E-02
      1543 PROA     100      ALA      HA       HB1      0.900000E-01   1.00800           0   0.00000     -0.301140E-02
      1544 PROA     100      ALA      CB       CT3     -0.270000       12.0110           0   0.00000     -0.301140E-02
      1545 PROA     100      ALA      HB1      HA3      0.900000E-01   1.00800           0   0.00000     -0.301140E-02
      1546 PROA     100      ALA      HB2      HA3      0.900000E-01   1.00800           0   0.00000     -0.301140E-02
      1547 PROA     100      ALA      HB3      HA3      0.900000E-01   1.00800           0   0.00000     -0.301140E-02
      1548 PROA     100      ALA      C        C        0.510000       12.0110           0   0.00000     -0.301140E-02
      1549 PROA     100      ALA      O        O       -0.510000       15.9990           0   0.00000     -0.301140E-02
      1550 PROA     101      GLY      N        NH1     -0.470000       14.0070           0   0.00000     -0.301140E-02
      1551 PROA     101      GLY      HN       H        0.310000       1.00800           0   0.00000     -0.301140E-02
      1552 PROA     101      GLY      CA       CT2     -0.200000E-01   12.0110           0   0.00000     -0.301140E-02
      1553 PROA     101      GLY      HA1      HB2      0.900000E-01   1.00800           0   0.00000     -0.301140E-02
      1554 PROA     101      GLY      HA2      HB2      0.900000E-01   1.00800           0   0.00000     -0.301140E-02
      1555 PROA     101      GLY      C        C        0.510000       12.0110           0   0.00000     -0.301140E-02
      1556 PROA     101      GLY      O        O       -0.510000       15.9990           0   0.00000     -0.301140E-02
      1557 PROA     102      VAL      N        NH1     -0.470000       14.0070           0   0.00000     -0.301140E-02
      1558 PROA     102      VAL      HN       H        0.310000       1.00800           0   0.00000     -0.301140E-02
      1559 PROA     102      VAL      CA       CT1      0.700000E-01   12.0110           0   0.00000     -0.301140E-02
      1560 PROA     102      VAL      HA       HB1      0.900000E-01   1.00800           0   0.00000     -0.301140E-02
      1561 PROA     102      VAL      CB       CT1     -0.900000E-01   12.0110           0   0.00000     -0.301140E-02
      1562 PROA     102      VAL      HB       HA1      0.900000E-01   1.00800           0   0.00000     -0.301140E-02
      1563 PROA     102      VAL      CG1      CT3     -0.270000       12.0110           0   0.00000     -0.301140E-02
      1564 PROA     102      VAL      HG11     HA3      0.900000E-01   1.00800           0   0.00000     -0.301140E-02
      1565 PROA     102      VAL      HG12     HA3      0.900000E-01   1.00800           0   0.00000     -0.301140E-02
      1566 PROA     102      VAL      HG13     HA3      0.900000E-01   1.00800           0   0.00000     -0.301140E-02
      1567 PROA     102      VAL      CG2      CT3     -0.270000       12.0110           0   0.00000     -0.301140E-02
      1568 PROA     102      VAL      HG21     HA3      0.900000E-01   1.00800           0   0.00000     -0.301140E-02
      1569 PROA     102      VAL      HG22     HA3      0.900000E-01   1.00800           0   0.00000     -0.301140E-02
      1570 PROA     102      VAL      HG23     HA3      0.900000E-01   1.00800           0   0.00000     -0.301140E-02
      1571 PROA     102      VAL      C        C        0.510000       12.0110           0   0.00000     -0.301140E-02
      1572 PROA     102      VAL      O        O       -0.510000       15.9990           0   0.00000     -0.301140E-02
      1573 PROA     103      VAL      N        NH1     -0.470000       14.0070           0   0.00000     -0.301140E-02
      1574 PROA     103      VAL      HN       H        0.310000       1.00800           0   0.00000     -0.301140E-02
      1575 PROA     103      VAL      CA       CT1      0.700000E-01   12.0110           0   0.00000     -0.301140E-02
      1576 PROA     103      VAL      HA       HB1      0.900000E-01   1.00800           0   0.00000     -0.301140E-02
      1577 PROA     103      VAL      CB       CT1     -0.900000E-01   12.0110           0   0.00000     -0.301140E-02
      1578 PROA     103      VAL      HB       HA1      0.900000E-01   1.00800           0   0.00000     -0.301140E-02
      1579 PROA     103      VAL      CG1      CT3     -0.270000       12.0110           0   0.00000     -0.301140E-02
      1580 PROA     103      VAL      HG11     HA3      0.900000E-01   1.00800           0   0.00000     -0.301140E-02
      1581 PROA     103      VAL      HG12     HA3      0.900000E-01   1.00800           0   0.00000     -0.301140E-02
      1582 PROA     103      VAL      HG13     HA3      0.900000E-01   1.00800           0   0.00000     -0.301140E-02
      1583 PROA     103      VAL      CG2      CT3     -0.270000       12.0110           0   0.00000     -0.301140E-02
      1584 PROA     103      VAL      HG21     HA3      0.900000E-01   1.00800           0   0.00000     -0.301140E-02
      1585 PROA     103      VAL      HG22     HA3      0.900000E-01   1.00800           0   0.00000     -0.301140E-02
      1586 PROA     103      VAL      HG23     HA3      0.900000E-01   1.00800           0   0.00000     -0.301140E-02
      1587 PROA     103      VAL      C        C        0.510000       12.0110           0   0.00000     -0.301140E-02
      1588 PROA     103      VAL      O        O       -0.510000       15.9990           0   0.00000     -0.301140E-02
      1589 PROA     104      ALA      N        NH1     -0.470000       14.0070           0   0.00000     -0.301140E-02
      1590 PROA     104      ALA      HN       H        0.310000       1.00800           0   0.00000     -0.301140E-02
      1591 PROA     104      ALA      CA       CT1      0.700000E-01   12.0110           0   0.00000     -0.301140E-02
      1592 PROA     104      ALA      HA       HB1      0.900000E-01   1.00800           0   0.00000     -0.301140E-02
      1593 PROA     104      ALA      CB       CT3     -0.270000       12.0110           0   0.00000     -0.301140E-02
      1594 PROA     104      ALA      HB1      HA3      0.900000E-01   1.00800           0   0.00000     -0.301140E-02
      1595 PROA     104      ALA      HB2      HA3      0.900000E-01   1.00800           0   0.00000     -0.301140E-02
      1596 PROA     104      ALA      HB3      HA3      0.900000E-01   1.00800           0   0.00000     -0.301140E-02
      1597 PROA     104      ALA      C        C        0.510000       12.0110           0   0.00000     -0.301140E-02
      1598 PROA     104      ALA      O        O       -0.510000       15.9990           0   0.00000     -0.301140E-02
      1599 PROA     105      VAL      N        NH1     -0.470000       14.0070           0   0.00000     -0.301140E-02
      1600 PROA     105      VAL      HN       H        0.310000       1.00800           0   0.00000     -0.301140E-02
      1601 PROA     105      VAL      CA       CT1      0.700000E-01   12.0110           0   0.00000     -0.301140E-02
      1602 PROA     105      VAL      HA       HB1      0.900000E-01   1.00800           0   0.00000     -0.301140E-02
      1603 PROA     105      VAL      CB       CT1     -0.900000E-01   12.0110           0   0.00000     -0.301140E-02
      1604 PROA     105      VAL      HB       HA1      0.900000E-01   1.00800           0   0.00000     -0.301140E-02
      1605 PROA     105      VAL      CG1      CT3     -0.270000       12.0110           0   0.00000     -0.301140E-02
      1606 PROA     105      VAL      HG11     HA3      0.900000E-01   1.00800           0   0.00000     -0.301140E-02
      1607 PROA     105      VAL      HG12     HA3      0.900000E-01   1.00800           0   0.00000     -0.301140E-02
      1608 PROA     105      VAL      HG13     HA3      0.900000E-01   1.00800           0   0.00000     -0.301140E-02
      1609 PROA     105      VAL      CG2      CT3     -0.270000       12.0110           0   0.00000     -0.301140E-02
      1610 PROA     105      VAL      HG21     HA3      0.900000E-01   1.00800           0   0.00000     -0.301140E-02
      1611 PROA     105      VAL      HG22     HA3      0.900000E-01   1.00800           0   0.00000     -0.301140E-02
      1612 PROA     105      VAL      HG23     HA3      0.900000E-01   1.00800           0   0.00000     -0.301140E-02
      1613 PROA     105      VAL      C        C        0.510000       12.0110           0   0.00000     -0.301140E-02
      1614 PROA     105      VAL      O        O       -0.510000       15.9990           0   0.00000     -0.301140E-02
      1615 PROA     106      GLU      N        NH1     -0.470000       14.0070           0   0.00000     -0.301140E-02
      1616 PROA     106      GLU      HN       H        0.310000       1.00800           0   0.00000     -0.301140E-02
      1617 PROA     106      GLU      CA       CT1      0.700000E-01   12.0110           0   0.00000     -0.301140E-02
      1618 PROA     106      GLU      HA       HB1      0.900000E-01   1.00800           0   0.00000     -0.301140E-02
      1619 PROA     106      GLU      CB       CT2A    -0.180000       12.0110           0   0.00000     -0.301140E-02
      1620 PROA     106      GLU      HB1      HA2      0.900000E-01   1.00800           0   0.00000     -0.301140E-02
      1621 PROA     106      GLU      HB2      HA2      0.900000E-01   1.00800           0   0.00000     -0.301140E-02
      1622 PROA     106      GLU      CG       CT2     -0.280000       12.0110           0   0.00000     -0.301140E-02
      1623 PROA     106      GLU      HG1      HA2      0.900000E-01   1.00800           0   0.00000     -0.301140E-02
      1624 PROA     106      GLU      HG2      HA2      0.900000E-01   1.00800           0   0.00000     -0.301140E-02
      1625 PROA     106      GLU      CD       CC       0.620000       12.0110           0   0.00000     -0.301140E-02
      1626 PROA     106      GLU      OE1      OC      -0.760000       15.9990           0   0.00000     -0.301140E-02
      1627 PROA     106      GLU      OE2      OC      -0.760000       15.9990           0   0.00000     -0.301140E-02
      1628 PROA     106      GLU      C        C        0.510000       12.0110           0   0.00000     -0.301140E-02
      1629 PROA     106      GLU      O        O       -0.510000       15.9990           0   0.00000     -0.301140E-02
      1630 PROA     107      VAL      N        NH1     -0.470000       14.0070           0   0.00000     -0.301140E-02
      1631 PROA     107      VAL      HN       H        0.310000       1.00800           0   0.00000     -0.301140E-02
      1632 PROA     107      VAL      CA       CT1      0.700000E-01   12.0110           0   0.00000     -0.301140E-02
      1633 PROA     107      VAL      HA       HB1      0.900000E-01   1.00800           0   0.00000     -0.301140E-02
      1634 PROA     107      VAL      CB       CT1     -0.900000E-01   12.0110           0   0.00000     -0.301140E-02
      1635 PROA     107      VAL      HB       HA1      0.900000E-01   1.00800           0   0.00000     -0.301140E-02
      1636 PROA     107      VAL      CG1      CT3     -0.270000       12.0110           0   0.00000     -0.301140E-02
      1637 PROA     107      VAL      HG11     HA3      0.900000E-01   1.00800           0   0.00000     -0.301140E-02
      1638 PROA     107      VAL      HG12     HA3      0.900000E-01   1.00800           0   0.00000     -0.301140E-02
      1639 PROA     107      VAL      HG13     HA3      0.900000E-01   1.00800           0   0.00000     -0.301140E-02
      1640 PROA     107      VAL      CG2      CT3     -0.270000       12.0110           0   0.00000     -0.301140E-02
      1641 PROA     107      VAL      HG21     HA3      0.900000E-01   1.00800           0   0.00000     -0.301140E-02
      1642 PROA     107      VAL      HG22     HA3      0.900000E-01   1.00800           0   0.00000     -0.301140E-02
      1643 PROA     107      VAL      HG23     HA3      0.900000E-01   1.00800           0   0.00000     -0.301140E-02
      1644 PROA     107      VAL      C        C        0.510000       12.0110           0   0.00000     -0.301140E-02
      1645 PROA     107      VAL      O        O       -0.510000       15.9990           0   0.00000     -0.301140E-02
      1646 PROA     108      THR      N        NH1     -0.470000       14.0070           0   0.00000     -0.301140E-02
      1647 PROA     108      THR      HN       H        0.310000       1.00800           0   0.00000     -0.301140E-02
      1648 PROA     108      THR      CA       CT1      0.700000E-01   12.0110           0   0.00000     -0.301140E-02
      1649 PROA     108      THR      HA       HB1      0.900000E-01   1.00800           0   0.00000     -0.301140E-02
      1650 PROA     108      THR      CB       CT1      0.140000       12.0110           0   0.00000     -0.301140E-02
      1651 PROA     108      THR      HB       HA1      0.900000E-01   1.00800           0   0.00000     -0.301140E-02
      1652 PROA     108      THR      OG1      OH1     -0.660000       15.9990           0   0.00000     -0.301140E-02
      1653 PROA     108      THR      HG1      H        0.430000       1.00800           0   0.00000     -0.301140E-02
      1654 PROA     108      THR      CG2      CT3     -0.270000       12.0110           0   0.00000     -0.301140E-02
      1655 PROA     108      THR      HG21     HA3      0.900000E-01   1.00800           0   0.00000     -0.301140E-02
      1656 PROA     108      THR      HG22     HA3      0.900000E-01   1.00800           0   0.00000     -0.301140E-02
      1657 PROA     108      THR      HG23     HA3      0.900000E-01   1.00800           0   0.00000     -0.301140E-02
      1658 PROA     108      THR      C        C        0.510000       12.0110           0   0.00000     -0.301140E-02
      1659 PROA     108      THR      O        O       -0.510000       15.9990           0   0.00000     -0.301140E-02
      1660 PROA     109      GLY      N        NH1     -0.470000       14.0070           0   0.00000     -0.301140E-02
      1661 PROA     109      GLY      HN       H        0.310000       1.00800           0   0.00000     -0.301140E-02
      1662 PROA     109      GLY      CA       CT2     -0.200000E-01   12.0110           0   0.00000     -0.301140E-02
      1663 PROA     109      GLY      HA1      HB2      0.900000E-01   1.00800           0   0.00000     -0.301140E-02
      1664 PROA     109      GLY      HA2      HB2      0.900000E-01   1.00800           0   0.00000     -0.301140E-02
      1665 PROA     109      GLY      C        C        0.510000       12.0110           0   0.00000     -0.301140E-02
      1666 PROA     109      GLY      O        O       -0.510000       15.9990           0   0.00000     -0.301140E-02
      1667 PROA     110      GLY      N        NH1     -0.470000       14.0070           0   0.00000     -0.301140E-02
      1668 PROA     110      GLY      HN       H        0.310000       1.00800           0   0.00000     -0.301140E-02
      1669 PROA     110      GLY      CA       CT2     -0.200000E-01   12.0110           0   0.00000     -0.301140E-02
      1670 PROA     110      GLY      HA1      HB2      0.900000E-01   1.00800           0   0.00000     -0.301140E-02
      1671 PROA     110      GLY      HA2      HB2      0.900000E-01   1.00800           0   0.00000     -0.301140E-02
      1672 PROA     110      GLY      C        C        0.510000       12.0110           0   0.00000     -0.301140E-02
      1673 PROA     110      GLY      O        O       -0.510000       15.9990           0   0.00000     -0.301140E-02
      1674 PROA     111      PRO      N        N       -0.290000       14.0070           0   0.00000     -0.301140E-02
      1675 PROA     111      PRO      CD       CP3       0.00000       12.0110           0   0.00000     -0.301140E-02
      1676 PROA     111      PRO      HD1      HA2      0.900000E-01   1.00800           0   0.00000     -0.301140E-02
      1677 PROA     111      PRO      HD2      HA2      0.900000E-01   1.00800           0   0.00000     -0.301140E-02
      1678 PROA     111      PRO      CA       CP1      0.200000E-01   12.0110           0   0.00000     -0.301140E-02
      1679 PROA     111      PRO      HA       HB1      0.900000E-01   1.00800           0   0.00000     -0.301140E-02
      1680 PROA     111      PRO      CB       CP2     -0.180000       12.0110           0   0.00000     -0.301140E-02
      1681 PROA     111      PRO      HB1      HA2      0.900000E-01   1.00800           0   0.00000     -0.301140E-02
      1682 PROA     111      PRO      HB2      HA2      0.900000E-01   1.00800           0   0.00000     -0.301140E-02
      1683 PROA     111      PRO      CG       CP2     -0.180000       12.0110           0   0.00000     -0.301140E-02
      1684 PROA     111      PRO      HG1      HA2      0.900000E-01   1.00800           0   0.00000     -0.301140E-02
      1685 PROA     111      PRO      HG2      HA2      0.900000E-01   1.00800           0   0.00000     -0.301140E-02
      1686 PROA     111      PRO      C        C        0.510000       12.0110           0   0.00000     -0.301140E-02
      1687 PROA     111      PRO      O        O       -0.510000       15.9990           0   0.00000     -0.301140E-02
      1688 PROA     112      GLU      N        NH1     -0.470000       14.0070           0   0.00000     -0.301140E-02
      1689 PROA     112      GLU      HN       H        0.310000       1.00800           0   0.00000     -0.301140E-02
      1690 PROA     112      GLU      CA       CT1      0.700000E-01   12.0110           0   0.00000     -0.301140E-02
      1691 PROA     112      GLU      HA       HB1      0.900000E-01   1.00800           0   0.00000     -0.301140E-02
      1692 PROA     112      GLU      CB       CT2A    -0.180000       12.0110           0   0.00000     -0.301140E-02
      1693 PROA     112      GLU      HB1      HA2      0.900000E-01   1.00800           0   0.00000     -0.301140E-02
      1694 PROA     112      GLU      HB2      HA2      0.900000E-01   1.00800           0   0.00000     -0.301140E-02
      1695 PROA     112      GLU      CG       CT2     -0.280000       12.0110           0   0.00000     -0.301140E-02
      1696 PROA     112      GLU      HG1      HA2      0.900000E-01   1.00800           0   0.00000     -0.301140E-02
      1697 PROA     112      GLU      HG2      HA2      0.900000E-01   1.00800           0   0.00000     -0.301140E-02
      1698 PROA     112      GLU      CD       CC       0.620000       12.0110           0   0.00000     -0.301140E-02
      1699 PROA     112      GLU      OE1      OC      -0.760000       15.9990           0   0.00000     -0.301140E-02
      1700 PROA     112      GLU      OE2      OC      -0.760000       15.9990           0   0.00000     -0.301140E-02
      1701 PROA     112      GLU      C        C        0.510000       12.0110           0   0.00000     -0.301140E-02
      1702 PROA     112      GLU      O        O       -0.510000       15.9990           0   0.00000     -0.301140E-02
      1703 PROA     113      VAL      N        NH1     -0.470000       14.0070           0   0.00000     -0.301140E-02
      1704 PROA     113      VAL      HN       H        0.310000       1.00800           0   0.00000     -0.301140E-02
      1705 PROA     113      VAL      CA       CT1      0.700000E-01   12.0110           0   0.00000     -0.301140E-02
      1706 PROA     113      VAL      HA       HB1      0.900000E-01   1.00800           0   0.00000     -0.301140E-02
      1707 PROA     113      VAL      CB       CT1     -0.900000E-01   12.0110           0   0.00000     -0.301140E-02
      1708 PROA     113      VAL      HB       HA1      0.900000E-01   1.00800           0   0.00000     -0.301140E-02
      1709 PROA     113      VAL      CG1      CT3     -0.270000       12.0110           0   0.00000     -0.301140E-02
      1710 PROA     113      VAL      HG11     HA3      0.900000E-01   1.00800           0   0.00000     -0.301140E-02
      1711 PROA     113      VAL      HG12     HA3      0.900000E-01   1.00800           0   0.00000     -0.301140E-02
      1712 PROA     113      VAL      HG13     HA3      0.900000E-01   1.00800           0   0.00000     -0.301140E-02
      1713 PROA     113      VAL      CG2      CT3     -0.270000       12.0110           0   0.00000     -0.301140E-02
      1714 PROA     113      VAL      HG21     HA3      0.900000E-01   1.00800           0   0.00000     -0.301140E-02
      1715 PROA     113      VAL      HG22     HA3      0.900000E-01   1.00800           0   0.00000     -0.301140E-02
      1716 PROA     113      VAL      HG23     HA3      0.900000E-01   1.00800           0   0.00000     -0.301140E-02
      1717 PROA     113      VAL      C        C        0.510000       12.0110           0   0.00000     -0.301140E-02
      1718 PROA     113      VAL      O        O       -0.510000       15.9990           0   0.00000     -0.301140E-02
      1719 PROA     114      PRO      N        N       -0.290000       14.0070           0   0.00000     -0.301140E-02
      1720 PROA     114      PRO      CD       CP3       0.00000       12.0110           0   0.00000     -0.301140E-02
      1721 PROA     114      PRO      HD1      HA2      0.900000E-01   1.00800           0   0.00000     -0.301140E-02
      1722 PROA     114      PRO      HD2      HA2      0.900000E-01   1.00800           0   0.00000     -0.301140E-02
      1723 PROA     114      PRO      CA       CP1      0.200000E-01   12.0110           0   0.00000     -0.301140E-02
      1724 PROA     114      PRO      HA       HB1      0.900000E-01   1.00800           0   0.00000     -0.301140E-02
      1725 PROA     114      PRO      CB       CP2     -0.180000       12.0110           0   0.00000     -0.301140E-02
      1726 PROA     114      PRO      HB1      HA2      0.900000E-01   1.00800           0   0.00000     -0.301140E-02
      1727 PROA     114      PRO      HB2      HA2      0.900000E-01   1.00800           0   0.00000     -0.301140E-02
      1728 PROA     114      PRO      CG       CP2     -0.180000       12.0110           0   0.00000     -0.301140E-02
      1729 PROA     114      PRO      HG1      HA2      0.900000E-01   1.00800           0   0.00000     -0.301140E-02
      1730 PROA     114      PRO      HG2      HA2      0.900000E-01   1.00800           0   0.00000     -0.301140E-02
      1731 PROA     114      PRO      C        C        0.510000       12.0110           0   0.00000     -0.301140E-02
      1732 PROA     114      PRO      O        O       -0.510000       15.9990           0   0.00000     -0.301140E-02
      1733 PROA     115      PHE      N        NH1     -0.470000       14.0070           0   0.00000     -0.301140E-02
      1734 PROA     115      PHE      HN       H        0.310000       1.00800           0   0.00000     -0.301140E-02
      1735 PROA     115      PHE      CA       CT1      0.700000E-01   12.0110           0   0.00000     -0.301140E-02
      1736 PROA     115      PHE      HA       HB1      0.900000E-01   1.00800           0   0.00000     -0.301140E-02
      1737 PROA     115      PHE      CB       CT2     -0.180000       12.0110           0   0.00000     -0.301140E-02
      1738 PROA     115      PHE      HB1      HA2      0.900000E-01   1.00800           0   0.00000     -0.301140E-02
      1739 PROA     115      PHE      HB2      HA2      0.900000E-01   1.00800           0   0.00000     -0.301140E-02
      1740 PROA     115      PHE      CG       CA        0.00000       12.0110           0   0.00000     -0.301140E-02
      1741 PROA     115      PHE      CD1      CA      -0.115000       12.0110           0   0.00000     -0.301140E-02
      1742 PROA     115      PHE      HD1      HP       0.115000       1.00800           0   0.00000     -0.301140E-02
      1743 PROA     115      PHE      CE1      CA      -0.115000       12.0110           0   0.00000     -0.301140E-02
      1744 PROA     115      PHE      HE1      HP       0.115000       1.00800           0   0.00000     -0.301140E-02
      1745 PROA     115      PHE      CZ       CA      -0.115000       12.0110           0   0.00000     -0.301140E-02
      1746 PROA     115      PHE      HZ       HP       0.115000       1.00800           0   0.00000     -0.301140E-02
      1747 PROA     115      PHE      CD2      CA      -0.115000       12.0110           0   0.00000     -0.301140E-02
      1748 PROA     115      PHE      HD2      HP       0.115000       1.00800           0   0.00000     -0.301140E-02
      1749 PROA     115      PHE      CE2      CA      -0.115000       12.0110           0   0.00000     -0.301140E-02
      1750 PROA     115      PHE      HE2      HP       0.115000       1.00800           0   0.00000     -0.301140E-02
      1751 PROA     115      PHE      C        C        0.510000       12.0110           0   0.00000     -0.301140E-02
      1752 PROA     115      PHE      O        O       -0.510000       15.9990           0   0.00000     -0.301140E-02
      1753 PROA     116      HSD      N        NH1     -0.470000       14.0070           0   0.00000     -0.301140E-02
      1754 PROA     116      HSD      HN       H        0.310000       1.00800           0   0.00000     -0.301140E-02
      1755 PROA     116      HSD      CA       CT1      0.700000E-01   12.0110           0   0.00000     -0.301140E-02
      1756 PROA     116      HSD      HA       HB1      0.900000E-01   1.00800           0   0.00000     -0.301140E-02
      1757 PROA     116      HSD      CB       CT2     -0.900000E-01   12.0110           0   0.00000     -0.301140E-02
      1758 PROA     116      HSD      HB1      HA2      0.900000E-01   1.00800           0   0.00000     -0.301140E-02
      1759 PROA     116      HSD      HB2      HA2      0.900000E-01   1.00800           0   0.00000     -0.301140E-02
      1760 PROA     116      HSD      ND1      NR1     -0.360000       14.0070           0   0.00000     -0.301140E-02
      1761 PROA     116      HSD      HD1      H        0.320000       1.00800           0   0.00000     -0.301140E-02
      1762 PROA     116      HSD      CG       CPH1    -0.500000E-01   12.0110           0   0.00000     -0.301140E-02
      1763 PROA     116      HSD      CE1      CPH2     0.250000       12.0110           0   0.00000     -0.301140E-02
      1764 PROA     116      HSD      HE1      HR1      0.130000       1.00800           0   0.00000     -0.301140E-02
      1765 PROA     116      HSD      NE2      NR2     -0.700000       14.0070           0   0.00000     -0.301140E-02
      1766 PROA     116      HSD      CD2      CPH1     0.220000       12.0110           0   0.00000     -0.301140E-02
      1767 PROA     116      HSD      HD2      HR3      0.100000       1.00800           0   0.00000     -0.301140E-02
      1768 PROA     116      HSD      C        C        0.510000       12.0110           0   0.00000     -0.301140E-02
      1769 PROA     116      HSD      O        O       -0.510000       15.9990           0   0.00000     -0.301140E-02
      1770 PROA     117      PRO      N        N       -0.290000       14.0070           0   0.00000     -0.301140E-02
      1771 PROA     117      PRO      CD       CP3       0.00000       12.0110           0   0.00000     -0.301140E-02
      1772 PROA     117      PRO      HD1      HA2      0.900000E-01   1.00800           0   0.00000     -0.301140E-02
      1773 PROA     117      PRO      HD2      HA2      0.900000E-01   1.00800           0   0.00000     -0.301140E-02
      1774 PROA     117      PRO      CA       CP1      0.200000E-01   12.0110           0   0.00000     -0.301140E-02
      1775 PROA     117      PRO      HA       HB1      0.900000E-01   1.00800           0   0.00000     -0.301140E-02
      1776 PROA     117      PRO      CB       CP2     -0.180000       12.0110           0   0.00000     -0.301140E-02
      1777 PROA     117      PRO      HB1      HA2      0.900000E-01   1.00800           0   0.00000     -0.301140E-02
      1778 PROA     117      PRO      HB2      HA2      0.900000E-01   1.00800           0   0.00000     -0.301140E-02
      1779 PROA     117      PRO      CG       CP2     -0.180000       12.0110           0   0.00000     -0.301140E-02
      1780 PROA     117      PRO      HG1      HA2      0.900000E-01   1.00800           0   0.00000     -0.301140E-02
      1781 PROA     117      PRO      HG2      HA2      0.900000E-01   1.00800           0   0.00000     -0.301140E-02
      1782 PROA     117      PRO      C        C        0.510000       12.0110           0   0.00000     -0.301140E-02
      1783 PROA     117      PRO      O        O       -0.510000       15.9990           0   0.00000     -0.301140E-02
      1784 PROA     118      GLY      N        NH1     -0.470000       14.0070           0   0.00000     -0.301140E-02
      1785 PROA     118      GLY      HN       H        0.310000       1.00800           0   0.00000     -0.301140E-02
      1786 PROA     118      GLY      CA       CT2     -0.200000E-01   12.0110           0   0.00000     -0.301140E-02
      1787 PROA     118      GLY      HA1      HB2      0.900000E-01   1.00800           0   0.00000     -0.301140E-02
      1788 PROA     118      GLY      HA2      HB2      0.900000E-01   1.00800           0   0.00000     -0.301140E-02
      1789 PROA     118      GLY      C        C        0.510000       12.0110           0   0.00000     -0.301140E-02
      1790 PROA     118      GLY      O        O       -0.510000       15.9990           0   0.00000     -0.301140E-02
      1791 PROA     119      ARG      N        NH1     -0.470000       14.0070           0   0.00000     -0.301140E-02
      1792 PROA     119      ARG      HN       H        0.310000       1.00800           0   0.00000     -0.301140E-02
      1793 PROA     119      ARG      CA       CT1      0.700000E-01   12.0110           0   0.00000     -0.301140E-02
      1794 PROA     119      ARG      HA       HB1      0.900000E-01   1.00800           0   0.00000     -0.301140E-02
      1795 PROA     119      ARG      CB       CT2     -0.180000       12.0110           0   0.00000     -0.301140E-02
      1796 PROA     119      ARG      HB1      HA2      0.900000E-01   1.00800           0   0.00000     -0.301140E-02
      1797 PROA     119      ARG      HB2      HA2      0.900000E-01   1.00800           0   0.00000     -0.301140E-02
      1798 PROA     119      ARG      CG       CT2     -0.180000       12.0110           0   0.00000     -0.301140E-02
      1799 PROA     119      ARG      HG1      HA2      0.900000E-01   1.00800           0   0.00000     -0.301140E-02
      1800 PROA     119      ARG      HG2      HA2      0.900000E-01   1.00800           0   0.00000     -0.301140E-02
      1801 PROA     119      ARG      CD       CT2      0.200000       12.0110           0   0.00000     -0.301140E-02
      1802 PROA     119      ARG      HD1      HA2      0.900000E-01   1.00800           0   0.00000     -0.301140E-02
      1803 PROA     119      ARG      HD2      HA2      0.900000E-01   1.00800           0   0.00000     -0.301140E-02
      1804 PROA     119      ARG      NE       NC2     -0.700000       14.0070           0   0.00000     -0.301140E-02
      1805 PROA     119      ARG      HE       HC       0.440000       1.00800           0   0.00000     -0.301140E-02
      1806 PROA     119      ARG      CZ       C        0.640000       12.0110           0   0.00000     -0.301140E-02
      1807 PROA     119      ARG      NH1      NC2     -0.800000       14.0070           0   0.00000     -0.301140E-02
      1808 PROA     119      ARG      HH11     HC       0.460000       1.00800           0   0.00000     -0.301140E-02
      1809 PROA     119      ARG      HH12     HC       0.460000       1.00800           0   0.00000     -0.301140E-02
      1810 PROA     119      ARG      NH2      NC2     -0.800000       14.0070           0   0.00000     -0.301140E-02
      1811 PROA     119      ARG      HH21     HC       0.460000       1.00800           0   0.00000     -0.301140E-02
      1812 PROA     119      ARG      HH22     HC       0.460000       1.00800           0   0.00000     -0.301140E-02
      1813 PROA     119      ARG      C        C        0.510000       12.0110           0   0.00000     -0.301140E-02
      1814 PROA     119      ARG      O        O       -0.510000       15.9990           0   0.00000     -0.301140E-02
      1815 PROA     120      GLU      N        NH1     -0.470000       14.0070           0   0.00000     -0.301140E-02
      1816 PROA     120      GLU      HN       H        0.310000       1.00800           0   0.00000     -0.301140E-02
      1817 PROA     120      GLU      CA       CT1      0.700000E-01   12.0110           0   0.00000     -0.301140E-02
      1818 PROA     120      GLU      HA       HB1      0.900000E-01   1.00800           0   0.00000     -0.301140E-02
      1819 PROA     120      GLU      CB       CT2A    -0.180000       12.0110           0   0.00000     -0.301140E-02
      1820 PROA     120      GLU      HB1      HA2      0.900000E-01   1.00800           0   0.00000     -0.301140E-02
      1821 PROA     120      GLU      HB2      HA2      0.900000E-01   1.00800           0   0.00000     -0.301140E-02
      1822 PROA     120      GLU      CG       CT2     -0.280000       12.0110           0   0.00000     -0.301140E-02
      1823 PROA     120      GLU      HG1      HA2      0.900000E-01   1.00800           0   0.00000     -0.301140E-02
      1824 PROA     120      GLU      HG2      HA2      0.900000E-01   1.00800           0   0.00000     -0.301140E-02
      1825 PROA     120      GLU      CD       CC       0.620000       12.0110           0   0.00000     -0.301140E-02
      1826 PROA     120      GLU      OE1      OC      -0.760000       15.9990           0   0.00000     -0.301140E-02
      1827 PROA     120      GLU      OE2      OC      -0.760000       15.9990           0   0.00000     -0.301140E-02
      1828 PROA     120      GLU      C        C        0.510000       12.0110           0   0.00000     -0.301140E-02
      1829 PROA     120      GLU      O        O       -0.510000       15.9990           0   0.00000     -0.301140E-02
      1830 PROA     121      ASP      N        NH1     -0.470000       14.0070           0   0.00000     -0.301140E-02
      1831 PROA     121      ASP      HN       H        0.310000       1.00800           0   0.00000     -0.301140E-02
      1832 PROA     121      ASP      CA       CT1      0.700000E-01   12.0110           0   0.00000     -0.301140E-02
      1833 PROA     121      ASP      HA       HB1      0.900000E-01   1.00800           0   0.00000     -0.301140E-02
      1834 PROA     121      ASP      CB       CT2A    -0.280000       12.0110           0   0.00000     -0.301140E-02
      1835 PROA     121      ASP      HB1      HA2      0.900000E-01   1.00800           0   0.00000     -0.301140E-02
      1836 PROA     121      ASP      HB2      HA2      0.900000E-01   1.00800           0   0.00000     -0.301140E-02
      1837 PROA     121      ASP      CG       CC       0.620000       12.0110           0   0.00000     -0.301140E-02
      1838 PROA     121      ASP      OD1      OC      -0.760000       15.9990           0   0.00000     -0.301140E-02
      1839 PROA     121      ASP      OD2      OC      -0.760000       15.9990           0   0.00000     -0.301140E-02
      1840 PROA     121      ASP      C        C        0.510000       12.0110           0   0.00000     -0.301140E-02
      1841 PROA     121      ASP      O        O       -0.510000       15.9990           0   0.00000     -0.301140E-02
      1842 PROA     122      LYS      N        NH1     -0.470000       14.0070           0   0.00000     -0.301140E-02
      1843 PROA     122      LYS      HN       H        0.310000       1.00800           0   0.00000     -0.301140E-02
      1844 PROA     122      LYS      CA       CT1      0.700000E-01   12.0110           0   0.00000     -0.301140E-02
      1845 PROA     122      LYS      HA       HB1      0.900000E-01   1.00800           0   0.00000     -0.301140E-02
      1846 PROA     122      LYS      CB       CT2     -0.180000       12.0110           0   0.00000     -0.301140E-02
      1847 PROA     122      LYS      HB1      HA2      0.900000E-01   1.00800           0   0.00000     -0.301140E-02
      1848 PROA     122      LYS      HB2      HA2      0.900000E-01   1.00800           0   0.00000     -0.301140E-02
      1849 PROA     122      LYS      CG       CT2     -0.180000       12.0110           0   0.00000     -0.301140E-02
      1850 PROA     122      LYS      HG1      HA2      0.900000E-01   1.00800           0   0.00000     -0.301140E-02
      1851 PROA     122      LYS      HG2      HA2      0.900000E-01   1.00800           0   0.00000     -0.301140E-02
      1852 PROA     122      LYS      CD       CT2     -0.180000       12.0110           0   0.00000     -0.301140E-02
      1853 PROA     122      LYS      HD1      HA2      0.900000E-01   1.00800           0   0.00000     -0.301140E-02
      1854 PROA     122      LYS      HD2      HA2      0.900000E-01   1.00800           0   0.00000     -0.301140E-02
      1855 PROA     122      LYS      CE       CT2      0.210000       12.0110           0   0.00000     -0.301140E-02
      1856 PROA     122      LYS      HE1      HA2      0.500000E-01   1.00800           0   0.00000     -0.301140E-02
      1857 PROA     122      LYS      HE2      HA2      0.500000E-01   1.00800           0   0.00000     -0.301140E-02
      1858 PROA     122      LYS      NZ       NH3     -0.300000       14.0070           0   0.00000     -0.301140E-02
      1859 PROA     122      LYS      HZ1      HC       0.330000       1.00800           0   0.00000     -0.301140E-02
      1860 PROA     122      LYS      HZ2      HC       0.330000       1.00800           0   0.00000     -0.301140E-02
      1861 PROA     122      LYS      HZ3      HC       0.330000       1.00800           0   0.00000     -0.301140E-02
      1862 PROA     122      LYS      C        C        0.510000       12.0110           0   0.00000     -0.301140E-02
      1863 PROA     122      LYS      O        O       -0.510000       15.9990           0   0.00000     -0.301140E-02
      1864 PROA     123      PRO      N        N       -0.290000       14.0070           0   0.00000     -0.301140E-02
      1865 PROA     123      PRO      CD       CP3       0.00000       12.0110           0   0.00000     -0.301140E-02
      1866 PROA     123      PRO      HD1      HA2      0.900000E-01   1.00800           0   0.00000     -0.301140E-02
      1867 PROA     123      PRO      HD2      HA2      0.900000E-01   1.00800           0   0.00000     -0.301140E-02
      1868 PROA     123      PRO      CA       CP1      0.200000E-01   12.0110           0   0.00000     -0.301140E-02
      1869 PROA     123      PRO      HA       HB1      0.900000E-01   1.00800           0   0.00000     -0.301140E-02
      1870 PROA     123      PRO      CB       CP2     -0.180000       12.0110           0   0.00000     -0.301140E-02
      1871 PROA     123      PRO      HB1      HA2      0.900000E-01   1.00800           0   0.00000     -0.301140E-02
      1872 PROA     123      PRO      HB2      HA2      0.900000E-01   1.00800           0   0.00000     -0.301140E-02
      1873 PROA     123      PRO      CG       CP2     -0.180000       12.0110           0   0.00000     -0.301140E-02
      1874 PROA     123      PRO      HG1      HA2      0.900000E-01   1.00800           0   0.00000     -0.301140E-02
      1875 PROA     123      PRO      HG2      HA2      0.900000E-01   1.00800           0   0.00000     -0.301140E-02
      1876 PROA     123      PRO      C        C        0.510000       12.0110           0   0.00000     -0.301140E-02
      1877 PROA     123      PRO      O        O       -0.510000       15.9990           0   0.00000     -0.301140E-02
      1878 PROA     124      GLU      N        NH1     -0.470000       14.0070           0   0.00000     -0.301140E-02
      1879 PROA     124      GLU      HN       H        0.310000       1.00800           0   0.00000     -0.301140E-02
      1880 PROA     124      GLU      CA       CT1      0.700000E-01   12.0110           0   0.00000     -0.301140E-02
      1881 PROA     124      GLU      HA       HB1      0.900000E-01   1.00800           0   0.00000     -0.301140E-02
      1882 PROA     124      GLU      CB       CT2A    -0.180000       12.0110           0   0.00000     -0.301140E-02
      1883 PROA     124      GLU      HB1      HA2      0.900000E-01   1.00800           0   0.00000     -0.301140E-02
      1884 PROA     124      GLU      HB2      HA2      0.900000E-01   1.00800           0   0.00000     -0.301140E-02
      1885 PROA     124      GLU      CG       CT2     -0.280000       12.0110           0   0.00000     -0.301140E-02
      1886 PROA     124      GLU      HG1      HA2      0.900000E-01   1.00800           0   0.00000     -0.301140E-02
      1887 PROA     124      GLU      HG2      HA2      0.900000E-01   1.00800           0   0.00000     -0.301140E-02
      1888 PROA     124      GLU      CD       CC       0.620000       12.0110           0   0.00000     -0.301140E-02
      1889 PROA     124      GLU      OE1      OC      -0.760000       15.9990           0   0.00000     -0.301140E-02
      1890 PROA     124      GLU      OE2      OC      -0.760000       15.9990           0   0.00000     -0.301140E-02
      1891 PROA     124      GLU      C        C        0.510000       12.0110           0   0.00000     -0.301140E-02
      1892 PROA     124      GLU      O        O       -0.510000       15.9990           0   0.00000     -0.301140E-02
      1893 PROA     125      PRO      N        N       -0.290000       14.0070           0   0.00000     -0.301140E-02
      1894 PROA     125      PRO      CD       CP3       0.00000       12.0110           0   0.00000     -0.301140E-02
      1895 PROA     125      PRO      HD1      HA2      0.900000E-01   1.00800           0   0.00000     -0.301140E-02
      1896 PROA     125      PRO      HD2      HA2      0.900000E-01   1.00800           0   0.00000     -0.301140E-02
      1897 PROA     125      PRO      CA       CP1      0.200000E-01   12.0110           0   0.00000     -0.301140E-02
      1898 PROA     125      PRO      HA       HB1      0.900000E-01   1.00800           0   0.00000     -0.301140E-02
      1899 PROA     125      PRO      CB       CP2     -0.180000       12.0110           0   0.00000     -0.301140E-02
      1900 PROA     125      PRO      HB1      HA2      0.900000E-01   1.00800           0   0.00000     -0.301140E-02
      1901 PROA     125      PRO      HB2      HA2      0.900000E-01   1.00800           0   0.00000     -0.301140E-02
      1902 PROA     125      PRO      CG       CP2     -0.180000       12.0110           0   0.00000     -0.301140E-02
      1903 PROA     125      PRO      HG1      HA2      0.900000E-01   1.00800           0   0.00000     -0.301140E-02
      1904 PROA     125      PRO      HG2      HA2      0.900000E-01   1.00800           0   0.00000     -0.301140E-02
      1905 PROA     125      PRO      C        C        0.510000       12.0110           0   0.00000     -0.301140E-02
      1906 PROA     125      PRO      O        O       -0.510000       15.9990           0   0.00000     -0.301140E-02
      1907 PROA     126      PRO      N        N       -0.290000       14.0070           0   0.00000     -0.301140E-02
      1908 PROA     126      PRO      CD       CP3       0.00000       12.0110           0   0.00000     -0.301140E-02
      1909 PROA     126      PRO      HD1      HA2      0.900000E-01   1.00800           0   0.00000     -0.301140E-02
      1910 PROA     126      PRO      HD2      HA2      0.900000E-01   1.00800           0   0.00000     -0.301140E-02
      1911 PROA     126      PRO      CA       CP1      0.200000E-01   12.0110           0   0.00000     -0.301140E-02
      1912 PROA     126      PRO      HA       HB1      0.900000E-01   1.00800           0   0.00000     -0.301140E-02
      1913 PROA     126      PRO      CB       CP2     -0.180000       12.0110           0   0.00000     -0.301140E-02
      1914 PROA     126      PRO      HB1      HA2      0.900000E-01   1.00800           0   0.00000     -0.301140E-02
      1915 PROA     126      PRO      HB2      HA2      0.900000E-01   1.00800           0   0.00000     -0.301140E-02
      1916 PROA     126      PRO      CG       CP2     -0.180000       12.0110           0   0.00000     -0.301140E-02
      1917 PROA     126      PRO      HG1      HA2      0.900000E-01   1.00800           0   0.00000     -0.301140E-02
      1918 PROA     126      PRO      HG2      HA2      0.900000E-01   1.00800           0   0.00000     -0.301140E-02
      1919 PROA     126      PRO      C        C        0.510000       12.0110           0   0.00000     -0.301140E-02
      1920 PROA     126      PRO      O        O       -0.510000       15.9990           0   0.00000     -0.301140E-02
      1921 PROA     127      PRO      N        N       -0.290000       14.0070           0   0.00000     -0.301140E-02
      1922 PROA     127      PRO      CD       CP3       0.00000       12.0110           0   0.00000     -0.301140E-02
      1923 PROA     127      PRO      HD1      HA2      0.900000E-01   1.00800           0   0.00000     -0.301140E-02
      1924 PROA     127      PRO      HD2      HA2      0.900000E-01   1.00800           0   0.00000     -0.301140E-02
      1925 PROA     127      PRO      CA       CP1      0.200000E-01   12.0110           0   0.00000     -0.301140E-02
      1926 PROA     127      PRO      HA       HB1      0.900000E-01   1.00800           0   0.00000     -0.301140E-02
      1927 PROA     127      PRO      CB       CP2     -0.180000       12.0110           0   0.00000     -0.301140E-02
      1928 PROA     127      PRO      HB1      HA2      0.900000E-01   1.00800           0   0.00000     -0.301140E-02
      1929 PROA     127      PRO      HB2      HA2      0.900000E-01   1.00800           0   0.00000     -0.301140E-02
      1930 PROA     127      PRO      CG       CP2     -0.180000       12.0110           0   0.00000     -0.301140E-02
      1931 PROA     127      PRO      HG1      HA2      0.900000E-01   1.00800           0   0.00000     -0.301140E-02
      1932 PROA     127      PRO      HG2      HA2      0.900000E-01   1.00800           0   0.00000     -0.301140E-02
      1933 PROA     127      PRO      C        C        0.510000       12.0110           0   0.00000     -0.301140E-02
      1934 PROA     127      PRO      O        O       -0.510000       15.9990           0   0.00000     -0.301140E-02
      1935 PROA     128      GLU      N        NH1     -0.470000       14.0070           0   0.00000     -0.301140E-02
      1936 PROA     128      GLU      HN       H        0.310000       1.00800           0   0.00000     -0.301140E-02
      1937 PROA     128      GLU      CA       CT1      0.700000E-01   12.0110           0   0.00000     -0.301140E-02
      1938 PROA     128      GLU      HA       HB1      0.900000E-01   1.00800           0   0.00000     -0.301140E-02
      1939 PROA     128      GLU      CB       CT2A    -0.180000       12.0110           0   0.00000     -0.301140E-02
      1940 PROA     128      GLU      HB1      HA2      0.900000E-01   1.00800           0   0.00000     -0.301140E-02
      1941 PROA     128      GLU      HB2      HA2      0.900000E-01   1.00800           0   0.00000     -0.301140E-02
      1942 PROA     128      GLU      CG       CT2     -0.280000       12.0110           0   0.00000     -0.301140E-02
      1943 PROA     128      GLU      HG1      HA2      0.900000E-01   1.00800           0   0.00000     -0.301140E-02
      1944 PROA     128      GLU      HG2      HA2      0.900000E-01   1.00800           0   0.00000     -0.301140E-02
      1945 PROA     128      GLU      CD       CC       0.620000       12.0110           0   0.00000     -0.301140E-02
      1946 PROA     128      GLU      OE1      OC      -0.760000       15.9990           0   0.00000     -0.301140E-02
      1947 PROA     128      GLU      OE2      OC      -0.760000       15.9990           0   0.00000     -0.301140E-02
      1948 PROA     128      GLU      C        C        0.510000       12.0110           0   0.00000     -0.301140E-02
      1949 PROA     128      GLU      O        O       -0.510000       15.9990           0   0.00000     -0.301140E-02
      1950 PROA     129      GLY      N        NH1     -0.470000       14.0070           0   0.00000     -0.301140E-02
      1951 PROA     129      GLY      HN       H        0.310000       1.00800           0   0.00000     -0.301140E-02
      1952 PROA     129      GLY      CA       CT2     -0.200000E-01   12.0110           0   0.00000     -0.301140E-02
      1953 PROA     129      GLY      HA1      HB2      0.900000E-01   1.00800           0   0.00000     -0.301140E-02
      1954 PROA     129      GLY      HA2      HB2      0.900000E-01   1.00800           0   0.00000     -0.301140E-02
      1955 PROA     129      GLY      C        C        0.510000       12.0110           0   0.00000     -0.301140E-02
      1956 PROA     129      GLY      O        O       -0.510000       15.9990           0   0.00000     -0.301140E-02
      1957 PROA     130      ARG      N        NH1     -0.470000       14.0070           0   0.00000     -0.301140E-02
      1958 PROA     130      ARG      HN       H        0.310000       1.00800           0   0.00000     -0.301140E-02
      1959 PROA     130      ARG      CA       CT1      0.700000E-01   12.0110           0   0.00000     -0.301140E-02
      1960 PROA     130      ARG      HA       HB1      0.900000E-01   1.00800           0   0.00000     -0.301140E-02
      1961 PROA     130      ARG      CB       CT2     -0.180000       12.0110           0   0.00000     -0.301140E-02
      1962 PROA     130      ARG      HB1      HA2      0.900000E-01   1.00800           0   0.00000     -0.301140E-02
      1963 PROA     130      ARG      HB2      HA2      0.900000E-01   1.00800           0   0.00000     -0.301140E-02
      1964 PROA     130      ARG      CG       CT2     -0.180000       12.0110           0   0.00000     -0.301140E-02
      1965 PROA     130      ARG      HG1      HA2      0.900000E-01   1.00800           0   0.00000     -0.301140E-02
      1966 PROA     130      ARG      HG2      HA2      0.900000E-01   1.00800           0   0.00000     -0.301140E-02
      1967 PROA     130      ARG      CD       CT2      0.200000       12.0110           0   0.00000     -0.301140E-02
      1968 PROA     130      ARG      HD1      HA2      0.900000E-01   1.00800           0   0.00000     -0.301140E-02
      1969 PROA     130      ARG      HD2      HA2      0.900000E-01   1.00800           0   0.00000     -0.301140E-02
      1970 PROA     130      ARG      NE       NC2     -0.700000       14.0070           0   0.00000     -0.301140E-02
      1971 PROA     130      ARG      HE       HC       0.440000       1.00800           0   0.00000     -0.301140E-02
      1972 PROA     130      ARG      CZ       C        0.640000       12.0110           0   0.00000     -0.301140E-02
      1973 PROA     130      ARG      NH1      NC2     -0.800000       14.0070           0   0.00000     -0.301140E-02
      1974 PROA     130      ARG      HH11     HC       0.460000       1.00800           0   0.00000     -0.301140E-02
      1975 PROA     130      ARG      HH12     HC       0.460000       1.00800           0   0.00000     -0.301140E-02
      1976 PROA     130      ARG      NH2      NC2     -0.800000       14.0070           0   0.00000     -0.301140E-02
      1977 PROA     130      ARG      HH21     HC       0.460000       1.00800           0   0.00000     -0.301140E-02
      1978 PROA     130      ARG      HH22     HC       0.460000       1.00800           0   0.00000     -0.301140E-02
      1979 PROA     130      ARG      C        C        0.510000       12.0110           0   0.00000     -0.301140E-02
      1980 PROA     130      ARG      O        O       -0.510000       15.9990           0   0.00000     -0.301140E-02
      1981 PROA     131      LEU      N        NH1     -0.470000       14.0070           0   0.00000     -0.301140E-02
      1982 PROA     131      LEU      HN       H        0.310000       1.00800           0   0.00000     -0.301140E-02
      1983 PROA     131      LEU      CA       CT1      0.700000E-01   12.0110           0   0.00000     -0.301140E-02
      1984 PROA     131      LEU      HA       HB1      0.900000E-01   1.00800           0   0.00000     -0.301140E-02
      1985 PROA     131      LEU      CB       CT2     -0.180000       12.0110           0   0.00000     -0.301140E-02
      1986 PROA     131      LEU      HB1      HA2      0.900000E-01   1.00800           0   0.00000     -0.301140E-02
      1987 PROA     131      LEU      HB2      HA2      0.900000E-01   1.00800           0   0.00000     -0.301140E-02
      1988 PROA     131      LEU      CG       CT1     -0.900000E-01   12.0110           0   0.00000     -0.301140E-02
      1989 PROA     131      LEU      HG       HA1      0.900000E-01   1.00800           0   0.00000     -0.301140E-02
      1990 PROA     131      LEU      CD1      CT3     -0.270000       12.0110           0   0.00000     -0.301140E-02
      1991 PROA     131      LEU      HD11     HA3      0.900000E-01   1.00800           0   0.00000     -0.301140E-02
      1992 PROA     131      LEU      HD12     HA3      0.900000E-01   1.00800           0   0.00000     -0.301140E-02
      1993 PROA     131      LEU      HD13     HA3      0.900000E-01   1.00800           0   0.00000     -0.301140E-02
      1994 PROA     131      LEU      CD2      CT3     -0.270000       12.0110           0   0.00000     -0.301140E-02
      1995 PROA     131      LEU      HD21     HA3      0.900000E-01   1.00800           0   0.00000     -0.301140E-02
      1996 PROA     131      LEU      HD22     HA3      0.900000E-01   1.00800           0   0.00000     -0.301140E-02
      1997 PROA     131      LEU      HD23     HA3      0.900000E-01   1.00800           0   0.00000     -0.301140E-02
      1998 PROA     131      LEU      C        C        0.510000       12.0110           0   0.00000     -0.301140E-02
      1999 PROA     131      LEU      O        O       -0.510000       15.9990           0   0.00000     -0.301140E-02
      2000 PROA     132      PRO      N        N       -0.290000       14.0070           0   0.00000     -0.301140E-02
      2001 PROA     132      PRO      CD       CP3       0.00000       12.0110           0   0.00000     -0.301140E-02
      2002 PROA     132      PRO      HD1      HA2      0.900000E-01   1.00800           0   0.00000     -0.301140E-02
      2003 PROA     132      PRO      HD2      HA2      0.900000E-01   1.00800           0   0.00000     -0.301140E-02
      2004 PROA     132      PRO      CA       CP1      0.200000E-01   12.0110           0   0.00000     -0.301140E-02
      2005 PROA     132      PRO      HA       HB1      0.900000E-01   1.00800           0   0.00000     -0.301140E-02
      2006 PROA     132      PRO      CB       CP2     -0.180000       12.0110           0   0.00000     -0.301140E-02
      2007 PROA     132      PRO      HB1      HA2      0.900000E-01   1.00800           0   0.00000     -0.301140E-02
      2008 PROA     132      PRO      HB2      HA2      0.900000E-01   1.00800           0   0.00000     -0.301140E-02
      2009 PROA     132      PRO      CG       CP2     -0.180000       12.0110           0   0.00000     -0.301140E-02
      2010 PROA     132      PRO      HG1      HA2      0.900000E-01   1.00800           0   0.00000     -0.301140E-02
      2011 PROA     132      PRO      HG2      HA2      0.900000E-01   1.00800           0   0.00000     -0.301140E-02
      2012 PROA     132      PRO      C        C        0.510000       12.0110           0   0.00000     -0.301140E-02
      2013 PROA     132      PRO      O        O       -0.510000       15.9990           0   0.00000     -0.301140E-02
      2014 PROA     133      ASP      N        NH1     -0.470000       14.0070           0   0.00000     -0.301140E-02
      2015 PROA     133      ASP      HN       H        0.310000       1.00800           0   0.00000     -0.301140E-02
      2016 PROA     133      ASP      CA       CT1      0.700000E-01   12.0110           0   0.00000     -0.301140E-02
      2017 PROA     133      ASP      HA       HB1      0.900000E-01   1.00800           0   0.00000     -0.301140E-02
      2018 PROA     133      ASP      CB       CT2A    -0.280000       12.0110           0   0.00000     -0.301140E-02
      2019 PROA     133      ASP      HB1      HA2      0.900000E-01   1.00800           0   0.00000     -0.301140E-02
      2020 PROA     133      ASP      HB2      HA2      0.900000E-01   1.00800           0   0.00000     -0.301140E-02
      2021 PROA     133      ASP      CG       CC       0.620000       12.0110           0   0.00000     -0.301140E-02
      2022 PROA     133      ASP      OD1      OC      -0.760000       15.9990           0   0.00000     -0.301140E-02
      2023 PROA     133      ASP      OD2      OC      -0.760000       15.9990           0   0.00000     -0.301140E-02
      2024 PROA     133      ASP      C        C        0.510000       12.0110           0   0.00000     -0.301140E-02
      2025 PROA     133      ASP      O        O       -0.510000       15.9990           0   0.00000     -0.301140E-02
      2026 PROA     134      ALA      N        NH1     -0.470000       14.0070           0   0.00000     -0.301140E-02
      2027 PROA     134      ALA      HN       H        0.310000       1.00800           0   0.00000     -0.301140E-02
      2028 PROA     134      ALA      CA       CT1      0.700000E-01   12.0110           0   0.00000     -0.301140E-02
      2029 PROA     134      ALA      HA       HB1      0.900000E-01   1.00800           0   0.00000     -0.301140E-02
      2030 PROA     134      ALA      CB       CT3     -0.270000       12.0110           0   0.00000     -0.301140E-02
      2031 PROA     134      ALA      HB1      HA3      0.900000E-01   1.00800           0   0.00000     -0.301140E-02
      2032 PROA     134      ALA      HB2      HA3      0.900000E-01   1.00800           0   0.00000     -0.301140E-02
      2033 PROA     134      ALA      HB3      HA3      0.900000E-01   1.00800           0   0.00000     -0.301140E-02
      2034 PROA     134      ALA      C        C        0.510000       12.0110           0   0.00000     -0.301140E-02
      2035 PROA     134      ALA      O        O       -0.510000       15.9990           0   0.00000     -0.301140E-02
      2036 PROA     135      THR      N        NH1     -0.470000       14.0070           0   0.00000     -0.301140E-02
      2037 PROA     135      THR      HN       H        0.310000       1.00800           0   0.00000     -0.301140E-02
      2038 PROA     135      THR      CA       CT1      0.700000E-01   12.0110           0   0.00000     -0.301140E-02
      2039 PROA     135      THR      HA       HB1      0.900000E-01   1.00800           0   0.00000     -0.301140E-02
      2040 PROA     135      THR      CB       CT1      0.140000       12.0110           0   0.00000     -0.301140E-02
      2041 PROA     135      THR      HB       HA1      0.900000E-01   1.00800           0   0.00000     -0.301140E-02
      2042 PROA     135      THR      OG1      OH1     -0.660000       15.9990           0   0.00000     -0.301140E-02
      2043 PROA     135      THR      HG1      H        0.430000       1.00800           0   0.00000     -0.301140E-02
      2044 PROA     135      THR      CG2      CT3     -0.270000       12.0110           0   0.00000     -0.301140E-02
      2045 PROA     135      THR      HG21     HA3      0.900000E-01   1.00800           0   0.00000     -0.301140E-02
      2046 PROA     135      THR      HG22     HA3      0.900000E-01   1.00800           0   0.00000     -0.301140E-02
      2047 PROA     135      THR      HG23     HA3      0.900000E-01   1.00800           0   0.00000     -0.301140E-02
      2048 PROA     135      THR      C        C        0.510000       12.0110           0   0.00000     -0.301140E-02
      2049 PROA     135      THR      O        O       -0.510000       15.9990           0   0.00000     -0.301140E-02
      2050 PROA     136      LYS      N        NH1     -0.470000       14.0070           0   0.00000     -0.301140E-02
      2051 PROA     136      LYS      HN       H        0.310000       1.00800           0   0.00000     -0.301140E-02
      2052 PROA     136      LYS      CA       CT1      0.700000E-01   12.0110           0   0.00000     -0.301140E-02
      2053 PROA     136      LYS      HA       HB1      0.900000E-01   1.00800           0   0.00000     -0.301140E-02
      2054 PROA     136      LYS      CB       CT2     -0.180000       12.0110           0   0.00000     -0.301140E-02
      2055 PROA     136      LYS      HB1      HA2      0.900000E-01   1.00800           0   0.00000     -0.301140E-02
      2056 PROA     136      LYS      HB2      HA2      0.900000E-01   1.00800           0   0.00000     -0.301140E-02
      2057 PROA     136      LYS      CG       CT2     -0.180000       12.0110           0   0.00000     -0.301140E-02
      2058 PROA     136      LYS      HG1      HA2      0.900000E-01   1.00800           0   0.00000     -0.301140E-02
      2059 PROA     136      LYS      HG2      HA2      0.900000E-01   1.00800           0   0.00000     -0.301140E-02
      2060 PROA     136      LYS      CD       CT2     -0.180000       12.0110           0   0.00000     -0.301140E-02
      2061 PROA     136      LYS      HD1      HA2      0.900000E-01   1.00800           0   0.00000     -0.301140E-02
      2062 PROA     136      LYS      HD2      HA2      0.900000E-01   1.00800           0   0.00000     -0.301140E-02
      2063 PROA     136      LYS      CE       CT2      0.210000       12.0110           0   0.00000     -0.301140E-02
      2064 PROA     136      LYS      HE1      HA2      0.500000E-01   1.00800           0   0.00000     -0.301140E-02
      2065 PROA     136      LYS      HE2      HA2      0.500000E-01   1.00800           0   0.00000     -0.301140E-02
      2066 PROA     136      LYS      NZ       NH3     -0.300000       14.0070           0   0.00000     -0.301140E-02
      2067 PROA     136      LYS      HZ1      HC       0.330000       1.00800           0   0.00000     -0.301140E-02
      2068 PROA     136      LYS      HZ2      HC       0.330000       1.00800           0   0.00000     -0.301140E-02
      2069 PROA     136      LYS      HZ3      HC       0.330000       1.00800           0   0.00000     -0.301140E-02
      2070 PROA     136      LYS      C        C        0.510000       12.0110           0   0.00000     -0.301140E-02
      2071 PROA     136      LYS      O        O       -0.510000       15.9990           0   0.00000     -0.301140E-02
      2072 PROA     137      GLY      N        NH1     -0.470000       14.0070           0   0.00000     -0.301140E-02
      2073 PROA     137      GLY      HN       H        0.310000       1.00800           0   0.00000     -0.301140E-02
      2074 PROA     137      GLY      CA       CT2     -0.200000E-01   12.0110           0   0.00000     -0.301140E-02
      2075 PROA     137      GLY      HA1      HB2      0.900000E-01   1.00800           0   0.00000     -0.301140E-02
      2076 PROA     137      GLY      HA2      HB2      0.900000E-01   1.00800           0   0.00000     -0.301140E-02
      2077 PROA     137      GLY      C        C        0.510000       12.0110           0   0.00000     -0.301140E-02
      2078 PROA     137      GLY      O        O       -0.510000       15.9990           0   0.00000     -0.301140E-02
      2079 PROA     138      SER      N        NH1     -0.470000       14.0070           0   0.00000     -0.301140E-02
      2080 PROA     138      SER      HN       H        0.310000       1.00800           0   0.00000     -0.301140E-02
      2081 PROA     138      SER      CA       CT1      0.700000E-01   12.0110           0   0.00000     -0.301140E-02
      2082 PROA     138      SER      HA       HB1      0.900000E-01   1.00800           0   0.00000     -0.301140E-02
      2083 PROA     138      SER      CB       CT2      0.500000E-01   12.0110           0   0.00000     -0.301140E-02
      2084 PROA     138      SER      HB1      HA2      0.900000E-01   1.00800           0   0.00000     -0.301140E-02
      2085 PROA     138      SER      HB2      HA2      0.900000E-01   1.00800           0   0.00000     -0.301140E-02
      2086 PROA     138      SER      OG       OH1     -0.660000       15.9990           0   0.00000     -0.301140E-02
      2087 PROA     138      SER      HG1      H        0.430000       1.00800           0   0.00000     -0.301140E-02
      2088 PROA     138      SER      C        C        0.510000       12.0110           0   0.00000     -0.301140E-02
      2089 PROA     138      SER      O        O       -0.510000       15.9990           0   0.00000     -0.301140E-02
      2090 PROA     139      ASP      N        NH1     -0.470000       14.0070           0   0.00000     -0.301140E-02
      2091 PROA     139      ASP      HN       H        0.310000       1.00800           0   0.00000     -0.301140E-02
      2092 PROA     139      ASP      CA       CT1      0.700000E-01   12.0110           0   0.00000     -0.301140E-02
      2093 PROA     139      ASP      HA       HB1      0.900000E-01   1.00800           0   0.00000     -0.301140E-02
      2094 PROA     139      ASP      CB       CT2A    -0.280000       12.0110           0   0.00000     -0.301140E-02
      2095 PROA     139      ASP      HB1      HA2      0.900000E-01   1.00800           0   0.00000     -0.301140E-02
      2096 PROA     139      ASP      HB2      HA2      0.900000E-01   1.00800           0   0.00000     -0.301140E-02
      2097 PROA     139      ASP      CG       CC       0.620000       12.0110           0   0.00000     -0.301140E-02
      2098 PROA     139      ASP      OD1      OC      -0.760000       15.9990           0   0.00000     -0.301140E-02
      2099 PROA     139      ASP      OD2      OC      -0.760000       15.9990           0   0.00000     -0.301140E-02
      2100 PROA     139      ASP      C        C        0.510000       12.0110           0   0.00000     -0.301140E-02
      2101 PROA     139      ASP      O        O       -0.510000       15.9990           0   0.00000     -0.301140E-02
      2102 PROA     140      HSD      N        NH1     -0.470000       14.0070           0   0.00000     -0.301140E-02
      2103 PROA     140      HSD      HN       H        0.310000       1.00800           0   0.00000     -0.301140E-02
      2104 PROA     140      HSD      CA       CT1      0.700000E-01   12.0110           0   0.00000     -0.301140E-02
      2105 PROA     140      HSD      HA       HB1      0.900000E-01   1.00800           0   0.00000     -0.301140E-02
      2106 PROA     140      HSD      CB       CT2     -0.900000E-01   12.0110           0   0.00000     -0.301140E-02
      2107 PROA     140      HSD      HB1      HA2      0.900000E-01   1.00800           0   0.00000     -0.301140E-02
      2108 PROA     140      HSD      HB2      HA2      0.900000E-01   1.00800           0   0.00000     -0.301140E-02
      2109 PROA     140      HSD      ND1      NR1     -0.360000       14.0070           0   0.00000     -0.301140E-02
      2110 PROA     140      HSD      HD1      H        0.320000       1.00800           0   0.00000     -0.301140E-02
      2111 PROA     140      HSD      CG       CPH1    -0.500000E-01   12.0110           0   0.00000     -0.301140E-02
      2112 PROA     140      HSD      CE1      CPH2     0.250000       12.0110           0   0.00000     -0.301140E-02
      2113 PROA     140      HSD      HE1      HR1      0.130000       1.00800           0   0.00000     -0.301140E-02
      2114 PROA     140      HSD      NE2      NR2     -0.700000       14.0070           0   0.00000     -0.301140E-02
      2115 PROA     140      HSD      CD2      CPH1     0.220000       12.0110           0   0.00000     -0.301140E-02
      2116 PROA     140      HSD      HD2      HR3      0.100000       1.00800           0   0.00000     -0.301140E-02
      2117 PROA     140      HSD      C        C        0.510000       12.0110           0   0.00000     -0.301140E-02
      2118 PROA     140      HSD      O        O       -0.510000       15.9990           0   0.00000     -0.301140E-02
      2119 PROA     141      LEU      N        NH1     -0.470000       14.0070           0   0.00000     -0.301140E-02
      2120 PROA     141      LEU      HN       H        0.310000       1.00800           0   0.00000     -0.301140E-02
      2121 PROA     141      LEU      CA       CT1      0.700000E-01   12.0110           0   0.00000     -0.301140E-02
      2122 PROA     141      LEU      HA       HB1      0.900000E-01   1.00800           0   0.00000     -0.301140E-02
      2123 PROA     141      LEU      CB       CT2     -0.180000       12.0110           0   0.00000     -0.301140E-02
      2124 PROA     141      LEU      HB1      HA2      0.900000E-01   1.00800           0   0.00000     -0.301140E-02
      2125 PROA     141      LEU      HB2      HA2      0.900000E-01   1.00800           0   0.00000     -0.301140E-02
      2126 PROA     141      LEU      CG       CT1     -0.900000E-01   12.0110           0   0.00000     -0.301140E-02
      2127 PROA     141      LEU      HG       HA1      0.900000E-01   1.00800           0   0.00000     -0.301140E-02
      2128 PROA     141      LEU      CD1      CT3     -0.270000       12.0110           0   0.00000     -0.301140E-02
      2129 PROA     141      LEU      HD11     HA3      0.900000E-01   1.00800           0   0.00000     -0.301140E-02
      2130 PROA     141      LEU      HD12     HA3      0.900000E-01   1.00800           0   0.00000     -0.301140E-02
      2131 PROA     141      LEU      HD13     HA3      0.900000E-01   1.00800           0   0.00000     -0.301140E-02
      2132 PROA     141      LEU      CD2      CT3     -0.270000       12.0110           0   0.00000     -0.301140E-02
      2133 PROA     141      LEU      HD21     HA3      0.900000E-01   1.00800           0   0.00000     -0.301140E-02
      2134 PROA     141      LEU      HD22     HA3      0.900000E-01   1.00800           0   0.00000     -0.301140E-02
      2135 PROA     141      LEU      HD23     HA3      0.900000E-01   1.00800           0   0.00000     -0.301140E-02
      2136 PROA     141      LEU      C        C        0.510000       12.0110           0   0.00000     -0.301140E-02
      2137 PROA     141      LEU      O        O       -0.510000       15.9990           0   0.00000     -0.301140E-02
      2138 PROA     142      ARG      N        NH1     -0.470000       14.0070           0   0.00000     -0.301140E-02
      2139 PROA     142      ARG      HN       H        0.310000       1.00800           0   0.00000     -0.301140E-02
      2140 PROA     142      ARG      CA       CT1      0.700000E-01   12.0110           0   0.00000     -0.301140E-02
      2141 PROA     142      ARG      HA       HB1      0.900000E-01   1.00800           0   0.00000     -0.301140E-02
      2142 PROA     142      ARG      CB       CT2     -0.180000       12.0110           0   0.00000     -0.301140E-02
      2143 PROA     142      ARG      HB1      HA2      0.900000E-01   1.00800           0   0.00000     -0.301140E-02
      2144 PROA     142      ARG      HB2      HA2      0.900000E-01   1.00800           0   0.00000     -0.301140E-02
      2145 PROA     142      ARG      CG       CT2     -0.180000       12.0110           0   0.00000     -0.301140E-02
      2146 PROA     142      ARG      HG1      HA2      0.900000E-01   1.00800           0   0.00000     -0.301140E-02
      2147 PROA     142      ARG      HG2      HA2      0.900000E-01   1.00800           0   0.00000     -0.301140E-02
      2148 PROA     142      ARG      CD       CT2      0.200000       12.0110           0   0.00000     -0.301140E-02
      2149 PROA     142      ARG      HD1      HA2      0.900000E-01   1.00800           0   0.00000     -0.301140E-02
      2150 PROA     142      ARG      HD2      HA2      0.900000E-01   1.00800           0   0.00000     -0.301140E-02
      2151 PROA     142      ARG      NE       NC2     -0.700000       14.0070           0   0.00000     -0.301140E-02
      2152 PROA     142      ARG      HE       HC       0.440000       1.00800           0   0.00000     -0.301140E-02
      2153 PROA     142      ARG      CZ       C        0.640000       12.0110           0   0.00000     -0.301140E-02
      2154 PROA     142      ARG      NH1      NC2     -0.800000       14.0070           0   0.00000     -0.301140E-02
      2155 PROA     142      ARG      HH11     HC       0.460000       1.00800           0   0.00000     -0.301140E-02
      2156 PROA     142      ARG      HH12     HC       0.460000       1.00800           0   0.00000     -0.301140E-02
      2157 PROA     142      ARG      NH2      NC2     -0.800000       14.0070           0   0.00000     -0.301140E-02
      2158 PROA     142      ARG      HH21     HC       0.460000       1.00800           0   0.00000     -0.301140E-02
      2159 PROA     142      ARG      HH22     HC       0.460000       1.00800           0   0.00000     -0.301140E-02
      2160 PROA     142      ARG      C        C        0.510000       12.0110           0   0.00000     -0.301140E-02
      2161 PROA     142      ARG      O        O       -0.510000       15.9990           0   0.00000     -0.301140E-02
      2162 PROA     143      ASP      N        NH1     -0.470000       14.0070           0   0.00000     -0.301140E-02
      2163 PROA     143      ASP      HN       H        0.310000       1.00800           0   0.00000     -0.301140E-02
      2164 PROA     143      ASP      CA       CT1      0.700000E-01   12.0110           0   0.00000     -0.301140E-02
      2165 PROA     143      ASP      HA       HB1      0.900000E-01   1.00800           0   0.00000     -0.301140E-02
      2166 PROA     143      ASP      CB       CT2A    -0.280000       12.0110           0   0.00000     -0.301140E-02
      2167 PROA     143      ASP      HB1      HA2      0.900000E-01   1.00800           0   0.00000     -0.301140E-02
      2168 PROA     143      ASP      HB2      HA2      0.900000E-01   1.00800           0   0.00000     -0.301140E-02
      2169 PROA     143      ASP      CG       CC       0.620000       12.0110           0   0.00000     -0.301140E-02
      2170 PROA     143      ASP      OD1      OC      -0.760000       15.9990           0   0.00000     -0.301140E-02
      2171 PROA     143      ASP      OD2      OC      -0.760000       15.9990           0   0.00000     -0.301140E-02
      2172 PROA     143      ASP      C        C        0.510000       12.0110           0   0.00000     -0.301140E-02
      2173 PROA     143      ASP      O        O       -0.510000       15.9990           0   0.00000     -0.301140E-02
      2174 PROA     144      VAL      N        NH1     -0.470000       14.0070           0   0.00000     -0.301140E-02
      2175 PROA     144      VAL      HN       H        0.310000       1.00800           0   0.00000     -0.301140E-02
      2176 PROA     144      VAL      CA       CT1      0.700000E-01   12.0110           0   0.00000     -0.301140E-02
      2177 PROA     144      VAL      HA       HB1      0.900000E-01   1.00800           0   0.00000     -0.301140E-02
      2178 PROA     144      VAL      CB       CT1     -0.900000E-01   12.0110           0   0.00000     -0.301140E-02
      2179 PROA     144      VAL      HB       HA1      0.900000E-01   1.00800           0   0.00000     -0.301140E-02
      2180 PROA     144      VAL      CG1      CT3     -0.270000       12.0110           0   0.00000     -0.301140E-02
      2181 PROA     144      VAL      HG11     HA3      0.900000E-01   1.00800           0   0.00000     -0.301140E-02
      2182 PROA     144      VAL      HG12     HA3      0.900000E-01   1.00800           0   0.00000     -0.301140E-02
      2183 PROA     144      VAL      HG13     HA3      0.900000E-01   1.00800           0   0.00000     -0.301140E-02
      2184 PROA     144      VAL      CG2      CT3     -0.270000       12.0110           0   0.00000     -0.301140E-02
      2185 PROA     144      VAL      HG21     HA3      0.900000E-01   1.00800           0   0.00000     -0.301140E-02
      2186 PROA     144      VAL      HG22     HA3      0.900000E-01   1.00800           0   0.00000     -0.301140E-02
      2187 PROA     144      VAL      HG23     HA3      0.900000E-01   1.00800           0   0.00000     -0.301140E-02
      2188 PROA     144      VAL      C        C        0.510000       12.0110           0   0.00000     -0.301140E-02
      2189 PROA     144      VAL      O        O       -0.510000       15.9990           0   0.00000     -0.301140E-02
      2190 PROA     145      PHE      N        NH1     -0.470000       14.0070           0   0.00000     -0.301140E-02
      2191 PROA     145      PHE      HN       H        0.310000       1.00800           0   0.00000     -0.301140E-02
      2192 PROA     145      PHE      CA       CT1      0.700000E-01   12.0110           0   0.00000     -0.301140E-02
      2193 PROA     145      PHE      HA       HB1      0.900000E-01   1.00800           0   0.00000     -0.301140E-02
      2194 PROA     145      PHE      CB       CT2     -0.180000       12.0110           0   0.00000     -0.301140E-02
      2195 PROA     145      PHE      HB1      HA2      0.900000E-01   1.00800           0   0.00000     -0.301140E-02
      2196 PROA     145      PHE      HB2      HA2      0.900000E-01   1.00800           0   0.00000     -0.301140E-02
      2197 PROA     145      PHE      CG       CA        0.00000       12.0110           0   0.00000     -0.301140E-02
      2198 PROA     145      PHE      CD1      CA      -0.115000       12.0110           0   0.00000     -0.301140E-02
      2199 PROA     145      PHE      HD1      HP       0.115000       1.00800           0   0.00000     -0.301140E-02
      2200 PROA     145      PHE      CE1      CA      -0.115000       12.0110           0   0.00000     -0.301140E-02
      2201 PROA     145      PHE      HE1      HP       0.115000       1.00800           0   0.00000     -0.301140E-02
      2202 PROA     145      PHE      CZ       CA      -0.115000       12.0110           0   0.00000     -0.301140E-02
      2203 PROA     145      PHE      HZ       HP       0.115000       1.00800           0   0.00000     -0.301140E-02
      2204 PROA     145      PHE      CD2      CA      -0.115000       12.0110           0   0.00000     -0.301140E-02
      2205 PROA     145      PHE      HD2      HP       0.115000       1.00800           0   0.00000     -0.301140E-02
      2206 PROA     145      PHE      CE2      CA      -0.115000       12.0110           0   0.00000     -0.301140E-02
      2207 PROA     145      PHE      HE2      HP       0.115000       1.00800           0   0.00000     -0.301140E-02
      2208 PROA     145      PHE      C        C        0.510000       12.0110           0   0.00000     -0.301140E-02
      2209 PROA     145      PHE      O        O       -0.510000       15.9990           0   0.00000     -0.301140E-02
      2210 PROA     146      GLY      N        NH1     -0.470000       14.0070           0   0.00000     -0.301140E-02
      2211 PROA     146      GLY      HN       H        0.310000       1.00800           0   0.00000     -0.301140E-02
      2212 PROA     146      GLY      CA       CT2     -0.200000E-01   12.0110           0   0.00000     -0.301140E-02
      2213 PROA     146      GLY      HA1      HB2      0.900000E-01   1.00800           0   0.00000     -0.301140E-02
      2214 PROA     146      GLY      HA2      HB2      0.900000E-01   1.00800           0   0.00000     -0.301140E-02
      2215 PROA     146      GLY      C        C        0.510000       12.0110           0   0.00000     -0.301140E-02
      2216 PROA     146      GLY      O        O       -0.510000       15.9990           0   0.00000     -0.301140E-02
      2217 PROA     147      LYS      N        NH1     -0.470000       14.0070           0   0.00000     -0.301140E-02
      2218 PROA     147      LYS      HN       H        0.310000       1.00800           0   0.00000     -0.301140E-02
      2219 PROA     147      LYS      CA       CT1      0.700000E-01   12.0110           0   0.00000     -0.301140E-02
      2220 PROA     147      LYS      HA       HB1      0.900000E-01   1.00800           0   0.00000     -0.301140E-02
      2221 PROA     147      LYS      CB       CT2     -0.180000       12.0110           0   0.00000     -0.301140E-02
      2222 PROA     147      LYS      HB1      HA2      0.900000E-01   1.00800           0   0.00000     -0.301140E-02
      2223 PROA     147      LYS      HB2      HA2      0.900000E-01   1.00800           0   0.00000     -0.301140E-02
      2224 PROA     147      LYS      CG       CT2     -0.180000       12.0110           0   0.00000     -0.301140E-02
      2225 PROA     147      LYS      HG1      HA2      0.900000E-01   1.00800           0   0.00000     -0.301140E-02
      2226 PROA     147      LYS      HG2      HA2      0.900000E-01   1.00800           0   0.00000     -0.301140E-02
      2227 PROA     147      LYS      CD       CT2     -0.180000       12.0110           0   0.00000     -0.301140E-02
      2228 PROA     147      LYS      HD1      HA2      0.900000E-01   1.00800           0   0.00000     -0.301140E-02
      2229 PROA     147      LYS      HD2      HA2      0.900000E-01   1.00800           0   0.00000     -0.301140E-02
      2230 PROA     147      LYS      CE       CT2      0.210000       12.0110           0   0.00000     -0.301140E-02
      2231 PROA     147      LYS      HE1      HA2      0.500000E-01   1.00800           0   0.00000     -0.301140E-02
      2232 PROA     147      LYS      HE2      HA2      0.500000E-01   1.00800           0   0.00000     -0.301140E-02
      2233 PROA     147      LYS      NZ       NH3     -0.300000       14.0070           0   0.00000     -0.301140E-02
      2234 PROA     147      LYS      HZ1      HC       0.330000       1.00800           0   0.00000     -0.301140E-02
      2235 PROA     147      LYS      HZ2      HC       0.330000       1.00800           0   0.00000     -0.301140E-02
      2236 PROA     147      LYS      HZ3      HC       0.330000       1.00800           0   0.00000     -0.301140E-02
      2237 PROA     147      LYS      C        C        0.510000       12.0110           0   0.00000     -0.301140E-02
      2238 PROA     147      LYS      O        O       -0.510000       15.9990           0   0.00000     -0.301140E-02
      2239 PROA     148      ALA      N        NH1     -0.470000       14.0070           0   0.00000     -0.301140E-02
      2240 PROA     148      ALA      HN       H        0.310000       1.00800           0   0.00000     -0.301140E-02
      2241 PROA     148      ALA      CA       CT1      0.700000E-01   12.0110           0   0.00000     -0.301140E-02
      2242 PROA     148      ALA      HA       HB1      0.900000E-01   1.00800           0   0.00000     -0.301140E-02
      2243 PROA     148      ALA      CB       CT3     -0.270000       12.0110           0   0.00000     -0.301140E-02
      2244 PROA     148      ALA      HB1      HA3      0.900000E-01   1.00800           0   0.00000     -0.301140E-02
      2245 PROA     148      ALA      HB2      HA3      0.900000E-01   1.00800           0   0.00000     -0.301140E-02
      2246 PROA     148      ALA      HB3      HA3      0.900000E-01   1.00800           0   0.00000     -0.301140E-02
      2247 PROA     148      ALA      C        C        0.510000       12.0110           0   0.00000     -0.301140E-02
      2248 PROA     148      ALA      O        O       -0.510000       15.9990           0   0.00000     -0.301140E-02
      2249 PROA     149      MET      N        NH1     -0.470000       14.0070           0   0.00000     -0.301140E-02
      2250 PROA     149      MET      HN       H        0.310000       1.00800           0   0.00000     -0.301140E-02
      2251 PROA     149      MET      CA       CT1      0.700000E-01   12.0110           0   0.00000     -0.301140E-02
      2252 PROA     149      MET      HA       HB1      0.900000E-01   1.00800           0   0.00000     -0.301140E-02
      2253 PROA     149      MET      CB       CT2     -0.180000       12.0110           0   0.00000     -0.301140E-02
      2254 PROA     149      MET      HB1      HA2      0.900000E-01   1.00800           0   0.00000     -0.301140E-02
      2255 PROA     149      MET      HB2      HA2      0.900000E-01   1.00800           0   0.00000     -0.301140E-02
      2256 PROA     149      MET      CG       CT2     -0.140000       12.0110           0   0.00000     -0.301140E-02
      2257 PROA     149      MET      HG1      HA2      0.900000E-01   1.00800           0   0.00000     -0.301140E-02
      2258 PROA     149      MET      HG2      HA2      0.900000E-01   1.00800           0   0.00000     -0.301140E-02
      2259 PROA     149      MET      SD       S       -0.900000E-01   32.0600           0   0.00000     -0.301140E-02
      2260 PROA     149      MET      CE       CT3     -0.220000       12.0110           0   0.00000     -0.301140E-02
      2261 PROA     149      MET      HE1      HA3      0.900000E-01   1.00800           0   0.00000     -0.301140E-02
      2262 PROA     149      MET      HE2      HA3      0.900000E-01   1.00800           0   0.00000     -0.301140E-02
      2263 PROA     149      MET      HE3      HA3      0.900000E-01   1.00800           0   0.00000     -0.301140E-02
      2264 PROA     149      MET      C        C        0.510000       12.0110           0   0.00000     -0.301140E-02
      2265 PROA     149      MET      O        O       -0.510000       15.9990           0   0.00000     -0.301140E-02
      2266 PROA     150      GLY      N        NH1     -0.470000       14.0070           0   0.00000     -0.301140E-02
      2267 PROA     150      GLY      HN       H        0.310000       1.00800           0   0.00000     -0.301140E-02
      2268 PROA     150      GLY      CA       CT2     -0.200000E-01   12.0110           0   0.00000     -0.301140E-02
      2269 PROA     150      GLY      HA1      HB2      0.900000E-01   1.00800           0   0.00000     -0.301140E-02
      2270 PROA     150      GLY      HA2      HB2      0.900000E-01   1.00800           0   0.00000     -0.301140E-02
      2271 PROA     150      GLY      C        C        0.510000       12.0110           0   0.00000     -0.301140E-02
      2272 PROA     150      GLY      O        O       -0.510000       15.9990           0   0.00000     -0.301140E-02
      2273 PROA     151      LEU      N        NH1     -0.470000       14.0070           0   0.00000     -0.301140E-02
      2274 PROA     151      LEU      HN       H        0.310000       1.00800           0   0.00000     -0.301140E-02
      2275 PROA     151      LEU      CA       CT1      0.700000E-01   12.0110           0   0.00000     -0.301140E-02
      2276 PROA     151      LEU      HA       HB1      0.900000E-01   1.00800           0   0.00000     -0.301140E-02
      2277 PROA     151      LEU      CB       CT2     -0.180000       12.0110           0   0.00000     -0.301140E-02
      2278 PROA     151      LEU      HB1      HA2      0.900000E-01   1.00800           0   0.00000     -0.301140E-02
      2279 PROA     151      LEU      HB2      HA2      0.900000E-01   1.00800           0   0.00000     -0.301140E-02
      2280 PROA     151      LEU      CG       CT1     -0.900000E-01   12.0110           0   0.00000     -0.301140E-02
      2281 PROA     151      LEU      HG       HA1      0.900000E-01   1.00800           0   0.00000     -0.301140E-02
      2282 PROA     151      LEU      CD1      CT3     -0.270000       12.0110           0   0.00000     -0.301140E-02
      2283 PROA     151      LEU      HD11     HA3      0.900000E-01   1.00800           0   0.00000     -0.301140E-02
      2284 PROA     151      LEU      HD12     HA3      0.900000E-01   1.00800           0   0.00000     -0.301140E-02
      2285 PROA     151      LEU      HD13     HA3      0.900000E-01   1.00800           0   0.00000     -0.301140E-02
      2286 PROA     151      LEU      CD2      CT3     -0.270000       12.0110           0   0.00000     -0.301140E-02
      2287 PROA     151      LEU      HD21     HA3      0.900000E-01   1.00800           0   0.00000     -0.301140E-02
      2288 PROA     151      LEU      HD22     HA3      0.900000E-01   1.00800           0   0.00000     -0.301140E-02
      2289 PROA     151      LEU      HD23     HA3      0.900000E-01   1.00800           0   0.00000     -0.301140E-02
      2290 PROA     151      LEU      C        C        0.510000       12.0110           0   0.00000     -0.301140E-02
      2291 PROA     151      LEU      O        O       -0.510000       15.9990           0   0.00000     -0.301140E-02
      2292 PROA     152      THR      N        NH1     -0.470000       14.0070           0   0.00000     -0.301140E-02
      2293 PROA     152      THR      HN       H        0.310000       1.00800           0   0.00000     -0.301140E-02
      2294 PROA     152      THR      CA       CT1      0.700000E-01   12.0110           0   0.00000     -0.301140E-02
      2295 PROA     152      THR      HA       HB1      0.900000E-01   1.00800           0   0.00000     -0.301140E-02
      2296 PROA     152      THR      CB       CT1      0.140000       12.0110           0   0.00000     -0.301140E-02
      2297 PROA     152      THR      HB       HA1      0.900000E-01   1.00800           0   0.00000     -0.301140E-02
      2298 PROA     152      THR      OG1      OH1     -0.660000       15.9990           0   0.00000     -0.301140E-02
      2299 PROA     152      THR      HG1      H        0.430000       1.00800           0   0.00000     -0.301140E-02
      2300 PROA     152      THR      CG2      CT3     -0.270000       12.0110           0   0.00000     -0.301140E-02
      2301 PROA     152      THR      HG21     HA3      0.900000E-01   1.00800           0   0.00000     -0.301140E-02
      2302 PROA     152      THR      HG22     HA3      0.900000E-01   1.00800           0   0.00000     -0.301140E-02
      2303 PROA     152      THR      HG23     HA3      0.900000E-01   1.00800           0   0.00000     -0.301140E-02
      2304 PROA     152      THR      C        C        0.510000       12.0110           0   0.00000     -0.301140E-02
      2305 PROA     152      THR      O        O       -0.510000       15.9990           0   0.00000     -0.301140E-02
      2306 PROA     153      ASP      N        NH1     -0.470000       14.0070           0   0.00000     -0.301140E-02
      2307 PROA     153      ASP      HN       H        0.310000       1.00800           0   0.00000     -0.301140E-02
      2308 PROA     153      ASP      CA       CT1      0.700000E-01   12.0110           0   0.00000     -0.301140E-02
      2309 PROA     153      ASP      HA       HB1      0.900000E-01   1.00800           0   0.00000     -0.301140E-02
      2310 PROA     153      ASP      CB       CT2A    -0.280000       12.0110           0   0.00000     -0.301140E-02
      2311 PROA     153      ASP      HB1      HA2      0.900000E-01   1.00800           0   0.00000     -0.301140E-02
      2312 PROA     153      ASP      HB2      HA2      0.900000E-01   1.00800           0   0.00000     -0.301140E-02
      2313 PROA     153      ASP      CG       CC       0.620000       12.0110           0   0.00000     -0.301140E-02
      2314 PROA     153      ASP      OD1      OC      -0.760000       15.9990           0   0.00000     -0.301140E-02
      2315 PROA     153      ASP      OD2      OC      -0.760000       15.9990           0   0.00000     -0.301140E-02
      2316 PROA     153      ASP      C        C        0.510000       12.0110           0   0.00000     -0.301140E-02
      2317 PROA     153      ASP      O        O       -0.510000       15.9990           0   0.00000     -0.301140E-02
      2318 PROA     154      GLN      N        NH1     -0.470000       14.0070           0   0.00000     -0.301140E-02
      2319 PROA     154      GLN      HN       H        0.310000       1.00800           0   0.00000     -0.301140E-02
      2320 PROA     154      GLN      CA       CT1      0.700000E-01   12.0110           0   0.00000     -0.301140E-02
      2321 PROA     154      GLN      HA       HB1      0.900000E-01   1.00800           0   0.00000     -0.301140E-02
      2322 PROA     154      GLN      CB       CT2     -0.180000       12.0110           0   0.00000     -0.301140E-02
      2323 PROA     154      GLN      HB1      HA2      0.900000E-01   1.00800           0   0.00000     -0.301140E-02
      2324 PROA     154      GLN      HB2      HA2      0.900000E-01   1.00800           0   0.00000     -0.301140E-02
      2325 PROA     154      GLN      CG       CT2     -0.180000       12.0110           0   0.00000     -0.301140E-02
      2326 PROA     154      GLN      HG1      HA2      0.900000E-01   1.00800           0   0.00000     -0.301140E-02
      2327 PROA     154      GLN      HG2      HA2      0.900000E-01   1.00800           0   0.00000     -0.301140E-02
      2328 PROA     154      GLN      CD       CC       0.550000       12.0110           0   0.00000     -0.301140E-02
      2329 PROA     154      GLN      OE1      O       -0.550000       15.9990           0   0.00000     -0.301140E-02
      2330 PROA     154      GLN      NE2      NH2     -0.620000       14.0070           0   0.00000     -0.301140E-02
      2331 PROA     154      GLN      HE21     H        0.320000       1.00800           0   0.00000     -0.301140E-02
      2332 PROA     154      GLN      HE22     H        0.300000       1.00800           0   0.00000     -0.301140E-02
      2333 PROA     154      GLN      C        C        0.510000       12.0110           0   0.00000     -0.301140E-02
      2334 PROA     154      GLN      O        O       -0.510000       15.9990           0   0.00000     -0.301140E-02
      2335 PROA     155      ASP      N        NH1     -0.470000       14.0070           0   0.00000     -0.301140E-02
      2336 PROA     155      ASP      HN       H        0.310000       1.00800           0   0.00000     -0.301140E-02
      2337 PROA     155      ASP      CA       CT1      0.700000E-01   12.0110           0   0.00000     -0.301140E-02
      2338 PROA     155      ASP      HA       HB1      0.900000E-01   1.00800           0   0.00000     -0.301140E-02
      2339 PROA     155      ASP      CB       CT2A    -0.280000       12.0110           0   0.00000     -0.301140E-02
      2340 PROA     155      ASP      HB1      HA2      0.900000E-01   1.00800           0   0.00000     -0.301140E-02
      2341 PROA     155      ASP      HB2      HA2      0.900000E-01   1.00800           0   0.00000     -0.301140E-02
      2342 PROA     155      ASP      CG       CC       0.620000       12.0110           0   0.00000     -0.301140E-02
      2343 PROA     155      ASP      OD1      OC      -0.760000       15.9990           0   0.00000     -0.301140E-02
      2344 PROA     155      ASP      OD2      OC      -0.760000       15.9990           0   0.00000     -0.301140E-02
      2345 PROA     155      ASP      C        C        0.510000       12.0110           0   0.00000     -0.301140E-02
      2346 PROA     155      ASP      O        O       -0.510000       15.9990           0   0.00000     -0.301140E-02
      2347 PROA     156      ILE      N        NH1     -0.470000       14.0070           0   0.00000     -0.301140E-02
      2348 PROA     156      ILE      HN       H        0.310000       1.00800           0   0.00000     -0.301140E-02
      2349 PROA     156      ILE      CA       CT1      0.700000E-01   12.0110           0   0.00000     -0.301140E-02
      2350 PROA     156      ILE      HA       HB1      0.900000E-01   1.00800           0   0.00000     -0.301140E-02
      2351 PROA     156      ILE      CB       CT1     -0.900000E-01   12.0110           0   0.00000     -0.301140E-02
      2352 PROA     156      ILE      HB       HA1      0.900000E-01   1.00800           0   0.00000     -0.301140E-02
      2353 PROA     156      ILE      CG2      CT3     -0.270000       12.0110           0   0.00000     -0.301140E-02
      2354 PROA     156      ILE      HG21     HA3      0.900000E-01   1.00800           0   0.00000     -0.301140E-02
      2355 PROA     156      ILE      HG22     HA3      0.900000E-01   1.00800           0   0.00000     -0.301140E-02
      2356 PROA     156      ILE      HG23     HA3      0.900000E-01   1.00800           0   0.00000     -0.301140E-02
      2357 PROA     156      ILE      CG1      CT2     -0.180000       12.0110           0   0.00000     -0.301140E-02
      2358 PROA     156      ILE      HG11     HA2      0.900000E-01   1.00800           0   0.00000     -0.301140E-02
      2359 PROA     156      ILE      HG12     HA2      0.900000E-01   1.00800           0   0.00000     -0.301140E-02
      2360 PROA     156      ILE      CD       CT3     -0.270000       12.0110           0   0.00000     -0.301140E-02
      2361 PROA     156      ILE      HD1      HA3      0.900000E-01   1.00800           0   0.00000     -0.301140E-02
      2362 PROA     156      ILE      HD2      HA3      0.900000E-01   1.00800           0   0.00000     -0.301140E-02
      2363 PROA     156      ILE      HD3      HA3      0.900000E-01   1.00800           0   0.00000     -0.301140E-02
      2364 PROA     156      ILE      C        C        0.510000       12.0110           0   0.00000     -0.301140E-02
      2365 PROA     156      ILE      O        O       -0.510000       15.9990           0   0.00000     -0.301140E-02
      2366 PROA     157      VAL      N        NH1     -0.470000       14.0070           0   0.00000     -0.301140E-02
      2367 PROA     157      VAL      HN       H        0.310000       1.00800           0   0.00000     -0.301140E-02
      2368 PROA     157      VAL      CA       CT1      0.700000E-01   12.0110           0   0.00000     -0.301140E-02
      2369 PROA     157      VAL      HA       HB1      0.900000E-01   1.00800           0   0.00000     -0.301140E-02
      2370 PROA     157      VAL      CB       CT1     -0.900000E-01   12.0110           0   0.00000     -0.301140E-02
      2371 PROA     157      VAL      HB       HA1      0.900000E-01   1.00800           0   0.00000     -0.301140E-02
      2372 PROA     157      VAL      CG1      CT3     -0.270000       12.0110           0   0.00000     -0.301140E-02
      2373 PROA     157      VAL      HG11     HA3      0.900000E-01   1.00800           0   0.00000     -0.301140E-02
      2374 PROA     157      VAL      HG12     HA3      0.900000E-01   1.00800           0   0.00000     -0.301140E-02
      2375 PROA     157      VAL      HG13     HA3      0.900000E-01   1.00800           0   0.00000     -0.301140E-02
      2376 PROA     157      VAL      CG2      CT3     -0.270000       12.0110           0   0.00000     -0.301140E-02
      2377 PROA     157      VAL      HG21     HA3      0.900000E-01   1.00800           0   0.00000     -0.301140E-02
      2378 PROA     157      VAL      HG22     HA3      0.900000E-01   1.00800           0   0.00000     -0.301140E-02
      2379 PROA     157      VAL      HG23     HA3      0.900000E-01   1.00800           0   0.00000     -0.301140E-02
      2380 PROA     157      VAL      C        C        0.510000       12.0110           0   0.00000     -0.301140E-02
      2381 PROA     157      VAL      O        O       -0.510000       15.9990           0   0.00000     -0.301140E-02
      2382 PROA     158      ALA      N        NH1     -0.470000       14.0070           0   0.00000     -0.301140E-02
      2383 PROA     158      ALA      HN       H        0.310000       1.00800           0   0.00000     -0.301140E-02
      2384 PROA     158      ALA      CA       CT1      0.700000E-01   12.0110           0   0.00000     -0.301140E-02
      2385 PROA     158      ALA      HA       HB1      0.900000E-01   1.00800           0   0.00000     -0.301140E-02
      2386 PROA     158      ALA      CB       CT3     -0.270000       12.0110           0   0.00000     -0.301140E-02
      2387 PROA     158      ALA      HB1      HA3      0.900000E-01   1.00800           0   0.00000     -0.301140E-02
      2388 PROA     158      ALA      HB2      HA3      0.900000E-01   1.00800           0   0.00000     -0.301140E-02
      2389 PROA     158      ALA      HB3      HA3      0.900000E-01   1.00800           0   0.00000     -0.301140E-02
      2390 PROA     158      ALA      C        C        0.510000       12.0110           0   0.00000     -0.301140E-02
      2391 PROA     158      ALA      O        O       -0.510000       15.9990           0   0.00000     -0.301140E-02
      2392 PROA     159      LEU      N        NH1     -0.470000       14.0070           0   0.00000     -0.301140E-02
      2393 PROA     159      LEU      HN       H        0.310000       1.00800           0   0.00000     -0.301140E-02
      2394 PROA     159      LEU      CA       CT1      0.700000E-01   12.0110           0   0.00000     -0.301140E-02
      2395 PROA     159      LEU      HA       HB1      0.900000E-01   1.00800           0   0.00000     -0.301140E-02
      2396 PROA     159      LEU      CB       CT2     -0.180000       12.0110           0   0.00000     -0.301140E-02
      2397 PROA     159      LEU      HB1      HA2      0.900000E-01   1.00800           0   0.00000     -0.301140E-02
      2398 PROA     159      LEU      HB2      HA2      0.900000E-01   1.00800           0   0.00000     -0.301140E-02
      2399 PROA     159      LEU      CG       CT1     -0.900000E-01   12.0110           0   0.00000     -0.301140E-02
      2400 PROA     159      LEU      HG       HA1      0.900000E-01   1.00800           0   0.00000     -0.301140E-02
      2401 PROA     159      LEU      CD1      CT3     -0.270000       12.0110           0   0.00000     -0.301140E-02
      2402 PROA     159      LEU      HD11     HA3      0.900000E-01   1.00800           0   0.00000     -0.301140E-02
      2403 PROA     159      LEU      HD12     HA3      0.900000E-01   1.00800           0   0.00000     -0.301140E-02
      2404 PROA     159      LEU      HD13     HA3      0.900000E-01   1.00800           0   0.00000     -0.301140E-02
      2405 PROA     159      LEU      CD2      CT3     -0.270000       12.0110           0   0.00000     -0.301140E-02
      2406 PROA     159      LEU      HD21     HA3      0.900000E-01   1.00800           0   0.00000     -0.301140E-02
      2407 PROA     159      LEU      HD22     HA3      0.900000E-01   1.00800           0   0.00000     -0.301140E-02
      2408 PROA     159      LEU      HD23     HA3      0.900000E-01   1.00800           0   0.00000     -0.301140E-02
      2409 PROA     159      LEU      C        C        0.510000       12.0110           0   0.00000     -0.301140E-02
      2410 PROA     159      LEU      O        O       -0.510000       15.9990           0   0.00000     -0.301140E-02
      2411 PROA     160      SER      N        NH1     -0.470000       14.0070           0   0.00000     -0.301140E-02
      2412 PROA     160      SER      HN       H        0.310000       1.00800           0   0.00000     -0.301140E-02
      2413 PROA     160      SER      CA       CT1      0.700000E-01   12.0110           0   0.00000     -0.301140E-02
      2414 PROA     160      SER      HA       HB1      0.900000E-01   1.00800           0   0.00000     -0.301140E-02
      2415 PROA     160      SER      CB       CT2      0.500000E-01   12.0110           0   0.00000     -0.301140E-02
      2416 PROA     160      SER      HB1      HA2      0.900000E-01   1.00800           0   0.00000     -0.301140E-02
      2417 PROA     160      SER      HB2      HA2      0.900000E-01   1.00800           0   0.00000     -0.301140E-02
      2418 PROA     160      SER      OG       OH1     -0.660000       15.9990           0   0.00000     -0.301140E-02
      2419 PROA     160      SER      HG1      H        0.430000       1.00800           0   0.00000     -0.301140E-02
      2420 PROA     160      SER      C        C        0.510000       12.0110           0   0.00000     -0.301140E-02
      2421 PROA     160      SER      O        O       -0.510000       15.9990           0   0.00000     -0.301140E-02
      2422 PROA     161      GLY      N        NH1     -0.470000       14.0070           0   0.00000     -0.301140E-02
      2423 PROA     161      GLY      HN       H        0.310000       1.00800           0   0.00000     -0.301140E-02
      2424 PROA     161      GLY      CA       CT2     -0.200000E-01   12.0110           0   0.00000     -0.301140E-02
      2425 PROA     161      GLY      HA1      HB2      0.900000E-01   1.00800           0   0.00000     -0.301140E-02
      2426 PROA     161      GLY      HA2      HB2      0.900000E-01   1.00800           0   0.00000     -0.301140E-02
      2427 PROA     161      GLY      C        C        0.510000       12.0110           0   0.00000     -0.301140E-02
      2428 PROA     161      GLY      O        O       -0.510000       15.9990           0   0.00000     -0.301140E-02
      2429 PROA     162      GLY      N        NH1     -0.470000       14.0070           0   0.00000     -0.301140E-02
      2430 PROA     162      GLY      HN       H        0.310000       1.00800           0   0.00000     -0.301140E-02
      2431 PROA     162      GLY      CA       CT2     -0.200000E-01   12.0110           0   0.00000     -0.301140E-02
      2432 PROA     162      GLY      HA1      HB2      0.900000E-01   1.00800           0   0.00000     -0.301140E-02
      2433 PROA     162      GLY      HA2      HB2      0.900000E-01   1.00800           0   0.00000     -0.301140E-02
      2434 PROA     162      GLY      C        C        0.510000       12.0110           0   0.00000     -0.301140E-02
      2435 PROA     162      GLY      O        O       -0.510000       15.9990           0   0.00000     -0.301140E-02
      2436 PROA     163      HSD      N        NH1     -0.470000       14.0070           0   0.00000     -0.301140E-02
      2437 PROA     163      HSD      HN       H        0.310000       1.00800           0   0.00000     -0.301140E-02
      2438 PROA     163      HSD      CA       CT1      0.700000E-01   12.0110           0   0.00000     -0.301140E-02
      2439 PROA     163      HSD      HA       HB1      0.900000E-01   1.00800           0   0.00000     -0.301140E-02
      2440 PROA     163      HSD      CB       CT2     -0.900000E-01   12.0110           0   0.00000     -0.301140E-02
      2441 PROA     163      HSD      HB1      HA2      0.900000E-01   1.00800           0   0.00000     -0.301140E-02
      2442 PROA     163      HSD      HB2      HA2      0.900000E-01   1.00800           0   0.00000     -0.301140E-02
      2443 PROA     163      HSD      ND1      NR1     -0.360000       14.0070           0   0.00000     -0.301140E-02
      2444 PROA     163      HSD      HD1      H        0.320000       1.00800           0   0.00000     -0.301140E-02
      2445 PROA     163      HSD      CG       CPH1    -0.500000E-01   12.0110           0   0.00000     -0.301140E-02
      2446 PROA     163      HSD      CE1      CPH2     0.250000       12.0110           0   0.00000     -0.301140E-02
      2447 PROA     163      HSD      HE1      HR1      0.130000       1.00800           0   0.00000     -0.301140E-02
      2448 PROA     163      HSD      NE2      NR2     -0.700000       14.0070           0   0.00000     -0.301140E-02
      2449 PROA     163      HSD      CD2      CPH1     0.220000       12.0110           0   0.00000     -0.301140E-02
      2450 PROA     163      HSD      HD2      HR3      0.100000       1.00800           0   0.00000     -0.301140E-02
      2451 PROA     163      HSD      C        C        0.510000       12.0110           0   0.00000     -0.301140E-02
      2452 PROA     163      HSD      O        O       -0.510000       15.9990           0   0.00000     -0.301140E-02
      2453 PROA     164      THR      N        NH1     -0.470000       14.0070           0   0.00000     -0.301140E-02
      2454 PROA     164      THR      HN       H        0.310000       1.00800           0   0.00000     -0.301140E-02
      2455 PROA     164      THR      CA       CT1      0.700000E-01   12.0110           0   0.00000     -0.301140E-02
      2456 PROA     164      THR      HA       HB1      0.900000E-01   1.00800           0   0.00000     -0.301140E-02
      2457 PROA     164      THR      CB       CT1      0.140000       12.0110           0   0.00000     -0.301140E-02
      2458 PROA     164      THR      HB       HA1      0.900000E-01   1.00800           0   0.00000     -0.301140E-02
      2459 PROA     164      THR      OG1      OH1     -0.660000       15.9990           0   0.00000     -0.301140E-02
      2460 PROA     164      THR      HG1      H        0.430000       1.00800           0   0.00000     -0.301140E-02
      2461 PROA     164      THR      CG2      CT3     -0.270000       12.0110           0   0.00000     -0.301140E-02
      2462 PROA     164      THR      HG21     HA3      0.900000E-01   1.00800           0   0.00000     -0.301140E-02
      2463 PROA     164      THR      HG22     HA3      0.900000E-01   1.00800           0   0.00000     -0.301140E-02
      2464 PROA     164      THR      HG23     HA3      0.900000E-01   1.00800           0   0.00000     -0.301140E-02
      2465 PROA     164      THR      C        C        0.510000       12.0110           0   0.00000     -0.301140E-02
      2466 PROA     164      THR      O        O       -0.510000       15.9990           0   0.00000     -0.301140E-02
      2467 PROA     165      ILE      N        NH1     -0.470000       14.0070           0   0.00000     -0.301140E-02
      2468 PROA     165      ILE      HN       H        0.310000       1.00800           0   0.00000     -0.301140E-02
      2469 PROA     165      ILE      CA       CT1      0.700000E-01   12.0110           0   0.00000     -0.301140E-02
      2470 PROA     165      ILE      HA       HB1      0.900000E-01   1.00800           0   0.00000     -0.301140E-02
      2471 PROA     165      ILE      CB       CT1     -0.900000E-01   12.0110           0   0.00000     -0.301140E-02
      2472 PROA     165      ILE      HB       HA1      0.900000E-01   1.00800           0   0.00000     -0.301140E-02
      2473 PROA     165      ILE      CG2      CT3     -0.270000       12.0110           0   0.00000     -0.301140E-02
      2474 PROA     165      ILE      HG21     HA3      0.900000E-01   1.00800           0   0.00000     -0.301140E-02
      2475 PROA     165      ILE      HG22     HA3      0.900000E-01   1.00800           0   0.00000     -0.301140E-02
      2476 PROA     165      ILE      HG23     HA3      0.900000E-01   1.00800           0   0.00000     -0.301140E-02
      2477 PROA     165      ILE      CG1      CT2     -0.180000       12.0110           0   0.00000     -0.301140E-02
      2478 PROA     165      ILE      HG11     HA2      0.900000E-01   1.00800           0   0.00000     -0.301140E-02
      2479 PROA     165      ILE      HG12     HA2      0.900000E-01   1.00800           0   0.00000     -0.301140E-02
      2480 PROA     165      ILE      CD       CT3     -0.270000       12.0110           0   0.00000     -0.301140E-02
      2481 PROA     165      ILE      HD1      HA3      0.900000E-01   1.00800           0   0.00000     -0.301140E-02
      2482 PROA     165      ILE      HD2      HA3      0.900000E-01   1.00800           0   0.00000     -0.301140E-02
      2483 PROA     165      ILE      HD3      HA3      0.900000E-01   1.00800           0   0.00000     -0.301140E-02
      2484 PROA     165      ILE      C        C        0.510000       12.0110           0   0.00000     -0.301140E-02
      2485 PROA     165      ILE      O        O       -0.510000       15.9990           0   0.00000     -0.301140E-02
      2486 PROA     166      GLY      N        NH1     -0.470000       14.0070           0   0.00000     -0.301140E-02
      2487 PROA     166      GLY      HN       H        0.310000       1.00800           0   0.00000     -0.301140E-02
      2488 PROA     166      GLY      CA       CT2     -0.200000E-01   12.0110           0   0.00000     -0.301140E-02
      2489 PROA     166      GLY      HA1      HB2      0.900000E-01   1.00800           0   0.00000     -0.301140E-02
      2490 PROA     166      GLY      HA2      HB2      0.900000E-01   1.00800           0   0.00000     -0.301140E-02
      2491 PROA     166      GLY      C        C        0.510000       12.0110           0   0.00000     -0.301140E-02
      2492 PROA     166      GLY      O        O       -0.510000       15.9990           0   0.00000     -0.301140E-02
      2493 PROA     167      ALA      N        NH1     -0.470000       14.0070           0   0.00000     -0.301140E-02
      2494 PROA     167      ALA      HN       H        0.310000       1.00800           0   0.00000     -0.301140E-02
      2495 PROA     167      ALA      CA       CT1      0.700000E-01   12.0110           0   0.00000     -0.301140E-02
      2496 PROA     167      ALA      HA       HB1      0.900000E-01   1.00800           0   0.00000     -0.301140E-02
      2497 PROA     167      ALA      CB       CT3     -0.270000       12.0110           0   0.00000     -0.301140E-02
      2498 PROA     167      ALA      HB1      HA3      0.900000E-01   1.00800           0   0.00000     -0.301140E-02
      2499 PROA     167      ALA      HB2      HA3      0.900000E-01   1.00800           0   0.00000     -0.301140E-02
      2500 PROA     167      ALA      HB3      HA3      0.900000E-01   1.00800           0   0.00000     -0.301140E-02
      2501 PROA     167      ALA      C        C        0.510000       12.0110           0   0.00000     -0.301140E-02
      2502 PROA     167      ALA      O        O       -0.510000       15.9990           0   0.00000     -0.301140E-02
      2503 PROA     168      ALA      N        NH1     -0.470000       14.0070           0   0.00000     -0.301140E-02
      2504 PROA     168      ALA      HN       H        0.310000       1.00800           0   0.00000     -0.301140E-02
      2505 PROA     168      ALA      CA       CT1      0.700000E-01   12.0110           0   0.00000     -0.301140E-02
      2506 PROA     168      ALA      HA       HB1      0.900000E-01   1.00800           0   0.00000     -0.301140E-02
      2507 PROA     168      ALA      CB       CT3     -0.270000       12.0110           0   0.00000     -0.301140E-02
      2508 PROA     168      ALA      HB1      HA3      0.900000E-01   1.00800           0   0.00000     -0.301140E-02
      2509 PROA     168      ALA      HB2      HA3      0.900000E-01   1.00800           0   0.00000     -0.301140E-02
      2510 PROA     168      ALA      HB3      HA3      0.900000E-01   1.00800           0   0.00000     -0.301140E-02
      2511 PROA     168      ALA      C        C        0.510000       12.0110           0   0.00000     -0.301140E-02
      2512 PROA     168      ALA      O        O       -0.510000       15.9990           0   0.00000     -0.301140E-02
      2513 PROA     169      HSD      N        NH1     -0.470000       14.0070           0   0.00000     -0.301140E-02
      2514 PROA     169      HSD      HN       H        0.310000       1.00800           0   0.00000     -0.301140E-02
      2515 PROA     169      HSD      CA       CT1      0.700000E-01   12.0110           0   0.00000     -0.301140E-02
      2516 PROA     169      HSD      HA       HB1      0.900000E-01   1.00800           0   0.00000     -0.301140E-02
      2517 PROA     169      HSD      CB       CT2     -0.900000E-01   12.0110           0   0.00000     -0.301140E-02
      2518 PROA     169      HSD      HB1      HA2      0.900000E-01   1.00800           0   0.00000     -0.301140E-02
      2519 PROA     169      HSD      HB2      HA2      0.900000E-01   1.00800           0   0.00000     -0.301140E-02
      2520 PROA     169      HSD      ND1      NR1     -0.360000       14.0070           0   0.00000     -0.301140E-02
      2521 PROA     169      HSD      HD1      H        0.320000       1.00800           0   0.00000     -0.301140E-02
      2522 PROA     169      HSD      CG       CPH1    -0.500000E-01   12.0110           0   0.00000     -0.301140E-02
      2523 PROA     169      HSD      CE1      CPH2     0.250000       12.0110           0   0.00000     -0.301140E-02
      2524 PROA     169      HSD      HE1      HR1      0.130000       1.00800           0   0.00000     -0.301140E-02
      2525 PROA     169      HSD      NE2      NR2     -0.700000       14.0070           0   0.00000     -0.301140E-02
      2526 PROA     169      HSD      CD2      CPH1     0.220000       12.0110           0   0.00000     -0.301140E-02
      2527 PROA     169      HSD      HD2      HR3      0.100000       1.00800           0   0.00000     -0.301140E-02
      2528 PROA     169      HSD      C        C        0.510000       12.0110           0   0.00000     -0.301140E-02
      2529 PROA     169      HSD      O        O       -0.510000       15.9990           0   0.00000     -0.301140E-02
      2530 PROA     170      LYS      N        NH1     -0.470000       14.0070           0   0.00000     -0.301140E-02
      2531 PROA     170      LYS      HN       H        0.310000       1.00800           0   0.00000     -0.301140E-02
      2532 PROA     170      LYS      CA       CT1      0.700000E-01   12.0110           0   0.00000     -0.301140E-02
      2533 PROA     170      LYS      HA       HB1      0.900000E-01   1.00800           0   0.00000     -0.301140E-02
      2534 PROA     170      LYS      CB       CT2     -0.180000       12.0110           0   0.00000     -0.301140E-02
      2535 PROA     170      LYS      HB1      HA2      0.900000E-01   1.00800           0   0.00000     -0.301140E-02
      2536 PROA     170      LYS      HB2      HA2      0.900000E-01   1.00800           0   0.00000     -0.301140E-02
      2537 PROA     170      LYS      CG       CT2     -0.180000       12.0110           0   0.00000     -0.301140E-02
      2538 PROA     170      LYS      HG1      HA2      0.900000E-01   1.00800           0   0.00000     -0.301140E-02
      2539 PROA     170      LYS      HG2      HA2      0.900000E-01   1.00800           0   0.00000     -0.301140E-02
      2540 PROA     170      LYS      CD       CT2     -0.180000       12.0110           0   0.00000     -0.301140E-02
      2541 PROA     170      LYS      HD1      HA2      0.900000E-01   1.00800           0   0.00000     -0.301140E-02
      2542 PROA     170      LYS      HD2      HA2      0.900000E-01   1.00800           0   0.00000     -0.301140E-02
      2543 PROA     170      LYS      CE       CT2      0.210000       12.0110           0   0.00000     -0.301140E-02
      2544 PROA     170      LYS      HE1      HA2      0.500000E-01   1.00800           0   0.00000     -0.301140E-02
      2545 PROA     170      LYS      HE2      HA2      0.500000E-01   1.00800           0   0.00000     -0.301140E-02
      2546 PROA     170      LYS      NZ       NH3     -0.300000       14.0070           0   0.00000     -0.301140E-02
      2547 PROA     170      LYS      HZ1      HC       0.330000       1.00800           0   0.00000     -0.301140E-02
      2548 PROA     170      LYS      HZ2      HC       0.330000       1.00800           0   0.00000     -0.301140E-02
      2549 PROA     170      LYS      HZ3      HC       0.330000       1.00800           0   0.00000     -0.301140E-02
      2550 PROA     170      LYS      C        C        0.510000       12.0110           0   0.00000     -0.301140E-02
      2551 PROA     170      LYS      O        O       -0.510000       15.9990           0   0.00000     -0.301140E-02
      2552 PROA     171      GLU      N        NH1     -0.470000       14.0070           0   0.00000     -0.301140E-02
      2553 PROA     171      GLU      HN       H        0.310000       1.00800           0   0.00000     -0.301140E-02
      2554 PROA     171      GLU      CA       CT1      0.700000E-01   12.0110           0   0.00000     -0.301140E-02
      2555 PROA     171      GLU      HA       HB1      0.900000E-01   1.00800           0   0.00000     -0.301140E-02
      2556 PROA     171      GLU      CB       CT2A    -0.180000       12.0110           0   0.00000     -0.301140E-02
      2557 PROA     171      GLU      HB1      HA2      0.900000E-01   1.00800           0   0.00000     -0.301140E-02
      2558 PROA     171      GLU      HB2      HA2      0.900000E-01   1.00800           0   0.00000     -0.301140E-02
      2559 PROA     171      GLU      CG       CT2     -0.280000       12.0110           0   0.00000     -0.301140E-02
      2560 PROA     171      GLU      HG1      HA2      0.900000E-01   1.00800           0   0.00000     -0.301140E-02
      2561 PROA     171      GLU      HG2      HA2      0.900000E-01   1.00800           0   0.00000     -0.301140E-02
      2562 PROA     171      GLU      CD       CC       0.620000       12.0110           0   0.00000     -0.301140E-02
      2563 PROA     171      GLU      OE1      OC      -0.760000       15.9990           0   0.00000     -0.301140E-02
      2564 PROA     171      GLU      OE2      OC      -0.760000       15.9990           0   0.00000     -0.301140E-02
      2565 PROA     171      GLU      C        C        0.510000       12.0110           0   0.00000     -0.301140E-02
      2566 PROA     171      GLU      O        O       -0.510000       15.9990           0   0.00000     -0.301140E-02
      2567 PROA     172      ARG      N        NH1     -0.470000       14.0070           0   0.00000     -0.301140E-02
      2568 PROA     172      ARG      HN       H        0.310000       1.00800           0   0.00000     -0.301140E-02
      2569 PROA     172      ARG      CA       CT1      0.700000E-01   12.0110           0   0.00000     -0.301140E-02
      2570 PROA     172      ARG      HA       HB1      0.900000E-01   1.00800           0   0.00000     -0.301140E-02
      2571 PROA     172      ARG      CB       CT2     -0.180000       12.0110           0   0.00000     -0.301140E-02
      2572 PROA     172      ARG      HB1      HA2      0.900000E-01   1.00800           0   0.00000     -0.301140E-02
      2573 PROA     172      ARG      HB2      HA2      0.900000E-01   1.00800           0   0.00000     -0.301140E-02
      2574 PROA     172      ARG      CG       CT2     -0.180000       12.0110           0   0.00000     -0.301140E-02
      2575 PROA     172      ARG      HG1      HA2      0.900000E-01   1.00800           0   0.00000     -0.301140E-02
      2576 PROA     172      ARG      HG2      HA2      0.900000E-01   1.00800           0   0.00000     -0.301140E-02
      2577 PROA     172      ARG      CD       CT2      0.200000       12.0110           0   0.00000     -0.301140E-02
      2578 PROA     172      ARG      HD1      HA2      0.900000E-01   1.00800           0   0.00000     -0.301140E-02
      2579 PROA     172      ARG      HD2      HA2      0.900000E-01   1.00800           0   0.00000     -0.301140E-02
      2580 PROA     172      ARG      NE       NC2     -0.700000       14.0070           0   0.00000     -0.301140E-02
      2581 PROA     172      ARG      HE       HC       0.440000       1.00800           0   0.00000     -0.301140E-02
      2582 PROA     172      ARG      CZ       C        0.640000       12.0110           0   0.00000     -0.301140E-02
      2583 PROA     172      ARG      NH1      NC2     -0.800000       14.0070           0   0.00000     -0.301140E-02
      2584 PROA     172      ARG      HH11     HC       0.460000       1.00800           0   0.00000     -0.301140E-02
      2585 PROA     172      ARG      HH12     HC       0.460000       1.00800           0   0.00000     -0.301140E-02
      2586 PROA     172      ARG      NH2      NC2     -0.800000       14.0070           0   0.00000     -0.301140E-02
      2587 PROA     172      ARG      HH21     HC       0.460000       1.00800           0   0.00000     -0.301140E-02
      2588 PROA     172      ARG      HH22     HC       0.460000       1.00800           0   0.00000     -0.301140E-02
      2589 PROA     172      ARG      C        C        0.510000       12.0110           0   0.00000     -0.301140E-02
      2590 PROA     172      ARG      O        O       -0.510000       15.9990           0   0.00000     -0.301140E-02
      2591 PROA     173      SER      N        NH1     -0.470000       14.0070           0   0.00000     -0.301140E-02
      2592 PROA     173      SER      HN       H        0.310000       1.00800           0   0.00000     -0.301140E-02
      2593 PROA     173      SER      CA       CT1      0.700000E-01   12.0110           0   0.00000     -0.301140E-02
      2594 PROA     173      SER      HA       HB1      0.900000E-01   1.00800           0   0.00000     -0.301140E-02
      2595 PROA     173      SER      CB       CT2      0.500000E-01   12.0110           0   0.00000     -0.301140E-02
      2596 PROA     173      SER      HB1      HA2      0.900000E-01   1.00800           0   0.00000     -0.301140E-02
      2597 PROA     173      SER      HB2      HA2      0.900000E-01   1.00800           0   0.00000     -0.301140E-02
      2598 PROA     173      SER      OG       OH1     -0.660000       15.9990           0   0.00000     -0.301140E-02
      2599 PROA     173      SER      HG1      H        0.430000       1.00800           0   0.00000     -0.301140E-02
      2600 PROA     173      SER      C        C        0.510000       12.0110           0   0.00000     -0.301140E-02
      2601 PROA     173      SER      O        O       -0.510000       15.9990           0   0.00000     -0.301140E-02
      2602 PROA     174      GLY      N        NH1     -0.470000       14.0070           0   0.00000     -0.301140E-02
      2603 PROA     174      GLY      HN       H        0.310000       1.00800           0   0.00000     -0.301140E-02
      2604 PROA     174      GLY      CA       CT2     -0.200000E-01   12.0110           0   0.00000     -0.301140E-02
      2605 PROA     174      GLY      HA1      HB2      0.900000E-01   1.00800           0   0.00000     -0.301140E-02
      2606 PROA     174      GLY      HA2      HB2      0.900000E-01   1.00800           0   0.00000     -0.301140E-02
      2607 PROA     174      GLY      C        C        0.510000       12.0110           0   0.00000     -0.301140E-02
      2608 PROA     174      GLY      O        O       -0.510000       15.9990           0   0.00000     -0.301140E-02
      2609 PROA     175      PHE      N        NH1     -0.470000       14.0070           0   0.00000     -0.301140E-02
      2610 PROA     175      PHE      HN       H        0.310000       1.00800           0   0.00000     -0.301140E-02
      2611 PROA     175      PHE      CA       CT1      0.700000E-01   12.0110           0   0.00000     -0.301140E-02
      2612 PROA     175      PHE      HA       HB1      0.900000E-01   1.00800           0   0.00000     -0.301140E-02
      2613 PROA     175      PHE      CB       CT2     -0.180000       12.0110           0   0.00000     -0.301140E-02
      2614 PROA     175      PHE      HB1      HA2      0.900000E-01   1.00800           0   0.00000     -0.301140E-02
      2615 PROA     175      PHE      HB2      HA2      0.900000E-01   1.00800           0   0.00000     -0.301140E-02
      2616 PROA     175      PHE      CG       CA        0.00000       12.0110           0   0.00000     -0.301140E-02
      2617 PROA     175      PHE      CD1      CA      -0.115000       12.0110           0   0.00000     -0.301140E-02
      2618 PROA     175      PHE      HD1      HP       0.115000       1.00800           0   0.00000     -0.301140E-02
      2619 PROA     175      PHE      CE1      CA      -0.115000       12.0110           0   0.00000     -0.301140E-02
      2620 PROA     175      PHE      HE1      HP       0.115000       1.00800           0   0.00000     -0.301140E-02
      2621 PROA     175      PHE      CZ       CA      -0.115000       12.0110           0   0.00000     -0.301140E-02
      2622 PROA     175      PHE      HZ       HP       0.115000       1.00800           0   0.00000     -0.301140E-02
      2623 PROA     175      PHE      CD2      CA      -0.115000       12.0110           0   0.00000     -0.301140E-02
      2624 PROA     175      PHE      HD2      HP       0.115000       1.00800           0   0.00000     -0.301140E-02
      2625 PROA     175      PHE      CE2      CA      -0.115000       12.0110           0   0.00000     -0.301140E-02
      2626 PROA     175      PHE      HE2      HP       0.115000       1.00800           0   0.00000     -0.301140E-02
      2627 PROA     175      PHE      C        C        0.510000       12.0110           0   0.00000     -0.301140E-02
      2628 PROA     175      PHE      O        O       -0.510000       15.9990           0   0.00000     -0.301140E-02
      2629 PROA     176      GLU      N        NH1     -0.470000       14.0070           0   0.00000     -0.301140E-02
      2630 PROA     176      GLU      HN       H        0.310000       1.00800           0   0.00000     -0.301140E-02
      2631 PROA     176      GLU      CA       CT1      0.700000E-01   12.0110           0   0.00000     -0.301140E-02
      2632 PROA     176      GLU      HA       HB1      0.900000E-01   1.00800           0   0.00000     -0.301140E-02
      2633 PROA     176      GLU      CB       CT2A    -0.180000       12.0110           0   0.00000     -0.301140E-02
      2634 PROA     176      GLU      HB1      HA2      0.900000E-01   1.00800           0   0.00000     -0.301140E-02
      2635 PROA     176      GLU      HB2      HA2      0.900000E-01   1.00800           0   0.00000     -0.301140E-02
      2636 PROA     176      GLU      CG       CT2     -0.280000       12.0110           0   0.00000     -0.301140E-02
      2637 PROA     176      GLU      HG1      HA2      0.900000E-01   1.00800           0   0.00000     -0.301140E-02
      2638 PROA     176      GLU      HG2      HA2      0.900000E-01   1.00800           0   0.00000     -0.301140E-02
      2639 PROA     176      GLU      CD       CC       0.620000       12.0110           0   0.00000     -0.301140E-02
      2640 PROA     176      GLU      OE1      OC      -0.760000       15.9990           0   0.00000     -0.301140E-02
      2641 PROA     176      GLU      OE2      OC      -0.760000       15.9990           0   0.00000     -0.301140E-02
      2642 PROA     176      GLU      C        C        0.510000       12.0110           0   0.00000     -0.301140E-02
      2643 PROA     176      GLU      O        O       -0.510000       15.9990           0   0.00000     -0.301140E-02
      2644 PROA     177      GLY      N        NH1     -0.470000       14.0070           0   0.00000     -0.301140E-02
      2645 PROA     177      GLY      HN       H        0.310000       1.00800           0   0.00000     -0.301140E-02
      2646 PROA     177      GLY      CA       CT2     -0.200000E-01   12.0110           0   0.00000     -0.301140E-02
      2647 PROA     177      GLY      HA1      HB2      0.900000E-01   1.00800           0   0.00000     -0.301140E-02
      2648 PROA     177      GLY      HA2      HB2      0.900000E-01   1.00800           0   0.00000     -0.301140E-02
      2649 PROA     177      GLY      C        C        0.510000       12.0110           0   0.00000     -0.301140E-02
      2650 PROA     177      GLY      O        O       -0.510000       15.9990           0   0.00000     -0.301140E-02
      2651 PROA     178      PRO      N        N       -0.290000       14.0070           0   0.00000     -0.301140E-02
      2652 PROA     178      PRO      CD       CP3       0.00000       12.0110           0   0.00000     -0.301140E-02
      2653 PROA     178      PRO      HD1      HA2      0.900000E-01   1.00800           0   0.00000     -0.301140E-02
      2654 PROA     178      PRO      HD2      HA2      0.900000E-01   1.00800           0   0.00000     -0.301140E-02
      2655 PROA     178      PRO      CA       CP1      0.200000E-01   12.0110           0   0.00000     -0.301140E-02
      2656 PROA     178      PRO      HA       HB1      0.900000E-01   1.00800           0   0.00000     -0.301140E-02
      2657 PROA     178      PRO      CB       CP2     -0.180000       12.0110           0   0.00000     -0.301140E-02
      2658 PROA     178      PRO      HB1      HA2      0.900000E-01   1.00800           0   0.00000     -0.301140E-02
      2659 PROA     178      PRO      HB2      HA2      0.900000E-01   1.00800           0   0.00000     -0.301140E-02
      2660 PROA     178      PRO      CG       CP2     -0.180000       12.0110           0   0.00000     -0.301140E-02
      2661 PROA     178      PRO      HG1      HA2      0.900000E-01   1.00800           0   0.00000     -0.301140E-02
      2662 PROA     178      PRO      HG2      HA2      0.900000E-01   1.00800           0   0.00000     -0.301140E-02
      2663 PROA     178      PRO      C        C        0.510000       12.0110           0   0.00000     -0.301140E-02
      2664 PROA     178      PRO      O        O       -0.510000       15.9990           0   0.00000     -0.301140E-02
      2665 PROA     179      TRP      N        NH1     -0.470000       14.0070           0   0.00000     -0.301140E-02
      2666 PROA     179      TRP      HN       H        0.310000       1.00800           0   0.00000     -0.301140E-02
      2667 PROA     179      TRP      CA       CT1      0.700000E-01   12.0110           0   0.00000     -0.301140E-02
      2668 PROA     179      TRP      HA       HB1      0.900000E-01   1.00800           0   0.00000     -0.301140E-02
      2669 PROA     179      TRP      CB       CT2     -0.180000       12.0110           0   0.00000     -0.301140E-02
      2670 PROA     179      TRP      HB1      HA2      0.900000E-01   1.00800           0   0.00000     -0.301140E-02
      2671 PROA     179      TRP      HB2      HA2      0.900000E-01   1.00800           0   0.00000     -0.301140E-02
      2672 PROA     179      TRP      CG       CY      -0.300000E-01   12.0110           0   0.00000     -0.301140E-02
      2673 PROA     179      TRP      CD1      CA      -0.150000       12.0110           0   0.00000     -0.301140E-02
      2674 PROA     179      TRP      HD1      HP       0.220000       1.00800           0   0.00000     -0.301140E-02
      2675 PROA     179      TRP      NE1      NY      -0.510000       14.0070           0   0.00000     -0.301140E-02
      2676 PROA     179      TRP      HE1      H        0.370000       1.00800           0   0.00000     -0.301140E-02
      2677 PROA     179      TRP      CE2      CPT      0.240000       12.0110           0   0.00000     -0.301140E-02
      2678 PROA     179      TRP      CD2      CPT      0.110000       12.0110           0   0.00000     -0.301140E-02
      2679 PROA     179      TRP      CE3      CAI     -0.250000       12.0110           0   0.00000     -0.301140E-02
      2680 PROA     179      TRP      HE3      HP       0.170000       1.00800           0   0.00000     -0.301140E-02
      2681 PROA     179      TRP      CZ3      CA      -0.200000       12.0110           0   0.00000     -0.301140E-02
      2682 PROA     179      TRP      HZ3      HP       0.140000       1.00800           0   0.00000     -0.301140E-02
      2683 PROA     179      TRP      CZ2      CAI     -0.270000       12.0110           0   0.00000     -0.301140E-02
      2684 PROA     179      TRP      HZ2      HP       0.160000       1.00800           0   0.00000     -0.301140E-02
      2685 PROA     179      TRP      CH2      CA      -0.140000       12.0110           0   0.00000     -0.301140E-02
      2686 PROA     179      TRP      HH2      HP       0.140000       1.00800           0   0.00000     -0.301140E-02
      2687 PROA     179      TRP      C        C        0.510000       12.0110           0   0.00000     -0.301140E-02
      2688 PROA     179      TRP      O        O       -0.510000       15.9990           0   0.00000     -0.301140E-02
      2689 PROA     180      THR      N        NH1     -0.470000       14.0070           0   0.00000     -0.301140E-02
      2690 PROA     180      THR      HN       H        0.310000       1.00800           0   0.00000     -0.301140E-02
      2691 PROA     180      THR      CA       CT1      0.700000E-01   12.0110           0   0.00000     -0.301140E-02
      2692 PROA     180      THR      HA       HB1      0.900000E-01   1.00800           0   0.00000     -0.301140E-02
      2693 PROA     180      THR      CB       CT1      0.140000       12.0110           0   0.00000     -0.301140E-02
      2694 PROA     180      THR      HB       HA1      0.900000E-01   1.00800           0   0.00000     -0.301140E-02
      2695 PROA     180      THR      OG1      OH1     -0.660000       15.9990           0   0.00000     -0.301140E-02
      2696 PROA     180      THR      HG1      H        0.430000       1.00800           0   0.00000     -0.301140E-02
      2697 PROA     180      THR      CG2      CT3     -0.270000       12.0110           0   0.00000     -0.301140E-02
      2698 PROA     180      THR      HG21     HA3      0.900000E-01   1.00800           0   0.00000     -0.301140E-02
      2699 PROA     180      THR      HG22     HA3      0.900000E-01   1.00800           0   0.00000     -0.301140E-02
      2700 PROA     180      THR      HG23     HA3      0.900000E-01   1.00800           0   0.00000     -0.301140E-02
      2701 PROA     180      THR      C        C        0.510000       12.0110           0   0.00000     -0.301140E-02
      2702 PROA     180      THR      O        O       -0.510000       15.9990           0   0.00000     -0.301140E-02
      2703 PROA     181      SER      N        NH1     -0.470000       14.0070           0   0.00000     -0.301140E-02
      2704 PROA     181      SER      HN       H        0.310000       1.00800           0   0.00000     -0.301140E-02
      2705 PROA     181      SER      CA       CT1      0.700000E-01   12.0110           0   0.00000     -0.301140E-02
      2706 PROA     181      SER      HA       HB1      0.900000E-01   1.00800           0   0.00000     -0.301140E-02
      2707 PROA     181      SER      CB       CT2      0.500000E-01   12.0110           0   0.00000     -0.301140E-02
      2708 PROA     181      SER      HB1      HA2      0.900000E-01   1.00800           0   0.00000     -0.301140E-02
      2709 PROA     181      SER      HB2      HA2      0.900000E-01   1.00800           0   0.00000     -0.301140E-02
      2710 PROA     181      SER      OG       OH1     -0.660000       15.9990           0   0.00000     -0.301140E-02
      2711 PROA     181      SER      HG1      H        0.430000       1.00800           0   0.00000     -0.301140E-02
      2712 PROA     181      SER      C        C        0.510000       12.0110           0   0.00000     -0.301140E-02
      2713 PROA     181      SER      O        O       -0.510000       15.9990           0   0.00000     -0.301140E-02
      2714 PROA     182      ASN      N        NH1     -0.470000       14.0070           0   0.00000     -0.301140E-02
      2715 PROA     182      ASN      HN       H        0.310000       1.00800           0   0.00000     -0.301140E-02
      2716 PROA     182      ASN      CA       CT1      0.700000E-01   12.0110           0   0.00000     -0.301140E-02
      2717 PROA     182      ASN      HA       HB1      0.900000E-01   1.00800           0   0.00000     -0.301140E-02
      2718 PROA     182      ASN      CB       CT2     -0.180000       12.0110           0   0.00000     -0.301140E-02
      2719 PROA     182      ASN      HB1      HA2      0.900000E-01   1.00800           0   0.00000     -0.301140E-02
      2720 PROA     182      ASN      HB2      HA2      0.900000E-01   1.00800           0   0.00000     -0.301140E-02
      2721 PROA     182      ASN      CG       CC       0.550000       12.0110           0   0.00000     -0.301140E-02
      2722 PROA     182      ASN      OD1      O       -0.550000       15.9990           0   0.00000     -0.301140E-02
      2723 PROA     182      ASN      ND2      NH2     -0.620000       14.0070           0   0.00000     -0.301140E-02
      2724 PROA     182      ASN      HD21     H        0.320000       1.00800           0   0.00000     -0.301140E-02
      2725 PROA     182      ASN      HD22     H        0.300000       1.00800           0   0.00000     -0.301140E-02
      2726 PROA     182      ASN      C        C        0.510000       12.0110           0   0.00000     -0.301140E-02
      2727 PROA     182      ASN      O        O       -0.510000       15.9990           0   0.00000     -0.301140E-02
      2728 PROA     183      PRO      N        N       -0.290000       14.0070           0   0.00000     -0.301140E-02
      2729 PROA     183      PRO      CD       CP3       0.00000       12.0110           0   0.00000     -0.301140E-02
      2730 PROA     183      PRO      HD1      HA2      0.900000E-01   1.00800           0   0.00000     -0.301140E-02
      2731 PROA     183      PRO      HD2      HA2      0.900000E-01   1.00800           0   0.00000     -0.301140E-02
      2732 PROA     183      PRO      CA       CP1      0.200000E-01   12.0110           0   0.00000     -0.301140E-02
      2733 PROA     183      PRO      HA       HB1      0.900000E-01   1.00800           0   0.00000     -0.301140E-02
      2734 PROA     183      PRO      CB       CP2     -0.180000       12.0110           0   0.00000     -0.301140E-02
      2735 PROA     183      PRO      HB1      HA2      0.900000E-01   1.00800           0   0.00000     -0.301140E-02
      2736 PROA     183      PRO      HB2      HA2      0.900000E-01   1.00800           0   0.00000     -0.301140E-02
      2737 PROA     183      PRO      CG       CP2     -0.180000       12.0110           0   0.00000     -0.301140E-02
      2738 PROA     183      PRO      HG1      HA2      0.900000E-01   1.00800           0   0.00000     -0.301140E-02
      2739 PROA     183      PRO      HG2      HA2      0.900000E-01   1.00800           0   0.00000     -0.301140E-02
      2740 PROA     183      PRO      C        C        0.510000       12.0110           0   0.00000     -0.301140E-02
      2741 PROA     183      PRO      O        O       -0.510000       15.9990           0   0.00000     -0.301140E-02
      2742 PROA     184      LEU      N        NH1     -0.470000       14.0070           0   0.00000     -0.301140E-02
      2743 PROA     184      LEU      HN       H        0.310000       1.00800           0   0.00000     -0.301140E-02
      2744 PROA     184      LEU      CA       CT1      0.700000E-01   12.0110           0   0.00000     -0.301140E-02
      2745 PROA     184      LEU      HA       HB1      0.900000E-01   1.00800           0   0.00000     -0.301140E-02
      2746 PROA     184      LEU      CB       CT2     -0.180000       12.0110           0   0.00000     -0.301140E-02
      2747 PROA     184      LEU      HB1      HA2      0.900000E-01   1.00800           0   0.00000     -0.301140E-02
      2748 PROA     184      LEU      HB2      HA2      0.900000E-01   1.00800           0   0.00000     -0.301140E-02
      2749 PROA     184      LEU      CG       CT1     -0.900000E-01   12.0110           0   0.00000     -0.301140E-02
      2750 PROA     184      LEU      HG       HA1      0.900000E-01   1.00800           0   0.00000     -0.301140E-02
      2751 PROA     184      LEU      CD1      CT3     -0.270000       12.0110           0   0.00000     -0.301140E-02
      2752 PROA     184      LEU      HD11     HA3      0.900000E-01   1.00800           0   0.00000     -0.301140E-02
      2753 PROA     184      LEU      HD12     HA3      0.900000E-01   1.00800           0   0.00000     -0.301140E-02
      2754 PROA     184      LEU      HD13     HA3      0.900000E-01   1.00800           0   0.00000     -0.301140E-02
      2755 PROA     184      LEU      CD2      CT3     -0.270000       12.0110           0   0.00000     -0.301140E-02
      2756 PROA     184      LEU      HD21     HA3      0.900000E-01   1.00800           0   0.00000     -0.301140E-02
      2757 PROA     184      LEU      HD22     HA3      0.900000E-01   1.00800           0   0.00000     -0.301140E-02
      2758 PROA     184      LEU      HD23     HA3      0.900000E-01   1.00800           0   0.00000     -0.301140E-02
      2759 PROA     184      LEU      C        C        0.510000       12.0110           0   0.00000     -0.301140E-02
      2760 PROA     184      LEU      O        O       -0.510000       15.9990           0   0.00000     -0.301140E-02
      2761 PROA     185      ILE      N        NH1     -0.470000       14.0070           0   0.00000     -0.301140E-02
      2762 PROA     185      ILE      HN       H        0.310000       1.00800           0   0.00000     -0.301140E-02
      2763 PROA     185      ILE      CA       CT1      0.700000E-01   12.0110           0   0.00000     -0.301140E-02
      2764 PROA     185      ILE      HA       HB1      0.900000E-01   1.00800           0   0.00000     -0.301140E-02
      2765 PROA     185      ILE      CB       CT1     -0.900000E-01   12.0110           0   0.00000     -0.301140E-02
      2766 PROA     185      ILE      HB       HA1      0.900000E-01   1.00800           0   0.00000     -0.301140E-02
      2767 PROA     185      ILE      CG2      CT3     -0.270000       12.0110           0   0.00000     -0.301140E-02
      2768 PROA     185      ILE      HG21     HA3      0.900000E-01   1.00800           0   0.00000     -0.301140E-02
      2769 PROA     185      ILE      HG22     HA3      0.900000E-01   1.00800           0   0.00000     -0.301140E-02
      2770 PROA     185      ILE      HG23     HA3      0.900000E-01   1.00800           0   0.00000     -0.301140E-02
      2771 PROA     185      ILE      CG1      CT2     -0.180000       12.0110           0   0.00000     -0.301140E-02
      2772 PROA     185      ILE      HG11     HA2      0.900000E-01   1.00800           0   0.00000     -0.301140E-02
      2773 PROA     185      ILE      HG12     HA2      0.900000E-01   1.00800           0   0.00000     -0.301140E-02
      2774 PROA     185      ILE      CD       CT3     -0.270000       12.0110           0   0.00000     -0.301140E-02
      2775 PROA     185      ILE      HD1      HA3      0.900000E-01   1.00800           0   0.00000     -0.301140E-02
      2776 PROA     185      ILE      HD2      HA3      0.900000E-01   1.00800           0   0.00000     -0.301140E-02
      2777 PROA     185      ILE      HD3      HA3      0.900000E-01   1.00800           0   0.00000     -0.301140E-02
      2778 PROA     185      ILE      C        C        0.510000       12.0110           0   0.00000     -0.301140E-02
      2779 PROA     185      ILE      O        O       -0.510000       15.9990           0   0.00000     -0.301140E-02
      2780 PROA     186      PHE      N        NH1     -0.470000       14.0070           0   0.00000     -0.301140E-02
      2781 PROA     186      PHE      HN       H        0.310000       1.00800           0   0.00000     -0.301140E-02
      2782 PROA     186      PHE      CA       CT1      0.700000E-01   12.0110           0   0.00000     -0.301140E-02
      2783 PROA     186      PHE      HA       HB1      0.900000E-01   1.00800           0   0.00000     -0.301140E-02
      2784 PROA     186      PHE      CB       CT2     -0.180000       12.0110           0   0.00000     -0.301140E-02
      2785 PROA     186      PHE      HB1      HA2      0.900000E-01   1.00800           0   0.00000     -0.301140E-02
      2786 PROA     186      PHE      HB2      HA2      0.900000E-01   1.00800           0   0.00000     -0.301140E-02
      2787 PROA     186      PHE      CG       CA        0.00000       12.0110           0   0.00000     -0.301140E-02
      2788 PROA     186      PHE      CD1      CA      -0.115000       12.0110           0   0.00000     -0.301140E-02
      2789 PROA     186      PHE      HD1      HP       0.115000       1.00800           0   0.00000     -0.301140E-02
      2790 PROA     186      PHE      CE1      CA      -0.115000       12.0110           0   0.00000     -0.301140E-02
      2791 PROA     186      PHE      HE1      HP       0.115000       1.00800           0   0.00000     -0.301140E-02
      2792 PROA     186      PHE      CZ       CA      -0.115000       12.0110           0   0.00000     -0.301140E-02
      2793 PROA     186      PHE      HZ       HP       0.115000       1.00800           0   0.00000     -0.301140E-02
      2794 PROA     186      PHE      CD2      CA      -0.115000       12.0110           0   0.00000     -0.301140E-02
      2795 PROA     186      PHE      HD2      HP       0.115000       1.00800           0   0.00000     -0.301140E-02
      2796 PROA     186      PHE      CE2      CA      -0.115000       12.0110           0   0.00000     -0.301140E-02
      2797 PROA     186      PHE      HE2      HP       0.115000       1.00800           0   0.00000     -0.301140E-02
      2798 PROA     186      PHE      C        C        0.510000       12.0110           0   0.00000     -0.301140E-02
      2799 PROA     186      PHE      O        O       -0.510000       15.9990           0   0.00000     -0.301140E-02
      2800 PROA     187      ASP      N        NH1     -0.470000       14.0070           0   0.00000     -0.301140E-02
      2801 PROA     187      ASP      HN       H        0.310000       1.00800           0   0.00000     -0.301140E-02
      2802 PROA     187      ASP      CA       CT1      0.700000E-01   12.0110           0   0.00000     -0.301140E-02
      2803 PROA     187      ASP      HA       HB1      0.900000E-01   1.00800           0   0.00000     -0.301140E-02
      2804 PROA     187      ASP      CB       CT2A    -0.280000       12.0110           0   0.00000     -0.301140E-02
      2805 PROA     187      ASP      HB1      HA2      0.900000E-01   1.00800           0   0.00000     -0.301140E-02
      2806 PROA     187      ASP      HB2      HA2      0.900000E-01   1.00800           0   0.00000     -0.301140E-02
      2807 PROA     187      ASP      CG       CC       0.620000       12.0110           0   0.00000     -0.301140E-02
      2808 PROA     187      ASP      OD1      OC      -0.760000       15.9990           0   0.00000     -0.301140E-02
      2809 PROA     187      ASP      OD2      OC      -0.760000       15.9990           0   0.00000     -0.301140E-02
      2810 PROA     187      ASP      C        C        0.510000       12.0110           0   0.00000     -0.301140E-02
      2811 PROA     187      ASP      O        O       -0.510000       15.9990           0   0.00000     -0.301140E-02
      2812 PROA     188      ASN      N        NH1     -0.470000       14.0070           0   0.00000     -0.301140E-02
      2813 PROA     188      ASN      HN       H        0.310000       1.00800           0   0.00000     -0.301140E-02
      2814 PROA     188      ASN      CA       CT1      0.700000E-01   12.0110           0   0.00000     -0.301140E-02
      2815 PROA     188      ASN      HA       HB1      0.900000E-01   1.00800           0   0.00000     -0.301140E-02
      2816 PROA     188      ASN      CB       CT2     -0.180000       12.0110           0   0.00000     -0.301140E-02
      2817 PROA     188      ASN      HB1      HA2      0.900000E-01   1.00800           0   0.00000     -0.301140E-02
      2818 PROA     188      ASN      HB2      HA2      0.900000E-01   1.00800           0   0.00000     -0.301140E-02
      2819 PROA     188      ASN      CG       CC       0.550000       12.0110           0   0.00000     -0.301140E-02
      2820 PROA     188      ASN      OD1      O       -0.550000       15.9990           0   0.00000     -0.301140E-02
      2821 PROA     188      ASN      ND2      NH2     -0.620000       14.0070           0   0.00000     -0.301140E-02
      2822 PROA     188      ASN      HD21     H        0.320000       1.00800           0   0.00000     -0.301140E-02
      2823 PROA     188      ASN      HD22     H        0.300000       1.00800           0   0.00000     -0.301140E-02
      2824 PROA     188      ASN      C        C        0.510000       12.0110           0   0.00000     -0.301140E-02
      2825 PROA     188      ASN      O        O       -0.510000       15.9990           0   0.00000     -0.301140E-02
      2826 PROA     189      SER      N        NH1     -0.470000       14.0070           0   0.00000     -0.301140E-02
      2827 PROA     189      SER      HN       H        0.310000       1.00800           0   0.00000     -0.301140E-02
      2828 PROA     189      SER      CA       CT1      0.700000E-01   12.0110           0   0.00000     -0.301140E-02
      2829 PROA     189      SER      HA       HB1      0.900000E-01   1.00800           0   0.00000     -0.301140E-02
      2830 PROA     189      SER      CB       CT2      0.500000E-01   12.0110           0   0.00000     -0.301140E-02
      2831 PROA     189      SER      HB1      HA2      0.900000E-01   1.00800           0   0.00000     -0.301140E-02
      2832 PROA     189      SER      HB2      HA2      0.900000E-01   1.00800           0   0.00000     -0.301140E-02
      2833 PROA     189      SER      OG       OH1     -0.660000       15.9990           0   0.00000     -0.301140E-02
      2834 PROA     189      SER      HG1      H        0.430000       1.00800           0   0.00000     -0.301140E-02
      2835 PROA     189      SER      C        C        0.510000       12.0110           0   0.00000     -0.301140E-02
      2836 PROA     189      SER      O        O       -0.510000       15.9990           0   0.00000     -0.301140E-02
      2837 PROA     190      TYR      N        NH1     -0.470000       14.0070           0   0.00000     -0.301140E-02
      2838 PROA     190      TYR      HN       H        0.310000       1.00800           0   0.00000     -0.301140E-02
      2839 PROA     190      TYR      CA       CT1      0.700000E-01   12.0110           0   0.00000     -0.301140E-02
      2840 PROA     190      TYR      HA       HB1      0.900000E-01   1.00800           0   0.00000     -0.301140E-02
      2841 PROA     190      TYR      CB       CT2     -0.180000       12.0110           0   0.00000     -0.301140E-02
      2842 PROA     190      TYR      HB1      HA2      0.900000E-01   1.00800           0   0.00000     -0.301140E-02
      2843 PROA     190      TYR      HB2      HA2      0.900000E-01   1.00800           0   0.00000     -0.301140E-02
      2844 PROA     190      TYR      CG       CA        0.00000       12.0110           0   0.00000     -0.301140E-02
      2845 PROA     190      TYR      CD1      CA      -0.115000       12.0110           0   0.00000     -0.301140E-02
      2846 PROA     190      TYR      HD1      HP       0.115000       1.00800           0   0.00000     -0.301140E-02
      2847 PROA     190      TYR      CE1      CA      -0.115000       12.0110           0   0.00000     -0.301140E-02
      2848 PROA     190      TYR      HE1      HP       0.115000       1.00800           0   0.00000     -0.301140E-02
      2849 PROA     190      TYR      CZ       CA       0.110000       12.0110           0   0.00000     -0.301140E-02
      2850 PROA     190      TYR      OH       OH1     -0.540000       15.9990           0   0.00000     -0.301140E-02
      2851 PROA     190      TYR      HH       H        0.430000       1.00800           0   0.00000     -0.301140E-02
      2852 PROA     190      TYR      CD2      CA      -0.115000       12.0110           0   0.00000     -0.301140E-02
      2853 PROA     190      TYR      HD2      HP       0.115000       1.00800           0   0.00000     -0.301140E-02
      2854 PROA     190      TYR      CE2      CA      -0.115000       12.0110           0   0.00000     -0.301140E-02
      2855 PROA     190      TYR      HE2      HP       0.115000       1.00800           0   0.00000     -0.301140E-02
      2856 PROA     190      TYR      C        C        0.510000       12.0110           0   0.00000     -0.301140E-02
      2857 PROA     190      TYR      O        O       -0.510000       15.9990           0   0.00000     -0.301140E-02
      2858 PROA     191      PHE      N        NH1     -0.470000       14.0070           0   0.00000     -0.301140E-02
      2859 PROA     191      PHE      HN       H        0.310000       1.00800           0   0.00000     -0.301140E-02
      2860 PROA     191      PHE      CA       CT1      0.700000E-01   12.0110           0   0.00000     -0.301140E-02
      2861 PROA     191      PHE      HA       HB1      0.900000E-01   1.00800           0   0.00000     -0.301140E-02
      2862 PROA     191      PHE      CB       CT2     -0.180000       12.0110           0   0.00000     -0.301140E-02
      2863 PROA     191      PHE      HB1      HA2      0.900000E-01   1.00800           0   0.00000     -0.301140E-02
      2864 PROA     191      PHE      HB2      HA2      0.900000E-01   1.00800           0   0.00000     -0.301140E-02
      2865 PROA     191      PHE      CG       CA        0.00000       12.0110           0   0.00000     -0.301140E-02
      2866 PROA     191      PHE      CD1      CA      -0.115000       12.0110           0   0.00000     -0.301140E-02
      2867 PROA     191      PHE      HD1      HP       0.115000       1.00800           0   0.00000     -0.301140E-02
      2868 PROA     191      PHE      CE1      CA      -0.115000       12.0110           0   0.00000     -0.301140E-02
      2869 PROA     191      PHE      HE1      HP       0.115000       1.00800           0   0.00000     -0.301140E-02
      2870 PROA     191      PHE      CZ       CA      -0.115000       12.0110           0   0.00000     -0.301140E-02
      2871 PROA     191      PHE      HZ       HP       0.115000       1.00800           0   0.00000     -0.301140E-02
      2872 PROA     191      PHE      CD2      CA      -0.115000       12.0110           0   0.00000     -0.301140E-02
      2873 PROA     191      PHE      HD2      HP       0.115000       1.00800           0   0.00000     -0.301140E-02
      2874 PROA     191      PHE      CE2      CA      -0.115000       12.0110           0   0.00000     -0.301140E-02
      2875 PROA     191      PHE      HE2      HP       0.115000       1.00800           0   0.00000     -0.301140E-02
      2876 PROA     191      PHE      C        C        0.510000       12.0110           0   0.00000     -0.301140E-02
      2877 PROA     191      PHE      O        O       -0.510000       15.9990           0   0.00000     -0.301140E-02
      2878 PROA     192      THR      N        NH1     -0.470000       14.0070           0   0.00000     -0.301140E-02
      2879 PROA     192      THR      HN       H        0.310000       1.00800           0   0.00000     -0.301140E-02
      2880 PROA     192      THR      CA       CT1      0.700000E-01   12.0110           0   0.00000     -0.301140E-02
      2881 PROA     192      THR      HA       HB1      0.900000E-01   1.00800           0   0.00000     -0.301140E-02
      2882 PROA     192      THR      CB       CT1      0.140000       12.0110           0   0.00000     -0.301140E-02
      2883 PROA     192      THR      HB       HA1      0.900000E-01   1.00800           0   0.00000     -0.301140E-02
      2884 PROA     192      THR      OG1      OH1     -0.660000       15.9990           0   0.00000     -0.301140E-02
      2885 PROA     192      THR      HG1      H        0.430000       1.00800           0   0.00000     -0.301140E-02
      2886 PROA     192      THR      CG2      CT3     -0.270000       12.0110           0   0.00000     -0.301140E-02
      2887 PROA     192      THR      HG21     HA3      0.900000E-01   1.00800           0   0.00000     -0.301140E-02
      2888 PROA     192      THR      HG22     HA3      0.900000E-01   1.00800           0   0.00000     -0.301140E-02
      2889 PROA     192      THR      HG23     HA3      0.900000E-01   1.00800           0   0.00000     -0.301140E-02
      2890 PROA     192      THR      C        C        0.510000       12.0110           0   0.00000     -0.301140E-02
      2891 PROA     192      THR      O        O       -0.510000       15.9990           0   0.00000     -0.301140E-02
      2892 PROA     193      GLU      N        NH1     -0.470000       14.0070           0   0.00000     -0.301140E-02
      2893 PROA     193      GLU      HN       H        0.310000       1.00800           0   0.00000     -0.301140E-02
      2894 PROA     193      GLU      CA       CT1      0.700000E-01   12.0110           0   0.00000     -0.301140E-02
      2895 PROA     193      GLU      HA       HB1      0.900000E-01   1.00800           0   0.00000     -0.301140E-02
      2896 PROA     193      GLU      CB       CT2A    -0.180000       12.0110           0   0.00000     -0.301140E-02
      2897 PROA     193      GLU      HB1      HA2      0.900000E-01   1.00800           0   0.00000     -0.301140E-02
      2898 PROA     193      GLU      HB2      HA2      0.900000E-01   1.00800           0   0.00000     -0.301140E-02
      2899 PROA     193      GLU      CG       CT2     -0.280000       12.0110           0   0.00000     -0.301140E-02
      2900 PROA     193      GLU      HG1      HA2      0.900000E-01   1.00800           0   0.00000     -0.301140E-02
      2901 PROA     193      GLU      HG2      HA2      0.900000E-01   1.00800           0   0.00000     -0.301140E-02
      2902 PROA     193      GLU      CD       CC       0.620000       12.0110           0   0.00000     -0.301140E-02
      2903 PROA     193      GLU      OE1      OC      -0.760000       15.9990           0   0.00000     -0.301140E-02
      2904 PROA     193      GLU      OE2      OC      -0.760000       15.9990           0   0.00000     -0.301140E-02
      2905 PROA     193      GLU      C        C        0.510000       12.0110           0   0.00000     -0.301140E-02
      2906 PROA     193      GLU      O        O       -0.510000       15.9990           0   0.00000     -0.301140E-02
      2907 PROA     194      LEU      N        NH1     -0.470000       14.0070           0   0.00000     -0.301140E-02
      2908 PROA     194      LEU      HN       H        0.310000       1.00800           0   0.00000     -0.301140E-02
      2909 PROA     194      LEU      CA       CT1      0.700000E-01   12.0110           0   0.00000     -0.301140E-02
      2910 PROA     194      LEU      HA       HB1      0.900000E-01   1.00800           0   0.00000     -0.301140E-02
      2911 PROA     194      LEU      CB       CT2     -0.180000       12.0110           0   0.00000     -0.301140E-02
      2912 PROA     194      LEU      HB1      HA2      0.900000E-01   1.00800           0   0.00000     -0.301140E-02
      2913 PROA     194      LEU      HB2      HA2      0.900000E-01   1.00800           0   0.00000     -0.301140E-02
      2914 PROA     194      LEU      CG       CT1     -0.900000E-01   12.0110           0   0.00000     -0.301140E-02
      2915 PROA     194      LEU      HG       HA1      0.900000E-01   1.00800           0   0.00000     -0.301140E-02
      2916 PROA     194      LEU      CD1      CT3     -0.270000       12.0110           0   0.00000     -0.301140E-02
      2917 PROA     194      LEU      HD11     HA3      0.900000E-01   1.00800           0   0.00000     -0.301140E-02
      2918 PROA     194      LEU      HD12     HA3      0.900000E-01   1.00800           0   0.00000     -0.301140E-02
      2919 PROA     194      LEU      HD13     HA3      0.900000E-01   1.00800           0   0.00000     -0.301140E-02
      2920 PROA     194      LEU      CD2      CT3     -0.270000       12.0110           0   0.00000     -0.301140E-02
      2921 PROA     194      LEU      HD21     HA3      0.900000E-01   1.00800           0   0.00000     -0.301140E-02
      2922 PROA     194      LEU      HD22     HA3      0.900000E-01   1.00800           0   0.00000     -0.301140E-02
      2923 PROA     194      LEU      HD23     HA3      0.900000E-01   1.00800           0   0.00000     -0.301140E-02
      2924 PROA     194      LEU      C        C        0.510000       12.0110           0   0.00000     -0.301140E-02
      2925 PROA     194      LEU      O        O       -0.510000       15.9990           0   0.00000     -0.301140E-02
      2926 PROA     195      LEU      N        NH1     -0.470000       14.0070           0   0.00000     -0.301140E-02
      2927 PROA     195      LEU      HN       H        0.310000       1.00800           0   0.00000     -0.301140E-02
      2928 PROA     195      LEU      CA       CT1      0.700000E-01   12.0110           0   0.00000     -0.301140E-02
      2929 PROA     195      LEU      HA       HB1      0.900000E-01   1.00800           0   0.00000     -0.301140E-02
      2930 PROA     195      LEU      CB       CT2     -0.180000       12.0110           0   0.00000     -0.301140E-02
      2931 PROA     195      LEU      HB1      HA2      0.900000E-01   1.00800           0   0.00000     -0.301140E-02
      2932 PROA     195      LEU      HB2      HA2      0.900000E-01   1.00800           0   0.00000     -0.301140E-02
      2933 PROA     195      LEU      CG       CT1     -0.900000E-01   12.0110           0   0.00000     -0.301140E-02
      2934 PROA     195      LEU      HG       HA1      0.900000E-01   1.00800           0   0.00000     -0.301140E-02
      2935 PROA     195      LEU      CD1      CT3     -0.270000       12.0110           0   0.00000     -0.301140E-02
      2936 PROA     195      LEU      HD11     HA3      0.900000E-01   1.00800           0   0.00000     -0.301140E-02
      2937 PROA     195      LEU      HD12     HA3      0.900000E-01   1.00800           0   0.00000     -0.301140E-02
      2938 PROA     195      LEU      HD13     HA3      0.900000E-01   1.00800           0   0.00000     -0.301140E-02
      2939 PROA     195      LEU      CD2      CT3     -0.270000       12.0110           0   0.00000     -0.301140E-02
      2940 PROA     195      LEU      HD21     HA3      0.900000E-01   1.00800           0   0.00000     -0.301140E-02
      2941 PROA     195      LEU      HD22     HA3      0.900000E-01   1.00800           0   0.00000     -0.301140E-02
      2942 PROA     195      LEU      HD23     HA3      0.900000E-01   1.00800           0   0.00000     -0.301140E-02
      2943 PROA     195      LEU      C        C        0.510000       12.0110           0   0.00000     -0.301140E-02
      2944 PROA     195      LEU      O        O       -0.510000       15.9990           0   0.00000     -0.301140E-02
      2945 PROA     196      SER      N        NH1     -0.470000       14.0070           0   0.00000     -0.301140E-02
      2946 PROA     196      SER      HN       H        0.310000       1.00800           0   0.00000     -0.301140E-02
      2947 PROA     196      SER      CA       CT1      0.700000E-01   12.0110           0   0.00000     -0.301140E-02
      2948 PROA     196      SER      HA       HB1      0.900000E-01   1.00800           0   0.00000     -0.301140E-02
      2949 PROA     196      SER      CB       CT2      0.500000E-01   12.0110           0   0.00000     -0.301140E-02
      2950 PROA     196      SER      HB1      HA2      0.900000E-01   1.00800           0   0.00000     -0.301140E-02
      2951 PROA     196      SER      HB2      HA2      0.900000E-01   1.00800           0   0.00000     -0.301140E-02
      2952 PROA     196      SER      OG       OH1     -0.660000       15.9990           0   0.00000     -0.301140E-02
      2953 PROA     196      SER      HG1      H        0.430000       1.00800           0   0.00000     -0.301140E-02
      2954 PROA     196      SER      C        C        0.510000       12.0110           0   0.00000     -0.301140E-02
      2955 PROA     196      SER      O        O       -0.510000       15.9990           0   0.00000     -0.301140E-02
      2956 PROA     197      GLY      N        NH1     -0.470000       14.0070           0   0.00000     -0.301140E-02
      2957 PROA     197      GLY      HN       H        0.310000       1.00800           0   0.00000     -0.301140E-02
      2958 PROA     197      GLY      CA       CT2     -0.200000E-01   12.0110           0   0.00000     -0.301140E-02
      2959 PROA     197      GLY      HA1      HB2      0.900000E-01   1.00800           0   0.00000     -0.301140E-02
      2960 PROA     197      GLY      HA2      HB2      0.900000E-01   1.00800           0   0.00000     -0.301140E-02
      2961 PROA     197      GLY      C        C        0.510000       12.0110           0   0.00000     -0.301140E-02
      2962 PROA     197      GLY      O        O       -0.510000       15.9990           0   0.00000     -0.301140E-02
      2963 PROA     198      GLU      N        NH1     -0.470000       14.0070           0   0.00000     -0.301140E-02
      2964 PROA     198      GLU      HN       H        0.310000       1.00800           0   0.00000     -0.301140E-02
      2965 PROA     198      GLU      CA       CT1      0.700000E-01   12.0110           0   0.00000     -0.301140E-02
      2966 PROA     198      GLU      HA       HB1      0.900000E-01   1.00800           0   0.00000     -0.301140E-02
      2967 PROA     198      GLU      CB       CT2A    -0.180000       12.0110           0   0.00000     -0.301140E-02
      2968 PROA     198      GLU      HB1      HA2      0.900000E-01   1.00800           0   0.00000     -0.301140E-02
      2969 PROA     198      GLU      HB2      HA2      0.900000E-01   1.00800           0   0.00000     -0.301140E-02
      2970 PROA     198      GLU      CG       CT2     -0.280000       12.0110           0   0.00000     -0.301140E-02
      2971 PROA     198      GLU      HG1      HA2      0.900000E-01   1.00800           0   0.00000     -0.301140E-02
      2972 PROA     198      GLU      HG2      HA2      0.900000E-01   1.00800           0   0.00000     -0.301140E-02
      2973 PROA     198      GLU      CD       CC       0.620000       12.0110           0   0.00000     -0.301140E-02
      2974 PROA     198      GLU      OE1      OC      -0.760000       15.9990           0   0.00000     -0.301140E-02
      2975 PROA     198      GLU      OE2      OC      -0.760000       15.9990           0   0.00000     -0.301140E-02
      2976 PROA     198      GLU      C        C        0.510000       12.0110           0   0.00000     -0.301140E-02
      2977 PROA     198      GLU      O        O       -0.510000       15.9990           0   0.00000     -0.301140E-02
      2978 PROA     199      LYS      N        NH1     -0.470000       14.0070           0   0.00000     -0.301140E-02
      2979 PROA     199      LYS      HN       H        0.310000       1.00800           0   0.00000     -0.301140E-02
      2980 PROA     199      LYS      CA       CT1      0.700000E-01   12.0110           0   0.00000     -0.301140E-02
      2981 PROA     199      LYS      HA       HB1      0.900000E-01   1.00800           0   0.00000     -0.301140E-02
      2982 PROA     199      LYS      CB       CT2     -0.180000       12.0110           0   0.00000     -0.301140E-02
      2983 PROA     199      LYS      HB1      HA2      0.900000E-01   1.00800           0   0.00000     -0.301140E-02
      2984 PROA     199      LYS      HB2      HA2      0.900000E-01   1.00800           0   0.00000     -0.301140E-02
      2985 PROA     199      LYS      CG       CT2     -0.180000       12.0110           0   0.00000     -0.301140E-02
      2986 PROA     199      LYS      HG1      HA2      0.900000E-01   1.00800           0   0.00000     -0.301140E-02
      2987 PROA     199      LYS      HG2      HA2      0.900000E-01   1.00800           0   0.00000     -0.301140E-02
      2988 PROA     199      LYS      CD       CT2     -0.180000       12.0110           0   0.00000     -0.301140E-02
      2989 PROA     199      LYS      HD1      HA2      0.900000E-01   1.00800           0   0.00000     -0.301140E-02
      2990 PROA     199      LYS      HD2      HA2      0.900000E-01   1.00800           0   0.00000     -0.301140E-02
      2991 PROA     199      LYS      CE       CT2      0.210000       12.0110           0   0.00000     -0.301140E-02
      2992 PROA     199      LYS      HE1      HA2      0.500000E-01   1.00800           0   0.00000     -0.301140E-02
      2993 PROA     199      LYS      HE2      HA2      0.500000E-01   1.00800           0   0.00000     -0.301140E-02
      2994 PROA     199      LYS      NZ       NH3     -0.300000       14.0070           0   0.00000     -0.301140E-02
      2995 PROA     199      LYS      HZ1      HC       0.330000       1.00800           0   0.00000     -0.301140E-02
      2996 PROA     199      LYS      HZ2      HC       0.330000       1.00800           0   0.00000     -0.301140E-02
      2997 PROA     199      LYS      HZ3      HC       0.330000       1.00800           0   0.00000     -0.301140E-02
      2998 PROA     199      LYS      C        C        0.510000       12.0110           0   0.00000     -0.301140E-02
      2999 PROA     199      LYS      O        O       -0.510000       15.9990           0   0.00000     -0.301140E-02
      3000 PROA     200      GLU      N        NH1     -0.470000       14.0070           0   0.00000     -0.301140E-02
      3001 PROA     200      GLU      HN       H        0.310000       1.00800           0   0.00000     -0.301140E-02
      3002 PROA     200      GLU      CA       CT1      0.700000E-01   12.0110           0   0.00000     -0.301140E-02
      3003 PROA     200      GLU      HA       HB1      0.900000E-01   1.00800           0   0.00000     -0.301140E-02
      3004 PROA     200      GLU      CB       CT2A    -0.180000       12.0110           0   0.00000     -0.301140E-02
      3005 PROA     200      GLU      HB1      HA2      0.900000E-01   1.00800           0   0.00000     -0.301140E-02
      3006 PROA     200      GLU      HB2      HA2      0.900000E-01   1.00800           0   0.00000     -0.301140E-02
      3007 PROA     200      GLU      CG       CT2     -0.280000       12.0110           0   0.00000     -0.301140E-02
      3008 PROA     200      GLU      HG1      HA2      0.900000E-01   1.00800           0   0.00000     -0.301140E-02
      3009 PROA     200      GLU      HG2      HA2      0.900000E-01   1.00800           0   0.00000     -0.301140E-02
      3010 PROA     200      GLU      CD       CC       0.620000       12.0110           0   0.00000     -0.301140E-02
      3011 PROA     200      GLU      OE1      OC      -0.760000       15.9990           0   0.00000     -0.301140E-02
      3012 PROA     200      GLU      OE2      OC      -0.760000       15.9990           0   0.00000     -0.301140E-02
      3013 PROA     200      GLU      C        C        0.510000       12.0110           0   0.00000     -0.301140E-02
      3014 PROA     200      GLU      O        O       -0.510000       15.9990           0   0.00000     -0.301140E-02
      3015 PROA     201      GLY      N        NH1     -0.470000       14.0070           0   0.00000     -0.301140E-02
      3016 PROA     201      GLY      HN       H        0.310000       1.00800           0   0.00000     -0.301140E-02
      3017 PROA     201      GLY      CA       CT2     -0.200000E-01   12.0110           0   0.00000     -0.301140E-02
      3018 PROA     201      GLY      HA1      HB2      0.900000E-01   1.00800           0   0.00000     -0.301140E-02
      3019 PROA     201      GLY      HA2      HB2      0.900000E-01   1.00800           0   0.00000     -0.301140E-02
      3020 PROA     201      GLY      C        C        0.510000       12.0110           0   0.00000     -0.301140E-02
      3021 PROA     201      GLY      O        O       -0.510000       15.9990           0   0.00000     -0.301140E-02
      3022 PROA     202      LEU      N        NH1     -0.470000       14.0070           0   0.00000     -0.301140E-02
      3023 PROA     202      LEU      HN       H        0.310000       1.00800           0   0.00000     -0.301140E-02
      3024 PROA     202      LEU      CA       CT1      0.700000E-01   12.0110           0   0.00000     -0.301140E-02
      3025 PROA     202      LEU      HA       HB1      0.900000E-01   1.00800           0   0.00000     -0.301140E-02
      3026 PROA     202      LEU      CB       CT2     -0.180000       12.0110           0   0.00000     -0.301140E-02
      3027 PROA     202      LEU      HB1      HA2      0.900000E-01   1.00800           0   0.00000     -0.301140E-02
      3028 PROA     202      LEU      HB2      HA2      0.900000E-01   1.00800           0   0.00000     -0.301140E-02
      3029 PROA     202      LEU      CG       CT1     -0.900000E-01   12.0110           0   0.00000     -0.301140E-02
      3030 PROA     202      LEU      HG       HA1      0.900000E-01   1.00800           0   0.00000     -0.301140E-02
      3031 PROA     202      LEU      CD1      CT3     -0.270000       12.0110           0   0.00000     -0.301140E-02
      3032 PROA     202      LEU      HD11     HA3      0.900000E-01   1.00800           0   0.00000     -0.301140E-02
      3033 PROA     202      LEU      HD12     HA3      0.900000E-01   1.00800           0   0.00000     -0.301140E-02
      3034 PROA     202      LEU      HD13     HA3      0.900000E-01   1.00800           0   0.00000     -0.301140E-02
      3035 PROA     202      LEU      CD2      CT3     -0.270000       12.0110           0   0.00000     -0.301140E-02
      3036 PROA     202      LEU      HD21     HA3      0.900000E-01   1.00800           0   0.00000     -0.301140E-02
      3037 PROA     202      LEU      HD22     HA3      0.900000E-01   1.00800           0   0.00000     -0.301140E-02
      3038 PROA     202      LEU      HD23     HA3      0.900000E-01   1.00800           0   0.00000     -0.301140E-02
      3039 PROA     202      LEU      C        C        0.510000       12.0110           0   0.00000     -0.301140E-02
      3040 PROA     202      LEU      O        O       -0.510000       15.9990           0   0.00000     -0.301140E-02
      3041 PROA     203      LEU      N        NH1     -0.470000       14.0070           0   0.00000     -0.301140E-02
      3042 PROA     203      LEU      HN       H        0.310000       1.00800           0   0.00000     -0.301140E-02
      3043 PROA     203      LEU      CA       CT1      0.700000E-01   12.0110           0   0.00000     -0.301140E-02
      3044 PROA     203      LEU      HA       HB1      0.900000E-01   1.00800           0   0.00000     -0.301140E-02
      3045 PROA     203      LEU      CB       CT2     -0.180000       12.0110           0   0.00000     -0.301140E-02
      3046 PROA     203      LEU      HB1      HA2      0.900000E-01   1.00800           0   0.00000     -0.301140E-02
      3047 PROA     203      LEU      HB2      HA2      0.900000E-01   1.00800           0   0.00000     -0.301140E-02
      3048 PROA     203      LEU      CG       CT1     -0.900000E-01   12.0110           0   0.00000     -0.301140E-02
      3049 PROA     203      LEU      HG       HA1      0.900000E-01   1.00800           0   0.00000     -0.301140E-02
      3050 PROA     203      LEU      CD1      CT3     -0.270000       12.0110           0   0.00000     -0.301140E-02
      3051 PROA     203      LEU      HD11     HA3      0.900000E-01   1.00800           0   0.00000     -0.301140E-02
      3052 PROA     203      LEU      HD12     HA3      0.900000E-01   1.00800           0   0.00000     -0.301140E-02
      3053 PROA     203      LEU      HD13     HA3      0.900000E-01   1.00800           0   0.00000     -0.301140E-02
      3054 PROA     203      LEU      CD2      CT3     -0.270000       12.0110           0   0.00000     -0.301140E-02
      3055 PROA     203      LEU      HD21     HA3      0.900000E-01   1.00800           0   0.00000     -0.301140E-02
      3056 PROA     203      LEU      HD22     HA3      0.900000E-01   1.00800           0   0.00000     -0.301140E-02
      3057 PROA     203      LEU      HD23     HA3      0.900000E-01   1.00800           0   0.00000     -0.301140E-02
      3058 PROA     203      LEU      C        C        0.510000       12.0110           0   0.00000     -0.301140E-02
      3059 PROA     203      LEU      O        O       -0.510000       15.9990           0   0.00000     -0.301140E-02
      3060 PROA     204      GLN      N        NH1     -0.470000       14.0070           0   0.00000     -0.301140E-02
      3061 PROA     204      GLN      HN       H        0.310000       1.00800           0   0.00000     -0.301140E-02
      3062 PROA     204      GLN      CA       CT1      0.700000E-01   12.0110           0   0.00000     -0.301140E-02
      3063 PROA     204      GLN      HA       HB1      0.900000E-01   1.00800           0   0.00000     -0.301140E-02
      3064 PROA     204      GLN      CB       CT2     -0.180000       12.0110           0   0.00000     -0.301140E-02
      3065 PROA     204      GLN      HB1      HA2      0.900000E-01   1.00800           0   0.00000     -0.301140E-02
      3066 PROA     204      GLN      HB2      HA2      0.900000E-01   1.00800           0   0.00000     -0.301140E-02
      3067 PROA     204      GLN      CG       CT2     -0.180000       12.0110           0   0.00000     -0.301140E-02
      3068 PROA     204      GLN      HG1      HA2      0.900000E-01   1.00800           0   0.00000     -0.301140E-02
      3069 PROA     204      GLN      HG2      HA2      0.900000E-01   1.00800           0   0.00000     -0.301140E-02
      3070 PROA     204      GLN      CD       CC       0.550000       12.0110           0   0.00000     -0.301140E-02
      3071 PROA     204      GLN      OE1      O       -0.550000       15.9990           0   0.00000     -0.301140E-02
      3072 PROA     204      GLN      NE2      NH2     -0.620000       14.0070           0   0.00000     -0.301140E-02
      3073 PROA     204      GLN      HE21     H        0.320000       1.00800           0   0.00000     -0.301140E-02
      3074 PROA     204      GLN      HE22     H        0.300000       1.00800           0   0.00000     -0.301140E-02
      3075 PROA     204      GLN      C        C        0.510000       12.0110           0   0.00000     -0.301140E-02
      3076 PROA     204      GLN      O        O       -0.510000       15.9990           0   0.00000     -0.301140E-02
      3077 PROA     205      LEU      N        NH1     -0.470000       14.0070           0   0.00000     -0.301140E-02
      3078 PROA     205      LEU      HN       H        0.310000       1.00800           0   0.00000     -0.301140E-02
      3079 PROA     205      LEU      CA       CT1      0.700000E-01   12.0110           0   0.00000     -0.301140E-02
      3080 PROA     205      LEU      HA       HB1      0.900000E-01   1.00800           0   0.00000     -0.301140E-02
      3081 PROA     205      LEU      CB       CT2     -0.180000       12.0110           0   0.00000     -0.301140E-02
      3082 PROA     205      LEU      HB1      HA2      0.900000E-01   1.00800           0   0.00000     -0.301140E-02
      3083 PROA     205      LEU      HB2      HA2      0.900000E-01   1.00800           0   0.00000     -0.301140E-02
      3084 PROA     205      LEU      CG       CT1     -0.900000E-01   12.0110           0   0.00000     -0.301140E-02
      3085 PROA     205      LEU      HG       HA1      0.900000E-01   1.00800           0   0.00000     -0.301140E-02
      3086 PROA     205      LEU      CD1      CT3     -0.270000       12.0110           0   0.00000     -0.301140E-02
      3087 PROA     205      LEU      HD11     HA3      0.900000E-01   1.00800           0   0.00000     -0.301140E-02
      3088 PROA     205      LEU      HD12     HA3      0.900000E-01   1.00800           0   0.00000     -0.301140E-02
      3089 PROA     205      LEU      HD13     HA3      0.900000E-01   1.00800           0   0.00000     -0.301140E-02
      3090 PROA     205      LEU      CD2      CT3     -0.270000       12.0110           0   0.00000     -0.301140E-02
      3091 PROA     205      LEU      HD21     HA3      0.900000E-01   1.00800           0   0.00000     -0.301140E-02
      3092 PROA     205      LEU      HD22     HA3      0.900000E-01   1.00800           0   0.00000     -0.301140E-02
      3093 PROA     205      LEU      HD23     HA3      0.900000E-01   1.00800           0   0.00000     -0.301140E-02
      3094 PROA     205      LEU      C        C        0.510000       12.0110           0   0.00000     -0.301140E-02
      3095 PROA     205      LEU      O        O       -0.510000       15.9990           0   0.00000     -0.301140E-02
      3096 PROA     206      PRO      N        N       -0.290000       14.0070           0   0.00000     -0.301140E-02
      3097 PROA     206      PRO      CD       CP3       0.00000       12.0110           0   0.00000     -0.301140E-02
      3098 PROA     206      PRO      HD1      HA2      0.900000E-01   1.00800           0   0.00000     -0.301140E-02
      3099 PROA     206      PRO      HD2      HA2      0.900000E-01   1.00800           0   0.00000     -0.301140E-02
      3100 PROA     206      PRO      CA       CP1      0.200000E-01   12.0110           0   0.00000     -0.301140E-02
      3101 PROA     206      PRO      HA       HB1      0.900000E-01   1.00800           0   0.00000     -0.301140E-02
      3102 PROA     206      PRO      CB       CP2     -0.180000       12.0110           0   0.00000     -0.301140E-02
      3103 PROA     206      PRO      HB1      HA2      0.900000E-01   1.00800           0   0.00000     -0.301140E-02
      3104 PROA     206      PRO      HB2      HA2      0.900000E-01   1.00800           0   0.00000     -0.301140E-02
      3105 PROA     206      PRO      CG       CP2     -0.180000       12.0110           0   0.00000     -0.301140E-02
      3106 PROA     206      PRO      HG1      HA2      0.900000E-01   1.00800           0   0.00000     -0.301140E-02
      3107 PROA     206      PRO      HG2      HA2      0.900000E-01   1.00800           0   0.00000     -0.301140E-02
      3108 PROA     206      PRO      C        C        0.510000       12.0110           0   0.00000     -0.301140E-02
      3109 PROA     206      PRO      O        O       -0.510000       15.9990           0   0.00000     -0.301140E-02
      3110 PROA     207      SER      N        NH1     -0.470000       14.0070           0   0.00000     -0.301140E-02
      3111 PROA     207      SER      HN       H        0.310000       1.00800           0   0.00000     -0.301140E-02
      3112 PROA     207      SER      CA       CT1      0.700000E-01   12.0110           0   0.00000     -0.301140E-02
      3113 PROA     207      SER      HA       HB1      0.900000E-01   1.00800           0   0.00000     -0.301140E-02
      3114 PROA     207      SER      CB       CT2      0.500000E-01   12.0110           0   0.00000     -0.301140E-02
      3115 PROA     207      SER      HB1      HA2      0.900000E-01   1.00800           0   0.00000     -0.301140E-02
      3116 PROA     207      SER      HB2      HA2      0.900000E-01   1.00800           0   0.00000     -0.301140E-02
      3117 PROA     207      SER      OG       OH1     -0.660000       15.9990           0   0.00000     -0.301140E-02
      3118 PROA     207      SER      HG1      H        0.430000       1.00800           0   0.00000     -0.301140E-02
      3119 PROA     207      SER      C        C        0.510000       12.0110           0   0.00000     -0.301140E-02
      3120 PROA     207      SER      O        O       -0.510000       15.9990           0   0.00000     -0.301140E-02
      3121 PROA     208      ASP      N        NH1     -0.470000       14.0070           0   0.00000     -0.301140E-02
      3122 PROA     208      ASP      HN       H        0.310000       1.00800           0   0.00000     -0.301140E-02
      3123 PROA     208      ASP      CA       CT1      0.700000E-01   12.0110           0   0.00000     -0.301140E-02
      3124 PROA     208      ASP      HA       HB1      0.900000E-01   1.00800           0   0.00000     -0.301140E-02
      3125 PROA     208      ASP      CB       CT2A    -0.280000       12.0110           0   0.00000     -0.301140E-02
      3126 PROA     208      ASP      HB1      HA2      0.900000E-01   1.00800           0   0.00000     -0.301140E-02
      3127 PROA     208      ASP      HB2      HA2      0.900000E-01   1.00800           0   0.00000     -0.301140E-02
      3128 PROA     208      ASP      CG       CC       0.620000       12.0110           0   0.00000     -0.301140E-02
      3129 PROA     208      ASP      OD1      OC      -0.760000       15.9990           0   0.00000     -0.301140E-02
      3130 PROA     208      ASP      OD2      OC      -0.760000       15.9990           0   0.00000     -0.301140E-02
      3131 PROA     208      ASP      C        C        0.510000       12.0110           0   0.00000     -0.301140E-02
      3132 PROA     208      ASP      O        O       -0.510000       15.9990           0   0.00000     -0.301140E-02
      3133 PROA     209      LYS      N        NH1     -0.470000       14.0070           0   0.00000     -0.301140E-02
      3134 PROA     209      LYS      HN       H        0.310000       1.00800           0   0.00000     -0.301140E-02
      3135 PROA     209      LYS      CA       CT1      0.700000E-01   12.0110           0   0.00000     -0.301140E-02
      3136 PROA     209      LYS      HA       HB1      0.900000E-01   1.00800           0   0.00000     -0.301140E-02
      3137 PROA     209      LYS      CB       CT2     -0.180000       12.0110           0   0.00000     -0.301140E-02
      3138 PROA     209      LYS      HB1      HA2      0.900000E-01   1.00800           0   0.00000     -0.301140E-02
      3139 PROA     209      LYS      HB2      HA2      0.900000E-01   1.00800           0   0.00000     -0.301140E-02
      3140 PROA     209      LYS      CG       CT2     -0.180000       12.0110           0   0.00000     -0.301140E-02
      3141 PROA     209      LYS      HG1      HA2      0.900000E-01   1.00800           0   0.00000     -0.301140E-02
      3142 PROA     209      LYS      HG2      HA2      0.900000E-01   1.00800           0   0.00000     -0.301140E-02
      3143 PROA     209      LYS      CD       CT2     -0.180000       12.0110           0   0.00000     -0.301140E-02
      3144 PROA     209      LYS      HD1      HA2      0.900000E-01   1.00800           0   0.00000     -0.301140E-02
      3145 PROA     209      LYS      HD2      HA2      0.900000E-01   1.00800           0   0.00000     -0.301140E-02
      3146 PROA     209      LYS      CE       CT2      0.210000       12.0110           0   0.00000     -0.301140E-02
      3147 PROA     209      LYS      HE1      HA2      0.500000E-01   1.00800           0   0.00000     -0.301140E-02
      3148 PROA     209      LYS      HE2      HA2      0.500000E-01   1.00800           0   0.00000     -0.301140E-02
      3149 PROA     209      LYS      NZ       NH3     -0.300000       14.0070           0   0.00000     -0.301140E-02
      3150 PROA     209      LYS      HZ1      HC       0.330000       1.00800           0   0.00000     -0.301140E-02
      3151 PROA     209      LYS      HZ2      HC       0.330000       1.00800           0   0.00000     -0.301140E-02
      3152 PROA     209      LYS      HZ3      HC       0.330000       1.00800           0   0.00000     -0.301140E-02
      3153 PROA     209      LYS      C        C        0.510000       12.0110           0   0.00000     -0.301140E-02
      3154 PROA     209      LYS      O        O       -0.510000       15.9990           0   0.00000     -0.301140E-02
      3155 PROA     210      ALA      N        NH1     -0.470000       14.0070           0   0.00000     -0.301140E-02
      3156 PROA     210      ALA      HN       H        0.310000       1.00800           0   0.00000     -0.301140E-02
      3157 PROA     210      ALA      CA       CT1      0.700000E-01   12.0110           0   0.00000     -0.301140E-02
      3158 PROA     210      ALA      HA       HB1      0.900000E-01   1.00800           0   0.00000     -0.301140E-02
      3159 PROA     210      ALA      CB       CT3     -0.270000       12.0110           0   0.00000     -0.301140E-02
      3160 PROA     210      ALA      HB1      HA3      0.900000E-01   1.00800           0   0.00000     -0.301140E-02
      3161 PROA     210      ALA      HB2      HA3      0.900000E-01   1.00800           0   0.00000     -0.301140E-02
      3162 PROA     210      ALA      HB3      HA3      0.900000E-01   1.00800           0   0.00000     -0.301140E-02
      3163 PROA     210      ALA      C        C        0.510000       12.0110           0   0.00000     -0.301140E-02
      3164 PROA     210      ALA      O        O       -0.510000       15.9990           0   0.00000     -0.301140E-02
      3165 PROA     211      LEU      N        NH1     -0.470000       14.0070           0   0.00000     -0.301140E-02
      3166 PROA     211      LEU      HN       H        0.310000       1.00800           0   0.00000     -0.301140E-02
      3167 PROA     211      LEU      CA       CT1      0.700000E-01   12.0110           0   0.00000     -0.301140E-02
      3168 PROA     211      LEU      HA       HB1      0.900000E-01   1.00800           0   0.00000     -0.301140E-02
      3169 PROA     211      LEU      CB       CT2     -0.180000       12.0110           0   0.00000     -0.301140E-02
      3170 PROA     211      LEU      HB1      HA2      0.900000E-01   1.00800           0   0.00000     -0.301140E-02
      3171 PROA     211      LEU      HB2      HA2      0.900000E-01   1.00800           0   0.00000     -0.301140E-02
      3172 PROA     211      LEU      CG       CT1     -0.900000E-01   12.0110           0   0.00000     -0.301140E-02
      3173 PROA     211      LEU      HG       HA1      0.900000E-01   1.00800           0   0.00000     -0.301140E-02
      3174 PROA     211      LEU      CD1      CT3     -0.270000       12.0110           0   0.00000     -0.301140E-02
      3175 PROA     211      LEU      HD11     HA3      0.900000E-01   1.00800           0   0.00000     -0.301140E-02
      3176 PROA     211      LEU      HD12     HA3      0.900000E-01   1.00800           0   0.00000     -0.301140E-02
      3177 PROA     211      LEU      HD13     HA3      0.900000E-01   1.00800           0   0.00000     -0.301140E-02
      3178 PROA     211      LEU      CD2      CT3     -0.270000       12.0110           0   0.00000     -0.301140E-02
      3179 PROA     211      LEU      HD21     HA3      0.900000E-01   1.00800           0   0.00000     -0.301140E-02
      3180 PROA     211      LEU      HD22     HA3      0.900000E-01   1.00800           0   0.00000     -0.301140E-02
      3181 PROA     211      LEU      HD23     HA3      0.900000E-01   1.00800           0   0.00000     -0.301140E-02
      3182 PROA     211      LEU      C        C        0.510000       12.0110           0   0.00000     -0.301140E-02
      3183 PROA     211      LEU      O        O       -0.510000       15.9990           0   0.00000     -0.301140E-02
      3184 PROA     212      LEU      N        NH1     -0.470000       14.0070           0   0.00000     -0.301140E-02
      3185 PROA     212      LEU      HN       H        0.310000       1.00800           0   0.00000     -0.301140E-02
      3186 PROA     212      LEU      CA       CT1      0.700000E-01   12.0110           0   0.00000     -0.301140E-02
      3187 PROA     212      LEU      HA       HB1      0.900000E-01   1.00800           0   0.00000     -0.301140E-02
      3188 PROA     212      LEU      CB       CT2     -0.180000       12.0110           0   0.00000     -0.301140E-02
      3189 PROA     212      LEU      HB1      HA2      0.900000E-01   1.00800           0   0.00000     -0.301140E-02
      3190 PROA     212      LEU      HB2      HA2      0.900000E-01   1.00800           0   0.00000     -0.301140E-02
      3191 PROA     212      LEU      CG       CT1     -0.900000E-01   12.0110           0   0.00000     -0.301140E-02
      3192 PROA     212      LEU      HG       HA1      0.900000E-01   1.00800           0   0.00000     -0.301140E-02
      3193 PROA     212      LEU      CD1      CT3     -0.270000       12.0110           0   0.00000     -0.301140E-02
      3194 PROA     212      LEU      HD11     HA3      0.900000E-01   1.00800           0   0.00000     -0.301140E-02
      3195 PROA     212      LEU      HD12     HA3      0.900000E-01   1.00800           0   0.00000     -0.301140E-02
      3196 PROA     212      LEU      HD13     HA3      0.900000E-01   1.00800           0   0.00000     -0.301140E-02
      3197 PROA     212      LEU      CD2      CT3     -0.270000       12.0110           0   0.00000     -0.301140E-02
      3198 PROA     212      LEU      HD21     HA3      0.900000E-01   1.00800           0   0.00000     -0.301140E-02
      3199 PROA     212      LEU      HD22     HA3      0.900000E-01   1.00800           0   0.00000     -0.301140E-02
      3200 PROA     212      LEU      HD23     HA3      0.900000E-01   1.00800           0   0.00000     -0.301140E-02
      3201 PROA     212      LEU      C        C        0.510000       12.0110           0   0.00000     -0.301140E-02
      3202 PROA     212      LEU      O        O       -0.510000       15.9990           0   0.00000     -0.301140E-02
      3203 PROA     213      SER      N        NH1     -0.470000       14.0070           0   0.00000     -0.301140E-02
      3204 PROA     213      SER      HN       H        0.310000       1.00800           0   0.00000     -0.301140E-02
      3205 PROA     213      SER      CA       CT1      0.700000E-01   12.0110           0   0.00000     -0.301140E-02
      3206 PROA     213      SER      HA       HB1      0.900000E-01   1.00800           0   0.00000     -0.301140E-02
      3207 PROA     213      SER      CB       CT2      0.500000E-01   12.0110           0   0.00000     -0.301140E-02
      3208 PROA     213      SER      HB1      HA2      0.900000E-01   1.00800           0   0.00000     -0.301140E-02
      3209 PROA     213      SER      HB2      HA2      0.900000E-01   1.00800           0   0.00000     -0.301140E-02
      3210 PROA     213      SER      OG       OH1     -0.660000       15.9990           0   0.00000     -0.301140E-02
      3211 PROA     213      SER      HG1      H        0.430000       1.00800           0   0.00000     -0.301140E-02
      3212 PROA     213      SER      C        C        0.510000       12.0110           0   0.00000     -0.301140E-02
      3213 PROA     213      SER      O        O       -0.510000       15.9990           0   0.00000     -0.301140E-02
      3214 PROA     214      ASP      N        NH1     -0.470000       14.0070           0   0.00000     -0.301140E-02
      3215 PROA     214      ASP      HN       H        0.310000       1.00800           0   0.00000     -0.301140E-02
      3216 PROA     214      ASP      CA       CT1      0.700000E-01   12.0110           0   0.00000     -0.301140E-02
      3217 PROA     214      ASP      HA       HB1      0.900000E-01   1.00800           0   0.00000     -0.301140E-02
      3218 PROA     214      ASP      CB       CT2A    -0.280000       12.0110           0   0.00000     -0.301140E-02
      3219 PROA     214      ASP      HB1      HA2      0.900000E-01   1.00800           0   0.00000     -0.301140E-02
      3220 PROA     214      ASP      HB2      HA2      0.900000E-01   1.00800           0   0.00000     -0.301140E-02
      3221 PROA     214      ASP      CG       CC       0.620000       12.0110           0   0.00000     -0.301140E-02
      3222 PROA     214      ASP      OD1      OC      -0.760000       15.9990           0   0.00000     -0.301140E-02
      3223 PROA     214      ASP      OD2      OC      -0.760000       15.9990           0   0.00000     -0.301140E-02
      3224 PROA     214      ASP      C        C        0.510000       12.0110           0   0.00000     -0.301140E-02
      3225 PROA     214      ASP      O        O       -0.510000       15.9990           0   0.00000     -0.301140E-02
      3226 PROA     215      PRO      N        N       -0.290000       14.0070           0   0.00000     -0.301140E-02
      3227 PROA     215      PRO      CD       CP3       0.00000       12.0110           0   0.00000     -0.301140E-02
      3228 PROA     215      PRO      HD1      HA2      0.900000E-01   1.00800           0   0.00000     -0.301140E-02
      3229 PROA     215      PRO      HD2      HA2      0.900000E-01   1.00800           0   0.00000     -0.301140E-02
      3230 PROA     215      PRO      CA       CP1      0.200000E-01   12.0110           0   0.00000     -0.301140E-02
      3231 PROA     215      PRO      HA       HB1      0.900000E-01   1.00800           0   0.00000     -0.301140E-02
      3232 PROA     215      PRO      CB       CP2     -0.180000       12.0110           0   0.00000     -0.301140E-02
      3233 PROA     215      PRO      HB1      HA2      0.900000E-01   1.00800           0   0.00000     -0.301140E-02
      3234 PROA     215      PRO      HB2      HA2      0.900000E-01   1.00800           0   0.00000     -0.301140E-02
      3235 PROA     215      PRO      CG       CP2     -0.180000       12.0110           0   0.00000     -0.301140E-02
      3236 PROA     215      PRO      HG1      HA2      0.900000E-01   1.00800           0   0.00000     -0.301140E-02
      3237 PROA     215      PRO      HG2      HA2      0.900000E-01   1.00800           0   0.00000     -0.301140E-02
      3238 PROA     215      PRO      C        C        0.510000       12.0110           0   0.00000     -0.301140E-02
      3239 PROA     215      PRO      O        O       -0.510000       15.9990           0   0.00000     -0.301140E-02
      3240 PROA     216      VAL      N        NH1     -0.470000       14.0070           0   0.00000     -0.301140E-02
      3241 PROA     216      VAL      HN       H        0.310000       1.00800           0   0.00000     -0.301140E-02
      3242 PROA     216      VAL      CA       CT1      0.700000E-01   12.0110           0   0.00000     -0.301140E-02
      3243 PROA     216      VAL      HA       HB1      0.900000E-01   1.00800           0   0.00000     -0.301140E-02
      3244 PROA     216      VAL      CB       CT1     -0.900000E-01   12.0110           0   0.00000     -0.301140E-02
      3245 PROA     216      VAL      HB       HA1      0.900000E-01   1.00800           0   0.00000     -0.301140E-02
      3246 PROA     216      VAL      CG1      CT3     -0.270000       12.0110           0   0.00000     -0.301140E-02
      3247 PROA     216      VAL      HG11     HA3      0.900000E-01   1.00800           0   0.00000     -0.301140E-02
      3248 PROA     216      VAL      HG12     HA3      0.900000E-01   1.00800           0   0.00000     -0.301140E-02
      3249 PROA     216      VAL      HG13     HA3      0.900000E-01   1.00800           0   0.00000     -0.301140E-02
      3250 PROA     216      VAL      CG2      CT3     -0.270000       12.0110           0   0.00000     -0.301140E-02
      3251 PROA     216      VAL      HG21     HA3      0.900000E-01   1.00800           0   0.00000     -0.301140E-02
      3252 PROA     216      VAL      HG22     HA3      0.900000E-01   1.00800           0   0.00000     -0.301140E-02
      3253 PROA     216      VAL      HG23     HA3      0.900000E-01   1.00800           0   0.00000     -0.301140E-02
      3254 PROA     216      VAL      C        C        0.510000       12.0110           0   0.00000     -0.301140E-02
      3255 PROA     216      VAL      O        O       -0.510000       15.9990           0   0.00000     -0.301140E-02
      3256 PROA     217      PHE      N        NH1     -0.470000       14.0070           0   0.00000     -0.301140E-02
      3257 PROA     217      PHE      HN       H        0.310000       1.00800           0   0.00000     -0.301140E-02
      3258 PROA     217      PHE      CA       CT1      0.700000E-01   12.0110           0   0.00000     -0.301140E-02
      3259 PROA     217      PHE      HA       HB1      0.900000E-01   1.00800           0   0.00000     -0.301140E-02
      3260 PROA     217      PHE      CB       CT2     -0.180000       12.0110           0   0.00000     -0.301140E-02
      3261 PROA     217      PHE      HB1      HA2      0.900000E-01   1.00800           0   0.00000     -0.301140E-02
      3262 PROA     217      PHE      HB2      HA2      0.900000E-01   1.00800           0   0.00000     -0.301140E-02
      3263 PROA     217      PHE      CG       CA        0.00000       12.0110           0   0.00000     -0.301140E-02
      3264 PROA     217      PHE      CD1      CA      -0.115000       12.0110           0   0.00000     -0.301140E-02
      3265 PROA     217      PHE      HD1      HP       0.115000       1.00800           0   0.00000     -0.301140E-02
      3266 PROA     217      PHE      CE1      CA      -0.115000       12.0110           0   0.00000     -0.301140E-02
      3267 PROA     217      PHE      HE1      HP       0.115000       1.00800           0   0.00000     -0.301140E-02
      3268 PROA     217      PHE      CZ       CA      -0.115000       12.0110           0   0.00000     -0.301140E-02
      3269 PROA     217      PHE      HZ       HP       0.115000       1.00800           0   0.00000     -0.301140E-02
      3270 PROA     217      PHE      CD2      CA      -0.115000       12.0110           0   0.00000     -0.301140E-02
      3271 PROA     217      PHE      HD2      HP       0.115000       1.00800           0   0.00000     -0.301140E-02
      3272 PROA     217      PHE      CE2      CA      -0.115000       12.0110           0   0.00000     -0.301140E-02
      3273 PROA     217      PHE      HE2      HP       0.115000       1.00800           0   0.00000     -0.301140E-02
      3274 PROA     217      PHE      C        C        0.510000       12.0110           0   0.00000     -0.301140E-02
      3275 PROA     217      PHE      O        O       -0.510000       15.9990           0   0.00000     -0.301140E-02
      3276 PROA     218      ARG      N        NH1     -0.470000       14.0070           0   0.00000     -0.301140E-02
      3277 PROA     218      ARG      HN       H        0.310000       1.00800           0   0.00000     -0.301140E-02
      3278 PROA     218      ARG      CA       CT1      0.700000E-01   12.0110           0   0.00000     -0.301140E-02
      3279 PROA     218      ARG      HA       HB1      0.900000E-01   1.00800           0   0.00000     -0.301140E-02
      3280 PROA     218      ARG      CB       CT2     -0.180000       12.0110           0   0.00000     -0.301140E-02
      3281 PROA     218      ARG      HB1      HA2      0.900000E-01   1.00800           0   0.00000     -0.301140E-02
      3282 PROA     218      ARG      HB2      HA2      0.900000E-01   1.00800           0   0.00000     -0.301140E-02
      3283 PROA     218      ARG      CG       CT2     -0.180000       12.0110           0   0.00000     -0.301140E-02
      3284 PROA     218      ARG      HG1      HA2      0.900000E-01   1.00800           0   0.00000     -0.301140E-02
      3285 PROA     218      ARG      HG2      HA2      0.900000E-01   1.00800           0   0.00000     -0.301140E-02
      3286 PROA     218      ARG      CD       CT2      0.200000       12.0110           0   0.00000     -0.301140E-02
      3287 PROA     218      ARG      HD1      HA2      0.900000E-01   1.00800           0   0.00000     -0.301140E-02
      3288 PROA     218      ARG      HD2      HA2      0.900000E-01   1.00800           0   0.00000     -0.301140E-02
      3289 PROA     218      ARG      NE       NC2     -0.700000       14.0070           0   0.00000     -0.301140E-02
      3290 PROA     218      ARG      HE       HC       0.440000       1.00800           0   0.00000     -0.301140E-02
      3291 PROA     218      ARG      CZ       C        0.640000       12.0110           0   0.00000     -0.301140E-02
      3292 PROA     218      ARG      NH1      NC2     -0.800000       14.0070           0   0.00000     -0.301140E-02
      3293 PROA     218      ARG      HH11     HC       0.460000       1.00800           0   0.00000     -0.301140E-02
      3294 PROA     218      ARG      HH12     HC       0.460000       1.00800           0   0.00000     -0.301140E-02
      3295 PROA     218      ARG      NH2      NC2     -0.800000       14.0070           0   0.00000     -0.301140E-02
      3296 PROA     218      ARG      HH21     HC       0.460000       1.00800           0   0.00000     -0.301140E-02
      3297 PROA     218      ARG      HH22     HC       0.460000       1.00800           0   0.00000     -0.301140E-02
      3298 PROA     218      ARG      C        C        0.510000       12.0110           0   0.00000     -0.301140E-02
      3299 PROA     218      ARG      O        O       -0.510000       15.9990           0   0.00000     -0.301140E-02
      3300 PROA     219      PRO      N        N       -0.290000       14.0070           0   0.00000     -0.301140E-02
      3301 PROA     219      PRO      CD       CP3       0.00000       12.0110           0   0.00000     -0.301140E-02
      3302 PROA     219      PRO      HD1      HA2      0.900000E-01   1.00800           0   0.00000     -0.301140E-02
      3303 PROA     219      PRO      HD2      HA2      0.900000E-01   1.00800           0   0.00000     -0.301140E-02
      3304 PROA     219      PRO      CA       CP1      0.200000E-01   12.0110           0   0.00000     -0.301140E-02
      3305 PROA     219      PRO      HA       HB1      0.900000E-01   1.00800           0   0.00000     -0.301140E-02
      3306 PROA     219      PRO      CB       CP2     -0.180000       12.0110           0   0.00000     -0.301140E-02
      3307 PROA     219      PRO      HB1      HA2      0.900000E-01   1.00800           0   0.00000     -0.301140E-02
      3308 PROA     219      PRO      HB2      HA2      0.900000E-01   1.00800           0   0.00000     -0.301140E-02
      3309 PROA     219      PRO      CG       CP2     -0.180000       12.0110           0   0.00000     -0.301140E-02
      3310 PROA     219      PRO      HG1      HA2      0.900000E-01   1.00800           0   0.00000     -0.301140E-02
      3311 PROA     219      PRO      HG2      HA2      0.900000E-01   1.00800           0   0.00000     -0.301140E-02
      3312 PROA     219      PRO      C        C        0.510000       12.0110           0   0.00000     -0.301140E-02
      3313 PROA     219      PRO      O        O       -0.510000       15.9990           0   0.00000     -0.301140E-02
      3314 PROA     220      LEU      N        NH1     -0.470000       14.0070           0   0.00000     -0.301140E-02
      3315 PROA     220      LEU      HN       H        0.310000       1.00800           0   0.00000     -0.301140E-02
      3316 PROA     220      LEU      CA       CT1      0.700000E-01   12.0110           0   0.00000     -0.301140E-02
      3317 PROA     220      LEU      HA       HB1      0.900000E-01   1.00800           0   0.00000     -0.301140E-02
      3318 PROA     220      LEU      CB       CT2     -0.180000       12.0110           0   0.00000     -0.301140E-02
      3319 PROA     220      LEU      HB1      HA2      0.900000E-01   1.00800           0   0.00000     -0.301140E-02
      3320 PROA     220      LEU      HB2      HA2      0.900000E-01   1.00800           0   0.00000     -0.301140E-02
      3321 PROA     220      LEU      CG       CT1     -0.900000E-01   12.0110           0   0.00000     -0.301140E-02
      3322 PROA     220      LEU      HG       HA1      0.900000E-01   1.00800           0   0.00000     -0.301140E-02
      3323 PROA     220      LEU      CD1      CT3     -0.270000       12.0110           0   0.00000     -0.301140E-02
      3324 PROA     220      LEU      HD11     HA3      0.900000E-01   1.00800           0   0.00000     -0.301140E-02
      3325 PROA     220      LEU      HD12     HA3      0.900000E-01   1.00800           0   0.00000     -0.301140E-02
      3326 PROA     220      LEU      HD13     HA3      0.900000E-01   1.00800           0   0.00000     -0.301140E-02
      3327 PROA     220      LEU      CD2      CT3     -0.270000       12.0110           0   0.00000     -0.301140E-02
      3328 PROA     220      LEU      HD21     HA3      0.900000E-01   1.00800           0   0.00000     -0.301140E-02
      3329 PROA     220      LEU      HD22     HA3      0.900000E-01   1.00800           0   0.00000     -0.301140E-02
      3330 PROA     220      LEU      HD23     HA3      0.900000E-01   1.00800           0   0.00000     -0.301140E-02
      3331 PROA     220      LEU      C        C        0.510000       12.0110           0   0.00000     -0.301140E-02
      3332 PROA     220      LEU      O        O       -0.510000       15.9990           0   0.00000     -0.301140E-02
      3333 PROA     221      VAL      N        NH1     -0.470000       14.0070           0   0.00000     -0.301140E-02
      3334 PROA     221      VAL      HN       H        0.310000       1.00800           0   0.00000     -0.301140E-02
      3335 PROA     221      VAL      CA       CT1      0.700000E-01   12.0110           0   0.00000     -0.301140E-02
      3336 PROA     221      VAL      HA       HB1      0.900000E-01   1.00800           0   0.00000     -0.301140E-02
      3337 PROA     221      VAL      CB       CT1     -0.900000E-01   12.0110           0   0.00000     -0.301140E-02
      3338 PROA     221      VAL      HB       HA1      0.900000E-01   1.00800           0   0.00000     -0.301140E-02
      3339 PROA     221      VAL      CG1      CT3     -0.270000       12.0110           0   0.00000     -0.301140E-02
      3340 PROA     221      VAL      HG11     HA3      0.900000E-01   1.00800           0   0.00000     -0.301140E-02
      3341 PROA     221      VAL      HG12     HA3      0.900000E-01   1.00800           0   0.00000     -0.301140E-02
      3342 PROA     221      VAL      HG13     HA3      0.900000E-01   1.00800           0   0.00000     -0.301140E-02
      3343 PROA     221      VAL      CG2      CT3     -0.270000       12.0110           0   0.00000     -0.301140E-02
      3344 PROA     221      VAL      HG21     HA3      0.900000E-01   1.00800           0   0.00000     -0.301140E-02
      3345 PROA     221      VAL      HG22     HA3      0.900000E-01   1.00800           0   0.00000     -0.301140E-02
      3346 PROA     221      VAL      HG23     HA3      0.900000E-01   1.00800           0   0.00000     -0.301140E-02
      3347 PROA     221      VAL      C        C        0.510000       12.0110           0   0.00000     -0.301140E-02
      3348 PROA     221      VAL      O        O       -0.510000       15.9990           0   0.00000     -0.301140E-02
      3349 PROA     222      ASP      N        NH1     -0.470000       14.0070           0   0.00000     -0.301140E-02
      3350 PROA     222      ASP      HN       H        0.310000       1.00800           0   0.00000     -0.301140E-02
      3351 PROA     222      ASP      CA       CT1      0.700000E-01   12.0110           0   0.00000     -0.301140E-02
      3352 PROA     222      ASP      HA       HB1      0.900000E-01   1.00800           0   0.00000     -0.301140E-02
      3353 PROA     222      ASP      CB       CT2A    -0.280000       12.0110           0   0.00000     -0.301140E-02
      3354 PROA     222      ASP      HB1      HA2      0.900000E-01   1.00800           0   0.00000     -0.301140E-02
      3355 PROA     222      ASP      HB2      HA2      0.900000E-01   1.00800           0   0.00000     -0.301140E-02
      3356 PROA     222      ASP      CG       CC       0.620000       12.0110           0   0.00000     -0.301140E-02
      3357 PROA     222      ASP      OD1      OC      -0.760000       15.9990           0   0.00000     -0.301140E-02
      3358 PROA     222      ASP      OD2      OC      -0.760000       15.9990           0   0.00000     -0.301140E-02
[truncated: 9,033,067 more chars]
