# Supplementary material for: Solvent Channels and Electric Fields Guide Proton Delivery to the Active Site of Heme Peroxidases
Source: Angew Chem Int Ed Engl. 2025 Sep 21;64(50):e202515743. doi: 10.1002/anie.202515743 (PMC12684355; doi:10.1002/anie.202515743)
Supplement: Supplementary file 7 — Supporting Information [file ANIE-64-e202515743-s009.zip › qmmm_si/Charged_Arg38/step5.cor]

* GENERATED BY CHARMM-GUI (HTTP://WWW.CHARMM-GUI.ORG) V2.0 ON SEP, 18. 2018. JOB
* INPUT FILE FOR EQUILIBRATION OF SOLVATED GLOBULAR PROTEIN
*  DATE:    12/10/18     13:46:53      CREATED BY USER: rs17282
*
     44268  EXT
         1         1  GLY       N               5.8798108101      -22.2954006195        6.7350583076  PROA      2               0.0000000000
         2         1  GLY       HT1             6.7094440460      -22.8582096100        6.4583730698  PROA      2               0.0000000000
         3         1  GLY       HT2             5.5077681541      -21.8836650848        5.8554806709  PROA      2               0.0000000000
         4         1  GLY       HT3             5.1222610474      -22.9051780701        7.1036925316  PROA      2               0.0000000000
         5         1  GLY       CA              6.4063029289      -21.2462062836        7.5859413147  PROA      2               0.0000000000
         6         1  GLY       HA1             7.0246610641      -21.7817764282        8.2910633087  PROA      2               0.0000000000
         7         1  GLY       HA2             5.5566387177      -20.7534694672        8.0350322723  PROA      2               0.0000000000
         8         1  GLY       C               7.1744732857      -20.2371616364        6.9001235962  PROA      2               0.0000000000
         9         1  GLY       O               6.8836927414      -19.8832435608        5.7455382347  PROA      2               0.0000000000
        10         2  LYS       N               8.0916128159      -19.6533946991        7.5927586555  PROA      3               0.0000000000
        11         2  LYS       HN              8.3568191528      -19.9345970154        8.5117797852  PROA      3               0.0000000000
        12         2  LYS       CA              8.9072751999      -18.6058177948        6.9988131523  PROA      3               0.0000000000
        13         2  LYS       HA              8.8990955353      -18.6450424194        5.9195566177  PROA      3               0.0000000000
        14         2  LYS       CB              8.4882917404      -17.1345367432        7.2744584084  PROA      3               0.0000000000
        15         2  LYS       HB1             9.1129989624      -16.3185462952        6.8522958755  PROA      3               0.0000000000
        16         2  LYS       HB2             8.3376331329      -16.8967151642        8.3491973877  PROA      3               0.0000000000
        17         2  LYS       CG              7.1704163551      -16.6769542694        6.5068612099  PROA      3               0.0000000000
        18         2  LYS       HG1             6.9415674210      -15.6844844818        6.9506564140  PROA      3               0.0000000000
        19         2  LYS       HG2             6.3180885315      -17.3388767242        6.7708964348  PROA      3               0.0000000000
        20         2  LYS       CD              7.3053097725      -16.6118659973        4.9856300354  PROA      3               0.0000000000
        21         2  LYS       HD1             7.3442220688      -17.6455249786        4.5802249908  PROA      3               0.0000000000
        22         2  LYS       HD2             8.3264856339      -16.1786098480        4.9238901138  PROA      3               0.0000000000
        23         2  LYS       CE              6.2475242615      -15.7166996002        4.4955306053  PROA      3               0.0000000000
        24         2  LYS       HE1             6.4159917831      -14.6347227097        4.6833190918  PROA      3               0.0000000000
        25         2  LYS       HE2             5.2798089981      -15.9660348892        4.9809994698  PROA      3               0.0000000000
        26         2  LYS       NZ              6.1411986351      -15.8983869553        3.0415062904  PROA      3               0.0000000000
        27         2  LYS       HZ1             5.1853609085      -15.6303405762        2.7314646244  PROA      3               0.0000000000
        28         2  LYS       HZ2             6.4438323975      -16.8128261566        2.6493148804  PROA      3               0.0000000000
        29         2  LYS       HZ3             6.7763662338      -15.2237730026        2.5692162514  PROA      3               0.0000000000
        30         2  LYS       C              10.3817090988      -18.7998924255        7.4524221420  PROA      3               0.0000000000
        31         2  LYS       O              10.7241134644      -18.8029766083        8.6332693100  PROA      3               0.0000000000
        32         3  SER       N              11.2058000565      -18.8509883881        6.5112628937  PROA      4               0.0000000000
        33         3  SER       HN             10.9027004242      -18.5399627686        5.6138205528  PROA      4               0.0000000000
        34         3  SER       CA             12.5987844467      -18.7628402710        6.8308753967  PROA      4               0.0000000000
        35         3  SER       HA             12.7968034744      -18.4675426483        7.8506736755  PROA      4               0.0000000000
        36         3  SER       CB             13.3405809402      -20.0970001221        6.6421170235  PROA      4               0.0000000000
        37         3  SER       HB1            13.1290416718      -20.5019969940        5.6294226646  PROA      4               0.0000000000
        38         3  SER       HB2            12.9262752533      -20.8627586365        7.3322510719  PROA      4               0.0000000000
        39         3  SER       OG             14.7679195404      -19.9738788605        6.7216434479  PROA      4               0.0000000000
        40         3  SER       HG1            14.9263134003      -20.0549697876        7.6650071144  PROA      4               0.0000000000
        41         3  SER       C              13.1559209824      -17.6586284637        5.9936361313  PROA      4               0.0000000000
        42         3  SER       O              13.0447177887      -17.6307697296        4.7915692329  PROA      4               0.0000000000
        43         4  TYR       N              13.4224815369      -16.5468864441        6.6609802246  PROA      5               0.0000000000
        44         4  TYR       HN             13.3623418808      -16.5124015808        7.6555671692  PROA      5               0.0000000000
        45         4  TYR       CA             13.7546615601      -15.2130861282        6.2181410789  PROA      5               0.0000000000
        46         4  TYR       HA             13.0725011826      -14.9816608429        5.4134674072  PROA      5               0.0000000000
        47         4  TYR       CB             13.5672397614      -14.1483907700        7.3858871460  PROA      5               0.0000000000
        48         4  TYR       HB1            14.0850868225      -13.1750621796        7.2488203049  PROA      5               0.0000000000
        49         4  TYR       HB2            13.9133043289      -14.5423927307        8.3653373718  PROA      5               0.0000000000
        50         4  TYR       CG             12.1563510895      -13.9091148376        7.6225271225  PROA      5               0.0000000000
        51         4  TYR       CD1            11.4852705002      -12.9376478195        6.8374032974  PROA      5               0.0000000000
        52         4  TYR       HD1            12.0665750504      -12.3347406387        6.1555032730  PROA      5               0.0000000000
        53         4  TYR       CE1            10.1114253998      -12.7484683990        6.9578480721  PROA      5               0.0000000000
        54         4  TYR       HE1             9.6724882126      -11.9947147369        6.3209886551  PROA      5               0.0000000000
        55         4  TYR       CZ              9.3443279266      -13.5115585327        7.8041481972  PROA      5               0.0000000000
        56         4  TYR       OH              7.9917111397      -13.2437028885        7.9691529274  PROA      5               0.0000000000
        57         4  TYR       HH              7.7700753212      -12.6511526108        7.2470989227  PROA      5               0.0000000000
        58         4  TYR       CD2            11.3198671341      -14.7396411896        8.4331817627  PROA      5               0.0000000000
        59         4  TYR       HD2            11.7307682037      -15.5150346756        9.0627250671  PROA      5               0.0000000000
        60         4  TYR       CE2             9.9776210785      -14.4496679306        8.6253261566  PROA      5               0.0000000000
        61         4  TYR       HE2             9.3706350327      -14.9575719833        9.3601741791  PROA      5               0.0000000000
        62         4  TYR       C              15.2275505066      -15.0955209732        5.7445187569  PROA      5               0.0000000000
        63         4  TYR       O              16.0184936523      -15.9299249649        6.1933417320  PROA      5               0.0000000000
        64         5  PRO       N              15.6691827774      -14.1957330704        4.8517889977  PROA      6               0.0000000000
        65         5  PRO       CD             14.8643522263      -13.1757726669        4.1134624481  PROA      6               0.0000000000
        66         5  PRO       HD1            14.3789243698      -12.4478712082        4.7981810570  PROA      6               0.0000000000
        67         5  PRO       HD2            14.0814266205      -13.7570362091        3.5810322762  PROA      6               0.0000000000
        68         5  PRO       CA             17.1065177917      -14.1341915131        4.5495986938  PROA      6               0.0000000000
        69         5  PRO       HA             17.5573997498      -15.1155042648        4.5609922409  PROA      6               0.0000000000
        70         5  PRO       CB             17.0696506500      -13.5533418655        3.1314680576  PROA      6               0.0000000000
        71         5  PRO       HB1            16.8233528137      -14.3626718521        2.4112987518  PROA      6               0.0000000000
        72         5  PRO       HB2            17.9967517853      -13.0956153870        2.7249107361  PROA      6               0.0000000000
        73         5  PRO       CG             15.8535556793      -12.6156778336        3.1077406406  PROA      6               0.0000000000
        74         5  PRO       HG1            16.2003250122      -11.6729688644        3.5824742317  PROA      6               0.0000000000
        75         5  PRO       HG2            15.4397058487      -12.5942106247        2.0769214630  PROA      6               0.0000000000
        76         5  PRO       C              17.9560832977      -13.2803201675        5.4728021622  PROA      6               0.0000000000
        77         5  PRO       O              17.4891395569      -12.3189439774        6.0663776398  PROA      6               0.0000000000
        78         6  THR       N              19.2171039581      -13.6645145416        5.5756587982  PROA      7               0.0000000000
        79         6  THR       HN             19.5549163818      -14.4352302551        5.0409736633  PROA      7               0.0000000000
        80         6  THR       CA             20.1355838776      -12.9693737030        6.4104747772  PROA      7               0.0000000000
        81         6  THR       HA             19.7176284790      -12.3639659882        7.2011671066  PROA      7               0.0000000000
        82         6  THR       CB             21.1799163818      -13.9059667587        7.0216107368  PROA      7               0.0000000000
        83         6  THR       HB             21.8207416534      -14.4892807007        6.3263349533  PROA      7               0.0000000000
        84         6  THR       OG1            22.1529045105      -13.2439365387        7.8811082840  PROA      7               0.0000000000
        85         6  THR       HG1            21.6176204681      -12.8676090240        8.5835666656  PROA      7               0.0000000000
        86         6  THR       CG2            20.4110393524      -14.8976707458        7.8797416687  PROA      7               0.0000000000
        87         6  THR       HG21           21.1701068878      -15.5427284241        8.3717155457  PROA      7               0.0000000000
        88         6  THR       HG22           19.8628749847      -15.6448125839        7.2668671608  PROA      7               0.0000000000
        89         6  THR       HG23           19.7406005859      -14.3730249405        8.5935897827  PROA      7               0.0000000000
        90         6  THR       C              20.9452743530      -12.0848140717        5.4723038673  PROA      7               0.0000000000
        91         6  THR       O              21.7084598541      -12.4253149033        4.6170363426  PROA      7               0.0000000000
        92         7  VAL       N              20.7201118469      -10.7745923996        5.6787910461  PROA      8               0.0000000000
        93         7  VAL       HN             20.0850124359      -10.4301061630        6.3658046722  PROA      8               0.0000000000
        94         7  VAL       CA             21.2688579559       -9.7257242203        4.7880654335  PROA      8               0.0000000000
        95         7  VAL       HA             21.9114761353      -10.1306705475        4.0203027725  PROA      8               0.0000000000
        96         7  VAL       CB             20.1811733246       -8.9499101639        4.0415849686  PROA      8               0.0000000000
        97         7  VAL       HB             20.6966609955       -8.0938491821        3.5560410023  PROA      8               0.0000000000
        98         7  VAL       CG1            19.5130481720       -9.7975225449        2.8615043163  PROA      8               0.0000000000
        99         7  VAL       HG11           20.3115062714      -10.3566026688        2.3283867836  PROA      8               0.0000000000
       100         7  VAL       HG12           19.0811958313       -9.1812591553        2.0441648960  PROA      8               0.0000000000
       101         7  VAL       HG13           18.7493305206      -10.5256280899        3.2092359066  PROA      8               0.0000000000
       102         7  VAL       CG2            19.1345863342       -8.3050842285        4.9854397774  PROA      8               0.0000000000
       103         7  VAL       HG21           18.3702125549       -7.6953258514        4.4579467773  PROA      8               0.0000000000
       104         7  VAL       HG22           19.5806579590       -7.6630749702        5.7748475075  PROA      8               0.0000000000
       105         7  VAL       HG23           18.6780948639       -9.1618947983        5.5256371498  PROA      8               0.0000000000
       106         7  VAL       C              22.2561531067       -8.8940172195        5.5530958176  PROA      8               0.0000000000
       107         7  VAL       O              21.9964809418       -8.6630735397        6.7325959206  PROA      8               0.0000000000
       108         8  SER       N              23.4044780731       -8.5654048920        5.0273199081  PROA      9               0.0000000000
       109         8  SER       HN             23.2570972443       -8.6738767624        4.0472574234  PROA      9               0.0000000000
       110         8  SER       CA             24.5816459656       -7.8813509941        5.6609063148  PROA      9               0.0000000000
       111         8  SER       HA             25.0230159760       -8.6691274643        6.2533593178  PROA      9               0.0000000000
       112         8  SER       CB             25.6955013275       -7.4556770325        4.6700806618  PROA      9               0.0000000000
       113         8  SER       HB1            26.0562286377       -8.4444437027        4.3143596649  PROA      9               0.0000000000
       114         8  SER       HB2            26.5021476746       -6.8851633072        5.1781730652  PROA      9               0.0000000000
       115         8  SER       OG             25.1083507538       -6.5899915695        3.6738724709  PROA      9               0.0000000000
       116         8  SER       HG1            24.3511352539       -6.9895596504        3.2396242619  PROA      9               0.0000000000
       117         8  SER       C              24.3723697662       -6.7659816742        6.6133737564  PROA      9               0.0000000000
       118         8  SER       O              23.2979068756       -6.1650934219        6.5747575760  PROA      9               0.0000000000
       119         9  ALA       N              25.4548397064       -6.3743834496        7.3651342392  PROA      10              0.0000000000
       120         9  ALA       HN             26.2925682068       -6.8647923470        7.1377134323  PROA      10              0.0000000000
       121         9  ALA       CA             25.3595829010       -5.2215495110        8.2423725128  PROA      10              0.0000000000
       122         9  ALA       HA             24.5163860321       -5.3540487289        8.9040851593  PROA      10              0.0000000000
       123         9  ALA       CB             26.6968193054       -5.2111668587        9.0123949051  PROA      10              0.0000000000
       124         9  ALA       HB1            26.7029552460       -4.3995532990        9.7710552216  PROA      10              0.0000000000
       125         9  ALA       HB2            27.5790386200       -5.1399335861        8.3408765793  PROA      10              0.0000000000
       126         9  ALA       HB3            26.7982845306       -6.1504688263        9.5969772339  PROA      10              0.0000000000
       127         9  ALA       C              25.2568073273       -3.9523334503        7.4603190422  PROA      10              0.0000000000
       128         9  ALA       O              24.4874134064       -3.0312414169        7.9021587372  PROA      10              0.0000000000
       129        10  ASP       N              25.9864845276       -3.7094221115        6.3404421806  PROA      11              0.0000000000
       130        10  ASP       HN             26.7931385040       -4.2605948448        6.1416244507  PROA      11              0.0000000000
       131        10  ASP       CA             25.7271366119       -2.4952192307        5.5421891212  PROA      11              0.0000000000
       132        10  ASP       HA             25.7167129517       -1.6868364811        6.2582960129  PROA      11              0.0000000000
       133        10  ASP       CB             26.9649219513       -2.3018894196        4.4999337196  PROA      11              0.0000000000
       134        10  ASP       HB1            26.6926555634       -1.4823888540        3.8009264469  PROA      11              0.0000000000
       135        10  ASP       HB2            27.0049438477       -3.2806622982        3.9757938385  PROA      11              0.0000000000
       136        10  ASP       CG             28.2121524811       -2.0587818623        5.2466454506  PROA      11              0.0000000000
       137        10  ASP       OD1            28.1547679901       -1.5484989882        6.4283480644  PROA      11              0.0000000000
       138        10  ASP       OD2            29.3246326447       -2.2317993641        4.6828198433  PROA      11              0.0000000000
       139        10  ASP       C              24.3683166504       -2.3888700008        4.8979125023  PROA      11              0.0000000000
       140        10  ASP       O              23.8931655884       -1.3136191368        4.5045905113  PROA      11              0.0000000000
       141        11  TYR       N              23.7861003876       -3.6249525547        4.6358880997  PROA      12              0.0000000000
       142        11  TYR       HN             24.2037277222       -4.4674162865        4.9673256874  PROA      12              0.0000000000
       143        11  TYR       CA             22.4670906067       -3.6350998878        4.0306282043  PROA      12              0.0000000000
       144        11  TYR       HA             22.5130100250       -2.9993593693        3.1587765217  PROA      12              0.0000000000
       145        11  TYR       CB             22.0401916504       -5.0248870850        3.4599037170  PROA      12              0.0000000000
       146        11  TYR       HB1            21.8125171661       -5.7963786125        4.2262492180  PROA      12              0.0000000000
       147        11  TYR       HB2            22.8134136200       -5.2721638680        2.7014157772  PROA      12              0.0000000000
       148        11  TYR       CG             20.8104438782       -5.0855917931        2.5167036057  PROA      12              0.0000000000
       149        11  TYR       CD1            19.5176677704       -4.7745909691        2.9543068409  PROA      12              0.0000000000
       150        11  TYR       HD1            19.2712669373       -4.3954710960        3.9351000786  PROA      12              0.0000000000
       151        11  TYR       CE1            18.4565963745       -4.7659153938        2.0042660236  PROA      12              0.0000000000
       152        11  TYR       HE1            17.4566707611       -4.4071612358        2.1988034248  PROA      12              0.0000000000
       153        11  TYR       CZ             18.6830902100       -5.0532107353        0.6787337661  PROA      12              0.0000000000
       154        11  TYR       OH             17.5314331055       -5.0923409462       -0.2033384889  PROA      12              0.0000000000
       155        11  TYR       HH             16.7824974060       -5.1848020554        0.3900808394  PROA      12              0.0000000000
       156        11  TYR       CD2            20.9496212006       -5.5170316696        1.1607840061  PROA      12              0.0000000000
       157        11  TYR       HD2            21.9497871399       -5.7649207115        0.8373368979  PROA      12              0.0000000000
       158        11  TYR       CE2            19.8924980164       -5.3483433723        0.2387491614  PROA      12              0.0000000000
       159        11  TYR       HE2            20.0616474152       -5.5893650055       -0.8003355265  PROA      12              0.0000000000
       160        11  TYR       C              21.4723682404       -3.0989689827        5.1142392159  PROA      12              0.0000000000
       161        11  TYR       O              20.6228885651       -2.2398426533        4.8300561905  PROA      12              0.0000000000
       162        12  GLN       N              21.5640735626       -3.5074703693        6.4548473358  PROA      13              0.0000000000
       163        12  GLN       HN             22.1186008453       -4.2792043686        6.7564015388  PROA      13              0.0000000000
       164        12  GLN       CA             20.7623386383       -3.0795121193        7.5613317490  PROA      13              0.0000000000
       165        12  GLN       HA             19.7318038940       -3.1716358662        7.2516331673  PROA      13              0.0000000000
       166        12  GLN       CB             20.9689426422       -4.0277781487        8.7827796936  PROA      13              0.0000000000
       167        12  GLN       HB1            20.5426158905       -3.6503810883        9.7367916107  PROA      13              0.0000000000
       168        12  GLN       HB2            22.0756931305       -4.1121034622        8.8308763504  PROA      13              0.0000000000
       169        12  GLN       CG             20.2878322601       -5.4295663834        8.5829534531  PROA      13              0.0000000000
       170        12  GLN       HG1            20.5941944122       -5.8065333366        7.5837740898  PROA      13              0.0000000000
       171        12  GLN       HG2            19.1974582672       -5.2417292595        8.6835689545  PROA      13              0.0000000000
       172        12  GLN       CD             20.5497512817       -6.5097622871        9.6654767990  PROA      13              0.0000000000
       173        12  GLN       OE1            20.7150135040       -6.1779270172       10.8700180054  PROA      13              0.0000000000
       174        12  GLN       NE2            20.5974235535       -7.7962369919        9.2735700607  PROA      13              0.0000000000
       175        12  GLN       HE21           20.9683284760       -8.4634952545        9.9194774628  PROA      13              0.0000000000
       176        12  GLN       HE22           20.5403060913       -7.9707508087        8.2905731201  PROA      13              0.0000000000
       177        12  GLN       C              20.9103584290       -1.5344789028        7.8571372032  PROA      13              0.0000000000
       178        12  GLN       O              19.9563560486       -0.7721626759        7.9903974533  PROA      13              0.0000000000
       179        13  LYS       N              22.1338920593       -1.0814082623        7.8139100075  PROA      14              0.0000000000
       180        13  LYS       HN             22.9480762482       -1.6025887728        7.5700216293  PROA      14              0.0000000000
       181        13  LYS       CA             22.4908752441        0.3587957025        7.7633638382  PROA      14              0.0000000000
       182        13  LYS       HA             22.0903282166        0.8985331655        8.6087303162  PROA      14              0.0000000000
       183        13  LYS       CB             24.0400123596        0.6296628714        7.8334183693  PROA      14              0.0000000000
       184        13  LYS       HB1            24.3552742004        1.6927787066        7.7647485733  PROA      14              0.0000000000
       185        13  LYS       HB2            24.5727558136        0.1289126426        6.9969048500  PROA      14              0.0000000000
       186        13  LYS       CG             24.6844501495        0.2062813938        9.2359972000  PROA      14              0.0000000000
       187        13  LYS       HG1            24.3532505035       -0.8456245065        9.3706150055  PROA      14              0.0000000000
       188        13  LYS       HG2            24.2969093323        0.8634483218       10.0436258316  PROA      14              0.0000000000
       189        13  LYS       CD             26.1613082886        0.4559883773        9.2604589462  PROA      14              0.0000000000
       190        13  LYS       HD1            26.3665657043        1.4792140722        8.8794078827  PROA      14              0.0000000000
       191        13  LYS       HD2            26.6534080505       -0.2487710267        8.5565605164  PROA      14              0.0000000000
       192        13  LYS       CE             26.7027683258        0.2085088044       10.6623840332  PROA      14              0.0000000000
       193        13  LYS       HE1            26.1511974335        0.9401310682       11.2907295227  PROA      14              0.0000000000
       194        13  LYS       HE2            27.7774810791        0.4889997840       10.6370725632  PROA      14              0.0000000000
       195        13  LYS       NZ             26.5628852844       -1.2012965679       11.0365610123  PROA      14              0.0000000000
       196        13  LYS       HZ1            25.5765991211       -1.4794335365       11.2139863968  PROA      14              0.0000000000
       197        13  LYS       HZ2            27.0983715057       -1.4461417198       11.8938274384  PROA      14              0.0000000000
       198        13  LYS       HZ3            26.9187583923       -1.8985528946       10.3518800735  PROA      14              0.0000000000
       199        13  LYS       C              21.7775039673        1.0900472403        6.5715680122  PROA      14              0.0000000000
       200        13  LYS       O              21.1806545258        2.1497609615        6.7798709869  PROA      14              0.0000000000
       201        14  ALA       N              21.6424198151        0.5605506897        5.2944641113  PROA      15              0.0000000000
       202        14  ALA       HN             22.1972122192       -0.2197460234        5.0163450241  PROA      15              0.0000000000
       203        14  ALA       CA             21.0403938293        1.2157529593        4.1899137497  PROA      15              0.0000000000
       204        14  ALA       HA             21.4575634003        2.2064573765        4.0856351852  PROA      15              0.0000000000
       205        14  ALA       CB             21.2883586884        0.4054767489        2.9558942318  PROA      15              0.0000000000
       206        14  ALA       HB1            21.0274696350       -0.6604656577        3.1291706562  PROA      15              0.0000000000
       207        14  ALA       HB2            22.3415546417        0.5417311192        2.6294970512  PROA      15              0.0000000000
       208        14  ALA       HB3            20.6628417969        0.6048766375        2.0596311092  PROA      15              0.0000000000
       209        14  ALA       C              19.5141010284        1.4109524488        4.3338489532  PROA      15              0.0000000000
       210        14  ALA       O              18.8999061584        2.4413254261        3.9843788147  PROA      15              0.0000000000
       211        15  VAL       N              18.8529815674        0.4534951746        4.8823862076  PROA      16              0.0000000000
       212        15  VAL       HN             19.3519439697       -0.3994471431        5.0148048401  PROA      16              0.0000000000
       213        15  VAL       CA             17.4399566650        0.5068271756        5.3040018082  PROA      16              0.0000000000
       214        15  VAL       HA             16.8478698730        0.7947446108        4.4478836060  PROA      16              0.0000000000
       215        15  VAL       CB             17.0251026154       -0.8847393394        5.8326902390  PROA      16              0.0000000000
       216        15  VAL       HB             17.8556613922       -1.3413618803        6.4123373032  PROA      16              0.0000000000
       217        15  VAL       CG1            15.7764863968       -0.7797490954        6.7362961769  PROA      16              0.0000000000
       218        15  VAL       HG11           15.7507104874       -0.1558249593        7.6551952362  PROA      16              0.0000000000
       219        15  VAL       HG12           15.5493917465       -1.8088397980        7.0880365372  PROA      16              0.0000000000
       220        15  VAL       HG13           14.9253110886       -0.4312558174        6.1131000519  PROA      16              0.0000000000
       221        15  VAL       CG2            16.8211040497       -1.8032181263        4.6344375610  PROA      16              0.0000000000
       222        15  VAL       HG21           17.7495117188       -1.7341849804        4.0281257629  PROA      16              0.0000000000
       223        15  VAL       HG22           15.9867105484       -1.4821344614        3.9748811722  PROA      16              0.0000000000
       224        15  VAL       HG23           16.5394077301       -2.8473186493        4.8890399933  PROA      16              0.0000000000
       225        15  VAL       C              17.3078403473        1.5954265594        6.4319438934  PROA      16              0.0000000000
       226        15  VAL       O              16.4229221344        2.4648375511        6.5006961823  PROA      16              0.0000000000
       227        16  GLU       N              18.2301254272        1.6154026985        7.3657908440  PROA      17              0.0000000000
       228        16  GLU       HN             18.9562911987        0.9325096011        7.3844599724  PROA      17              0.0000000000
       229        16  GLU       CA             18.2610836029        2.5921211243        8.4940061569  PROA      17              0.0000000000
       230        16  GLU       HA             17.3119125366        2.6252105236        9.0081844330  PROA      17              0.0000000000
       231        16  GLU       CB             19.2282600403        2.1971776485        9.5298204422  PROA      17              0.0000000000
       232        16  GLU       HB1            20.2505989075        2.0084383488        9.1380023956  PROA      17              0.0000000000
       233        16  GLU       HB2            18.8386993408        1.3094825745       10.0725555420  PROA      17              0.0000000000
       234        16  GLU       CG             19.5356216431        3.1949341297       10.7060585022  PROA      17              0.0000000000
       235        16  GLU       HG1            18.5286102295        3.4346699715       11.1095161438  PROA      17              0.0000000000
       236        16  GLU       HG2            20.0547599792        4.1542153358       10.4948844910  PROA      17              0.0000000000
       237        16  GLU       CD             20.3283061981        2.5009360313       11.7651996613  PROA      17              0.0000000000
       238        16  GLU       OE1            21.5416870117        2.8188085556       11.9445428848  PROA      17              0.0000000000
       239        16  GLU       OE2            19.7750301361        1.6568318605       12.4856739044  PROA      17              0.0000000000
       240        16  GLU       C              18.3549385071        4.0178132057        8.0176124573  PROA      17              0.0000000000
       241        16  GLU       O              17.5485725403        4.8320474625        8.3493986130  PROA      17              0.0000000000
       242        17  LYS       N              19.2803325653        4.2436537743        7.0921063423  PROA      18              0.0000000000
       243        17  LYS       HN             19.9337711334        3.5172269344        6.8937859535  PROA      18              0.0000000000
       244        17  LYS       CA             19.5085773468        5.5330524445        6.4189205170  PROA      18              0.0000000000
       245        17  LYS       HA             19.6097412109        6.2753992081        7.1967940331  PROA      18              0.0000000000
       246        17  LYS       CB             20.7305049896        5.5061120987        5.4767689705  PROA      18              0.0000000000
       247        17  LYS       HB1            20.7084312439        6.3318285942        4.7337846756  PROA      18              0.0000000000
       248        17  LYS       HB2            20.5943965912        4.6114892960        4.8322181702  PROA      18              0.0000000000
       249        17  LYS       CG             22.0913372040        5.4844408035        6.1990704536  PROA      18              0.0000000000
       250        17  LYS       HG1            22.8033790588        5.2986121178        5.3667335510  PROA      18              0.0000000000
       251        17  LYS       HG2            22.0375690460        4.5412425995        6.7837133408  PROA      18              0.0000000000
       252        17  LYS       CD             22.5085487366        6.7065138817        6.9651741982  PROA      18              0.0000000000
       253        17  LYS       HD1            21.7840633392        6.8880596161        7.7876605988  PROA      18              0.0000000000
       254        17  LYS       HD2            22.5268459320        7.6718683243        6.4155588150  PROA      18              0.0000000000
       255        17  LYS       CE             23.8533802032        6.5309562683        7.7133812904  PROA      18              0.0000000000
       256        17  LYS       HE1            23.8532848358        5.6223468781        8.3527164459  PROA      18              0.0000000000
       257        17  LYS       HE2            24.0734424591        7.4082002640        8.3586225510  PROA      18              0.0000000000
       258        17  LYS       NZ             24.9609642029        6.4246611595        6.7559714317  PROA      18              0.0000000000
       259        17  LYS       HZ1            25.8482322693        6.4657034874        7.2969636917  PROA      18              0.0000000000
       260        17  LYS       HZ2            25.0437774658        7.2115917206        6.0810775757  PROA      18              0.0000000000
       261        17  LYS       HZ3            25.1038131714        5.6263813972        6.1048622131  PROA      18              0.0000000000
       262        17  LYS       C              18.2635154724        6.0180511475        5.7050957680  PROA      18              0.0000000000
       263        17  LYS       O              17.7442150116        7.0758161545        5.9778118134  PROA      18              0.0000000000
       264        18  ALA       N              17.6051311493        5.1053161621        4.9531574249  PROA      19              0.0000000000
       265        18  ALA       HN             18.0335750580        4.2217297554        4.7807621956  PROA      19              0.0000000000
       266        18  ALA       CA             16.3477420807        5.2383089066        4.2476296425  PROA      19              0.0000000000
       267        18  ALA       HA             16.4062194824        6.0895752907        3.5855674744  PROA      19              0.0000000000
       268        18  ALA       CB             16.0814151764        3.9207043648        3.4007093906  PROA      19              0.0000000000
       269        18  ALA       HB1            15.1752567291        4.0179986954        2.7653102875  PROA      19              0.0000000000
       270        18  ALA       HB2            15.9961786270        3.0635683537        4.1024026871  PROA      19              0.0000000000
       271        18  ALA       HB3            16.9555530548        3.8199467659        2.7224395275  PROA      19              0.0000000000
       272        18  ALA       C              15.1719913483        5.6104989052        5.1380858421  PROA      19              0.0000000000
       273        18  ALA       O              14.3615303040        6.4735765457        4.8212385178  PROA      19              0.0000000000
       274        19  LYS       N              14.9922800064        4.8818931580        6.2451114655  PROA      20              0.0000000000
       275        19  LYS       HN             15.5855588913        4.0906257629        6.3713107109  PROA      20              0.0000000000
       276        19  LYS       CA             13.9835948944        5.1635637283        7.2053742409  PROA      20              0.0000000000
       277        19  LYS       HA             13.0081911087        5.0314383507        6.7609305382  PROA      20              0.0000000000
       278        19  LYS       CB             13.9312963486        4.0102066994        8.2679758072  PROA      20              0.0000000000
       279        19  LYS       HB1            14.9735240936        3.7845637798        8.5796928406  PROA      20              0.0000000000
       280        19  LYS       HB2            13.5354499817        3.1463949680        7.6922535896  PROA      20              0.0000000000
       281        19  LYS       CG             13.2043962479        4.0922727585        9.5797786713  PROA      20              0.0000000000
       282        19  LYS       HG1            12.1430091858        4.3558111191        9.3840122223  PROA      20              0.0000000000
       283        19  LYS       HG2            13.4971809387        4.9725131989       10.1911506653  PROA      20              0.0000000000
       284        19  LYS       CD             13.3766698837        2.7478621006       10.3789634705  PROA      20              0.0000000000
       285        19  LYS       HD1            13.3455734253        1.8745777607        9.6928672791  PROA      20              0.0000000000
       286        19  LYS       HD2            12.4929790497        2.6905972958       11.0498828888  PROA      20              0.0000000000
       287        19  LYS       CE             14.7503318787        2.7054414749       11.1872444153  PROA      20              0.0000000000
       288        19  LYS       HE1            14.8116464615        3.5515720844       11.9046173096  PROA      20              0.0000000000
       289        19  LYS       HE2            15.6890068054        2.8546369076       10.6119613647  PROA      20              0.0000000000
       290        19  LYS       NZ             14.8662223816        1.3896784782       11.8052701950  PROA      20              0.0000000000
       291        19  LYS       HZ1            14.0278072357        0.9966530204       12.2787580490  PROA      20              0.0000000000
       292        19  LYS       HZ2            15.7155513763        1.4545385838       12.4019556046  PROA      20              0.0000000000
       293        19  LYS       HZ3            15.0734434128        0.5620361567       11.2105703354  PROA      20              0.0000000000
       294        19  LYS       C              13.8822383881        6.4486474991        7.8248591423  PROA      20              0.0000000000
       295        19  LYS       O              12.8499174118        7.1159920692        7.6896061897  PROA      20              0.0000000000
       296        20  LYS       N              14.9979629517        6.9701108932        8.3993177414  PROA      21              0.0000000000
       297        20  LYS       HN             15.7923307419        6.3731889725        8.4810056686  PROA      21              0.0000000000
       298        20  LYS       CA             15.0951023102        8.4105548859        8.6254291534  PROA      21              0.0000000000
       299        20  LYS       HA             14.3212270737        8.6944742203        9.3232164383  PROA      21              0.0000000000
       300        20  LYS       CB             16.4043407440        8.7635183334        9.3255624771  PROA      21              0.0000000000
       301        20  LYS       HB1            16.3110332489        8.1179828644       10.2249498367  PROA      21              0.0000000000
       302        20  LYS       HB2            16.4543800354        9.8440027237        9.5792760849  PROA      21              0.0000000000
       303        20  LYS       CG             17.7293281555        8.2689428329        8.8076047897  PROA      21              0.0000000000
       304        20  LYS       HG1            17.8940792084        8.8373308182        7.8673315048  PROA      21              0.0000000000
       305        20  LYS       HG2            17.5524139404        7.1767587662        8.7068262100  PROA      21              0.0000000000
       306        20  LYS       CD             18.8976726532        8.6150016785        9.7714052200  PROA      21              0.0000000000
       307        20  LYS       HD1            18.7560558319        9.6667261124       10.1002511978  PROA      21              0.0000000000
       308        20  LYS       HD2            19.8288497925        8.5499391556        9.1689119339  PROA      21              0.0000000000
       309        20  LYS       CE             19.0132179260        7.6738600731       11.0107555389  PROA      21              0.0000000000
       310        20  LYS       HE1            19.2733306885        6.6082158089       10.8345050812  PROA      21              0.0000000000
       311        20  LYS       HE2            18.1678295135        7.7605214119       11.7263879776  PROA      21              0.0000000000
       312        20  LYS       NZ             20.1343765259        8.0839376450       11.8570165634  PROA      21              0.0000000000
       313        20  LYS       HZ1            20.2987022400        7.7190341949       12.8169336319  PROA      21              0.0000000000
       314        20  LYS       HZ2            20.1999816895        9.1207113266       11.9059715271  PROA      21              0.0000000000
       315        20  LYS       HZ3            20.9865779877        7.7081594467       11.3942623138  PROA      21              0.0000000000
       316        20  LYS       C              14.8733472824        9.2649955750        7.4545817375  PROA      21              0.0000000000
       317        20  LYS       O              14.0662469864       10.2057523727        7.6416120529  PROA      21              0.0000000000
       318        21  LYS       N              15.4886884689        9.1424808502        6.3216466904  PROA      22              0.0000000000
       319        21  LYS       HN             16.1513366699        8.4091043472        6.1910171509  PROA      22              0.0000000000
       320        21  LYS       CA             15.1564044952       10.0151004791        5.2461590767  PROA      22              0.0000000000
       321        21  LYS       HA             15.5567779541       10.9812088013        5.5158553123  PROA      22              0.0000000000
       322        21  LYS       CB             16.0382804871        9.6361742020        4.0617375374  PROA      22              0.0000000000
       323        21  LYS       HB1            16.2659988403        8.5502481461        4.0048971176  PROA      22              0.0000000000
       324        21  LYS       HB2            17.0148372650       10.1245460510        4.2670464516  PROA      22              0.0000000000
       325        21  LYS       CG             15.5978498459       10.0438785553        2.6337561607  PROA      22              0.0000000000
       326        21  LYS       HG1            14.5844545364        9.7133522034        2.3205418587  PROA      22              0.0000000000
       327        21  LYS       HG2            16.2311954498        9.5175018311        1.8880211115  PROA      22              0.0000000000
       328        21  LYS       CD             15.7552661896       11.5911693573        2.4773843288  PROA      22              0.0000000000
       329        21  LYS       HD1            15.0741920471       12.1511211395        3.1533374786  PROA      22              0.0000000000
       330        21  LYS       HD2            15.4569721222       11.9212465286        1.4593516588  PROA      22              0.0000000000
       331        21  LYS       CE             17.1166687012       12.2374505997        2.7766430378  PROA      22              0.0000000000
       332        21  LYS       HE1            17.9201354980       11.8776178360        2.0989401340  PROA      22              0.0000000000
       333        21  LYS       HE2            17.3242740631       11.9697456360        3.8347332478  PROA      22              0.0000000000
       334        21  LYS       NZ             17.0755138397       13.7008104324        2.7334167957  PROA      22              0.0000000000
       335        21  LYS       HZ1            16.2638320923       14.1216392517        3.2290735245  PROA      22              0.0000000000
       336        21  LYS       HZ2            17.0000514984       14.1085405350        1.7796549797  PROA      22              0.0000000000
       337        21  LYS       HZ3            17.8735446930       14.2372894287        3.1295716763  PROA      22              0.0000000000
       338        21  LYS       C              13.7354202271       10.1017904282        4.7243227959  PROA      22              0.0000000000
       339        21  LYS       O              13.2402715683       11.1714172363        4.4246459007  PROA      22              0.0000000000
       340        22  LEU       N              13.0345458984        8.9345464706        4.6637072563  PROA      23              0.0000000000
       341        22  LEU       HN             13.4291172028        8.0434198380        4.8739829063  PROA      23              0.0000000000
       342        22  LEU       CA             11.7129106522        8.9310331345        4.1400928497  PROA      23              0.0000000000
       343        22  LEU       HA             11.6666040421        9.5681085587        3.2692368031  PROA      23              0.0000000000
       344        22  LEU       CB             11.3715696335        7.5210356712        3.6919696331  PROA      23              0.0000000000
       345        22  LEU       HB1            10.2840013504        7.4182829857        3.4895899296  PROA      23              0.0000000000
       346        22  LEU       HB2            11.6326999664        6.7245850563        4.4212145805  PROA      23              0.0000000000
       347        22  LEU       CG             12.1884555817        7.0445313454        2.4993002415  PROA      23              0.0000000000
       348        22  LEU       HG             13.2631759644        7.0813941956        2.7784729004  PROA      23              0.0000000000
       349        22  LEU       CD1            11.8699293137        5.5584402084        2.1834690571  PROA      23              0.0000000000
       350        22  LEU       HD11           12.6641101837        5.1062431335        1.5517139435  PROA      23              0.0000000000
       351        22  LEU       HD12           10.8610115051        5.4933662415        1.7228490114  PROA      23              0.0000000000
       352        22  LEU       HD13           11.9030809402        4.9917168617        3.1384799480  PROA      23              0.0000000000
       353        22  LEU       CD2            11.9685039520        7.8778843880        1.2186317444  PROA      23              0.0000000000
       354        22  LEU       HD21           12.4818267822        7.5186038017        0.3011690974  PROA      23              0.0000000000
       355        22  LEU       HD22           12.3034706116        8.9271621704        1.3640073538  PROA      23              0.0000000000
       356        22  LEU       HD23           10.8829393387        7.8203148842        0.9893798232  PROA      23              0.0000000000
       357        22  LEU       C              10.6970748901        9.3907260895        5.1920886040  PROA      23              0.0000000000
       358        22  LEU       O               9.6163473129        9.8590478897        4.8620510101  PROA      23              0.0000000000
       359        23  ARG       N              10.9889402390        9.3301286697        6.5272207260  PROA      24              0.0000000000
       360        23  ARG       HN             11.7939691544        8.8361377716        6.8464560509  PROA      24              0.0000000000
       361        23  ARG       CA             10.1303634644        9.9974517822        7.4411702156  PROA      24              0.0000000000
       362        23  ARG       HA              9.1300849915        9.5909881592        7.4160499573  PROA      24              0.0000000000
       363        23  ARG       CB             10.6425962448        9.7590770721        8.8712558746  PROA      24              0.0000000000
       364        23  ARG       HB1            10.0430107117       10.3671169281        9.5819635391  PROA      24              0.0000000000
       365        23  ARG       HB2            11.7050933838       10.0687751770        8.9687614441  PROA      24              0.0000000000
       366        23  ARG       CG             10.3997201920        8.3220252991        9.3766727448  PROA      24              0.0000000000
       367        23  ARG       HG1            10.6965303421        7.5362453461        8.6495046616  PROA      24              0.0000000000
       368        23  ARG       HG2             9.3106279373        8.1850814819        9.5482702255  PROA      24              0.0000000000
       369        23  ARG       CD             11.2252340317        8.0069198608       10.6332244873  PROA      24              0.0000000000
       370        23  ARG       HD1            11.2480287552        8.8403577805       11.3675155640  PROA      24              0.0000000000
       371        23  ARG       HD2            12.2992982864        7.8555088043       10.3928461075  PROA      24              0.0000000000
       372        23  ARG       NE             10.6201343536        6.7786836624       11.2065048218  PROA      24              0.0000000000
       373        23  ARG       HE              9.7090101242        6.5076947212       10.8959922791  PROA      24              0.0000000000
       374        23  ARG       CZ             11.2111492157        5.8572731018       11.9507637024  PROA      24              0.0000000000
       375        23  ARG       NH1            12.3698415756        5.9917731285       12.5598707199  PROA      24              0.0000000000
       376        23  ARG       HH11           12.7060508728        6.9309506416       12.6299314499  PROA      24              0.0000000000
       377        23  ARG       HH12           12.5598049164        5.2104797363       13.1544246674  PROA      24              0.0000000000
       378        23  ARG       NH2            10.5582389832        4.7257099152       12.2145872116  PROA      24              0.0000000000
       379        23  ARG       HH21           10.8189306259        4.1319093704       12.9757966995  PROA      24              0.0000000000
       380        23  ARG       HH22            9.6003456116        4.7607007027       11.9296035767  PROA      24              0.0000000000
       381        23  ARG       C               9.9358663559       11.5080375671        7.2338919640  PROA      24              0.0000000000
       382        23  ARG       O               8.8059883118       12.0196685791        7.3080692291  PROA      24              0.0000000000
       383        24  GLY       N              10.9570999146       12.3003005981        7.0222167969  PROA      25              0.0000000000
       384        24  GLY       HN             11.8986845016       11.9827899933        6.9408922195  PROA      25              0.0000000000
       385        24  GLY       CA             10.8402214050       13.6872425079        6.6771650314  PROA      25              0.0000000000
       386        24  GLY       HA1            11.8384637833       14.0600481033        6.8530282974  PROA      25              0.0000000000
       387        24  GLY       HA2            10.0810527802       14.0766038895        7.3393297195  PROA      25              0.0000000000
       388        24  GLY       C              10.4903459549       13.9837551117        5.2442665100  PROA      25              0.0000000000
       389        24  GLY       O               9.6620130539       14.8291368484        4.8893041611  PROA      25              0.0000000000
       390        25  PHE       N              11.1130275726       13.2971725464        4.3041548729  PROA      26              0.0000000000
       391        25  PHE       HN             11.7207603455       12.5542001724        4.5737133026  PROA      26              0.0000000000
       392        25  PHE       CA             10.7480354309       13.5352029800        2.8464827538  PROA      26              0.0000000000
       393        25  PHE       HA             10.9025297165       14.5844507217        2.6424934864  PROA      26              0.0000000000
       394        25  PHE       CB             11.7731647491       12.7532043457        1.9402357340  PROA      26              0.0000000000
       395        25  PHE       HB1            11.7223958969       11.6683502197        2.1744041443  PROA      26              0.0000000000
       396        25  PHE       HB2            12.7410020828       13.2399396896        2.1866087914  PROA      26              0.0000000000
       397        25  PHE       CG             11.5395717621       12.7499828339        0.4391981661  PROA      26              0.0000000000
       398        25  PHE       CD1            12.1092205048       13.8317737579       -0.2734039128  PROA      26              0.0000000000
       399        25  PHE       HD1            12.7266311646       14.5722446442        0.2133268565  PROA      26              0.0000000000
       400        25  PHE       CE1            11.7241363525       14.0251913071       -1.6375654936  PROA      26              0.0000000000
       401        25  PHE       HE1            12.0215654373       14.9468736649       -2.1155183315  PROA      26              0.0000000000
       402        25  PHE       CZ             10.8810024261       13.1179828644       -2.2915227413  PROA      26              0.0000000000
       403        25  PHE       HZ             10.7381563187       13.1590995789       -3.3612444401  PROA      26              0.0000000000
       404        25  PHE       CD2            10.6378793716       11.8597726822       -0.1901163906  PROA      26              0.0000000000
       405        25  PHE       HD2            10.1865901947       11.0524244308        0.3674910665  PROA      26              0.0000000000
       406        25  PHE       CE2            10.2873601913       12.1043806076       -1.5263285637  PROA      26              0.0000000000
       407        25  PHE       HE2             9.5883302689       11.4564409256       -2.0341987610  PROA      26              0.0000000000
       408        25  PHE       C               9.2315168381       13.2243347168        2.5599880219  PROA      26              0.0000000000
       409        25  PHE       O               8.6006002426       13.9305744171        1.7743115425  PROA      26              0.0000000000
       410        26  ILE       N               8.6693439484       12.1005878448        3.0808176994  PROA      27              0.0000000000
       411        26  ILE       HN              9.2770938873       11.5407791138        3.6387279034  PROA      27              0.0000000000
       412        26  ILE       CA              7.2627120018       11.7477245331        3.1011695862  PROA      27              0.0000000000
       413        26  ILE       HA              6.9167113304       11.7708034515        2.0783545971  PROA      27              0.0000000000
       414        26  ILE       CB              6.9751596451       10.2729473114        3.5079236031  PROA      27              0.0000000000
       415        26  ILE       HB              7.2806606293       10.1575117111        4.5698390007  PROA      27              0.0000000000
       416        26  ILE       CG2             5.4123063087        9.9115047455        3.4918186665  PROA      27              0.0000000000
       417        26  ILE       HG21            5.2872052193        8.8193616867        3.6527392864  PROA      27              0.0000000000
       418        26  ILE       HG22            5.0418548584       10.0580062866        2.4546959400  PROA      27              0.0000000000
       419        26  ILE       HG23            4.8093056679       10.4347295761        4.2644419670  PROA      27              0.0000000000
       420        26  ILE       CG1             7.8328475952        9.4429159164        2.4639873505  PROA      27              0.0000000000
       421        26  ILE       HG11            8.9158401489        9.6653862000        2.5733261108  PROA      27              0.0000000000
       422        26  ILE       HG12            7.5571937561        9.8271856308        1.4586650133  PROA      27              0.0000000000
       423        26  ILE       CD              7.6563968658        7.8833589554        2.5559535027  PROA      27              0.0000000000
       424        26  ILE       HD1             6.6075243950        7.6040830612        2.3189027309  PROA      27              0.0000000000
       425        26  ILE       HD2             7.9806461334        7.6352324486        3.5892088413  PROA      27              0.0000000000
       426        26  ILE       HD3             8.2772865295        7.4866213799        1.7244391441  PROA      27              0.0000000000
       427        26  ILE       C               6.3478384018       12.7647237778        3.8026604652  PROA      27              0.0000000000
       428        26  ILE       O               5.3343086243       13.1718034744        3.3031055927  PROA      27              0.0000000000
       429        27  ALA       N               6.6865634918       13.2357864380        4.9210772514  PROA      28              0.0000000000
       430        27  ALA       HN              7.6103363037       13.1551418304        5.2873406410  PROA      28              0.0000000000
       431        27  ALA       CA              5.9449629784       14.3053741455        5.6379938126  PROA      28              0.0000000000
       432        27  ALA       HA              4.9427552223       13.9257783890        5.7717375755  PROA      28              0.0000000000
       433        27  ALA       CB              6.5278625488       14.4882183075        7.0246729851  PROA      28              0.0000000000
       434        27  ALA       HB1             6.1263108253       15.2981433868        7.6705036163  PROA      28              0.0000000000
       435        27  ALA       HB2             7.5971412659       14.7368793488        6.8539953232  PROA      28              0.0000000000
       436        27  ALA       HB3             6.4874753952       13.6115474701        7.7059502602  PROA      28              0.0000000000
       437        27  ALA       C               5.9833221436       15.6114025116        4.8700947762  PROA      28              0.0000000000
       438        27  ALA       O               4.8764934540       16.1684799194        4.7165703773  PROA      28              0.0000000000
       439        28  GLU       N               7.1708593369       16.0450954437        4.3517045975  PROA      29              0.0000000000
       440        28  GLU       HN              8.0145530701       15.5365428925        4.5052103996  PROA      29              0.0000000000
       441        28  GLU       CA              7.2004208565       17.2852878571        3.5660684109  PROA      29              0.0000000000
       442        28  GLU       HA              6.7060108185       18.0232563019        4.1803646088  PROA      29              0.0000000000
       443        28  GLU       CB              8.7252244949       17.6755561829        3.2941977978  PROA      29              0.0000000000
       444        28  GLU       HB1             9.3199529648       16.8483467102        2.8510913849  PROA      29              0.0000000000
       445        28  GLU       HB2             9.0232000351       17.9122695923        4.3379883766  PROA      29              0.0000000000
       446        28  GLU       CG              8.9427366257       18.8308296204        2.3847672939  PROA      29              0.0000000000
       447        28  GLU       HG1             8.3252859116       19.6901054382        2.7234723568  PROA      29              0.0000000000
       448        28  GLU       HG2             8.6096134186       18.4887809753        1.3815965652  PROA      29              0.0000000000
       449        28  GLU       CD             10.3310117722       19.3995666504        2.4010422230  PROA      29              0.0000000000
       450        28  GLU       OE1            10.5094966888       20.6299457550        2.5481059551  PROA      29              0.0000000000
       451        28  GLU       OE2            11.3091297150       18.6438713074        2.3573698997  PROA      29              0.0000000000
       452        28  GLU       C               6.3299527168       17.2963619232        2.3451275826  PROA      29              0.0000000000
       453        28  GLU       O               5.5441074371       18.2765483856        2.1479771137  PROA      29              0.0000000000
       454        29  LYS       N               6.4502234459       16.1561336517        1.5237900019  PROA      30              0.0000000000
       455        29  LYS       HN              6.9276857376       15.3335103989        1.8226686716  PROA      30              0.0000000000
       456        29  LYS       CA              5.8124265671       16.1393966675        0.2358092666  PROA      30              0.0000000000
       457        29  LYS       HA              5.7772784233       17.1245918274       -0.2052743882  PROA      30              0.0000000000
       458        29  LYS       CB              6.5551638603       15.1452770233       -0.7362161875  PROA      30              0.0000000000
       459        29  LYS       HB1             5.9083538055       15.0757789612       -1.6368423700  PROA      30              0.0000000000
       460        29  LYS       HB2             6.7347712517       14.2084188461       -0.1666913629  PROA      30              0.0000000000
       461        29  LYS       CG              7.9146537781       15.6617059708       -1.1438565254  PROA      30              0.0000000000
       462        29  LYS       HG1             8.4407634735       14.8600025177       -1.7049281597  PROA      30              0.0000000000
       463        29  LYS       HG2             8.5164031982       15.8278131485       -0.2248205245  PROA      30              0.0000000000
       464        29  LYS       CD              7.7560586929       16.9692401886       -1.8626762629  PROA      30              0.0000000000
       465        29  LYS       HD1             8.7914171219       17.1631851196       -2.2158603668  PROA      30              0.0000000000
       466        29  LYS       HD2             7.4805865288       17.7239799500       -1.0953414440  PROA      30              0.0000000000
       467        29  LYS       CE              6.7387838364       17.0485363007       -3.0576214790  PROA      30              0.0000000000
       468        29  LYS       HE1             5.6817331314       17.1109390259       -2.7213616371  PROA      30              0.0000000000
       469        29  LYS       HE2             6.9572029114       16.2899265289       -3.8393657207  PROA      30              0.0000000000
       470        29  LYS       NZ              7.0120244026       18.4132728577       -3.7525019646  PROA      30              0.0000000000
       471        29  LYS       HZ1             6.9829134941       19.0523185730       -2.9325187206  PROA      30              0.0000000000
       472        29  LYS       HZ2             6.2146124840       18.6702518463       -4.3686966896  PROA      30              0.0000000000
       473        29  LYS       HZ3             7.9420437813       18.5180091858       -4.2060375214  PROA      30              0.0000000000
       474        29  LYS       C               4.3375973701       15.7362632751        0.3271390796  PROA      30              0.0000000000
       475        29  LYS       O               3.6454534531       15.9711475372       -0.6585020423  PROA      30              0.0000000000
       476        30  ARG       N               3.8810787201       15.1843729019        1.4317085743  PROA      31              0.0000000000
       477        30  ARG       HN              4.5873942375       15.1398963928        2.1339545250  PROA      31              0.0000000000
       478        30  ARG       CA              2.5029153824       14.7453022003        1.6249312162  PROA      31              0.0000000000
       479        30  ARG       HA              2.4599783421       14.3502597809        2.6291713715  PROA      31              0.0000000000
       480        30  ARG       CB              1.3617244959       15.8672161102        1.6437658072  PROA      31              0.0000000000
       481        30  ARG       HB1             0.3850567937       15.3382425308        1.6688151360  PROA      31              0.0000000000
       482        30  ARG       HB2             1.4735022783       16.3322505951        0.6409843564  PROA      31              0.0000000000
       483        30  ARG       CG              1.3050693274       16.8351364136        2.8091342449  PROA      31              0.0000000000
       484        30  ARG       HG1             1.1496982574       16.2731323242        3.7548248768  PROA      31              0.0000000000
       485        30  ARG       HG2             0.3635558486       17.3784065247        2.5794992447  PROA      31              0.0000000000
       486        30  ARG       CD              2.4481108189       17.8364524841        3.0244565010  PROA      31              0.0000000000
       487        30  ARG       HD1             2.7566709518       18.1319255829        1.9988797903  PROA      31              0.0000000000
       488        30  ARG       HD2             3.3246297836       17.4414215088        3.5812206268  PROA      31              0.0000000000
       489        30  ARG       NE              1.7359904051       18.9200344086        3.7549161911  PROA      31              0.0000000000
       490        30  ARG       HE              1.3954964876       19.7553997040        3.3233745098  PROA      31              0.0000000000
       491        30  ARG       CZ              1.7780005932       18.9841785431        5.1115574837  PROA      31              0.0000000000
       492        30  ARG       NH1             1.5804305077       20.0432395935        5.8485612869  PROA      31              0.0000000000
       493        30  ARG       HH11            1.2005331516       20.8036346436        5.3217992783  PROA      31              0.0000000000
       494        30  ARG       HH12            2.0050148964       20.0727939606        6.7534670830  PROA      31              0.0000000000
       495        30  ARG       NH2             2.3248658180       17.9985313416        5.7950816154  PROA      31              0.0000000000
       496        30  ARG       HH21            2.8758568764       18.4355888367        6.5059900284  PROA      31              0.0000000000
       497        30  ARG       HH22            2.5845911503       17.1390705109        5.3547773361  PROA      31              0.0000000000
       498        30  ARG       C               2.1456332207       13.4956550598        0.7813394666  PROA      31              0.0000000000
       499        30  ARG       O               1.0210866928       13.3101444244        0.3778195679  PROA      31              0.0000000000
       500        31  CYS       N               3.1835737228       12.6713008881        0.5048168302  PROA      32              0.0000000000
       501        31  CYS       HN              4.0955491066       12.8219165802        0.8784804940  PROA      32              0.0000000000
       502        31  CYS       CA              3.0825181007       11.6352481842       -0.5315736532  PROA      32              0.0000000000
       503        31  CYS       HA              2.1635854244       11.7551593781       -1.0861763954  PROA      32              0.0000000000
       504        31  CYS       CB              4.2404174805       11.8148345947       -1.5381987095  PROA      32              0.0000000000
       505        31  CYS       HB1             4.1715049744       12.8972702026       -1.7788298130  PROA      32              0.0000000000
       506        31  CYS       HB2             4.0052142143       11.1700105667       -2.4118132591  PROA      32              0.0000000000
       507        31  CYS       SG              5.9214444160       11.4102725983       -0.8449351788  PROA      32              0.0000000000
       508        31  CYS       HG1             5.4698333740       10.2161808014       -0.4902273417  PROA      32              0.0000000000
       509        31  CYS       C               2.9269371033       10.2628879547        0.0495191030  PROA      32              0.0000000000
       510        31  CYS       O               3.0984625816        9.2337493896       -0.6040621996  PROA      32              0.0000000000
       511        32  ALA       N               2.5626578331       10.1332569122        1.3205351830  PROA      33              0.0000000000
       512        32  ALA       HN              2.2618956566       10.9527597427        1.8021627665  PROA      33              0.0000000000
       513        32  ALA       CA              2.3051440716        8.9001226425        1.9596925974  PROA      33              0.0000000000
       514        32  ALA       HA              3.2635743618        8.4110631943        2.0526046753  PROA      33              0.0000000000
       515        32  ALA       CB              1.8673168421        8.8857755661        3.4995825291  PROA      33              0.0000000000
       516        32  ALA       HB1             1.5939339399        7.8557143211        3.8135209084  PROA      33              0.0000000000
       517        32  ALA       HB2             0.9682967663        9.5022230148        3.7142348289  PROA      33              0.0000000000
       518        32  ALA       HB3             2.6738581657        9.3754663467        4.0861101151  PROA      33              0.0000000000
       519        32  ALA       C               1.2563953400        8.0780696869        1.2409555912  PROA      33              0.0000000000
       520        32  ALA       O               1.5933094025        6.8849310875        1.0241767168  PROA      33              0.0000000000
       521        33  PRO       N               0.0919675529        8.4577579498        0.7402786613  PROA      34              0.0000000000
       522        33  PRO       CD             -0.5075080991        9.7665061951        0.9527960420  PROA      34              0.0000000000
       523        33  PRO       HD1            -0.1412480623       10.3976211548        0.1150200740  PROA      34              0.0000000000
       524        33  PRO       HD2            -0.1206984669       10.2303619385        1.8852856159  PROA      34              0.0000000000
       525        33  PRO       CA             -0.8702032566        7.5072345734        0.2119778544  PROA      34              0.0000000000
       526        33  PRO       HA             -0.9867087007        6.6873140335        0.9051995873  PROA      34              0.0000000000
       527        33  PRO       CB             -2.2362902164        8.2294540405        0.1382757276  PROA      34              0.0000000000
       528        33  PRO       HB1            -3.1014027596        7.7350320816        0.6296495199  PROA      34              0.0000000000
       529        33  PRO       HB2            -2.4853641987        8.5779094696       -0.8868396878  PROA      34              0.0000000000
       530        33  PRO       CG             -2.0391583443        9.5588836670        0.8977164626  PROA      34              0.0000000000
       531        33  PRO       HG1            -2.6099581718       10.3396482468        0.3509843349  PROA      34              0.0000000000
       532        33  PRO       HG2            -2.5339281559        9.4910573959        1.8901493549  PROA      34              0.0000000000
       533        33  PRO       C              -0.3993048370        6.9861655235       -1.1400059462  PROA      34              0.0000000000
       534        33  PRO       O              -0.6812651753        5.8702468872       -1.4869207144  PROA      34              0.0000000000
       535        34  LEU       N               0.3494311571        7.9157686234       -1.9136800766  PROA      35              0.0000000000
       536        34  LEU       HN              0.6632190943        8.7975654602       -1.5701972246  PROA      35              0.0000000000
       537        34  LEU       CA              0.9148643613        7.4865794182       -3.1215019226  PROA      35              0.0000000000
       538        34  LEU       HA              0.1573976129        7.0196828842       -3.7335901260  PROA      35              0.0000000000
       539        34  LEU       CB              1.4319940805        8.6443824768       -4.0233254433  PROA      35              0.0000000000
       540        34  LEU       HB1             2.1365721226        9.2772245407       -3.4424629211  PROA      35              0.0000000000
       541        34  LEU       HB2             0.5028746724        9.2376279831       -4.1615924835  PROA      35              0.0000000000
       542        34  LEU       CG              2.0671973228        8.3320350647       -5.4306788445  PROA      35              0.0000000000
       543        34  LEU       HG              2.9705774784        7.6935706139       -5.3277778625  PROA      35              0.0000000000
       544        34  LEU       CD1             1.0533045530        7.7730116844       -6.4535183907  PROA      35              0.0000000000
       545        34  LEU       HD11            1.4270976782        7.8069920540       -7.4991974831  PROA      35              0.0000000000
       546        34  LEU       HD12            0.0399240628        8.2234334946       -6.5206089020  PROA      35              0.0000000000
       547        34  LEU       HD13            0.8597629070        6.7157130241       -6.1724801064  PROA      35              0.0000000000
       548        34  LEU       CD2             2.6639616489        9.6298685074       -6.1691246033  PROA      35              0.0000000000
       549        34  LEU       HD21            1.8692544699       10.3488893509       -6.4619894028  PROA      35              0.0000000000
       550        34  LEU       HD22            3.1190023422        9.1668577194       -7.0707230568  PROA      35              0.0000000000
       551        34  LEU       HD23            3.4209349155       10.1475429535       -5.5419683456  PROA      35              0.0000000000
       552        34  LEU       C               2.0704331398        6.5513529778       -2.9846093655  PROA      35              0.0000000000
       553        34  LEU       O               2.1615624428        5.4931344986       -3.7052264214  PROA      35              0.0000000000
       554        35  MET       N               2.9318611622        6.7048583031       -1.9437294006  PROA      36              0.0000000000
       555        35  MET       HN              2.7861516476        7.4175491333       -1.2619302273  PROA      36              0.0000000000
       556        35  MET       CA              3.9509742260        5.7383985519       -1.6448287964  PROA      36              0.0000000000
       557        35  MET       HA              4.4179306030        5.4432229996       -2.5728499889  PROA      36              0.0000000000
       558        35  MET       CB              4.9363923073        6.2410874367       -0.5063595772  PROA      36              0.0000000000
       559        35  MET       HB1             5.6274533272        5.4778757095       -0.0889109522  PROA      36              0.0000000000
       560        35  MET       HB2             4.2854280472        6.5327701569        0.3453959227  PROA      36              0.0000000000
       561        35  MET       CG              5.8027582169        7.4523921013       -0.9630522132  PROA      36              0.0000000000
       562        35  MET       HG1             6.4269509315        7.7948355675       -0.1101532057  PROA      36              0.0000000000
       563        35  MET       HG2             5.1637511253        8.3258447647       -1.2141926289  PROA      36              0.0000000000
       564        35  MET       SD              6.8430991173        6.9727940559       -2.3158080578  PROA      36              0.0000000000
       565        35  MET       CE              6.0595078468        8.2645063400       -3.4284381866  PROA      36              0.0000000000
       566        35  MET       HE1             6.2601304054        9.2542276382       -2.9652721882  PROA      36              0.0000000000
       567        35  MET       HE2             4.9987683296        7.9753055573       -3.5881755352  PROA      36              0.0000000000
       568        35  MET       HE3             6.6232757568        8.1921195984       -4.3830304146  PROA      36              0.0000000000
       569        35  MET       C               3.4497184753        4.4098463058       -1.1407855749  PROA      36              0.0000000000
       570        35  MET       O               3.9884817600        3.3545203209       -1.5315178633  PROA      36              0.0000000000
       571        36  LEU       N               2.4107367992        4.3546180725       -0.3171438575  PROA      37              0.0000000000
       572        36  LEU       HN              2.1001024246        5.2441430092        0.0088322973  PROA      37              0.0000000000
       573        36  LEU       CA              1.7663350105        3.1496047974        0.1221668795  PROA      37              0.0000000000
       574        36  LEU       HA              2.6348838806        2.5500438213        0.3514036238  PROA      37              0.0000000000
       575        36  LEU       CB              0.9235813022        3.3889422417        1.3668990135  PROA      37              0.0000000000
       576        36  LEU       HB1             0.2684544027        4.2739248276        1.2187927961  PROA      37              0.0000000000
       577        36  LEU       HB2             1.5947986841        3.6682653427        2.2069981098  PROA      37              0.0000000000
       578        36  LEU       CG              0.0074335188        2.2670907974        1.8638485670  PROA      37              0.0000000000
       579        36  LEU       HG             -0.7634202838        1.9088231325        1.1484819651  PROA      37              0.0000000000
       580        36  LEU       CD1             0.7774408460        0.9843314886        2.2592525482  PROA      37              0.0000000000
       581        36  LEU       HD11            0.0395957679        0.3784244657        2.8273916245  PROA      37              0.0000000000
       582        36  LEU       HD12            1.6169942617        1.2404122353        2.9403498173  PROA      37              0.0000000000
       583        36  LEU       HD13            1.1321328878        0.4664730728        1.3425534964  PROA      37              0.0000000000
       584        36  LEU       CD2            -0.7246072888        2.7855846882        3.1427807808  PROA      37              0.0000000000
       585        36  LEU       HD21           -1.3838787079        1.9654458761        3.4992277622  PROA      37              0.0000000000
       586        36  LEU       HD22           -1.3442831039        3.6850647926        2.9396588802  PROA      37              0.0000000000
       587        36  LEU       HD23            0.0429391265        3.0172939301        3.9118738174  PROA      37              0.0000000000
       588        36  LEU       C               1.0448634624        2.5490360260       -1.1018816233  PROA      37              0.0000000000
       589        36  LEU       O               1.1439856291        1.3418915272       -1.2281149626  PROA      37              0.0000000000
       590        37  ARG       N               0.3819133043        3.3108940125       -2.0256450176  PROA      38              0.0000000000
       591        37  ARG       HN              0.3050821722        4.2830247879       -1.8181189299  PROA      38              0.0000000000
       592        37  ARG       CA             -0.1508125663        2.8364603519       -3.3135623932  PROA      38              0.0000000000
       593        37  ARG       HA             -0.7996133566        2.0210492611       -3.0297272205  PROA      38              0.0000000000
       594        37  ARG       CB             -1.0153076649        3.8963947296       -4.0602064133  PROA      38              0.0000000000
       595        37  ARG       HB1            -0.4484491944        4.8417577744       -3.9213500023  PROA      38              0.0000000000
       596        37  ARG       HB2            -1.9563955069        3.9217970371       -3.4702663422  PROA      38              0.0000000000
       597        37  ARG       CG             -1.3606997728        3.6185235977       -5.5288252831  PROA      38              0.0000000000
       598        37  ARG       HG1            -2.0889649391        2.7855551243       -5.6293935776  PROA      38              0.0000000000
       599        37  ARG       HG2            -0.4026889801        3.3141851425       -6.0020208359  PROA      38              0.0000000000
       600        37  ARG       CD             -2.1153097153        4.8017005920       -6.1768012047  PROA      38              0.0000000000
       601        37  ARG       HD1            -1.4548610449        5.6942353249       -6.1379446983  PROA      38              0.0000000000
       602        37  ARG       HD2            -2.9735543728        5.0767626762       -5.5271263123  PROA      38              0.0000000000
       603        37  ARG       NE             -2.5646803379        4.4546484947       -7.5213737488  PROA      38              0.0000000000
       604        37  ARG       HE             -2.9843161106        3.5282485485       -7.5850133896  PROA      38              0.0000000000
       605        37  ARG       CZ             -2.3945579529        5.0400075912       -8.8105173111  PROA      38              0.0000000000
       606        37  ARG       NH1            -2.9077076912        4.6305031776       -9.8646860123  PROA      38              0.0000000000
       607        37  ARG       HH11           -2.5218715668        5.2951240540      -10.5045366287  PROA      38              0.0000000000
       608        37  ARG       NH2            -1.4174214602        6.0822763443       -8.8597764969  PROA      38              0.0000000000
       609        37  ARG       HH21           -0.4491844475        5.8559036255       -9.0584430695  PROA      38              0.0000000000
       610        37  ARG       HH22           -1.7332789898        6.9660363197       -8.4758520126  PROA      38              0.0000000000
       611        37  ARG       C               0.9110879898        2.1651234627       -4.2300906181  PROA      38              0.0000000000
       612        37  ARG       O               0.6984179020        1.0562646389       -4.7530717850  PROA      38              0.0000000000
       613        38  LEU       N               2.0936992168        2.7969791889       -4.3888268471  PROA      39              0.0000000000
       614        38  LEU       HN              2.3043787479        3.6672046185       -3.9502716064  PROA      39              0.0000000000
       615        38  LEU       CA              3.2535386086        2.2398915291       -5.0702328682  PROA      39              0.0000000000
       616        38  LEU       HA              2.9496850967        2.1253135204       -6.1002550125  PROA      39              0.0000000000
       617        38  LEU       CB              4.4411692619        3.2493684292       -4.9574885368  PROA      39              0.0000000000
       618        38  LEU       HB1             4.7112784386        3.5033814907       -3.9101874828  PROA      39              0.0000000000
       619        38  LEU       HB2             4.1172518730        4.1802239418       -5.4702324867  PROA      39              0.0000000000
       620        38  LEU       CG              5.7631950378        2.8224480152       -5.6562037468  PROA      39              0.0000000000
       621        38  LEU       HG              6.0195288658        1.7883622646       -5.3411164284  PROA      39              0.0000000000
       622        38  LEU       CD1             5.6302247047        2.7594089508       -7.1559157372  PROA      39              0.0000000000
       623        38  LEU       HD11            5.6129574776        3.7733528614       -7.6097221375  PROA      39              0.0000000000
       624        38  LEU       HD12            4.6863522530        2.2512638569       -7.4478306770  PROA      39              0.0000000000
       625        38  LEU       HD13            6.4875612259        2.2014050484       -7.5894207954  PROA      39              0.0000000000
       626        38  LEU       CD2             6.9853320122        3.7094788551       -5.3305788040  PROA      39              0.0000000000
       627        38  LEU       HD21            7.8699264526        3.1382300854       -5.6848216057  PROA      39              0.0000000000
       628        38  LEU       HD22            7.1292500496        3.8617441654       -4.2395133972  PROA      39              0.0000000000
       629        38  LEU       HD23            6.9412555695        4.6973257065       -5.8370733261  PROA      39              0.0000000000
       630        38  LEU       C               3.7565357685        0.8738332987       -4.6157460213  PROA      39              0.0000000000
       631        38  LEU       O               3.9974875450       -0.0830223337       -5.4477834702  PROA      39              0.0000000000
       632        39  ALA       N               3.8920755386        0.7648652196       -3.2681291103  PROA      40              0.0000000000
       633        39  ALA       HN              3.7057108879        1.5467239618       -2.6782360077  PROA      40              0.0000000000
       634        39  ALA       CA              4.0809917450       -0.5425050855       -2.7170515060  PROA      40              0.0000000000
       635        39  ALA       HA              4.9344081879       -0.9500393271       -3.2385835648  PROA      40              0.0000000000
       636        39  ALA       CB              4.2631883621       -0.5260775685       -1.1818628311  PROA      40              0.0000000000
       637        39  ALA       HB1             4.4494318962       -1.5253348351       -0.7333996892  PROA      40              0.0000000000
       638        39  ALA       HB2             3.3109638691       -0.3308444619       -0.6438356042  PROA      40              0.0000000000
       639        39  ALA       HB3             5.0525932312        0.1715255231       -0.8290025592  PROA      40              0.0000000000
       640        39  ALA       C               2.9942595959       -1.5410776138       -2.9842870235  PROA      40              0.0000000000
       641        39  ALA       O               3.2829136848       -2.6359269619       -3.4414117336  PROA      40              0.0000000000
       642        40  TRP       N               1.7142560482       -1.1235668659       -2.8047783375  PROA      41              0.0000000000
       643        40  TRP       HN              1.5858294964       -0.1955474317       -2.4637572765  PROA      41              0.0000000000
       644        40  TRP       CA              0.6125195026       -2.1223192215       -3.1140332222  PROA      41              0.0000000000
       645        40  TRP       HA              0.8542215824       -3.0844194889       -2.6870167255  PROA      41              0.0000000000
       646        40  TRP       CB             -0.7748220563       -1.6406035423       -2.5295596123  PROA      41              0.0000000000
       647        40  TRP       HB1            -0.6860872507       -0.5358539820       -2.6068601608  PROA      41              0.0000000000
       648        40  TRP       HB2            -0.7046213150       -1.9868961573       -1.4762438536  PROA      41              0.0000000000
       649        40  TRP       CG             -2.0519037247       -1.9861382246       -3.1622416973  PROA      41              0.0000000000
       650        40  TRP       CD1            -2.9052197933       -0.9530175924       -3.5590815544  PROA      41              0.0000000000
       651        40  TRP       HD1            -2.6573562622        0.0913068205       -3.4392886162  PROA      41              0.0000000000
       652        40  TRP       NE1            -3.9188096523       -1.5295815468       -4.3000264168  PROA      41              0.0000000000
       653        40  TRP       HE1            -4.6108417511       -0.9706977606       -4.7016687393  PROA      41              0.0000000000
       654        40  TRP       CE2            -3.8935079575       -2.9211432934       -4.2332272530  PROA      41              0.0000000000
       655        40  TRP       CD2            -2.6339278221       -3.2312314510       -3.6616408825  PROA      41              0.0000000000
       656        40  TRP       CE3            -2.2255296707       -4.5439729691       -3.6454353333  PROA      41              0.0000000000
       657        40  TRP       HE3            -1.2542868853       -4.7703471184       -3.2308969498  PROA      41              0.0000000000
       658        40  TRP       CZ3            -3.0620083809       -5.5443096161       -4.0853438377  PROA      41              0.0000000000
       659        40  TRP       HZ3            -2.8347282410       -6.5985493660       -4.0277099609  PROA      41              0.0000000000
       660        40  TRP       CZ2            -4.6569080353       -3.8973574638       -4.7640399933  PROA      41              0.0000000000
       661        40  TRP       HZ2            -5.5074996948       -3.4344387054       -5.2421612740  PROA      41              0.0000000000
       662        40  TRP       CH2            -4.2753381729       -5.2052531242       -4.6159715652  PROA      41              0.0000000000
       663        40  TRP       HH2            -4.9679741859       -5.9787626266       -4.9131898880  PROA      41              0.0000000000
       664        40  TRP       C               0.5870270729       -2.6531906128       -4.5549926758  PROA      41              0.0000000000
       665        40  TRP       O               0.4548348486       -3.8166136742       -4.8193287849  PROA      41              0.0000000000
       666        41  HSD       N               0.6533335447       -1.7380352020       -5.5789957047  PROA      42              0.0000000000
       667        41  HSD       HN              0.6217144132       -0.7695776224       -5.3442635536  PROA      42              0.0000000000
       668        41  HSD       CA              0.6708608866       -2.1566026211       -6.9467091560  PROA      42              0.0000000000
       669        41  HSD       HA             -0.1787108183       -2.7793545723       -7.1850533485  PROA      42              0.0000000000
       670        41  HSD       CB              0.4695398211       -0.9894717932       -7.8900442123  PROA      42              0.0000000000
       671        41  HSD       HB1             0.4050126374       -1.3490400314       -8.9392662048  PROA      42              0.0000000000
       672        41  HSD       HB2             1.2459303141       -0.2209510058       -7.6877708435  PROA      42              0.0000000000
       673        41  HSD       ND1            -1.5910743475        0.0857465491       -8.9575166702  PROA      42              0.0000000000
       674        41  HSD       HD1            -1.2527672052        0.0164288990       -9.8959960938  PROA      42              0.0000000000
       675        41  HSD       CG             -0.8738106489       -0.2736806571       -7.8028903008  PROA      42              0.0000000000
       676        41  HSD       CE1            -2.7560930252        0.5909712911       -8.5013017654  PROA      42              0.0000000000
       677        41  HSD       HE1            -3.5029950142        1.0619179010       -9.1403999329  PROA      42              0.0000000000
       678        41  HSD       NE2            -2.8580298424        0.6632642150       -7.1870737076  PROA      42              0.0000000000
       679        41  HSD       CD2            -1.6221519709        0.1116971374       -6.7254581451  PROA      42              0.0000000000
       680        41  HSD       HD2            -1.4676554203        0.1804992110       -5.6557455063  PROA      42              0.0000000000
       681        41  HSD       C               1.9719737768       -2.9004669189       -7.3379449844  PROA      42              0.0000000000
       682        41  HSD       O               2.0198261738       -3.6856794357       -8.2467212677  PROA      42              0.0000000000
       683        42  SER       N               3.0278825760       -2.7126710415       -6.5298614502  PROA      43              0.0000000000
       684        42  SER       HN              3.2467203140       -1.9319694042       -5.9496684074  PROA      43              0.0000000000
       685        42  SER       CA              4.0781917572       -3.7552506924       -6.6974320412  PROA      43              0.0000000000
       686        42  SER       HA              4.3101415634       -3.8932683468       -7.7431621552  PROA      43              0.0000000000
       687        42  SER       CB              5.3933634758       -3.3696999550       -5.8451318741  PROA      43              0.0000000000
       688        42  SER       HB1             6.0695390701       -4.2469120026       -5.9323472977  PROA      43              0.0000000000
       689        42  SER       HB2             5.1755671501       -3.1475548744       -4.7785778046  PROA      43              0.0000000000
       690        42  SER       OG              5.9970092773       -2.1676535606       -6.3941435814  PROA      43              0.0000000000
       691        42  SER       HG1             5.3192453384       -1.4900134802       -6.3390111923  PROA      43              0.0000000000
       692        42  SER       C               3.7610180378       -5.1445727348       -6.1427373886  PROA      43              0.0000000000
       693        42  SER       O               3.9751524925       -6.1645493507       -6.8021016121  PROA      43              0.0000000000
       694        43  ALA       N               3.1126244068       -5.1939573288       -4.9246797562  PROA      44              0.0000000000
       695        43  ALA       HN              2.8750917912       -4.3283729553       -4.4906854630  PROA      44              0.0000000000
       696        43  ALA       CA              2.9490177631       -6.4493026733       -4.2487454414  PROA      44              0.0000000000
       697        43  ALA       HA              3.7838184834       -7.1120195389       -4.4228558540  PROA      44              0.0000000000
       698        43  ALA       CB              2.9012103081       -5.9893717766       -2.7420887947  PROA      44              0.0000000000
       699        43  ALA       HB1             2.0310537815       -5.3022284508       -2.6715037823  PROA      44              0.0000000000
       700        43  ALA       HB2             3.8709304333       -5.4665389061       -2.5985291004  PROA      44              0.0000000000
       701        43  ALA       HB3             2.7878050804       -6.9226136208       -2.1500418186  PROA      44              0.0000000000
       702        43  ALA       C               1.7913595438       -7.3317680359       -4.6549320221  PROA      44              0.0000000000
       703        43  ALA       O               1.8618379831       -8.5836000443       -4.8011918068  PROA      44              0.0000000000
       704        44  GLY       N               0.6760361791       -6.6329364777       -5.1169958115  PROA      45              0.0000000000
       705        44  GLY       HN              0.7239438891       -5.6400489807       -5.0402626991  PROA      45              0.0000000000
       706        44  GLY       CA             -0.6079330444       -7.1003289223       -5.6663990021  PROA      45              0.0000000000
       707        44  GLY       HA1            -1.1644405127       -6.1942820549       -5.8555512428  PROA      45              0.0000000000
       708        44  GLY       HA2            -1.1456167698       -7.6424369812       -4.9025826454  PROA      45              0.0000000000
       709        44  GLY       C              -0.5067806840       -7.9126257896       -6.9771804810  PROA      45              0.0000000000
       710        44  GLY       O              -1.4432338476       -8.6127414703       -7.2928457260  PROA      45              0.0000000000
       711        45  THR       N               0.5967749953       -7.9133257866       -7.7083935738  PROA      46              0.0000000000
       712        45  THR       HN              1.3790563345       -7.3310194016       -7.5011157990  PROA      46              0.0000000000
       713        45  THR       CA              0.7481235862       -8.7003021240       -8.9234380722  PROA      46              0.0000000000
       714        45  THR       HA             -0.1545098126       -8.5727500916       -9.5025615692  PROA      46              0.0000000000
       715        45  THR       CB              1.8345729113       -8.1997861862       -9.8100528717  PROA      46              0.0000000000
       716        45  THR       HB              1.7552471161       -8.8156814575      -10.7313032150  PROA      46              0.0000000000
       717        45  THR       OG1             3.1074936390       -8.1798839569       -9.2049455643  PROA      46              0.0000000000
       718        45  THR       HG1             3.6330437660       -7.4090485573       -9.4312410355  PROA      46              0.0000000000
       719        45  THR       CG2             1.5162328482       -6.7729344368      -10.3545036316  PROA      46              0.0000000000
       720        45  THR       HG21            0.5172045827       -6.8387193680      -10.8361005783  PROA      46              0.0000000000
       721        45  THR       HG22            2.2636098862       -6.3821568489      -11.0777196884  PROA      46              0.0000000000
       722        45  THR       HG23            1.3766911030       -6.0998210907       -9.4817104340  PROA      46              0.0000000000
       723        45  THR       C               1.0081031322      -10.2141571045       -8.7088527679  PROA      46              0.0000000000
       724        45  THR       O               0.9084588885      -10.9689559937       -9.6593694687  PROA      46              0.0000000000
       725        46  PHE       N               1.2716491222      -10.7316665649       -7.5002264977  PROA      47              0.0000000000
       726        46  PHE       HN              1.3416690826      -10.2388420105       -6.6363801956  PROA      47              0.0000000000
       727        46  PHE       CA              1.7283079624      -12.1231365204       -7.2757983208  PROA      47              0.0000000000
       728        46  PHE       HA              2.3638725281      -12.3240699768       -8.1255531311  PROA      47              0.0000000000
       729        46  PHE       CB              2.3707189560      -12.2595911026       -5.8839173317  PROA      47              0.0000000000
       730        46  PHE       HB1             1.7699652910      -11.7359857559       -5.1098031998  PROA      47              0.0000000000
       731        46  PHE       HB2             3.3337404728      -11.7074546814       -5.8385815620  PROA      47              0.0000000000
       732        46  PHE       CG              2.6692392826      -13.5952339172       -5.3610529900  PROA      47              0.0000000000
       733        46  PHE       CD1             3.8081071377      -14.2525310516       -5.8585438728  PROA      47              0.0000000000
       734        46  PHE       HD1             4.3997011185      -13.7155609131       -6.5852346420  PROA      47              0.0000000000
       735        46  PHE       CE1             4.2731318474      -15.4545812607       -5.3232684135  PROA      47              0.0000000000
       736        46  PHE       HE1             5.2850284576      -15.7252120972       -5.5863738060  PROA      47              0.0000000000
       737        46  PHE       CZ              3.5433905125      -16.0904998779       -4.3315663338  PROA      47              0.0000000000
       738        46  PHE       HZ              3.8921656609      -16.9676132202       -3.8067522049  PROA      47              0.0000000000
       739        46  PHE       CD2             1.9099806547      -14.3281278610       -4.4273676872  PROA      47              0.0000000000
       740        46  PHE       HD2             1.0723503828      -13.7720222473       -4.0330038071  PROA      47              0.0000000000
       741        46  PHE       CE2             2.3573246002      -15.4546747208       -3.8276200294  PROA      47              0.0000000000
       742        46  PHE       HE2             1.8913888931      -16.0020103455       -3.0215640068  PROA      47              0.0000000000
       743        46  PHE       C               0.6707084775      -13.1748704910       -7.4941148758  PROA      47              0.0000000000
       744        46  PHE       O              -0.4962648153      -13.0086746216       -7.0757770538  PROA      47              0.0000000000
       745        47  ASP       N               1.0719454288      -14.2605800629       -8.1662254333  PROA      48              0.0000000000
       746        47  ASP       HN              2.0315914154      -14.4055242538       -8.3944358826  PROA      48              0.0000000000
       747        47  ASP       CA              0.2166179121      -15.3966083527       -8.4354829788  PROA      48              0.0000000000
       748        47  ASP       HA             -0.6875908971      -15.3244256973       -7.8493123055  PROA      48              0.0000000000
       749        47  ASP       CB             -0.1052648798      -15.3907899857       -9.9832420349  PROA      48              0.0000000000
       750        47  ASP       HB1             0.8770572543      -15.4902610779      -10.4926242828  PROA      48              0.0000000000
       751        47  ASP       HB2            -0.6291322112      -14.4863233566      -10.3598384857  PROA      48              0.0000000000
       752        47  ASP       CG             -0.9465323687      -16.5933933258      -10.3216609955  PROA      48              0.0000000000
       753        47  ASP       OD1            -0.3795728683      -17.6778659821      -10.6370878220  PROA      48              0.0000000000
       754        47  ASP       OD2            -2.2276904583      -16.5823993683      -10.2587862015  PROA      48              0.0000000000
       755        47  ASP       C               0.8860295415      -16.6931743622       -7.8968424797  PROA      48              0.0000000000
       756        47  ASP       O               1.9321454763      -17.0878124237       -8.3797092438  PROA      48              0.0000000000
       757        48  LYS       N               0.2203680426      -17.4017505646       -6.9788184166  PROA      49              0.0000000000
       758        48  LYS       HN             -0.6990430951      -17.2023525238       -6.6487689018  PROA      49              0.0000000000
       759        48  LYS       CA              0.8461408615      -18.5190658569       -6.2645564079  PROA      49              0.0000000000
       760        48  LYS       HA              1.9134689569      -18.3635864258       -6.2094492912  PROA      49              0.0000000000
       761        48  LYS       CB              0.4197856188      -18.6287040710       -4.7719645500  PROA      49              0.0000000000
       762        48  LYS       HB1             0.9185879827      -17.7218856812       -4.3679866791  PROA      49              0.0000000000
       763        48  LYS       HB2             1.0592761040      -19.4645423889       -4.4159502983  PROA      49              0.0000000000
       764        48  LYS       CG             -1.0688554049      -18.5366573334       -4.4230885506  PROA      49              0.0000000000
       765        48  LYS       HG1            -1.5068653822      -17.5217208862       -4.5343127251  PROA      49              0.0000000000
       766        48  LYS       HG2            -1.1785202026      -18.7098255157       -3.3311603069  PROA      49              0.0000000000
       767        48  LYS       CD             -2.0218989849      -19.6038284302       -5.1603379250  PROA      49              0.0000000000
       768        48  LYS       HD1            -1.5248414278      -20.5909023285       -5.2740964890  PROA      49              0.0000000000
       769        48  LYS       HD2            -2.2360026836      -19.3111152649       -6.2104797363  PROA      49              0.0000000000
       770        48  LYS       CE             -3.3292806149      -19.8073711395       -4.4129390717  PROA      49              0.0000000000
       771        48  LYS       HE1            -4.1367807388      -20.3429203033       -4.9564943314  PROA      49              0.0000000000
       772        48  LYS       HE2            -3.7417504787      -18.8147220612       -4.1321568489  PROA      49              0.0000000000
       773        48  LYS       NZ             -3.1525959969      -20.5709247589       -3.1798930168  PROA      49              0.0000000000
       774        48  LYS       HZ1            -3.0165030956      -21.5933170319       -3.3132793903  PROA      49              0.0000000000
       775        48  LYS       HZ2            -3.9988920689      -20.3522262573       -2.6163740158  PROA      49              0.0000000000
       776        48  LYS       HZ3            -2.4468808174      -20.2334251404       -2.4945759773  PROA      49              0.0000000000
       777        48  LYS       C               0.6765714288      -19.7928123474       -7.0233402252  PROA      49              0.0000000000
       778        48  LYS       O               1.2221430540      -20.7936725616       -6.6718397141  PROA      49              0.0000000000
       779        49  GLY       N              -0.1415641010      -19.8469848633       -8.1212091446  PROA      50              0.0000000000
       780        49  GLY       HN             -0.6779094934      -19.0209808350       -8.2763233185  PROA      50              0.0000000000
       781        49  GLY       CA             -0.1949342340      -21.0395889282       -8.8822536469  PROA      50              0.0000000000
       782        49  GLY       HA1            -1.0192114115      -20.8351402283       -9.5494632721  PROA      50              0.0000000000
       783        49  GLY       HA2            -0.3251886964      -21.8951053619       -8.2360916138  PROA      50              0.0000000000
       784        49  GLY       C               0.9444262385      -21.2245063782       -9.8169212341  PROA      50              0.0000000000
       785        49  GLY       O               1.5190817118      -22.2387657166       -9.9538640976  PROA      50              0.0000000000
       786        50  THR       N               1.2412956953      -20.1043376923      -10.5045862198  PROA      51              0.0000000000
       787        50  THR       HN              0.7215766311      -19.2763271332      -10.3088874817  PROA      51              0.0000000000
       788        50  THR       CA              2.3404006958      -19.9900493622      -11.4368581772  PROA      51              0.0000000000
       789        50  THR       HA              2.3491947651      -20.9369487762      -11.9561862946  PROA      51              0.0000000000
       790        50  THR       CB              2.1708226204      -18.7898006439      -12.3764257431  PROA      51              0.0000000000
       791        50  THR       HB              3.0018928051      -18.7271232605      -13.1110792160  PROA      51              0.0000000000
       792        50  THR       OG1             1.8079586029      -17.5819664001      -11.7211275101  PROA      51              0.0000000000
       793        50  THR       HG1             1.0080025196      -17.7799110413      -11.2286968231  PROA      51              0.0000000000
       794        50  THR       CG2             0.9957340360      -19.1439113617      -13.2968053818  PROA      51              0.0000000000
       795        50  THR       HG21            0.0087823831      -18.9674015045      -12.8181695938  PROA      51              0.0000000000
       796        50  THR       HG22            0.9908303618      -20.2328662872      -13.5169725418  PROA      51              0.0000000000
       797        50  THR       HG23            0.9566873908      -18.5195541382      -14.2149429321  PROA      51              0.0000000000
       798        50  THR       C               3.6397852898      -19.8640918732      -10.7121438980  PROA      51              0.0000000000
       799        50  THR       O               4.6245684624      -20.5540084839      -11.0993356705  PROA      51              0.0000000000
       800        51  LYS       N               3.7350111008      -19.0486240387       -9.6836042404  PROA      52              0.0000000000
       801        51  LYS       HN              2.8428540230      -18.7719726562       -9.3349933624  PROA      52              0.0000000000
       802        51  LYS       CA              4.9065275192      -18.4827251434       -9.0412397385  PROA      52              0.0000000000
       803        51  LYS       HA              4.6006846428      -17.9706211090       -8.1409006119  PROA      52              0.0000000000
       804        51  LYS       CB              5.9367036819      -19.5155143738       -8.5443563461  PROA      52              0.0000000000
       805        51  LYS       HB1             6.7345376015      -18.9433212280       -8.0243787766  PROA      52              0.0000000000
       806        51  LYS       HB2             6.3675141335      -19.9935016632       -9.4500331879  PROA      52              0.0000000000
       807        51  LYS       CG              5.4489040375      -20.6072311401       -7.5757870674  PROA      52              0.0000000000
       808        51  LYS       HG1             6.2941632271      -21.3281974792       -7.5839691162  PROA      52              0.0000000000
       809        51  LYS       HG2             4.6398911476      -21.1893978119       -8.0666036606  PROA      52              0.0000000000
       810        51  LYS       CD              5.1294140816      -20.2049369812       -6.0592160225  PROA      52              0.0000000000
       811        51  LYS       HD1             4.2368927002      -19.5480346680       -6.1379971504  PROA      52              0.0000000000
       812        51  LYS       HD2             5.9934487343      -19.6423702240       -5.6453523636  PROA      52              0.0000000000
       813        51  LYS       CE              4.7318038940      -21.3393421173       -5.0379185677  PROA      52              0.0000000000
       814        51  LYS       HE1             3.9270770550      -21.9169902802       -5.5409674644  PROA      52              0.0000000000
       815        51  LYS       HE2             4.4231653214      -20.9277019501       -4.0532279015  PROA      52              0.0000000000
       816        51  LYS       NZ              5.8684363365      -22.2780303955       -4.7370038033  PROA      52              0.0000000000
       817        51  LYS       HZ1             6.3030500412      -22.6147632599       -5.6197962761  PROA      52              0.0000000000
       818        51  LYS       HZ2             5.5371246338      -23.0891189575       -4.1766753197  PROA      52              0.0000000000
       819        51  LYS       HZ3             6.6798615456      -21.8140697479       -4.2810115814  PROA      52              0.0000000000
       820        51  LYS       C               5.4483990669      -17.4291744232      -10.0256910324  PROA      52              0.0000000000
       821        51  LYS       O               6.5606374741      -17.5214939117      -10.5565309525  PROA      52              0.0000000000
       822        52  THR       N               4.6286172867      -16.4235439301      -10.2355337143  PROA      53              0.0000000000
       823        52  THR       HN              3.7092001438      -16.3681411743       -9.8539428711  PROA      53              0.0000000000
       824        52  THR       CA              4.8762445450      -15.2688503265      -10.9885444641  PROA      53              0.0000000000
       825        52  THR       HA              5.9491930008      -15.1482877731      -11.0139780045  PROA      53              0.0000000000
       826        52  THR       CB              4.4685297012      -15.1920061111      -12.4527721405  PROA      53              0.0000000000
       827        52  THR       HB              4.7980151176      -14.1993589401      -12.8274879456  PROA      53              0.0000000000
       828        52  THR       OG1             3.0557472706      -15.2718009949      -12.6423749924  PROA      53              0.0000000000
       829        52  THR       HG1             2.7284650803      -16.1206855774      -12.3359746933  PROA      53              0.0000000000
       830        52  THR       CG2             5.1282610893      -16.2871818542      -13.2330141068  PROA      53              0.0000000000
       831        52  THR       HG21            5.0420422554      -16.1884212494      -14.3362522125  PROA      53              0.0000000000
       832        52  THR       HG22            4.7387199402      -17.2681674957      -12.8862524033  PROA      53              0.0000000000
       833        52  THR       HG23            6.2045826912      -16.4176425934      -12.9904613495  PROA      53              0.0000000000
       834        52  THR       C               4.4304270744      -13.9867849350      -10.2800474167  PROA      53              0.0000000000
       835        52  THR       O               3.5437211990      -14.0624895096       -9.4418592453  PROA      53              0.0000000000
       836        53  GLY       N               4.9002108574      -12.7479400635      -10.6626338959  PROA      54              0.0000000000
       837        53  GLY       HN              5.5687031746      -12.6271133423      -11.3923788071  PROA      54              0.0000000000
       838        53  GLY       CA              4.5282278061      -11.4647083282      -10.1199264526  PROA      54              0.0000000000
       839        53  GLY       HA1             3.4696412086      -11.2528095245      -10.1498136520  PROA      54              0.0000000000
       840        53  GLY       HA2             5.0527052879      -10.7055749893      -10.6812105179  PROA      54              0.0000000000
       841        53  GLY       C               5.0204572678      -11.3063564301       -8.6619558334  PROA      54              0.0000000000
       842        53  GLY       O               5.7404241562      -12.0867528915       -7.9981689453  PROA      54              0.0000000000
       843        54  GLY       N               4.4671592712      -10.2223730087       -8.0074005127  PROA      55              0.0000000000
       844        54  GLY       HN              3.8804807663       -9.5615606308       -8.4690771103  PROA      55              0.0000000000
       845        54  GLY       CA              4.9220447540       -9.9124870300       -6.6650586128  PROA      55              0.0000000000
       846        54  GLY       HA1             5.3895149231      -10.7351732254       -6.1444253922  PROA      55              0.0000000000
       847        54  GLY       HA2             4.0239977837       -9.4962348938       -6.2330336571  PROA      55              0.0000000000
       848        54  GLY       C               5.9295573235       -8.7608919144       -6.7089672089  PROA      55              0.0000000000
       849        54  GLY       O               6.4182453156       -8.2221088409       -7.7416901588  PROA      55              0.0000000000
       850        55  PRO       N               6.3690981865       -8.3121070862       -5.4460468292  PROA      56              0.0000000000
       851        55  PRO       CD              6.2274513245       -9.1255388260       -4.1831755638  PROA      56              0.0000000000
       852        55  PRO       HD1             6.6138167381      -10.1476078033       -4.3842182159  PROA      56              0.0000000000
       853        55  PRO       HD2             5.1726341248       -9.2231245041       -3.8482749462  PROA      56              0.0000000000
       854        55  PRO       CA              6.9871425629       -6.9831051826       -5.0985822678  PROA      56              0.0000000000
       855        55  PRO       HA              6.3926639557       -6.2272205353       -5.5901451111  PROA      56              0.0000000000
       856        55  PRO       CB              6.9348349571       -6.9379220009       -3.5565969944  PROA      56              0.0000000000
       857        55  PRO       HB1             6.0419631004       -6.4108314514       -3.1575024128  PROA      56              0.0000000000
       858        55  PRO       HB2             7.7878370285       -6.4044442177       -3.0853118896  PROA      56              0.0000000000
       859        55  PRO       CG              6.9634346962       -8.3820104599       -3.0503177643  PROA      56              0.0000000000
       860        55  PRO       HG1             7.9816274643       -8.8265342712       -3.0521109104  PROA      56              0.0000000000
       861        55  PRO       HG2             6.5044174194       -8.5082826614       -2.0464854240  PROA      56              0.0000000000
       862        55  PRO       C               8.4284381866       -6.8476428986       -5.5970110893  PROA      56              0.0000000000
       863        55  PRO       O               9.2713356018       -6.2374339104       -4.9223551750  PROA      56              0.0000000000
       864        56  PHE       N               8.8364648819       -7.4481220245       -6.7693948746  PROA      57              0.0000000000
       865        56  PHE       HN              8.1970291138       -7.8596177101       -7.4142212868  PROA      57              0.0000000000
       866        56  PHE       CA             10.2543201447       -7.8305578232       -6.9634523392  PROA      57              0.0000000000
       867        56  PHE       HA             10.7796707153       -7.7688474655       -6.0218586922  PROA      57              0.0000000000
       868        56  PHE       CB             10.3922805786       -9.2433738708       -7.5494318008  PROA      57              0.0000000000
       869        56  PHE       HB1            11.4032382965       -9.5585556030       -7.8855042458  PROA      57              0.0000000000
       870        56  PHE       HB2             9.7968931198       -9.3100557327       -8.4850530624  PROA      57              0.0000000000
       871        56  PHE       CG              9.8775949478      -10.2473249435       -6.5838174820  PROA      57              0.0000000000
       872        56  PHE       CD1            10.5877618790      -10.5431747437       -5.3744540215  PROA      57              0.0000000000
       873        56  PHE       HD1            11.5204505920      -10.0623750687       -5.1188678741  PROA      57              0.0000000000
       874        56  PHE       CE1             9.9947919846      -11.3775892258       -4.3912811279  PROA      57              0.0000000000
       875        56  PHE       HE1            10.5281038284      -11.5849723816       -3.4753272533  PROA      57              0.0000000000
       876        56  PHE       CZ              8.8266735077      -12.1031742096       -4.6637935638  PROA      57              0.0000000000
       877        56  PHE       HZ              8.4717340469      -12.8040542603       -3.9227230549  PROA      57              0.0000000000
       878        56  PHE       CD2             8.6051187515      -10.8759555817       -6.7494411469  PROA      57              0.0000000000
       879        56  PHE       HD2             7.9199657440      -10.5389709473       -7.5132513046  PROA      57              0.0000000000
       880        56  PHE       CE2             8.1084976196      -11.7532548904       -5.7903604507  PROA      57              0.0000000000
       881        56  PHE       HE2             7.1548681259      -12.2203788757       -5.9873046875  PROA      57              0.0000000000
       882        56  PHE       C              10.9740447998       -6.8814191818       -7.9016819000  PROA      57              0.0000000000
       883        56  PHE       O              11.9559164047       -7.2346029282       -8.5807485580  PROA      57              0.0000000000
       884        57  GLY       N              10.4988632202       -5.6278405190       -7.8377685547  PROA      58              0.0000000000
       885        57  GLY       HN              9.6547517776       -5.2727041245       -7.4436063766  PROA      58              0.0000000000
       886        57  GLY       CA             11.3673019409       -4.5716352463       -8.3374204636  PROA      58              0.0000000000
       887        57  GLY       HA1            12.3526248932       -4.9410219193       -8.5805110931  PROA      58              0.0000000000
       888        57  GLY       HA2            11.4442205429       -3.7595329285       -7.6296257973  PROA      58              0.0000000000
       889        57  GLY       C              10.9121599197       -4.0425996780       -9.7045965195  PROA      58              0.0000000000
       890        57  GLY       O              11.4688434601       -3.1021919250      -10.2733449936  PROA      58              0.0000000000
       891        58  THR       N               9.9978351593       -4.7013344765      -10.2535057068  PROA      59              0.0000000000
       892        58  THR       HN              9.5683116913       -5.4086470604       -9.6974239349  PROA      59              0.0000000000
       893        58  THR       CA              9.7646093369       -4.5850281715      -11.6811542511  PROA      59              0.0000000000
       894        58  THR       HA             10.6442041397       -4.6041064262      -12.3075313568  PROA      59              0.0000000000
       895        58  THR       CB              8.8665361404       -5.8195886612      -12.1945896149  PROA      59              0.0000000000
       896        58  THR       HB              8.6137094498       -5.7960209846      -13.2761831284  PROA      59              0.0000000000
       897        58  THR       OG1             7.6396265030       -5.9485073090      -11.4003038406  PROA      59              0.0000000000
       898        58  THR       HG1             7.0391435623       -5.3608798981      -11.8647546768  PROA      59              0.0000000000
       899        58  THR       CG2             9.6539878845       -7.0569758415      -11.9575786591  PROA      59              0.0000000000
       900        58  THR       HG21            9.9285898209       -7.1766586304      -10.8877239227  PROA      59              0.0000000000
       901        58  THR       HG22           10.5138673782       -6.9471940994      -12.6524724960  PROA      59              0.0000000000
       902        58  THR       HG23            9.1047687531       -7.9828577042      -12.2322072983  PROA      59              0.0000000000
       903        58  THR       C               8.9178714752       -3.3316600323      -12.0264730453  PROA      59              0.0000000000
       904        58  THR       O               8.9989099503       -2.9456400871      -13.2507257462  PROA      59              0.0000000000
       905        59  ILE       N               8.3016338348       -2.7012541294      -11.0668449402  PROA      60              0.0000000000
       906        59  ILE       HN              8.4727811813       -3.1544878483      -10.1954689026  PROA      60              0.0000000000
       907        59  ILE       CA              7.3245716095       -1.6364402771      -11.0176877975  PROA      60              0.0000000000
       908        59  ILE       HA              6.5483584404       -2.0307774544      -11.6567430496  PROA      60              0.0000000000
       909        59  ILE       CB              6.7742853165       -1.3650448322       -9.6646299362  PROA      60              0.0000000000
       910        59  ILE       HB              6.2942600250       -2.2662799358       -9.2268266678  PROA      60              0.0000000000
       911        59  ILE       CG2             7.8969097137       -0.8595616221       -8.7490043640  PROA      60              0.0000000000
       912        59  ILE       HG21            7.4254341125       -0.4906290770       -7.8130984306  PROA      60              0.0000000000
       913        59  ILE       HG22            8.3944673538       -0.0352764465       -9.3033609390  PROA      60              0.0000000000
       914        59  ILE       HG23            8.7309904099       -1.5780438185       -8.5992918015  PROA      60              0.0000000000
       915        59  ILE       CG1             5.7059216499       -0.2916899621       -9.7882003784  PROA      60              0.0000000000
       916        59  ILE       HG11            5.1418709755       -0.2575913072      -10.7447586060  PROA      60              0.0000000000
       917        59  ILE       HG12            6.1345877647        0.7133204937       -9.5869035721  PROA      60              0.0000000000
       918        59  ILE       CD              4.6089744568       -0.5296404958       -8.7867479324  PROA      60              0.0000000000
       919        59  ILE       HD1             4.1628975868       -1.5399553776       -8.9075803757  PROA      60              0.0000000000
       920        59  ILE       HD2             3.7782392502        0.1558123082       -9.0594291687  PROA      60              0.0000000000
       921        59  ILE       HD3             5.0042181015       -0.2341752201       -7.7913570404  PROA      60              0.0000000000
       922        59  ILE       C               7.9005322456       -0.4233721197      -11.7668886185  PROA      60              0.0000000000
       923        59  ILE       O               7.2153882980        0.2033471018      -12.5766315460  PROA      60              0.0000000000
       924        60  LYS       N               9.1993875504       -0.1939021945      -11.7161455154  PROA      61              0.0000000000
       925        60  LYS       HN              9.7630052567       -0.8767124414      -11.2577638626  PROA      61              0.0000000000
       926        60  LYS       CA              9.9469833374        0.8825900555      -12.3815927505  PROA      61              0.0000000000
       927        60  LYS       HA              9.4363031387        1.8218768835      -12.2287969589  PROA      61              0.0000000000
       928        60  LYS       CB             11.2861528397        1.2374079227      -11.5985794067  PROA      61              0.0000000000
       929        60  LYS       HB1            10.8283061981        1.5748958588      -10.6442213058  PROA      61              0.0000000000
       930        60  LYS       HB2            11.8387689590        2.0667088032      -12.0896968842  PROA      61              0.0000000000
       931        60  LYS       CG             12.2347145081        0.0805239007      -11.1541061401  PROA      61              0.0000000000
       932        60  LYS       HG1            11.6869401932       -0.8664013147      -10.9602098465  PROA      61              0.0000000000
       933        60  LYS       HG2            12.6755332947        0.2769954205      -10.1534070969  PROA      61              0.0000000000
       934        60  LYS       CD             13.2381238937       -0.3154591620      -12.2879905701  PROA      61              0.0000000000
       935        60  LYS       HD1            13.8647623062        0.5880656838      -12.4470119476  PROA      61              0.0000000000
       936        60  LYS       HD2            12.6829395294       -0.5534318089      -13.2204399109  PROA      61              0.0000000000
       937        60  LYS       CE             14.0748558044       -1.5173338652      -11.7898063660  PROA      61              0.0000000000
       938        60  LYS       HE1            13.5245990753       -2.4824886322      -11.7859525681  PROA      61              0.0000000000
       939        60  LYS       HE2            14.4815931320       -1.2809228897      -10.7833290100  PROA      61              0.0000000000
       940        60  LYS       NZ             15.2107686996       -1.7427763939      -12.7884922028  PROA      61              0.0000000000
       941        60  LYS       HZ1            14.8612480164       -2.1565074921      -13.6763334274  PROA      61              0.0000000000
       942        60  LYS       HZ2            15.9563598633       -2.2821781635      -12.3039941788  PROA      61              0.0000000000
       943        60  LYS       HZ3            15.6687507629       -0.8197554946      -12.9295034409  PROA      61              0.0000000000
       944        60  LYS       C              10.2074203491        0.7569293976      -13.8567943573  PROA      61              0.0000000000
       945        60  LYS       O              10.4977579117        1.7166563272      -14.5825252533  PROA      61              0.0000000000
       946        61  HSD       N              10.1765384674       -0.4782379866      -14.4410543442  PROA      62              0.0000000000
       947        61  HSD       HN              9.8104228973       -1.2651013136      -13.9503250122  PROA      62              0.0000000000
       948        61  HSD       CA             10.3178615570       -0.7805479765      -15.8701667786  PROA      62              0.0000000000
       949        61  HSD       HA             11.2006988525       -0.2796008289      -16.2390155792  PROA      62              0.0000000000
       950        61  HSD       CB             10.4362049103       -2.2422983646      -16.1232795715  PROA      62              0.0000000000
       951        61  HSD       HB1            10.5266723633       -2.4135425091      -17.2172698975  PROA      62              0.0000000000
       952        61  HSD       HB2             9.4904737473       -2.7631874084      -15.8613872528  PROA      62              0.0000000000
       953        61  HSD       ND1            12.2520799637       -3.9580011368      -15.9809617996  PROA      62              0.0000000000
       954        61  HSD       HD1            12.2684955597       -4.0944213867      -16.9714775085  PROA      62              0.0000000000
       955        61  HSD       CG             11.4722938538       -2.9652626514      -15.4047679901  PROA      62              0.0000000000
       956        61  HSD       CE1            12.9529438019       -4.5618104935      -15.0118560791  PROA      62              0.0000000000
       957        61  HSD       HE1            13.7313098907       -5.2938885689      -15.2270488739  PROA      62              0.0000000000
       958        61  HSD       NE2            12.7001333237       -4.0839090347      -13.7789735794  PROA      62              0.0000000000
       959        61  HSD       CD2            11.7432136536       -3.0691525936      -14.0703706741  PROA      62              0.0000000000
       960        61  HSD       HD2            11.3035659790       -2.4861361980      -13.2705640793  PROA      62              0.0000000000
       961        61  HSD       C               9.2372388840       -0.2570335269      -16.6856651306  PROA      62              0.0000000000
       962        61  HSD       O               8.0983238220       -0.1987567544      -16.2405967712  PROA      62              0.0000000000
       963        62  PRO       N               9.5346460342        0.2490924597      -17.8817005157  PROA      63              0.0000000000
       964        62  PRO       CD             10.7611322403        0.0950476304      -18.6534271240  PROA      63              0.0000000000
       965        62  PRO       HD1            10.8763837814       -0.9194933176      -19.0913124084  PROA      63              0.0000000000
       966        62  PRO       HD2            11.6207151413        0.4863849282      -18.0683689117  PROA      63              0.0000000000
       967        62  PRO       CA              8.4880504608        1.0535491705      -18.6066284180  PROA      63              0.0000000000
       968        62  PRO       HA              8.3216342926        1.7914437056      -17.8357734680  PROA      63              0.0000000000
       969        62  PRO       CB              9.1475620270        1.4834760427      -19.8677234650  PROA      63              0.0000000000
       970        62  PRO       HB1             9.1076316833        2.5811879635      -20.0343208313  PROA      63              0.0000000000
       971        62  PRO       HB2             8.8064250946        0.9318150878      -20.7697296143  PROA      63              0.0000000000
       972        62  PRO       CG             10.6164951324        1.1250951290      -19.7692451477  PROA      63              0.0000000000
       973        62  PRO       HG1            10.9758958817        0.8240658045      -20.7764854431  PROA      63              0.0000000000
       974        62  PRO       HG2            11.0745525360        2.0821912289      -19.4398937225  PROA      63              0.0000000000
       975        62  PRO       C               7.1182417870        0.4239389002      -18.9191131592  PROA      63              0.0000000000
       976        62  PRO       O               6.1783900261        1.1954250336      -18.8538360596  PROA      63              0.0000000000
       977        63  ALA       N               7.0006337166       -0.8417217135      -19.2774600983  PROA      64              0.0000000000
       978        63  ALA       HN              7.8054256439       -1.4297584295      -19.2544040680  PROA      64              0.0000000000
       979        63  ALA       CA              5.7444667816       -1.5707343817      -19.4801673889  PROA      64              0.0000000000
       980        63  ALA       HA              5.1902022362       -1.0610291958      -20.2543716431  PROA      64              0.0000000000
       981        63  ALA       CB              5.9046397209       -3.0618755817      -19.8600368500  PROA      64              0.0000000000
       982        63  ALA       HB1             6.4778461456       -3.6397609711      -19.1038589478  PROA      64              0.0000000000
       983        63  ALA       HB2             6.4657888412       -3.1199016571      -20.8171501160  PROA      64              0.0000000000
       984        63  ALA       HB3             4.8992733955       -3.4694387913      -20.0997257233  PROA      64              0.0000000000
       985        63  ALA       C               4.9593501091       -1.5007519722      -18.2241477966  PROA      64              0.0000000000
       986        63  ALA       O               3.7826051712       -1.1193470955      -18.2422752380  PROA      64              0.0000000000
       987        64  GLU       N               5.5097928047       -1.7641224861      -16.9939823151  PROA      65              0.0000000000
       988        64  GLU       HN              6.4990072250       -1.8049148321      -16.8765106201  PROA      65              0.0000000000
       989        64  GLU       CA              4.7942075729       -1.6944400072      -15.7516374588  PROA      65              0.0000000000
       990        64  GLU       HA              3.8097078800       -2.0839595795      -15.9647932053  PROA      65              0.0000000000
       991        64  GLU       CB              5.4920363426       -2.4683234692      -14.6461458206  PROA      65              0.0000000000
       992        64  GLU       HB1             6.5235219002       -2.0994582176      -14.4609518051  PROA      65              0.0000000000
       993        64  GLU       HB2             5.6945710182       -3.4859595299      -15.0432825089  PROA      65              0.0000000000
       994        64  GLU       CG              4.5130782127       -2.7457468510      -13.4865083694  PROA      65              0.0000000000
       995        64  GLU       HG1             3.4493157864       -2.7943742275      -13.8033142090  PROA      65              0.0000000000
       996        64  GLU       HG2             4.6394419670       -1.9776884317      -12.6937665939  PROA      65              0.0000000000
       997        64  GLU       CD              4.6830692291       -4.1407294273      -12.9120922089  PROA      65              0.0000000000
       998        64  GLU       OE1             3.6718175411       -4.6917786598      -12.2724161148  PROA      65              0.0000000000
       999        64  GLU       OE2             5.8333787918       -4.7328748703      -12.9555692673  PROA      65              0.0000000000
      1000        64  GLU       C               4.3489055634       -0.3301016688      -15.3260526657  PROA      65              0.0000000000
      1001        64  GLU       O               3.3051233292       -0.1226229519      -14.6634702682  PROA      65              0.0000000000
      1002        65  LEU       N               5.1193146706        0.7015269399      -15.7500257492  PROA      66              0.0000000000
      1003        65  LEU       HN              6.0926055908        0.6262312531      -15.9526185989  PROA      66              0.0000000000
      1004        65  LEU       CA              4.6548271179        2.0829985142      -15.6824941635  PROA      66              0.0000000000
      1005        65  LEU       HA              4.3799052238        2.3527781963      -14.6735153198  PROA      66              0.0000000000
      1006        65  LEU       CB              5.8297176361        3.1023354530      -15.9292812347  PROA      66              0.0000000000
      1007        65  LEU       HB1             5.4751672745        4.1439681053      -16.0829601288  PROA      66              0.0000000000
      1008        65  LEU       HB2             6.2955904007        2.8637480736      -16.9092617035  PROA      66              0.0000000000
      1009        65  LEU       CG              6.8969783783        3.0327877998      -14.8047437668  PROA      66              0.0000000000
      1010        65  LEU       HG              7.2438864708        2.0147643089      -14.5261688232  PROA      66              0.0000000000
      1011        65  LEU       CD1             8.1174116135        3.8599810600      -15.1391735077  PROA      66              0.0000000000
      1012        65  LEU       HD11            8.8796262741        3.9759459496      -14.3392353058  PROA      66              0.0000000000
      1013        65  LEU       HD12            7.7236962318        4.8919615746      -15.2588605881  PROA      66              0.0000000000
      1014        65  LEU       HD13            8.5257768631        3.4841642380      -16.1016292572  PROA      66              0.0000000000
      1015        65  LEU       CD2             6.3551945686        3.4844331741      -13.4449100494  PROA      66              0.0000000000
      1016        65  LEU       HD21            5.5672588348        2.7843821049      -13.0936174393  PROA      66              0.0000000000
      1017        65  LEU       HD22            5.9324650764        4.4890503883      -13.6602354050  PROA      66              0.0000000000
      1018        65  LEU       HD23            7.1674766541        3.5607321262      -12.6907892227  PROA      66              0.0000000000
      1019        65  LEU       C               3.4605727196        2.3170204163      -16.6745758057  PROA      66              0.0000000000
      1020        65  LEU       O               2.4110286236        2.8861086369      -16.3465461731  PROA      66              0.0000000000
      1021        66  ALA       N               3.4393081665        1.7456747293      -17.8357582092  PROA      67              0.0000000000
      1022        66  ALA       HN              4.2062282562        1.2788119316      -18.2692108154  PROA      67              0.0000000000
      1023        66  ALA       CA              2.3365311623        1.9243768454      -18.7542896271  PROA      67              0.0000000000
      1024        66  ALA       HA              1.9576674700        2.9332461357      -18.6832599640  PROA      67              0.0000000000
      1025        66  ALA       CB              3.0191457272        1.8376444578      -20.1352748871  PROA      67              0.0000000000
      1026        66  ALA       HB1             2.2959098816        1.8169029951      -20.9783763885  PROA      67              0.0000000000
      1027        66  ALA       HB2             3.6633207798        0.9419701099      -20.2661437988  PROA      67              0.0000000000
      1028        66  ALA       HB3             3.7713451385        2.6333637238      -20.3232841492  PROA      67              0.0000000000
      1029        66  ALA       C               1.2540938854        0.8949703574      -18.5784988403  PROA      67              0.0000000000
      1030        66  ALA       O               0.3441304862        0.7630482912      -19.4350719452  PROA      67              0.0000000000
      1031        67  HSD       N               1.1920721531        0.1824106425      -17.4368762970  PROA      68              0.0000000000
      1032        67  HSD       HN              1.8571170568        0.2850202322      -16.7012176514  PROA      68              0.0000000000
      1033        67  HSD       CA              0.1482953578       -0.8612043858      -17.2718048096  PROA      68              0.0000000000
      1034        67  HSD       HA             -0.0693307519       -1.4558159113      -18.1467189789  PROA      68              0.0000000000
      1035        67  HSD       CB              0.7473261952       -2.0040163994      -16.3313827515  PROA      68              0.0000000000
      1036        67  HSD       HB1            -0.1411728263       -2.4993455410      -15.8846836090  PROA      68              0.0000000000
      1037        67  HSD       HB2             1.3320437670       -1.4894101620      -15.5391664505  PROA      68              0.0000000000
      1038        67  HSD       ND1             1.8773075342       -4.1892700195      -16.0692310333  PROA      68              0.0000000000
      1039        67  HSD       HD1             1.5946432352       -4.3283128738      -15.1201419830  PROA      68              0.0000000000
      1040        67  HSD       CG              1.6030733585       -3.0912578106      -16.8828983307  PROA      68              0.0000000000
      1041        67  HSD       CE1             2.4784607887       -5.1249547005      -16.8885250092  PROA      68              0.0000000000
      1042        67  HSD       HE1             2.8457548618       -6.1177358627      -16.6285610199  PROA      68              0.0000000000
      1043        67  HSD       NE2             2.5803623199       -4.6677155495      -18.1196136475  PROA      68              0.0000000000
      1044        67  HSD       CD2             2.0283117294       -3.4208846092      -18.1464786530  PROA      68              0.0000000000
      1045        67  HSD       HD2             1.9916920662       -2.9501993656      -19.1211605072  PROA      68              0.0000000000
      1046        67  HSD       C              -1.1939063072       -0.2864625454      -16.8084087372  PROA      68              0.0000000000
      1047        67  HSD       O              -1.3449906111        0.8338167667      -16.3364124298  PROA      68              0.0000000000
      1048        68  SER       N              -2.2391486168       -0.9958021045      -17.1231632233  PROA      69              0.0000000000
      1049        68  SER       HN             -2.2352309227       -1.9359480143      -17.4550056458  PROA      69              0.0000000000
      1050        68  SER       CA             -3.6185145378       -0.5380672216      -17.0056114197  PROA      69              0.0000000000
      1051        68  SER       HA             -3.6042447090        0.2231851667      -17.7715682983  PROA      69              0.0000000000
      1052        68  SER       CB             -4.6033997536       -1.5528532267      -17.4802913666  PROA      69              0.0000000000
      1053        68  SER       HB1            -4.6083230972       -1.5545403957      -18.5912780762  PROA      69              0.0000000000
      1054        68  SER       HB2            -5.6185221672       -1.2836246490      -17.1178512573  PROA      69              0.0000000000
      1055        68  SER       OG             -4.2049832344       -2.8743937016      -16.9999408722  PROA      69              0.0000000000
      1056        68  SER       HG1            -3.5267219543       -3.0951364040      -17.6424636841  PROA      69              0.0000000000
      1057        68  SER       C              -4.1800251007        0.0918238834      -15.7457561493  PROA      69              0.0000000000
      1058        68  SER       O              -4.8638448715        1.1061171293      -15.7567481995  PROA      69              0.0000000000
      1059        69  ALA       N              -3.8938553333       -0.4588220417      -14.5574903488  PROA      70              0.0000000000
      1060        69  ALA       HN             -3.2173514366       -1.1858234406      -14.4690561295  PROA      70              0.0000000000
      1061        69  ALA       CA             -4.2229542732        0.1192554310      -13.2423210144  PROA      70              0.0000000000
      1062        69  ALA       HA             -5.1047315598        0.7252159119      -13.3895645142  PROA      70              0.0000000000
      1063        69  ALA       CB             -4.5659408569       -1.0499849319      -12.2277870178  PROA      70              0.0000000000
      1064        69  ALA       HB1            -3.6370630264       -1.6445068121      -12.0934362411  PROA      70              0.0000000000
      1065        69  ALA       HB2            -5.4223904610       -1.6921675205      -12.5251369476  PROA      70              0.0000000000
      1066        69  ALA       HB3            -4.9586477280       -0.5894713402      -11.2961053848  PROA      70              0.0000000000
      1067        69  ALA       C              -3.1910948753        1.0097587109      -12.5741634369  PROA      70              0.0000000000
      1068        69  ALA       O              -3.2424037457        1.3237259388      -11.4050550461  PROA      70              0.0000000000
      1069        70  ASN       N              -2.1747429371        1.4171551466      -13.2745189667  PROA      71              0.0000000000
      1070        70  ASN       HN             -2.0266470909        1.2413361073      -14.2446556091  PROA      71              0.0000000000
      1071        70  ASN       CA             -1.0067591667        1.9964131117      -12.6393899918  PROA      71              0.0000000000
      1072        70  ASN       HA             -1.0947161913        2.1177642345      -11.5698394775  PROA      71              0.0000000000
      1073        70  ASN       CB              0.3464142382        1.2558685541      -12.9130506516  PROA      71              0.0000000000
      1074        70  ASN       HB1             1.1908485889        1.8218638897      -12.4648313522  PROA      71              0.0000000000
      1075        70  ASN       HB2             0.4775516987        1.2448136806      -14.0162286758  PROA      71              0.0000000000
      1076        70  ASN       CG              0.3665365279       -0.0829716474      -12.3151960373  PROA      71              0.0000000000
      1077        70  ASN       OD1            -0.3361156881       -0.5253558755      -11.4027967453  PROA      71              0.0000000000
      1078        70  ASN       ND2             1.2613548040       -0.9816404581      -12.8285846710  PROA      71              0.0000000000
      1079        70  ASN       HD21            1.3255391121       -1.8283096552      -12.3003501892  PROA      71              0.0000000000
      1080        70  ASN       HD22            2.0201885700       -0.6846761703      -13.4082260132  PROA      71              0.0000000000
      1081        70  ASN       C              -0.8092191219        3.4652609825      -13.1373825073  PROA      71              0.0000000000
      1082        70  ASN       O               0.3846718967        3.9168615341      -13.1453628540  PROA      71              0.0000000000
      1083        71  ASN       N              -1.8587722778        4.1868290901      -13.5926733017  PROA      72              0.0000000000
      1084        71  ASN       HN             -2.7979149818        3.9028031826      -13.7697305679  PROA      72              0.0000000000
      1085        71  ASN       CA             -1.6412059069        5.5767874718      -14.0389595032  PROA      72              0.0000000000
      1086        71  ASN       HA             -0.9790427685        5.6953129768      -14.8838806152  PROA      72              0.0000000000
      1087        71  ASN       CB             -3.0048272610        6.1177539825      -14.6226606369  PROA      72              0.0000000000
      1088        71  ASN       HB1            -2.8305826187        7.1593341827      -14.9677257538  PROA      72              0.0000000000
      1089        71  ASN       HB2            -3.8913891315        6.0489654541      -13.9566297531  PROA      72              0.0000000000
      1090        71  ASN       CG             -3.3932461739        5.4552049637      -15.9005908966  PROA      72              0.0000000000
      1091        71  ASN       OD1            -2.7503762245        4.4884557724      -16.3165397644  PROA      72              0.0000000000
      1092        71  ASN       ND2            -4.4053869247        5.8759264946      -16.5864963531  PROA      72              0.0000000000
      1093        71  ASN       HD21           -4.8730731010        6.7053093910      -16.2808933258  PROA      72              0.0000000000
      1094        71  ASN       HD22           -4.6186566353        5.5607862473      -17.5112686157  PROA      72              0.0000000000
      1095        71  ASN       C              -1.0901699066        6.5353021622      -12.9467706680  PROA      72              0.0000000000
      1096        71  ASN       O              -1.7404307127        6.7225346565      -11.9262742996  PROA      72              0.0000000000
      1097        72  GLY       N               0.1165059581        7.0639605522      -13.1146707535  PROA      73              0.0000000000
      1098        72  GLY       HN              0.5992400646        7.0161337852      -13.9856987000  PROA      73              0.0000000000
      1099        72  GLY       CA              0.6398072839        8.0612792969      -12.2390098572  PROA      73              0.0000000000
      1100        72  GLY       HA1            -0.1526261419        8.6983823776      -11.8749351501  PROA      73              0.0000000000
      1101        72  GLY       HA2             1.3976453543        8.6540431976      -12.7296342850  PROA      73              0.0000000000
      1102        72  GLY       C               1.3860960007        7.5064821243      -11.0609760284  PROA      73              0.0000000000
      1103        72  GLY       O               1.3854212761        8.0419445038       -9.9683914185  PROA      73              0.0000000000
      1104        73  LEU       N               1.9882293940        6.3022203445      -11.2627973557  PROA      74              0.0000000000
      1105        73  LEU       HN              1.8451472521        5.7791600227      -12.0994234085  PROA      74              0.0000000000
      1106        73  LEU       CA              3.0634667873        5.7719731331      -10.3629941940  PROA      74              0.0000000000
      1107        73  LEU       HA              3.1907632351        6.3443179131       -9.4560117722  PROA      74              0.0000000000
      1108        73  LEU       CB              2.8032805920        4.2857875824      -10.1023530960  PROA      74              0.0000000000
      1109        73  LEU       HB1             3.5743310452        3.8427069187       -9.4364089966  PROA      74              0.0000000000
      1110        73  LEU       HB2             2.9219968319        3.6740405560      -11.0221319199  PROA      74              0.0000000000
      1111        73  LEU       CG              1.4636431932        3.9908697605       -9.3983459473  PROA      74              0.0000000000
      1112        73  LEU       HG              0.6163906455        4.4253067970       -9.9708385468  PROA      74              0.0000000000
      1113        73  LEU       CD1             1.2105048895        2.4876291752       -9.1867113113  PROA      74              0.0000000000
      1114        73  LEU       HD11            1.3620949984        1.9686536789      -10.1572809219  PROA      74              0.0000000000
      1115        73  LEU       HD12            0.1651310027        2.2675933838       -8.8815908432  PROA      74              0.0000000000
      1116        73  LEU       HD13            1.9635958672        2.1194121838       -8.4576082230  PROA      74              0.0000000000
      1117        73  LEU       CD2             1.5023164749        4.7916865349       -8.0395374298  PROA      74              0.0000000000
      1118        73  LEU       HD21            1.6967933178        5.8752017021       -8.1895170212  PROA      74              0.0000000000
      1119        73  LEU       HD22            2.3827946186        4.4458293915       -7.4569039345  PROA      74              0.0000000000
      1120        73  LEU       HD23            0.6088360548        4.6123085022       -7.4040555954  PROA      74              0.0000000000
      1121        73  LEU       C               4.3571300507        5.9703350067      -10.9427185059  PROA      74              0.0000000000
      1122        73  LEU       O               5.4022626877        5.5963058472      -10.3936157227  PROA      74              0.0000000000
      1123        74  ASP       N               4.4898900986        6.5407862663      -12.1461076736  PROA      75              0.0000000000
      1124        74  ASP       HN              3.6971552372        6.6287064552      -12.7443132401  PROA      75              0.0000000000
      1125        74  ASP       CA              5.6873798370        7.0195164680      -12.6706619263  PROA      75              0.0000000000
      1126        74  ASP       HA              6.3616909981        6.2015662193      -12.4641151428  PROA      75              0.0000000000
      1127        74  ASP       CB              5.7433614731        7.2702846527      -14.1839656830  PROA      75              0.0000000000
      1128        74  ASP       HB1             5.5103597641        6.2742147446      -14.6174116135  PROA      75              0.0000000000
      1129        74  ASP       HB2             6.7379145622        7.6451549530      -14.5074739456  PROA      75              0.0000000000
      1130        74  ASP       CG              4.7032918930        8.3093490601      -14.6718015671  PROA      75              0.0000000000
      1131        74  ASP       OD1             3.7068040371        8.6318721771      -13.9866428375  PROA      75              0.0000000000
      1132        74  ASP       OD2             4.8118362427        8.7091445923      -15.8312244415  PROA      75              0.0000000000
      1133        74  ASP       C               6.2639756203        8.1487541199      -11.8128147125  PROA      75              0.0000000000
      1134        74  ASP       O               7.4143314362        8.1218671799      -11.4330978394  PROA      75              0.0000000000
      1135        75  ILE       N               5.4125571251        9.0722265244      -11.3628072739  PROA      76              0.0000000000
      1136        75  ILE       HN              4.4962654114        8.9467830658      -11.7352075577  PROA      76              0.0000000000
      1137        75  ILE       CA              5.6959786415       10.0818510056      -10.4070186615  PROA      76              0.0000000000
      1138        75  ILE       HA              6.5254273415       10.6273841858      -10.8322343826  PROA      76              0.0000000000
      1139        75  ILE       CB              4.6031312943       11.0426940918      -10.2344436646  PROA      76              0.0000000000
      1140        75  ILE       HB              4.5608711243       11.6919832230      -11.1349763870  PROA      76              0.0000000000
      1141        75  ILE       CG2             3.2922115326       10.4331130981      -10.0717973709  PROA      76              0.0000000000
      1142        75  ILE       HG21            3.1657621861        9.9373970032       -9.0855941772  PROA      76              0.0000000000
      1143        75  ILE       HG22            3.1900310516        9.6190299988      -10.8208951950  PROA      76              0.0000000000
      1144        75  ILE       HG23            2.4815621376       11.1829185486      -10.1941099167  PROA      76              0.0000000000
      1145        75  ILE       CG1             4.8832402229       12.1659440994       -9.1304855347  PROA      76              0.0000000000
      1146        75  ILE       HG11            4.8176846504       11.6822586060       -8.1324520111  PROA      76              0.0000000000
      1147        75  ILE       HG12            4.0653214455       12.9176425934       -9.1471891403  PROA      76              0.0000000000
      1148        75  ILE       CD              6.2307610512       12.9607706070       -9.3472900391  PROA      76              0.0000000000
      1149        75  ILE       HD1             6.2867946625       13.3584766388      -10.3831520081  PROA      76              0.0000000000
      1150        75  ILE       HD2             7.1425790787       12.3805160522       -9.0899705887  PROA      76              0.0000000000
      1151        75  ILE       HD3             6.3031597137       13.7848615646       -8.6057014465  PROA      76              0.0000000000
      1152        75  ILE       C               6.2469649315        9.5292425156       -9.0826177597  PROA      76              0.0000000000
      1153        75  ILE       O               7.1127181053       10.1558265686       -8.4386053085  PROA      76              0.0000000000
      1154        76  ALA       N               5.6090607643        8.3616113663       -8.7171258926  PROA      77              0.0000000000
      1155        76  ALA       HN              5.0398721695        7.8529143333       -9.3584213257  PROA      77              0.0000000000
      1156        76  ALA       CA              5.9989504814        7.6007590294       -7.5495762825  PROA      77              0.0000000000
      1157        76  ALA       HA              5.9571251869        8.2404260635       -6.6803946495  PROA      77              0.0000000000
      1158        76  ALA       CB              5.0313315392        6.4059014320       -7.2969641685  PROA      77              0.0000000000
      1159        76  ALA       HB1             5.0548772812        5.6472239494       -8.1082439423  PROA      77              0.0000000000
      1160        76  ALA       HB2             3.9864516258        6.7820973396       -7.2649707794  PROA      77              0.0000000000
      1161        76  ALA       HB3             5.3142619133        5.9884223938       -6.3070235252  PROA      77              0.0000000000
      1162        76  ALA       C               7.4148459435        7.0916519165       -7.5364599228  PROA      77              0.0000000000
      1163        76  ALA       O               8.1865787506        7.3649282455       -6.6128172874  PROA      77              0.0000000000
      1164        77  VAL       N               7.8264303207        6.4408898354       -8.6765089035  PROA      78              0.0000000000
      1165        77  VAL       HN              7.0828657150        6.1547641754       -9.2758855820  PROA      78              0.0000000000
      1166        77  VAL       CA              9.2043285370        6.0885004997       -9.1218900681  PROA      78              0.0000000000
      1167        77  VAL       HA              9.6663446426        5.5379657745       -8.3157558441  PROA      78              0.0000000000
      1168        77  VAL       CB              9.1813821793        5.1363830566      -10.2892141342  PROA      78              0.0000000000
      1169        77  VAL       HB              8.5755643845        5.5913138390      -11.1018285751  PROA      78              0.0000000000
      1170        77  VAL       CG1            10.6249704361        5.1291537285      -10.9404773712  PROA      78              0.0000000000
      1171        77  VAL       HG11           10.7942619324        6.0015740395      -11.6072187424  PROA      78              0.0000000000
      1172        77  VAL       HG12           10.7719898224        4.2572536469      -11.6131563187  PROA      78              0.0000000000
      1173        77  VAL       HG13           11.4864654541        5.0020518303      -10.2505550385  PROA      78              0.0000000000
      1174        77  VAL       CG2             8.7920494080        3.7426743507       -9.8635854721  PROA      78              0.0000000000
      1175        77  VAL       HG21            9.5456781387        3.2940690517       -9.1815891266  PROA      78              0.0000000000
      1176        77  VAL       HG22            8.6252098083        3.0600018501      -10.7240753174  PROA      78              0.0000000000
      1177        77  VAL       HG23            7.8217654228        3.8492226601       -9.3330039978  PROA      78              0.0000000000
      1178        77  VAL       C              10.1356620789        7.2851576805       -9.1163454056  PROA      78              0.0000000000
      1179        77  VAL       O              11.1946392059        7.2934751511       -8.5097103119  PROA      78              0.0000000000
      1180        78  ARG       N               9.7192573547        8.4216461182       -9.7346868515  PROA      79              0.0000000000
      1181        78  ARG       HN              8.8537912369        8.4140291214      -10.2295808792  PROA      79              0.0000000000
      1182        78  ARG       CA             10.5508880615        9.5725297928       -9.8636713028  PROA      79              0.0000000000
      1183        78  ARG       HA             11.5239295959        9.2791862488      -10.2291021347  PROA      79              0.0000000000
      1184        78  ARG       CB              9.9992647171       10.5371828079      -10.9619693756  PROA      79              0.0000000000
      1185        78  ARG       HB1            10.5707197189       11.4870033264      -11.0368022919  PROA      79              0.0000000000
      1186        78  ARG       HB2             8.9651937485       10.8295698166      -10.6799631119  PROA      79              0.0000000000
      1187        78  ARG       CG             10.0494546890        9.8970413208      -12.3777437210  PROA      79              0.0000000000
      1188        78  ARG       HG1             9.5008573532       10.5240383148      -13.1127529144  PROA      79              0.0000000000
      1189        78  ARG       HG2             9.3573722839        9.0290594101      -12.4218931198  PROA      79              0.0000000000
      1190        78  ARG       CD             11.3816480637        9.4686622620      -12.8840713501  PROA      79              0.0000000000
      1191        78  ARG       HD1            11.7332363129        8.6675271988      -12.1993169785  PROA      79              0.0000000000
      1192        78  ARG       HD2            12.1879968643       10.2316150665      -12.9290714264  PROA      79              0.0000000000
      1193        78  ARG       NE             11.0167980194        8.9708786011      -14.2224302292  PROA      79              0.0000000000
      1194        78  ARG       HE             10.3541431427        9.4225769043      -14.8198041916  PROA      79              0.0000000000
      1195        78  ARG       CZ             11.3953857422        7.8124947548      -14.7464962006  PROA      79              0.0000000000
      1196        78  ARG       NH1            12.4352035522        7.1491951942      -14.2769804001  PROA      79              0.0000000000
      1197        78  ARG       HH11           13.0786819458        7.6435570717      -13.6925640106  PROA      79              0.0000000000
      1198        78  ARG       HH12           12.6130962372        6.2011289597      -14.5406551361  PROA      79              0.0000000000
      1199        78  ARG       NH2            10.8171339035        7.4010863304      -15.8502101898  PROA      79              0.0000000000
      1200        78  ARG       HH21           11.2840824127        6.6555595398      -16.3257617950  PROA      79              0.0000000000
      1201        78  ARG       HH22           10.2414970398        8.0288419724      -16.3742008209  PROA      79              0.0000000000
      1202        78  ARG       C              10.7922401428       10.3254947662       -8.6054859161  PROA      79              0.0000000000
      1203        78  ARG       O              11.8779191971       10.8952608109       -8.4779434204  PROA      79              0.0000000000
      1204        79  LEU       N               9.9079484940       10.3308649063       -7.5907311440  PROA      80              0.0000000000
      1205        79  LEU       HN              9.0537481308        9.8328075409       -7.7183609009  PROA      80              0.0000000000
      1206        79  LEU       CA             10.1017475128       10.9889812469       -6.3634095192  PROA      80              0.0000000000
      1207        79  LEU       HA             10.2653646469       12.0487203598       -6.4921827316  PROA      80              0.0000000000
      1208        79  LEU       CB              8.8439207077       10.9495477676       -5.4540023804  PROA      80              0.0000000000
      1209        79  LEU       HB1             9.1245803833       11.0030612946       -4.3803696632  PROA      80              0.0000000000
      1210        79  LEU       HB2             8.4836807251        9.9109792709       -5.6150088310  PROA      80              0.0000000000
      1211        79  LEU       CG              7.7293066978       11.9620857239       -5.7584967613  PROA      80              0.0000000000
      1212        79  LEU       HG              7.5417423248       12.1557884216       -6.8362812996  PROA      80              0.0000000000
      1213        79  LEU       CD1             6.3800129890       11.4508056641       -5.3331513405  PROA      80              0.0000000000
      1214        79  LEU       HD11            6.4970550537       11.1622886658       -4.2666711807  PROA      80              0.0000000000
      1215        79  LEU       HD12            5.9947247505       10.4977283478       -5.7544784546  PROA      80              0.0000000000
      1216        79  LEU       HD13            5.5728287697       12.2139654160       -5.3521537781  PROA      80              0.0000000000
      1217        79  LEU       CD2             8.0739316940       13.3783969879       -5.1914691925  PROA      80              0.0000000000
      1218        79  LEU       HD21            9.1592903137       13.4951429367       -5.3980784416  PROA      80              0.0000000000
      1219        79  LEU       HD22            7.8601007462       13.3004951477       -4.1040277481  PROA      80              0.0000000000
      1220        79  LEU       HD23            7.3849210739       14.1114311218       -5.6628994942  PROA      80              0.0000000000
      1221        79  LEU       C              11.1576557159       10.3436002731       -5.5410661697  PROA      80              0.0000000000
      1222        79  LEU       O              11.8686084747       11.0313386917       -4.8367781639  PROA      80              0.0000000000
      1223        80  LEU       N              11.2695503235        9.0442895889       -5.6608519554  PROA      81              0.0000000000
      1224        80  LEU       HN             10.5373630524        8.4263525009       -5.9366502762  PROA      81              0.0000000000
      1225        80  LEU       CA             12.3531293869        8.3860235214       -4.8826169968  PROA      81              0.0000000000
      1226        80  LEU       HA             12.6470823288        8.9466047287       -4.0075502396  PROA      81              0.0000000000
      1227        80  LEU       CB             11.8919000626        7.0339446068       -4.4927587509  PROA      81              0.0000000000
      1228        80  LEU       HB1            12.6710472107        6.4111733437       -4.0034661293  PROA      81              0.0000000000
      1229        80  LEU       HB2            11.5134439468        6.3704042435       -5.2994847298  PROA      81              0.0000000000
      1230        80  LEU       CG             10.6467733383        6.9992737770       -3.6361496449  PROA      81              0.0000000000
      1231        80  LEU       HG              9.8723258972        7.6628832817       -4.0768013000  PROA      81              0.0000000000
      1232        80  LEU       CD1            10.1836996078        5.6094326973       -3.4527783394  PROA      81              0.0000000000
      1233        80  LEU       HD11            9.4660453796        5.5625691414       -2.6059627533  PROA      81              0.0000000000
      1234        80  LEU       HD12           11.0208072662        4.9303789139       -3.1835982800  PROA      81              0.0000000000
      1235        80  LEU       HD13            9.7020254135        5.1482987404       -4.3414101601  PROA      81              0.0000000000
      1236        80  LEU       CD2            11.0425472260        7.6330409050       -2.2459824085  PROA      81              0.0000000000
      1237        80  LEU       HD21           10.2500457764        7.4932012558       -1.4800142050  PROA      81              0.0000000000
      1238        80  LEU       HD22           11.1765089035        8.7335929871       -2.3178207874  PROA      81              0.0000000000
      1239        80  LEU       HD23           11.9916887283        7.2217984200       -1.8406052589  PROA      81              0.0000000000
      1240        80  LEU       C              13.5881977081        8.1531639099       -5.7749433517  PROA      81              0.0000000000
      1241        80  LEU       O              14.6724281311        7.8169112206       -5.2961416245  PROA      81              0.0000000000
      1242        81  GLU       N              13.6136789322        8.4597501755       -7.0727152824  PROA      82              0.0000000000
      1243        81  GLU       HN             12.7677364349        8.8120737076       -7.4654726982  PROA      82              0.0000000000
      1244        81  GLU       CA             14.6614751816        8.3108882904       -8.0455083847  PROA      82              0.0000000000
      1245        81  GLU       HA             14.8365802765        7.2479410172       -7.9688119888  PROA      82              0.0000000000
      1246        81  GLU       CB             14.1977968216        8.5546293259       -9.5037679672  PROA      82              0.0000000000
      1247        81  GLU       HB1            13.4703512192        9.3930778503       -9.4574146271  PROA      82              0.0000000000
      1248        81  GLU       HB2            13.5832681656        7.6469664574       -9.6849431992  PROA      82              0.0000000000
      1249        81  GLU       CG             15.3463945389        8.8274354935      -10.4751119614  PROA      82              0.0000000000
      1250        81  GLU       HG1            16.1624126434        8.0784168243      -10.5611658096  PROA      82              0.0000000000
      1251        81  GLU       HG2            15.8690814972        9.7672843933      -10.1961803436  PROA      82              0.0000000000
      1252        81  GLU       CD             14.6737794876        9.0812788010      -11.7844657898  PROA      82              0.0000000000
      1253        81  GLU       OE1            14.7660017014       10.1863679886      -12.2944898605  PROA      82              0.0000000000
      1254        81  GLU       OE2            14.0843858719        8.1501684189      -12.3875236511  PROA      82              0.0000000000
      1255        81  GLU       C              16.0544586182        8.9036960602       -7.6903734207  PROA      82              0.0000000000
      1256        81  GLU       O              17.0157260895        8.2065019608       -7.7504262924  PROA      82              0.0000000000
      1257        82  PRO       N              16.2095680237       10.2090301514       -7.2838068008  PROA      83              0.0000000000
      1258        82  PRO       CD             15.1807851791       11.2553205490       -7.3558726311  PROA      83              0.0000000000
      1259        82  PRO       HD1            14.8914804459       11.5189447403       -6.3161005974  PROA      83              0.0000000000
      1260        82  PRO       HD2            14.3057489395       11.0749807358       -8.0162591934  PROA      83              0.0000000000
      1261        82  PRO       CA             17.5774669647       10.8086576462       -7.0751652718  PROA      83              0.0000000000
      1262        82  PRO       HA             18.2545070648       10.4344320297       -7.8288054466  PROA      83              0.0000000000
      1263        82  PRO       CB             17.3680000305       12.3381395340       -7.2200307846  PROA      83              0.0000000000
      1264        82  PRO       HB1            18.2101020813       12.7499198914       -7.8163714409  PROA      83              0.0000000000
      1265        82  PRO       HB2            17.3070030212       12.7575540543       -6.1930489540  PROA      83              0.0000000000
      1266        82  PRO       CG             15.9250974655       12.4891042709       -7.8652968407  PROA      83              0.0000000000
      1267        82  PRO       HG1            15.4387950897       13.4494524002       -7.5904107094  PROA      83              0.0000000000
      1268        82  PRO       HG2            16.0762405396       12.4830102921       -8.9659509659  PROA      83              0.0000000000
      1269        82  PRO       C              18.1645011902       10.3735074997       -5.8089842796  PROA      83              0.0000000000
      1270        82  PRO       O              19.2504863739       10.7881059647       -5.3886284828  PROA      83              0.0000000000
      1271        83  LEU       N              17.2584629059        9.6465635300       -5.0588622093  PROA      84              0.0000000000
      1272        83  LEU       HN             16.2990913391        9.5241651535       -5.3010101318  PROA      84              0.0000000000
      1273        83  LEU       CA             17.6352844238        9.2336692810       -3.7551631927  PROA      84              0.0000000000
      1274        83  LEU       HA             18.4777870178        9.8162384033       -3.4128177166  PROA      84              0.0000000000
      1275        83  LEU       CB             16.4622688293        9.3369379044       -2.8128106594  PROA      84              0.0000000000
      1276        83  LEU       HB1            16.6128883362        8.9601058960       -1.7785801888  PROA      84              0.0000000000
      1277        83  LEU       HB2            15.6536760330        8.6829214096       -3.2036559582  PROA      84              0.0000000000
      1278        83  LEU       CG             15.9093999863       10.8365726471       -2.5777704716  PROA      84              0.0000000000
      1279        83  LEU       HG             15.6400403976       11.2330341339       -3.5800600052  PROA      84              0.0000000000
      1280        83  LEU       CD1            14.6989898682       10.6425848007       -1.6610784531  PROA      84              0.0000000000
      1281        83  LEU       HD11           13.9249029160        9.9995708466       -2.1318688393  PROA      84              0.0000000000
      1282        83  LEU       HD12           14.1603116989       11.5608758926       -1.3434481621  PROA      84              0.0000000000
      1283        83  LEU       HD13           14.8887767792       10.0415353775       -0.7461789250  PROA      84              0.0000000000
      1284        83  LEU       CD2            16.9059715271       11.7108983994       -1.8648011684  PROA      84              0.0000000000
      1285        83  LEU       HD21           16.6660423279       12.7946767807       -1.9114929438  PROA      84              0.0000000000
      1286        83  LEU       HD22           17.9499130249       11.6561431885       -2.2409765720  PROA      84              0.0000000000
      1287        83  LEU       HD23           16.9073333740       11.4725894928       -0.7796615362  PROA      84              0.0000000000
      1288        83  LEU       C              18.0990543365        7.7749280930       -3.7769517899  PROA      84              0.0000000000
      1289        83  LEU       O              18.5974483490        7.2697334290       -2.8012378216  PROA      84              0.0000000000
      1290        84  LYS       N              17.8106250763        7.0676059723       -4.8709034920  PROA      85              0.0000000000
      1291        84  LYS       HN             17.3155517578        7.3931465149       -5.6727361679  PROA      85              0.0000000000
      1292        84  LYS       CA             18.0295028687        5.6774110794       -4.8363037109  PROA      85              0.0000000000
      1293        84  LYS       HA             17.4748916626        5.1890640259       -4.0486969948  PROA      85              0.0000000000
      1294        84  LYS       CB             17.5445632935        5.2444372177       -6.1515216827  PROA      85              0.0000000000
      1295        84  LYS       HB1            17.9582118988        5.8926377296       -6.9534277916  PROA      85              0.0000000000
      1296        84  LYS       HB2            16.4527034760        5.4353647232       -6.2270674706  PROA      85              0.0000000000
      1297        84  LYS       CG             17.7826786041        3.7832636833       -6.6575608253  PROA      85              0.0000000000
      1298        84  LYS       HG1            18.8898773193        3.6916911602       -6.6506252289  PROA      85              0.0000000000
      1299        84  LYS       HG2            17.6537418365        3.6499063969       -7.7529659271  PROA      85              0.0000000000
      1300        84  LYS       CD             17.1326828003        2.7668874264       -5.6422352791  PROA      85              0.0000000000
      1301        84  LYS       HD1            16.0821304321        2.7992978096       -6.0022487640  PROA      85              0.0000000000
      1302        84  LYS       HD2            17.2232608795        3.2021043301       -4.6240491867  PROA      85              0.0000000000
      1303        84  LYS       CE             17.7854022980        1.3088912964       -5.7196941376  PROA      85              0.0000000000
      1304        84  LYS       HE1            18.0710582733        1.1127601862       -6.7752766609  PROA      85              0.0000000000
      1305        84  LYS       HE2            17.1364421844        0.5426549315       -5.2442431450  PROA      85              0.0000000000
      1306        84  LYS       NZ             19.0670700073        1.3211368322       -4.8708901405  PROA      85              0.0000000000
      1307        84  LYS       HZ1            18.9306316376        0.5747194886       -4.1596617699  PROA      85              0.0000000000
      1308        84  LYS       HZ2            19.2517280579        2.2560443878       -4.4544172287  PROA      85              0.0000000000
      1309        84  LYS       HZ3            19.8415050507        0.9968361259       -5.4846315384  PROA      85              0.0000000000
      1310        84  LYS       C              19.4752273560        5.2285561562       -4.7377424240  PROA      85              0.0000000000
      1311        84  LYS       O              19.8249874115        4.1876578331       -4.1748571396  PROA      85              0.0000000000
      1312        85  ALA       N              20.4103813171        6.0127434731       -5.3487381935  PROA      86              0.0000000000
      1313        85  ALA       HN             20.1192588806        6.7299618721       -5.9771122932  PROA      86              0.0000000000
      1314        85  ALA       CA             21.7954254150        5.7285532951       -5.4026103020  PROA      86              0.0000000000
      1315        85  ALA       HA             22.0409584045        4.6916723251       -5.2265663147  PROA      86              0.0000000000
      1316        85  ALA       CB             22.3055152893        6.1549291611       -6.7476320267  PROA      86              0.0000000000
      1317        85  ALA       HB1            23.2800254822        5.6390213966       -6.8836145401  PROA      86              0.0000000000
      1318        85  ALA       HB2            22.3859748840        7.2503857613       -6.9144315720  PROA      86              0.0000000000
      1319        85  ALA       HB3            21.5400371552        5.8754830360       -7.5027980804  PROA      86              0.0000000000
      1320        85  ALA       C              22.5810756683        6.4672498703       -4.2675900459  PROA      86              0.0000000000
      1321        85  ALA       O              23.7988643646        6.3606123924       -4.1881546974  PROA      86              0.0000000000
      1322        86  GLU       N              21.8815059662        7.1337447166       -3.3219196796  PROA      87              0.0000000000
      1323        86  GLU       HN             20.9283180237        7.3866720200       -3.4684402943  PROA      87              0.0000000000
      1324        86  GLU       CA             22.4438819885        7.4854187965       -2.0259838104  PROA      87              0.0000000000
      1325        86  GLU       HA             23.4814147949        7.7457780838       -2.1747751236  PROA      87              0.0000000000
      1326        86  GLU       CB             21.7674961090        8.6828489304       -1.2935926914  PROA      87              0.0000000000
      1327        86  GLU       HB1            22.1219253540        8.8003559113       -0.2472212017  PROA      87              0.0000000000
      1328        86  GLU       HB2            20.7019481659        8.3760633469       -1.2242324352  PROA      87              0.0000000000
      1329        86  GLU       CG             21.7623291016       10.0047674179       -2.0406455994  PROA      87              0.0000000000
      1330        86  GLU       HG1            21.5868263245       10.8376607895       -1.3266371489  PROA      87              0.0000000000
      1331        86  GLU       HG2            21.0644588470       10.1114263535       -2.8985040188  PROA      87              0.0000000000
      1332        86  GLU       CD             23.1202869415       10.2175102234       -2.6886043549  PROA      87              0.0000000000
      1333        86  GLU       OE1            24.1206798553       10.2687797546       -1.9130584002  PROA      87              0.0000000000
      1334        86  GLU       OE2            23.2572174072       10.2504081726       -3.9044003487  PROA      87              0.0000000000
      1335        86  GLU       C              22.4793529510        6.2517986298       -1.0347751379  PROA      87              0.0000000000
      1336        86  GLU       O              23.2986125946        6.2337594032       -0.0694000646  PROA      87              0.0000000000
      1337        87  PHE       N              21.6947746277        5.1702723503       -1.3039112091  PROA      88              0.0000000000
      1338        87  PHE       HN             21.0385742188        5.1908893585       -2.0542340279  PROA      88              0.0000000000
      1339        87  PHE       CA             21.7270298004        4.0002579689       -0.5829353929  PROA      88              0.0000000000
      1340        87  PHE       HA             22.5678615570        4.0641179085        0.0918421969  PROA      88              0.0000000000
      1341        87  PHE       CB             20.4075737000        3.7869853973        0.2621929348  PROA      88              0.0000000000
      1342        87  PHE       HB1            20.6359024048        2.8899693489        0.8766431212  PROA      88              0.0000000000
      1343        87  PHE       HB2            19.5759277344        3.4569423199       -0.3964108229  PROA      88              0.0000000000
      1344        87  PHE       CG             19.9246215820        5.0497264862        1.0203582048  PROA      88              0.0000000000
      1345        87  PHE       CD1            20.8008594513        5.8457865715        1.7955961227  PROA      88              0.0000000000
      1346        87  PHE       HD1            21.8061161041        5.4534163475        1.8392335176  PROA      88              0.0000000000
      1347        87  PHE       CE1            20.4213581085        7.0825223923        2.3556919098  PROA      88              0.0000000000
      1348        87  PHE       HE1            21.1064929962        7.7260971069        2.8874843121  PROA      88              0.0000000000
      1349        87  PHE       CZ             19.0921134949        7.4695720673        2.2345035076  PROA      88              0.0000000000
      1350        87  PHE       HZ             18.6057853699        8.3521890640        2.6229276657  PROA      88              0.0000000000
      1351        87  PHE       CD2            18.5269126892        5.4992771149        1.0022484064  PROA      88              0.0000000000
      1352        87  PHE       HD2            17.8226795197        4.8608760834        0.4895094037  PROA      88              0.0000000000
      1353        87  PHE       CE2            18.1816253662        6.6637096405        1.6086858511  PROA      88              0.0000000000
      1354        87  PHE       HE2            17.1575355530        6.9386281967        1.4035965204  PROA      88              0.0000000000
      1355        87  PHE       C              22.0304489136        2.8742973804       -1.5461575985  PROA      88              0.0000000000
      1356        87  PHE       O              21.1032085419        2.1505076885       -1.7946861982  PROA      88              0.0000000000
      1357        88  PRO       N              23.2549266815        2.7047080994       -2.0529277325  PROA      89              0.0000000000
      1358        88  PRO       CD             24.4572887421        3.3702068329       -1.5978887081  PROA      89              0.0000000000
      1359        88  PRO       HD1            24.5756473541        3.3979005814       -0.4935584962  PROA      89              0.0000000000
      1360        88  PRO       HD2            24.4546756744        4.4380540848       -1.9045087099  PROA      89              0.0000000000
      1361        88  PRO       CA             23.4833927155        2.0292265415       -3.2829773426  PROA      89              0.0000000000
      1362        88  PRO       HA             22.7689304352        2.4240214825       -3.9901413918  PROA      89              0.0000000000
      1363        88  PRO       CB             24.9299716949        2.3499252796       -3.6243557930  PROA      89              0.0000000000
      1364        88  PRO       HB1            24.9717044830        3.2918496132       -4.2120270729  PROA      89              0.0000000000
      1365        88  PRO       HB2            25.5760364532        1.5809522867       -4.0993318558  PROA      89              0.0000000000
      1366        88  PRO       CG             25.6060657501        2.6119213104       -2.3259682655  PROA      89              0.0000000000
      1367        88  PRO       HG1            25.8375434875        1.6637508869       -1.7952027321  PROA      89              0.0000000000
      1368        88  PRO       HG2            26.5457439423        3.1615476608       -2.5478615761  PROA      89              0.0000000000
      1369        88  PRO       C              23.3134860992        0.5740861893       -3.2550745010  PROA      89              0.0000000000
      1370        88  PRO       O              23.0206851959       -0.1080245823       -4.2238612175  PROA      89              0.0000000000
      1371        89  ILE       N              23.5315666199       -0.0578124635       -2.0351896286  PROA      90              0.0000000000
      1372        89  ILE       HN             23.7264442444        0.5013318062       -1.2330738306  PROA      90              0.0000000000
      1373        89  ILE       CA             23.2885074615       -1.5039774179       -1.7810205221  PROA      90              0.0000000000
      1374        89  ILE       HA             23.9149665833       -2.0163490772       -2.4961593151  PROA      90              0.0000000000
      1375        89  ILE       CB             24.0307445526       -1.8640813828       -0.4684651196  PROA      90              0.0000000000
      1376        89  ILE       HB             25.0888080597       -1.5527864695       -0.6023169160  PROA      90              0.0000000000
      1377        89  ILE       CG2            23.5315227509       -1.0205390453        0.7413249016  PROA      90              0.0000000000
      1378        89  ILE       HG21           24.3155841827       -1.1542767286        1.5170075893  PROA      90              0.0000000000
      1379        89  ILE       HG22           22.6387577057       -1.5176682472        1.1773890257  PROA      90              0.0000000000
      1380        89  ILE       HG23           23.4070930481        0.0496835522        0.4702874124  PROA      90              0.0000000000
      1381        89  ILE       CG1            24.1073055267       -3.4317917824       -0.2164245844  PROA      90              0.0000000000
      1382        89  ILE       HG11           24.2491703033       -3.9832682610       -1.1704001427  PROA      90              0.0000000000
      1383        89  ILE       HG12           23.0509223938       -3.5476508141        0.1075342521  PROA      90              0.0000000000
      1384        89  ILE       CD             25.1387271881       -3.8619434834        0.8255565166  PROA      90              0.0000000000
      1385        89  ILE       HD1            25.0867691040       -4.9095616341        1.1917773485  PROA      90              0.0000000000
      1386        89  ILE       HD2            25.1599864960       -3.2141163349        1.7278805971  PROA      90              0.0000000000
      1387        89  ILE       HD3            26.1538581848       -3.7511785030        0.3878797591  PROA      90              0.0000000000
      1388        89  ILE       C              21.7950839996       -1.9500324726       -1.6645401716  PROA      90              0.0000000000
      1389        89  ILE       O              21.5362548828       -3.1518077850       -1.8899091482  PROA      90              0.0000000000
      1390        90  LEU       N              20.8244094849       -1.0759712458       -1.3341000080  PROA      91              0.0000000000
      1391        90  LEU       HN             20.9044742584       -0.0835584849       -1.2819882631  PROA      91              0.0000000000
      1392        90  LEU       CA             19.4367370605       -1.4470998049       -1.0344499350  PROA      91              0.0000000000
      1393        90  LEU       HA             19.5003356934       -2.3022379875       -0.3778723180  PROA      91              0.0000000000
      1394        90  LEU       CB             18.8743476868       -0.1794548035       -0.2848141193  PROA      91              0.0000000000
      1395        90  LEU       HB1            18.9637126923        0.7443419695       -0.8954975605  PROA      91              0.0000000000
      1396        90  LEU       HB2            19.4104480743       -0.0366057754        0.6777406931  PROA      91              0.0000000000
      1397        90  LEU       CG             17.3898620605       -0.1618874669        0.1329291314  PROA      91              0.0000000000
      1398        90  LEU       HG             16.8076763153       -0.0655700043       -0.8084014058  PROA      91              0.0000000000
      1399        90  LEU       CD1            17.0446758270       -1.3860639334        0.9460563660  PROA      91              0.0000000000
      1400        90  LEU       HD11           17.8200950623       -1.5532616377        1.7239328623  PROA      91              0.0000000000
      1401        90  LEU       HD12           17.0337734222       -2.2187960148        0.2106930166  PROA      91              0.0000000000
      1402        90  LEU       HD13           15.9994697571       -1.3961870670        1.3225682974  PROA      91              0.0000000000
      1403        90  LEU       CD2            17.1800651550        1.0934785604        1.0603048801  PROA      91              0.0000000000
      1404        90  LEU       HD21           17.5149898529        2.1010506153        0.7332797050  PROA      91              0.0000000000
      1405        90  LEU       HD22           17.7870235443        0.7921639085        1.9407209158  PROA      91              0.0000000000
      1406        90  LEU       HD23           16.1224842072        1.1924381256        1.3859549761  PROA      91              0.0000000000
      1407        90  LEU       C              18.7036037445       -1.6835143566       -2.3084878922  PROA      91              0.0000000000
      1408        90  LEU       O              18.6662464142       -0.7983251214       -3.1603679657  PROA      91              0.0000000000
      1409        91  SER       N              18.1254062653       -2.9167461395       -2.3504395485  PROA      92              0.0000000000
      1410        91  SER       HN             18.1965656281       -3.5399084091       -1.5754466057  PROA      92              0.0000000000
      1411        91  SER       CA             17.2532348633       -3.2734603882       -3.4848165512  PROA      92              0.0000000000
      1412        91  SER       HA             17.8437023163       -3.0350732803       -4.3571233749  PROA      92              0.0000000000
      1413        91  SER       CB             16.7938423157       -4.8029637337       -3.6715829372  PROA      92              0.0000000000
      1414        91  SER       HB1            17.7024307251       -5.4323520660       -3.5590803623  PROA      92              0.0000000000
      1415        91  SER       HB2            16.3567047119       -4.8712277412       -4.6906867027  PROA      92              0.0000000000
      1416        91  SER       OG             15.9335880280       -5.2628889084       -2.6854648590  PROA      92              0.0000000000
      1417        91  SER       HG1            15.8621110916       -6.2107028961       -2.8201496601  PROA      92              0.0000000000
      1418        91  SER       C              16.0439205170       -2.3999881744       -3.6471917629  PROA      92              0.0000000000
      1419        91  SER       O              15.5064506531       -1.9713349342       -2.6283271313  PROA      92              0.0000000000
      1420        92  TYR       N              15.6761455536       -2.1704220772       -4.9340181351  PROA      93              0.0000000000
      1421        92  TYR       HN             16.3137264252       -2.5785222054       -5.5828280449  PROA      93              0.0000000000
      1422        92  TYR       CA             14.3588724136       -1.5728154182       -5.2538170815  PROA      93              0.0000000000
      1423        92  TYR       HA             14.4894971848       -0.5753197074       -4.8609566689  PROA      93              0.0000000000
      1424        92  TYR       CB             14.0264854431       -1.5261969566       -6.7883167267  PROA      93              0.0000000000
      1425        92  TYR       HB1            12.9990959167       -1.1154875755       -6.8888578415  PROA      93              0.0000000000
      1426        92  TYR       HB2            14.1481628418       -2.5337920189       -7.2402768135  PROA      93              0.0000000000
      1427        92  TYR       CG             14.8264226913       -0.4806194305       -7.5859131813  PROA      93              0.0000000000
      1428        92  TYR       CD1            15.8879985809       -0.9238491058       -8.4462871552  PROA      93              0.0000000000
      1429        92  TYR       HD1            16.1536693573       -1.9667854309       -8.5363054276  PROA      93              0.0000000000
      1430        92  TYR       CE1            16.5539722443       -0.0290803574       -9.2534055710  PROA      93              0.0000000000
      1431        92  TYR       HE1            17.3574123383       -0.3198968470       -9.9139451981  PROA      93              0.0000000000
      1432        92  TYR       CZ             16.1320037842        1.3345639706       -9.2811079025  PROA      93              0.0000000000
      1433        92  TYR       OH             16.7858009338        2.2971861362      -10.0784263611  PROA      93              0.0000000000
      1434        92  TYR       HH             17.2895812988        1.8784021139      -10.7801561356  PROA      93              0.0000000000
      1435        92  TYR       CD2            14.5741825104        0.9066359997       -7.5118622780  PROA      93              0.0000000000
      1436        92  TYR       HD2            13.7357969284        1.2288218737       -6.9121079445  PROA      93              0.0000000000
      1437        92  TYR       CE2            15.2282686234        1.8206107616       -8.3293590546  PROA      93              0.0000000000
      1438        92  TYR       HE2            14.8968811035        2.8479218483       -8.2945146561  PROA      93              0.0000000000
      1439        92  TYR       C              13.1176767349       -2.1852738857       -4.6232118607  PROA      93              0.0000000000
      1440        92  TYR       O              12.2282867432       -1.4972417355       -4.1823940277  PROA      93              0.0000000000
      1441        93  ALA       N              13.0983333588       -3.5105893612       -4.5750951767  PROA      94              0.0000000000
      1442        93  ALA       HN             13.7168092728       -3.9899306297       -5.1929368973  PROA      94              0.0000000000
      1443        93  ALA       CA             12.1553936005       -4.4146599770       -3.9561324120  PROA      94              0.0000000000
      1444        93  ALA       HA             11.1815528870       -4.1102604866       -4.3102159500  PROA      94              0.0000000000
      1445        93  ALA       CB             12.4431734085       -5.8612875938       -4.3885130882  PROA      94              0.0000000000
      1446        93  ALA       HB1            13.4297580719       -6.2235302925       -4.0283007622  PROA      94              0.0000000000
      1447        93  ALA       HB2            12.4390373230       -5.8651900291       -5.4994988441  PROA      94              0.0000000000
      1448        93  ALA       HB3            11.5729856491       -6.4950504303       -4.1138529778  PROA      94              0.0000000000
      1449        93  ALA       C              11.9293155670       -4.2839097977       -2.4544143677  PROA      94              0.0000000000
      1450        93  ALA       O              10.7725820541       -4.2267169952       -2.1412055492  PROA      94              0.0000000000
      1451        94  ASP       N              12.9885091782       -4.1938910484       -1.6407873631  PROA      95              0.0000000000
      1452        94  ASP       HN             13.9159727097       -4.2833275795       -1.9954994917  PROA      95              0.0000000000
      1453        94  ASP       CA             12.8441829681       -3.6972486973       -0.3068090379  PROA      95              0.0000000000
      1454        94  ASP       HA             11.9579887390       -4.1357393265        0.1276854426  PROA      95              0.0000000000
      1455        94  ASP       CB             14.1461267471       -3.9684028625        0.4977643192  PROA      95              0.0000000000
      1456        94  ASP       HB1            14.1342725754       -3.4093623161        1.4577925205  PROA      95              0.0000000000
      1457        94  ASP       HB2            15.0046968460       -3.7214853764       -0.1626975983  PROA      95              0.0000000000
      1458        94  ASP       CG             14.2646455765       -5.4360847473        0.8183959126  PROA      95              0.0000000000
      1459        94  ASP       OD1            13.2535085678       -6.1630215645        0.8886339068  PROA      95              0.0000000000
      1460        94  ASP       OD2            15.4176378250       -5.8774423599        1.0727806091  PROA      95              0.0000000000
      1461        94  ASP       C              12.4014949799       -2.2183072567       -0.2299814522  PROA      95              0.0000000000
      1462        94  ASP       O              11.6104059219       -1.8092191219        0.5788462162  PROA      95              0.0000000000
      1463        95  PHE       N              12.9989118576       -1.3618695736       -1.0853831768  PROA      96              0.0000000000
      1464        95  PHE       HN             13.5505332947       -1.7810158730       -1.8023488522  PROA      96              0.0000000000
      1465        95  PHE       CA             12.9350318909        0.0715952441       -1.0509103537  PROA      96              0.0000000000
      1466        95  PHE       HA             13.1658573151        0.2515169084       -0.0113200033  PROA      96              0.0000000000
      1467        95  PHE       CB             13.9493408203        0.5448702574       -2.0355024338  PROA      96              0.0000000000
      1468        95  PHE       HB1            13.7478981018        0.0749692693       -3.0218768120  PROA      96              0.0000000000
      1469        95  PHE       HB2            14.9773473740        0.3188726902       -1.6799061298  PROA      96              0.0000000000
      1470        95  PHE       CG             13.9966897964        2.0155825615       -2.3871278763  PROA      96              0.0000000000
      1471        95  PHE       CD1            14.3579750061        2.8766229153       -1.3081713915  PROA      96              0.0000000000
      1472        95  PHE       HD1            14.4829759598        2.3958663940       -0.3491884768  PROA      96              0.0000000000
      1473        95  PHE       CE1            14.6580305099        4.2379302979       -1.5295790434  PROA      96              0.0000000000
      1474        95  PHE       HE1            15.0110359192        4.7554626465       -0.6498358846  PROA      96              0.0000000000
      1475        95  PHE       CZ             14.5758256912        4.6655416489       -2.8007738590  PROA      96              0.0000000000
      1476        95  PHE       HZ             14.6869287491        5.7271337509       -2.9653310776  PROA      96              0.0000000000
      1477        95  PHE       CD2            13.9088573456        2.5990903378       -3.6340832710  PROA      96              0.0000000000
      1478        95  PHE       HD2            13.6170549393        1.9351216555       -4.4343314171  PROA      96              0.0000000000
      1479        95  PHE       CE2            14.1958475113        3.9212601185       -3.8613615036  PROA      96              0.0000000000
      1480        95  PHE       HE2            14.0145721436        4.2800722122       -4.8637552261  PROA      96              0.0000000000
      1481        95  PHE       C              11.5935745239        0.7543638945       -1.1566221714  PROA      96              0.0000000000
      1482        95  PHE       O              11.0758686066        1.5304859877       -0.3192452490  PROA      96              0.0000000000
      1483        96  TYR       N              10.8653802872        0.3350425065       -2.1676714420  PROA      97              0.0000000000
      1484        96  TYR       HN             11.2682876587       -0.1663795859       -2.9294130802  PROA      97              0.0000000000
      1485        96  TYR       CA              9.4376192093        0.6141952872       -2.3989100456  PROA      97              0.0000000000
      1486        96  TYR       HA              9.2587327957        1.6725397110       -2.2792975903  PROA      97              0.0000000000
      1487        96  TYR       CB              8.9869022369        0.1674512178       -3.8015031815  PROA      97              0.0000000000
      1488        96  TYR       HB1             7.9406456947        0.5145776868       -3.9399657249  PROA      97              0.0000000000
      1489        96  TYR       HB2             8.9973106384       -0.9409909248       -3.8761258125  PROA      97              0.0000000000
      1490        96  TYR       CG              9.7860002518        0.7134426236       -4.8630595207  PROA      97              0.0000000000
      1491        96  TYR       CD1            10.3283920288        2.0373671055       -4.7917332649  PROA      97              0.0000000000
      1492        96  TYR       HD1            10.2891111374        2.7081377506       -3.9462015629  PROA      97              0.0000000000
      1493        96  TYR       CE1            10.9330692291        2.5216910839       -5.9647836685  PROA      97              0.0000000000
      1494        96  TYR       HE1            11.4715824127        3.4558265209       -5.9031772614  PROA      97              0.0000000000
      1495        96  TYR       CZ             11.0661115646        1.7602097988       -7.1503825188  PROA      97              0.0000000000
      1496        96  TYR       OH             11.6912689209        2.3095581532       -8.2753887177  PROA      97              0.0000000000
      1497        96  TYR       HH             12.1785640717        3.0939111710       -8.0128364563  PROA      97              0.0000000000
      1498        96  TYR       CD2             9.8856210709       -0.0363037549       -6.0195131302  PROA      97              0.0000000000
      1499        96  TYR       HD2             9.4497785568       -1.0244503021       -6.0168018341  PROA      97              0.0000000000
      1500        96  TYR       CE2            10.4913053513        0.5072653294       -7.1568336487  PROA      97              0.0000000000
      1501        96  TYR       HE2            10.4873695374       -0.0411264449       -8.0872373581  PROA      97              0.0000000000
      1502        96  TYR       C               8.5450534821        0.0863092095       -1.2759103775  PROA      97              0.0000000000
      1503        96  TYR       O               7.7111692429        0.8948937058       -0.8430826068  PROA      97              0.0000000000
      1504        97  GLN       N               8.7566671371       -1.1676906347       -0.7772003412  PROA      98              0.0000000000
      1505        97  GLN       HN              9.6427097321       -1.5707262754       -0.9928367138  PROA      98              0.0000000000
      1506        97  GLN       CA              8.0458354950       -1.7737371922        0.3252554238  PROA      98              0.0000000000
      1507        97  GLN       HA              7.0199508667       -1.6092242002        0.0304725207  PROA      98              0.0000000000
      1508        97  GLN       CB              8.4951086044       -3.3017654419        0.4351019859  PROA      98              0.0000000000
      1509        97  GLN       HB1             8.1445617676       -3.5949101448        1.4477734566  PROA      98              0.0000000000
      1510        97  GLN       HB2             9.5900230408       -3.4526958466        0.5478090644  PROA      98              0.0000000000
      1511        97  GLN       CG              7.8812155724       -4.2194843292       -0.6888182759  PROA      98              0.0000000000
      1512        97  GLN       HG1             7.8724384308       -5.2009634972       -0.1682970375  PROA      98              0.0000000000
      1513        97  GLN       HG2             8.6108703613       -4.2331938744       -1.5265153646  PROA      98              0.0000000000
      1514        97  GLN       CD              6.4749469757       -3.8439507484       -1.1364263296  PROA      98              0.0000000000
      1515        97  GLN       OE1             5.5257029533       -3.8997027874       -0.3028120697  PROA      98              0.0000000000
      1516        97  GLN       NE2             6.2062182426       -3.6121239662       -2.4317276478  PROA      98              0.0000000000
      1517        97  GLN       HE21            7.0053648949       -3.6125895977       -3.0328636169  PROA      98              0.0000000000
      1518        97  GLN       HE22            5.2449240685       -3.5940294266       -2.7066576481  PROA      98              0.0000000000
      1519        97  GLN       C               8.2473707199       -0.9255445004        1.5892435312  PROA      98              0.0000000000
      1520        97  GLN       O               7.3270606995       -0.7823867798        2.4226729870  PROA      98              0.0000000000
      1521        98  LEU       N               9.5561923981       -0.5580110550        1.7825844288  PROA      99              0.0000000000
      1522        98  LEU       HN             10.3426904678       -0.7999309301        1.2196422815  PROA      99              0.0000000000
      1523        98  LEU       CA             10.0036096573        0.2346047163        2.9077706337  PROA      99              0.0000000000
      1524        98  LEU       HA              9.6663351059       -0.2729487121        3.7994182110  PROA      99              0.0000000000
      1525        98  LEU       CB             11.5670385361        0.4054771662        2.9150609970  PROA      99              0.0000000000
      1526        98  LEU       HB1            11.9531097412        0.6988000274        1.9154453278  PROA      99              0.0000000000
      1527        98  LEU       HB2            12.0110864639       -0.5750288963        3.1902885437  PROA      99              0.0000000000
      1528        98  LEU       CG             12.0933895111        1.3432456255        3.9736542702  PROA      99              0.0000000000
      1529        98  LEU       HG             11.6517477036        2.3474028111        3.7977519035  PROA      99              0.0000000000
      1530        98  LEU       CD1            11.8549480438        0.7331759334        5.3665924072  PROA      99              0.0000000000
      1531        98  LEU       HD11           12.1015977859       -0.3491829038        5.3220486641  PROA      99              0.0000000000
      1532        98  LEU       HD12           10.7970790863        0.7682201862        5.7042388916  PROA      99              0.0000000000
      1533        98  LEU       HD13           12.4330615997        1.1252306700        6.2305364609  PROA      99              0.0000000000
      1534        98  LEU       CD2            13.6582241058        1.6083747149        3.8091614246  PROA      99              0.0000000000
      1535        98  LEU       HD21           14.1898965836        0.6332622766        3.8374700546  PROA      99              0.0000000000
      1536        98  LEU       HD22           13.9522686005        2.3783347607        4.5541582108  PROA      99              0.0000000000
      1537        98  LEU       HD23           13.7646780014        2.0202963352        2.7828528881  PROA      99              0.0000000000
      1538        98  LEU       C               9.3033924103        1.6136537790        2.9561817646  PROA      99              0.0000000000
      1539        98  LEU       O               8.7907247543        2.0892207623        3.9547572136  PROA      99              0.0000000000
      1540        99  ALA       N               9.2238931656        2.3130273819        1.8334177732  PROA      100             0.0000000000
      1541        99  ALA       HN              9.6397447586        2.0410220623        0.9690743685  PROA      100             0.0000000000
      1542        99  ALA       CA              8.4833765030        3.6271700859        1.8820130825  PROA      100             0.0000000000
      1543        99  ALA       HA              8.8356227875        4.2850227356        2.6627514362  PROA      100             0.0000000000
      1544        99  ALA       CB              8.5714340210        4.2627253532        0.4532850981  PROA      100             0.0000000000
      1545        99  ALA       HB1             8.0876836777        5.2614941597        0.4006810188  PROA      100             0.0000000000
      1546        99  ALA       HB2             7.9935126305        3.6645562649       -0.2832757235  PROA      100             0.0000000000
      1547        99  ALA       HB3             9.6043004990        4.3715929985        0.0587533563  PROA      100             0.0000000000
      1548        99  ALA       C               7.0784645081        3.5670928955        2.2974083424  PROA      100             0.0000000000
      1549        99  ALA       O               6.5636014938        4.4670677185        2.9981033802  PROA      100             0.0000000000
      1550       100  GLY       N               6.3019042015        2.5224111080        1.8738086224  PROA      101             0.0000000000
      1551       100  GLY       HN              6.5878872871        1.9126650095        1.1386675835  PROA      101             0.0000000000
      1552       100  GLY       CA              4.9705438614        2.2441017628        2.3368449211  PROA      101             0.0000000000
      1553       100  GLY       HA1             4.5798935890        1.3848541975        1.8119773865  PROA      101             0.0000000000
      1554       100  GLY       HA2             4.3491964340        3.1118984222        2.1717510223  PROA      101             0.0000000000
      1555       100  GLY       C               4.8327646255        1.9891881943        3.7742516994  PROA      101             0.0000000000
      1556       100  GLY       O               3.8605456352        2.2999286652        4.4124507904  PROA      101             0.0000000000
      1557       101  VAL       N               5.8682355881        1.2807754278        4.3962197304  PROA      102             0.0000000000
      1558       101  VAL       HN              6.5989398956        1.0981031656        3.7429885864  PROA      102             0.0000000000
      1559       101  VAL       CA              5.9541654587        1.0266803503        5.8373246193  PROA      102             0.0000000000
      1560       101  VAL       HA              5.0247459412        0.4917657077        5.9655675888  PROA      102             0.0000000000
      1561       101  VAL       CB              6.9979157448        0.0230509173        6.2163424492  PROA      102             0.0000000000
      1562       101  VAL       HB              7.9263706207       -0.1060811430        5.6200051308  PROA      102             0.0000000000
      1563       101  VAL       CG1             7.7003870010        0.1575573981        7.5808882713  PROA      102             0.0000000000
      1564       101  VAL       HG11            8.2149524689        1.1421831846        7.5734395981  PROA      102             0.0000000000
      1565       101  VAL       HG12            8.4263420105       -0.6587113142        7.7834110260  PROA      102             0.0000000000
      1566       101  VAL       HG13            6.9047856331        0.1901363134        8.3556642532  PROA      102             0.0000000000
      1567       101  VAL       CG2             6.4031634331       -1.4171725512        6.1016759872  PROA      102             0.0000000000
      1568       101  VAL       HG21            5.7947807312       -1.4650123119        5.1732888222  PROA      102             0.0000000000
      1569       101  VAL       HG22            5.7165141106       -1.5981667042        6.9561200142  PROA      102             0.0000000000
      1570       101  VAL       HG23            7.1004300117       -2.2815768719        6.1324267387  PROA      102             0.0000000000
      1571       101  VAL       C               6.0561943054        2.3169562817        6.6433892250  PROA      102             0.0000000000
      1572       101  VAL       O               5.3713159561        2.4991283417        7.6553816795  PROA      102             0.0000000000
      1573       102  VAL       N               6.8609185219        3.3194627762        6.1977968216  PROA      103             0.0000000000
      1574       102  VAL       HN              7.2758455276        3.0667731762        5.3271689415  PROA      103             0.0000000000
      1575       102  VAL       CA              6.9279627800        4.6798682213        6.6421589851  PROA      103             0.0000000000
      1576       102  VAL       HA              7.0137104988        4.6601657867        7.7185697556  PROA      103             0.0000000000
      1577       102  VAL       CB              8.1365661621        5.3877029419        6.0357117653  PROA      103             0.0000000000
      1578       102  VAL       HB              8.1327905655        5.3518853188        4.9252958298  PROA      103             0.0000000000
      1579       102  VAL       CG1             8.1076841354        6.8894262314        6.2468976974  PROA      103             0.0000000000
      1580       102  VAL       HG11            8.2139425278        7.1883673668        7.3116345406  PROA      103             0.0000000000
      1581       102  VAL       HG12            7.2207117081        7.4601697922        5.8978238106  PROA      103             0.0000000000
      1582       102  VAL       HG13            8.9178314209        7.3834748268        5.6690592766  PROA      103             0.0000000000
      1583       102  VAL       CG2             9.3724145889        4.7494578362        6.5570163727  PROA      103             0.0000000000
      1584       102  VAL       HG21           10.2344093323        5.4322834015        6.3987898827  PROA      103             0.0000000000
      1585       102  VAL       HG22            9.5742044449        3.7272031307        6.1715340614  PROA      103             0.0000000000
      1586       102  VAL       HG23            9.2467203140        4.5333890915        7.6395306587  PROA      103             0.0000000000
      1587       102  VAL       C               5.6629424095        5.4194655418        6.3656563759  PROA      103             0.0000000000
      1588       102  VAL       O               5.2095618248        6.2156829834        7.2282233238  PROA      103             0.0000000000
      1589       103  ALA       N               4.9927530289        5.3621802330        5.1769390106  PROA      104             0.0000000000
      1590       103  ALA       HN              5.4024648666        4.8855690956        4.4029960632  PROA      104             0.0000000000
      1591       103  ALA       CA              3.7103593349        6.0195693970        4.8807234764  PROA      104             0.0000000000
      1592       103  ALA       HA              3.8406891823        7.0915055275        4.8615708351  PROA      104             0.0000000000
      1593       103  ALA       CB              3.0667679310        5.3865165710        3.6242167950  PROA      104             0.0000000000
      1594       103  ALA       HB1             3.6501309872        5.6598935127        2.7190794945  PROA      104             0.0000000000
      1595       103  ALA       HB2             2.0483198166        5.8045067787        3.4746553898  PROA      104             0.0000000000
      1596       103  ALA       HB3             2.9745156765        4.2803831100        3.6719486713  PROA      104             0.0000000000
      1597       103  ALA       C               2.6022851467        5.7567253113        5.9569554329  PROA      104             0.0000000000
      1598       103  ALA       O               1.9292877913        6.6640548706        6.4300675392  PROA      104             0.0000000000
      1599       104  VAL       N               2.4169096947        4.4821224213        6.3626675606  PROA      105             0.0000000000
      1600       104  VAL       HN              2.9948348999        3.7536361217        6.0030584335  PROA      105             0.0000000000
      1601       104  VAL       CA              1.5693303347        3.9929523468        7.4866933823  PROA      105             0.0000000000
      1602       104  VAL       HA              0.5509909391        4.2292733192        7.2155160904  PROA      105             0.0000000000
      1603       104  VAL       CB              1.5313613415        2.4698121548        7.6258926392  PROA      105             0.0000000000
      1604       104  VAL       HB              2.5795907974        2.2077467442        7.8844609261  PROA      105             0.0000000000
      1605       104  VAL       CG1             0.6209135652        1.9494624138        8.7771739960  PROA      105             0.0000000000
      1606       104  VAL       HG11           -0.4343281686        2.0672655106        8.4502058029  PROA      105             0.0000000000
      1607       104  VAL       HG12            0.6857309937        2.4735033512        9.7546710968  PROA      105             0.0000000000
      1608       104  VAL       HG13            0.6996050477        0.8892998099        9.0999488831  PROA      105             0.0000000000
      1609       104  VAL       CG2             1.1545295715        1.7839250565        6.3155121803  PROA      105             0.0000000000
      1610       104  VAL       HG21            1.1734054089        0.7063353658        6.5852618217  PROA      105             0.0000000000
      1611       104  VAL       HG22            1.7931984663        1.9712929726        5.4259524345  PROA      105             0.0000000000
      1612       104  VAL       HG23            0.1151273400        2.0039913654        5.9906506538  PROA      105             0.0000000000
      1613       104  VAL       C               1.9093132019        4.6456661224        8.8193683624  PROA      105             0.0000000000
      1614       104  VAL       O               1.0315338373        5.2378640175        9.4908809662  PROA      105             0.0000000000
      1615       105  GLU       N               3.1399037838        4.7253866196        9.1010847092  PROA      106             0.0000000000
      1616       105  GLU       HN              3.7443418503        4.2382764816        8.4754743576  PROA      106             0.0000000000
      1617       105  GLU       CA              3.7247030735        5.4061679840       10.2502241135  PROA      106             0.0000000000
      1618       105  GLU       HA              3.2466082573        5.1370587349       11.1804962158  PROA      106             0.0000000000
      1619       105  GLU       CB              5.1971993446        5.0713334084       10.4093475342  PROA      106             0.0000000000
      1620       105  GLU       HB1             5.6218776703        5.3897876740        9.4333581924  PROA      106             0.0000000000
      1621       105  GLU       HB2             5.3634386063        3.9747738838       10.4744787216  PROA      106             0.0000000000
      1622       105  GLU       CG              5.9249291420        5.9129400253       11.4827127457  PROA      106             0.0000000000
      1623       105  GLU       HG1             5.2288761139        5.8186841011       12.3434953690  PROA      106             0.0000000000
      1624       105  GLU       HG2             5.9923977852        6.9160428047       11.0098972321  PROA      106             0.0000000000
      1625       105  GLU       CD              7.2999086380        5.3631005287       11.8395366669  PROA      106             0.0000000000
      1626       105  GLU       OE1             7.4871039391        4.8638086319       12.9943609238  PROA      106             0.0000000000
      1627       105  GLU       OE2             8.1588869095        5.4148645401       10.9465274811  PROA      106             0.0000000000
      1628       105  GLU       C               3.3640196323        6.9468922615       10.3512210846  PROA      106             0.0000000000
      1629       105  GLU       O               2.8445532322        7.4080204964       11.3937253952  PROA      106             0.0000000000
      1630       106  VAL       N               3.6437742710        7.7354459763        9.2462387085  PROA      107             0.0000000000
      1631       106  VAL       HN              4.0916590691        7.2761301994        8.4830627441  PROA      107             0.0000000000
      1632       106  VAL       CA              3.5772049427        9.1444702148        9.4016189575  PROA      107             0.0000000000
      1633       106  VAL       HA              3.8928723335        9.4271602631       10.3950176239  PROA      107             0.0000000000
      1634       106  VAL       CB              4.4364638329        9.9636707306        8.4303293228  PROA      107             0.0000000000
      1635       106  VAL       HB              4.4888615608       11.0418252945        8.6933097839  PROA      107             0.0000000000
      1636       106  VAL       CG1             5.9429874420        9.7482538223        8.7150077820  PROA      107             0.0000000000
      1637       106  VAL       HG11            6.2297682762        9.9813556671        9.7627382278  PROA      107             0.0000000000
      1638       106  VAL       HG12            6.5632104874       10.4011878967        8.0643768311  PROA      107             0.0000000000
      1639       106  VAL       HG13            6.2442150116        8.7115945816        8.4524793625  PROA      107             0.0000000000
      1640       106  VAL       CG2             4.1225223541        9.7063417435        7.0028400421  PROA      107             0.0000000000
      1641       106  VAL       HG21            4.0463881493        8.6344327927        6.7208204269  PROA      107             0.0000000000
      1642       106  VAL       HG22            4.8808760643       10.2476644516        6.3977026939  PROA      107             0.0000000000
      1643       106  VAL       HG23            3.1744368076       10.1968755722        6.6948933601  PROA      107             0.0000000000
      1644       106  VAL       C               2.1739549637        9.6223411560        9.1833553314  PROA      107             0.0000000000
      1645       106  VAL       O               1.8394813538       10.7784090042        9.3756313324  PROA      107             0.0000000000
      1646       107  THR       N               1.2140828371        8.6771945953        8.8801565170  PROA      108             0.0000000000
      1647       107  THR       HN              1.4359711409        7.7068281174        8.8239164352  PROA      108             0.0000000000
      1648       107  THR       CA             -0.1902801991        9.0583114624        8.7576370239  PROA      108             0.0000000000
      1649       107  THR       HA             -0.2610499859       10.1358928680        8.7431697845  PROA      108             0.0000000000
      1650       107  THR       CB             -0.9404308796        8.5492162704        7.5672984123  PROA      108             0.0000000000
      1651       107  THR       HB             -2.0347175598        8.6891498566        7.6987361908  PROA      108             0.0000000000
      1652       107  THR       OG1            -0.5803963542        7.1859245300        7.3550772667  PROA      108             0.0000000000
      1653       107  THR       HG1             0.2726590037        7.1615090370        6.9154176712  PROA      108             0.0000000000
      1654       107  THR       CG2            -0.5655280352        9.3751144409        6.3177928925  PROA      108             0.0000000000
      1655       107  THR       HG21           -0.9366065264        8.7862682343        5.4518351555  PROA      108             0.0000000000
      1656       107  THR       HG22            0.5280759931        9.5709438324        6.3191666603  PROA      108             0.0000000000
      1657       107  THR       HG23           -1.0662808418       10.3615703583        6.4201278687  PROA      108             0.0000000000
      1658       107  THR       C              -0.8797153831        8.7535057068       10.0436134338  PROA      108             0.0000000000
      1659       107  THR       O              -2.0625755787        9.0058803558       10.1408128738  PROA      108             0.0000000000
      1660       108  GLY       N              -0.1691290140        8.2762899399       10.9934244156  PROA      109             0.0000000000
      1661       108  GLY       HN              0.8046589494        8.2523536682       10.7808847427  PROA      109             0.0000000000
      1662       108  GLY       CA             -0.6432952881        7.8896102905       12.3132667542  PROA      109             0.0000000000
      1663       108  GLY       HA1            -1.4022823572        8.6117906570       12.5755538940  PROA      109             0.0000000000
      1664       108  GLY       HA2             0.2222151160        8.0064640045       12.9485912323  PROA      109             0.0000000000
      1665       108  GLY       C              -1.1237912178        6.4916749001       12.4565477371  PROA      109             0.0000000000
      1666       108  GLY       O              -1.8096156120        6.0489754677       13.4285831451  PROA      109             0.0000000000
      1667       109  GLY       N              -0.8275555372        5.5812273026       11.4730987549  PROA      110             0.0000000000
      1668       109  GLY       HN             -0.3354699016        5.8797497749       10.6590080261  PROA      110             0.0000000000
      1669       109  GLY       CA             -1.3748821020        4.1772284508       11.5136060715  PROA      110             0.0000000000
      1670       109  GLY       HA1            -1.2933773994        3.8462853432       10.4887962341  PROA      110             0.0000000000
      1671       109  GLY       HA2            -2.3745729923        4.1536397934       11.9216022491  PROA      110             0.0000000000
      1672       109  GLY       C              -0.5481047034        3.1849784851       12.4251937866  PROA      110             0.0000000000
      1673       109  GLY       O               0.3322811723        3.6179325581       13.1874809265  PROA      110             0.0000000000
      1674       110  PRO       N              -0.8045500517        1.8802266121       12.3341197968  PROA      111             0.0000000000
      1675       110  PRO       CD             -1.9462040663        1.2828896046       11.6126270294  PROA      111             0.0000000000
      1676       110  PRO       HD1            -1.6137205362        1.3186507225       10.5531473160  PROA      111             0.0000000000
      1677       110  PRO       HD2            -2.8546013832        1.9056928158       11.7584047318  PROA      111             0.0000000000
      1678       110  PRO       CA              0.0620181933        0.7823234200       12.8710975647  PROA      111             0.0000000000
      1679       110  PRO       HA             -0.1268506497        0.7774031162       13.9344434738  PROA      111             0.0000000000
      1680       110  PRO       CB             -0.5779867172       -0.4974756241       12.2179079056  PROA      111             0.0000000000
      1681       110  PRO       HB1            -0.5509479642       -1.3509863615       12.9286184311  PROA      111             0.0000000000
      1682       110  PRO       HB2            -0.0797559768       -0.4988864064       11.2248897552  PROA      111             0.0000000000
      1683       110  PRO       CG             -2.0376267433       -0.1552992165       12.1461334229  PROA      111             0.0000000000
      1684       110  PRO       HG1            -2.7406656742       -0.6341575980       11.4314641953  PROA      111             0.0000000000
      1685       110  PRO       HG2            -2.4763050079       -0.0992829055       13.1653213501  PROA      111             0.0000000000
      1686       110  PRO       C               1.5693185329        0.8570387959       12.6845560074  PROA      111             0.0000000000
      1687       110  PRO       O               1.9817326069        1.3598588705       11.6623220444  PROA      111             0.0000000000
      1688       111  GLU       N               2.3312773705        0.2874038219       13.5902929306  PROA      112             0.0000000000
      1689       111  GLU       HN              1.9323344231       -0.0727494732       14.4300212860  PROA      112             0.0000000000
      1690       111  GLU       CA              3.7533595562        0.0009063634       13.4865388870  PROA      112             0.0000000000
      1691       111  GLU       HA              4.2808356285        0.6522716284       12.8054418564  PROA      112             0.0000000000
      1692       111  GLU       CB              4.2821912766       -0.0292315129       14.9339904785  PROA      112             0.0000000000
      1693       111  GLU       HB1             5.3788237572       -0.2024491876       14.8925971985  PROA      112             0.0000000000
      1694       111  GLU       HB2             3.7863278389       -0.8067089915       15.5536432266  PROA      112             0.0000000000
      1695       111  GLU       CG              4.0799026489        1.2071398497       15.7589635849  PROA      112             0.0000000000
      1696       111  GLU       HG1             2.9919447899        1.3046121597       15.9618606567  PROA      112             0.0000000000
      1697       111  GLU       HG2             4.6109576225        2.0668535233       15.2972335815  PROA      112             0.0000000000
      1698       111  GLU       CD              4.7285785675        0.9814827442       17.1578159332  PROA      112             0.0000000000
      1699       111  GLU       OE1             3.9991939068        0.4625985026       18.0674037933  PROA      112             0.0000000000
      1700       111  GLU       OE2             5.8768024445        1.4214549065       17.4498806000  PROA      112             0.0000000000
      1701       111  GLU       C               3.9625375271       -1.3511147499       12.8042278290  PROA      112             0.0000000000
      1702       111  GLU       O               4.4260644913       -2.3286092281       13.4517498016  PROA      112             0.0000000000
      1703       112  VAL       N               3.6938285828       -1.5371752977       11.4595613480  PROA      113             0.0000000000
      1704       112  VAL       HN              3.3919169903       -0.7536615133       10.9220075607  PROA      113             0.0000000000
      1705       112  VAL       CA              3.8775901794       -2.7847962379       10.6837320328  PROA      113             0.0000000000
      1706       112  VAL       HA              3.2181899548       -3.4665434361       11.2002706528  PROA      113             0.0000000000
      1707       112  VAL       CB              3.3169102669       -2.6256332397        9.2407407761  PROA      113             0.0000000000
      1708       112  VAL       HB              3.9576327801       -1.8741059303        8.7318181992  PROA      113             0.0000000000
      1709       112  VAL       CG1             3.3397948742       -3.9733338356        8.4388942719  PROA      113             0.0000000000
      1710       112  VAL       HG11            2.9170637131       -3.9096741676        7.4134349823  PROA      113             0.0000000000
      1711       112  VAL       HG12            2.8161833286       -4.8007230759        8.9638500214  PROA      113             0.0000000000
      1712       112  VAL       HG13            4.3902049065       -4.3143296242        8.3177251816  PROA      113             0.0000000000
      1713       112  VAL       CG2             1.8731075525       -2.0785036087        9.3733730316  PROA      113             0.0000000000
      1714       112  VAL       HG21            1.2230216265       -2.7969090939        9.9170665741  PROA      113             0.0000000000
      1715       112  VAL       HG22            1.4569966793       -2.1796190739        8.3482151031  PROA      113             0.0000000000
      1716       112  VAL       HG23            1.7865993977       -1.0076235533        9.6563091278  PROA      113             0.0000000000
      1717       112  VAL       C               5.3230719566       -3.2244658470       10.6199884415  PROA      113             0.0000000000
      1718       112  VAL       O               6.1065068245       -2.5151493549       10.0109128952  PROA      113             0.0000000000
      1719       113  PRO       N               5.6953101158       -4.3998169899       11.0193862915  PROA      114             0.0000000000
      1720       113  PRO       CD              4.8950953484       -5.2093191147       11.8950271606  PROA      114             0.0000000000
      1721       113  PRO       HD1             4.4747586250       -5.8976697922       11.1309518814  PROA      114             0.0000000000
      1722       113  PRO       HD2             4.1436300278       -4.7321400642       12.5597991943  PROA      114             0.0000000000
      1723       113  PRO       CA              7.0192561150       -4.9873890877       10.9869537354  PROA      114             0.0000000000
      1724       113  PRO       HA              7.6324057579       -4.2887768745       11.5368518829  PROA      114             0.0000000000
      1725       113  PRO       CB              6.9608421326       -6.3491015434       11.7264966965  PROA      114             0.0000000000
      1726       113  PRO       HB1             7.9729933739       -6.6579232216       12.0648746490  PROA      114             0.0000000000
      1727       113  PRO       HB2             6.4857091904       -7.0735998154       11.0310306549  PROA      114             0.0000000000
      1728       113  PRO       CG              5.8850135803       -6.0342140198       12.7555732727  PROA      114             0.0000000000
      1729       113  PRO       HG1             5.3822355270       -6.9300594330       13.1786518097  PROA      114             0.0000000000
      1730       113  PRO       HG2             6.2434239388       -5.3584284782       13.5612878799  PROA      114             0.0000000000
      1731       113  PRO       C               7.6026473045       -5.2375092506        9.6260585785  PROA      114             0.0000000000
      1732       113  PRO       O               6.8603949547       -5.6845908165        8.7475891113  PROA      114             0.0000000000
      1733       114  PHE       N               8.8743619919       -4.9635572433        9.3607425690  PROA      115             0.0000000000
      1734       114  PHE       HN              9.4683485031       -4.5273060799       10.0322151184  PROA      115             0.0000000000
      1735       114  PHE       CA              9.4286909103       -5.0647459030        8.0073518753  PROA      115             0.0000000000
      1736       114  PHE       HA              8.7859077454       -5.5456104279        7.2848567963  PROA      115             0.0000000000
      1737       114  PHE       CB              9.6324958801       -3.5443489552        7.4628162384  PROA      115             0.0000000000
      1738       114  PHE       HB1            10.2439727783       -3.0445208549        8.2442188263  PROA      115             0.0000000000
      1739       114  PHE       HB2             8.6884937286       -2.9586572647        7.4507470131  PROA      115             0.0000000000
      1740       114  PHE       CG             10.2743606567       -3.4165394306        6.1030559540  PROA      115             0.0000000000
      1741       114  PHE       CD1             9.5543937683       -3.7113986015        4.9153623581  PROA      115             0.0000000000
      1742       114  PHE       HD1             8.5264463425       -4.0411009789        4.9473047256  PROA      115             0.0000000000
      1743       114  PHE       CE1            10.2249908447       -3.7164092064        3.6637823582  PROA      115             0.0000000000
      1744       114  PHE       HE1             9.6317701340       -4.1361417770        2.8648364544  PROA      115             0.0000000000
      1745       114  PHE       CZ             11.5793695450       -3.3261201382        3.5623729229  PROA      115             0.0000000000
      1746       114  PHE       HZ             12.0584602356       -3.4458870888        2.6018896103  PROA      115             0.0000000000
      1747       114  PHE       CD2            11.6657857895       -3.1093459129        6.0015797615  PROA      115             0.0000000000
      1748       114  PHE       HD2            12.1546459198       -2.9465124607        6.9507374763  PROA      115             0.0000000000
      1749       114  PHE       CE2            12.3192138672       -3.0767078400        4.7339653969  PROA      115             0.0000000000
      1750       114  PHE       HE2            13.3856000900       -2.9060826302        4.7235789299  PROA      115             0.0000000000
      1751       114  PHE       C              10.7821493149       -5.8922052383        8.0194559097  PROA      115             0.0000000000
      1752       114  PHE       O              11.6185283661       -5.6169028282        8.8610239029  PROA      115             0.0000000000
      1753       115  HSD       N              10.8383722305       -6.9201755524        7.1685490608  PROA      116             0.0000000000
      1754       115  HSD       HN             10.1157550812       -7.0167622566        6.4884715080  PROA      116             0.0000000000
      1755       115  HSD       CA             12.0140876770       -7.7764434814        7.0746755600  PROA      116             0.0000000000
      1756       115  HSD       HA             12.6988449097       -7.4704647064        7.8517756462  PROA      116             0.0000000000
      1757       115  HSD       CB             11.7762193680       -9.2771368027        7.3287134171  PROA      116             0.0000000000
      1758       115  HSD       HB1            12.4960575104       -9.9017925262        6.7577857971  PROA      116             0.0000000000
      1759       115  HSD       HB2            10.7773303986       -9.4966163635        6.8946962357  PROA      116             0.0000000000
      1760       115  HSD       ND1            11.1190986633       -9.1243295670        9.8596239090  PROA      116             0.0000000000
      1761       115  HSD       HD1            10.7516889572       -8.1944885254        9.8394699097  PROA      116             0.0000000000
      1762       115  HSD       CG             11.8087062836       -9.6761312485        8.7883558273  PROA      116             0.0000000000
      1763       115  HSD       CE1            11.5379581451       -9.9112863541       11.0068941116  PROA      116             0.0000000000
      1764       115  HSD       HE1            11.1311178207       -9.7774858475       12.0092306137  PROA      116             0.0000000000
      1765       115  HSD       NE2            12.2726564407      -10.8863296509       10.6164808273  PROA      116             0.0000000000
      1766       115  HSD       CD2            12.4035749435      -10.7682933807        9.2764110565  PROA      116             0.0000000000
      1767       115  HSD       HD2            13.1030368805      -11.4510841370        8.8101081848  PROA      116             0.0000000000
      1768       115  HSD       C              12.6641864777       -7.5264081955        5.7228221893  PROA      116             0.0000000000
      1769       115  HSD       O              11.8793077469       -7.6527309418        4.7939209938  PROA      116             0.0000000000
      1770       116  PRO       N              13.9594211578       -7.1816730499        5.5337038040  PROA      117             0.0000000000
      1771       116  PRO       CD             14.8168649673       -6.5947070122        6.5473270416  PROA      117             0.0000000000
      1772       116  PRO       HD1            14.9251689911       -7.1570940018        7.4993314743  PROA      117             0.0000000000
      1773       116  PRO       HD2            14.3964710236       -5.5944480896        6.7862253189  PROA      117             0.0000000000
      1774       116  PRO       CA             14.5021648407       -7.0603179932        4.1797022820  PROA      117             0.0000000000
      1775       116  PRO       HA             13.7489185333       -6.6810855865        3.5050156116  PROA      117             0.0000000000
      1776       116  PRO       CB             15.6967859268       -6.0823850632        4.3910183907  PROA      117             0.0000000000
      1777       116  PRO       HB1            15.3120813370       -5.0403704643        4.3680386543  PROA      117             0.0000000000
      1778       116  PRO       HB2            16.4808406830       -5.9838566780        3.6100752354  PROA      117             0.0000000000
      1779       116  PRO       CG             16.1402130127       -6.5259490013        5.7775802612  PROA      117             0.0000000000
      1780       116  PRO       HG1            16.5529518127       -7.5574188232        5.7836766243  PROA      117             0.0000000000
      1781       116  PRO       HG2            16.7994003296       -5.7907600403        6.2867836952  PROA      117             0.0000000000
      1782       116  PRO       C              15.1030559540       -8.3134698868        3.5713078976  PROA      117             0.0000000000
      1783       116  PRO       O              15.1187810898       -9.3318252563        4.1959686279  PROA      117             0.0000000000
      1784       117  GLY       N              15.5302295685       -8.2256326675        2.2821929455  PROA      118             0.0000000000
      1785       117  GLY       HN             15.3879241943       -7.3202395439        1.8897359371  PROA      118             0.0000000000
      1786       117  GLY       CA             16.1583251953       -9.2483654022        1.5165438652  PROA      118             0.0000000000
      1787       117  GLY       HA1            16.2219638824      -10.1352691650        2.1295294762  PROA      118             0.0000000000
      1788       117  GLY       HA2            17.1319694519       -8.9123640060        1.1917026043  PROA      118             0.0000000000
      1789       117  GLY       C              15.5383872986       -9.5601243973        0.1741787195  PROA      118             0.0000000000
      1790       117  GLY       O              15.8235330582      -10.6381921768       -0.3954958320  PROA      118             0.0000000000
      1791       118  ARG       N              14.6075124741       -8.7768650055       -0.3161516190  PROA      119             0.0000000000
      1792       118  ARG       HN             14.2797527313       -7.9048929214        0.0391622782  PROA      119             0.0000000000
      1793       118  ARG       CA             13.8669433594       -9.1238536835       -1.5266453028  PROA      119             0.0000000000
      1794       118  ARG       HA             13.3978452682      -10.0872449875       -1.3916518688  PROA      119             0.0000000000
      1795       118  ARG       CB             12.6168365479       -8.2216033936       -1.6169781685  PROA      119             0.0000000000
      1796       118  ARG       HB1            12.2118291855       -8.4183292389       -2.6326498985  PROA      119             0.0000000000
      1797       118  ARG       HB2            13.0473861694       -7.2035245895       -1.5053347349  PROA      119             0.0000000000
      1798       118  ARG       CG             11.4671106339       -8.5623188019       -0.7012261152  PROA      119             0.0000000000
      1799       118  ARG       HG1            11.7615070343       -8.8266019821        0.3369483948  PROA      119             0.0000000000
      1800       118  ARG       HG2            10.8804950714       -9.4240760803       -1.0853840113  PROA      119             0.0000000000
      1801       118  ARG       CD             10.4662246704       -7.3803915977       -0.5956470370  PROA      119             0.0000000000
      1802       118  ARG       HD1             9.9614086151       -7.1892237663       -1.5666962862  PROA      119             0.0000000000
      1803       118  ARG       HD2            11.1409206390       -6.5334982872       -0.3468940854  PROA      119             0.0000000000
      1804       118  ARG       NE              9.4432458878       -7.6057815552        0.4831716120  PROA      119             0.0000000000
      1805       118  ARG       HE              8.5361375809       -7.9957127571        0.3247127533  PROA      119             0.0000000000
      1806       118  ARG       CZ              9.7319803238       -7.3614354134        1.7987101078  PROA      119             0.0000000000
      1807       118  ARG       NH1            10.9610805511       -7.1725325584        2.1899435520  PROA      119             0.0000000000
      1808       118  ARG       HH11           11.7013626099       -6.9322805405        1.5620404482  PROA      119             0.0000000000
      1809       118  ARG       HH12           11.1154413223       -7.1118364334        3.1760921478  PROA      119             0.0000000000
      1810       118  ARG       NH2             8.7206335068       -7.3075294495        2.6067187786  PROA      119             0.0000000000
      1811       118  ARG       HH21            7.8028502464       -7.2978386879        2.2097556591  PROA      119             0.0000000000
      1812       118  ARG       HH22            8.7841739655       -7.1298704147        3.5887572765  PROA      119             0.0000000000
      1813       118  ARG       C              14.7148599625       -9.1874351501       -2.7913229465  PROA      119             0.0000000000
      1814       118  ARG       O              15.7202177048       -8.4459095001       -2.9505603313  PROA      119             0.0000000000
      1815       119  GLU       N              14.4499053955      -10.1798849106       -3.6130802631  PROA      120             0.0000000000
      1816       119  GLU       HN             13.6258087158      -10.6885757446       -3.3762121201  PROA      120             0.0000000000
      1817       119  GLU       CA             15.1328172684      -10.4656572342       -4.8334293365  PROA      120             0.0000000000
      1818       119  GLU       HA             16.1936588287      -10.3099632263       -4.7039132118  PROA      120             0.0000000000
      1819       119  GLU       CB             14.8620882034      -11.9254608154       -5.3721580505  PROA      120             0.0000000000
      1820       119  GLU       HB1            15.5215806961      -11.9401874542       -6.2661232948  PROA      120             0.0000000000
      1821       119  GLU       HB2            13.8003139496      -12.0097303391       -5.6881551743  PROA      120             0.0000000000
      1822       119  GLU       CG             15.4285974503      -12.9595956802       -4.3681907654  PROA      120             0.0000000000
      1823       119  GLU       HG1            15.3314027786      -12.6333074570       -3.3106415272  PROA      120             0.0000000000
      1824       119  GLU       HG2            16.5214042664      -13.0698165894       -4.5353541374  PROA      120             0.0000000000
      1825       119  GLU       CD             14.7479553223      -14.3025522232       -4.5492320061  PROA      120             0.0000000000
      1826       119  GLU       OE1            13.4812879562      -14.3430509567       -4.2569799423  PROA      120             0.0000000000
      1827       119  GLU       OE2            15.4008293152      -15.3861112595       -4.7315826416  PROA      120             0.0000000000
      1828       119  GLU       C              14.7215604782       -9.4177370071       -5.8936462402  PROA      120             0.0000000000
      1829       119  GLU       O              13.7624683380       -8.6542873383       -5.8135957718  PROA      120             0.0000000000
      1830       120  ASP       N              15.5450801849       -9.2469558716       -6.9655246735  PROA      121             0.0000000000
      1831       120  ASP       HN             16.4261512756       -9.7026510239       -7.0658478737  PROA      121             0.0000000000
      1832       120  ASP       CA             15.1243505478       -8.6189422607       -8.2496585846  PROA      121             0.0000000000
      1833       120  ASP       HA             14.3275947571       -7.9374394417       -7.9905562401  PROA      121             0.0000000000
      1834       120  ASP       CB             16.3468704224       -8.0809774399       -8.9528903961  PROA      121             0.0000000000
      1835       120  ASP       HB1            16.1103954315       -7.4688773155       -9.8494024277  PROA      121             0.0000000000
      1836       120  ASP       HB2            17.0571231842       -8.9047479630       -9.1793107986  PROA      121             0.0000000000
      1837       120  ASP       CG             17.0563430786       -7.0278792381       -8.0300273895  PROA      121             0.0000000000
      1838       120  ASP       OD1            16.4546966553       -6.2915425301       -7.1782393456  PROA      121             0.0000000000
      1839       120  ASP       OD2            18.2330513000       -6.8045358658       -8.3481750488  PROA      121             0.0000000000
      1840       120  ASP       C              14.4926757812       -9.6309318542       -9.2023735046  PROA      121             0.0000000000
      1841       120  ASP       O              14.4842681885      -10.8764734268       -8.9587383270  PROA      121             0.0000000000
      1842       121  LYS       N              13.8478555679       -9.1266851425      -10.2309942245  PROA      122             0.0000000000
      1843       121  LYS       HN             13.8365535736       -8.1417627335      -10.3852996826  PROA      122             0.0000000000
      1844       121  LYS       CA             13.3084135056      -10.0152149200      -11.3098602295  PROA      122             0.0000000000
      1845       121  LYS       HA             13.9777641296      -10.8539743423      -11.4317283630  PROA      122             0.0000000000
      1846       121  LYS       CB             11.8405056000      -10.3833456039      -11.0855216980  PROA      122             0.0000000000
      1847       121  LYS       HB1            11.5373153687      -10.6121358871      -12.1295766830  PROA      122             0.0000000000
      1848       121  LYS       HB2            11.2131071091       -9.6078748703      -10.5962991714  PROA      122             0.0000000000
      1849       121  LYS       CG             11.5884418488      -11.6045093536      -10.1278371811  PROA      122             0.0000000000
      1850       121  LYS       HG1            10.5158452988      -11.6604719162       -9.8437166214  PROA      122             0.0000000000
      1851       121  LYS       HG2            12.2381753922      -11.6359148026       -9.2271823883  PROA      122             0.0000000000
      1852       121  LYS       CD             11.7732629776      -12.9337463379      -10.8960437775  PROA      122             0.0000000000
      1853       121  LYS       HD1            12.7668352127      -12.7951612473      -11.3734636307  PROA      122             0.0000000000
      1854       121  LYS       HD2            10.9804048538      -12.9355297089      -11.6743068695  PROA      122             0.0000000000
      1855       121  LYS       CE             11.6850471497      -14.2060127258      -10.1482563019  PROA      122             0.0000000000
      1856       121  LYS       HE1            11.7143974304      -15.1790103912      -10.6837320328  PROA      122             0.0000000000
      1857       121  LYS       HE2            10.8546295166      -14.3603162766       -9.4265098572  PROA      122             0.0000000000
      1858       121  LYS       NZ             12.8768558502      -14.2237930298       -9.2426824570  PROA      122             0.0000000000
      1859       121  LYS       HZ1            12.6727762222      -14.8825359344       -8.4642162323  PROA      122             0.0000000000
      1860       121  LYS       HZ2            12.8302392960      -13.3243246078       -8.7226991653  PROA      122             0.0000000000
      1861       121  LYS       HZ3            13.7821950912      -14.5277957916       -9.6544370651  PROA      122             0.0000000000
      1862       121  LYS       C              13.4462728500       -9.1897392273      -12.5998382568  PROA      122             0.0000000000
      1863       121  LYS       O              13.1391716003       -7.9738411903      -12.6342220306  PROA      122             0.0000000000
      1864       122  PRO       N              13.8073329926       -9.7304763794      -13.7435665131  PROA      123             0.0000000000
      1865       122  PRO       CD             13.8356513977      -11.1824378967      -13.9744529724  PROA      123             0.0000000000
      1866       122  PRO       HD1            12.8245677948      -11.6326875687      -13.8779878616  PROA      123             0.0000000000
      1867       122  PRO       HD2            14.6133480072      -11.6820230484      -13.3580732346  PROA      123             0.0000000000
      1868       122  PRO       CA             14.2073411942       -8.9405574799      -14.8833341599  PROA      123             0.0000000000
      1869       122  PRO       HA             14.8121585846       -8.1023626328      -14.5702419281  PROA      123             0.0000000000
      1870       122  PRO       CB             14.8858594894       -9.9461040497      -15.8203926086  PROA      123             0.0000000000
      1871       122  PRO       HB1            15.9783782959      -10.1050682068      -15.6960840225  PROA      123             0.0000000000
      1872       122  PRO       HB2            14.6612863541       -9.8042345047      -16.8991699219  PROA      123             0.0000000000
      1873       122  PRO       CG             14.2820758820      -11.3262557983      -15.3988151550  PROA      123             0.0000000000
      1874       122  PRO       HG1            13.3456211090      -11.5055370331      -15.9691066742  PROA      123             0.0000000000
      1875       122  PRO       HG2            14.8918523788      -12.2200403214      -15.6510896683  PROA      123             0.0000000000
      1876       122  PRO       C              13.0700263977       -8.2815589905      -15.6404647827  PROA      123             0.0000000000
      1877       122  PRO       O              13.4164466858       -7.2920889854      -16.3181686401  PROA      123             0.0000000000
      1878       123  GLU       N              11.7645025253       -8.7594785690      -15.5170536041  PROA      124             0.0000000000
      1879       123  GLU       HN             11.6055889130       -9.6205978394      -15.0403680801  PROA      124             0.0000000000
      1880       123  GLU       CA             10.6488046646       -8.1545143127      -16.2258892059  PROA      124             0.0000000000
      1881       123  GLU       HA             11.0007009506       -7.1336250305      -16.2446899414  PROA      124             0.0000000000
      1882       123  GLU       CB             10.3616495132       -8.8480310440      -17.5477104187  PROA      124             0.0000000000
      1883       123  GLU       HB1             9.3126277924       -8.6013822556      -17.8179702759  PROA      124             0.0000000000
      1884       123  GLU       HB2            10.3201541901       -9.9554262161      -17.4684944153  PROA      124             0.0000000000
      1885       123  GLU       CG             11.2902927399       -8.3126182556      -18.6820411682  PROA      124             0.0000000000
      1886       123  GLU       HG1            12.3088083267       -8.6239976883      -18.3658294678  PROA      124             0.0000000000
      1887       123  GLU       HG2            11.1455955505       -7.2203540802      -18.8246707916  PROA      124             0.0000000000
      1888       123  GLU       CD             10.9687795639       -8.9179897308      -20.0469722748  PROA      124             0.0000000000
      1889       123  GLU       OE1            10.1563653946       -8.3814716339      -20.8675346375  PROA      124             0.0000000000
      1890       123  GLU       OE2            11.6585721970       -9.9427614212      -20.2970371246  PROA      124             0.0000000000
      1891       123  GLU       C               9.3659906387       -8.1817007065      -15.4773101807  PROA      124             0.0000000000
      1892       123  GLU       O               9.0293235779       -9.0494613647      -14.6789999008  PROA      124             0.0000000000
      1893       124  PRO       N               8.5390481949       -7.1579966545      -15.7086210251  PROA      125             0.0000000000
      1894       124  PRO       CD              8.8404855728       -5.8361697197      -16.3543319702  PROA      125             0.0000000000
      1895       124  PRO       HD1             8.9525270462       -6.0758442879      -17.4333705902  PROA      125             0.0000000000
      1896       124  PRO       HD2             9.6960535049       -5.3011255264      -15.8895187378  PROA      125             0.0000000000
      1897       124  PRO       CA              7.1115942001       -7.3212757111      -15.4874105453  PROA      125             0.0000000000
      1898       124  PRO       HA              7.0592699051       -7.2545857430      -14.4107427597  PROA      125             0.0000000000
      1899       124  PRO       CB              6.4433407784       -6.0319318771      -16.0382213593  PROA      125             0.0000000000
      1900       124  PRO       HB1             5.5906443596       -5.7389354706      -15.3890810013  PROA      125             0.0000000000
      1901       124  PRO       HB2             6.0551714897       -6.1540918350      -17.0720119476  PROA      125             0.0000000000
      1902       124  PRO       CG              7.5783009529       -5.0469360352      -16.0837650299  PROA      125             0.0000000000
      1903       124  PRO       HG1             7.3676829338       -4.2271537781      -16.8034305573  PROA      125             0.0000000000
      1904       124  PRO       HG2             7.5934219360       -4.5740308762      -15.0785512924  PROA      125             0.0000000000
      1905       124  PRO       C               6.4349484444       -8.5607404709      -15.9653692245  PROA      125             0.0000000000
      1906       124  PRO       O               6.6198844910       -8.8487491608      -17.1334476471  PROA      125             0.0000000000
      1907       125  PRO       N               5.6459932327       -9.2783126831      -15.2896366119  PROA      126             0.0000000000
      1908       125  PRO       CD              5.6132230759       -9.2022237778      -13.8188924789  PROA      126             0.0000000000
      1909       125  PRO       HD1             5.2967925072       -8.1895093918      -13.4893436432  PROA      126             0.0000000000
      1910       125  PRO       HD2             6.5871400833       -9.4451150894      -13.3426465988  PROA      126             0.0000000000
      1911       125  PRO       CA              4.5884118080      -10.1079292297      -15.8346853256  PROA      126             0.0000000000
      1912       125  PRO       HA              5.0713601112      -10.8406915665      -16.4641456604  PROA      126             0.0000000000
      1913       125  PRO       CB              3.9797744751      -10.8312072754      -14.6244859695  PROA      126             0.0000000000
      1914       125  PRO       HB1             4.3592014313      -11.8659763336      -14.7645215988  PROA      126             0.0000000000
      1915       125  PRO       HB2             2.8793075085      -10.9492053986      -14.5276889801  PROA      126             0.0000000000
      1916       125  PRO       CG              4.5466284752      -10.2080802917      -13.3444347382  PROA      126             0.0000000000
      1917       125  PRO       HG1             3.6880333424       -9.6784162521      -12.8790407181  PROA      126             0.0000000000
      1918       125  PRO       HG2             4.9624800682      -10.9488773346      -12.6284685135  PROA      126             0.0000000000
      1919       125  PRO       C               3.6498470306       -9.3496894836      -16.6159515381  PROA      126             0.0000000000
      1920       125  PRO       O               3.4096832275       -8.1834964752      -16.2009963989  PROA      126             0.0000000000
      1921       126  PRO       N               3.0233304501       -9.8643426895      -17.6519451141  PROA      127             0.0000000000
      1922       126  PRO       CD              3.4324853420      -10.9678869247      -18.4554386139  PROA      127             0.0000000000
      1923       126  PRO       HD1             2.9073567390      -11.8542604446      -18.0396213531  PROA      127             0.0000000000
      1924       126  PRO       HD2             4.5144114494      -11.2084903717      -18.5320320129  PROA      127             0.0000000000
      1925       126  PRO       CA              1.9325901270       -9.1410236359      -18.2996215820  PROA      127             0.0000000000
      1926       126  PRO       HA              2.2965993881       -8.1929082870      -18.6670093536  PROA      127             0.0000000000
      1927       126  PRO       CB              1.5714478493      -10.1540956497      -19.3679161072  PROA      127             0.0000000000
      1928       126  PRO       HB1             0.9837961793       -9.6602973938      -20.1711292267  PROA      127             0.0000000000
      1929       126  PRO       HB2             0.9045813084      -10.9354867935      -18.9447879791  PROA      127             0.0000000000
      1930       126  PRO       CG              2.8113787174      -10.8160190582      -19.8526382446  PROA      127             0.0000000000
      1931       126  PRO       HG1             2.5327610970      -11.7302141190      -20.4191532135  PROA      127             0.0000000000
      1932       126  PRO       HG2             3.2674202919      -10.0882730484      -20.5574302673  PROA      127             0.0000000000
      1933       126  PRO       C               0.6915670037       -8.7599058151      -17.4427032471  PROA      127             0.0000000000
      1934       126  PRO       O               0.3693986535       -9.3270549774      -16.3856697083  PROA      127             0.0000000000
      1935       127  GLU       N              -0.0715406090       -7.7910933495      -18.0427589417  PROA      128             0.0000000000
      1936       127  GLU       HN              0.3372928202       -7.4377746582      -18.8806304932  PROA      128             0.0000000000
      1937       127  GLU       CA             -1.3682769537       -7.2254071236      -17.6011924744  PROA      128             0.0000000000
      1938       127  GLU       HA             -1.1635748148       -6.6017971039      -16.7435150146  PROA      128             0.0000000000
      1939       127  GLU       CB             -1.8334251642       -6.3190855980      -18.7773036957  PROA      128             0.0000000000
      1940       127  GLU       HB1            -2.8420045376       -5.9883418083      -18.4491329193  PROA      128             0.0000000000
      1941       127  GLU       HB2            -2.0539422035       -6.8423366547      -19.7322406769  PROA      128             0.0000000000
      1942       127  GLU       CG             -0.9408488274       -5.0832347870      -18.9148826599  PROA      128             0.0000000000
      1943       127  GLU       HG1            -0.1204488128       -5.4535899162      -19.5661125183  PROA      128             0.0000000000
      1944       127  GLU       HG2            -0.5639110208       -4.6708774567      -17.9545688629  PROA      128             0.0000000000
      1945       127  GLU       CD             -1.6568188667       -3.9681434631      -19.5714416504  PROA      128             0.0000000000
      1946       127  GLU       OE1            -2.2816486359       -3.1547527313      -18.8304004669  PROA      128             0.0000000000
      1947       127  GLU       OE2            -1.4853758812       -3.7989130020      -20.8477096558  PROA      128             0.0000000000
      1948       127  GLU       C              -2.4346668720       -8.1523780823      -17.0222854614  PROA      128             0.0000000000
      1949       127  GLU       O              -2.4850275517       -9.2939949036      -17.4461269379  PROA      128             0.0000000000
      1950       128  GLY       N              -3.2898361683       -7.6217975616      -16.1540126801  PROA      129             0.0000000000
      1951       128  GLY       HN             -2.9765362740       -6.7119965553      -15.8930244446  PROA      129             0.0000000000
      1952       128  GLY       CA             -4.4410281181       -8.3212203979      -15.6691236496  PROA      129             0.0000000000
      1953       128  GLY       HA1            -4.7285346985       -9.1611948013      -16.2840900421  PROA      129             0.0000000000
      1954       128  GLY       HA2            -5.2846117020       -7.6473684311      -15.6428346634  PROA      129             0.0000000000
      1955       128  GLY       C              -4.2519750595       -9.0816001892      -14.3367290497  PROA      129             0.0000000000
      1956       128  GLY       O              -4.8956899643      -10.0910129547      -14.1121730804  PROA      129             0.0000000000
      1957       129  ARG       N              -3.4096853733       -8.5403509140      -13.4458608627  PROA      130             0.0000000000
      1958       129  ARG       HN             -2.8963305950       -7.7142748833      -13.6651220322  PROA      130             0.0000000000
      1959       129  ARG       CA             -3.1821146011       -9.0072536469      -12.0905227661  PROA      130             0.0000000000
      1960       129  ARG       HA             -3.6463973522       -9.9823369980      -12.0832595825  PROA      130             0.0000000000
      1961       129  ARG       CB             -1.7644628286       -9.1301136017      -11.6352691650  PROA      130             0.0000000000
      1962       129  ARG       HB1            -1.7027472258       -9.3583908081      -10.5497274399  PROA      130             0.0000000000
      1963       129  ARG       HB2            -1.3009856939       -8.1430330276      -11.8478269577  PROA      130             0.0000000000
      1964       129  ARG       CG             -1.0651578903      -10.2381782532      -12.4280471802  PROA      130             0.0000000000
      1965       129  ARG       HG1             0.0100545390       -9.9588632584      -12.4429473877  PROA      130             0.0000000000
      1966       129  ARG       HG2            -1.3583887815      -10.2313842773      -13.4996299744  PROA      130             0.0000000000
      1967       129  ARG       CD             -1.3786174059      -11.6211147308      -11.9538078308  PROA      130             0.0000000000
      1968       129  ARG       HD1            -2.4707510471      -11.8153314590      -12.0158195496  PROA      130             0.0000000000
      1969       129  ARG       HD2            -1.0583509207      -11.8108911514      -10.9070339203  PROA      130             0.0000000000
      1970       129  ARG       NE             -0.6536266208      -12.5447444916      -12.8644266129  PROA      130             0.0000000000
      1971       129  ARG       HE             -0.9041467905      -12.4465808868      -13.8275480270  PROA      130             0.0000000000
      1972       129  ARG       CZ              0.5939853787      -12.9609928131      -12.7188625336  PROA      130             0.0000000000
      1973       129  ARG       NH1             1.3702650070      -12.7716093063      -11.6676120758  PROA      130             0.0000000000
      1974       129  ARG       HH11            0.8701671362      -12.5024671555      -10.8445291519  PROA      130             0.0000000000
      1975       129  ARG       HH12            1.9887628555      -13.5531692505      -11.5862236023  PROA      130             0.0000000000
      1976       129  ARG       NH2             1.0131005049      -13.7489557266      -13.7117691040  PROA      130             0.0000000000
      1977       129  ARG       HH21            0.3817212284      -13.9883518219      -14.4493665695  PROA      130             0.0000000000
      1978       129  ARG       HH22            1.8153152466      -14.3329191208      -13.5875186920  PROA      130             0.0000000000
      1979       129  ARG       C              -3.9990646839       -8.2472753525      -11.0635938644  PROA      130             0.0000000000
      1980       129  ARG       O              -4.4464664459       -8.8262481689      -10.0471401215  PROA      130             0.0000000000
      1981       130  LEU       N              -4.1379866600       -6.9702124596      -11.2832326889  PROA      131             0.0000000000
      1982       130  LEU       HN             -3.8192925453       -6.4123425484      -12.0456132889  PROA      131             0.0000000000
      1983       130  LEU       CA             -4.6527762413       -6.1085782051      -10.2422332764  PROA      131             0.0000000000
      1984       130  LEU       HA             -4.3906421661       -6.5796670914       -9.3064117432  PROA      131             0.0000000000
      1985       130  LEU       CB             -3.9649186134       -4.7491898537      -10.3685417175  PROA      131             0.0000000000
      1986       130  LEU       HB1            -4.3601036072       -4.0242609978       -9.6251516342  PROA      131             0.0000000000
      1987       130  LEU       HB2            -4.1352066994       -4.4917187691      -11.4357957840  PROA      131             0.0000000000
      1988       130  LEU       CG             -2.4581933022       -4.7597970963      -10.0932245255  PROA      131             0.0000000000
      1989       130  LEU       HG             -2.0382101536       -5.3565988541      -10.9309368134  PROA      131             0.0000000000
      1990       130  LEU       CD1            -1.9702050686       -3.3026382923      -10.1711740494  PROA      131             0.0000000000
      1991       130  LEU       HD11           -2.1733193398       -2.8811161518      -11.1788368225  PROA      131             0.0000000000
      1992       130  LEU       HD12           -0.9054015279       -3.2172508240       -9.8658494949  PROA      131             0.0000000000
      1993       130  LEU       HD13           -2.4848897457       -2.6758110523       -9.4118928909  PROA      131             0.0000000000
      1994       130  LEU       CD2            -2.1624686718       -5.3426241875       -8.6933393478  PROA      131             0.0000000000
      1995       130  LEU       HD21           -2.4797635078       -6.3932642937       -8.5207099915  PROA      131             0.0000000000
      1996       130  LEU       HD22           -2.5145459175       -4.5962047577       -7.9495515823  PROA      131             0.0000000000
      1997       130  LEU       HD23           -1.0519490242       -5.3724069595       -8.7067584991  PROA      131             0.0000000000
      1998       130  LEU       C              -6.1807665825       -5.9281659126      -10.2938032150  PROA      131             0.0000000000
      1999       130  LEU       O              -6.6728558540       -5.9031958580      -11.4090785980  PROA      131             0.0000000000
      2000       131  PRO       N              -7.0059847832       -5.8527731895       -9.2405538559  PROA      132             0.0000000000
      2001       131  PRO       CD             -6.5123686790       -5.5587229729       -7.9570245743  PROA      132             0.0000000000
      2002       131  PRO       HD1            -5.7747631073       -4.7279987335       -7.9695243835  PROA      132             0.0000000000
      2003       131  PRO       HD2            -5.9966878891       -6.4099473953       -7.4632525444  PROA      132             0.0000000000
      2004       131  PRO       CA             -8.4799623489       -5.7748603821       -9.3535928726  PROA      132             0.0000000000
      2005       131  PRO       HA             -8.6699838638       -6.7318949699       -9.8166017532  PROA      132             0.0000000000
      2006       131  PRO       CB             -8.9143762589       -5.8252544403       -7.8662586212  PROA      132             0.0000000000
      2007       131  PRO       HB1            -9.0771884918       -6.9011497498       -7.6420660019  PROA      132             0.0000000000
      2008       131  PRO       HB2            -9.9176959991       -5.3602705002       -7.7592058182  PROA      132             0.0000000000
      2009       131  PRO       CG             -7.7280778885       -5.2337918282       -7.1230287552  PROA      132             0.0000000000
      2010       131  PRO       HG1            -7.8912725449       -4.1353349686       -7.0901646614  PROA      132             0.0000000000
      2011       131  PRO       HG2            -7.6138291359       -5.6028184891       -6.0813531876  PROA      132             0.0000000000
      2012       131  PRO       C              -9.0426692963       -4.5201992989      -10.0535888672  PROA      132             0.0000000000
      2013       131  PRO       O              -8.4312200546       -3.4652655125       -9.8309068680  PROA      132             0.0000000000
      2014       132  ASP       N             -10.1213912964       -4.7283248901      -10.8157310486  PROA      133             0.0000000000
      2015       132  ASP       HN            -10.3039684296       -5.6581010818      -11.1258773804  PROA      133             0.0000000000
      2016       132  ASP       CA            -10.8117399216       -3.7196753025      -11.4608840942  PROA      133             0.0000000000
      2017       132  ASP       HA            -10.1300029755       -2.9340164661      -11.7513599396  PROA      133             0.0000000000
      2018       132  ASP       CB            -11.4477787018       -4.2823610306      -12.7366886139  PROA      133             0.0000000000
      2019       132  ASP       HB1           -12.0618667603       -5.1438860893      -12.3975830078  PROA      133             0.0000000000
      2020       132  ASP       HB2           -10.6269893646       -4.6752758026      -13.3740606308  PROA      133             0.0000000000
      2021       132  ASP       CG            -12.4215373993       -3.4959864616      -13.5724534988  PROA      133             0.0000000000
      2022       132  ASP       OD1           -12.5040035248       -2.3009743690      -13.4652452469  PROA      133             0.0000000000
      2023       132  ASP       OD2           -13.0570116043       -4.2073287964      -14.3999624252  PROA      133             0.0000000000
      2024       132  ASP       C             -11.7956628799       -3.1284918785      -10.5445480347  PROA      133             0.0000000000
      2025       132  ASP       O             -12.6858110428       -3.7599029541       -9.9323959351  PROA      133             0.0000000000
      2026       133  ALA       N             -11.6488027573       -1.7950549126      -10.3417396545  PROA      134             0.0000000000
      2027       133  ALA       HN            -11.0792274475       -1.1874316931      -10.8898153305  PROA      134             0.0000000000
      2028       133  ALA       CA            -12.5073137283       -1.0502157211       -9.4087123871  PROA      134             0.0000000000
      2029       133  ALA       HA            -12.4816694260       -1.5970599651       -8.4777431488  PROA      134             0.0000000000
      2030       133  ALA       CB            -11.8859443665        0.3222781122       -9.2887248993  PROA      134             0.0000000000
      2031       133  ALA       HB1           -11.8147964478        0.9757587314      -10.1843929291  PROA      134             0.0000000000
      2032       133  ALA       HB2           -10.9295644760        0.3651022017       -8.7249660492  PROA      134             0.0000000000
      2033       133  ALA       HB3           -12.5949850082        0.9003291130       -8.6582965851  PROA      134             0.0000000000
      2034       133  ALA       C             -13.9704275131       -0.9102933407       -9.9267606735  PROA      134             0.0000000000
      2035       133  ALA       O             -14.8621768951       -0.6588573456       -9.1747674942  PROA      134             0.0000000000
      2036       134  THR       N             -14.2714138031       -1.1665946245      -11.2147226334  PROA      135             0.0000000000
      2037       134  THR       HN            -13.5827665329       -1.3994525671      -11.8970355988  PROA      135             0.0000000000
      2038       134  THR       CA            -15.6689615250       -1.3384220600      -11.5941400528  PROA      135             0.0000000000
      2039       134  THR       HA            -16.2394886017       -0.5598726273      -11.1096200943  PROA      135             0.0000000000
      2040       134  THR       CB            -15.8378486633       -1.1658776999      -13.0967826843  PROA      135             0.0000000000
      2041       134  THR       HB            -16.9075317383       -1.2261203527      -13.3908376694  PROA      135             0.0000000000
      2042       134  THR       OG1           -15.2337532043       -2.3120059967      -13.6791000366  PROA      135             0.0000000000
      2043       134  THR       HG1           -14.3057870865       -2.2292237282      -13.4475278854  PROA      135             0.0000000000
      2044       134  THR       CG2           -15.2975025177        0.1174506769      -13.7240848541  PROA      135             0.0000000000
      2045       134  THR       HG21          -14.2126359940        0.0673552081      -13.9583396912  PROA      135             0.0000000000
      2046       134  THR       HG22          -15.6526641846        1.0335748196      -13.2055311203  PROA      135             0.0000000000
      2047       134  THR       HG23          -15.6603813171        0.1112817004      -14.7741336823  PROA      135             0.0000000000
      2048       134  THR       C             -16.3378944397       -2.6277253628      -11.0499820709  PROA      135             0.0000000000
      2049       134  THR       O             -17.5274391174       -2.7289338112      -11.1400852203  PROA      135             0.0000000000
      2050       135  LYS       N             -15.5081520081       -3.6186072826      -10.7480134964  PROA      136             0.0000000000
      2051       135  LYS       HN            -14.5194835663       -3.5332129002      -10.6518306732  PROA      136             0.0000000000
      2052       135  LYS       CA            -16.0921535492       -4.9222779274      -10.4715833664  PROA      136             0.0000000000
      2053       135  LYS       HA            -16.9950504303       -5.0440168381      -11.0515489578  PROA      136             0.0000000000
      2054       135  LYS       CB            -15.0005102158       -5.9395031929      -10.9188966751  PROA      136             0.0000000000
      2055       135  LYS       HB1           -15.3958358765       -6.9658851624      -10.7621202469  PROA      136             0.0000000000
      2056       135  LYS       HB2           -14.0493593216       -5.8790349960      -10.3479537964  PROA      136             0.0000000000
      2057       135  LYS       CG            -14.7181444168       -6.0036087036      -12.4680414200  PROA      136             0.0000000000
      2058       135  LYS       HG1           -13.8422412872       -6.6290874481      -12.7435255051  PROA      136             0.0000000000
      2059       135  LYS       HG2           -14.5260686874       -4.9494514465      -12.7616062164  PROA      136             0.0000000000
      2060       135  LYS       CD            -15.9113101959       -6.5380520821      -13.2842912674  PROA      136             0.0000000000
      2061       135  LYS       HD1           -16.8635196686       -6.0781483650      -12.9435472488  PROA      136             0.0000000000
      2062       135  LYS       HD2           -16.1761398315       -7.6111507416      -13.1718358994  PROA      136             0.0000000000
      2063       135  LYS       CE            -15.5500555038       -6.3026614189      -14.7885017395  PROA      136             0.0000000000
      2064       135  LYS       HE1           -16.3397102356       -6.7253088951      -15.4458723068  PROA      136             0.0000000000
      2065       135  LYS       HE2           -14.5144462585       -6.6871647835      -14.9067850113  PROA      136             0.0000000000
      2066       135  LYS       NZ            -15.5566825867       -4.8343091011      -15.0860795975  PROA      136             0.0000000000
      2067       135  LYS       HZ1           -16.3960018158       -4.3222479820      -14.7470560074  PROA      136             0.0000000000
      2068       135  LYS       HZ2           -15.6508932114       -4.7859148979      -16.1206722260  PROA      136             0.0000000000
      2069       135  LYS       HZ3           -14.6638517380       -4.3904948235      -14.7903051376  PROA      136             0.0000000000
      2070       135  LYS       C             -16.5307941437       -5.1748843193       -9.0511026382  PROA      136             0.0000000000
      2071       135  LYS       O             -16.0438404083       -4.5812811852       -8.1207380295  PROA      136             0.0000000000
      2072       136  GLY       N             -17.4339694977       -6.1612629890       -8.8586616516  PROA      137             0.0000000000
      2073       136  GLY       HN            -17.4790554047       -6.9317493439       -9.4897937775  PROA      137             0.0000000000
      2074       136  GLY       CA            -17.9512901306       -6.6197814941       -7.5327525139  PROA      137             0.0000000000
      2075       136  GLY       HA1           -18.6738948822       -7.3672723770       -7.8251590729  PROA      137             0.0000000000
      2076       136  GLY       HA2           -18.2828044891       -5.7606482506       -6.9684925079  PROA      137             0.0000000000
      2077       136  GLY       C             -17.0541687012       -7.3988742828       -6.6022019386  PROA      137             0.0000000000
      2078       136  GLY       O             -15.8635644913       -7.4550695419       -6.6747093201  PROA      137             0.0000000000
      2079       137  SER       N             -17.7016944885       -8.1478528976       -5.7416920662  PROA      138             0.0000000000
      2080       137  SER       HN            -18.6650066376       -8.0128993988       -5.5230016708  PROA      138             0.0000000000
      2081       137  SER       CA            -17.0160598755       -8.9485855103       -4.7327356339  PROA      138             0.0000000000
      2082       137  SER       HA            -16.1853885651       -8.3658084869       -4.3629279137  PROA      138             0.0000000000
      2083       137  SER       CB            -18.0275688171       -9.3798933029       -3.5927441120  PROA      138             0.0000000000
      2084       137  SER       HB1           -18.5038433075       -8.4527893066       -3.2080850601  PROA      138             0.0000000000
      2085       137  SER       HB2           -17.3656730652      -10.0165357590       -2.9675233364  PROA      138             0.0000000000
      2086       137  SER       OG            -19.1470603943      -10.2414855957       -4.0427575111  PROA      138             0.0000000000
      2087       137  SER       HG1           -19.7901649475      -10.1737422943       -3.3332316875  PROA      138             0.0000000000
      2088       137  SER       C             -16.3306427002      -10.1718292236       -5.2758383751  PROA      138             0.0000000000
      2089       137  SER       O             -15.3744583130      -10.7111015320       -4.7237143517  PROA      138             0.0000000000
      2090       138  ASP       N             -16.9415988922      -10.6778154373       -6.3901867867  PROA      139             0.0000000000
      2091       138  ASP       HN            -17.8117332458      -10.3579378128       -6.7570014000  PROA      139             0.0000000000
      2092       138  ASP       CA            -16.3690032959      -11.8006000519       -7.0626549721  PROA      139             0.0000000000
      2093       138  ASP       HA            -16.3753185272      -12.6855792999       -6.4436464310  PROA      139             0.0000000000
      2094       138  ASP       CB            -17.3620815277      -12.1337842941       -8.2188730240  PROA      139             0.0000000000
      2095       138  ASP       HB1           -16.9549064636      -12.8536090851       -8.9607505798  PROA      139             0.0000000000
      2096       138  ASP       HB2           -17.5257301331      -11.1909008026       -8.7832403183  PROA      139             0.0000000000
      2097       138  ASP       CG            -18.6709060669      -12.7446174622       -7.7782921791  PROA      139             0.0000000000
      2098       138  ASP       OD1           -18.8234272003      -13.0396718979       -6.5622153282  PROA      139             0.0000000000
      2099       138  ASP       OD2           -19.5542411804      -12.9965810776       -8.6618595123  PROA      139             0.0000000000
      2100       138  ASP       C             -14.9901247025      -11.6272563934       -7.6648092270  PROA      139             0.0000000000
      2101       138  ASP       O             -14.1008272171      -12.4581995010       -7.4771857262  PROA      139             0.0000000000
      2102       139  HSD       N             -14.7904243469      -10.4402427673       -8.3694858551  PROA      140             0.0000000000
      2103       139  HSD       HN            -15.5593280792       -9.8068399429       -8.4094533920  PROA      140             0.0000000000
      2104       139  HSD       CA            -13.5700769424      -10.0288877487       -8.9702615738  PROA      140             0.0000000000
      2105       139  HSD       HA            -13.2731866837      -10.7505216599       -9.7169208527  PROA      140             0.0000000000
      2106       139  HSD       CB            -13.8913307190       -8.7032508850       -9.6710462570  PROA      140             0.0000000000
      2107       139  HSD       HB1           -14.0507154465       -7.8895006180       -8.9316349030  PROA      140             0.0000000000
      2108       139  HSD       HB2           -14.8193616867       -8.9777660370      -10.2166824341  PROA      140             0.0000000000
      2109       139  HSD       ND1           -12.5020141602       -8.8435134888      -11.8388776779  PROA      140             0.0000000000
      2110       139  HSD       HD1           -12.9920825958       -9.4328413010      -12.4811592102  PROA      140             0.0000000000
      2111       139  HSD       CG            -12.7847461700       -8.3520193100      -10.5506916046  PROA      140             0.0000000000
      2112       139  HSD       CE1           -11.2753314972       -8.3223218918      -12.1570463181  PROA      140             0.0000000000
      2113       139  HSD       HE1           -10.6974258423       -8.5735492706      -13.0464344025  PROA      140             0.0000000000
      2114       139  HSD       NE2           -10.8114843369       -7.4754066467      -11.2435417175  PROA      140             0.0000000000
      2115       139  HSD       CD2           -11.6720304489       -7.5862445831      -10.1998195648  PROA      140             0.0000000000
      2116       139  HSD       HD2           -11.5710496902       -7.0133018494       -9.2863483429  PROA      140             0.0000000000
      2117       139  HSD       C             -12.5256996155       -9.8697414398       -7.8723659515  PROA      140             0.0000000000
      2118       139  HSD       O             -11.4005136490      -10.3198938370       -8.1100387573  PROA      140             0.0000000000
      2119       140  LEU       N             -12.8383998871       -9.2620334625       -6.6840724945  PROA      141             0.0000000000
      2120       140  LEU       HN            -13.7557468414       -8.9372367859       -6.4673013687  PROA      141             0.0000000000
      2121       140  LEU       CA            -11.8679838181       -9.1269292831       -5.6060853004  PROA      141             0.0000000000
      2122       140  LEU       HA            -11.0665807724       -8.6309270859       -6.1334710121  PROA      141             0.0000000000
      2123       140  LEU       CB            -12.4293432236       -8.3259868622       -4.4381804466  PROA      141             0.0000000000
      2124       140  LEU       HB1           -11.5320529938       -8.1835126877       -3.7987329960  PROA      141             0.0000000000
      2125       140  LEU       HB2           -13.1465282440       -9.0206193924       -3.9508895874  PROA      141             0.0000000000
      2126       140  LEU       CG            -12.8751087189       -6.8777089119       -4.7664074898  PROA      141             0.0000000000
      2127       140  LEU       HG            -13.5154037476       -6.8932218552       -5.6742081642  PROA      141             0.0000000000
      2128       140  LEU       CD1           -13.5776519775       -6.1144928932       -3.6012370586  PROA      141             0.0000000000
      2129       140  LEU       HD11          -12.8216009140       -6.2662520409       -2.8014397621  PROA      141             0.0000000000
      2130       140  LEU       HD12          -14.5650367737       -6.5475368500       -3.3331587315  PROA      141             0.0000000000
      2131       140  LEU       HD13          -13.6959428787       -5.0472068787       -3.8862438202  PROA      141             0.0000000000
      2132       140  LEU       CD2           -11.7333230972       -5.9300045967       -5.1447887421  PROA      141             0.0000000000
      2133       140  LEU       HD21          -12.0811357498       -4.8751959801       -5.1178526878  PROA      141             0.0000000000
      2134       140  LEU       HD22          -11.3451766968       -6.0851945877       -6.1741476059  PROA      141             0.0000000000
      2135       140  LEU       HD23          -10.8221950531       -6.1314306259       -4.5418004990  PROA      141             0.0000000000
      2136       140  LEU       C             -11.2656879425      -10.4419689178       -5.1375956535  PROA      141             0.0000000000
      2137       140  LEU       O             -10.0738344193      -10.5601825714       -4.9913439751  PROA      141             0.0000000000
      2138       141  ARG       N             -12.1496572495      -11.4827203751       -4.9670667648  PROA      142             0.0000000000
      2139       141  ARG       HN            -13.1225976944      -11.2717170715       -5.0206689835  PROA      142             0.0000000000
      2140       141  ARG       CA            -11.8773336411      -12.7939434052       -4.6264162064  PROA      142             0.0000000000
      2141       141  ARG       HA            -11.3172073364      -12.8665657043       -3.7058813572  PROA      142             0.0000000000
      2142       141  ARG       CB            -13.2374286652      -13.4432201385       -4.3057651520  PROA      142             0.0000000000
      2143       141  ARG       HB1           -13.2412576675      -14.5408487320       -4.4775691032  PROA      142             0.0000000000
      2144       141  ARG       HB2           -13.9705581665      -13.0968017578       -5.0652632713  PROA      142             0.0000000000
      2145       141  ARG       CG            -13.8586235046      -13.0866098404       -2.9658737183  PROA      142             0.0000000000
      2146       141  ARG       HG1           -13.8682613373      -12.0027656555       -2.7219245434  PROA      142             0.0000000000
      2147       141  ARG       HG2           -13.1972465515      -13.5169143677       -2.1837363243  PROA      142             0.0000000000
      2148       141  ARG       CD            -15.2624101639      -13.5597753525       -2.8500335217  PROA      142             0.0000000000
      2149       141  ARG       HD1           -15.3114824295      -14.6271228790       -3.1544694901  PROA      142             0.0000000000
      2150       141  ARG       HD2           -15.9482574463      -13.0169429779       -3.5350649357  PROA      142             0.0000000000
      2151       141  ARG       NE            -15.6331081390      -13.4461326599       -1.4105988741  PROA      142             0.0000000000
      2152       141  ARG       HE            -14.9542036057      -13.6732912064       -0.7123956680  PROA      142             0.0000000000
      2153       141  ARG       CZ            -16.7177677155      -12.8494710922       -0.9503930807  PROA      142             0.0000000000
      2154       141  ARG       NH1           -17.7634849548      -12.4695453644       -1.6488201618  PROA      142             0.0000000000
      2155       141  ARG       HH11          -17.6228618622      -12.8007898331       -2.5818271637  PROA      142             0.0000000000
      2156       141  ARG       HH12          -18.6216487885      -12.2714443207       -1.1752059460  PROA      142             0.0000000000
      2157       141  ARG       NH2           -16.7069320679      -12.5952844620        0.3171635568  PROA      142             0.0000000000
      2158       141  ARG       HH21          -15.9571495056      -12.9913959503        0.8471846581  PROA      142             0.0000000000
      2159       141  ARG       HH22          -17.3911457062      -11.9659090042        0.6855912805  PROA      142             0.0000000000
      2160       141  ARG       C             -11.1617784500      -13.6464900970       -5.6036953926  PROA      142             0.0000000000
      2161       141  ARG       O             -10.2749147415      -14.4477052689       -5.2713880539  PROA      142             0.0000000000
      2162       142  ASP       N             -11.4435052872      -13.4483432770       -6.9444804192  PROA      143             0.0000000000
      2163       142  ASP       HN            -12.2984704971      -12.9650430679       -7.1161341667  PROA      143             0.0000000000
      2164       142  ASP       CA            -10.6562576294      -13.9010076523       -8.1245584488  PROA      143             0.0000000000
      2165       142  ASP       HA            -10.5314235687      -14.9732990265       -8.0928201675  PROA      143             0.0000000000
      2166       142  ASP       CB            -11.2211742401      -13.2565402985       -9.4176063538  PROA      143             0.0000000000
      2167       142  ASP       HB1           -10.5341272354      -13.2585124969      -10.2906942368  PROA      143             0.0000000000
      2168       142  ASP       HB2           -11.6602268219      -12.2646951675       -9.1771955490  PROA      143             0.0000000000
      2169       142  ASP       CG            -12.4310026169      -14.0579385757       -9.9018201828  PROA      143             0.0000000000
      2170       142  ASP       OD1           -13.4502363205      -13.5746650696      -10.4741897583  PROA      143             0.0000000000
      2171       142  ASP       OD2           -12.4021434784      -15.2935895920       -9.7440376282  PROA      143             0.0000000000
      2172       142  ASP       C              -9.2133817673      -13.4088087082       -8.0935134888  PROA      143             0.0000000000
      2173       142  ASP       O              -8.2877788544      -14.1631584167       -8.3168029785  PROA      143             0.0000000000
      2174       143  VAL       N              -8.9803142548      -12.1190023422       -7.6872797012  PROA      144             0.0000000000
      2175       143  VAL       HN             -9.7367172241      -11.4938211441       -7.5111770630  PROA      144             0.0000000000
      2176       143  VAL       CA             -7.6446671486      -11.7175951004       -7.3105459213  PROA      144             0.0000000000
      2177       143  VAL       HA             -6.9420461655      -12.0727462769       -8.0498638153  PROA      144             0.0000000000
      2178       143  VAL       CB             -7.5609321594      -10.1665258408       -7.3626627922  PROA      144             0.0000000000
      2179       143  VAL       HB             -8.3203163147       -9.6815805435       -6.7126750946  PROA      144             0.0000000000
      2180       143  VAL       CG1            -6.1476631165       -9.6690912247       -6.9274606705  PROA      144             0.0000000000
      2181       143  VAL       HG11           -5.9432911873       -9.8829240799       -5.8565602303  PROA      144             0.0000000000
      2182       143  VAL       HG12           -6.0901160240       -8.5606479645       -6.9760684967  PROA      144             0.0000000000
      2183       143  VAL       HG13           -5.3100042343      -10.1570491791       -7.4701805115  PROA      144             0.0000000000
      2184       143  VAL       CG2            -7.8905682564       -9.6534023285       -8.8162517548  PROA      144             0.0000000000
      2185       143  VAL       HG21           -7.1762590408      -10.1409206390       -9.5136823654  PROA      144             0.0000000000
      2186       143  VAL       HG22           -7.8579969406       -8.5433588028       -8.7836580276  PROA      144             0.0000000000
      2187       143  VAL       HG23           -8.8596134186      -10.0726671219       -9.1619243622  PROA      144             0.0000000000
      2188       143  VAL       C              -7.1478953362      -12.3141584396       -6.0252466202  PROA      144             0.0000000000
      2189       143  VAL       O              -6.4722161293      -13.3144483566       -6.0050702095  PROA      144             0.0000000000
      2190       144  PHE       N              -7.4704174995      -11.6930503845       -4.9034461975  PROA      145             0.0000000000
      2191       144  PHE       HN             -8.2429208755      -11.0646066666       -4.8554372787  PROA      145             0.0000000000
      2192       144  PHE       CA             -7.0173616409      -11.9038410187       -3.5597109795  PROA      145             0.0000000000
      2193       144  PHE       HA             -5.9453840256      -11.7790822983       -3.6009294987  PROA      145             0.0000000000
      2194       144  PHE       CB             -7.8772192001      -11.0302581787       -2.5846076012  PROA      145             0.0000000000
      2195       144  PHE       HB1            -7.6101021767      -11.2996320724       -1.5403817892  PROA      145             0.0000000000
      2196       144  PHE       HB2            -8.9810934067      -11.1425476074       -2.6409549713  PROA      145             0.0000000000
      2197       144  PHE       CG             -7.4924397469       -9.5980281830       -2.6927831173  PROA      145             0.0000000000
      2198       144  PHE       CD1            -8.3459749222       -8.5861625671       -3.1590304375  PROA      145             0.0000000000
      2199       144  PHE       HD1            -9.3688077927       -8.8874025345       -3.3306884766  PROA      145             0.0000000000
      2200       144  PHE       CE1            -7.9091358185       -7.3349704742       -3.3104388714  PROA      145             0.0000000000
      2201       144  PHE       HE1            -8.5739498138       -6.5688438416       -3.6812117100  PROA      145             0.0000000000
      2202       144  PHE       CZ             -6.5796737671       -6.9421105385       -3.0420541763  PROA      145             0.0000000000
      2203       144  PHE       HZ             -6.2017741203       -5.9445781708       -3.2109372616  PROA      145             0.0000000000
      2204       144  PHE       CD2            -6.1689887047       -9.2151966095       -2.3969519138  PROA      145             0.0000000000
      2205       144  PHE       HD2            -5.5042943954       -9.9893817902       -2.0430889130  PROA      145             0.0000000000
      2206       144  PHE       CE2            -5.6754021645       -7.8992094994       -2.5428247452  PROA      145             0.0000000000
      2207       144  PHE       HE2            -4.6070485115       -7.7433676720       -2.5157525539  PROA      145             0.0000000000
      2208       144  PHE       C              -7.1354742050      -13.3184833527       -3.0752849579  PROA      145             0.0000000000
      2209       144  PHE       O              -6.1451258659      -13.8334360123       -2.5123991966  PROA      145             0.0000000000
      2210       145  GLY       N              -8.2518520355      -13.9756946564       -3.3065960407  PROA      146             0.0000000000
      2211       145  GLY       HN             -8.9718036652      -13.5755977631       -3.8683795929  PROA      146             0.0000000000
      2212       145  GLY       CA             -8.4971332550      -15.2568550110       -2.6996259689  PROA      146             0.0000000000
      2213       145  GLY       HA1            -9.5536623001      -15.4730777740       -2.7578911781  PROA      146             0.0000000000
      2214       145  GLY       HA2            -8.2157363892      -15.2137928009       -1.6578192711  PROA      146             0.0000000000
      2215       145  GLY       C              -7.7192907333      -16.3514385223       -3.4570367336  PROA      146             0.0000000000
      2216       145  GLY       O              -6.9006366730      -17.1065521240       -2.9360816479  PROA      146             0.0000000000
      2217       146  LYS       N              -7.9288778305      -16.3119277954       -4.7915883064  PROA      147             0.0000000000
      2218       146  LYS       HN             -8.6200361252      -15.6654911041       -5.1053237915  PROA      147             0.0000000000
      2219       146  LYS       CA             -7.5625400543      -17.3737182617       -5.7254600525  PROA      147             0.0000000000
      2220       146  LYS       HA             -7.5671162605      -18.3194713593       -5.2039909363  PROA      147             0.0000000000
      2221       146  LYS       CB             -8.6233224869      -17.6257038116       -6.8398327827  PROA      147             0.0000000000
      2222       146  LYS       HB1            -8.3075227737      -18.3898258209       -7.5819301605  PROA      147             0.0000000000
      2223       146  LYS       HB2            -8.7888174057      -16.6773147583       -7.3943495750  PROA      147             0.0000000000
      2224       146  LYS       CG             -9.9914722443      -18.0588951111       -6.2784276009  PROA      147             0.0000000000
      2225       146  LYS       HG1           -10.7587976456      -18.0073280334       -7.0802211761  PROA      147             0.0000000000
      2226       146  LYS       HG2           -10.3010234833      -17.3467292786       -5.4838714600  PROA      147             0.0000000000
      2227       146  LYS       CD             -9.9304714203      -19.5462932587       -5.7767448425  PROA      147             0.0000000000
      2228       146  LYS       HD1            -9.2483215332      -19.6585235596       -4.9070353508  PROA      147             0.0000000000
      2229       146  LYS       HD2            -9.4668655396      -20.1413478851       -6.5924038887  PROA      147             0.0000000000
      2230       146  LYS       CE            -11.2901620865      -20.0833091736       -5.3251514435  PROA      147             0.0000000000
      2231       146  LYS       HE1           -11.6488294601      -19.4546508789       -4.4822587967  PROA      147             0.0000000000
      2232       146  LYS       HE2           -11.2432107925      -21.1589164734       -5.0509572029  PROA      147             0.0000000000
      2233       146  LYS       NZ            -12.2443332672      -20.0206947327       -6.4472193718  PROA      147             0.0000000000
      2234       146  LYS       HZ1           -11.6911277771      -20.2240486145       -7.3040804863  PROA      147             0.0000000000
      2235       146  LYS       HZ2           -12.5748481750      -19.0369815826       -6.5155405998  PROA      147             0.0000000000
      2236       146  LYS       HZ3           -13.1450386047      -20.5359535217       -6.3776502609  PROA      147             0.0000000000
      2237       146  LYS       C              -6.0970959663      -17.1114521027       -6.2179484367  PROA      147             0.0000000000
      2238       146  LYS       O              -5.2742638588      -18.0071258545       -6.1368432045  PROA      147             0.0000000000
      2239       147  ALA       N              -5.7325339317      -15.8322391510       -6.6761732101  PROA      148             0.0000000000
      2240       147  ALA       HN             -6.3818016052      -15.0759496689       -6.6982297897  PROA      148             0.0000000000
      2241       147  ALA       CA             -4.3914957047      -15.5938224792       -7.1700186729  PROA      148             0.0000000000
      2242       147  ALA       HA             -4.1244778633      -16.3810272217       -7.8595190048  PROA      148             0.0000000000
      2243       147  ALA       CB             -4.2521753311      -14.3401355743       -8.0761480331  PROA      148             0.0000000000
      2244       147  ALA       HB1            -4.4113483429      -13.3963613510       -7.5119891167  PROA      148             0.0000000000
      2245       147  ALA       HB2            -5.1437630653      -14.3054466248       -8.7381067276  PROA      148             0.0000000000
      2246       147  ALA       HB3            -3.3165304661      -14.3023920059       -8.6740322113  PROA      148             0.0000000000
      2247       147  ALA       C              -3.3843815327      -15.5354852676       -6.0732283592  PROA      148             0.0000000000
      2248       147  ALA       O              -2.3340823650      -16.1135540009       -6.2726402283  PROA      148             0.0000000000
      2249       148  MET       N              -3.7295112610      -14.8901624680       -4.9259996414  PROA      149             0.0000000000
      2250       148  MET       HN             -4.6685667038      -14.6011695862       -4.7566885948  PROA      149             0.0000000000
      2251       148  MET       CA             -2.7832462788      -14.4590463638       -3.9896099567  PROA      149             0.0000000000
      2252       148  MET       HA             -1.8053911924      -14.5649394989       -4.4356884956  PROA      149             0.0000000000
      2253       148  MET       CB             -3.0306801796      -12.9511508942       -3.6993894577  PROA      149             0.0000000000
      2254       148  MET       HB1            -2.2038478851      -12.6093273163       -3.0407345295  PROA      149             0.0000000000
      2255       148  MET       HB2            -3.9693574905      -12.7946081161       -3.1260654926  PROA      149             0.0000000000
      2256       148  MET       CG             -3.0938460827      -11.9750900269       -4.8607516289  PROA      149             0.0000000000
      2257       148  MET       HG1            -4.1178979874      -12.0492525101       -5.2851786613  PROA      149             0.0000000000
      2258       148  MET       HG2            -2.3564505577      -12.3151693344       -5.6189827919  PROA      149             0.0000000000
      2259       148  MET       SD             -2.8992435932      -10.2503356934       -4.4455947876  PROA      149             0.0000000000
      2260       148  MET       CE             -1.0716420412      -10.3854503632       -4.4145774841  PROA      149             0.0000000000
      2261       148  MET       HE1            -0.6375216246      -10.4527921677       -5.4350309372  PROA      149             0.0000000000
      2262       148  MET       HE2            -0.8120483160      -11.4032468796       -4.0526075363  PROA      149             0.0000000000
      2263       148  MET       HE3            -0.7245272994       -9.5113782883       -3.8231124878  PROA      149             0.0000000000
      2264       148  MET       C              -2.8101906776      -15.2326650620       -2.7479977608  PROA      149             0.0000000000
      2265       148  MET       O              -1.8419065475      -15.1550731659       -1.9642614126  PROA      149             0.0000000000
      2266       149  GLY       N              -3.8751089573      -16.0278339386       -2.4131948948  PROA      150             0.0000000000
      2267       149  GLY       HN             -4.6604919434      -16.1580753326       -3.0133774281  PROA      150             0.0000000000
      2268       149  GLY       CA             -3.8410491943      -16.9347648621       -1.2960051298  PROA      150             0.0000000000
      2269       149  GLY       HA1            -2.8785774708      -17.3910942078       -1.1176458597  PROA      150             0.0000000000
      2270       149  GLY       HA2            -4.6747927666      -17.6141510010       -1.3945277929  PROA      150             0.0000000000
      2271       149  GLY       C              -4.0494837761      -16.1233825684       -0.0566602610  PROA      150             0.0000000000
      2272       149  GLY       O              -3.7345490456      -16.5655689240        1.0606131554  PROA      150             0.0000000000
      2273       150  LEU       N              -4.5072121620      -14.8629636765       -0.1040584296  PROA      151             0.0000000000
      2274       150  LEU       HN             -4.7066774368      -14.4841232300       -1.0044485331  PROA      151             0.0000000000
      2275       150  LEU       CA             -4.8655104637      -14.0316648483        1.0992149115  PROA      151             0.0000000000
      2276       150  LEU       HA             -4.0960350037      -14.2382726669        1.8283377886  PROA      151             0.0000000000
      2277       150  LEU       CB             -4.9408230782      -12.4663324356        0.8158242106  PROA      151             0.0000000000
      2278       150  LEU       HB1            -5.1874895096      -12.0310497284        1.8077950478  PROA      151             0.0000000000
      2279       150  LEU       HB2            -5.8709316254      -12.1973819733        0.2709525526  PROA      151             0.0000000000
      2280       150  LEU       CG             -3.6927058697      -11.7350378036        0.2386034131  PROA      151             0.0000000000
      2281       150  LEU       HG             -3.6283528805      -11.8924064636       -0.8593103290  PROA      151             0.0000000000
      2282       150  LEU       CD1            -3.6558651924      -10.1920022964        0.4339175522  PROA      151             0.0000000000
      2283       150  LEU       HD11           -3.7102217674       -9.9335918427        1.5130794048  PROA      151             0.0000000000
      2284       150  LEU       HD12           -4.4933085442       -9.7414588928       -0.1405557692  PROA      151             0.0000000000
      2285       150  LEU       HD13           -2.6380925179       -9.8171482086        0.1932022125  PROA      151             0.0000000000
      2286       150  LEU       CD2            -2.5892837048      -12.2992963791        1.0937047005  PROA      151             0.0000000000
      2287       150  LEU       HD21           -1.5563752651      -11.9716825485        0.8485720158  PROA      151             0.0000000000
      2288       150  LEU       HD22           -2.3719277382      -13.3830823898        0.9819656014  PROA      151             0.0000000000
      2289       150  LEU       HD23           -2.8136506081      -12.1847629547        2.1757686138  PROA      151             0.0000000000
      2290       150  LEU       C              -6.1981043816      -14.5081930161        1.8547402620  PROA      151             0.0000000000
      2291       150  LEU       O              -7.2656984329      -14.8770332336        1.3364894390  PROA      151             0.0000000000
      2292       151  THR       N              -6.1969094276      -14.5464859009        3.1786417961  PROA      152             0.0000000000
      2293       151  THR       HN             -5.3654952049      -14.2622117996        3.6497545242  PROA      152             0.0000000000
      2294       151  THR       CA             -7.3993053436      -14.7029733658        4.0205307007  PROA      152             0.0000000000
      2295       151  THR       HA             -7.9535489082      -15.5010957718        3.5491333008  PROA      152             0.0000000000
      2296       151  THR       CB             -7.1624231339      -15.0637636185        5.4505963326  PROA      152             0.0000000000
      2297       151  THR       HB             -8.1587562561      -15.2579298019        5.9021949768  PROA      152             0.0000000000
      2298       151  THR       OG1            -6.3741869926      -14.1699790955        6.1689391136  PROA      152             0.0000000000
      2299       151  THR       HG1            -5.7627344131      -13.7507686615        5.5590300560  PROA      152             0.0000000000
      2300       151  THR       CG2            -6.5807695389      -16.5426311493        5.5122208595  PROA      152             0.0000000000
      2301       151  THR       HG21           -5.6152720451      -16.4503116608        4.9703598022  PROA      152             0.0000000000
      2302       151  THR       HG22           -7.2618145943      -17.2493476868        4.9915962219  PROA      152             0.0000000000
      2303       151  THR       HG23           -6.6373476982      -16.9101467133        6.5591459274  PROA      152             0.0000000000
      2304       151  THR       C              -8.4187736511      -13.5451383591        3.8790507317  PROA      152             0.0000000000
      2305       151  THR       O              -8.1731624603      -12.4110612869        3.4722175598  PROA      152             0.0000000000
      2306       152  ASP       N              -9.6744089127      -13.9204730988        4.1985893250  PROA      153             0.0000000000
      2307       152  ASP       HN             -9.9616327286      -14.7893695831        4.5942282677  PROA      153             0.0000000000
      2308       152  ASP       CA            -10.8031768799      -13.0331172943        4.0686402321  PROA      153             0.0000000000
      2309       152  ASP       HA            -10.7650423050      -12.6754531860        3.0502974987  PROA      153             0.0000000000
      2310       152  ASP       CB            -12.0847330093      -13.8321857452        4.4241018295  PROA      153             0.0000000000
      2311       152  ASP       HB1           -13.0400180817      -13.2718229294        4.3361005783  PROA      153             0.0000000000
      2312       152  ASP       HB2           -12.0248165131      -14.0787916183        5.5057287216  PROA      153             0.0000000000
      2313       152  ASP       CG            -12.2071685791      -15.0518550873        3.5250232220  PROA      153             0.0000000000
      2314       152  ASP       OD1           -12.0161952972      -14.9322700500        2.2490994930  PROA      153             0.0000000000
      2315       152  ASP       OD2           -12.7492570877      -16.0837688446        4.0034604073  PROA      153             0.0000000000
      2316       152  ASP       C             -10.7045745850      -11.7297458649        4.8572111130  PROA      153             0.0000000000
      2317       152  ASP       O             -11.0141820908      -10.6167640686        4.4369173050  PROA      153             0.0000000000
      2318       153  GLN       N             -10.0804395676      -11.7893295288        6.1103105545  PROA      154             0.0000000000
      2319       153  GLN       HN             -9.7693538666      -12.6575965881        6.4889206886  PROA      154             0.0000000000
      2320       153  GLN       CA             -9.7952585220      -10.6698923111        6.9754362106  PROA      154             0.0000000000
      2321       153  GLN       HA            -10.7075071335      -10.1062545776        7.1039452553  PROA      154             0.0000000000
      2322       153  GLN       CB             -9.2348918915      -11.0323848724        8.3534555435  PROA      154             0.0000000000
      2323       153  GLN       HB1            -9.2659969330      -10.1268939972        8.9964494705  PROA      154             0.0000000000
      2324       153  GLN       HB2            -8.3080768585      -11.5952215195        8.1114835739  PROA      154             0.0000000000
      2325       153  GLN       CG            -10.0557107925      -12.0910081863        9.0588989258  PROA      154             0.0000000000
      2326       153  GLN       HG1           -10.9668874741      -11.5395946503        9.3751611710  PROA      154             0.0000000000
      2327       153  GLN       HG2            -9.5952024460      -12.3835268021       10.0267238617  PROA      154             0.0000000000
      2328       153  GLN       CD            -10.4207096100      -13.4128618240        8.3935832977  PROA      154             0.0000000000
      2329       153  GLN       OE1            -9.5885257721      -14.0245580673        7.7198653221  PROA      154             0.0000000000
      2330       153  GLN       NE2           -11.6959238052      -13.7972478867        8.4913969040  PROA      154             0.0000000000
      2331       153  GLN       HE21          -11.9044151306      -14.7520637512        8.2796010971  PROA      154             0.0000000000
      2332       153  GLN       HE22          -12.3050498962      -13.1217689514        8.9069595337  PROA      154             0.0000000000
      2333       153  GLN       C              -8.7613058090       -9.7800607681        6.2848539352  PROA      154             0.0000000000
      2334       153  GLN       O              -8.8135137558       -8.5458126068        6.4127006531  PROA      154             0.0000000000
      2335       154  ASP       N              -7.7975702286      -10.3422746658        5.4895672798  PROA      155             0.0000000000
      2336       154  ASP       HN             -7.7123208046      -11.2881889343        5.1862726212  PROA      155             0.0000000000
      2337       154  ASP       CA             -6.7289581299       -9.5238513947        4.8993020058  PROA      155             0.0000000000
      2338       154  ASP       HA             -6.2146248817       -8.9416275024        5.6495532990  PROA      155             0.0000000000
      2339       154  ASP       CB             -5.6329388618      -10.4696397781        4.2845153809  PROA      155             0.0000000000
      2340       154  ASP       HB1            -4.7152338028      -10.0240526199        3.8445262909  PROA      155             0.0000000000
      2341       154  ASP       HB2            -6.1486544609      -10.9479856491        3.4245479107  PROA      155             0.0000000000
      2342       154  ASP       CG             -5.1376442909      -11.5326528549        5.2391757965  PROA      155             0.0000000000
      2343       154  ASP       OD1            -4.7908253670      -11.1959724426        6.3900437355  PROA      155             0.0000000000
      2344       154  ASP       OD2            -4.7873167992      -12.5958251953        4.7720808983  PROA      155             0.0000000000
      2345       154  ASP       C              -7.3556990623       -8.5720872879        3.8845317364  PROA      155             0.0000000000
      2346       154  ASP       O              -6.8763089180       -7.4116020203        3.7375907898  PROA      155             0.0000000000
      2347       155  ILE       N              -8.3730535507       -8.9783611298        3.0435237885  PROA      156             0.0000000000
      2348       155  ILE       HN             -8.6764926910       -9.9270391464        2.9994378090  PROA      156             0.0000000000
      2349       155  ILE       CA             -8.9230194092       -8.2322788239        1.8739644289  PROA      156             0.0000000000
      2350       155  ILE       HA             -8.1061849594       -7.8555650711        1.2762442827  PROA      156             0.0000000000
      2351       155  ILE       CB             -9.8354425430       -9.2029991150        1.0954914093  PROA      156             0.0000000000
      2352       155  ILE       HB            -10.6594505310       -9.5165958405        1.7715010643  PROA      156             0.0000000000
      2353       155  ILE       CG2           -10.4186258316       -8.4337825775       -0.1567464024  PROA      156             0.0000000000
      2354       155  ILE       HG21          -10.8007135391       -7.4137754440        0.0621476248  PROA      156             0.0000000000
      2355       155  ILE       HG22          -11.3013410568       -9.0067958832       -0.5128227472  PROA      156             0.0000000000
      2356       155  ILE       HG23           -9.6113853455       -8.2311487198       -0.8926978111  PROA      156             0.0000000000
      2357       155  ILE       CG1            -8.9586038589      -10.4362621307        0.6790667772  PROA      156             0.0000000000
      2358       155  ILE       HG11           -8.4995908737      -10.8821411133        1.5872626305  PROA      156             0.0000000000
      2359       155  ILE       HG12           -8.1926565170      -10.2038030624       -0.0913924798  PROA      156             0.0000000000
      2360       155  ILE       CD             -9.8077678680      -11.5868568420        0.0674773753  PROA      156             0.0000000000
      2361       155  ILE       HD1           -10.3941583633      -11.3709411621       -0.8511344790  PROA      156             0.0000000000
      2362       155  ILE       HD2           -10.4270944595      -12.0055294037        0.8893459439  PROA      156             0.0000000000
      2363       155  ILE       HD3            -9.0291996002      -12.3558969498       -0.1241703331  PROA      156             0.0000000000
      2364       155  ILE       C              -9.7205467224       -7.0646266937        2.3978102207  PROA      156             0.0000000000
      2365       155  ILE       O              -9.8818578720       -5.9862666130        1.8376249075  PROA      156             0.0000000000
      2366       156  VAL       N             -10.3261222839       -7.1399550438        3.5640053749  PROA      157             0.0000000000
      2367       156  VAL       HN            -10.3945283890       -8.0106792450        4.0448045731  PROA      157             0.0000000000
      2368       156  VAL       CA            -11.0900688171       -5.9998083115        4.1952562332  PROA      157             0.0000000000
      2369       156  VAL       HA            -11.4534454346       -5.3036251068        3.4538483620  PROA      157             0.0000000000
      2370       156  VAL       CB            -12.3779459000       -6.3843264580        4.9578571320  PROA      157             0.0000000000
      2371       156  VAL       HB            -12.1150112152       -7.0856590271        5.7784175873  PROA      157             0.0000000000
      2372       156  VAL       CG1           -13.2434511185       -5.2051315308        5.4558930397  PROA      157             0.0000000000
      2373       156  VAL       HG11          -12.7371616364       -4.5841765404        6.2255725861  PROA      157             0.0000000000
      2374       156  VAL       HG12          -14.1277656555       -5.6495957375        5.9606299400  PROA      157             0.0000000000
      2375       156  VAL       HG13          -13.6382274628       -4.5127692223        4.6818728447  PROA      157             0.0000000000
      2376       156  VAL       CG2           -13.2406578064       -7.1857995987        3.9039037228  PROA      157             0.0000000000
      2377       156  VAL       HG21          -12.7301721573       -8.1339054108        3.6303701401  PROA      157             0.0000000000
      2378       156  VAL       HG22          -13.5533504486       -6.6991996765        2.9553449154  PROA      157             0.0000000000
      2379       156  VAL       HG23          -14.1375608444       -7.5370507240        4.4575347900  PROA      157             0.0000000000
      2380       156  VAL       C             -10.1570196152       -5.1162309647        5.1025352478  PROA      157             0.0000000000
      2381       156  VAL       O             -10.2750825882       -3.9050264359        5.0989975929  PROA      157             0.0000000000
      2382       157  ALA       N              -9.1520805359       -5.7486748695        5.7647137642  PROA      158             0.0000000000
      2383       157  ALA       HN             -9.0619850159       -6.7411284447        5.7951598167  PROA      158             0.0000000000
      2384       157  ALA       CA             -8.1466217041       -4.9151639938        6.4609866142  PROA      158             0.0000000000
      2385       157  ALA       HA             -8.6688938141       -4.1564884186        7.0249400139  PROA      158             0.0000000000
      2386       157  ALA       CB             -7.2140574455       -5.8400607109        7.3003573418  PROA      158             0.0000000000
      2387       157  ALA       HB1            -7.8157410622       -6.5582737923        7.8974061012  PROA      158             0.0000000000
      2388       157  ALA       HB2            -6.5432276726       -5.1749072075        7.8850617409  PROA      158             0.0000000000
      2389       157  ALA       HB3            -6.6049880981       -6.3783836365        6.5430169106  PROA      158             0.0000000000
      2390       157  ALA       C              -7.3205699921       -3.9783878326        5.5136780739  PROA      158             0.0000000000
      2391       157  ALA       O              -7.1827673912       -2.7936382294        5.8482046127  PROA      158             0.0000000000
      2392       158  LEU       N              -6.8155469894       -4.5105819702        4.3568921089  PROA      159             0.0000000000
      2393       158  LEU       HN             -7.0064263344       -5.4762887955        4.1988282204  PROA      159             0.0000000000
      2394       158  LEU       CA             -6.0118331909       -3.7465307713        3.4647839069  PROA      159             0.0000000000
      2395       158  LEU       HA             -5.3170032501       -3.1263322830        4.0115613937  PROA      159             0.0000000000
      2396       158  LEU       CB             -5.2401714325       -4.5475587845        2.4133565426  PROA      159             0.0000000000
      2397       158  LEU       HB1            -4.6974658966       -3.8631443977        1.7267940044  PROA      159             0.0000000000
      2398       158  LEU       HB2            -6.0549583435       -5.1180601120        1.9184103012  PROA      159             0.0000000000
      2399       158  LEU       CG             -4.1939277649       -5.5112848282        3.0327990055  PROA      159             0.0000000000
      2400       158  LEU       HG             -4.5537729263       -6.0380139351        3.9424083233  PROA      159             0.0000000000
      2401       158  LEU       CD1            -3.8518424034       -6.7434878349        2.0371901989  PROA      159             0.0000000000
      2402       158  LEU       HD11           -4.7661395073       -7.2837495804        1.7108483315  PROA      159             0.0000000000
      2403       158  LEU       HD12           -3.0647459030       -7.4083867073        2.4527728558  PROA      159             0.0000000000
      2404       158  LEU       HD13           -3.4634537697       -6.2942523956        1.0982214212  PROA      159             0.0000000000
      2405       158  LEU       CD2            -2.8745832443       -4.8265972137        3.4015095234  PROA      159             0.0000000000
      2406       158  LEU       HD21           -2.4786567688       -4.1832537651        2.5868489742  PROA      159             0.0000000000
      2407       158  LEU       HD22           -2.0322904587       -5.5206003189        3.6094131470  PROA      159             0.0000000000
      2408       158  LEU       HD23           -2.9857118130       -4.1584000587        4.2821249962  PROA      159             0.0000000000
      2409       158  LEU       C              -6.9289631844       -2.7269761562        2.6847994328  PROA      159             0.0000000000
      2410       158  LEU       O              -6.4503469467       -1.6953717470        2.1999077797  PROA      159             0.0000000000
      2411       159  SER       N              -8.2220239639       -2.9650378227        2.5219581127  PROA      160             0.0000000000
      2412       159  SER       HN             -8.6451692581       -3.7934081554        2.8807890415  PROA      160             0.0000000000
      2413       159  SER       CA             -9.0601472855       -1.9874174595        1.7704240084  PROA      160             0.0000000000
      2414       159  SER       HA             -8.6438426971       -1.6346750259        0.8384028077  PROA      160             0.0000000000
      2415       159  SER       CB            -10.4896087646       -2.4952178001        1.3284947872  PROA      160             0.0000000000
      2416       159  SER       HB1           -11.2009134293       -1.7240418196        0.9629062414  PROA      160             0.0000000000
      2417       159  SER       HB2           -10.9023818970       -2.9480514526        2.2552530766  PROA      160             0.0000000000
      2418       159  SER       OG            -10.3964796066       -3.5230879784        0.3440614939  PROA      160             0.0000000000
      2419       159  SER       HG1           -10.2508039474       -4.2824063301        0.9131081700  PROA      160             0.0000000000
      2420       159  SER       C              -9.2314615250       -0.7109939456        2.5844507217  PROA      160             0.0000000000
      2421       159  SER       O              -9.4169368744        0.4062530696        2.1565978527  PROA      160             0.0000000000
      2422       160  GLY       N              -9.1468696594       -0.7751851678        3.9400181770  PROA      161             0.0000000000
      2423       160  GLY       HN             -9.1659059525       -1.6723508835        4.3744606972  PROA      161             0.0000000000
      2424       160  GLY       CA             -8.9822063446        0.3063785732        4.9305219650  PROA      161             0.0000000000
      2425       160  GLY       HA1            -8.7362031937       -0.1798767000        5.8629589081  PROA      161             0.0000000000
      2426       160  GLY       HA2            -9.9107637405        0.8554180861        4.8782043457  PROA      161             0.0000000000
      2427       160  GLY       C              -7.8252997398        1.2188431025        4.7791132927  PROA      161             0.0000000000
      2428       160  GLY       O              -7.6621336937        2.2344889641        5.3822736740  PROA      161             0.0000000000
      2429       161  GLY       N              -6.9958257675        0.8616219759        3.7756006718  PROA      162             0.0000000000
      2430       161  GLY       HN             -7.1584229469       -0.0475616455        3.4001593590  PROA      162             0.0000000000
      2431       161  GLY       CA             -5.9743671417        1.6488727331        3.1471357346  PROA      162             0.0000000000
      2432       161  GLY       HA1            -5.3569865227        1.1078981161        2.4452900887  PROA      162             0.0000000000
      2433       161  GLY       HA2            -5.3912858963        1.8891154528        4.0238909721  PROA      162             0.0000000000
      2434       161  GLY       C              -6.4502210617        2.9339332581        2.4867441654  PROA      162             0.0000000000
      2435       161  GLY       O              -5.7988438606        3.9606177807        2.6021041870  PROA      162             0.0000000000
      2436       162  HSD       N              -7.6529998779        2.9189999104        1.8179999590  PROA      163             0.0000000000
      2437       162  HSD       HN             -8.1250000000        2.0360000134        1.7890000343  PROA      163             0.0000000000
      2438       162  HSD       CA             -8.3640003204        4.0349998474        1.2250000238  PROA      163             0.0000000000
      2439       162  HSD       HA             -7.6999998093        4.5689997673        0.5569999814  PROA      163             0.0000000000
      2440       162  HSD       CB             -9.5530004501        3.5000000000        0.4460000098  PROA      163             0.0000000000
      2441       162  HSD       HB1           -10.2489995956        4.3020000458        0.1459999979  PROA      163             0.0000000000
      2442       162  HSD       HB2           -10.1140003204        2.7860000134        1.0829999447  PROA      163             0.0000000000
      2443       162  HSD       ND1           -10.0190000534        2.0030000210       -1.5069999695  PROA      163             0.0000000000
      2444       162  HSD       HD1           -10.9960002899        1.8550000191       -1.3049999475  PROA      163             0.0000000000
      2445       162  HSD       CG             -9.1540002823        2.8050000668       -0.7979999781  PROA      163             0.0000000000
      2446       162  HSD       CE1            -9.4069995880        1.5549999475       -2.5880000591  PROA      163             0.0000000000
      2447       162  HSD       HE1            -9.8690004349        0.9509999752       -3.3689999580  PROA      163             0.0000000000
      2448       162  HSD       NE2            -8.1619997025        2.0009999275       -2.5750000477  PROA      163             0.0000000000
      2449       162  HSD       CD2            -7.9869999886        2.8139998913       -1.4869999886  PROA      163             0.0000000000
      2450       162  HSD       HD2            -7.0729999542        3.3359999657       -1.2539999485  PROA      163             0.0000000000
      2451       162  HSD       C              -8.8750953674        4.9835929871        2.2369508743  PROA      163             0.0000000000
      2452       162  HSD       O              -9.6016206741        5.9071288109        1.9828668833  PROA      163             0.0000000000
      2453       163  THR       N              -8.4587574005        4.8891043663        3.5525825024  PROA      164             0.0000000000
      2454       163  THR       HN             -7.8867158890        4.1233859062        3.8362243176  PROA      164             0.0000000000
      2455       163  THR       CA             -8.8148612976        5.9838109016        4.4993743896  PROA      164             0.0000000000
      2456       163  THR       HA             -9.8547506332        6.2450890541        4.3698987961  PROA      164             0.0000000000
      2457       163  THR       CB             -8.6811122894        5.5019712448        5.9677600861  PROA      164             0.0000000000
      2458       163  THR       HB             -8.9428100586        4.4222521782        5.9612507820  PROA      164             0.0000000000
      2459       163  THR       OG1            -9.5360641479        6.2536568642        6.7574944496  PROA      164             0.0000000000
      2460       163  THR       HG1            -9.4763870239        5.8051724434        7.6041941643  PROA      164             0.0000000000
      2461       163  THR       CG2            -7.2574763298        5.6423354149        6.4680900574  PROA      164             0.0000000000
      2462       163  THR       HG21           -7.1725702286        5.0931262970        7.4301095009  PROA      164             0.0000000000
      2463       163  THR       HG22           -6.9253349304        6.6958508492        6.5868678093  PROA      164             0.0000000000
      2464       163  THR       HG23           -6.4791374207        5.1304016113        5.8627529144  PROA      164             0.0000000000
      2465       163  THR       C              -7.9357438087        7.1477942467        4.3302774429  PROA      164             0.0000000000
      2466       163  THR       O              -8.3506612778        8.1984071732        4.8001770973  PROA      164             0.0000000000
      2467       164  ILE       N              -6.7717332840        7.0083909035        3.6575703621  PROA      165             0.0000000000
      2468       164  ILE       HN             -6.6124644279        6.1414065361        3.1917586327  PROA      165             0.0000000000
      2469       164  ILE       CA             -5.9716963768        8.1356525421        3.2845919132  PROA      165             0.0000000000
      2470       164  ILE       HA             -6.3364582062        9.0252819061        3.7764332294  PROA      165             0.0000000000
      2471       164  ILE       CB             -4.5160923004        7.9700469971        3.7874948978  PROA      165             0.0000000000
      2472       164  ILE       HB             -4.0109877586        8.8502893448        3.3354299068  PROA      165             0.0000000000
      2473       164  ILE       CG2            -4.5312819481        7.9899272919        5.3230991364  PROA      165             0.0000000000
      2474       164  ILE       HG21           -4.8516974449        7.0117855072        5.7413020134  PROA      165             0.0000000000
      2475       164  ILE       HG22           -5.3395066261        8.6934795380        5.6165399551  PROA      165             0.0000000000
      2476       164  ILE       HG23           -3.5398712158        8.2679300308        5.7404007912  PROA      165             0.0000000000
      2477       164  ILE       CG1            -3.9927437305        6.6300587654        3.2904706001  PROA      165             0.0000000000
      2478       164  ILE       HG11           -4.2277507782        6.4400796890        2.2213585377  PROA      165             0.0000000000
      2479       164  ILE       HG12           -4.4602608681        5.7732396126        3.8211393356  PROA      165             0.0000000000
      2480       164  ILE       CD             -2.4785995483        6.5288248062        3.5067195892  PROA      165             0.0000000000
      2481       164  ILE       HD1            -1.8273324966        7.3360347748        3.1084933281  PROA      165             0.0000000000
      2482       164  ILE       HD2            -2.1850843430        5.5198054314        3.1460959911  PROA      165             0.0000000000
      2483       164  ILE       HD3            -2.1473782063        6.4916090965        4.5665440559  PROA      165             0.0000000000
      2484       164  ILE       C              -6.0392093658        8.2222986221        1.7923493385  PROA      165             0.0000000000
      2485       164  ILE       O              -6.5458722115        7.4164175987        1.0099931955  PROA      165             0.0000000000
      2486       165  GLY       N              -5.6610856056        9.4115533829        1.2811146975  PROA      166             0.0000000000
      2487       165  GLY       HN             -5.5928254128       10.1148519516        1.9844784737  PROA      166             0.0000000000
      2488       165  GLY       CA             -5.5953946114        9.6516084671       -0.1136761606  PROA      166             0.0000000000
      2489       165  GLY       HA1            -5.1189603806        8.7758045197       -0.5288602710  PROA      166             0.0000000000
      2490       165  GLY       HA2            -4.9847540855       10.5128393173       -0.3412730694  PROA      166             0.0000000000
      2491       165  GLY       C              -6.9056715965        9.9123430252       -0.7407888174  PROA      166             0.0000000000
      2492       165  GLY       O              -7.9773578644       10.0994987488       -0.1653515846  PROA      166             0.0000000000
      2493       166  ALA       N              -6.8653211594        9.8186893463       -2.0761873722  PROA      167             0.0000000000
      2494       166  ALA       HN             -6.0461549759        9.4868555069       -2.5375571251  PROA      167             0.0000000000
      2495       166  ALA       CA             -7.9290547371       10.2850561142       -2.9446916580  PROA      167             0.0000000000
      2496       166  ALA       HA             -8.9276084900        9.9997625351       -2.6482148170  PROA      167             0.0000000000
      2497       166  ALA       CB             -7.8509497643       11.8376445770       -3.0517137051  PROA      167             0.0000000000
      2498       166  ALA       HB1            -6.8156199455       12.2215490341       -3.1743159294  PROA      167             0.0000000000
      2499       166  ALA       HB2            -8.2791490555       12.4008140564       -2.1950886250  PROA      167             0.0000000000
      2500       166  ALA       HB3            -8.4229650497       12.3009853363       -3.8838400841  PROA      167             0.0000000000
      2501       166  ALA       C              -7.6963524818        9.5776977539       -4.3270764351  PROA      167             0.0000000000
      2502       166  ALA       O              -6.6141371727        9.0756359100       -4.6044163704  PROA      167             0.0000000000
      2503       167  ALA       N              -8.6928281784        9.6422843933       -5.2419581413  PROA      168             0.0000000000
      2504       167  ALA       HN             -9.5208873749       10.0617542267       -4.8781285286  PROA      168             0.0000000000
      2505       167  ALA       CA             -8.5344610214        9.3846511841       -6.6096482277  PROA      168             0.0000000000
      2506       167  ALA       HA             -7.6575741768        8.7874069214       -6.8115606308  PROA      168             0.0000000000
      2507       167  ALA       CB             -9.8093643188        8.6879701614       -7.1867761612  PROA      168             0.0000000000
      2508       167  ALA       HB1            -9.6950531006        8.4930429459       -8.2745523453  PROA      168             0.0000000000
      2509       167  ALA       HB2           -10.7790145874        9.1879987717       -6.9768466949  PROA      168             0.0000000000
      2510       167  ALA       HB3            -9.8871803284        7.7075147629       -6.6700816154  PROA      168             0.0000000000
      2511       167  ALA       C              -8.3899040222       10.6482362747       -7.3766055107  PROA      168             0.0000000000
      2512       167  ALA       O              -8.6771507263       11.7336301804       -6.8620600700  PROA      168             0.0000000000
      2513       168  HSD       N              -7.9646558762       10.6174440384       -8.7042331696  PROA      169             0.0000000000
      2514       168  HSD       HN             -7.7894740105        9.6932945251       -9.0347881317  PROA      169             0.0000000000
      2515       168  HSD       CA             -7.4956326485       11.7183017731       -9.5209770203  PROA      169             0.0000000000
      2516       168  HSD       HA             -7.9236106873       12.6522703171       -9.1879024506  PROA      169             0.0000000000
      2517       168  HSD       CB             -5.9559817314       11.8283195496       -9.3459463120  PROA      169             0.0000000000
      2518       168  HSD       HB1            -5.4334850311       12.4236383438      -10.1249933243  PROA      169             0.0000000000
      2519       168  HSD       HB2            -5.5374159813       10.8170042038       -9.5366468430  PROA      169             0.0000000000
      2520       168  HSD       ND1            -5.0745978355       11.3415737152       -7.0535392761  PROA      169             0.0000000000
      2521       168  HSD       HD1            -5.0337734222       10.3491439819       -7.1693682671  PROA      169             0.0000000000
      2522       168  HSD       CG             -5.4093036652       12.2652816772       -8.0426950455  PROA      169             0.0000000000
      2523       168  HSD       CE1            -4.3786606789       11.9202156067       -6.0401411057  PROA      169             0.0000000000
      2524       168  HSD       HE1            -4.0005669594       11.3025484085       -5.2255043983  PROA      169             0.0000000000
      2525       168  HSD       NE2            -4.2380461693       13.1952085495       -6.3168926239  PROA      169             0.0000000000
      2526       168  HSD       CD2            -4.8430018425       13.3801469803       -7.5577330589  PROA      169             0.0000000000
      2527       168  HSD       HD2            -4.7496304512       14.2998991013       -8.1218500137  PROA      169             0.0000000000
      2528       168  HSD       C              -7.9787745476       11.4590816498      -10.8875780106  PROA      169             0.0000000000
      2529       168  HSD       O              -8.0337305069       10.3587245941      -11.3822298050  PROA      169             0.0000000000
      2530       169  LYS       N              -8.5382719040       12.5414104462      -11.5351896286  PROA      170             0.0000000000
      2531       169  LYS       HN             -8.6111183167       13.4192399979      -11.0681600571  PROA      170             0.0000000000
      2532       169  LYS       CA             -9.2340955734       12.3331680298      -12.8484554291  PROA      170             0.0000000000
      2533       169  LYS       HA             -9.6275148392       11.3286991119      -12.9000663757  PROA      170             0.0000000000
      2534       169  LYS       CB            -10.4492120743       13.2415866852      -13.0184459686  PROA      170             0.0000000000
      2535       169  LYS       HB1           -10.9248943329       13.2190790176      -14.0222091675  PROA      170             0.0000000000
      2536       169  LYS       HB2           -10.0151309967       14.2639245987      -12.9916028976  PROA      170             0.0000000000
      2537       169  LYS       CG            -11.4411859512       13.0476045609      -11.9211053848  PROA      170             0.0000000000
      2538       169  LYS       HG1           -10.9487304688       13.2613458633      -10.9484167099  PROA      170             0.0000000000
      2539       169  LYS       HG2           -11.7041749954       11.9684095383      -11.8988399506  PROA      170             0.0000000000
      2540       169  LYS       CD            -12.7271642685       13.8843889236      -12.0245361328  PROA      170             0.0000000000
      2541       169  LYS       HD1           -13.4723367691       13.3759956360      -11.3760185242  PROA      170             0.0000000000
      2542       169  LYS       HD2           -13.0199508667       13.9658679962      -13.0931606293  PROA      170             0.0000000000
      2543       169  LYS       CE            -12.4946784973       15.3002500534      -11.4944553375  PROA      170             0.0000000000
      2544       169  LYS       HE1           -11.7930479050       15.9673910141      -12.0393934250  PROA      170             0.0000000000
      2545       169  LYS       HE2           -12.0486450195       15.1195125580      -10.4931020737  PROA      170             0.0000000000
      2546       169  LYS       NZ            -13.7865018845       16.0174503326      -11.4510908127  PROA      170             0.0000000000
      2547       169  LYS       HZ1           -13.6385326385       16.9922904968      -11.1203508377  PROA      170             0.0000000000
      2548       169  LYS       HZ2           -14.5387887955       15.5378847122      -10.9165983200  PROA      170             0.0000000000
      2549       169  LYS       HZ3           -14.0211095810       16.1189956665      -12.4591817856  PROA      170             0.0000000000
      2550       169  LYS       C              -8.3731937408       12.2900791168      -14.0288019180  PROA      170             0.0000000000
      2551       169  LYS       O              -8.7522649765       11.9727163315      -15.1413059235  PROA      170             0.0000000000
      2552       170  GLU       N              -7.1106095314       12.6441822052      -13.8497591019  PROA      171             0.0000000000
      2553       170  GLU       HN             -6.8464670181       13.1011447906      -13.0039329529  PROA      171             0.0000000000
      2554       170  GLU       CA             -6.1028318405       12.5460472107      -14.8922529221  PROA      171             0.0000000000
      2555       170  GLU       HA             -6.6108579636       12.6442632675      -15.8402309418  PROA      171             0.0000000000
      2556       170  GLU       CB             -5.1230711937       13.7139654160      -14.8767547607  PROA      171             0.0000000000
      2557       170  GLU       HB1            -4.1908221245       13.4665441513      -15.4281311035  PROA      171             0.0000000000
      2558       170  GLU       HB2            -4.7728900909       13.8508996964      -13.8313159943  PROA      171             0.0000000000
      2559       170  GLU       CG             -5.9231858253       14.9631414413      -15.3746786118  PROA      171             0.0000000000
      2560       170  GLU       HG1            -6.9642100334       15.0485935211      -14.9961442947  PROA      171             0.0000000000
      2561       170  GLU       HG2            -5.9060096741       14.9281282425      -16.4849929810  PROA      171             0.0000000000
      2562       170  GLU       CD             -5.2469348907       16.2582664490      -15.0353097916  PROA      171             0.0000000000
      2563       170  GLU       OE1            -5.7534756660       17.1699314117      -14.3462753296  PROA      171             0.0000000000
      2564       170  GLU       OE2            -4.0074243546       16.2870330811      -15.4125423431  PROA      171             0.0000000000
      2565       170  GLU       C              -5.3470549583       11.2356796265      -14.7326488495  PROA      171             0.0000000000
      2566       170  GLU       O              -4.5711073875       10.9327011108      -15.6197099686  PROA      171             0.0000000000
      2567       171  ARG       N              -5.6602702141       10.4696531296      -13.6520595551  PROA      172             0.0000000000
      2568       171  ARG       HN             -6.3461914062       10.7719364166      -12.9946804047  PROA      172             0.0000000000
      2569       171  ARG       CA             -5.2049903870        9.1309099197      -13.2943449020  PROA      172             0.0000000000
      2570       171  ARG       HA             -4.4237756729        8.9267587662      -14.0115795135  PROA      172             0.0000000000
      2571       171  ARG       CB             -4.5769243240        8.9776191711      -11.9291973114  PROA      172             0.0000000000
      2572       171  ARG       HB1            -4.5567216873        7.9233994484      -11.5791501999  PROA      172             0.0000000000
      2573       171  ARG       HB2            -5.1650109291        9.5022296906      -11.1460895538  PROA      172             0.0000000000
      2574       171  ARG       CG             -3.1327683926        9.5731468201      -11.6921625137  PROA      172             0.0000000000
      2575       171  ARG       HG1            -3.2083237171       10.6352100372      -12.0093927383  PROA      172             0.0000000000
      2576       171  ARG       HG2            -2.3685657978        9.0727081299      -12.3245210648  PROA      172             0.0000000000
      2577       171  ARG       CD             -2.5396614075        9.4758634567      -10.2486782074  PROA      172             0.0000000000
      2578       171  ARG       HD1            -2.0783426762        8.5014114380       -9.9804439545  PROA      172             0.0000000000
      2579       171  ARG       HD2            -3.3907151222        9.7847642899       -9.6047773361  PROA      172             0.0000000000
      2580       171  ARG       NE             -1.5265496969       10.5387830734      -10.2069025040  PROA      172             0.0000000000
      2581       171  ARG       HE             -1.2761718035       10.9620218277      -11.0776376724  PROA      172             0.0000000000
      2582       171  ARG       CZ             -0.9738799334       11.0204305649       -9.1041955948  PROA      172             0.0000000000
      2583       171  ARG       NH1            -1.1856108904       10.5290365219       -7.8913316727  PROA      172             0.0000000000
      2584       171  ARG       HH11           -1.8341722488        9.7794084549       -7.7593240738  PROA      172             0.0000000000
      2585       171  ARG       HH12           -0.9404312372       11.0238695145       -7.0576486588  PROA      172             0.0000000000
      2586       171  ARG       NH2            -0.0330891088       11.9646730423       -9.2097883224  PROA      172             0.0000000000
      2587       171  ARG       HH21            0.1800434589       12.2983293533      -10.1280736923  PROA      172             0.0000000000
      2588       171  ARG       HH22            0.3572412431       12.3430528641       -8.3704605103  PROA      172             0.0000000000
      2589       171  ARG       C              -6.2233810425        8.0429143906      -13.5979986191  PROA      172             0.0000000000
      2590       171  ARG       O              -6.2449517250        7.4956703186      -14.7080917358  PROA      172             0.0000000000
      2591       172  SER       N              -7.1817045212        7.7443952560      -12.6747760773  PROA      173             0.0000000000
      2592       172  SER       HN             -7.2091450691        8.2475805283      -11.8145084381  PROA      173             0.0000000000
      2593       172  SER       CA             -8.1074838638        6.6594824791      -12.8149728775  PROA      173             0.0000000000
      2594       172  SER       HA             -7.7211117744        5.8855433464      -13.4616060257  PROA      173             0.0000000000
      2595       172  SER       CB             -8.4186944962        5.9784421921      -11.4804239273  PROA      173             0.0000000000
      2596       172  SER       HB1            -7.4066648483        5.6045155525      -11.2152891159  PROA      173             0.0000000000
      2597       172  SER       HB2            -8.9839878082        5.0392155647      -11.6610288620  PROA      173             0.0000000000
      2598       172  SER       OG             -8.9905347824        6.7475309372      -10.4554700851  PROA      173             0.0000000000
      2599       172  SER       HG1            -8.2961864471        7.1911840439       -9.9628734589  PROA      173             0.0000000000
      2600       172  SER       C              -9.4757614136        7.0515122414      -13.4741630554  PROA      173             0.0000000000
      2601       172  SER       O             -10.2005939484        6.1990036964      -13.9689369202  PROA      173             0.0000000000
      2602       173  GLY       N              -9.7770233154        8.3336763382      -13.4065256119  PROA      174             0.0000000000
      2603       173  GLY       HN             -9.1983299255        8.9021472931      -12.8269023895  PROA      174             0.0000000000
      2604       173  GLY       CA            -11.0840549469        8.8997402191      -13.7804279327  PROA      174             0.0000000000
      2605       173  GLY       HA1           -11.7081785202        8.2550096512      -14.3814210892  PROA      174             0.0000000000
      2606       173  GLY       HA2           -10.8239040375        9.8370885849      -14.2495746613  PROA      174             0.0000000000
      2607       173  GLY       C             -12.0142440796        9.0457563400      -12.5941858292  PROA      174             0.0000000000
      2608       173  GLY       O             -12.9795742035        9.7964706421      -12.5416927338  PROA      174             0.0000000000
      2609       174  PHE       N             -11.7537384033        8.2841892242      -11.5341606140  PROA      175             0.0000000000
      2610       174  PHE       HN            -10.9794673920        7.6560873985      -11.5343017578  PROA      175             0.0000000000
      2611       174  PHE       CA            -12.4875545502        8.3190803528      -10.3178377151  PROA      175             0.0000000000
      2612       174  PHE       HA            -13.5453853607        8.3225469589      -10.5355119705  PROA      175             0.0000000000
      2613       174  PHE       CB            -12.4167528152        7.0314354897       -9.4760951996  PROA      175             0.0000000000
      2614       174  PHE       HB1           -12.9143104553        7.1423912048       -8.4889545441  PROA      175             0.0000000000
      2615       174  PHE       HB2           -11.3659038544        6.7546696663       -9.2449274063  PROA      175             0.0000000000
      2616       174  PHE       CG            -13.1846151352        5.9306592941      -10.1652870178  PROA      175             0.0000000000
      2617       174  PHE       CD1           -14.5699262619        5.8170595169       -9.9841642380  PROA      175             0.0000000000
      2618       174  PHE       HD1           -15.1070718765        6.5066814423       -9.3498964310  PROA      175             0.0000000000
      2619       174  PHE       CE1           -15.2069911957        4.7537708282      -10.6060342789  PROA      175             0.0000000000
      2620       174  PHE       HE1           -16.2533683777        4.7835211754      -10.3403100967  PROA      175             0.0000000000
      2621       174  PHE       CZ            -14.5494346619        3.8995513916      -11.4588375092  PROA      175             0.0000000000
      2622       174  PHE       HZ            -15.0338163376        3.1182126999      -12.0256576538  PROA      175             0.0000000000
      2623       174  PHE       CD2           -12.4570560455        5.0055284500      -11.0123462677  PROA      175             0.0000000000
      2624       174  PHE       HD2           -11.3982744217        5.1348700523      -11.1816205978  PROA      175             0.0000000000
      2625       174  PHE       CE2           -13.1275177002        4.0200390816      -11.7005643845  PROA      175             0.0000000000
      2626       174  PHE       HE2           -12.5409002304        3.5134670734      -12.4526720047  PROA      175             0.0000000000
      2627       174  PHE       C             -12.3200159073        9.6562709808       -9.5016927719  PROA      175             0.0000000000
      2628       174  PHE       O             -11.2863388062       10.3607883453       -9.6020278931  PROA      175             0.0000000000
      2629       175  GLU       N             -13.2857236862       10.0943984985       -8.6379909515  PROA      176             0.0000000000
      2630       175  GLU       HN            -14.1674699783        9.6565446854       -8.4804582596  PROA      176             0.0000000000
      2631       175  GLU       CA            -13.2577552795       11.4709825516       -8.2145013809  PROA      176             0.0000000000
      2632       175  GLU       HA            -12.4337787628       12.0357837677       -8.6249446869  PROA      176             0.0000000000
      2633       175  GLU       CB            -14.4978904724       12.2654027939       -8.7200536728  PROA      176             0.0000000000
      2634       175  GLU       HB1           -15.3984651566       11.6290960312       -8.5844058990  PROA      176             0.0000000000
      2635       175  GLU       HB2           -14.2812376022       12.2303733826       -9.8091621399  PROA      176             0.0000000000
      2636       175  GLU       CG            -14.6878795624       13.6840143204       -8.2646856308  PROA      176             0.0000000000
      2637       175  GLU       HG1           -13.8090181351       14.2654495239       -8.6166181564  PROA      176             0.0000000000
      2638       175  GLU       HG2           -14.8859329224       13.6574258804       -7.1718049049  PROA      176             0.0000000000
      2639       175  GLU       CD            -15.8215675354       14.4008064270       -8.9895238876  PROA      176             0.0000000000
      2640       175  GLU       OE1           -16.8941593170       14.7161664963       -8.3858137131  PROA      176             0.0000000000
      2641       175  GLU       OE2           -15.7607975006       14.5979957581      -10.2439260483  PROA      176             0.0000000000
      2642       175  GLU       C             -13.1039037704       11.5780029297       -6.6536822319  PROA      176             0.0000000000
      2643       175  GLU       O             -13.9999237061       11.2612743378       -5.8515949249  PROA      176             0.0000000000
      2644       176  GLY       N             -11.9070329666       12.1598234177       -6.2100481987  PROA      177             0.0000000000
      2645       176  GLY       HN            -11.1617622375       12.3656473160       -6.8395056725  PROA      177             0.0000000000
      2646       176  GLY       CA            -11.5298480988       12.7098169327       -4.8811488152  PROA      177             0.0000000000
      2647       176  GLY       HA1           -12.3400983810       13.3938274384       -4.6761522293  PROA      177             0.0000000000
      2648       176  GLY       HA2           -10.6225538254       13.2196855545       -5.1696825027  PROA      177             0.0000000000
      2649       176  GLY       C             -11.3717441559       11.7488098145       -3.6131799221  PROA      177             0.0000000000
      2650       176  GLY       O             -11.3308677673       10.5320577621       -3.7002282143  PROA      177             0.0000000000
      2651       177  PRO       N             -11.1353406906       12.2757253647       -2.4335665703  PROA      178             0.0000000000
      2652       177  PRO       CD            -11.3007011414       13.6915769577       -2.0894308090  PROA      178             0.0000000000
      2653       177  PRO       HD1           -12.4030675888       13.7956800461       -1.9984898567  PROA      178             0.0000000000
      2654       177  PRO       HD2           -10.8921937943       14.3444089890       -2.8902142048  PROA      178             0.0000000000
      2655       177  PRO       CA            -11.0378732681       11.5030355453       -1.2389944792  PROA      178             0.0000000000
      2656       177  PRO       HA            -10.1090459824       10.9520139694       -1.2464067936  PROA      178             0.0000000000
      2657       177  PRO       CB            -11.0852079391       12.5582571030       -0.1100635007  PROA      178             0.0000000000
      2658       177  PRO       HB1           -10.3116674423       12.2738208771        0.6349549890  PROA      178             0.0000000000
      2659       177  PRO       HB2           -12.1158409119       12.7047224045        0.2780904770  PROA      178             0.0000000000
      2660       177  PRO       CG            -10.6695470810       13.8258008957       -0.7382920980  PROA      178             0.0000000000
      2661       177  PRO       HG1           -11.0683040619       14.7139825821       -0.2030852586  PROA      178             0.0000000000
      2662       177  PRO       HG2            -9.5778312683       13.9876728058       -0.8658678532  PROA      178             0.0000000000
      2663       177  PRO       C             -12.1692657471       10.5442113876       -0.9689750075  PROA      178             0.0000000000
      2664       177  PRO       O             -13.2816104889       10.8041763306       -1.3989678621  PROA      178             0.0000000000
      2665       178  TRP       N             -12.0134534836        9.4692935944       -0.1826337874  PROA      179             0.0000000000
      2666       178  TRP       HN            -11.1145868301        9.1384019852        0.0940583348  PROA      179             0.0000000000
      2667       178  TRP       CA            -13.1604690552        8.8122644424        0.3871549368  PROA      179             0.0000000000
      2668       178  TRP       HA            -13.9671354294        8.7904310226       -0.3306281865  PROA      179             0.0000000000
      2669       178  TRP       CB            -12.7343597412        7.3799352646        0.7852730155  PROA      179             0.0000000000
      2670       178  TRP       HB1           -13.3415527344        6.9190845490        1.5935145617  PROA      179             0.0000000000
      2671       178  TRP       HB2           -11.7570648193        7.3723964691        1.3136276007  PROA      179             0.0000000000
      2672       178  TRP       CG            -12.5323362350        6.3246006966       -0.2970554233  PROA      179             0.0000000000
      2673       178  TRP       CD1           -13.4943571091        5.4795088768       -0.8549981713  PROA      179             0.0000000000
      2674       178  TRP       HD1           -14.4875764847        5.4447884560       -0.4322575629  PROA      179             0.0000000000
      2675       178  TRP       NE1           -12.9960985184        4.9458317757       -2.0037345886  PROA      179             0.0000000000
      2676       178  TRP       HE1           -13.2810678482        4.0733733177       -2.3356745243  PROA      179             0.0000000000
      2677       178  TRP       CE2           -11.6843414307        5.3072590828       -2.1117849350  PROA      179             0.0000000000
      2678       178  TRP       CD2           -11.3823833466        6.2379989624       -1.1245571375  PROA      179             0.0000000000
      2679       178  TRP       CE3           -10.1808156967        6.8770475388       -1.0814120770  PROA      179             0.0000000000
      2680       178  TRP       HE3            -9.9051065445        7.5858640671       -0.3146242201  PROA      179             0.0000000000
      2681       178  TRP       CZ3            -9.2274513245        6.5967669487       -2.0595190525  PROA      179             0.0000000000
      2682       178  TRP       HZ3            -8.2214879990        6.9819974899       -1.9818301201  PROA      179             0.0000000000
      2683       178  TRP       CZ2           -10.7429313660        4.9698109627       -3.0464839935  PROA      179             0.0000000000
      2684       178  TRP       HZ2           -11.0827198029        4.2905459404       -3.8143012524  PROA      179             0.0000000000
      2685       178  TRP       CH2            -9.5448436737        5.5925183296       -3.0316238403  PROA      179             0.0000000000
      2686       178  TRP       HH2            -8.6926021576        5.3432579041       -3.6464028358  PROA      179             0.0000000000
      2687       178  TRP       C             -13.6354198456        9.5137195587        1.6131281853  PROA      179             0.0000000000
      2688       178  TRP       O             -14.7858057022        9.3120584488        1.9761058092  PROA      179             0.0000000000
      2689       179  THR       N             -12.7401943207       10.1928052902        2.3018436432  PROA      180             0.0000000000
      2690       179  THR       HN            -11.8650360107       10.3370819092        1.8465498686  PROA      180             0.0000000000
      2691       179  THR       CA            -12.9440927505       10.6902027130        3.6266756058  PROA      180             0.0000000000
      2692       179  THR       HA            -13.9435319901       10.4329957962        3.9450585842  PROA      180             0.0000000000
      2693       179  THR       CB            -11.9628295898       10.0056104660        4.5855035782  PROA      180             0.0000000000
      2694       179  THR       HB            -12.1585292816       10.3749904633        5.6148633957  PROA      180             0.0000000000
      2695       179  THR       OG1           -10.6154727936       10.3125810623        4.2878627777  PROA      180             0.0000000000
      2696       179  THR       HG1           -10.4055891037        9.9948205948        3.4066269398  PROA      180             0.0000000000
      2697       179  THR       CG2           -12.1693782806        8.4810304642        4.6562352180  PROA      180             0.0000000000
      2698       179  THR       HG21          -12.0023164749        7.8544831276        3.7540988922  PROA      180             0.0000000000
      2699       179  THR       HG22          -13.2139272690        8.2609834671        4.9641571045  PROA      180             0.0000000000
      2700       179  THR       HG23          -11.5212364197        8.0130882263        5.4277682304  PROA      180             0.0000000000
      2701       179  THR       C             -12.7681512833       12.1328067780        3.7672717571  PROA      180             0.0000000000
      2702       179  THR       O             -12.2241010666       12.8526592255        2.9576795101  PROA      180             0.0000000000
      2703       180  SER       N             -13.2422618866       12.7245836258        4.8300595284  PROA      181             0.0000000000
      2704       180  SER       HN            -13.7498569489       12.2061195374        5.5138363838  PROA      181             0.0000000000
      2705       180  SER       CA            -13.0779314041       14.1270151138        5.1187062263  PROA      181             0.0000000000
      2706       180  SER       HA            -12.9559335709       14.6664581299        4.1910648346  PROA      181             0.0000000000
      2707       180  SER       CB            -14.2624502182       14.7911548615        5.8561177254  PROA      181             0.0000000000
      2708       180  SER       HB1           -13.9790048599       15.8243494034        6.1502056122  PROA      181             0.0000000000
      2709       180  SER       HB2           -14.5523118973       14.2186565399        6.7630620003  PROA      181             0.0000000000
      2710       180  SER       OG            -15.4146356583       14.7054643631        5.0434036255  PROA      181             0.0000000000
      2711       180  SER       HG1           -15.7487306595       13.8177137375        5.1913185120  PROA      181             0.0000000000
      2712       180  SER       C             -11.7192192078       14.3317260742        5.8166770935  PROA      181             0.0000000000
      2713       180  SER       O             -11.4535913467       15.3519077301        6.3782725334  PROA      181             0.0000000000
      2714       181  ASN       N             -10.7287273407       13.4335327148        5.6931018829  PROA      182             0.0000000000
      2715       181  ASN       HN            -10.8129930496       12.5894622803        5.1692194939  PROA      182             0.0000000000
      2716       181  ASN       CA             -9.4415798187       13.4279832840        6.3687105179  PROA      182             0.0000000000
      2717       181  ASN       HA             -9.1403274536       14.4641981125        6.3250617981  PROA      182             0.0000000000
      2718       181  ASN       CB             -9.4285087585       13.3178424835        7.9156112671  PROA      182             0.0000000000
      2719       181  ASN       HB1           -10.1194076538       14.0665655136        8.3587722778  PROA      182             0.0000000000
      2720       181  ASN       HB2            -8.3988628387       13.5486202240        8.2633056641  PROA      182             0.0000000000
      2721       181  ASN       CG             -9.8786334991       12.0272932053        8.5377941132  PROA      182             0.0000000000
      2722       181  ASN       OD1           -10.3302326202       11.0774841309        7.8843340874  PROA      182             0.0000000000
      2723       181  ASN       ND2            -9.7821302414       11.8376369476        9.8818225861  PROA      182             0.0000000000
      2724       181  ASN       HD21           -9.3567523956       12.5825958252       10.3957195282  PROA      182             0.0000000000
      2725       181  ASN       HD22          -10.1120796204       10.9666862488       10.2459354401  PROA      182             0.0000000000
      2726       181  ASN       C              -8.4100198746       12.6427230835        5.6485395432  PROA      182             0.0000000000
      2727       181  ASN       O              -7.8732066154       11.6883182526        6.1751999855  PROA      182             0.0000000000
      2728       182  PRO       N              -8.0567712784       13.0141925812        4.4714221954  PROA      183             0.0000000000
      2729       182  PRO       CD             -8.2414598465       14.3102531433        3.8546090126  PROA      183             0.0000000000
      2730       182  PRO       HD1            -7.7070803642       15.0490007401        4.4894404411  PROA      183             0.0000000000
      2731       182  PRO       HD2            -9.2650547028       14.7246074677        3.7326073647  PROA      183             0.0000000000
      2732       182  PRO       CA             -7.3308868408       12.1246833801        3.6569397449  PROA      183             0.0000000000
      2733       182  PRO       HA             -7.7473230362       11.1318740845        3.7424378395  PROA      183             0.0000000000
      2734       182  PRO       CB             -7.5981278419       12.6765928268        2.2653830051  PROA      183             0.0000000000
      2735       182  PRO       HB1            -8.5687522888       12.2325191498        1.9571498632  PROA      183             0.0000000000
      2736       182  PRO       HB2            -6.7804822922       12.4395608902        1.5515257120  PROA      183             0.0000000000
      2737       182  PRO       CG             -7.6459493637       14.1944990158        2.4256191254  PROA      183             0.0000000000
      2738       182  PRO       HG1            -6.6375451088       14.6601982117        2.4494102001  PROA      183             0.0000000000
      2739       182  PRO       HG2            -8.3001852036       14.6421041489        1.6471946239  PROA      183             0.0000000000
      2740       182  PRO       C              -5.8204722404       12.0060176849        4.0052990913  PROA      183             0.0000000000
      2741       182  PRO       O              -5.0718121529       11.2613153458        3.3456125259  PROA      183             0.0000000000
      2742       183  LEU       N              -5.3333501816       12.7193136215        5.0224590302  PROA      184             0.0000000000
      2743       183  LEU       HN             -5.9275093079       13.3743896484        5.4827404022  PROA      184             0.0000000000
      2744       183  LEU       CA             -3.9440462589       12.7007989883        5.3577494621  PROA      184             0.0000000000
      2745       183  LEU       HA             -3.3851592541       12.0112237930        4.7424998283  PROA      184             0.0000000000
      2746       183  LEU       CB             -3.2539744377       14.0979242325        5.3268923759  PROA      184             0.0000000000
      2747       183  LEU       HB1            -2.2475571632       14.1207199097        5.7969198227  PROA      184             0.0000000000
      2748       183  LEU       HB2            -3.8842425346       14.8907098770        5.7835912704  PROA      184             0.0000000000
      2749       183  LEU       CG             -2.9588611126       14.5732984543        3.9246971607  PROA      184             0.0000000000
      2750       183  LEU       HG             -3.8880469799       14.4944381714        3.3207802773  PROA      184             0.0000000000
      2751       183  LEU       CD1            -2.3731741905       15.9974660873        4.0143818855  PROA      184             0.0000000000
      2752       183  LEU       HD11           -3.1928863525       16.6297798157        4.4175844193  PROA      184             0.0000000000
      2753       183  LEU       HD12           -2.0821099281       16.3880081177        3.0158436298  PROA      184             0.0000000000
      2754       183  LEU       HD13           -1.5149066448       16.0076885223        4.7197847366  PROA      184             0.0000000000
      2755       183  LEU       CD2            -1.9602941275       13.6252536774        3.1080689430  PROA      184             0.0000000000
      2756       183  LEU       HD21           -1.6514616013       14.1849069595        2.1993710995  PROA      184             0.0000000000
      2757       183  LEU       HD22           -2.5546200275       12.7209529877        2.8563964367  PROA      184             0.0000000000
      2758       183  LEU       HD23           -1.1447235346       13.4035234451        3.8291797638  PROA      184             0.0000000000
      2759       183  LEU       C              -3.8605268002       12.0902881622        6.7206892967  PROA      184             0.0000000000
      2760       183  LEU       O              -2.8165831566       12.2648830414        7.4316935539  PROA      184             0.0000000000
      2761       184  ILE       N              -4.9558663368       11.3736400604        7.1876101494  PROA      185             0.0000000000
      2762       184  ILE       HN             -5.7279772758       11.2455739975        6.5699915886  PROA      185             0.0000000000
      2763       184  ILE       CA             -5.0526490211       10.8410787582        8.5510988235  PROA      185             0.0000000000
      2764       184  ILE       HA             -4.1042518616       10.8548393250        9.0675811768  PROA      185             0.0000000000
      2765       184  ILE       CB             -5.9878726006       11.6050090790        9.4955511093  PROA      185             0.0000000000
      2766       184  ILE       HB             -6.9786195755       11.8830156326        9.0766782761  PROA      185             0.0000000000
      2767       184  ILE       CG2            -5.9992699623       10.7621688843       10.8162460327  PROA      185             0.0000000000
      2768       184  ILE       HG21           -6.5683937073        9.8112049103       10.7382249832  PROA      185             0.0000000000
      2769       184  ILE       HG22           -6.5054416656       11.2862386703       11.6549720764  PROA      185             0.0000000000
      2770       184  ILE       HG23           -5.0133881569       10.4564704895       11.2272281647  PROA      185             0.0000000000
      2771       184  ILE       CG1            -5.3400888443       12.9189567566        9.9381036758  PROA      185             0.0000000000
      2772       184  ILE       HG11           -5.0420589447       13.4144124985        8.9894084930  PROA      185             0.0000000000
      2773       184  ILE       HG12           -4.3316717148       12.7761240005       10.3819656372  PROA      185             0.0000000000
      2774       184  ILE       CD             -6.1435866356       13.9286737442       10.6798629761  PROA      185             0.0000000000
      2775       184  ILE       HD1            -7.0928950310       14.0661325455       10.1192913055  PROA      185             0.0000000000
      2776       184  ILE       HD2            -5.6268610954       14.9121732712       10.6865530014  PROA      185             0.0000000000
      2777       184  ILE       HD3            -6.3678116798       13.6550550461       11.7330379486  PROA      185             0.0000000000
      2778       184  ILE       C              -5.4762110710        9.3725299835        8.4372835159  PROA      185             0.0000000000
      2779       184  ILE       O              -6.4398264885        9.0358591080        7.7229061127  PROA      185             0.0000000000
      2780       185  PHE       N              -4.7465648651        8.4841270447        9.1321535110  PROA      186             0.0000000000
      2781       185  PHE       HN             -4.0785412788        8.8736925125        9.7614326477  PROA      186             0.0000000000
      2782       185  PHE       CA             -5.0219440460        7.0630226135        9.0949554443  PROA      186             0.0000000000
      2783       185  PHE       HA             -5.6769814491        6.6981401443        8.3176612854  PROA      186             0.0000000000
      2784       185  PHE       CB             -3.7214858532        6.3139023781        9.0577611923  PROA      186             0.0000000000
      2785       185  PHE       HB1            -3.1830890179        6.3222160339       10.0295534134  PROA      186             0.0000000000
      2786       185  PHE       HB2            -3.1332373619        6.8813495636        8.3052396774  PROA      186             0.0000000000
      2787       185  PHE       CG             -3.9258711338        4.9061541557        8.5052728653  PROA      186             0.0000000000
      2788       185  PHE       CD1            -4.4068317413        3.8341033459        9.2888660431  PROA      186             0.0000000000
      2789       185  PHE       HD1            -4.6807584763        3.9122409821       10.3306236267  PROA      186             0.0000000000
      2790       185  PHE       CE1            -4.5428047180        2.5922093391        8.6367607117  PROA      186             0.0000000000
      2791       185  PHE       HE1            -4.9714226723        1.7419987917        9.1464939117  PROA      186             0.0000000000
      2792       185  PHE       CZ             -4.1804404259        2.3982644081        7.2898883820  PROA      186             0.0000000000
      2793       185  PHE       HZ             -4.1372790337        1.4193027020        6.8358278275  PROA      186             0.0000000000
      2794       185  PHE       CD2            -3.5894610882        4.6914691925        7.1380348206  PROA      186             0.0000000000
      2795       185  PHE       HD2            -3.2219877243        5.5239953995        6.5564308167  PROA      186             0.0000000000
      2796       185  PHE       CE2            -3.8045995235        3.4722900391        6.5210785866  PROA      186             0.0000000000
      2797       185  PHE       HE2            -3.5743288994        3.3018858433        5.4797630310  PROA      186             0.0000000000
      2798       185  PHE       C              -5.8345594406        6.7092490196       10.3419542313  PROA      186             0.0000000000
      2799       185  PHE       O              -5.4386887550        6.6591706276       11.5117130280  PROA      186             0.0000000000
      2800       186  ASP       N              -7.0984668732        6.5128707886       10.0446062088  PROA      187             0.0000000000
      2801       186  ASP       HN             -7.3641920090        6.5802016258        9.0860309601  PROA      187             0.0000000000
      2802       186  ASP       CA             -8.1081476212        6.1385664940       11.0395183563  PROA      187             0.0000000000
      2803       186  ASP       HA             -7.6140222549        5.6378207207       11.8589649200  PROA      187             0.0000000000
      2804       186  ASP       CB             -8.6006612778        7.5186252594       11.6932468414  PROA      187             0.0000000000
      2805       186  ASP       HB1            -7.8465476036        8.2801599503       11.9859895706  PROA      187             0.0000000000
      2806       186  ASP       HB2            -9.3242092133        7.3520889282       12.5197248459  PROA      187             0.0000000000
      2807       186  ASP       CG             -9.4781541824        8.3628234863       10.6696662903  PROA      187             0.0000000000
      2808       186  ASP       OD1            -9.5603237152        8.0386829376        9.4606008530  PROA      187             0.0000000000
      2809       186  ASP       OD2           -10.0165777206        9.3600730896       11.2088794708  PROA      187             0.0000000000
      2810       186  ASP       C              -9.1745090485        5.2731995583       10.3257827759  PROA      187             0.0000000000
      2811       186  ASP       O              -9.1059551239        5.1093378067        9.1151208878  PROA      187             0.0000000000
      2812       187  ASN       N             -10.1414022446        4.6971468925       11.0790710449  PROA      188             0.0000000000
      2813       187  ASN       HN            -10.2330436707        4.8211035728       12.0640811920  PROA      188             0.0000000000
      2814       187  ASN       CA            -11.0844650269        3.8005864620       10.4315738678  PROA      188             0.0000000000
      2815       187  ASN       HA            -10.6367149353        3.1852989197        9.6651926041  PROA      188             0.0000000000
      2816       187  ASN       CB            -11.6114692688        2.8147337437       11.5142726898  PROA      188             0.0000000000
      2817       187  ASN       HB1           -10.7268037796        2.4090666771       12.0501108170  PROA      188             0.0000000000
      2818       187  ASN       HB2           -12.1432266235        1.9758187532       11.0165004730  PROA      188             0.0000000000
      2819       187  ASN       CG            -12.6126756668        3.4195442200       12.5008468628  PROA      188             0.0000000000
      2820       187  ASN       OD1           -12.6203269958        4.6522593498       12.6164417267  PROA      188             0.0000000000
      2821       187  ASN       ND2           -13.2414875031        2.5637805462       13.3240137100  PROA      188             0.0000000000
      2822       187  ASN       HD21          -13.9780654907        2.9009680748       13.9103212357  PROA      188             0.0000000000
      2823       187  ASN       HD22          -13.1737565994        1.6114544868       13.0265445709  PROA      188             0.0000000000
      2824       187  ASN       C             -12.2322492599        4.5783100128        9.6867971420  PROA      188             0.0000000000
      2825       187  ASN       O             -13.2356138229        3.9719316959        9.3679533005  PROA      188             0.0000000000
      2826       188  SER       N             -12.0010519028        5.8503513336        9.2596616745  PROA      189             0.0000000000
      2827       188  SER       HN            -11.1033782959        6.1947731972        9.5234098434  PROA      189             0.0000000000
      2828       188  SER       CA            -12.9151992798        6.6816945076        8.5471239090  PROA      189             0.0000000000
      2829       188  SER       HA            -13.7284975052        6.7487764359        9.2545461655  PROA      189             0.0000000000
      2830       188  SER       CB            -12.4269390106        8.1652841568        8.3383579254  PROA      189             0.0000000000
      2831       188  SER       HB1           -13.0322694778        8.6738452911        7.5578064919  PROA      189             0.0000000000
      2832       188  SER       HB2           -11.3522653580        8.0513553619        8.0806398392  PROA      189             0.0000000000
      2833       188  SER       OG            -12.4622497559        8.9438276291        9.5487623215  PROA      189             0.0000000000
      2834       188  SER       HG1           -11.7870674133        8.6638708115       10.1711387634  PROA      189             0.0000000000
      2835       188  SER       C             -13.5177068710        6.1320629120        7.2553801537  PROA      189             0.0000000000
[truncated: 5,842,054 more chars]
