# Supplementary material for: Solvent Channels and Electric Fields Guide Proton Delivery to the Active Site of Heme Peroxidases
Source: Angew Chem Int Ed Engl. 2025 Sep 21;64(50):e202515743. doi: 10.1002/anie.202515743 (PMC12684355; doi:10.1002/anie.202515743)
Supplement: Supplementary file 7 — Supporting Information [file ANIE-64-e202515743-s009.zip › qmmm_si/Charged_Arg38/toppar.str]

* GENERATED BY CHARMM-GUI (http://www.charmm-gui.org) v2.0 on Sep, 18. 2018. JOBID=1537287055
* Stream file for topology and parameter reading
* 

! protein topology and parameter

open read card unit 20 name toppar/par_all36_prot.prm
read para card unit 20 flex

! nucleic acids

!open read card unit 20 name toppar/par_all36_na.prm
!read para card unit 20 append flex

! carbohydrates

open read card unit 20 name toppar/par_all36_carb.prm
read para card unit 20 append flex

! lipids

open read card unit 20 name toppar/par_all36_lipid.prm
read para card unit 20 append flex

! CGENFF

open read card unit 20 name toppar/par_all36_cgenff.prm
read para card unit 20 append flex

! Additional topologies and parameters for water and ions
stream toppar/toppar_water_ions.str
stream toppar/toppar_dum_noble_gases.str

! Additional topologies and parameters for protein
stream toppar/toppar_all36_prot_d_aminoacids.str
stream toppar/toppar_all36_prot_fluoro_alkanes.str
stream toppar/toppar_all36_prot_heme.str
stream toppar/toppar_all36_prot_na_combined.str
stream toppar/toppar_all36_prot_retinol.str

! Additional topologies and parameters for nucleic acids
stream toppar/toppar_all36_na_nad_ppi.str
!stream toppar/toppar_all36_na_rna_modified.str

! Additional topologies and parameters for lipids
!tream toppar/toppar_all36_lipid_bacterial.str
!tream toppar/toppar_all36_lipid_cardiolipin.str
!tream toppar/toppar_all36_lipid_cholesterol.str
!tream toppar/toppar_all36_lipid_inositol.str
!tream toppar/toppar_all36_lipid_lps.str
!tream toppar/toppar_all36_lipid_miscellaneous.str
!tream toppar/toppar_all36_lipid_model.str
!tream toppar/toppar_all36_lipid_prot.str
!tream toppar/toppar_all36_lipid_pyrophosphate.str
!tream toppar/toppar_all36_lipid_sphingo.str
!tream toppar/toppar_all36_lipid_yeast.str
!tream toppar/toppar_all36_lipid_hmmm.str
!tream toppar/toppar_all36_lipid_detergent.str
!tream toppar/toppar_all36_lipid_ether.str

! Additional topologies and parameters for carbohydrates
!stream toppar/toppar_all36_carb_glycolipid.str
!stream toppar/toppar_all36_carb_glycopeptide.str
!stream toppar/toppar_all36_carb_imlab.str

! Additional topologies and parameters for spin/fluorophore labels
stream toppar/toppar_all36_label_spin.str
stream toppar/toppar_all36_label_fluorophore.str


! Custom topology and parameter files for ASC

open read card unit 20 name toppar/asc.prm
read para flex card unit 20 append

! Custom topology and parameter files for PEO

open read card unit 20 name toppar/peo.prm
read para flex card unit 20 append

! neutral arginine

open read card unit 20 name toppar/par_toppar_all36_prot_arg0.str
read para flex card unit 20 append

! Ferric HEME

open read card unit 20 name "toppar/HEMO/hemo.par" 
read para flex card unit 20 append
