# Supplementary material for: Solvent Channels and Electric Fields Guide Proton Delivery to the Active Site of Heme Peroxidases
Source: Angew Chem Int Ed Engl. 2025 Sep 21;64(50):e202515743. doi: 10.1002/anie.202515743 (PMC12684355; doi:10.1002/anie.202515743)
Supplement: Supplementary file 7 — Supporting Information [file ANIE-64-e202515743-s009.zip › qmmm_si/Neutral_Arg38/minimize.inp]

* RS Dec 2024.
*

streamn ./setup.stream_test

!---------- Needed to define Q-Chem env. vars. multiplicity----------
! PLEASE UPDATE MULTIPLICITY OF THE CALCULATION IF NECESARY  
 envi qchemcnt  "./qchem_m2.inp
!--------------------------------------------------------------------

energy cutnb 999.0 ctofnb 995.0 ctonnb 990.0 atom fswitch cdie vdw vswitch

qchem remove exgroup sele qm end

cons fix select none end
cons fix select .not. close show end

 OPEN WRITE FILE UNIT 22 name mini.dcd
 TRAJECTORY IWRITE 22 NWRITE 1 NFILE 1100 SKIP 1
 * trajectory of a minimization
 *

!MINI SD step 100 NPRInt 5
!MINI ABNR NSTEp 10000 NPRInt 1 IUNCrd 22 NSAVc 1 TOLEnergy 0.000001 TOLITR 500 
!MINI ABNR NSTEp 10000 NPRInt 1 IUNCrd 22 NSAVc 1 TOLITR 500
!MINI CONJ NSTEp 1000 NPRInt 1 IUNCrd 22 NSAVc 1 TOLEnergy 0.00001
MINI ABNR NSTEp 1000 NPRInt 1 IUNCrd 22 NSAVc 1 TOLEnergy 0.001

open write unit 10 card name "./tau_m4.cor"
write coor unit 10 card

stop
