# Supplementary material for: Solvent Channels and Electric Fields Guide Proton Delivery to the Active Site of Heme Peroxidases
Source: Angew Chem Int Ed Engl. 2025 Sep 21;64(50):e202515743. doi: 10.1002/anie.202515743 (PMC12684355; doi:10.1002/anie.202515743)
Supplement: Supplementary file 7 — Supporting Information [file ANIE-64-e202515743-s009.zip › qmmm_si/Neutral_Arg38/qchem_m2.inp]

$rem
exchange              b3lyp 
DFT_D                 EMPIRICAL_GRIMME3
DFT_D3_S6             1000
DFT_D3_RS6            1261
DFT_D3_S8             1703
DFT_D3_3BODY          FALSE
UNRESTRICTED	      TRUE
basis                 gen 
ecp 		      gen
qm_mm                 true
jobtype               force
symmetry              off
sym_ignore            true
print_input           false
qmmm_print            true
SCF_CONVERGENCE 5
THRESH 8
MAX_SCF_CYCLES 1000
SCF_GUESS READ
MEM_TOTAL 8000
ECP_FIT = TRUE
$end

$molecule
-1  2
$end

$basis
Fe 0
LANL2DZ
****
C 0
6-31G**
****
N 0
6-31G**
****
O 0
6-31G**
****
H 0
6-31G**
****
$end

$ecp
Fe 0
LANL2DZ
****
$end
