# Supplementary material for: Solvent Channels and Electric Fields Guide Proton Delivery to the Active Site of Heme Peroxidases
Source: Angew Chem Int Ed Engl. 2025 Sep 21;64(50):e202515743. doi: 10.1002/anie.202515743 (PMC12684355; doi:10.1002/anie.202515743)
Supplement: Supplementary file 7 — Supporting Information [file ANIE-64-e202515743-s009.zip › qmmm_si/Neutral_Arg38/setup.stream]

* GENERATED BY CHARMM-GUI (http://www.charmm-gui.org) v2.0 
* INPUT FILE FOR EQUILIBRATION OF SOLVATED GLOBULAR PROTEIN
* 

! Read topology
open read card unit 10 name "./ff.top"
read  rtf card unit 10

! Read parameter files
stream toppar.str

! Read PSF
open read unit 10 card name "./step3_pbcsetup.psf"
read psf  unit 10 card xplor

!Read Coordinate
open read unit 10 card name "./step3_pbcsetup.crd"
read coor unit 10 card

open read unit 10 card name "./step5.cor"
read coor unit 10 card

set CHG ?CGTOT

define close select .byres. ((segid HETA .and. type FE) .around. 30.0 ) end
delete atom select .not. close end

set CHG ?CGTOT

NBONd   elec atom cdie eps 1.0 shift -
        vdw vatom vdis wmin 1.0 vswitch -
        CUTNb  16.0  CTONnb  11.0  CTOFnb  12.0

!---------- Needed to define Q-Chem env. vars. ----------
 envi qchemexe  "./qqchem"
! envi qchemcnt  "./qchem_m2.inp (THIS LINE IS COMMENTED OUT BECAUSE THE...
! QCHEM KEYWORDS WILL BE INCORPORATED INTO THE minimize.inp FILE LATER)
 envi qcheminp  "q1.inp"
 envi qchemout  "q1.out"
!--------------------------------------------------------


open read unit 10 card name ./minimized_m5.cor
read coor unit 10 card

define w sele segid SOLV .and. resi 9290 show end
delete atom select w end

open write unit 10 card name "./minimized_m5_sin_w.cor"
write coor unit 10 card

addlinkatom QQH1 PROA 38 CD PROA 38 CG
addlinkatom QQH2 PROA 41 CB PROA 41 CA
addlinkatom QQH3 PROA 42 CB PROA 42 CA
addlinkatom QQH4 PROA 163 CB PROA 163 CA
addlinkatom QQH5 PROA 35 CB PROA 35 CA
addlinkatom QQH6 PROA 169 CB PROA 169 CA
addlinkatom QQH7 PROA 172 CD PROA 172 CG 

define close select .byres. ((segid HETA .and. type FE) .around. 20.0) .or. resid 12855 .or. resid 9296 show end

open read unit 10 card name ./minimized_m5_sin_w.cor
read coor unit 10 card

define qm sele -
                (segid HETA .or. segid HETD .or. segid WATB) .or. - 
                (segid SOLV .and. (resi 12851 .or. resid 4328)) .or. (segid WATA .and. (resid 121 .or. resid 27)) .or. -
!                (segid SOLV .and. resid 4328) .or. (segid SOLV .and. ires 3010) .or. (segid WATA .and. (resid 121 .or. resid 27)) .or. -
		(segid PROA .and. (resi 38 .and. .not. (type CA .or. type HA .or. type C .or. type N .or. type HN .or. type O .or. type CB .or. -
		type HB1 .or. type HB2 .or. type CG .or. type HG1 .or. type HG2 .or. type QQH1))) .or. -                
                (segid PROA .and. (resi 41 .and. .not. (type CA .or. type HA .or. type C .or. type N .or. type HN .or. type O .or. type QQH2))) .or. -
                (segid PROA .and. (resi 42 .and. .not. (type CA .or. type HA .or. type C .or. type N .or. type HN .or. type O .or. type QQH3))) .or. -
		(segid PROA .and. (resi 163 .and. .not. (type CA .or. type HA .or. type C .or. type N .or. type HN .or. type O .or. type QQH4))) .or. - 
                (segid PROA .and. (resi 35 .and. .not. (type CA .or. type HA .or. type C .or. type N .or. type HN .or. type O .or. type QQH5))) .or. -
                (segid PROA .and. (resi 169 .and. .not. (type CA .or. type HA .or. type C .or. type N .or. type HN .or. type O .or. type QQH6))) .or. -
		(segid PROA .and. (resi 172 .and. .not. (type CA .or. type HA .or. type C .or. type N .or. type HN .or. type O .or. type CB .or. -
                type HB1 .or. type HB2 .or. type CG .or. type HG1 .or. type HG2 .or. type QQH7))) -
show end

lonepair colinear scaled -.7261 -
sele type QQH1 show end sele atom PROA 38 CD show end sele atom PROA 38 CG end
lonepair colinear scaled -.7261 -
sele type QQH2 show end sele atom PROA 41 CB show end sele atom PROA 41 CA end
lonepair colinear scaled -.7261 -
sele type QQH3 show end sele atom PROA 42 CB show end sele atom PROA 42 CA end
lonepair colinear scaled -.7261 -
sele type QQH4 show end sele atom PROA 163 CB show end sele atom PROA 163 CA end
lonepair colinear scaled -.7261 -
sele type QQH5 show end sele atom PROA 35 CB show end sele atom PROA 35 CA end
lonepair colinear scaled -.7261 -
sele type QQH6 show end sele atom PROA 169 CB show end sele atom PROA 169 CA end
lonepair colinear scaled -.7261 -
sele type QQH7 show end sele atom PROA 172 CD show end sele atom PROA 172 CG end

open write unit 10 card name qm_region.pdb
write coor unit 10 pdb sele qm end
open write unit 10 card name qm_region.cor
write coor unit 10 card sele qm end

print coord sele qm .or. atom * * QQH* end

scalar mass show select type qq* show end
scalar mass set  1.008000 select type qq* show end
scalar mass show select type qq* show end

! setup end
