# Supplementary material for: Solvent Channels and Electric Fields Guide Proton Delivery to the Active Site of Heme Peroxidases
Source: Angew Chem Int Ed Engl. 2025 Sep 21;64(50):e202515743. doi: 10.1002/anie.202515743 (PMC12684355; doi:10.1002/anie.202515743)
Supplement: Supplementary file 7 — Supporting Information [file ANIE-64-e202515743-s009.zip › qmmm_si/Neutral_Arg38/tau1_m4/toppar/asc.prm]

* Force Field Parameter File.
* 

ATOMS
MASS    -1 c2xc   12.010000
MASS    -1 cexc   12.010000
MASS    -1 cxc    12.010000
MASS    -1 c3xc   12.010000
MASS    -1 h1xc    1.008000
MASS    -1 hoxc    1.008000
MASS    -1 oxc    16.000000
MASS    -1 ohxc   16.000000
MASS    -1 osxc   16.000000

BONDS
c2xc cexc  560.50   1.339
c2xc oxc   546.20   1.261
c2xc osxc  392.60   1.357
cxc cexc  363.80   1.474
cexc ohxc  425.40   1.333	! same as  c2 oh
cxc c3xc  328.30   1.508
cxc oxc   648.00   1.214
c3xc c3xc  303.10   1.535
c3xc h1xc  335.90   1.093
c3xc osxc  301.50   1.439
c3xc ohxc  314.10   1.426
hoxc ohxc  369.60   0.974

ANGLES
c2xc cexc cxc    65.800     120.420
c2xc cexc ohxc   71.600     122.280	! same as c2 c2 oh
c2xc osxc c3xc   64.200     112.090
cexc c2xc oxc    71.000     130.890	! same as c2 c2 o 
cexc c2xc osxc   71.200     121.430	! same as c2 c2 os
cexc cxc c3xc   63.200     117.280
cexc cxc oxc    69.300     122.920
cexc ohxc hoxc   49.900     108.980	! same as c2 oh ho
cxc cexc ohxc   71.600     122.280	! same as c2 ce oh
cxc c3xc c3xc   63.800     110.530
cxc c3xc h1xc   47.600     107.660
cxc c3xc osxc   68.000     109.820
c3xc cxc oxc    68.000     123.110
c3xc c3xc c3xc   63.200     110.630
c3xc c3xc h1xc   46.400     110.070
c3xc c3xc ohxc   67.700     109.430
c3xc c3xc osxc   67.800     108.420
c3xc ohxc hoxc   47.100     108.160
h1xc c3xc osxc   50.800     108.820
h1xc c3xc ohxc   51.000     109.880
h1xc c3xc h1xc   39.200     109.550
oxc c2xc osxc   74.581     118.745   ! Calculated with empirical approach

DIHEDRALS
X     c2xc  cexc  X         6.650         2     180.0
X     c2xc  osxc  X         1.050         2     180.0
X     cxc   cexc  X         2.175         2     180.0
c2xc  cexc  ohxc  hoxc      1.050         2     180.0      ! same as X  c2 oh X 
cxc   cexc  ohxc  hoxc      1.050         2     180.0      ! same as c2 ce oh ho
X     cxc   c3xc  X         0.000         2     180.0
h1xc  c3xc  cxc   oxc       0.800         1       0.0
h1xc  c3xc  cxc   oxc       0.080         3     180.0
X     c3xc  c3xc  X         0.156         3       0.0
h1xc  c3xc  c3xc  osxc      0.250         1       0.0
h1xc  c3xc  c3xc  ohxc      0.250         1       0.0
osxc  c3xc  c3xc  ohxc      0.144         3       0.0
osxc  c3xc  c3xc  ohxc      1.175         2       0.0
X     c3xc  osxc  X         0.383         3       0.0
ohxc  c3xc  c3xc  ohxc      0.144         3       0.0
ohxc  c3xc  c3xc  ohxc      1.175         2       0.0
X     c3xc  ohxc  X         0.167         3       0.0
hoxc  ohxc  c3xc  c3xc      0.160         3       0.0
hoxc  ohxc  c3xc  c3xc      0.250         1       0.0

IMPROPER
cexc  oxc   c2xc  osxc      1.100         2     180.0	! Using default value
cxc   c2xc  cexc  ohxc      1.100         2     180.0	! Using default value
X     X     cxc   oxc      10.500         2     180.0


NONBONDED nbxmod  5 atom cdiel shift vatom vdistance vswitch -
cutnb 14.0 ctofnb 12.0 ctonnb 10.0 eps 1.0 e14fac 1.0 wmin 1.5
!                Emin     Rmin/2              Emin/2     Rmin  (for 1-4's)
!             (kcal/mol)    (A)
c2xc      0.00   -0.0860    1.9080      0.00   -0.0430    1.9080
cexc      0.00   -0.0860    1.9080      0.00   -0.0430    1.9080
 cxc      0.00   -0.0860    1.9080      0.00   -0.0430    1.9080
c3xc      0.00   -0.1094    1.9080      0.00   -0.0547    1.9080
h1xc      0.00   -0.0157    1.3870      0.00   -0.0078    1.3870
hoxc      0.00   -0.0000    0.0000      0.00   -0.0000    0.0000
 oxc      0.00   -0.2100    1.6612      0.00   -0.1050    1.6612
ohxc      0.00   -0.2104    1.7210      0.00   -0.1052    1.7210
osxc      0.00   -0.1700    1.6837      0.00   -0.0850    1.6837
