# Supplementary material for: Solvent Channels and Electric Fields Guide Proton Delivery to the Active Site of Heme Peroxidases
Source: Angew Chem Int Ed Engl. 2025 Sep 21;64(50):e202515743. doi: 10.1002/anie.202515743 (PMC12684355; doi:10.1002/anie.202515743)
Supplement: Supplementary file 7 — Supporting Information [file ANIE-64-e202515743-s009.zip › qmmm_si/Neutral_Arg38/tau1_m4/toppar/asc.rtf]

* Topology File.
* 
   99   1
MASS    -1 c2xc   12.010000
MASS    -1 cexc   12.010000
MASS    -1 cxc    12.010000
MASS    -1 c3xc   12.010000
MASS    -1 h1xc    1.008000
MASS    -1 hoxc    1.008000
MASS    -1 oxc    16.000000
MASS    -1 ohxc   16.000000
MASS    -1 osxc   16.000000

RESI ASC  -1.000
GROUP
ATOM C     c2xc    0.456600
ATOM C1    cexc   -0.393700
ATOM C2    cxc     0.588700
ATOM C3    c3xc    0.025600
ATOM C4    c3xc    0.114500
ATOM C5    c3xc    0.108400
ATOM H     h1xc    0.055500
ATOM H1    h1xc    0.039000
ATOM H2    h1xc    0.031200
ATOM H3    h1xc    0.051000
ATOM H4    hoxc    0.351200
ATOM H5    hoxc    0.377100
ATOM H6    hoxc    0.424800
ATOM O     oxc    -0.421100
ATOM O1    ohxc   -0.464300
ATOM O2    oxc    -0.670500
ATOM O3    osxc   -0.482400
ATOM O4    ohxc   -0.570000
ATOM O5    ohxc   -0.621600

BOND C     C1           	! dist	    1.4679
BOND C     O            	! dist	    1.1881
BOND C     O3           	! dist	    1.4729
BOND C1    C2           	! dist	    1.3839
BOND C1    O1           	! dist	    1.3973
BOND C2    C3           	! dist	    1.4797
BOND C2    O2           	! dist	    1.4130
BOND C3    C4           	! dist	    1.4992
BOND C3    H            	! dist	    0.9698
BOND C3    O3           	! dist	    1.5121
BOND C4    C5           	! dist	    1.5589
BOND C4    H1           	! dist	    0.9703
BOND C4    O4           	! dist	    1.4303
BOND C5    H2           	! dist	    0.9697
BOND C5    H3           	! dist	    0.9709
BOND C5    O5           	! dist	    1.4044
BOND H4    O1           	! dist	    0.8496
BOND H5    O4           	! dist	    0.8503
BOND H6    O5           	! dist	    0.8506


IMPH C1    O     C     O3   
IMPH C2    C     C1    O1   
IMPH C3    C1    C2    O2   
