# Supplementary material for: Solvent Channels and Electric Fields Guide Proton Delivery to the Active Site of Heme Peroxidases
Source: Angew Chem Int Ed Engl. 2025 Sep 21;64(50):e202515743. doi: 10.1002/anie.202515743 (PMC12684355; doi:10.1002/anie.202515743)
Supplement: Supplementary file 7 — Supporting Information [file ANIE-64-e202515743-s009.zip › qmmm_si/Neutral_Arg38/tau1_m4/toppar/asc_g.rtf]

* Topology File.
* 
   99   1
MASS    -1 c2xc   12.010000
MASS    -1 cexc   12.010000
MASS    -1 cxc    12.010000
MASS    -1 c3xc   12.010000
MASS    -1 h1xc    1.008000
MASS    -1 hoxc    1.008000
MASS    -1 oxc    16.000000
MASS    -1 ohxc   16.000000
MASS    -1 osxc   16.000000

RESI ASC  -1.000
GROUP
ATOM     C3   c3xc   0.0256
ATOM     C2    cxc   0.5887
ATOM      H   h1xc   0.0555
ATOM     O2    oxc  -0.6705
GROUP
ATOM     C1   cexc  -0.3937
ATOM      C   c2xc   0.4566
ATOM      O    oxc  -0.4211
GROUP
ATOM     O3   osxc  -0.4824
GROUP
ATOM     O1   ohxc  -0.4643
ATOM     H4   hoxc   0.3512
GROUP
ATOM     C4   c3xc   0.1145
ATOM     C5   c3xc   0.1084
ATOM     H1   h1xc   0.0390
ATOM     H2   h1xc   0.0312
ATOM     H3   h1xc   0.0510
GROUP
ATOM     O5   ohxc  -0.6216
ATOM     H6   hoxc   0.4248
GROUP
ATOM     O4   ohxc  -0.5700
ATOM     H5   hoxc   0.3771

BOND C     C1           	! dist	    1.4679
BOND C     O            	! dist	    1.1881
BOND C     O3           	! dist	    1.4729
BOND C1    C2           	! dist	    1.3839
BOND C1    O1           	! dist	    1.3973
BOND C2    C3           	! dist	    1.4797
BOND C2    O2           	! dist	    1.4130
BOND C3    C4           	! dist	    1.4992
BOND C3    H            	! dist	    0.9698
BOND C3    O3           	! dist	    1.5121
BOND C4    C5           	! dist	    1.5589
BOND C4    H1           	! dist	    0.9703
BOND C4    O4           	! dist	    1.4303
BOND C5    H2           	! dist	    0.9697
BOND C5    H3           	! dist	    0.9709
BOND C5    O5           	! dist	    1.4044
BOND H4    O1           	! dist	    0.8496
BOND H5    O4           	! dist	    0.8503
BOND H6    O5           	! dist	    0.8506


IMPH C1    O     C     O3   
IMPH C2    C     C1    O1   
IMPH C3    C1    C2    O2   
