# Supplementary material for: Solvent Channels and Electric Fields Guide Proton Delivery to the Active Site of Heme Peroxidases
Source: Angew Chem Int Ed Engl. 2025 Sep 21;64(50):e202515743. doi: 10.1002/anie.202515743 (PMC12684355; doi:10.1002/anie.202515743)
Supplement: Supplementary file 7 — Supporting Information [file ANIE-64-e202515743-s009.zip › qmmm_si/Neutral_Arg38/tau1_m4/toppar/HEMO/hemo_charges_djusted.top]

* CHARMM27 Custom Topology File
* Heme for Cytochrome c
* Felix Autenrieth, Emad Tajkhorshid, Jerome Baudry, Zan Luthey-Schulten; last update 12/19/2005
* Classical force field parameters for the heme prosthetic group of cytochrome c. 
* Journal of Computational Chemistry, 25, 1613-1622 (2004)
* Journal of Physical Chemistry B, 108, 20376-20387 (2004)
31  1

! HEMR contains reduced scaled Mulliken charge set and HEMO contains oxidized scaled Mulliken charge
! set. Note that these residues are only valid when used in conjunction with one of the patches
! below to covalently attach the heme to a Cytochrome c molecule. Note: fractional charges are due
! to charge distribution across the cytochrome covalent linkages. After application of a patch
! the net charge on the reduced heme/ligand system will be -2 and the next charge on the oxidized
! heme/ligand system will be -1. 


RESI HEMR        -2.20 ! 6-liganded planar heme in reduced state.
GROUP   
ATOM FE   FE      1.20 !       O2A   O1A             O2D  O1D
ATOM NA   NPH    -0.76 !         \\ //                 \\ //
ATOM NB   NPH    -0.76 !          CGA                   CGD
ATOM NC   NPH    -0.76 !           |                     |
ATOM ND   NPH    -0.76 !    HBA1--CBA--HBA2  HA   HBD1--CBD--HBD2
ATOM C1A  CPA     0.32 !           |          |          |
ATOM C2A  CPB     0.07 !    HAA1--CAA-HAA2  _CHA_ HAD1--CAD--HAD2
ATOM C3A  CPB     0.07 !           |       /     \       |
ATOM C4A  CPA     0.32 !          C2A---C1A       C4D---C3D
ATOM C1B  CPA     0.32 !           |     |         |     |
ATOM C2B  CPB     0.07 !HMA1\      |     |         |     |      /HMD1
ATOM C3B  CPB     0.07 !HMA2-CMA--C3A    NA       ND    C2D--CMD-HMD2
ATOM C4B  CPA     0.32 !HMA3/       \   / \       / \   /       \HMD3
ATOM C1C  CPA     0.32 !             C4A   \     /   C1D
ATOM C2C  CPB     0.07 !            /       \   /       \
ATOM C3C  CPB     0.07 !      HB--CHB        FE         CHD--HD
ATOM C4C  CPA     0.32 !            \       /   \       /
ATOM C1D  CPA     0.32 !             C1B   /     \   C4C        HAC
ATOM C2D  CPB     0.07 !HMB1\       /   \ /       \ /   \       /
ATOM C3D  CPB     0.07 !HMB2-CMB--C2B    NB       NC    C3C--CAC
ATOM C4D  CPA     0.32 !HMB3/      |     |         |     |     \   /HBC1
GROUP                  !           |     |         |     |      CBC-HBC2
ATOM CHA  CPM    -0.31 !          C3B---C4B       C1C---C2C        \HBC3
ATOM HA   HA      0.12 !           |       \_CHC_/       |
GROUP                  !          CAB         |         CMC--HMC3
ATOM CHB  CPM    -0.31 !         /   \        HC       /  | 
ATOM HB   HA      0.12 !   HBB3-CBB  HAB           HMC1  HMC2
GROUP                  !       /   \
ATOM CHC  CPM    -0.31 !    HBB1  HBB2
ATOM HC   HA      0.12 !
GROUP   
ATOM CHD  CPM    -0.31
ATOM HD   HA      0.12
GROUP   
ATOM CMA  CT3    -0.37
ATOM HMA1 HA      0.09
ATOM HMA2 HA      0.09
ATOM HMA3 HA      0.09
GROUP   
ATOM CAA  CT2    -0.30
ATOM HAA1 HA      0.09
ATOM HAA2 HA      0.09
GROUP   
ATOM CBA  CT2    -0.30
ATOM HBA1 HA      0.09
ATOM HBA2 HA      0.09
ATOM CGA  CC      0.72
ATOM O1A  OC     -0.74
ATOM O2A  OC     -0.74
GROUP   
ATOM CMB  CT3    -0.37
ATOM HMB1 HA      0.09
ATOM HMB2 HA      0.09
ATOM HMB3 HA      0.09
GROUP   
ATOM CAB  CT1    -0.32
ATOM HAB  HA      0.16
GROUP   
ATOM CBB  CT3    -0.27
ATOM HBB1 HA      0.09
ATOM HBB2 HA      0.09
ATOM HBB3 HA      0.09
GROUP   
ATOM CMC  CT3    -0.37
ATOM HMC1 HA      0.09
ATOM HMC2 HA      0.09
ATOM HMC3 HA      0.09
GROUP   
ATOM CAC  CT1    -0.32
ATOM HAC  HA      0.16
GROUP   
ATOM CBC  CT3    -0.27
ATOM HBC1 HA      0.09
ATOM HBC2 HA      0.09
ATOM HBC3 HA      0.09
GROUP   
ATOM CMD  CT3    -0.37
ATOM HMD1 HA      0.09
ATOM HMD2 HA      0.09
ATOM HMD3 HA      0.09
GROUP   
ATOM CAD  CT2    -0.30
ATOM HAD1 HA      0.09
ATOM HAD2 HA      0.09
GROUP   
ATOM CBD  CT2    -0.30
ATOM HBD1 HA      0.09
ATOM HBD2 HA      0.09
ATOM CGD  CC      0.72
ATOM O1D  OC     -0.74
ATOM O2D  OC     -0.74
BOND FE  NA    FE  NB    FE  NC    FE  ND    NA  C1A   
BOND C1A C2A   C2A C3A   C3A C4A   NA  C4A   C2A CAA   
BOND CAA CBA   CBA CGA   CGA O1A   CGA O2A   C3A CMA   
BOND CHB C4A   CHB C1B   NB  C1B   C1B C2B   C2B C3B   
BOND C3B C4B   NB  C4B   C2B CMB   C3B CAB   CAB CBB   
BOND CHC C4B   CHC C1C   NC  C1C   C1C C2C   C2C C3C   
BOND C3C C4C   NC  C4C   C2C CMC   C3C CAC   CAC CBC   
BOND CHD C4C   CHD C1D   ND  C1D   C1D C2D   C2D C3D   
BOND C3D C4D   ND  C4D   C2D CMD   C3D CAD   CAD CBD   
BOND CBD CGD   CGD O1D   CGD O2D   CHA C4D   CHA C1A   
BOND CHA HA    CHB HB    CHC HC    CHD HD   
BOND CAA HAA1  CAA HAA2  CBA HBA1  CBA HBA2   
BOND CMA HMA1  CMA HMA2  CMA HMA3   
BOND CMB HMB1  CMB HMB2  CMB HMB3   
BOND CAB HAB   CBB HBB1  CBB HBB2  CBB HBB3
BOND CMC HMC1  CMC HMC2  CMC HMC3   
BOND CAC HAC   CBC HBC1  CBC HBC2  CBC HBC3 
BOND CMD HMD1  CMD HMD2  CMD HMD3   
BOND CAD HAD1  CAD HAD2  CBD HBD1  CBD HBD2   
IMPR C2A C1A C3A CAA  C3A C2A C4A CMA  C2B C1B C3B CMB   
IMPR C3B C2B C4B CAB  C2C C1C C3C CMC  C3C C2C C4C CAC   
IMPR C2D C1D C3D CMD  C3D C2D C4D CAD  
IMPR CGA CBA O2A O1A  CGD CBD O2D O1D
IMPR C4A NA C1A C2A  C1A NA C4A C3A   
IMPR C4B NB C1B C2B  C1B NB C4B C3B   
IMPR C4C NC C1C C2C  C1C NC C4C C3C   
IMPR C4D ND C1D C2D  C1D ND C4D C3D   
IMPR NA C1A C2A C3A  NA C4A C3A C2A   
IMPR NB C1B C2B C3B  NB C4B C3B C2B   
IMPR NC C1C C2C C3C  NC C4C C3C C2C   
IMPR ND C1D C2D C3D  ND C4D C3D C2D   
IMPR NA C1A CHA C4D  NA C4A CHB C1B   
IMPR NB C1B CHB C4A  NB C4B CHC C1C   
IMPR NC C1C CHC C4B  NC C4C CHD C1D   
IMPR ND C1D CHD C4C  ND C4D CHA C1A   
IMPR CHA C1A C4D HA   
IMPR CHB C1B C4A HB   
IMPR CHC C1C C4B HC   
IMPR CHD C1D C4C HD   
IMPR C1A C2A CHA NA  C4A C3A CHB NA   
IMPR C1B C2B CHB NB  C4B C3B CHC NB   
IMPR C1C C2C CHC NC  C4C C3C CHD NC   
IMPR C1D C2D CHD ND  C4D C3D CHA ND   
IMPR NA C1A C4A FE   
IMPR NB C1B C4B FE   
IMPR NC C1C C4C FE   
IMPR ND C1D C4D FE   
!IMPR CAB CBB C3B HAB  HAB CAB CBB HBB2  CAB CBB HBB2 HBB1   
!IMPR CAC CBC C3C HAC  HAC CAC CBC HBC2  CAC CBC HBC2 HBC1   
ACCEPTOR NA   
ACCEPTOR O1A    ! CGA
ACCEPTOR O2A    ! CGA
ACCEPTOR NB   
ACCEPTOR NC   
ACCEPTOR ND   
ACCEPTOR O1D    ! CGD
ACCEPTOR O2D    ! CGD
IC FE   NA   C4A  C3A   0.0000  0.0000  180.0000  0.0000  0.0000
IC C3A  C4A  NA   C1A   0.0000  0.0000    0.0000  0.0000  0.0000
IC FE   NA   C1A  C2A   0.0000  0.0000  180.0000  0.0000  0.0000
IC C4A  NA   FE   NB    0.0000  0.0000    0.0000  0.0000  0.0000
IC NA   FE   NB   C1B   0.0000  0.0000    0.0000  0.0000  0.0000
IC FE   NB   C1B  C2B   0.0000  0.0000  180.0000  0.0000  0.0000
IC C2B  C1B  NB   C4B   0.0000  0.0000    0.0000  0.0000  0.0000
IC FE   NB   C4B  C3B   0.0000  0.0000  180.0000  0.0000  0.0000
IC C4B  NB   FE   NC    0.0000  0.0000    0.0000  0.0000  0.0000
IC NB   FE   NC   C1C   0.0000  0.0000    0.0000  0.0000  0.0000
IC FE   NC   C1C  C2C   0.0000  0.0000  180.0000  0.0000  0.0000
IC C2C  C1C  NC   C4C   0.0000  0.0000    0.0000  0.0000  0.0000
IC FE   NC   C4C  C3C   0.0000  0.0000  180.0000  0.0000  0.0000
IC C4C  NC   FE   ND    0.0000  0.0000    0.0000  0.0000  0.0000
IC NC   FE   ND   C1D   0.0000  0.0000    0.0000  0.0000  0.0000
IC FE   ND   C1D  C2D   0.0000  0.0000  180.0000  0.0000  0.0000
IC C2D  C1D  ND   C4D   0.0000  0.0000    0.0000  0.0000  0.0000
IC FE   ND   C4D  C3D   0.0000  0.0000  180.0000  0.0000  0.0000
IC C4A  NA   FE   CHB   0.0000  0.0000    0.0000  0.0000  0.0000
IC NA   FE   CHB  HB    0.0000  0.0000    0.0000  0.0000  0.0000
IC C4B  NB   FE   CHC   0.0000  0.0000    0.0000  0.0000  0.0000
IC NB   FE   CHC  HC    0.0000  0.0000    0.0000  0.0000  0.0000
IC C4C  NC   FE   CHD   0.0000  0.0000    0.0000  0.0000  0.0000
IC NC   FE   CHD  HD    0.0000  0.0000    0.0000  0.0000  0.0000
IC C4D  ND   FE   CHA   0.0000  0.0000    0.0000  0.0000  0.0000
IC ND   FE   CHA  HA    0.0000  0.0000    0.0000  0.0000  0.0000
IC C3B  C1B  *C2B CMB   0.0000  0.0000  180.0000  0.0000  0.0000
IC C4B  C2B  *C3B CAB   0.0000  0.0000  180.0000  0.0000  0.0000
IC C2B  C3B  CAB  CBB   0.0000  0.0000  -45.0000  0.0000  0.0000 ! PREVENTS VINYL COLLISION
IC CHC  C1C  C2C  CMC   0.0000  0.0000    0.0000  0.0000  0.0000
IC C4C  C2C  *C3C CAC   0.0000  0.0000  180.0000  0.0000  0.0000
IC C2C  C3C  CAC  CBC   0.0000  0.0000  -45.0000  0.0000  0.0000 ! PREVENTS VINYL COLLISION
IC C4D  C2D  *C3D CAD   0.0000  0.0000  180.0000  0.0000  0.0000
IC C3D  C1D  *C2D CMD   0.0000  0.0000  180.0000  0.0000  0.0000
IC C2D  C3D  CAD  CBD   0.0000  0.0000 -120.0000  0.0000  0.0000
IC C3D  CAD  CBD  CGD   0.0000  0.0000  180.0000  0.0000  0.0000
IC CAD  CBD  CGD  O1D   0.0000  0.0000    0.0000  0.0000  0.0000
IC CAD  CBD  CGD  O2D   0.0000  0.0000  180.0000  0.0000  0.0000
IC C4A  C2A  *C3A CMA   0.0000  0.0000  180.0000  0.0000  0.0000
IC C3A  C1A  *C2A CAA   0.0000  0.0000  180.0000  0.0000  0.0000
IC C1A  C2A  CAA  CBA   0.0000  0.0000  120.0000  0.0000  0.0000
IC C2A  CAA  CBA  CGA   0.0000  0.0000  180.0000  0.0000  0.0000
IC CAA  CBA  CGA  O1A   0.0000  0.0000    0.0000  0.0000  0.0000
IC CAA  CBA  CGA  O2A   0.0000  0.0000  180.0000  0.0000  0.0000
IC C3C  C1C  *C2C CMC   0.0000  0.0000  180.0000  0.0000  0.0000
IC CBA  O1A  *CGA O2A   0.0000  0.0000  180.0000  0.0000  0.0000
IC CBD  O1D  *CGD O2D   0.0000  0.0000  180.0000  0.0000  0.0000
IC HMA1 CMA  C2A  C1A   1.1000  109.5	  0.0     124.64  1.58 
IC HMA2 CMA  C2A  C1A   1.1000  109.5	120.0     124.64  1.58 
IC HMA3 CMA  C2A  C1A   1.1000  109.5	240.0     124.64  1.58 
IC HMB1 CMB  C2B  C1B   1.1000  109.5	  0.0     124.64  1.58 
IC HMB2 CMB  C2B  C1B   1.1000  109.5	120.0     124.64  1.58 
IC HMB3 CMB  C2B  C1B   1.1000  109.5	240.0     124.64  1.58 
IC HMC1 CMC  C2C  C1C   1.1000  109.5	  0.0     124.64  1.58 
IC HMC2 CMC  C2C  C1C   1.1000  109.5	120.0     124.64  1.58 
IC HMC3 CMC  C2C  C1C   1.1000  109.5	240.0     124.64  1.58 
IC HMD1 CMD  C2D  C1D   1.1000  109.5	  0.0     124.64  1.58 
IC HMD2 CMD  C2D  C1D   1.1000  109.5	120.0     124.64  1.58 
IC HMD3 CMD  C2D  C1D   1.1000  109.5	240.0     124.64  1.58 
IC HAA1 CAA  C2A  C3A   1.1000  109.5     0.0     127.34  1.58 
IC HAA2 CAA  C2A  C3A   1.1000  109.5   180.0     127.34  1.58 	
IC HBA1 CBA  CAA  C2A   1.1000  109.5     0.0     116.64  1.58 	
IC HBA2 CBA  CAA  C2A   1.1000  109.5   180.0     116.64  1.58 
IC HAD1 CAD  C2D  C3D   1.1000  109.5     0.0     127.34  1.58 
IC HAD2 CAD  C2D  C3D   1.1000  109.5   180.0     127.34  1.58 	
IC HBD1 CBD  CAD  C2D   1.1000  109.5     0.0     116.64  1.58 	
IC HBD2 CBD  CAD  C2D   1.1000  109.5   180.0     116.64  1.58 
IC HAC  CAC  C3C  C4C   1.1000  109.5     0.0     122.90  1.58 
IC HBC1 CBC  CAC  C3C   1.1000  109.5     0.0     125.00  1.58 
IC HBC2 CBC  CAC  C3C   1.1000  109.5   120.0     125.00  1.58 
IC HBC3 CBC  CAC  C3C   1.1000  109.5   240.0     125.00  1.58
IC CBC  HBC2 *CBC HBC1  1.1000  109.5     0.0     125.00  1.58 
IC HAB  CAB  C3B  C4B   1.1000  109.5     0.0     122.90  1.58 
IC HBB1 CBB  CAB  C3B   1.1100  109.5     0.0     118.00  1.58 
IC HBB2 CBB  CAB  C3B   1.1100  109.5   120.0     118.00  1.58 
IC HBB3 CBB  CAB  C3B   1.1100  109.5   240.0     118.00  1.58 
IC CAB  HBB2 *CBB  HBB1  1.1000  109.5   180.0    120.00  1.58

RESI HEMO        -1.00 ! 6-liganded planar heme in oxidized state.
GROUP   
ATOM FE   FE      1.34 !       O2A   O1A             O2D  O1D
ATOM NA   NPH    -0.76 !         \\ //                 \\ //
ATOM NB   NPH    -0.76 !          CGA                   CGD
ATOM NC   NPH    -0.76 !           |                     |
ATOM ND   NPH    -0.76 !    HBA1--CBA--HBA2  HA   HBD1--CBD--HBD2
ATOM C1A  CPA     0.32 !           |          |          |
ATOM C2A  CPB     0.07 !    HAA1--CAA-HAA2  _CHA_ HAD1--CAD--HAD2
ATOM C3A  CPB     0.07 !           |       /     \       |
ATOM C4A  CPA     0.32 !          C2A---C1A       C4D---C3D
ATOM C1B  CPA     0.32 !           |     |         |     |
ATOM C2B  CPB     0.07 !HMA1\      |     |         |     |      /HMD1
ATOM C3B  CPB     0.07 !HMA2-CMA--C3A    NA       ND    C2D--CMD-HMD2
ATOM C4B  CPA     0.32 !HMA3/       \   / \       / \   /       \HMD3
ATOM C1C  CPA     0.32 !             C4A   \     /   C1D
ATOM C2C  CPB     0.07 !            /       \   /       \
ATOM C3C  CPB     0.07 !      HB--CHB        FE         CHD--HD
ATOM C4C  CPA     0.32 !            \       /   \       /
ATOM C1D  CPA     0.32 !             C1B   /     \   C4C        HAC
ATOM C2D  CPB     0.07 !HMB1\       /   \ /       \ /   \       /
ATOM C3D  CPB     0.07 !HMB2-CMB--C2B    NB       NC    C3C--CAC
ATOM C4D  CPA     0.32 !HMB3/      |     |         |     |     \   /HBC1
GROUP                  !           |     |         |     |      CBC-HBC2
ATOM CHA  CPM    -0.29 !          C3B---C4B       C1C---C2C        \HBC3
ATOM HA   HA      0.16 !           |       \_CHC_/       |
GROUP                  !          CAB         |         CMC--HMC3
ATOM CHB  CPM    -0.29 !         /   \        HC       /  | 
ATOM HB   HA      0.16 !   HBB3-CBB  HAB           HMC1  HMC2
GROUP                  !       /   \
ATOM CHC  CPM    -0.29 !    HBB1  HBB2
ATOM HC   HA      0.16 !
GROUP   
ATOM CHD  CPM    -0.29
ATOM HD   HA      0.16
GROUP   
ATOM CMA  CT3    -0.34
ATOM HMA1 HA      0.10
ATOM HMA2 HA      0.10
ATOM HMA3 HA      0.10
GROUP   
ATOM CAA  CT2    -0.27
ATOM HAA1 HA      0.10
ATOM HAA2 HA      0.10
GROUP   
ATOM CBA  CT2    -0.25
ATOM HBA1 HA      0.10
ATOM HBA2 HA      0.10
ATOM CGA  CC      0.63
ATOM O1A  OC     -0.64
ATOM O2A  OC     -0.64
GROUP   
ATOM CMB  CT3    -0.34
ATOM HMB1 HA      0.10
ATOM HMB2 HA      0.10
ATOM HMB3 HA      0.10
GROUP   
ATOM CAB  CT1    -0.34
ATOM HAB  HA      0.19
GROUP   
ATOM CBB  CT3    -0.25
ATOM HBB1 HA      0.10
ATOM HBB2 HA      0.10
ATOM HBB3 HA      0.10
GROUP   
ATOM CMC  CT3    -0.34
ATOM HMC1 HA      0.10
ATOM HMC2 HA      0.10
ATOM HMC3 HA      0.10
GROUP   
ATOM CAC  CT1    -0.34
ATOM HAC  HA      0.19
GROUP   
ATOM CBC  CT3    -0.25
ATOM HBC1 HA      0.10
ATOM HBC2 HA      0.10
ATOM HBC3 HA      0.10
GROUP   
ATOM CMD  CT3    -0.34
ATOM HMD1 HA      0.10
ATOM HMD2 HA      0.10
ATOM HMD3 HA      0.10
GROUP   
ATOM CAD  CT2    -0.27
ATOM HAD1 HA      0.10
ATOM HAD2 HA      0.10
GROUP   
ATOM CBD  CT2    -0.25
ATOM HBD1 HA      0.10
ATOM HBD2 HA      0.10
ATOM CGD  CC      0.63
ATOM O1D  OC     -0.64
ATOM O2D  OC     -0.64
BOND FE  NA    FE  NB    FE  NC    FE  ND    NA  C1A   
BOND C1A C2A   C2A C3A   C3A C4A   NA  C4A   C2A CAA   
BOND CAA CBA   CBA CGA   CGA O1A   CGA O2A   C3A CMA   
BOND CHB C4A   CHB C1B   NB  C1B   C1B C2B   C2B C3B   
BOND C3B C4B   NB  C4B   C2B CMB   C3B CAB   CAB CBB   
BOND CHC C4B   CHC C1C   NC  C1C   C1C C2C   C2C C3C   
BOND C3C C4C   NC  C4C   C2C CMC   C3C CAC   CAC CBC   
BOND CHD C4C   CHD C1D   ND  C1D   C1D C2D   C2D C3D   
BOND C3D C4D   ND  C4D   C2D CMD   C3D CAD   CAD CBD   
BOND CBD CGD   CGD O1D   CGD O2D   CHA C4D   CHA C1A   
BOND CHA HA    CHB HB    CHC HC    CHD HD   
BOND CAA HAA1  CAA HAA2  CBA HBA1  CBA HBA2   
BOND CMA HMA1  CMA HMA2  CMA HMA3   
BOND CMB HMB1  CMB HMB2  CMB HMB3   
BOND CAB HAB   CBB HBB1  CBB HBB2  CBB HBB3
BOND CMC HMC1  CMC HMC2  CMC HMC3   
BOND CAC HAC   CBC HBC1  CBC HBC2  CBC HBC3 
BOND CMD HMD1  CMD HMD2  CMD HMD3   
BOND CAD HAD1  CAD HAD2  CBD HBD1  CBD HBD2   
IMPR C2A C1A C3A CAA  C3A C2A C4A CMA  C2B C1B C3B CMB   
IMPR C3B C2B C4B CAB  C2C C1C C3C CMC  C3C C2C C4C CAC   
IMPR C2D C1D C3D CMD  C3D C2D C4D CAD  
IMPR CGA CBA O2A O1A  CGD CBD O2D O1D
IMPR C4A NA C1A C2A  C1A NA C4A C3A   
IMPR C4B NB C1B C2B  C1B NB C4B C3B   
IMPR C4C NC C1C C2C  C1C NC C4C C3C   
IMPR C4D ND C1D C2D  C1D ND C4D C3D   
IMPR NA C1A C2A C3A  NA C4A C3A C2A   
IMPR NB C1B C2B C3B  NB C4B C3B C2B   
IMPR NC C1C C2C C3C  NC C4C C3C C2C   
IMPR ND C1D C2D C3D  ND C4D C3D C2D   
IMPR NA C1A CHA C4D  NA C4A CHB C1B   
IMPR NB C1B CHB C4A  NB C4B CHC C1C   
IMPR NC C1C CHC C4B  NC C4C CHD C1D   
IMPR ND C1D CHD C4C  ND C4D CHA C1A   
IMPR CHA C1A C4D HA   
IMPR CHB C1B C4A HB   
IMPR CHC C1C C4B HC   
IMPR CHD C1D C4C HD   
IMPR C1A C2A CHA NA  C4A C3A CHB NA   
IMPR C1B C2B CHB NB  C4B C3B CHC NB   
IMPR C1C C2C CHC NC  C4C C3C CHD NC   
IMPR C1D C2D CHD ND  C4D C3D CHA ND   
IMPR NA C1A C4A FE   
IMPR NB C1B C4B FE   
IMPR NC C1C C4C FE   
IMPR ND C1D C4D FE   
!IMPR CAB CBB C3B HAB  HAB CAB CBB HBB2  CAB CBB HBB2 HBB1   
!IMPR CAC CBC C3C HAC  HAC CAC CBC HBC2  CAC CBC HBC2 HBC1   
ACCEPTOR NA   
ACCEPTOR O1A    ! CGA
ACCEPTOR O2A    ! CGA
ACCEPTOR NB   
ACCEPTOR NC   
ACCEPTOR ND   
ACCEPTOR O1D    ! CGD
ACCEPTOR O2D    ! CGD
IC FE   NA   C4A  C3A   0.0000  0.0000  180.0000  0.0000  0.0000
IC C3A  C4A  NA   C1A   0.0000  0.0000    0.0000  0.0000  0.0000
IC FE   NA   C1A  C2A   0.0000  0.0000  180.0000  0.0000  0.0000
IC C4A  NA   FE   NB    0.0000  0.0000    0.0000  0.0000  0.0000
IC NA   FE   NB   C1B   0.0000  0.0000    0.0000  0.0000  0.0000
IC FE   NB   C1B  C2B   0.0000  0.0000  180.0000  0.0000  0.0000
IC C2B  C1B  NB   C4B   0.0000  0.0000    0.0000  0.0000  0.0000
IC FE   NB   C4B  C3B   0.0000  0.0000  180.0000  0.0000  0.0000
IC C4B  NB   FE   NC    0.0000  0.0000    0.0000  0.0000  0.0000
IC NB   FE   NC   C1C   0.0000  0.0000    0.0000  0.0000  0.0000
IC FE   NC   C1C  C2C   0.0000  0.0000  180.0000  0.0000  0.0000
IC C2C  C1C  NC   C4C   0.0000  0.0000    0.0000  0.0000  0.0000
IC FE   NC   C4C  C3C   0.0000  0.0000  180.0000  0.0000  0.0000
IC C4C  NC   FE   ND    0.0000  0.0000    0.0000  0.0000  0.0000
IC NC   FE   ND   C1D   0.0000  0.0000    0.0000  0.0000  0.0000
IC FE   ND   C1D  C2D   0.0000  0.0000  180.0000  0.0000  0.0000
IC C2D  C1D  ND   C4D   0.0000  0.0000    0.0000  0.0000  0.0000
IC FE   ND   C4D  C3D   0.0000  0.0000  180.0000  0.0000  0.0000
IC C4A  NA   FE   CHB   0.0000  0.0000    0.0000  0.0000  0.0000
IC NA   FE   CHB  HB    0.0000  0.0000    0.0000  0.0000  0.0000
IC C4B  NB   FE   CHC   0.0000  0.0000    0.0000  0.0000  0.0000
IC NB   FE   CHC  HC    0.0000  0.0000    0.0000  0.0000  0.0000
IC C4C  NC   FE   CHD   0.0000  0.0000    0.0000  0.0000  0.0000
IC NC   FE   CHD  HD    0.0000  0.0000    0.0000  0.0000  0.0000
IC C4D  ND   FE   CHA   0.0000  0.0000    0.0000  0.0000  0.0000
IC ND   FE   CHA  HA    0.0000  0.0000    0.0000  0.0000  0.0000
IC C3B  C1B  *C2B CMB   0.0000  0.0000  180.0000  0.0000  0.0000
IC C4B  C2B  *C3B CAB   0.0000  0.0000  180.0000  0.0000  0.0000
IC C2B  C3B  CAB  CBB   0.0000  0.0000  -45.0000  0.0000  0.0000 ! PREVENTS VINYL COLLISION
IC CHC  C1C  C2C  CMC   0.0000  0.0000    0.0000  0.0000  0.0000
IC C4C  C2C  *C3C CAC   0.0000  0.0000  180.0000  0.0000  0.0000
IC C2C  C3C  CAC  CBC   0.0000  0.0000  -45.0000  0.0000  0.0000 ! PREVENTS VINYL COLLISION
IC C4D  C2D  *C3D CAD   0.0000  0.0000  180.0000  0.0000  0.0000
IC C3D  C1D  *C2D CMD   0.0000  0.0000  180.0000  0.0000  0.0000
IC C2D  C3D  CAD  CBD   0.0000  0.0000 -120.0000  0.0000  0.0000
IC C3D  CAD  CBD  CGD   0.0000  0.0000  180.0000  0.0000  0.0000
IC CAD  CBD  CGD  O1D   0.0000  0.0000    0.0000  0.0000  0.0000
IC CAD  CBD  CGD  O2D   0.0000  0.0000  180.0000  0.0000  0.0000
IC C4A  C2A  *C3A CMA   0.0000  0.0000  180.0000  0.0000  0.0000
IC C3A  C1A  *C2A CAA   0.0000  0.0000  180.0000  0.0000  0.0000
IC C1A  C2A  CAA  CBA   0.0000  0.0000  120.0000  0.0000  0.0000
IC C2A  CAA  CBA  CGA   0.0000  0.0000  180.0000  0.0000  0.0000
IC CAA  CBA  CGA  O1A   0.0000  0.0000    0.0000  0.0000  0.0000
IC CAA  CBA  CGA  O2A   0.0000  0.0000  180.0000  0.0000  0.0000
IC C3C  C1C  *C2C CMC   0.0000  0.0000  180.0000  0.0000  0.0000
IC CBA  O1A  *CGA O2A   0.0000  0.0000  180.0000  0.0000  0.0000
IC CBD  O1D  *CGD O2D   0.0000  0.0000  180.0000  0.0000  0.0000
IC HMA1 CMA  C2A  C1A   1.1000  109.5	  0.0     124.64  1.58 
IC HMA2 CMA  C2A  C1A   1.1000  109.5	120.0     124.64  1.58 
IC HMA3 CMA  C2A  C1A   1.1000  109.5	240.0     124.64  1.58 
IC HMB1 CMB  C2B  C1B   1.1000  109.5	  0.0     124.64  1.58 
IC HMB2 CMB  C2B  C1B   1.1000  109.5	120.0     124.64  1.58 
IC HMB3 CMB  C2B  C1B   1.1000  109.5	240.0     124.64  1.58 
IC HMC1 CMC  C2C  C1C   1.1000  109.5	  0.0     124.64  1.58 
IC HMC2 CMC  C2C  C1C   1.1000  109.5	120.0     124.64  1.58 
IC HMC3 CMC  C2C  C1C   1.1000  109.5	240.0     124.64  1.58 
IC HMD1 CMD  C2D  C1D   1.1000  109.5	  0.0     124.64  1.58 
IC HMD2 CMD  C2D  C1D   1.1000  109.5	120.0     124.64  1.58 
IC HMD3 CMD  C2D  C1D   1.1000  109.5	240.0     124.64  1.58 
IC HAA1 CAA  C2A  C3A   1.1000  109.5     0.0     127.34  1.58 
IC HAA2 CAA  C2A  C3A   1.1000  109.5   180.0     127.34  1.58 	
IC HBA1 CBA  CAA  C2A   1.1000  109.5     0.0     116.64  1.58 	
IC HBA2 CBA  CAA  C2A   1.1000  109.5   180.0     116.64  1.58 
IC HAD1 CAD  C2D  C3D   1.1000  109.5     0.0     127.34  1.58 
IC HAD2 CAD  C2D  C3D   1.1000  109.5   180.0     127.34  1.58 	
IC HBD1 CBD  CAD  C2D   1.1000  109.5     0.0     116.64  1.58 	
IC HBD2 CBD  CAD  C2D   1.1000  109.5   180.0     116.64  1.58 
IC HAC  CAC  C3C  C4C   1.1000  109.5     0.0     122.90  1.58 
IC HBC1 CBC  CAC  C3C   1.1000  109.5     0.0     125.00  1.58 
IC HBC2 CBC  CAC  C3C   1.1000  109.5   120.0     125.00  1.58 
IC HBC3 CBC  CAC  C3C   1.1000  109.5   240.0     125.00  1.58
IC CBC  HBC2 *CBC HBC1  1.1000  109.5     0.0     125.00  1.58 
IC HAB  CAB  C3B  C4B   1.1000  109.5     0.0     122.90  1.58 
IC HBB1 CBB  CAB  C3B   1.1100  109.5     0.0     118.00  1.58 
IC HBB2 CBB  CAB  C3B   1.1100  109.5   120.0     118.00  1.58 
IC HBB3 CBB  CAB  C3B   1.1100  109.5   240.0     118.00  1.58 
IC CAB  HBB2 *CBB  HBB1  1.1000  109.5   180.0    120.00  1.58


PRES HRCY        -0.97 ! Patch for REDUCED HEME to Cytochrome c links.
                       ! Patch residues must be 1:CYS (N-terminal), 2:CYS (C-terminal), 3:HSD, 4:MET
                       ! and 5:HEMR.
                       ! Modified by Elijah Roberts 12/9/2005 to include charge redistribution and
                       ! to be a single patch.
                       !
                       ! First (N-terminal) Heme to Cysteine (Thioether bond) portion of patch
GROUP                  !          
ATOM 1CB  CT2     0.07 ! -1CB--1SG--5CAB-
ATOM 1SG  S      -0.27 !
DELETE ATOM 1HG1
BOND 1SG 5CAB
ANGLE 1CB 1SG  5CAB   
ANGLE 1SG 5CAB 5C3B
ANGLE 1SG 5CAB 5CBB
ANGLE 1SG 5CAB 5HAB
DIHEDRAL 1CB 1SG 5CAB 5C3B     
DIHEDRAL 1CB 1SG 5CAB 5CBB
DIHEDRAL 1CB 1SG 5CAB 5HAB
DIHEDRAL 1CA 1CB 1SG  5CAB
DIHEDRAL 1HB1 1CB 1SG  5CAB
DIHEDRAL 1HB2 1CB 1SG  5CAB
                       !
                       ! Second (C-terminal) Heme to Cysteine (Thioether bond) portion of patch
GROUP                  !          
ATOM 2CB  CT2     0.07 ! -2CB--2SG--5CAC-
ATOM 2SG  S      -0.27 !
DELETE ATOM 2HG1
BOND 2SG 5CAC
ANGLE 2CB 2SG  5CAC   
ANGLE 2SG 5CAC 5C3C   
ANGLE 2SG 5CAC 5CBC
ANGLE 2SG 5CAC 5HAC
DIHEDRAL 2CB 2SG 5CAC 5C3C
DIHEDRAL 2CB 2SG 5CAC 5CBC 
DIHEDRAL 2CB 2SG 5CAC 5HAC
DIHEDRAL 2CA 2CB 2SG  5CAC
DIHEDRAL 2HB1 2CB 2SG  5CAC
DIHEDRAL 2HB2 2CB 2SG  5CAC
                       !
                       ! Heme to Histidine portion of patch
GROUP                  !
ATOM 3CB  CT2    -0.25 !          3HD1    3HE1
ATOM 3ND1 NR1    -0.62 !            |      /
ATOM 3HD1 H       0.42 !  3HB1    3ND1--3CE1
ATOM 3CG  CPH1    0.32 !  |      /        ||
GROUP                  ! -3CB--3CG        ||
ATOM 3CE1 CPH2    0.23 !  |      \\       ||
ATOM 3HE1 HR1     0.26 !  3HB2    3CD2--3NE2
ATOM 3NE2 NR2    -0.49 !            |      \
ATOM 3CD2 CPH1   -0.05 !          3HD2      5FE-
ATOM 3HD2 HR3     0.15 !
DELETE ANGLE 5NA 5FE 5NC  5NB 5FE 5ND 
BOND 3NE2 5FE   
ANGLE 3CD2 3NE2 5FE  3CE1 3NE2 5FE  3NE2 5FE 5NA  3NE2 5FE 5NB   
ANGLE 3NE2 5FE  5NC  3NE2 5FE  5ND   
IMPR 3NE2 3CD2 3CE1 5FE !add impr for heme/his planarity and heme/met planarity
IC 3CD2 3NE2 5FE  5NA   0.0000  0.0000    0.0000  0.0000  0.0000
IC 3CD2 3NE2 5FE  5NB   0.0000  0.0000    0.0000  0.0000  0.0000
IC 3CD2 3NE2 5FE  5NB   0.0000  0.0000    0.0000  0.0000  0.0000
IC 3CD2 3NE2 5FE  5NB   0.0000  0.0000    0.0000  0.0000  0.0000
IC 3CE1 3NE2 5FE  5NA   0.0000  0.0000    0.0000  0.0000  0.0000
                       !
                       ! Heme to Methionine (Iron-sulfur bond) portion of patch
GROUP                  !          
ATOM 4CB  CT2    -0.18 ! -4CB--4CG--4SD--4CE
ATOM 4CG  CT2    -0.23 !            |
ATOM 4SD  S       0.22 !            5FE-
ATOM 4CE  CT3    -0.35 !
DELE ANGLE 5NA 5FE 5NC  5NB 5FE 5ND
BOND 4SD 5FE       
ANGLE 4CE 4SD 5FE   4CG 4SD 5FE   4SD 5FE 5NA
ANGLE 4SD 5FE 5NB   4SD 5FE 5NC   4SD 5FE 5ND
IC 4CE 4SD 5FE  5NA   0.0000  0.0000    0.0000  0.0000  0.0000
IC 4CE 4SD 5FE  5NB   0.0000  0.0000    0.0000  0.0000  0.0000
IC 4CE 4SD 5FE  5NB   0.0000  0.0000    0.0000  0.0000  0.0000
IC 4CE 4SD 5FE  5NB   0.0000  0.0000    0.0000  0.0000  0.0000
IC 4CG 4SD 5FE  5NA   0.0000  0.0000    0.0000  0.0000  0.0000


PRES HOCY        -0.73 ! Patch for OXIDIZED HEME to Cytochrome c links.
                       ! Patch residues must be 1:CYS (N-terminal), 2:CYS (C-terminal), 3:HSD, 4:MET
                       ! and 5:HEMO.
                       ! Modified by Elijah Roberts 12/9/2005 to include charge redistribution and
                       ! to be a single patch.
                       !
                       ! First (N-terminal) Heme to Cysteine (Thioether bond) portion of patch
GROUP                  !          
ATOM 1CB  CT2     0.07 ! -1CB--1SG--5CAB-
ATOM 1SG  S      -0.23 !
DELETE ATOM 1HG1
BOND 1SG 5CAB
ANGLE 1CB 1SG  5CAB   
ANGLE 1SG 5CAB 5C3B
ANGLE 1SG 5CAB 5CBB
ANGLE 1SG 5CAB 5HAB
DIHEDRAL 1CB 1SG 5CAB 5C3B     
DIHEDRAL 1CB 1SG 5CAB 5CBB
DIHEDRAL 1CB 1SG 5CAB 5HAB
DIHEDRAL 1CA 1CB 1SG  5CAB
DIHEDRAL 1HB1 1CB 1SG  5CAB
DIHEDRAL 1HB2 1CB 1SG  5CAB
                       !
                       ! Second (C-terminal) Heme to Cysteine (Thioether bond) portion of patch
GROUP                  !          
ATOM 2CB  CT2     0.07 ! -2CB--2SG--5CAC-
ATOM 2SG  S      -0.23 !
DELETE ATOM 2HG1
BOND 2SG 5CAC
ANGLE 2CB 2SG  5CAC   
ANGLE 2SG 5CAC 5C3C   
ANGLE 2SG 5CAC 5CBC
ANGLE 2SG 5CAC 5HAC
DIHEDRAL 2CB 2SG 5CAC 5C3C
DIHEDRAL 2CB 2SG 5CAC 5CBC 
DIHEDRAL 2CB 2SG 5CAC 5HAC
DIHEDRAL 2CA 2CB 2SG  5CAC
DIHEDRAL 2HB1 2CB 2SG  5CAC
DIHEDRAL 2HB2 2CB 2SG  5CAC
                       !
                       ! Heme to Histidine portion of patch
GROUP                  !
ATOM 3CB  CT2    -0.22 !          3HD1    3HE1
ATOM 3ND1 NR1    -0.61 !            |      /
ATOM 3HD1 H       0.45 !  3HB1    3ND1--3CE1
ATOM 3CG  CPH1    0.32 !  |      /        ||
GROUP                  ! -3CB--3CG        ||
ATOM 3CE1 CPH2    0.24 !  |      \\       ||
ATOM 3HE1 HR1     0.27 !  3HB2    3CD2--3NE2
ATOM 3NE2 NR2    -0.51 !            |      \
ATOM 3CD2 CPH1   -0.04 !          3HD2      5FE-
ATOM 3HD2 HR3     0.16 !
DELETE ANGLE 5NA 5FE 5NC  5NB 5FE 5ND 
BOND 3NE2 5FE   
ANGLE 3CD2 3NE2 5FE  3CE1 3NE2 5FE  3NE2 5FE 5NA  3NE2 5FE 5NB   
ANGLE 3NE2 5FE  5NC  3NE2 5FE  5ND   
IMPR 3NE2 3CD2 3CE1 5FE !add impr for heme/his planarity and heme/met planarity
IC 3CD2 3NE2 5FE  5NA   0.0000  0.0000    0.0000  0.0000  0.0000
IC 3CD2 3NE2 5FE  5NB   0.0000  0.0000    0.0000  0.0000  0.0000
IC 3CD2 3NE2 5FE  5NB   0.0000  0.0000    0.0000  0.0000  0.0000
IC 3CD2 3NE2 5FE  5NB   0.0000  0.0000    0.0000  0.0000  0.0000
IC 3CE1 3NE2 5FE  5NA   0.0000  0.0000    0.0000  0.0000  0.0000
                       !
                       ! Heme to Methionine (Iron-sulfur bond) portion of patch
GROUP                  !          
ATOM 4CB  CT2    -0.14 ! -4CB--4CG--4SD--4CE
ATOM 4CG  CT2    -0.25 !            |
ATOM 4SD  S       0.23 !            5FE-
ATOM 4CE  CT3    -0.31 !
DELE ANGLE 5NA 5FE 5NC  5NB 5FE 5ND
BOND 4SD 5FE       
ANGLE 4CE 4SD 5FE   4CG 4SD 5FE   4SD 5FE 5NA
ANGLE 4SD 5FE 5NB   4SD 5FE 5NC   4SD 5FE 5ND
IC 4CE 4SD 5FE  5NA   0.0000  0.0000    0.0000  0.0000  0.0000
IC 4CE 4SD 5FE  5NB   0.0000  0.0000    0.0000  0.0000  0.0000
IC 4CE 4SD 5FE  5NB   0.0000  0.0000    0.0000  0.0000  0.0000
IC 4CE 4SD 5FE  5NB   0.0000  0.0000    0.0000  0.0000  0.0000
IC 4CG 4SD 5FE  5NA   0.0000  0.0000    0.0000  0.0000  0.0000


END
