# Supplementary material for: Solvent Channels and Electric Fields Guide Proton Delivery to the Active Site of Heme Peroxidases
Source: Angew Chem Int Ed Engl. 2025 Sep 21;64(50):e202515743. doi: 10.1002/anie.202515743 (PMC12684355; doi:10.1002/anie.202515743)
Supplement: Supplementary file 7 — Supporting Information [file ANIE-64-e202515743-s009.zip › qmmm_si/Neutral_Arg38/tau1_m4/toppar/peo.prm]

* Parameters generated by analogy by
* CHARMM General Force Field (CGenFF) program version 1.0.0
*

! Penalties lower than 10 indicate the analogy is fair; penalties between 10
! and 50 mean some basic validation is recommended; penalties higher than
! 50 indicate poor analogy and mandate extensive validation/optimization.

BONDS
OG311  OG311   428.00     1.4200 ! PEO , from CG321 OG311, penalty= 360

ANGLES
OG311  OG311  HGP1     60.00    101.50 ! PEO , from NG3P0 OG311 HGP1, penalty= 40.8

DIHEDRALS
HGP1   OG311  OG311  HGP1       0.1800  3     0.00 ! PEO , from HGA2 CG321 OG311 HGP1, penalty= 371

IMPROPERS

END
