# Supplementary material for: Solvent Channels and Electric Fields Guide Proton Delivery to the Active Site of Heme Peroxidases
Source: Angew Chem Int Ed Engl. 2025 Sep 21;64(50):e202515743. doi: 10.1002/anie.202515743 (PMC12684355; doi:10.1002/anie.202515743)
Supplement: Supplementary file 7 — Supporting Information [file ANIE-64-e202515743-s009.zip › qmmm_si/Neutral_Arg38/tau1_m4/toppar/peo_g.rtf]

* Topologies generated by
* CHARMM General Force Field (CGenFF) program version 1.0.0
*
36 1

! "penalty" is the highest penalty score of the associated parameters.
! Penalties lower than 10 indicate the analogy is fair; penalties between 10
! and 50 mean some basic validation is recommended; penalties higher than
! 50 indicate poor analogy and mandate extensive validation/optimization.

RESI PEO            0.000 ! param penalty= 371.000 ; charge penalty=  31.470
GROUP
ATOM     O2  OG311  -0.5000
ATOM     O1  OG311  -0.5000
ATOM     H2   HGP1   0.5000
ATOM     H1   HGP1   0.5000

BOND O1   O2  
BOND O1   H1  
BOND O2   H2  

END
