# Supplementary material for: Solvent Channels and Electric Fields Guide Proton Delivery to the Active Site of Heme Peroxidases
Source: Angew Chem Int Ed Engl. 2025 Sep 21;64(50):e202515743. doi: 10.1002/anie.202515743 (PMC12684355; doi:10.1002/anie.202515743)
Supplement: Supplementary file 7 — Supporting Information [file ANIE-64-e202515743-s009.zip › qmmm_si/Neutral_Arg38/tau1_m4/toppar/toppar_all36_carb_glycolipid.str]

read rtf card append
* Topology for glycolipids
*
41 1

!updated 2017/8, incorporate additional residues and patches from Im lab

!updated 2016/2, incorporate all glycolipids into this file

!*** Changes Made to this file by sairam ***
!  Critical changes made to SAPI and DMPI
! 
!1) OSLP has been changed to OC30P only at pos O12.
!3) Checked the charges on the phosphates. They are all consistent with the lipid FF.

!************
! Stream file to the following lipids. Additional residues and patches 
! to extend the glycan or modify the sugar moieties (ie. PIPs etc.) are
! in the parent sugar topology file.
! Following removed as they are in see stream/lipid/toppar_all36_lipid_inositol.str
! SAPI ! Phosphatidylinositol
! DMPI ! Di-myristol-inositol
!*********************************

!LLO (DOL/UND added July 2014)
!Nathan R. Kern, Hui Sun Lee, Emilia L. Wu, Kenno Vanommeslaeghe, Alexander D. MacKerell, Jr., Jeffery B. Klauda, Sunhwan Jo, and Wonpil Im
!Lipid-Linked Oligosaccharides in Membranes Sample Conformations that Facilitate Binding to Oligosaccharyltransferase.
!Submitted

PRES OCTA           0.11 ! og axial octyl patch to C1
dele atom HO1
GROUP
ATOM C1   CC3162    0.29 !
ATOM O1   OC301    -0.36 !
ATOM C1P  CTL2      0.00 !
ATOM H1P1 HAL2      0.09 !
ATOM H1P2 HAL2      0.09 !
GROUP
ATOM C2P  CTL2     -0.18 !
ATOM H2P1 HAL2      0.09 !
ATOM H2P2 HAL2      0.09 !
GROUP
ATOM C3P  CTL2     -0.18 !
ATOM H3P1 HAL2      0.09 !
ATOM H3P2 HAL2      0.09 !
GROUP
ATOM C4P  CTL2     -0.18 !
ATOM H4P1 HAL2      0.09 !
ATOM H4P2 HAL2      0.09 !
GROUP
ATOM C5P  CTL2     -0.18 !
ATOM H5P1 HAL2      0.09 !
ATOM H5P2 HAL2      0.09 !
GROUP
ATOM C6P  CTL2     -0.18 !
ATOM H6P1 HAL2      0.09 !
ATOM H6P2 HAL2      0.09 !
GROUP
ATOM C7P  CTL2     -0.18 !
ATOM H7P1 HAL2      0.09 !
ATOM H7P2 HAL2      0.09 !
GROUP
ATOM C8P  CTL3     -0.27 !
ATOM H8P1 HAL3      0.09 !
ATOM H8P2 HAL3      0.09 !
ATOM H8P3 HAL3      0.09 !
BOND O1  C1P   C1P C2P
BOND C2P C3P   C3P C4P
BOND C4P C5P   C5P C6P
BOND C6P C7P   C7P C8P
BOND C1P H1P1  C1P H1P2
BOND C2P H2P1  C2P H2P2
BOND C3P H3P1  C3P H3P2
BOND C4P H4P1  C4P H4P2
BOND C5P H5P1  C5P H5P2
BOND C6P H6P1  C6P H6P2
BOND C7P H7P1  C7P H7P2
BOND C8P H8P1  C8P H8P2  C8P H8P3
!    I    J    K    L      R(IK)   T(IKJ)    PHI   T(JKL)   R(KL)
IC   O5   C1   O1   C1P    1.4326  113.39   76.24  112.41   1.4390
IC   C1   O1   C1P  C2P    1.3743  112.41 -174.48  113.71   1.5661
IC   O1   C1P  C2P  C3P    1.4390  113.71  171.35  116.60   1.5435
IC   C1P  C2P  C3P  C4P    1.5661  116.60  167.78  109.45   1.5162
IC   C2P  C3P  C4P  C5P    1.5435  109.45  176.22  113.48   1.5169
IC   C3P  C4P  C5P  C6P    1.5162  113.48 -170.18  109.85   1.5192
IC   C4P  C5P  C6P  C7P    1.5169  109.85 -178.66  113.31   1.5327
IC   C5P  C6P  C7P  C8P    1.5192  113.31  168.96  112.74   1.5011
IC   C2P  O1   *C1P H1P1   1.5661  113.71 -128.80  113.66   1.0672
IC   C2P  O1   *C1P H1P2   1.5661  113.71  111.70  104.83   1.1576
IC   C3P  C1P  *C2P H2P1   1.5435  116.60 -122.44  111.35   1.1341
IC   C3P  C1P  *C2P H2P2   1.5435  116.60  120.83  104.33   1.0593
IC   C4P  C2P  *C3P H3P1   1.5162  109.45 -122.81  111.56   1.0873
IC   C4P  C2P  *C3P H3P2   1.5162  109.45  119.63  108.38   1.1453
IC   C5P  C3P  *C4P H4P1   1.5169  113.48 -113.66  106.44   1.1732
IC   C5P  C3P  *C4P H4P2   1.5169  113.48  127.08  117.15   1.0636
IC   C6P  C4P  *C5P H5P1   1.5192  109.85 -123.11  112.49   1.0773
IC   C6P  C4P  *C5P H5P2   1.5192  109.85  118.20  103.00   1.1136
IC   C7P  C5P  *C6P H6P1   1.5327  113.31 -120.77  104.09   1.1135
IC   C7P  C5P  *C6P H6P2   1.5327  113.31  121.24  102.96   1.1126
IC   C8P  C6P  *C7P H7P1   1.5011  112.74 -120.21  106.53   1.0732
IC   C8P  C6P  *C7P H7P2   1.5011  112.74  122.52  101.92   1.1138
IC   C6P  C7P  C8P  H8P1   1.5327  112.74   68.12  110.42   1.0685
IC   H8P1 C7P  *C8P H8P2   1.0685  110.42 -123.66  113.02   1.1341
IC   H8P1 C7P  *C8P H8P3   1.0685  110.42  117.47  111.97   1.1299

PRES OCTB           0.11 ! og equatorial octyl patch to C1
dele atom HO1
GROUP
ATOM C1   CC3162    0.29 !
ATOM O1   OC301    -0.36 !
ATOM C1P  CTL2      0.00 !
ATOM H1P1 HAL2      0.09 !
ATOM H1P2 HAL2      0.09 !
GROUP
ATOM C2P  CTL2     -0.18 !
ATOM H2P1 HAL2      0.09 !
ATOM H2P2 HAL2      0.09 !
GROUP
ATOM C3P  CTL2     -0.18 !
ATOM H3P1 HAL2      0.09 !
ATOM H3P2 HAL2      0.09 !
GROUP
ATOM C4P  CTL2     -0.18 !
ATOM H4P1 HAL2      0.09 !
ATOM H4P2 HAL2      0.09 !
GROUP
ATOM C5P  CTL2     -0.18 !
ATOM H5P1 HAL2      0.09 !
ATOM H5P2 HAL2      0.09 !
GROUP
ATOM C6P  CTL2     -0.18 !
ATOM H6P1 HAL2      0.09 !
ATOM H6P2 HAL2      0.09 !
GROUP
ATOM C7P  CTL2     -0.18 !
ATOM H7P1 HAL2      0.09 !
ATOM H7P2 HAL2      0.09 !
GROUP
ATOM C8P  CTL3     -0.27 !
ATOM H8P1 HAL3      0.09 !
ATOM H8P2 HAL3      0.09 !
ATOM H8P3 HAL3      0.09 !
BOND O1  C1P   C1P C2P
BOND C2P C3P   C3P C4P
BOND C4P C5P   C5P C6P
BOND C6P C7P   C7P C8P
BOND C1P H1P1  C1P H1P2
BOND C2P H2P1  C2P H2P2
BOND C3P H3P1  C3P H3P2
BOND C4P H4P1  C4P H4P2
BOND C5P H5P1  C5P H5P2
BOND C6P H6P1  C6P H6P2
BOND C7P H7P1  C7P H7P2
BOND C8P H8P1  C8P H8P2  C8P H8P3
!    I    J    K    L      R(IK)   T(IKJ)    PHI   T(JKL)   R(KL)
IC   O5   C1   O1   C1P    1.4302  103.27  -83.30  111.36   1.4262
IC   C1   O1   C1P  C2P    1.4465  111.36 -171.80  110.89   1.5408
IC   O1   C1P  C2P  C3P    1.4262  110.89 -178.19  111.72   1.5390
IC   C1P  C2P  C3P  C4P    1.5408  111.72  174.29  118.38   1.4860
IC   C2P  C3P  C4P  C5P    1.5390  118.38 -178.01  117.15   1.5882
IC   C3P  C4P  C5P  C6P    1.4860  117.15  176.92  116.91   1.5223
IC   C4P  C5P  C6P  C7P    1.5882  116.91  166.99  109.72   1.5200
IC   C5P  C6P  C7P  C8P    1.5223  109.72 -162.31  108.36   1.5091
IC   C2P  O1   *C1P H1P1   1.5408  110.89 -129.38  114.34   1.1088
IC   C2P  O1   *C1P H1P2   1.5408  110.89  108.27  111.44   1.1435
IC   C3P  C1P  *C2P H2P1   1.5390  111.72 -123.94  112.56   1.1329
IC   C3P  C1P  *C2P H2P2   1.5390  111.72  116.28  109.75   1.1147
IC   C4P  C2P  *C3P H3P1   1.4860  118.38 -120.46  104.87   1.1356
IC   C4P  C2P  *C3P H3P2   1.4860  118.38  116.67  103.64   1.1033
IC   C5P  C3P  *C4P H4P1   1.5882  117.15 -116.87  110.32   1.1073
IC   C5P  C3P  *C4P H4P2   1.5882  117.15  122.70  106.80   1.0580
IC   C6P  C4P  *C5P H5P1   1.5223  116.91 -119.49   97.60   1.1005
IC   C6P  C4P  *C5P H5P2   1.5223  116.91  124.24  109.65   1.1031
IC   C7P  C5P  *C6P H6P1   1.5200  109.72 -119.08  113.08   1.1315
IC   C7P  C5P  *C6P H6P2   1.5200  109.72  120.58  116.49   1.1004
IC   C8P  C6P  *C7P H7P1   1.5091  108.36 -122.67   97.37   1.1727
IC   C8P  C6P  *C7P H7P2   1.5091  108.36  126.14  108.14   1.1445
IC   C6P  C7P  C8P  H8P1   1.5200  108.36   67.85  108.61   1.0625
IC   H8P1 C7P  *C8P H8P2   1.0625  108.61 -118.96  114.90   1.1259
IC   H8P1 C7P  *C8P H8P3   1.0625  108.61  126.50  111.01   1.1613

PRES DDMB           0.11 ! og equatorial dodecyl patch to C1
dele atom HO1
GROUP
ATOM C1   CC3162    0.29 !
ATOM O1   OC301    -0.36 !
ATOM C1P  CTL2      0.00 !
ATOM H1P1 HAL2      0.09 !
ATOM H1P2 HAL2      0.09 !
GROUP
ATOM C2P  CTL2     -0.18 !
ATOM H2P1 HAL2      0.09 !
ATOM H2P2 HAL2      0.09 !
GROUP
ATOM C3P  CTL2     -0.18 !
ATOM H3P1 HAL2      0.09 !
ATOM H3P2 HAL2      0.09 !
GROUP
ATOM C4P  CTL2     -0.18 !
ATOM H4P1 HAL2      0.09 !
ATOM H4P2 HAL2      0.09 !
GROUP
ATOM C5P  CTL2     -0.18 !
ATOM H5P1 HAL2      0.09 !
ATOM H5P2 HAL2      0.09 !
GROUP
ATOM C6P  CTL2     -0.18 !
ATOM H6P1 HAL2      0.09 !
ATOM H6P2 HAL2      0.09 !
GROUP
ATOM C7P  CTL2     -0.18 !
ATOM H7P1 HAL2      0.09 !
ATOM H7P2 HAL2      0.09 !
GROUP
ATOM C8P  CTL2     -0.18 !
ATOM H8P1 HAL2      0.09 !
ATOM H8P2 HAL2      0.09 !
GROUP
ATOM C9P  CTL2     -0.18 !
ATOM H9P1 HAL2      0.09 !
ATOM H9P2 HAL2      0.09 !
GROUP
ATOM C10P  CTL2    -0.18 !
ATOM H10P1 HAL2     0.09 !
ATOM H10P2 HAL2     0.09 !
GROUP
ATOM C11P  CTL2    -0.18 !
ATOM H11P1 HAL2     0.09 !
ATOM H11P2 HAL2     0.09 !
GROUP
ATOM C12P  CTL3    -0.27 !
ATOM H12P1 HAL3     0.09 !
ATOM H12P2 HAL3     0.09 !
ATOM H12P3 HAL3     0.09 !
BOND O1  C1P   C1P C2P
BOND C2P C3P   C3P C4P
BOND C4P C5P   C5P C6P
BOND C6P C7P   C7P C8P
BOND C8P C9P   C9P C10P
BOND C10P C11P C11P C12P
BOND C1P H1P1  C1P H1P2
BOND C2P H2P1  C2P H2P2
BOND C3P H3P1  C3P H3P2
BOND C4P H4P1  C4P H4P2
BOND C5P H5P1  C5P H5P2
BOND C6P H6P1  C6P H6P2
BOND C7P H7P1  C7P H7P2
BOND C8P H8P1  C8P H8P2
BOND C9P H9P1  C9P H9P2
BOND C10P H10P1  C10P H10P2
BOND C11P H11P1  C11P H11P2
BOND C12P H12P1  C12P H12P2  C12P H12P3
!    I    J    K    L      R(IK)   T(IKJ)    PHI   T(JKL)   R(KL)
IC   O5   C1   O1   C1P    1.4302  103.27  -83.30  111.36   1.4262
IC   C1   O1   C1P  C2P    1.4465  111.36 -171.80  110.89   1.5408
IC   O1   C1P  C2P  C3P    1.4262  110.89 -178.19  111.72   1.5390
IC   C1P  C2P  C3P  C4P    1.5408  111.72  174.29  118.38   1.4860
IC   C2P  C3P  C4P  C5P    1.5390  118.38 -178.01  117.15   1.5882
IC   C3P  C4P  C5P  C6P    1.4860  117.15  176.92  116.91   1.5223
IC   C4P  C5P  C6P  C7P    1.5882  116.91  166.99  109.72   1.5200
IC   C5P  C6P  C7P  C8P    1.5223  109.72 -162.31  108.36   1.5091
IC   C6P  C7P  C8P  C9P    1.5223  109.72 -162.31  108.36   1.5091
IC   C7P  C8P  C9P  C10P   1.5223  109.72 -162.31  108.36   1.5091
IC   C8P  C9P  C10P C11P   1.5223  109.72 -162.31  108.36   1.5091
IC   C9P  C10P C11P C12P   1.5223  109.72 -162.31  108.36   1.5091
IC   C2P  O1   *C1P H1P1   1.5408  110.89 -129.38  114.34   1.1088
IC   C2P  O1   *C1P H1P2   1.5408  110.89  108.27  111.44   1.1435
IC   C3P  C1P  *C2P H2P1   1.5390  111.72 -123.94  112.56   1.1329
IC   C3P  C1P  *C2P H2P2   1.5390  111.72  116.28  109.75   1.1147
IC   C4P  C2P  *C3P H3P1   1.4860  118.38 -120.46  104.87   1.1356
IC   C4P  C2P  *C3P H3P2   1.4860  118.38  116.67  103.64   1.1033
IC   C5P  C3P  *C4P H4P1   1.5882  117.15 -116.87  110.32   1.1073
IC   C5P  C3P  *C4P H4P2   1.5882  117.15  122.70  106.80   1.0580
IC   C6P  C4P  *C5P H5P1   1.5223  116.91 -119.49   97.60   1.1005
IC   C6P  C4P  *C5P H5P2   1.5223  116.91  124.24  109.65   1.1031
IC   C7P  C5P  *C6P H6P1   1.5200  109.72 -119.08  113.08   1.1315
IC   C7P  C5P  *C6P H6P2   1.5200  109.72  120.58  116.49   1.1004
IC   C8P  C6P  *C7P H7P1   1.5091  108.36 -122.67   97.37   1.1727
IC   C8P  C6P  *C7P H7P2   1.5091  108.36  126.14  108.14   1.1445
IC   C9P  C7P  *C8P H8P1   1.5091  108.36 -122.67   97.37   1.1727
IC   C9P  C7P  *C8P H8P2   1.5091  108.36  126.14  108.14   1.1445
IC   C10P C8P  *C9P H9P1   1.5091  108.36 -122.67   97.37   1.1727
IC   C10P C8P  *C9P H9P2   1.5091  108.36  126.14  108.14   1.1445
IC   C11P C9P  *C10P H10P1   1.5091  108.36 -122.67   97.37   1.1727
IC   C11P C9P  *C10P H10P2   1.5091  108.36  126.14  108.14   1.1445
IC   C12P C10P *C11P H11P1   1.5091  108.36 -122.67   97.37   1.1727
IC   C12P C10P *C11P H11P2   1.5091  108.36  126.14  108.14   1.1445
IC   C10P  C11P C12P  H12P1   1.5200  108.36   67.85  108.61   1.0625
IC   H12P1 C11P *C12P H12P2   1.0625  108.61 -118.96  114.90   1.1259
IC   H12P1 C11P *C12P H12P3   1.0625  108.61  126.50  111.01   1.1613

RESI ADDG            0.000  ! dodecyl-alpha-D-glucoside
!
GROU                        ! AGLC
ATOM 2C1   CC3162    0.290  !
ATOM 2H1   HCA1      0.090  !
ATOM 2O1   OC301    -0.360  !
ATOM 2C5   CC3163    0.110  !
ATOM 2H5   HCA1      0.090  !
ATOM 2O5   OC3C61   -0.400  !
GROU                        !
ATOM 2C2   CC3161    0.140  !
ATOM 2H2   HCA1      0.090  !
ATOM 2O2   OC311    -0.650  !
ATOM 2HO2  HCP1      0.420  !
GROU                        !
ATOM 2C3   CC3161    0.140  !
ATOM 2H3   HCA1      0.090  !
ATOM 2O3   OC311    -0.650  !
ATOM 2HO3  HCP1      0.420  !
GROU
ATOM 2C4   CC3161    0.140
ATOM 2H4   HCA1      0.090
ATOM 2O4   OC311    -0.650
ATOM 2HO4  HCP1      0.420
GROU
ATOM 2C6   CC321     0.050
ATOM 2H61  HCA2      0.090
ATOM 2H62  HCA2      0.090
ATOM 2O6   OC311    -0.650
ATOM 2HO6  HCP1      0.420
GROUP
ATOM C1    CTL2      0.00 !
ATOM H11   HAL2      0.09 !
ATOM H12   HAL2      0.09 !
GROUP
ATOM C2    CTL2     -0.18 !
ATOM H21   HAL2      0.09 !
ATOM H22   HAL2      0.09 !
GROUP
ATOM C3    CTL2     -0.18 !
ATOM H31   HAL2      0.09 !
ATOM H32   HAL2      0.09 !
GROUP
ATOM C4    CTL2     -0.18 !
ATOM H41   HAL2      0.09 !
ATOM H42   HAL2      0.09 !
GROUP
ATOM C5    CTL2     -0.18 !
ATOM H51   HAL2      0.09 !
ATOM H52   HAL2      0.09 !
GROUP
ATOM C6    CTL2     -0.18 !
ATOM H61   HAL2      0.09 !
ATOM H62   HAL2      0.09 !
GROUP
ATOM C7    CTL2     -0.18 !
ATOM H71   HAL2      0.09 !
ATOM H72   HAL2      0.09 !
GROUP
ATOM C8    CTL2     -0.18 !
ATOM H81   HAL2      0.09 !
ATOM H82   HAL2      0.09 !
GROUP
ATOM C9    CTL2     -0.18 !
ATOM H91   HAL2      0.09 !
ATOM H92   HAL2      0.09 !
GROUP
ATOM C10    CTL2    -0.18 !
ATOM H101   HAL2     0.09 !
ATOM H102   HAL2     0.09 !
GROUP
ATOM C11    CTL2    -0.18 !
ATOM H111   HAL2     0.09 !
ATOM H112   HAL2     0.09 !
GROUP
ATOM C12    CTL3    -0.27 !
ATOM H121   HAL3     0.09 !
ATOM H122   HAL3     0.09 !
ATOM H123   HAL3     0.09 !

BOND 2C1   2O1        2C1   2H1
BOND 2C1   2O5        2C1   2C2
BOND 2C2   2H2        2C2   2O2        2O2   2HO2       2C2   2C3        
BOND 2C3   2H3        2C3   2O3        2O3   2HO3       2C3   2C4        
BOND 2C4   2H4        2C4   2O4        2O4   2HO4       2C4   2C5        
BOND 2C5   2H5        2C5   2O5        2C5   2C6        
BOND 2C6   2H61       2C6   2H62       2C6   2O6        2O6   2HO6       
BOND 2O1  C1     C1   C2  
BOND C2   C3     C3   C4  
BOND C4   C5     C5   C6  
BOND C6   C7     C7   C8  
BOND C8   C9     C9   C10  
BOND C10   C11   C11   C12  
BOND C1   H11  C1   H12
BOND C2   H21  C2   H22
BOND C3   H31  C3   H32
BOND C4   H41  C4   H42
BOND C5   H51  C5   H52
BOND C6   H61  C6   H62
BOND C7   H71  C7   H72
BOND C8   H81  C8   H82
BOND C9   H91  C9   H92
BOND C10   H101  C10   H102
BOND C11   H111  C11   H112
BOND C12   H121  C12   H122  C12   H123

!    I    J    K    L      R(IK)   T(IKJ)    PHI   T(JKL)   R(KL)
IC   2O1   2C2  *2C1   2H1     1.4077  108.33 -123.34  103.67   1.1200
IC   2O1   2O5  *2C1   2C2     1.4077  108.39 -119.83  112.62   1.5516
IC   2O2   2C3  *2C2   2H2     1.4293  114.98 -108.39  100.80   1.0662
IC   2O2   2C1  *2C2   2C3     1.4293  117.26 -138.07  113.63   1.4880
IC   2O3   2C4  *2C3   2H3     1.4122  110.86  120.36  107.49   1.1219
IC   2O3   2C2  *2C3   2C4     1.4122  109.00  121.20  109.13   1.5315
IC   2O4   2C5  *2C4   2H4     1.4206  109.25 -124.20  109.65   1.1311
IC   2O4   2C3  *2C4   2C5     1.4206  103.58 -118.81  114.40   1.5087
IC   2C6   2O5  *2C5   2H5     1.4718  112.19  113.05  108.36   1.1212
IC   2C6   2C4  *2C5   2O5     1.4718  112.04  128.71  113.93   1.4175
IC   2O6  2H62  *2C6  2H61     1.3851  111.30 -112.76  100.96   1.1590
IC   2O6   2C5  *2C6  2H62     1.3851  110.28 -128.49  116.95   1.1067
IC   2O5   2C1   2C2   2C3     1.4351  112.62   51.83  113.63   1.4880
IC   2C1   2C2   2C3   2C4     1.5516  113.63  -48.48  109.13   1.5315
IC   2C2   2C3   2C4   2C5     1.4880  109.13   47.85  114.40   1.5087
IC   2C3   2C4   2C5   2O5     1.5315  114.40  -49.84  113.93   1.4175
IC   2C4   2C5   2O5   2C1     1.5087  113.93   51.43  114.13   1.4351
IC   2C5   2O5   2C1   2C2     1.4175  114.13  -51.82  112.62   1.5516
IC   2C4   2C5   2C6   2O6     1.5087  112.04 -173.06  110.28   1.3851
IC   2O5   2C1   2O1  2HO1     1.4351  108.39   47.62  101.41   0.9789
IC   2C1   2C2   2O2  2HO2     1.5516  117.26  -50.05  114.32   0.9181
IC   2C2   2C3   2O3  2HO3     1.4880  109.00  -28.48  103.99   0.9971
IC   2C3   2C4   2O4  2HO4     1.5315  103.58   55.55  110.36   0.9685
IC   2C5   2C6   2O6  2HO6     1.4718  110.28 -101.06  108.67   0.9667
IC   2O5   2C1   2O1   C1      1.4302  103.27  120.00  111.36   1.4262
IC   2C1   2O1   C1    C2      1.4465  111.36 -171.80  110.89   1.5408
IC   2O1   C1    C2    C3      1.4262  110.89 -178.19  111.72   1.5390
IC   C1    C2    C3    C4      1.5408  111.72  174.29  118.38   1.4860
IC   C2    C3    C4    C5      1.5390  118.38 -178.01  117.15   1.5882
IC   C3    C4    C5    C6      1.4860  117.15  176.92  116.91   1.5223
IC   C4    C5    C6    C7      1.5882  116.91  166.99  109.72   1.5200
IC   C5    C6    C7    C8      1.5223  109.72 -162.31  108.36   1.5091
IC   C6    C7    C8    C9      1.5223  109.72 -162.31  108.36   1.5091
IC   C7    C8    C9    C10     1.5223  109.72 -162.31  108.36   1.5091
IC   C8    C9    C10   C11     1.5223  109.72 -162.31  108.36   1.5091
IC   C9    C10   C11   C12     1.5223  109.72 -162.31  108.36   1.5091
IC   C2    2O1   *C1   H11   1.5408  110.89 -129.38  114.34   1.1088
IC   C2    2O1   *C1   H12   1.5408  110.89  108.27  111.44   1.1435
IC   C3    C1    *C2   H21   1.5390  111.72 -123.94  112.56   1.1329
IC   C3    C1    *C2   H22   1.5390  111.72  116.28  109.75   1.1147
IC   C4    C2    *C3   H31   1.4860  118.38 -120.46  104.87   1.1356
IC   C4    C2    *C3   H32   1.4860  118.38  116.67  103.64   1.1033
IC   C5    C3    *C4   H41   1.5882  117.15 -116.87  110.32   1.1073
IC   C5    C3    *C4   H42   1.5882  117.15  122.70  106.80   1.0580
IC   C6    C4    *C5   H51   1.5223  116.91 -119.49   97.60   1.1005
IC   C6    C4    *C5   H52   1.5223  116.91  124.24  109.65   1.1031
IC   C7    C5    *C6   H61   1.5200  109.72 -119.08  113.08   1.1315
IC   C7    C5    *C6   H62   1.5200  109.72  120.58  116.49   1.1004
IC   C8    C6    *C7   H71   1.5091  108.36 -122.67   97.37   1.1727
IC   C8    C6    *C7   H72   1.5091  108.36  126.14  108.14   1.1445
IC   C9    C7    *C8   H81   1.5091  108.36 -122.67   97.37   1.1727
IC   C9    C7    *C8   H82   1.5091  108.36  126.14  108.14   1.1445
IC   C10   C8    *C9   H91   1.5091  108.36 -122.67   97.37   1.1727
IC   C10   C8    *C9   H92   1.5091  108.36  126.14  108.14   1.1445
IC   C11   C9    *C10   H101   1.5091  108.36 -122.67   97.37   1.1727
IC   C11   C9    *C10   H102   1.5091  108.36  126.14  108.14   1.1445
IC   C12   C10   *C11   H111   1.5091  108.36 -122.67   97.37   1.1727
IC   C12   C10   *C11   H112   1.5091  108.36  126.14  108.14   1.1445
IC   C10    C11   C12    H121   1.5200  108.36   67.85  108.61   1.0625
IC   H121 C11   *C12   H122   1.0625  108.61 -118.96  114.90   1.1259
IC   H121 C11   *C12   H123   1.0625  108.61  126.50  111.01   1.1613

PATC FIRS NONE LAST NONE

RESI BDDG            0.000  ! dodecyl-beta-D-glucoside
!
GROU                        ! BGLC
ATOM 2C1   CC3162    0.290  !
ATOM 2H1   HCA1      0.090  !
ATOM 2O1   OC301    -0.360  !
ATOM 2C5   CC3163    0.110  !
ATOM 2H5   HCA1      0.090  !
ATOM 2O5   OC3C61   -0.400  !
GROU                        !
ATOM 2C2   CC3161    0.140  !
ATOM 2H2   HCA1      0.090  !
ATOM 2O2   OC311    -0.650  !
ATOM 2HO2  HCP1      0.420  !
GROU                        !
ATOM 2C3   CC3161    0.140  !
ATOM 2H3   HCA1      0.090  !
ATOM 2O3   OC311    -0.650  !
ATOM 2HO3  HCP1      0.420  !
GROU
ATOM 2C4   CC3161    0.140
ATOM 2H4   HCA1      0.090
ATOM 2O4   OC311    -0.650
ATOM 2HO4  HCP1      0.420
GROU
ATOM 2C6   CC321     0.050
ATOM 2H61  HCA2      0.090
ATOM 2H62  HCA2      0.090
ATOM 2O6   OC311    -0.650
ATOM 2HO6  HCP1      0.420
!
GROUP
ATOM C1    CTL2      0.00 !
ATOM H11   HAL2      0.09 !
ATOM H12   HAL2      0.09 !
GROUP
ATOM C2    CTL2     -0.18 !
ATOM H21   HAL2      0.09 !
ATOM H22   HAL2      0.09 !
GROUP
ATOM C3    CTL2     -0.18 !
ATOM H31   HAL2      0.09 !
ATOM H32   HAL2      0.09 !
GROUP
ATOM C4    CTL2     -0.18 !
ATOM H41   HAL2      0.09 !
ATOM H42   HAL2      0.09 !
GROUP
ATOM C5    CTL2     -0.18 !
ATOM H51   HAL2      0.09 !
ATOM H52   HAL2      0.09 !
GROUP
ATOM C6    CTL2     -0.18 !
ATOM H61   HAL2      0.09 !
ATOM H62   HAL2      0.09 !
GROUP
ATOM C7    CTL2     -0.18 !
ATOM H71   HAL2      0.09 !
ATOM H72   HAL2      0.09 !
GROUP
ATOM C8    CTL2     -0.18 !
ATOM H81   HAL2      0.09 !
ATOM H82   HAL2      0.09 !
GROUP
ATOM C9    CTL2     -0.18 !
ATOM H91   HAL2      0.09 !
ATOM H92   HAL2      0.09 !
GROUP
ATOM C10    CTL2    -0.18 !
ATOM H101   HAL2     0.09 !
ATOM H102   HAL2     0.09 !
GROUP
ATOM C11    CTL2    -0.18 !
ATOM H111   HAL2     0.09 !
ATOM H112   HAL2     0.09 !
GROUP
ATOM C12    CTL3    -0.27 !
ATOM H121   HAL3     0.09 !
ATOM H122   HAL3     0.09 !
ATOM H123   HAL3     0.09 !

BOND 2C1   2O1        2C1   2H1
BOND 2C1   2O5        2C1   2C2
BOND 2C2   2H2        2C2   2O2        2O2   2HO2       2C2   2C3        
BOND 2C3   2H3        2C3   2O3        2O3   2HO3       2C3   2C4        
BOND 2C4   2H4        2C4   2O4        2O4   2HO4       2C4   2C5        
BOND 2C5   2H5        2C5   2O5        2C5   2C6        
BOND 2C6   2H61       2C6   2H62       2C6   2O6        2O6   2HO6       
BOND 2O1  C1     C1   C2  
BOND C2   C3     C3   C4  
BOND C4   C5     C5   C6  
BOND C6   C7     C7   C8  
BOND C8   C9     C9   C10  
BOND C10   C11   C11   C12  
BOND C1   H11  C1   H12
BOND C2   H21  C2   H22
BOND C3   H31  C3   H32
BOND C4   H41  C4   H42
BOND C5   H51  C5   H52
BOND C6   H61  C6   H62
BOND C7   H71  C7   H72
BOND C8   H81  C8   H82
BOND C9   H91  C9   H92
BOND C10   H101  C10   H102
BOND C11   H111  C11   H112
BOND C12   H121  C12   H122  C12   H123

!    I    J    K    L      R(IK)   T(IKJ)    PHI   T(JKL)   R(KL)
IC   2O1   2C2  *2C1   2H1     1.3899  110.90  120.10  104.58   1.0836
IC   2O1   2O5  *2C1   2C2     1.3899  108.62  122.10  110.88   1.5316
IC   2O2   2C3  *2C2   2H2     1.4594  108.12 -118.78  111.06   1.1375
IC   2O2   2C1  *2C2   2C3     1.4594  115.65 -125.60  113.28   1.4983
IC   2O3   2C4  *2C3   2H3     1.4071  113.48  122.06  103.39   1.0895
IC   2O3   2C2  *2C3   2C4     1.4071  108.48  124.18  109.26   1.5497
IC   2O4   2C5  *2C4   2H4     1.3940  111.12 -110.35  108.66   1.0857
IC   2O4   2C3  *2C4   2C5     1.3940  112.77 -129.39  115.62   1.5530
IC   2C6   2O5  *2C5   2H5     1.5597  111.17  120.85  110.98   1.1092
IC   2C6   2C4  *2C5   2O5     1.5597  109.90  122.92  110.30   1.4512
IC   2O6   2H62 *2C6   2H61    1.4589  116.11 -112.93  103.57   1.1467
IC   2O6   2C5  *2C6   2H62    1.4589  109.41 -135.95  118.22   1.0853
IC   2O5   2C1   2C2   2C3     1.4620  110.88   57.82  113.28   1.4983
IC   2C1   2C2   2C3   2C4     1.5316  113.28  -48.40  109.26   1.5497
IC   2C2   2C3   2C4   2C5     1.4983  109.26   45.07  115.62   1.5530
IC   2C3   2C4   2C5   2O5     1.5497  115.62  -49.19  110.30   1.4512
IC   2C4   2C5   2O5   2C1     1.5530  110.30   56.36  112.12   1.4620
IC   2C5   2O5   2C1   2C2     1.4512  112.12  -61.39  110.88   1.5316
IC   2C4   2C5   2C6   2O6     1.5530  109.90 -177.46  109.41   1.4589
IC   2O5   2C1   2O1   2HO1    1.4620  108.62   72.25  106.48   0.9328
IC   2C1   2C2   2O2   2HO2    1.5316  115.65  135.41  116.81   0.9527
IC   2C2   2C3   2O3   2HO3    1.4983  108.48  -71.46  120.86   0.9441
IC   2C3   2C4   2O4   2HO4    1.5497  112.77   47.45  109.31   0.9911
IC   2C5   2C6   2O6   2HO6    1.5597  109.41  -54.60  118.82   0.95210
IC   2O5   2C1   2O1   C1      1.4302  103.27  -83.30  111.36   1.4262
IC   2C1   2O1   C1    C2      1.4465  111.36 -171.80  110.89   1.5408
IC   2O1   C1    C2    C3      1.4262  110.89 -178.19  111.72   1.5390
IC   C1    C2    C3    C4      1.5408  111.72  174.29  118.38   1.4860
IC   C2    C3    C4    C5      1.5390  118.38 -178.01  117.15   1.5882
IC   C3    C4    C5    C6      1.4860  117.15  176.92  116.91   1.5223
IC   C4    C5    C6    C7      1.5882  116.91  166.99  109.72   1.5200
IC   C5    C6    C7    C8      1.5223  109.72 -162.31  108.36   1.5091
IC   C6    C7    C8    C9      1.5223  109.72 -162.31  108.36   1.5091
IC   C7    C8    C9    C10     1.5223  109.72 -162.31  108.36   1.5091
IC   C8    C9    C10   C11     1.5223  109.72 -162.31  108.36   1.5091
IC   C9    C10   C11   C12     1.5223  109.72 -162.31  108.36   1.5091
IC   C2    2O1   *C1   H11   1.5408  110.89 -129.38  114.34   1.1088
IC   C2    2O1   *C1   H12   1.5408  110.89  108.27  111.44   1.1435
IC   C3    C1    *C2   H21   1.5390  111.72 -123.94  112.56   1.1329
IC   C3    C1    *C2   H22   1.5390  111.72  116.28  109.75   1.1147
IC   C4    C2    *C3   H31   1.4860  118.38 -120.46  104.87   1.1356
IC   C4    C2    *C3   H32   1.4860  118.38  116.67  103.64   1.1033
IC   C5    C3    *C4   H41   1.5882  117.15 -116.87  110.32   1.1073
IC   C5    C3    *C4   H42   1.5882  117.15  122.70  106.80   1.0580
IC   C6    C4    *C5   H51   1.5223  116.91 -119.49   97.60   1.1005
IC   C6    C4    *C5   H52   1.5223  116.91  124.24  109.65   1.1031
IC   C7    C5    *C6   H61   1.5200  109.72 -119.08  113.08   1.1315
IC   C7    C5    *C6   H62   1.5200  109.72  120.58  116.49   1.1004
IC   C8    C6    *C7   H71   1.5091  108.36 -122.67   97.37   1.1727
IC   C8    C6    *C7   H72   1.5091  108.36  126.14  108.14   1.1445
IC   C9    C7    *C8   H81   1.5091  108.36 -122.67   97.37   1.1727
IC   C9    C7    *C8   H82   1.5091  108.36  126.14  108.14   1.1445
IC   C10   C8    *C9   H91   1.5091  108.36 -122.67   97.37   1.1727
IC   C10   C8    *C9   H92   1.5091  108.36  126.14  108.14   1.1445
IC   C11   C9    *C10   H101   1.5091  108.36 -122.67   97.37   1.1727
IC   C11   C9    *C10   H102   1.5091  108.36  126.14  108.14   1.1445
IC   C12   C10   *C11   H111   1.5091  108.36 -122.67   97.37   1.1727
IC   C12   C10   *C11   H112   1.5091  108.36  126.14  108.14   1.1445
IC   C10    C11   C12    H121   1.5200  108.36   67.85  108.61   1.0625
IC   H121 C11   *C12   H122   1.0625  108.61 -118.96  114.90   1.1259
IC   H121 C11   *C12   H123   1.0625  108.61  126.50  111.01   1.1613

PATC FIRS NONE LAST NONE

RESI ADG             0.000  ! decyl-alpha-D-glucoside
!
GROU                        ! AGLC
ATOM 2C1   CC3162    0.290  !
ATOM 2H1   HCA1      0.090  !
ATOM 2O1   OC301    -0.360  !
ATOM 2C5   CC3163    0.110  !
ATOM 2H5   HCA1      0.090  !
ATOM 2O5   OC3C61   -0.400  !
GROU                        !
ATOM 2C2   CC3161    0.140  !
ATOM 2H2   HCA1      0.090  !
ATOM 2O2   OC311    -0.650  !
ATOM 2HO2  HCP1      0.420  !
GROU                        !
ATOM 2C3   CC3161    0.140  !
ATOM 2H3   HCA1      0.090  !
ATOM 2O3   OC311    -0.650  !
ATOM 2HO3  HCP1      0.420  !
GROU
ATOM 2C4   CC3161    0.140
ATOM 2H4   HCA1      0.090
ATOM 2O4   OC311    -0.650
ATOM 2HO4  HCP1      0.420
GROU
ATOM 2C6   CC321     0.050
ATOM 2H61  HCA2      0.090
ATOM 2H62  HCA2      0.090
ATOM 2O6   OC311    -0.650
ATOM 2HO6  HCP1      0.420
GROUP
ATOM C1    CTL2      0.00 !
ATOM H11   HAL2      0.09 !
ATOM H12   HAL2      0.09 !
GROUP
ATOM C2    CTL2     -0.18 !
ATOM H21   HAL2      0.09 !
ATOM H22   HAL2      0.09 !
GROUP
ATOM C3    CTL2     -0.18 !
ATOM H31   HAL2      0.09 !
ATOM H32   HAL2      0.09 !
GROUP
ATOM C4    CTL2     -0.18 !
ATOM H41   HAL2      0.09 !
ATOM H42   HAL2      0.09 !
GROUP
ATOM C5    CTL2     -0.18 !
ATOM H51   HAL2      0.09 !
ATOM H52   HAL2      0.09 !
GROUP
ATOM C6    CTL2     -0.18 !
ATOM H61   HAL2      0.09 !
ATOM H62   HAL2      0.09 !
GROUP
ATOM C7    CTL2     -0.18 !
ATOM H71   HAL2      0.09 !
ATOM H72   HAL2      0.09 !
GROUP
ATOM C8    CTL2     -0.18 !
ATOM H81   HAL2      0.09 !
ATOM H82   HAL2      0.09 !
GROUP
ATOM C9    CTL2     -0.18 !
ATOM H91   HAL2      0.09 !
ATOM H92   HAL2      0.09 !
GROUP
ATOM C10    CTL3    -0.27 !
ATOM H101   HAL3     0.09 !
ATOM H102   HAL3     0.09 !
ATOM H103   HAL3     0.09 !

BOND 2C1   2O1        2C1   2H1
BOND 2C1   2O5        2C1   2C2
BOND 2C2   2H2        2C2   2O2        2O2   2HO2       2C2   2C3        
BOND 2C3   2H3        2C3   2O3        2O3   2HO3       2C3   2C4        
BOND 2C4   2H4        2C4   2O4        2O4   2HO4       2C4   2C5        
BOND 2C5   2H5        2C5   2O5        2C5   2C6        
BOND 2C6   2H61       2C6   2H62       2C6   2O6        2O6   2HO6       
BOND 2O1  C1     C1   C2  
BOND C2   C3     C3   C4  
BOND C4   C5     C5   C6  
BOND C6   C7     C7   C8  
BOND C8   C9     C9   C10  
BOND C1   H11  C1   H12
BOND C2   H21  C2   H22
BOND C3   H31  C3   H32
BOND C4   H41  C4   H42
BOND C5   H51  C5   H52
BOND C6   H61  C6   H62
BOND C7   H71  C7   H72
BOND C8   H81  C8   H82
BOND C9   H91  C9   H92
BOND C10   H101  C10   H102  C10   H103

!    I    J    K    L      R(IK)   T(IKJ)    PHI   T(JKL)   R(KL)
IC   2O1   2C2  *2C1   2H1     1.4077  108.33 -123.34  103.67   1.1200
IC   2O1   2O5  *2C1   2C2     1.4077  108.39 -119.83  112.62   1.5516
IC   2O2   2C3  *2C2   2H2     1.4293  114.98 -108.39  100.80   1.0662
IC   2O2   2C1  *2C2   2C3     1.4293  117.26 -138.07  113.63   1.4880
IC   2O3   2C4  *2C3   2H3     1.4122  110.86  120.36  107.49   1.1219
IC   2O3   2C2  *2C3   2C4     1.4122  109.00  121.20  109.13   1.5315
IC   2O4   2C5  *2C4   2H4     1.4206  109.25 -124.20  109.65   1.1311
IC   2O4   2C3  *2C4   2C5     1.4206  103.58 -118.81  114.40   1.5087
IC   2C6   2O5  *2C5   2H5     1.4718  112.19  113.05  108.36   1.1212
IC   2C6   2C4  *2C5   2O5     1.4718  112.04  128.71  113.93   1.4175
IC   2O6  2H62  *2C6  2H61     1.3851  111.30 -112.76  100.96   1.1590
IC   2O6   2C5  *2C6  2H62     1.3851  110.28 -128.49  116.95   1.1067
IC   2O5   2C1   2C2   2C3     1.4351  112.62   51.83  113.63   1.4880
IC   2C1   2C2   2C3   2C4     1.5516  113.63  -48.48  109.13   1.5315
IC   2C2   2C3   2C4   2C5     1.4880  109.13   47.85  114.40   1.5087
IC   2C3   2C4   2C5   2O5     1.5315  114.40  -49.84  113.93   1.4175
IC   2C4   2C5   2O5   2C1     1.5087  113.93   51.43  114.13   1.4351
IC   2C5   2O5   2C1   2C2     1.4175  114.13  -51.82  112.62   1.5516
IC   2C4   2C5   2C6   2O6     1.5087  112.04 -173.06  110.28   1.3851
IC   2O5   2C1   2O1  2HO1     1.4351  108.39   47.62  101.41   0.9789
IC   2C1   2C2   2O2  2HO2     1.5516  117.26  -50.05  114.32   0.9181
IC   2C2   2C3   2O3  2HO3     1.4880  109.00  -28.48  103.99   0.9971
IC   2C3   2C4   2O4  2HO4     1.5315  103.58   55.55  110.36   0.9685
IC   2C5   2C6   2O6  2HO6     1.4718  110.28 -101.06  108.67   0.9667
IC   2O5   2C1   2O1   C1      1.4302  103.27  120.00  111.36   1.4262
IC   2C1   2O1   C1    C2      1.4465  111.36 -171.80  110.89   1.5408
IC   2O1   C1    C2    C3      1.4262  110.89 -178.19  111.72   1.5390
IC   C1    C2    C3    C4      1.5408  111.72  174.29  118.38   1.4860
IC   C2    C3    C4    C5      1.5390  118.38 -178.01  117.15   1.5882
IC   C3    C4    C5    C6      1.4860  117.15  176.92  116.91   1.5223
IC   C4    C5    C6    C7      1.5882  116.91  166.99  109.72   1.5200
IC   C5    C6    C7    C8      1.5223  109.72 -162.31  108.36   1.5091
IC   C6    C7    C8    C9      1.5223  109.72 -162.31  108.36   1.5091
IC   C7    C8    C9    C10     1.5223  109.72 -162.31  108.36   1.5091
IC   C8    C9    C10   C11     1.5223  109.72 -162.31  108.36   1.5091
IC   C9    C10   C11   C12     1.5223  109.72 -162.31  108.36   1.5091
IC   C2    2O1   *C1   H11   1.5408  110.89 -129.38  114.34   1.1088
IC   C2    2O1   *C1   H12   1.5408  110.89  108.27  111.44   1.1435
IC   C3    C1    *C2   H21   1.5390  111.72 -123.94  112.56   1.1329
IC   C3    C1    *C2   H22   1.5390  111.72  116.28  109.75   1.1147
IC   C4    C2    *C3   H31   1.4860  118.38 -120.46  104.87   1.1356
IC   C4    C2    *C3   H32   1.4860  118.38  116.67  103.64   1.1033
IC   C5    C3    *C4   H41   1.5882  117.15 -116.87  110.32   1.1073
IC   C5    C3    *C4   H42   1.5882  117.15  122.70  106.80   1.0580
IC   C6    C4    *C5   H51   1.5223  116.91 -119.49   97.60   1.1005
IC   C6    C4    *C5   H52   1.5223  116.91  124.24  109.65   1.1031
IC   C7    C5    *C6   H61   1.5200  109.72 -119.08  113.08   1.1315
IC   C7    C5    *C6   H62   1.5200  109.72  120.58  116.49   1.1004
IC   C8    C6    *C7   H71   1.5091  108.36 -122.67   97.37   1.1727
IC   C8    C6    *C7   H72   1.5091  108.36  126.14  108.14   1.1445
IC   C9    C7    *C8   H81   1.5091  108.36 -122.67   97.37   1.1727
IC   C9    C7    *C8   H82   1.5091  108.36  126.14  108.14   1.1445
IC   C10   C8    *C9   H91   1.5091  108.36 -122.67   97.37   1.1727
IC   C10   C8    *C9   H92   1.5091  108.36  126.14  108.14   1.1445
IC   C8    C9    C10    H101   1.5200  108.36   67.85  108.61   1.0625
IC   H101 C9   *C10   H102   1.0625  108.61 -118.96  114.90   1.1259
IC   H101 C9   *C10   H103   1.0625  108.61  126.50  111.01   1.1613

PATC FIRS NONE LAST NONE

RESI BDG             0.000  ! decyl-beta-D-glucoside
!
GROU                        ! BGLC
ATOM 2C1   CC3162    0.290  !
ATOM 2H1   HCA1      0.090  !
ATOM 2O1   OC301    -0.360  !
ATOM 2C5   CC3163    0.110  !
ATOM 2H5   HCA1      0.090  !
ATOM 2O5   OC3C61   -0.400  !
GROU                        !
ATOM 2C2   CC3161    0.140  !
ATOM 2H2   HCA1      0.090  !
ATOM 2O2   OC311    -0.650  !
ATOM 2HO2  HCP1      0.420  !
GROU                        !
ATOM 2C3   CC3161    0.140  !
ATOM 2H3   HCA1      0.090  !
ATOM 2O3   OC311    -0.650  !
ATOM 2HO3  HCP1      0.420  !
GROU
ATOM 2C4   CC3161    0.140
ATOM 2H4   HCA1      0.090
ATOM 2O4   OC311    -0.650
ATOM 2HO4  HCP1      0.420
GROU
ATOM 2C6   CC321     0.050
ATOM 2H61  HCA2      0.090
ATOM 2H62  HCA2      0.090
ATOM 2O6   OC311    -0.650
ATOM 2HO6  HCP1      0.420
!
GROUP
ATOM C1    CTL2      0.00 !
ATOM H11   HAL2      0.09 !
ATOM H12   HAL2      0.09 !
GROUP
ATOM C2    CTL2     -0.18 !
ATOM H21   HAL2      0.09 !
ATOM H22   HAL2      0.09 !
GROUP
ATOM C3    CTL2     -0.18 !
ATOM H31   HAL2      0.09 !
ATOM H32   HAL2      0.09 !
GROUP
ATOM C4    CTL2     -0.18 !
ATOM H41   HAL2      0.09 !
ATOM H42   HAL2      0.09 !
GROUP
ATOM C5    CTL2     -0.18 !
ATOM H51   HAL2      0.09 !
ATOM H52   HAL2      0.09 !
GROUP
ATOM C6    CTL2     -0.18 !
ATOM H61   HAL2      0.09 !
ATOM H62   HAL2      0.09 !
GROUP
ATOM C7    CTL2     -0.18 !
ATOM H71   HAL2      0.09 !
ATOM H72   HAL2      0.09 !
GROUP
ATOM C8    CTL2     -0.18 !
ATOM H81   HAL2      0.09 !
ATOM H82   HAL2      0.09 !
GROUP
ATOM C9    CTL2     -0.18 !
ATOM H91   HAL2      0.09 !
ATOM H92   HAL2      0.09 !
GROUP
ATOM C10    CTL3    -0.27 !
ATOM H101   HAL3     0.09 !
ATOM H102   HAL3     0.09 !
ATOM H103   HAL3     0.09 !

BOND 2C1   2O1        2C1   2H1
BOND 2C1   2O5        2C1   2C2
BOND 2C2   2H2        2C2   2O2        2O2   2HO2       2C2   2C3        
BOND 2C3   2H3        2C3   2O3        2O3   2HO3       2C3   2C4        
BOND 2C4   2H4        2C4   2O4        2O4   2HO4       2C4   2C5        
BOND 2C5   2H5        2C5   2O5        2C5   2C6        
BOND 2C6   2H61       2C6   2H62       2C6   2O6        2O6   2HO6       
BOND 2O1  C1     C1   C2  
BOND C2   C3     C3   C4  
BOND C4   C5     C5   C6  
BOND C6   C7     C7   C8  
BOND C8   C9     C9   C10  
BOND C1   H11  C1   H12
BOND C2   H21  C2   H22
BOND C3   H31  C3   H32
BOND C4   H41  C4   H42
BOND C5   H51  C5   H52
BOND C6   H61  C6   H62
BOND C7   H71  C7   H72
BOND C8   H81  C8   H82
BOND C9   H91  C9   H92
BOND C10   H101  C10   H102  C10   H103

!    I    J    K    L      R(IK)   T(IKJ)    PHI   T(JKL)   R(KL)
IC   2O1   2C2  *2C1   2H1     1.3899  110.90  120.10  104.58   1.0836
IC   2O1   2O5  *2C1   2C2     1.3899  108.62  122.10  110.88   1.5316
IC   2O2   2C3  *2C2   2H2     1.4594  108.12 -118.78  111.06   1.1375
IC   2O2   2C1  *2C2   2C3     1.4594  115.65 -125.60  113.28   1.4983
IC   2O3   2C4  *2C3   2H3     1.4071  113.48  122.06  103.39   1.0895
IC   2O3   2C2  *2C3   2C4     1.4071  108.48  124.18  109.26   1.5497
IC   2O4   2C5  *2C4   2H4     1.3940  111.12 -110.35  108.66   1.0857
IC   2O4   2C3  *2C4   2C5     1.3940  112.77 -129.39  115.62   1.5530
IC   2C6   2O5  *2C5   2H5     1.5597  111.17  120.85  110.98   1.1092
IC   2C6   2C4  *2C5   2O5     1.5597  109.90  122.92  110.30   1.4512
IC   2O6   2H62 *2C6   2H61    1.4589  116.11 -112.93  103.57   1.1467
IC   2O6   2C5  *2C6   2H62    1.4589  109.41 -135.95  118.22   1.0853
IC   2O5   2C1   2C2   2C3     1.4620  110.88   57.82  113.28   1.4983
IC   2C1   2C2   2C3   2C4     1.5316  113.28  -48.40  109.26   1.5497
IC   2C2   2C3   2C4   2C5     1.4983  109.26   45.07  115.62   1.5530
IC   2C3   2C4   2C5   2O5     1.5497  115.62  -49.19  110.30   1.4512
IC   2C4   2C5   2O5   2C1     1.5530  110.30   56.36  112.12   1.4620
IC   2C5   2O5   2C1   2C2     1.4512  112.12  -61.39  110.88   1.5316
IC   2C4   2C5   2C6   2O6     1.5530  109.90 -177.46  109.41   1.4589
IC   2O5   2C1   2O1   2HO1    1.4620  108.62   72.25  106.48   0.9328
IC   2C1   2C2   2O2   2HO2    1.5316  115.65  135.41  116.81   0.9527
IC   2C2   2C3   2O3   2HO3    1.4983  108.48  -71.46  120.86   0.9441
IC   2C3   2C4   2O4   2HO4    1.5497  112.77   47.45  109.31   0.9911
IC   2C5   2C6   2O6   2HO6    1.5597  109.41  -54.60  118.82   0.95210
IC   2O5   2C1   2O1   C1      1.4302  103.27  -83.30  111.36   1.4262
IC   2C1   2O1   C1    C2      1.4465  111.36 -171.80  110.89   1.5408
IC   2O1   C1    C2    C3      1.4262  110.89 -178.19  111.72   1.5390
IC   C1    C2    C3    C4      1.5408  111.72  174.29  118.38   1.4860
IC   C2    C3    C4    C5      1.5390  118.38 -178.01  117.15   1.5882
IC   C3    C4    C5    C6      1.4860  117.15  176.92  116.91   1.5223
IC   C4    C5    C6    C7      1.5882  116.91  166.99  109.72   1.5200
IC   C5    C6    C7    C8      1.5223  109.72 -162.31  108.36   1.5091
IC   C6    C7    C8    C9      1.5223  109.72 -162.31  108.36   1.5091
IC   C7    C8    C9    C10     1.5223  109.72 -162.31  108.36   1.5091
IC   C8    C9    C10   C11     1.5223  109.72 -162.31  108.36   1.5091
IC   C9    C10   C11   C12     1.5223  109.72 -162.31  108.36   1.5091
IC   C2    2O1   *C1   H11   1.5408  110.89 -129.38  114.34   1.1088
IC   C2    2O1   *C1   H12   1.5408  110.89  108.27  111.44   1.1435
IC   C3    C1    *C2   H21   1.5390  111.72 -123.94  112.56   1.1329
IC   C3    C1    *C2   H22   1.5390  111.72  116.28  109.75   1.1147
IC   C4    C2    *C3   H31   1.4860  118.38 -120.46  104.87   1.1356
IC   C4    C2    *C3   H32   1.4860  118.38  116.67  103.64   1.1033
IC   C5    C3    *C4   H41   1.5882  117.15 -116.87  110.32   1.1073
IC   C5    C3    *C4   H42   1.5882  117.15  122.70  106.80   1.0580
IC   C6    C4    *C5   H51   1.5223  116.91 -119.49   97.60   1.1005
IC   C6    C4    *C5   H52   1.5223  116.91  124.24  109.65   1.1031
IC   C7    C5    *C6   H61   1.5200  109.72 -119.08  113.08   1.1315
IC   C7    C5    *C6   H62   1.5200  109.72  120.58  116.49   1.1004
IC   C8    C6    *C7   H71   1.5091  108.36 -122.67   97.37   1.1727
IC   C8    C6    *C7   H72   1.5091  108.36  126.14  108.14   1.1445
IC   C9    C7    *C8   H81   1.5091  108.36 -122.67   97.37   1.1727
IC   C9    C7    *C8   H82   1.5091  108.36  126.14  108.14   1.1445
IC   C10   C8    *C9   H91   1.5091  108.36 -122.67   97.37   1.1727
IC   C10   C8    *C9   H92   1.5091  108.36  126.14  108.14   1.1445
IC   C8    C9    C10    H101   1.5200  108.36   67.85  108.61   1.0625
IC   H101 C9   *C10   H102   1.0625  108.61 -118.96  114.90   1.1259
IC   H101 C9   *C10   H103   1.0625  108.61  126.50  111.01   1.1613
PATC FIRS NONE LAST NONE

RESI AOG             0.000  ! octyl-alpha-D-glucoside
!
GROU                        ! AGLC
ATOM 2C1   CC3162    0.290  !
ATOM 2H1   HCA1      0.090  !
ATOM 2O1   OC301    -0.360  !
ATOM 2C5   CC3163    0.110  !
ATOM 2H5   HCA1      0.090  !
ATOM 2O5   OC3C61   -0.400  !
GROU                        !
ATOM 2C2   CC3161    0.140  !
ATOM 2H2   HCA1      0.090  !
ATOM 2O2   OC311    -0.650  !
ATOM 2HO2  HCP1      0.420  !
GROU                        !
ATOM 2C3   CC3161    0.140  !
ATOM 2H3   HCA1      0.090  !
ATOM 2O3   OC311    -0.650  !
ATOM 2HO3  HCP1      0.420  !
GROU
ATOM 2C4   CC3161    0.140
ATOM 2H4   HCA1      0.090
ATOM 2O4   OC311    -0.650
ATOM 2HO4  HCP1      0.420
GROU
ATOM 2C6   CC321     0.050
ATOM 2H61  HCA2      0.090
ATOM 2H62  HCA2      0.090
ATOM 2O6   OC311    -0.650
ATOM 2HO6  HCP1      0.420
GROUP
ATOM C1    CTL2      0.00 !
ATOM H11   HAL2      0.09 !
ATOM H12   HAL2      0.09 !
GROUP
ATOM C2    CTL2     -0.18 !
ATOM H21   HAL2      0.09 !
ATOM H22   HAL2      0.09 !
GROUP
ATOM C3    CTL2     -0.18 !
ATOM H31   HAL2      0.09 !
ATOM H32   HAL2      0.09 !
GROUP
ATOM C4    CTL2     -0.18 !
ATOM H41   HAL2      0.09 !
ATOM H42   HAL2      0.09 !
GROUP
ATOM C5    CTL2     -0.18 !
ATOM H51   HAL2      0.09 !
ATOM H52   HAL2      0.09 !
GROUP
ATOM C6    CTL2     -0.18 !
ATOM H61   HAL2      0.09 !
ATOM H62   HAL2      0.09 !
GROUP
ATOM C7    CTL2     -0.18 !
ATOM H71   HAL2      0.09 !
ATOM H72   HAL2      0.09 !
GROUP
ATOM C8    CTL3    -0.27 !
ATOM H81   HAL3     0.09 !
ATOM H82   HAL3     0.09 !
ATOM H83   HAL3     0.09 !

BOND 2C1   2O1        2C1   2H1
BOND 2C1   2O5        2C1   2C2
BOND 2C2   2H2        2C2   2O2        2O2   2HO2       2C2   2C3        
BOND 2C3   2H3        2C3   2O3        2O3   2HO3       2C3   2C4        
BOND 2C4   2H4        2C4   2O4        2O4   2HO4       2C4   2C5        
BOND 2C5   2H5        2C5   2O5        2C5   2C6        
BOND 2C6   2H61       2C6   2H62       2C6   2O6        2O6   2HO6       
BOND 2O1  C1     C1   C2  
BOND C2   C3     C3   C4  
BOND C4   C5     C5   C6  
BOND C6   C7     C7   C8  
BOND C1   H11  C1   H12
BOND C2   H21  C2   H22
BOND C3   H31  C3   H32
BOND C4   H41  C4   H42
BOND C5   H51  C5   H52
BOND C6   H61  C6   H62
BOND C7   H71  C7   H72
BOND C8   H81  C8   H82  C8   H83

!    I    J    K    L      R(IK)   T(IKJ)    PHI   T(JKL)   R(KL)
IC   2O1   2C2  *2C1   2H1     1.4077  108.33 -123.34  103.67   1.1200
IC   2O1   2O5  *2C1   2C2     1.4077  108.39 -119.83  112.62   1.5516
IC   2O2   2C3  *2C2   2H2     1.4293  114.98 -108.39  100.80   1.0662
IC   2O2   2C1  *2C2   2C3     1.4293  117.26 -138.07  113.63   1.4880
IC   2O3   2C4  *2C3   2H3     1.4122  110.86  120.36  107.49   1.1219
IC   2O3   2C2  *2C3   2C4     1.4122  109.00  121.20  109.13   1.5315
IC   2O4   2C5  *2C4   2H4     1.4206  109.25 -124.20  109.65   1.1311
IC   2O4   2C3  *2C4   2C5     1.4206  103.58 -118.81  114.40   1.5087
IC   2C6   2O5  *2C5   2H5     1.4718  112.19  113.05  108.36   1.1212
IC   2C6   2C4  *2C5   2O5     1.4718  112.04  128.71  113.93   1.4175
IC   2O6  2H62  *2C6  2H61     1.3851  111.30 -112.76  100.96   1.1590
IC   2O6   2C5  *2C6  2H62     1.3851  110.28 -128.49  116.95   1.1067
IC   2O5   2C1   2C2   2C3     1.4351  112.62   51.83  113.63   1.4880
IC   2C1   2C2   2C3   2C4     1.5516  113.63  -48.48  109.13   1.5315
IC   2C2   2C3   2C4   2C5     1.4880  109.13   47.85  114.40   1.5087
IC   2C3   2C4   2C5   2O5     1.5315  114.40  -49.84  113.93   1.4175
IC   2C4   2C5   2O5   2C1     1.5087  113.93   51.43  114.13   1.4351
IC   2C5   2O5   2C1   2C2     1.4175  114.13  -51.82  112.62   1.5516
IC   2C4   2C5   2C6   2O6     1.5087  112.04 -173.06  110.28   1.3851
IC   2O5   2C1   2O1  2HO1     1.4351  108.39   47.62  101.41   0.9789
IC   2C1   2C2   2O2  2HO2     1.5516  117.26  -50.05  114.32   0.9181
IC   2C2   2C3   2O3  2HO3     1.4880  109.00  -28.48  103.99   0.9971
IC   2C3   2C4   2O4  2HO4     1.5315  103.58   55.55  110.36   0.9685
IC   2C5   2C6   2O6  2HO6     1.4718  110.28 -101.06  108.67   0.9667
IC   2O5   2C1   2O1   C1      1.4302  103.27  120.00  111.36   1.4262
IC   2C1   2O1   C1    C2      1.4465  111.36 -171.80  110.89   1.5408
IC   2O1   C1    C2    C3      1.4262  110.89 -178.19  111.72   1.5390
IC   C1    C2    C3    C4      1.5408  111.72  174.29  118.38   1.4860
IC   C2    C3    C4    C5      1.5390  118.38 -178.01  117.15   1.5882
IC   C3    C4    C5    C6      1.4860  117.15  176.92  116.91   1.5223
IC   C4    C5    C6    C7      1.5882  116.91  166.99  109.72   1.5200
IC   C5    C6    C7    C8      1.5223  109.72 -162.31  108.36   1.5091
IC   C2    2O1   *C1   H11   1.5408  110.89 -129.38  114.34   1.1088
IC   C2    2O1   *C1   H12   1.5408  110.89  108.27  111.44   1.1435
IC   C3    C1    *C2   H21   1.5390  111.72 -123.94  112.56   1.1329
IC   C3    C1    *C2   H22   1.5390  111.72  116.28  109.75   1.1147
IC   C4    C2    *C3   H31   1.4860  118.38 -120.46  104.87   1.1356
IC   C4    C2    *C3   H32   1.4860  118.38  116.67  103.64   1.1033
IC   C5    C3    *C4   H41   1.5882  117.15 -116.87  110.32   1.1073
IC   C5    C3    *C4   H42   1.5882  117.15  122.70  106.80   1.0580
IC   C6    C4    *C5   H51   1.5223  116.91 -119.49   97.60   1.1005
IC   C6    C4    *C5   H52   1.5223  116.91  124.24  109.65   1.1031
IC   C7    C5    *C6   H61   1.5200  109.72 -119.08  113.08   1.1315
IC   C7    C5    *C6   H62   1.5200  109.72  120.58  116.49   1.1004
IC   C8    C6    *C7   H71   1.5091  108.36 -122.67   97.37   1.1727
IC   C8    C6    *C7   H72   1.5091  108.36  126.14  108.14   1.1445
IC   C6    C7     C8   H81   1.5200  108.36   67.85  108.61   1.0625
IC   H81   C7    *C8   H82   1.0625  108.61 -118.96  114.90   1.1259
IC   H81   C7    *C8   H83   1.0625  108.61  126.50  111.01   1.1613
PATC FIRS NONE LAST NONE

RESI BOG             0.000  ! octyl-beta-D-glucoside
!
GROU                        ! BGLC
ATOM 2C1   CC3162    0.290  !
ATOM 2H1   HCA1      0.090  !
ATOM 2O1   OC301    -0.360  !
ATOM 2C5   CC3163    0.110  !
ATOM 2H5   HCA1      0.090  !
ATOM 2O5   OC3C61   -0.400  !
GROU                        !
ATOM 2C2   CC3161    0.140  !
ATOM 2H2   HCA1      0.090  !
ATOM 2O2   OC311    -0.650  !
ATOM 2HO2  HCP1      0.420  !
GROU                        !
ATOM 2C3   CC3161    0.140  !
ATOM 2H3   HCA1      0.090  !
ATOM 2O3   OC311    -0.650  !
ATOM 2HO3  HCP1      0.420  !
GROU
ATOM 2C4   CC3161    0.140
ATOM 2H4   HCA1      0.090
ATOM 2O4   OC311    -0.650
ATOM 2HO4  HCP1      0.420
GROU
ATOM 2C6   CC321     0.050
ATOM 2H61  HCA2      0.090
ATOM 2H62  HCA2      0.090
ATOM 2O6   OC311    -0.650
ATOM 2HO6  HCP1      0.420
!
GROUP
ATOM C1    CTL2      0.00 !
ATOM H11   HAL2      0.09 !
ATOM H12   HAL2      0.09 !
GROUP
ATOM C2    CTL2     -0.18 !
ATOM H21   HAL2      0.09 !
ATOM H22   HAL2      0.09 !
GROUP
ATOM C3    CTL2     -0.18 !
ATOM H31   HAL2      0.09 !
ATOM H32   HAL2      0.09 !
GROUP
ATOM C4    CTL2     -0.18 !
ATOM H41   HAL2      0.09 !
ATOM H42   HAL2      0.09 !
GROUP
ATOM C5    CTL2     -0.18 !
ATOM H51   HAL2      0.09 !
ATOM H52   HAL2      0.09 !
GROUP
ATOM C6    CTL2     -0.18 !
ATOM H61   HAL2      0.09 !
ATOM H62   HAL2      0.09 !
GROUP
ATOM C7    CTL2     -0.18 !
ATOM H71   HAL2      0.09 !
ATOM H72   HAL2      0.09 !
GROUP
ATOM C8    CTL3    -0.27 !
ATOM H81   HAL3     0.09 !
ATOM H82   HAL3     0.09 !
ATOM H83   HAL3     0.09 !

BOND 2C1   2O1        2C1   2H1
BOND 2C1   2O5        2C1   2C2
BOND 2C2   2H2        2C2   2O2        2O2   2HO2       2C2   2C3        
BOND 2C3   2H3        2C3   2O3        2O3   2HO3       2C3   2C4        
BOND 2C4   2H4        2C4   2O4        2O4   2HO4       2C4   2C5        
BOND 2C5   2H5        2C5   2O5        2C5   2C6        
BOND 2C6   2H61       2C6   2H62       2C6   2O6        2O6   2HO6       
BOND 2O1  C1     C1   C2  
BOND C2   C3     C3   C4  
BOND C4   C5     C5   C6  
BOND C6   C7     C7   C8  
BOND C1   H11  C1   H12
BOND C2   H21  C2   H22
BOND C3   H31  C3   H32
BOND C4   H41  C4   H42
BOND C5   H51  C5   H52
BOND C6   H61  C6   H62
BOND C7   H71  C7   H72
BOND C8   H81  C8   H82  C8   H83

!    I    J    K    L      R(IK)   T(IKJ)    PHI   T(JKL)   R(KL)
IC   2O1   2C2  *2C1   2H1     1.3899  110.90  120.10  104.58   1.0836
IC   2O1   2O5  *2C1   2C2     1.3899  108.62  122.10  110.88   1.5316
IC   2O2   2C3  *2C2   2H2     1.4594  108.12 -118.78  111.06   1.1375
IC   2O2   2C1  *2C2   2C3     1.4594  115.65 -125.60  113.28   1.4983
IC   2O3   2C4  *2C3   2H3     1.4071  113.48  122.06  103.39   1.0895
IC   2O3   2C2  *2C3   2C4     1.4071  108.48  124.18  109.26   1.5497
IC   2O4   2C5  *2C4   2H4     1.3940  111.12 -110.35  108.66   1.0857
IC   2O4   2C3  *2C4   2C5     1.3940  112.77 -129.39  115.62   1.5530
IC   2C6   2O5  *2C5   2H5     1.5597  111.17  120.85  110.98   1.1092
IC   2C6   2C4  *2C5   2O5     1.5597  109.90  122.92  110.30   1.4512
IC   2O6   2H62 *2C6   2H61    1.4589  116.11 -112.93  103.57   1.1467
IC   2O6   2C5  *2C6   2H62    1.4589  109.41 -135.95  118.22   1.0853
IC   2O5   2C1   2C2   2C3     1.4620  110.88   57.82  113.28   1.4983
IC   2C1   2C2   2C3   2C4     1.5316  113.28  -48.40  109.26   1.5497
IC   2C2   2C3   2C4   2C5     1.4983  109.26   45.07  115.62   1.5530
IC   2C3   2C4   2C5   2O5     1.5497  115.62  -49.19  110.30   1.4512
IC   2C4   2C5   2O5   2C1     1.5530  110.30   56.36  112.12   1.4620
IC   2C5   2O5   2C1   2C2     1.4512  112.12  -61.39  110.88   1.5316
IC   2C4   2C5   2C6   2O6     1.5530  109.90 -177.46  109.41   1.4589
IC   2O5   2C1   2O1   2HO1    1.4620  108.62   72.25  106.48   0.9328
IC   2C1   2C2   2O2   2HO2    1.5316  115.65  135.41  116.81   0.9527
IC   2C2   2C3   2O3   2HO3    1.4983  108.48  -71.46  120.86   0.9441
IC   2C3   2C4   2O4   2HO4    1.5497  112.77   47.45  109.31   0.9911
IC   2C5   2C6   2O6   2HO6    1.5597  109.41  -54.60  118.82   0.95210
IC   2O5   2C1   2O1   C1      1.4302  103.27  -83.30  111.36   1.4262
IC   2C1   2O1   C1    C2      1.4465  111.36 -171.80  110.89   1.5408
IC   2O1   C1    C2    C3      1.4262  110.89 -178.19  111.72   1.5390
IC   C1    C2    C3    C4      1.5408  111.72  174.29  118.38   1.4860
IC   C2    C3    C4    C5      1.5390  118.38 -178.01  117.15   1.5882
IC   C3    C4    C5    C6      1.4860  117.15  176.92  116.91   1.5223
IC   C4    C5    C6    C7      1.5882  116.91  166.99  109.72   1.5200
IC   C5    C6    C7    C8      1.5223  109.72 -162.31  108.36   1.5091
IC   C2    2O1   *C1   H11   1.5408  110.89 -129.38  114.34   1.1088
IC   C2    2O1   *C1   H12   1.5408  110.89  108.27  111.44   1.1435
IC   C3    C1    *C2   H21   1.5390  111.72 -123.94  112.56   1.1329
IC   C3    C1    *C2   H22   1.5390  111.72  116.28  109.75   1.1147
IC   C4    C2    *C3   H31   1.4860  118.38 -120.46  104.87   1.1356
IC   C4    C2    *C3   H32   1.4860  118.38  116.67  103.64   1.1033
IC   C5    C3    *C4   H41   1.5882  117.15 -116.87  110.32   1.1073
IC   C5    C3    *C4   H42   1.5882  117.15  122.70  106.80   1.0580
IC   C6    C4    *C5   H51   1.5223  116.91 -119.49   97.60   1.1005
IC   C6    C4    *C5   H52   1.5223  116.91  124.24  109.65   1.1031
IC   C7    C5    *C6   H61   1.5200  109.72 -119.08  113.08   1.1315
IC   C7    C5    *C6   H62   1.5200  109.72  120.58  116.49   1.1004
IC   C8    C6    *C7   H71   1.5091  108.36 -122.67   97.37   1.1727
IC   C8    C6    *C7   H72   1.5091  108.36  126.14  108.14   1.1445
IC   C6    C7     C8   H81   1.5200  108.36   67.85  108.61   1.0625
IC   H81   C7    *C8   H82   1.0625  108.61 -118.96  114.90   1.1259
IC   H81   C7    *C8   H83   1.0625  108.61  126.50  111.01   1.1613
PATC FIRS NONE LAST NONE

RESI ANG             0.000  ! nonyl-alpha-D-glucoside
!
GROU                        ! AGLC
ATOM 2C1   CC3162    0.290  !
ATOM 2H1   HCA1      0.090  !
ATOM 2O1   OC301    -0.360  !
ATOM 2C5   CC3163    0.110  !
ATOM 2H5   HCA1      0.090  !
ATOM 2O5   OC3C61   -0.400  !
GROU                        !
ATOM 2C2   CC3161    0.140  !
ATOM 2H2   HCA1      0.090  !
ATOM 2O2   OC311    -0.650  !
ATOM 2HO2  HCP1      0.420  !
GROU                        !
ATOM 2C3   CC3161    0.140  !
ATOM 2H3   HCA1      0.090  !
ATOM 2O3   OC311    -0.650  !
ATOM 2HO3  HCP1      0.420  !
GROU
ATOM 2C4   CC3161    0.140
ATOM 2H4   HCA1      0.090
ATOM 2O4   OC311    -0.650
ATOM 2HO4  HCP1      0.420
GROU
ATOM 2C6   CC321     0.050
ATOM 2H61  HCA2      0.090
ATOM 2H62  HCA2      0.090
ATOM 2O6   OC311    -0.650
ATOM 2HO6  HCP1      0.420
GROUP
ATOM C1    CTL2      0.00 !
ATOM H11   HAL2      0.09 !
ATOM H12   HAL2      0.09 !
GROUP
ATOM C2    CTL2     -0.18 !
ATOM H21   HAL2      0.09 !
ATOM H22   HAL2      0.09 !
GROUP
ATOM C3    CTL2     -0.18 !
ATOM H31   HAL2      0.09 !
ATOM H32   HAL2      0.09 !
GROUP
ATOM C4    CTL2     -0.18 !
ATOM H41   HAL2      0.09 !
ATOM H42   HAL2      0.09 !
GROUP
ATOM C5    CTL2     -0.18 !
ATOM H51   HAL2      0.09 !
ATOM H52   HAL2      0.09 !
GROUP
ATOM C6    CTL2     -0.18 !
ATOM H61   HAL2      0.09 !
ATOM H62   HAL2      0.09 !
GROUP
ATOM C7    CTL2     -0.18 !
ATOM H71   HAL2      0.09 !
ATOM H72   HAL2      0.09 !
GROUP
ATOM C8    CTL2    -0.18 !
ATOM H81   HAL2     0.09 !
ATOM H82   HAL2     0.09 !
GROUP
ATOM C9    CTL3    -0.27 !
ATOM H91   HAL3     0.09 !
ATOM H92   HAL3     0.09 !
ATOM H93   HAL3     0.09 !

BOND 2C1   2O1        2C1   2H1
BOND 2C1   2O5        2C1   2C2
BOND 2C2   2H2        2C2   2O2        2O2   2HO2       2C2   2C3        
BOND 2C3   2H3        2C3   2O3        2O3   2HO3       2C3   2C4        
BOND 2C4   2H4        2C4   2O4        2O4   2HO4       2C4   2C5        
BOND 2C5   2H5        2C5   2O5        2C5   2C6        
BOND 2C6   2H61       2C6   2H62       2C6   2O6        2O6   2HO6       
BOND 2O1  C1     C1   C2  
BOND C2   C3     C3   C4  
BOND C4   C5     C5   C6  
BOND C6   C7     C7   C8  
BOND C1   H11  C1   H12
BOND C2   H21  C2   H22
BOND C3   H31  C3   H32
BOND C4   H41  C4   H42
BOND C5   H51  C5   H52
BOND C6   H61  C6   H62
BOND C7   H71  C7   H72
BOND C8   H81  C8   H82  C8   C9
BOND C9   H91  C9   H92  C9   H93

!    I    J    K    L      R(IK)   T(IKJ)    PHI   T(JKL)   R(KL)
IC   2O1   2C2  *2C1   2H1     1.4077  108.33 -123.34  103.67   1.1200
IC   2O1   2O5  *2C1   2C2     1.4077  108.39 -119.83  112.62   1.5516
IC   2O2   2C3  *2C2   2H2     1.4293  114.98 -108.39  100.80   1.0662
IC   2O2   2C1  *2C2   2C3     1.4293  117.26 -138.07  113.63   1.4880
IC   2O3   2C4  *2C3   2H3     1.4122  110.86  120.36  107.49   1.1219
IC   2O3   2C2  *2C3   2C4     1.4122  109.00  121.20  109.13   1.5315
IC   2O4   2C5  *2C4   2H4     1.4206  109.25 -124.20  109.65   1.1311
IC   2O4   2C3  *2C4   2C5     1.4206  103.58 -118.81  114.40   1.5087
IC   2C6   2O5  *2C5   2H5     1.4718  112.19  113.05  108.36   1.1212
IC   2C6   2C4  *2C5   2O5     1.4718  112.04  128.71  113.93   1.4175
IC   2O6  2H62  *2C6  2H61     1.3851  111.30 -112.76  100.96   1.1590
IC   2O6   2C5  *2C6  2H62     1.3851  110.28 -128.49  116.95   1.1067
IC   2O5   2C1   2C2   2C3     1.4351  112.62   51.83  113.63   1.4880
IC   2C1   2C2   2C3   2C4     1.5516  113.63  -48.48  109.13   1.5315
IC   2C2   2C3   2C4   2C5     1.4880  109.13   47.85  114.40   1.5087
IC   2C3   2C4   2C5   2O5     1.5315  114.40  -49.84  113.93   1.4175
IC   2C4   2C5   2O5   2C1     1.5087  113.93   51.43  114.13   1.4351
IC   2C5   2O5   2C1   2C2     1.4175  114.13  -51.82  112.62   1.5516
IC   2C4   2C5   2C6   2O6     1.5087  112.04 -173.06  110.28   1.3851
IC   2O5   2C1   2O1  2HO1     1.4351  108.39   47.62  101.41   0.9789
IC   2C1   2C2   2O2  2HO2     1.5516  117.26  -50.05  114.32   0.9181
IC   2C2   2C3   2O3  2HO3     1.4880  109.00  -28.48  103.99   0.9971
IC   2C3   2C4   2O4  2HO4     1.5315  103.58   55.55  110.36   0.9685
IC   2C5   2C6   2O6  2HO6     1.4718  110.28 -101.06  108.67   0.9667
IC   2O5   2C1   2O1   C1      1.4302  103.27  120.00  111.36   1.4262
IC   2C1   2O1   C1    C2      1.4465  111.36 -171.80  110.89   1.5408
IC   2O1   C1    C2    C3      1.4262  110.89 -178.19  111.72   1.5390
IC   C1    C2    C3    C4      1.5408  111.72  174.29  118.38   1.4860
IC   C2    C3    C4    C5      1.5390  118.38 -178.01  117.15   1.5882
IC   C3    C4    C5    C6      1.4860  117.15  176.92  116.91   1.5223
IC   C4    C5    C6    C7      1.5882  116.91  166.99  109.72   1.5200
IC   C5    C6    C7    C8      1.5223  109.72 -162.31  108.36   1.5091
IC   C6    C7    C8    C9      1.5223  109.72 -162.31  108.36   1.5091
IC   C2    2O1   *C1   H11   1.5408  110.89 -129.38  114.34   1.1088
IC   C2    2O1   *C1   H12   1.5408  110.89  108.27  111.44   1.1435
IC   C3    C1    *C2   H21   1.5390  111.72 -123.94  112.56   1.1329
IC   C3    C1    *C2   H22   1.5390  111.72  116.28  109.75   1.1147
IC   C4    C2    *C3   H31   1.4860  118.38 -120.46  104.87   1.1356
IC   C4    C2    *C3   H32   1.4860  118.38  116.67  103.64   1.1033
IC   C5    C3    *C4   H41   1.5882  117.15 -116.87  110.32   1.1073
IC   C5    C3    *C4   H42   1.5882  117.15  122.70  106.80   1.0580
IC   C6    C4    *C5   H51   1.5223  116.91 -119.49   97.60   1.1005
IC   C6    C4    *C5   H52   1.5223  116.91  124.24  109.65   1.1031
IC   C7    C5    *C6   H61   1.5200  109.72 -119.08  113.08   1.1315
IC   C7    C5    *C6   H62   1.5200  109.72  120.58  116.49   1.1004
IC   C8    C6    *C7   H71   1.5091  108.36 -122.67   97.37   1.1727
IC   C8    C6    *C7   H72   1.5091  108.36  126.14  108.14   1.1445
IC   C9    C7    *C8   H81   1.5091  108.36 -122.67   97.37   1.1727
IC   C9    C7    *C8   H82   1.5091  108.36  126.14  108.14   1.1445
IC   C7    C8     C9   H91   1.5200  108.36   67.85  108.61   1.0625
IC   H91   C8    *C9   H92   1.0625  108.61 -118.96  114.90   1.1259
IC   H91   C8    *C9   H93   1.0625  108.61  126.50  111.01   1.1613
PATC FIRS NONE LAST NONE

RESI BNG             0.000  ! Nonyl-beta-D-glucoside
!
GROU                        ! BGLC
ATOM 2C1   CC3162    0.290  !
ATOM 2H1   HCA1      0.090  !
ATOM 2O1   OC301    -0.360  !
ATOM 2C5   CC3163    0.110  !
ATOM 2H5   HCA1      0.090  !
ATOM 2O5   OC3C61   -0.400  !
GROU                        !
ATOM 2C2   CC3161    0.140  !
ATOM 2H2   HCA1      0.090  !
ATOM 2O2   OC311    -0.650  !
ATOM 2HO2  HCP1      0.420  !
GROU                        !
ATOM 2C3   CC3161    0.140  !
ATOM 2H3   HCA1      0.090  !
ATOM 2O3   OC311    -0.650  !
ATOM 2HO3  HCP1      0.420  !
GROU
ATOM 2C4   CC3161    0.140
ATOM 2H4   HCA1      0.090
ATOM 2O4   OC311    -0.650
ATOM 2HO4  HCP1      0.420
GROU
ATOM 2C6   CC321     0.050
ATOM 2H61  HCA2      0.090
ATOM 2H62  HCA2      0.090
ATOM 2O6   OC311    -0.650
ATOM 2HO6  HCP1      0.420
!
GROUP
ATOM C1    CTL2      0.00 !
ATOM H11   HAL2      0.09 !
ATOM H12   HAL2      0.09 !
GROUP
ATOM C2    CTL2     -0.18 !
ATOM H21   HAL2      0.09 !
ATOM H22   HAL2      0.09 !
GROUP
ATOM C3    CTL2     -0.18 !
ATOM H31   HAL2      0.09 !
ATOM H32   HAL2      0.09 !
GROUP
ATOM C4    CTL2     -0.18 !
ATOM H41   HAL2      0.09 !
ATOM H42   HAL2      0.09 !
GROUP
ATOM C5    CTL2     -0.18 !
ATOM H51   HAL2      0.09 !
ATOM H52   HAL2      0.09 !
GROUP
ATOM C6    CTL2     -0.18 !
ATOM H61   HAL2      0.09 !
ATOM H62   HAL2      0.09 !
GROUP
ATOM C7    CTL2     -0.18 !
ATOM H71   HAL2      0.09 !
ATOM H72   HAL2      0.09 !
GROUP
ATOM C8    CTL2    -0.18 !
ATOM H81   HAL2     0.09 !
ATOM H82   HAL2     0.09 !
GROUP
ATOM C9    CTL3    -0.27 !
ATOM H91   HAL3     0.09 !
ATOM H92   HAL3     0.09 !
ATOM H93   HAL3     0.09 !

BOND 2C1   2O1        2C1   2H1
BOND 2C1   2O5        2C1   2C2
BOND 2C2   2H2        2C2   2O2        2O2   2HO2       2C2   2C3        
BOND 2C3   2H3        2C3   2O3        2O3   2HO3       2C3   2C4        
BOND 2C4   2H4        2C4   2O4        2O4   2HO4       2C4   2C5        
BOND 2C5   2H5        2C5   2O5        2C5   2C6        
BOND 2C6   2H61       2C6   2H62       2C6   2O6        2O6   2HO6       
BOND 2O1  C1     C1   C2  
BOND C2   C3     C3   C4  
BOND C4   C5     C5   C6  
BOND C6   C7     C7   C8  
BOND C1   H11  C1   H12
BOND C2   H21  C2   H22
BOND C3   H31  C3   H32
BOND C4   H41  C4   H42
BOND C5   H51  C5   H52
BOND C6   H61  C6   H62
BOND C7   H71  C7   H72
BOND C8   H81  C8   H82  C8   C9
BOND C9   H91  C9   H92  C9   H93

!    I    J    K    L      R(IK)   T(IKJ)    PHI   T(JKL)   R(KL)
IC   2O1   2C2  *2C1   2H1     1.3899  110.90  120.10  104.58   1.0836
IC   2O1   2O5  *2C1   2C2     1.3899  108.62  122.10  110.88   1.5316
IC   2O2   2C3  *2C2   2H2     1.4594  108.12 -118.78  111.06   1.1375
IC   2O2   2C1  *2C2   2C3     1.4594  115.65 -125.60  113.28   1.4983
IC   2O3   2C4  *2C3   2H3     1.4071  113.48  122.06  103.39   1.0895
IC   2O3   2C2  *2C3   2C4     1.4071  108.48  124.18  109.26   1.5497
IC   2O4   2C5  *2C4   2H4     1.3940  111.12 -110.35  108.66   1.0857
IC   2O4   2C3  *2C4   2C5     1.3940  112.77 -129.39  115.62   1.5530
IC   2C6   2O5  *2C5   2H5     1.5597  111.17  120.85  110.98   1.1092
IC   2C6   2C4  *2C5   2O5     1.5597  109.90  122.92  110.30   1.4512
IC   2O6   2H62 *2C6   2H61    1.4589  116.11 -112.93  103.57   1.1467
IC   2O6   2C5  *2C6   2H62    1.4589  109.41 -135.95  118.22   1.0853
IC   2O5   2C1   2C2   2C3     1.4620  110.88   57.82  113.28   1.4983
IC   2C1   2C2   2C3   2C4     1.5316  113.28  -48.40  109.26   1.5497
IC   2C2   2C3   2C4   2C5     1.4983  109.26   45.07  115.62   1.5530
IC   2C3   2C4   2C5   2O5     1.5497  115.62  -49.19  110.30   1.4512
IC   2C4   2C5   2O5   2C1     1.5530  110.30   56.36  112.12   1.4620
IC   2C5   2O5   2C1   2C2     1.4512  112.12  -61.39  110.88   1.5316
IC   2C4   2C5   2C6   2O6     1.5530  109.90 -177.46  109.41   1.4589
IC   2O5   2C1   2O1   2HO1    1.4620  108.62   72.25  106.48   0.9328
IC   2C1   2C2   2O2   2HO2    1.5316  115.65  135.41  116.81   0.9527
IC   2C2   2C3   2O3   2HO3    1.4983  108.48  -71.46  120.86   0.9441
IC   2C3   2C4   2O4   2HO4    1.5497  112.77   47.45  109.31   0.9911
IC   2C5   2C6   2O6   2HO6    1.5597  109.41  -54.60  118.82   0.95210
IC   2O5   2C1   2O1   C1      1.4302  103.27  -83.30  111.36   1.4262
IC   2C1   2O1   C1    C2      1.4465  111.36 -171.80  110.89   1.5408
IC   2O1   C1    C2    C3      1.4262  110.89 -178.19  111.72   1.5390
IC   C1    C2    C3    C4      1.5408  111.72  174.29  118.38   1.4860
IC   C2    C3    C4    C5      1.5390  118.38 -178.01  117.15   1.5882
IC   C3    C4    C5    C6      1.4860  117.15  176.92  116.91   1.5223
IC   C4    C5    C6    C7      1.5882  116.91  166.99  109.72   1.5200
IC   C5    C6    C7    C8      1.5223  109.72 -162.31  108.36   1.5091
IC   C6    C7    C8    C9      1.5223  109.72 -162.31  108.36   1.5091
IC   C2    2O1   *C1   H11   1.5408  110.89 -129.38  114.34   1.1088
IC   C2    2O1   *C1   H12   1.5408  110.89  108.27  111.44   1.1435
IC   C3    C1    *C2   H21   1.5390  111.72 -123.94  112.56   1.1329
IC   C3    C1    *C2   H22   1.5390  111.72  116.28  109.75   1.1147
IC   C4    C2    *C3   H31   1.4860  118.38 -120.46  104.87   1.1356
IC   C4    C2    *C3   H32   1.4860  118.38  116.67  103.64   1.1033
IC   C5    C3    *C4   H41   1.5882  117.15 -116.87  110.32   1.1073
IC   C5    C3    *C4   H42   1.5882  117.15  122.70  106.80   1.0580
IC   C6    C4    *C5   H51   1.5223  116.91 -119.49   97.60   1.1005
IC   C6    C4    *C5   H52   1.5223  116.91  124.24  109.65   1.1031
IC   C7    C5    *C6   H61   1.5200  109.72 -119.08  113.08   1.1315
IC   C7    C5    *C6   H62   1.5200  109.72  120.58  116.49   1.1004
IC   C8    C6    *C7   H71   1.5091  108.36 -122.67   97.37   1.1727
IC   C8    C6    *C7   H72   1.5091  108.36  126.14  108.14   1.1445
IC   C9    C7    *C8   H81   1.5091  108.36 -122.67   97.37   1.1727
IC   C9    C7    *C8   H82   1.5091  108.36  126.14  108.14   1.1445
IC   C7    C8     C9   H91   1.5200  108.36   67.85  108.61   1.0625
IC   H91   C8    *C9   H92   1.0625  108.61 -118.96  114.90   1.1259
IC   H91   C8    *C9   H93   1.0625  108.61  126.50  111.01   1.1613
PATC FIRS NONE LAST NONE

RESI ACY3G           0.000  ! 3-Cyclohexyl-1-Propyl-alpha-D-glucoside
!
GROU                        ! AGLC
ATOM 2C1   CC3162    0.290  !
ATOM 2H1   HCA1      0.090  !
ATOM 2O1   OC301    -0.360  !
ATOM 2C5   CC3163    0.110  !
ATOM 2H5   HCA1      0.090  !
ATOM 2O5   OC3C61   -0.400  !
GROU                        !
ATOM 2C2   CC3161    0.140  !
ATOM 2H2   HCA1      0.090  !
ATOM 2O2   OC311    -0.650  !
ATOM 2HO2  HCP1      0.420  !
GROU                        !
ATOM 2C3   CC3161    0.140  !
ATOM 2H3   HCA1      0.090  !
ATOM 2O3   OC311    -0.650  !
ATOM 2HO3  HCP1      0.420  !
GROU
ATOM 2C4   CC3161    0.140
ATOM 2H4   HCA1      0.090
ATOM 2O4   OC311    -0.650
ATOM 2HO4  HCP1      0.420
GROU
ATOM 2C6   CC321     0.050
ATOM 2H61  HCA2      0.090
ATOM 2H62  HCA2      0.090
ATOM 2O6   OC311    -0.650
ATOM 2HO6  HCP1      0.420
GROUP
ATOM C1    CTL2      0.00 !
ATOM H11   HAL2      0.09 !
ATOM H12   HAL2      0.09 !
GROUP
ATOM C2    CTL2     -0.18 !
ATOM H21   HAL2      0.09 !
ATOM H22   HAL2      0.09 !
GROUP
ATOM C3    CTL2     -0.18 !
ATOM H31   HAL2      0.09 !
ATOM H32   HAL2      0.09 !
GROUP
ATOM C1A  CC311C    -0.09 !
ATOM H1A  HCA1       0.09 !
GROUP                     !
ATOM C2A  CC321C    -0.18 !
ATOM H2A  HCA2       0.09 !
ATOM H2B  HCA2       0.09 !
GROUP                     !
ATOM C3A  CC321C    -0.18 !
ATOM H3A  HCA2       0.09 !
ATOM H3B  HCA2       0.09 !
GROUP
ATOM C4A  CC321C    -0.18
ATOM H4A  HCA2       0.09
ATOM H4B  HCA2       0.09
GROUP
ATOM C5A  CC321C    -0.18
ATOM H5A  HCA2       0.09
ATOM H5B  HCA2       0.09
GROUP
ATOM C6A  CC321C    -0.18
ATOM H6A  HCA2       0.09
ATOM H6B  HCA2       0.09

BOND 2C1   2O1        2C1   2H1
BOND 2C1   2O5        2C1   2C2
BOND 2C2   2H2        2C2   2O2        2O2   2HO2       2C2   2C3        
BOND 2C3   2H3        2C3   2O3        2O3   2HO3       2C3   2C4        
BOND 2C4   2H4        2C4   2O4        2O4   2HO4       2C4   2C5        
BOND 2C5   2H5        2C5   2O5        2C5   2C6        
BOND 2C6   2H61       2C6   2H62       2C6   2O6        2O6   2HO6       
BOND 2O1  C1     C1   C2  
BOND C2   C3     C3   C1A
BOND C1   H11  C1   H12
BOND C2   H21  C2   H22
BOND C3   H31  C3   H32
BOND C1A H1A  C1A C2A   
BOND C2A H2A  C2A  H2B  C2A C3A
BOND C3A H3A  C3A  H3B  C3A C4A
BOND C4A H4A  C4A  H4B  C4A C5A
BOND C5A H5A  C5A  H5B  C5A C6A
BOND C6A H6A  C6A  H6B  C6A C1A

!    I    J    K    L      R(IK)   T(IKJ)    PHI   T(JKL)   R(KL)
IC   2O1   2C2  *2C1   2H1     1.4077  108.33 -123.34  103.67   1.1200
IC   2O1   2O5  *2C1   2C2     1.4077  108.39 -119.83  112.62   1.5516
IC   2O2   2C3  *2C2   2H2     1.4293  114.98 -108.39  100.80   1.0662
IC   2O2   2C1  *2C2   2C3     1.4293  117.26 -138.07  113.63   1.4880
IC   2O3   2C4  *2C3   2H3     1.4122  110.86  120.36  107.49   1.1219
IC   2O3   2C2  *2C3   2C4     1.4122  109.00  121.20  109.13   1.5315
IC   2O4   2C5  *2C4   2H4     1.4206  109.25 -124.20  109.65   1.1311
IC   2O4   2C3  *2C4   2C5     1.4206  103.58 -118.81  114.40   1.5087
IC   2C6   2O5  *2C5   2H5     1.4718  112.19  113.05  108.36   1.1212
IC   2C6   2C4  *2C5   2O5     1.4718  112.04  128.71  113.93   1.4175
IC   2O6  2H62  *2C6  2H61     1.3851  111.30 -112.76  100.96   1.1590
IC   2O6   2C5  *2C6  2H62     1.3851  110.28 -128.49  116.95   1.1067
IC   2O5   2C1   2C2   2C3     1.4351  112.62   51.83  113.63   1.4880
IC   2C1   2C2   2C3   2C4     1.5516  113.63  -48.48  109.13   1.5315
IC   2C2   2C3   2C4   2C5     1.4880  109.13   47.85  114.40   1.5087
IC   2C3   2C4   2C5   2O5     1.5315  114.40  -49.84  113.93   1.4175
IC   2C4   2C5   2O5   2C1     1.5087  113.93   51.43  114.13   1.4351
IC   2C5   2O5   2C1   2C2     1.4175  114.13  -51.82  112.62   1.5516
IC   2C4   2C5   2C6   2O6     1.5087  112.04 -173.06  110.28   1.3851
IC   2O5   2C1   2O1  2HO1     1.4351  108.39   47.62  101.41   0.9789
IC   2C1   2C2   2O2  2HO2     1.5516  117.26  -50.05  114.32   0.9181
IC   2C2   2C3   2O3  2HO3     1.4880  109.00  -28.48  103.99   0.9971
IC   2C3   2C4   2O4  2HO4     1.5315  103.58   55.55  110.36   0.9685
IC   2C5   2C6   2O6  2HO6     1.4718  110.28 -101.06  108.67   0.9667
IC   2O5   2C1   2O1   C1      1.4302  103.27  120.00  111.36   1.4262
IC   2C1   2O1   C1    C2      1.4465  111.36 -171.80  110.89   1.5408
IC   2O1   C1    C2    C3      1.4262  110.89 -178.19  111.72   1.5390
IC   C1    C2    C3    C1A      1.5408  111.72  174.29  118.38   1.4860
IC   C2    2O1   *C1   H11   1.5408  110.89 -129.38  114.34   1.1088
IC   C2    2O1   *C1   H12   1.5408  110.89  108.27  111.44   1.1435
IC   C3    C1    *C2   H21   1.5390  111.72 -123.94  112.56   1.1329
IC   C3    C1    *C2   H22   1.5390  111.72  116.28  109.75   1.1147
IC   C1A    C2    *C3   H31   1.4860  118.38 -120.46  104.87   1.1356
IC   C1A    C2    *C3   H32   1.4860  118.38  116.67  103.64   1.1033
IC   C2A   C6A   *C1A  H1A   1.5577  109.50  116.67  118.32   1.1443
IC   H1A   C6A   *C1A  C3    1.1443  118.32  124.65  107.86   1.5345
IC   C6A   C1A   C2A   C3A   1.5158  109.50  -59.08  110.22   1.5977
IC   C3A   C1A   *C2A  H2A   1.5977  110.22  124.22  105.15   1.1217
IC   H2A   C1A   *C2A  H2B   1.1217  105.15  111.74  108.71   1.1035
IC   C1A   C2A   C3A   C4A   1.5577  110.22   47.64  115.10   1.5469
IC   C4A   C2A   *C3A  H3A   1.5469  115.10  129.92  106.77   1.1292
IC   H3A   C2A   *C3A  H3B   1.1292  106.77  111.27  106.42   1.1158
IC   C2A   C3A   C4A   C5A   1.5977  115.10  -43.10  111.15   1.5735
IC   C5A   C3A   *C4A  H4A   1.5735  111.15  121.37  109.21   1.1871
IC   H4A   C3A   *C4A  H4B   1.1871  109.21  115.43  112.13   1.0395
IC   C6A   C4A   *C5A  H5A   1.5631  112.23  135.64  115.89   1.1188
IC   H5A   C4A   *C5A  H5B   1.1188  115.89  107.70  107.68   1.1603
IC   C5A   C1A   *C6A  H6A   1.5631  107.66 -115.78  108.70   1.1108
IC   C5A   C1A   *C6A  H6B   1.5631  107.66  124.95  110.76   1.1187
IC   C2    C3    C1A   C6A   1.5300  113.60  180.00  113.50   1.5380
PATC FIRS NONE LAST NONE

RESI BCY3G           0.000  ! 3-Cyclohexyl-1-Propyl-beta-D-glucoside
!
GROU                        ! BGLC
ATOM 2C1   CC3162    0.290  !
ATOM 2H1   HCA1      0.090  !
ATOM 2O1   OC301    -0.360  !
ATOM 2C5   CC3163    0.110  !
ATOM 2H5   HCA1      0.090  !
ATOM 2O5   OC3C61   -0.400  !
GROU                        !
ATOM 2C2   CC3161    0.140  !
ATOM 2H2   HCA1      0.090  !
ATOM 2O2   OC311    -0.650  !
ATOM 2HO2  HCP1      0.420  !
GROU                        !
ATOM 2C3   CC3161    0.140  !
ATOM 2H3   HCA1      0.090  !
ATOM 2O3   OC311    -0.650  !
ATOM 2HO3  HCP1      0.420  !
GROU
ATOM 2C4   CC3161    0.140
ATOM 2H4   HCA1      0.090
ATOM 2O4   OC311    -0.650
ATOM 2HO4  HCP1      0.420
GROU
ATOM 2C6   CC321     0.050
ATOM 2H61  HCA2      0.090
ATOM 2H62  HCA2      0.090
ATOM 2O6   OC311    -0.650
ATOM 2HO6  HCP1      0.420
!
GROUP
ATOM C1    CTL2      0.00 !
ATOM H11   HAL2      0.09 !
ATOM H12   HAL2      0.09 !
GROUP
ATOM C2    CTL2     -0.18 !
ATOM H21   HAL2      0.09 !
ATOM H22   HAL2      0.09 !
GROUP
ATOM C3    CTL2     -0.18 !
ATOM H31   HAL2      0.09 !
ATOM H32   HAL2      0.09 !
GROUP
ATOM C1A  CC311C    -0.09 !
ATOM H1A  HCA1       0.09 !
GROUP                     !
ATOM C2A  CC321C    -0.18 !
ATOM H2A  HCA2       0.09 !
ATOM H2B  HCA2       0.09 !
GROUP                     !
ATOM C3A  CC321C    -0.18 !
ATOM H3A  HCA2       0.09 !
ATOM H3B  HCA2       0.09 !
GROUP
ATOM C4A  CC321C    -0.18
ATOM H4A  HCA2       0.09
ATOM H4B  HCA2       0.09
GROUP
ATOM C5A  CC321C    -0.18
ATOM H5A  HCA2       0.09
ATOM H5B  HCA2       0.09
GROUP
ATOM C6A  CC321C    -0.18
ATOM H6A  HCA2       0.09
ATOM H6B  HCA2       0.09

BOND 2C1   2O1        2C1   2H1
BOND 2C1   2O5        2C1   2C2
BOND 2C2   2H2        2C2   2O2        2O2   2HO2       2C2   2C3        
BOND 2C3   2H3        2C3   2O3        2O3   2HO3       2C3   2C4        
BOND 2C4   2H4        2C4   2O4        2O4   2HO4       2C4   2C5        
BOND 2C5   2H5        2C5   2O5        2C5   2C6        
BOND 2C6   2H61       2C6   2H62       2C6   2O6        2O6   2HO6       
BOND 2O1  C1     C1   C2  
BOND C2   C3     C3   C1A
BOND C1   H11  C1   H12
BOND C2   H21  C2   H22
BOND C3   H31  C3   H32
BOND C1A H1A  C1A C2A   
BOND C2A H2A  C2A  H2B  C2A C3A
BOND C3A H3A  C3A  H3B  C3A C4A
BOND C4A H4A  C4A  H4B  C4A C5A
BOND C5A H5A  C5A  H5B  C5A C6A
BOND C6A H6A  C6A  H6B  C6A C1A

!    I    J    K    L      R(IK)   T(IKJ)    PHI   T(JKL)   R(KL)
IC   2O1   2C2  *2C1   2H1     1.3899  110.90  120.10  104.58   1.0836
IC   2O1   2O5  *2C1   2C2     1.3899  108.62  122.10  110.88   1.5316
IC   2O2   2C3  *2C2   2H2     1.4594  108.12 -118.78  111.06   1.1375
IC   2O2   2C1  *2C2   2C3     1.4594  115.65 -125.60  113.28   1.4983
IC   2O3   2C4  *2C3   2H3     1.4071  113.48  122.06  103.39   1.0895
IC   2O3   2C2  *2C3   2C4     1.4071  108.48  124.18  109.26   1.5497
IC   2O4   2C5  *2C4   2H4     1.3940  111.12 -110.35  108.66   1.0857
IC   2O4   2C3  *2C4   2C5     1.3940  112.77 -129.39  115.62   1.5530
IC   2C6   2O5  *2C5   2H5     1.5597  111.17  120.85  110.98   1.1092
IC   2C6   2C4  *2C5   2O5     1.5597  109.90  122.92  110.30   1.4512
IC   2O6   2H62 *2C6   2H61    1.4589  116.11 -112.93  103.57   1.1467
IC   2O6   2C5  *2C6   2H62    1.4589  109.41 -135.95  118.22   1.0853
IC   2O5   2C1   2C2   2C3     1.4620  110.88   57.82  113.28   1.4983
IC   2C1   2C2   2C3   2C4     1.5316  113.28  -48.40  109.26   1.5497
IC   2C2   2C3   2C4   2C5     1.4983  109.26   45.07  115.62   1.5530
IC   2C3   2C4   2C5   2O5     1.5497  115.62  -49.19  110.30   1.4512
IC   2C4   2C5   2O5   2C1     1.5530  110.30   56.36  112.12   1.4620
IC   2C5   2O5   2C1   2C2     1.4512  112.12  -61.39  110.88   1.5316
IC   2C4   2C5   2C6   2O6     1.5530  109.90 -177.46  109.41   1.4589
IC   2O5   2C1   2O1   2HO1    1.4620  108.62   72.25  106.48   0.9328
IC   2C1   2C2   2O2   2HO2    1.5316  115.65  135.41  116.81   0.9527
IC   2C2   2C3   2O3   2HO3    1.4983  108.48  -71.46  120.86   0.9441
IC   2C3   2C4   2O4   2HO4    1.5497  112.77   47.45  109.31   0.9911
IC   2C5   2C6   2O6   2HO6    1.5597  109.41  -54.60  118.82   0.95210
IC   2O5   2C1   2O1   C1      1.4302  103.27  -83.30  111.36   1.4262
IC   2C1   2O1   C1    C2      1.4465  111.36 -171.80  110.89   1.5408
IC   2O1   C1    C2    C3      1.4262  110.89 -178.19  111.72   1.5390
IC   C1    C2    C3    C1A      1.5408  111.72  174.29  118.38   1.4860
IC   C2    2O1   *C1   H11   1.5408  110.89 -129.38  114.34   1.1088
IC   C2    2O1   *C1   H12   1.5408  110.89  108.27  111.44   1.1435
IC   C3    C1    *C2   H21   1.5390  111.72 -123.94  112.56   1.1329
IC   C3    C1    *C2   H22   1.5390  111.72  116.28  109.75   1.1147
IC   C1A    C2    *C3   H31   1.4860  118.38 -120.46  104.87   1.1356
IC   C1A    C2    *C3   H32   1.4860  118.38  116.67  103.64   1.1033
IC   C2A   C6A   *C1A  H1A   1.5577  109.50  116.67  118.32   1.1443
IC   H1A   C6A   *C1A  C3    1.1443  118.32  124.65  107.86   1.5345
IC   C6A   C1A   C2A   C3A   1.5158  109.50  -59.08  110.22   1.5977
IC   C3A   C1A   *C2A  H2A   1.5977  110.22  124.22  105.15   1.1217
IC   H2A   C1A   *C2A  H2B   1.1217  105.15  111.74  108.71   1.1035
IC   C1A   C2A   C3A   C4A   1.5577  110.22   47.64  115.10   1.5469
IC   C4A   C2A   *C3A  H3A   1.5469  115.10  129.92  106.77   1.1292
IC   H3A   C2A   *C3A  H3B   1.1292  106.77  111.27  106.42   1.1158
IC   C2A   C3A   C4A   C5A   1.5977  115.10  -43.10  111.15   1.5735
IC   C5A   C3A   *C4A  H4A   1.5735  111.15  121.37  109.21   1.1871
IC   H4A   C3A   *C4A  H4B   1.1871  109.21  115.43  112.13   1.0395
IC   C6A   C4A   *C5A  H5A   1.5631  112.23  135.64  115.89   1.1188
IC   H5A   C4A   *C5A  H5B   1.1188  115.89  107.70  107.68   1.1603
IC   C5A   C1A   *C6A  H6A   1.5631  107.66 -115.78  108.70   1.1108
IC   C5A   C1A   *C6A  H6B   1.5631  107.66  124.95  110.76   1.1187
IC   C2    C3    C1A   C6A   1.5300  113.60  180.00  113.50   1.5380
PATC FIRS NONE LAST NONE

RESI ADDM            0.000  ! dodecyl-alpha-D-maltoside
!
GROU                        !
ATOM 1C1   CC3162    0.290  ! AGLC 4C1 alpha-D-glucose
ATOM 1H1   HCA1      0.090  !
ATOM 1C5   CC3163    0.110  !
ATOM 1H5   HCA1      0.090  !
ATOM 1O5   OC3C61   -0.400  !
GROU                        !
ATOM 1C2   CC3161    0.140  !
ATOM 1H2   HCA1      0.090  !
ATOM 1O2   OC311    -0.650  !
ATOM 1HO2  HCP1      0.420  !
GROU                        !
ATOM 1C3   CC3161    0.140  !
ATOM 1H3   HCA1      0.090  !
ATOM 1O3   OC311    -0.650  !
ATOM 1HO3  HCP1      0.420  !
GROU
ATOM 1C4   CC3161    0.140
ATOM 1H4   HCA1      0.090
ATOM 1O4   OC311    -0.650
ATOM 1HO4  HCP1      0.420
GROU
ATOM 1C6   CC321     0.050
ATOM 1H61  HCA2      0.090
ATOM 1H62  HCA2      0.090
ATOM 1O6   OC311    -0.650
ATOM 1HO6  HCP1      0.420
GROU                        ! AGLC
ATOM 2C1   CC3162    0.290  !
ATOM 2H1   HCA1      0.090  !
ATOM 2O1   OC301    -0.360  !
ATOM 2C5   CC3163    0.110  !
ATOM 2H5   HCA1      0.090  !
ATOM 2O5   OC3C61   -0.400  !
GROU                        !
ATOM 2C2   CC3161    0.140  !
ATOM 2H2   HCA1      0.090  !
ATOM 2O2   OC311    -0.650  !
ATOM 2HO2  HCP1      0.420  !
GROU                        !
ATOM 2C3   CC3161    0.140  !
ATOM 2H3   HCA1      0.090  !
ATOM 2O3   OC311    -0.650  !
ATOM 2HO3  HCP1      0.420  !
GROU
ATOM 2C4   CC3161    0.090  !
ATOM 2H4   HCA1      0.090
ATOM 2O4   OC301    -0.360  !
GROU
ATOM 2C6   CC321     0.050
ATOM 2H61  HCA2      0.090
ATOM 2H62  HCA2      0.090
ATOM 2O6   OC311    -0.650
ATOM 2HO6  HCP1      0.420
GROUP
ATOM C1    CTL2      0.00 !
ATOM H11   HAL2      0.09 !
ATOM H12   HAL2      0.09 !
GROUP
ATOM C2    CTL2     -0.18 !
ATOM H21   HAL2      0.09 !
ATOM H22   HAL2      0.09 !
GROUP
ATOM C3    CTL2     -0.18 !
ATOM H31   HAL2      0.09 !
ATOM H32   HAL2      0.09 !
GROUP
ATOM C4    CTL2     -0.18 !
ATOM H41   HAL2      0.09 !
ATOM H42   HAL2      0.09 !
GROUP
ATOM C5    CTL2     -0.18 !
ATOM H51   HAL2      0.09 !
ATOM H52   HAL2      0.09 !
GROUP
ATOM C6    CTL2     -0.18 !
ATOM H61   HAL2      0.09 !
ATOM H62   HAL2      0.09 !
GROUP
ATOM C7    CTL2     -0.18 !
ATOM H71   HAL2      0.09 !
ATOM H72   HAL2      0.09 !
GROUP
ATOM C8    CTL2     -0.18 !
ATOM H81   HAL2      0.09 !
ATOM H82   HAL2      0.09 !
GROUP
ATOM C9    CTL2     -0.18 !
ATOM H91   HAL2      0.09 !
ATOM H92   HAL2      0.09 !
GROUP
ATOM C10    CTL2    -0.18 !
ATOM H101   HAL2     0.09 !
ATOM H102   HAL2     0.09 !
GROUP
ATOM C11    CTL2    -0.18 !
ATOM H111   HAL2     0.09 !
ATOM H112   HAL2     0.09 !
GROUP
ATOM C12    CTL3    -0.27 !
ATOM H121   HAL3     0.09 !
ATOM H122   HAL3     0.09 !
ATOM H123   HAL3     0.09 !

BOND 1C1   1H1        1C1   1O5        1C1   1C2
BOND 1C2   1H2        1C2   1O2        1O2   1HO2       1C2   1C3        1C3   1H3
BOND 1C3   1O3        1O3   1HO3       1C3   1C4        1C4   1H4        1C4   1O4
BOND 1O4   1HO4       1C4   1C5        1C5   1H5        1C5   1C6        1C6   1H61
BOND 1C6   1H62       1C6   1O6        1O6   1HO6       1C5   1O5
BOND 2O4  1C1         2C1   2O1        2C1   2H1
BOND 2C1   2O5        2C1   2C2
BOND 2C2   2H2        2C2   2O2        2O2   2HO2       2C2   2C3        2C3   2H3
BOND 2C3   2O3        2O3   2HO3       2C3   2C4        2C4   2H4        2C4   2O4
BOND 2C4   2C5        2C5   2H5        2C5   2C6        2C6   2H61
BOND 2C6   2H62       2C6   2O6        2O6   2HO6       2C5   2O5
BOND 2O1  C1     C1   C2  
BOND C2   C3     C3   C4  
BOND C4   C5     C5   C6  
BOND C6   C7     C7   C8  
BOND C8   C9     C9   C10  
BOND C10   C11   C11   C12  
BOND C1   H11  C1   H12
BOND C2   H21  C2   H22
BOND C3   H31  C3   H32
BOND C4   H41  C4   H42
BOND C5   H51  C5   H52
BOND C6   H61  C6   H62
BOND C7   H71  C7   H72
BOND C8   H81  C8   H82
BOND C9   H91  C9   H92
BOND C10   H101  C10   H102
BOND C11   H111  C11   H112
BOND C12   H121  C12   H122  C12   H123

!    I    J    K    L      R(IK)   T(IKJ)    PHI   T(JKL)   R(KL)
IC   1O2   1C3  *1C2   1H2     1.4293  114.98 -108.39  100.80   1.0662
IC   1O2   1C1  *1C2   1C3     1.4293  117.26 -138.07  113.63   1.4880
IC   1O3   1C4  *1C3   1H3     1.4122  110.86  120.36  107.49   1.1219
IC   1O3   1C2  *1C3   1C4     1.4122  109.00  121.20  109.13   1.5315
IC   1O4   1C5  *1C4   1H4     1.4206  109.25 -124.20  109.65   1.1311
IC   1O4   1C3  *1C4   1C5     1.4206  103.58 -118.81  114.40   1.5087
IC   1C6   1O5  *1C5   1H5     1.4718  112.19  113.05  108.36   1.1212
IC   1C6   1C4  *1C5   1O5     1.4718  112.04  128.71  113.93   1.4175
IC   1O6  1H62  *1C6  1H61     1.3851  111.30 -112.76  100.96   1.1590
IC   1O6   1C5  *1C6  1H62     1.3851  110.28 -128.49  116.95   1.1067
IC   1O5   1C1   1C2  1C3     1.4351  112.62   51.83  113.63   1.4880
IC   1C1   1C2   1C3  1C4     1.5516  113.63  -48.48  109.13   1.5315
IC   1C2   1C3   1C4  1C5     1.4880  109.13   47.85  114.40   1.5087
IC   1C3   1C4   1C5  1O5     1.5315  114.40  -49.84  113.93   1.4175
IC   1C4   1C5   1O5  1C1     1.5087  113.93   51.43  114.13   1.4351
IC   1C5   1O5   1C1  1C2     1.4175  114.13  -51.82  112.62   1.5516
IC   1C4   1C5   1C6  1O6     1.5087  112.04 -173.06  110.28   1.3851
IC   1C1   1C2   1O2  1HO2     1.5516  117.26  -50.05  114.32   0.9181
IC   1C2   1C3   1O3  1HO3     1.4880  109.00  -28.48  103.99   0.9971
IC   1C3   1C4   1O4  1HO4     1.5315  103.58   55.55  110.36   0.9685
IC   1C5   1C6   1O6  1HO6     1.4718  110.28 -101.06  108.67   0.9667
IC   2C3  2C4  2O4  1C1    1.5010  117.73   72.71  118.66   1.4036  ! psi
IC   2C4  2O4  1C1  1O5    1.4919  118.66   48.64  109.48   1.4570  ! phi
IC   1O5  2O4 *1C1  1C2    1.4570  109.48  124.57  110.72   1.5065
IC   1O5  2O4 *1C1  1H1    1.4570  109.48 -116.61  107.55   1.1057
IC   2O1   2C2  *2C1   2H1     1.4077  108.33 -123.34  103.67   1.1200
IC   2O1   2O5  *2C1   2C2     1.4077  108.39 -119.83  112.62   1.5516
IC   2O2   2C3  *2C2   2H2     1.4293  114.98 -108.39  100.80   1.0662
IC   2O2   2C1  *2C2   2C3     1.4293  117.26 -138.07  113.63   1.4880
IC   2O3   2C4  *2C3   2H3     1.4122  110.86  120.36  107.49   1.1219
IC   2O3   2C2  *2C3   2C4     1.4122  109.00  121.20  109.13   1.5315
IC   2O4   2C5  *2C4   2H4     1.4206  109.25 -124.20  109.65   1.1311
IC   2O4   2C3  *2C4   2C5     1.4206  103.58 -118.81  114.40   1.5087
IC   2C6   2O5  *2C5   2H5     1.4718  112.19  113.05  108.36   1.1212
IC   2C6   2C4  *2C5   2O5     1.4718  112.04  128.71  113.93   1.4175
IC   2O6  2H62  *2C6  2H61     1.3851  111.30 -112.76  100.96   1.1590
IC   2O6   2C5  *2C6  2H62     1.3851  110.28 -128.49  116.95   1.1067
IC   2O5   2C1   2C2   2C3     1.4351  112.62   51.83  113.63   1.4880
IC   2C1   2C2   2C3   2C4     1.5516  113.63  -48.48  109.13   1.5315
IC   2C2   2C3   2C4   2C5     1.4880  109.13   47.85  114.40   1.5087
IC   2C3   2C4   2C5   2O5     1.5315  114.40  -49.84  113.93   1.4175
IC   2C4   2C5   2O5   2C1     1.5087  113.93   51.43  114.13   1.4351
IC   2C5   2O5   2C1   2C2     1.4175  114.13  -51.82  112.62   1.5516
IC   2C4   2C5   2C6   2O6     1.5087  112.04 -173.06  110.28   1.3851
!IC   2O5   2C1   2O1  2HO1     1.4351  108.39   47.62  101.41   0.9789
IC   2C1   2C2   2O2  2HO2     1.5516  117.26  -50.05  114.32   0.9181
IC   2C2   2C3   2O3  2HO3     1.4880  109.00  -28.48  103.99   0.9971
!IC   2C3   2C4   2O4  2HO4     1.5315  103.58   55.55  110.36   0.9685
IC   2C5   2C6   2O6  2HO6     1.4718  110.28 -101.06  108.67   0.9667
!IC   2O5   2C1   2O1   C1      1.4302  103.27  -83.30  111.36   1.4262
IC   2O5   2C1   2O1   C1      1.4302  103.27  120.00  111.36   1.4262
IC   2C1   2O1   C1    C2      1.4465  111.36 -171.80  110.89   1.5408
IC   2O1   C1    C2    C3      1.4262  110.89 -178.19  111.72   1.5390
IC   C1    C2    C3    C4      1.5408  111.72  174.29  118.38   1.4860
IC   C2    C3    C4    C5      1.5390  118.38 -178.01  117.15   1.5882
IC   C3    C4    C5    C6      1.4860  117.15  176.92  116.91   1.5223
IC   C4    C5    C6    C7      1.5882  116.91  166.99  109.72   1.5200
IC   C5    C6    C7    C8      1.5223  109.72 -162.31  108.36   1.5091
IC   C6    C7    C8    C9      1.5223  109.72 -162.31  108.36   1.5091
IC   C7    C8    C9    C10     1.5223  109.72 -162.31  108.36   1.5091
IC   C8    C9    C10   C11     1.5223  109.72 -162.31  108.36   1.5091
IC   C9    C10   C11   C12     1.5223  109.72 -162.31  108.36   1.5091
IC   C2    2O1   *C1   H11   1.5408  110.89 -129.38  114.34   1.1088
IC   C2    2O1   *C1   H12   1.5408  110.89  108.27  111.44   1.1435
IC   C3    C1    *C2   H21   1.5390  111.72 -123.94  112.56   1.1329
IC   C3    C1    *C2   H22   1.5390  111.72  116.28  109.75   1.1147
IC   C4    C2    *C3   H31   1.4860  118.38 -120.46  104.87   1.1356
IC   C4    C2    *C3   H32   1.4860  118.38  116.67  103.64   1.1033
IC   C5    C3    *C4   H41   1.5882  117.15 -116.87  110.32   1.1073
IC   C5    C3    *C4   H42   1.5882  117.15  122.70  106.80   1.0580
IC   C6    C4    *C5   H51   1.5223  116.91 -119.49   97.60   1.1005
IC   C6    C4    *C5   H52   1.5223  116.91  124.24  109.65   1.1031
IC   C7    C5    *C6   H61   1.5200  109.72 -119.08  113.08   1.1315
IC   C7    C5    *C6   H62   1.5200  109.72  120.58  116.49   1.1004
IC   C8    C6    *C7   H71   1.5091  108.36 -122.67   97.37   1.1727
IC   C8    C6    *C7   H72   1.5091  108.36  126.14  108.14   1.1445
IC   C9    C7    *C8   H81   1.5091  108.36 -122.67   97.37   1.1727
IC   C9    C7    *C8   H82   1.5091  108.36  126.14  108.14   1.1445
IC   C10   C8    *C9   H91   1.5091  108.36 -122.67   97.37   1.1727
IC   C10   C8    *C9   H92   1.5091  108.36  126.14  108.14   1.1445
IC   C11   C9    *C10   H101   1.5091  108.36 -122.67   97.37   1.1727
IC   C11   C9    *C10   H102   1.5091  108.36  126.14  108.14   1.1445
IC   C12   C10   *C11   H111   1.5091  108.36 -122.67   97.37   1.1727
IC   C12   C10   *C11   H112   1.5091  108.36  126.14  108.14   1.1445
IC   C10    C11   C12    H121   1.5200  108.36   67.85  108.61   1.0625
IC   H121 C11   *C12   H122   1.0625  108.61 -118.96  114.90   1.1259
IC   H121 C11   *C12   H123   1.0625  108.61  126.50  111.01   1.1613

PATC FIRS NONE LAST NONE

RESI BDDM            0.000  ! dodecyl-beta-D-maltoside
!
GROU                        !
ATOM 1C1   CC3162    0.290  ! AGLC 4C1 alpha-D-glucose
ATOM 1H1   HCA1      0.090  !
ATOM 1C5   CC3163    0.110  !
ATOM 1H5   HCA1      0.090  !
ATOM 1O5   OC3C61   -0.400  !
GROU                        !
ATOM 1C2   CC3161    0.140  !
ATOM 1H2   HCA1      0.090  !
ATOM 1O2   OC311    -0.650  !
ATOM 1HO2  HCP1      0.420  !
GROU                        !
ATOM 1C3   CC3161    0.140  !
ATOM 1H3   HCA1      0.090  !
ATOM 1O3   OC311    -0.650  !
ATOM 1HO3  HCP1      0.420  !
GROU
ATOM 1C4   CC3161    0.140
ATOM 1H4   HCA1      0.090
ATOM 1O4   OC311    -0.650
ATOM 1HO4  HCP1      0.420
GROU
ATOM 1C6   CC321     0.050
ATOM 1H61  HCA2      0.090
ATOM 1H62  HCA2      0.090
ATOM 1O6   OC311    -0.650
ATOM 1HO6  HCP1      0.420
!                           ! 
GROU                        ! BGLC
ATOM 2C1   CC3162    0.290  !
ATOM 2H1   HCA1      0.090  !
ATOM 2O1   OC301    -0.360  !
ATOM 2C5   CC3163    0.110  !
ATOM 2H5   HCA1      0.090  !
ATOM 2O5   OC3C61   -0.400  !
GROU                        !
ATOM 2C2   CC3161    0.140  !
ATOM 2H2   HCA1      0.090  !
ATOM 2O2   OC311    -0.650  !
ATOM 2HO2  HCP1      0.420  !
GROU                        !
ATOM 2C3   CC3161    0.140  !
ATOM 2H3   HCA1      0.090  !
ATOM 2O3   OC311    -0.650  !
ATOM 2HO3  HCP1      0.420  !
GROU
ATOM 2C4   CC3161    0.090  !
ATOM 2H4   HCA1      0.090
ATOM 2O4   OC301    -0.360  !
GROU
ATOM 2C6   CC321     0.050
ATOM 2H61  HCA2      0.090
ATOM 2H62  HCA2      0.090
ATOM 2O6   OC311    -0.650
ATOM 2HO6  HCP1      0.420
!
GROUP
ATOM C1    CTL2      0.00 !
ATOM H11   HAL2      0.09 !
ATOM H12   HAL2      0.09 !
GROUP
ATOM C2    CTL2     -0.18 !
ATOM H21   HAL2      0.09 !
ATOM H22   HAL2      0.09 !
GROUP
ATOM C3    CTL2     -0.18 !
ATOM H31   HAL2      0.09 !
ATOM H32   HAL2      0.09 !
GROUP
ATOM C4    CTL2     -0.18 !
ATOM H41   HAL2      0.09 !
ATOM H42   HAL2      0.09 !
GROUP
ATOM C5    CTL2     -0.18 !
ATOM H51   HAL2      0.09 !
ATOM H52   HAL2      0.09 !
GROUP
ATOM C6    CTL2     -0.18 !
ATOM H61   HAL2      0.09 !
ATOM H62   HAL2      0.09 !
GROUP
ATOM C7    CTL2     -0.18 !
ATOM H71   HAL2      0.09 !
ATOM H72   HAL2      0.09 !
GROUP
ATOM C8    CTL2     -0.18 !
ATOM H81   HAL2      0.09 !
ATOM H82   HAL2      0.09 !
GROUP
ATOM C9    CTL2     -0.18 !
ATOM H91   HAL2      0.09 !
ATOM H92   HAL2      0.09 !
GROUP
ATOM C10    CTL2    -0.18 !
ATOM H101   HAL2     0.09 !
ATOM H102   HAL2     0.09 !
GROUP
ATOM C11    CTL2    -0.18 !
ATOM H111   HAL2     0.09 !
ATOM H112   HAL2     0.09 !
GROUP
ATOM C12    CTL3    -0.27 !
ATOM H121   HAL3     0.09 !
ATOM H122   HAL3     0.09 !
ATOM H123   HAL3     0.09 !

BOND 1C1   1H1        1C1   1O5        1C1   1C2
BOND 1C2   1H2        1C2   1O2        1O2   1HO2       1C2   1C3        1C3   1H3
BOND 1C3   1O3        1O3   1HO3       1C3   1C4        1C4   1H4        1C4   1O4
BOND 1O4   1HO4       1C4   1C5        1C5   1H5        1C5   1C6        1C6   1H61
BOND 1C6   1H62       1C6   1O6        1O6   1HO6       1C5   1O5
BOND 2O4  1C1         2C1   2O1        2C1   2H1
BOND 2C1   2O5        2C1   2C2
BOND 2C2   2H2        2C2   2O2        2O2   2HO2       2C2   2C3        2C3   2H3
BOND 2C3   2O3        2O3   2HO3       2C3   2C4        2C4   2H4        2C4   2O4
BOND 2C4   2C5        2C5   2H5        2C5   2C6        2C6   2H61
BOND 2C6   2H62       2C6   2O6        2O6   2HO6       2C5   2O5
BOND 2O1  C1     C1   C2  
BOND C2   C3     C3   C4  
BOND C4   C5     C5   C6  
BOND C6   C7     C7   C8  
BOND C8   C9     C9   C10  
BOND C10   C11   C11   C12  
BOND C1   H11  C1   H12
BOND C2   H21  C2   H22
BOND C3   H31  C3   H32
BOND C4   H41  C4   H42
BOND C5   H51  C5   H52
BOND C6   H61  C6   H62
BOND C7   H71  C7   H72
BOND C8   H81  C8   H82
BOND C9   H91  C9   H92
BOND C10   H101  C10   H102
BOND C11   H111  C11   H112
BOND C12   H121  C12   H122  C12   H123

!    I    J    K    L      R(IK)   T(IKJ)    PHI   T(JKL)   R(KL)
IC   1O2   1C3  *1C2   1H2     1.4293  114.98 -108.39  100.80   1.0662
IC   1O2   1C1  *1C2   1C3     1.4293  117.26 -138.07  113.63   1.4880
IC   1O3   1C4  *1C3   1H3     1.4122  110.86  120.36  107.49   1.1219
IC   1O3   1C2  *1C3   1C4     1.4122  109.00  121.20  109.13   1.5315
IC   1O4   1C5  *1C4   1H4     1.4206  109.25 -124.20  109.65   1.1311
IC   1O4   1C3  *1C4   1C5     1.4206  103.58 -118.81  114.40   1.5087
IC   1C6   1O5  *1C5   1H5     1.4718  112.19  113.05  108.36   1.1212
IC   1C6   1C4  *1C5   1O5     1.4718  112.04  128.71  113.93   1.4175
IC   1O6  1H62  *1C6  1H61     1.3851  111.30 -112.76  100.96   1.1590
IC   1O6   1C5  *1C6  1H62     1.3851  110.28 -128.49  116.95   1.1067
IC   1O5   1C1   1C2  1C3     1.4351  112.62   51.83  113.63   1.4880
IC   1C1   1C2   1C3  1C4     1.5516  113.63  -48.48  109.13   1.5315
IC   1C2   1C3   1C4  1C5     1.4880  109.13   47.85  114.40   1.5087
IC   1C3   1C4   1C5  1O5     1.5315  114.40  -49.84  113.93   1.4175
IC   1C4   1C5   1O5  1C1     1.5087  113.93   51.43  114.13   1.4351
IC   1C5   1O5   1C1  1C2     1.4175  114.13  -51.82  112.62   1.5516
IC   1C4   1C5   1C6  1O6     1.5087  112.04 -173.06  110.28   1.3851
IC   1C1   1C2   1O2  1HO2     1.5516  117.26  -50.05  114.32   0.9181
IC   1C2   1C3   1O3  1HO3     1.4880  109.00  -28.48  103.99   0.9971
IC   1C3   1C4   1O4  1HO4     1.5315  103.58   55.55  110.36   0.9685
IC   1C5   1C6   1O6  1HO6     1.4718  110.28 -101.06  108.67   0.9667
IC   2C3  2C4  2O4  1C1    1.5010  117.73   72.71  118.66   1.4036  ! psi
IC   2C4  2O4  1C1  1O5    1.4919  118.66   48.64  109.48   1.4570  ! phi
IC   1O5  2O4 *1C1  1C2    1.4570  109.48  124.57  110.72   1.5065
IC   1O5  2O4 *1C1  1H1    1.4570  109.48 -116.61  107.55   1.1057
IC   2O1   2C2  *2C1   2H1     1.3899  110.90  120.10  104.58   1.0836
IC   2O1   2O5  *2C1   2C2     1.3899  108.62  122.10  110.88   1.5316
IC   2O2   2C3  *2C2   2H2     1.4594  108.12 -118.78  111.06   1.1375
IC   2O2   2C1  *2C2   2C3     1.4594  115.65 -125.60  113.28   1.4983
IC   2O3   2C4  *2C3   2H3     1.4071  113.48  122.06  103.39   1.0895
IC   2O3   2C2  *2C3   2C4     1.4071  108.48  124.18  109.26   1.5497
IC   2O4   2C5  *2C4   2H4     1.3940  111.12 -110.35  108.66   1.0857
IC   2O4   2C3  *2C4   2C5     1.3940  112.77 -129.39  115.62   1.5530
IC   2C6   2O5  *2C5   2H5     1.5597  111.17  120.85  110.98   1.1092
IC   2C6   2C4  *2C5   2O5     1.5597  109.90  122.92  110.30   1.4512
IC   2O6   2H62 *2C6   2H61    1.4589  116.11 -112.93  103.57   1.1467
IC   2O6   2C5  *2C6   2H62    1.4589  109.41 -135.95  118.22   1.0853
IC   2O5   2C1   2C2   2C3     1.4620  110.88   57.82  113.28   1.4983
IC   2C1   2C2   2C3   2C4     1.5316  113.28  -48.40  109.26   1.5497
IC   2C2   2C3   2C4   2C5     1.4983  109.26   45.07  115.62   1.5530
IC   2C3   2C4   2C5   2O5     1.5497  115.62  -49.19  110.30   1.4512
IC   2C4   2C5   2O5   2C1     1.5530  110.30   56.36  112.12   1.4620
IC   2C5   2O5   2C1   2C2     1.4512  112.12  -61.39  110.88   1.5316
IC   2C4   2C5   2C6   2O6     1.5530  109.90 -177.46  109.41   1.4589
!IC   2O5   2C1   2O1   2HO1    1.4620  108.62   72.25  106.48   0.9328
IC   2C1   2C2   2O2   2HO2    1.5316  115.65  135.41  116.81   0.9527
IC   2C2   2C3   2O3   2HO3    1.4983  108.48  -71.46  120.86   0.9441
!IC   2C3   2C4   2O4   2HO4    1.5497  112.77   47.45  109.31   0.9911
IC   2C5   2C6   2O6   2HO6    1.5597  109.41  -54.60  118.82   0.95210
IC   2O5   2C1   2O1   C1      1.4302  103.27  -83.30  111.36   1.4262
IC   2C1   2O1   C1    C2      1.4465  111.36 -171.80  110.89   1.5408
IC   2O1   C1    C2    C3      1.4262  110.89 -178.19  111.72   1.5390
IC   C1    C2    C3    C4      1.5408  111.72  174.29  118.38   1.4860
IC   C2    C3    C4    C5      1.5390  118.38 -178.01  117.15   1.5882
IC   C3    C4    C5    C6      1.4860  117.15  176.92  116.91   1.5223
IC   C4    C5    C6    C7      1.5882  116.91  166.99  109.72   1.5200
IC   C5    C6    C7    C8      1.5223  109.72 -162.31  108.36   1.5091
IC   C6    C7    C8    C9      1.5223  109.72 -162.31  108.36   1.5091
IC   C7    C8    C9    C10     1.5223  109.72 -162.31  108.36   1.5091
IC   C8    C9    C10   C11     1.5223  109.72 -162.31  108.36   1.5091
IC   C9    C10   C11   C12     1.5223  109.72 -162.31  108.36   1.5091
IC   C2    2O1   *C1   H11   1.5408  110.89 -129.38  114.34   1.1088
IC   C2    2O1   *C1   H12   1.5408  110.89  108.27  111.44   1.1435
IC   C3    C1    *C2   H21   1.5390  111.72 -123.94  112.56   1.1329
IC   C3    C1    *C2   H22   1.5390  111.72  116.28  109.75   1.1147
IC   C4    C2    *C3   H31   1.4860  118.38 -120.46  104.87   1.1356
IC   C4    C2    *C3   H32   1.4860  118.38  116.67  103.64   1.1033
IC   C5    C3    *C4   H41   1.5882  117.15 -116.87  110.32   1.1073
IC   C5    C3    *C4   H42   1.5882  117.15  122.70  106.80   1.0580
IC   C6    C4    *C5   H51   1.5223  116.91 -119.49   97.60   1.1005
IC   C6    C4    *C5   H52   1.5223  116.91  124.24  109.65   1.1031
IC   C7    C5    *C6   H61   1.5200  109.72 -119.08  113.08   1.1315
IC   C7    C5    *C6   H62   1.5200  109.72  120.58  116.49   1.1004
IC   C8    C6    *C7   H71   1.5091  108.36 -122.67   97.37   1.1727
IC   C8    C6    *C7   H72   1.5091  108.36  126.14  108.14   1.1445
IC   C9    C7    *C8   H81   1.5091  108.36 -122.67   97.37   1.1727
IC   C9    C7    *C8   H82   1.5091  108.36  126.14  108.14   1.1445
IC   C10   C8    *C9   H91   1.5091  108.36 -122.67   97.37   1.1727
IC   C10   C8    *C9   H92   1.5091  108.36  126.14  108.14   1.1445
IC   C11   C9    *C10   H101   1.5091  108.36 -122.67   97.37   1.1727
IC   C11   C9    *C10   H102   1.5091  108.36  126.14  108.14   1.1445
IC   C12   C10   *C11   H111   1.5091  108.36 -122.67   97.37   1.1727
IC   C12   C10   *C11   H112   1.5091  108.36  126.14  108.14   1.1445
IC   C10    C11   C12    H121   1.5200  108.36   67.85  108.61   1.0625
IC   H121 C11   *C12   H122   1.0625  108.61 -118.96  114.90   1.1259
IC   H121 C11   *C12   H123   1.0625  108.61  126.50  111.01   1.1613
PATC FIRS NONE LAST NONE

RESI ATM            0.000  ! Tridecyl-alpha-D-maltoside
!
GROU                        !
ATOM 1C1   CC3162    0.290  ! AGLC 4C1 alpha-D-glucose
ATOM 1H1   HCA1      0.090  !
ATOM 1C5   CC3163    0.110  !
ATOM 1H5   HCA1      0.090  !
ATOM 1O5   OC3C61   -0.400  !
GROU                        !
ATOM 1C2   CC3161    0.140  !
ATOM 1H2   HCA1      0.090  !
ATOM 1O2   OC311    -0.650  !
ATOM 1HO2  HCP1      0.420  !
GROU                        !
ATOM 1C3   CC3161    0.140  !
ATOM 1H3   HCA1      0.090  !
ATOM 1O3   OC311    -0.650  !
ATOM 1HO3  HCP1      0.420  !
GROU
ATOM 1C4   CC3161    0.140
ATOM 1H4   HCA1      0.090
ATOM 1O4   OC311    -0.650
ATOM 1HO4  HCP1      0.420
GROU
ATOM 1C6   CC321     0.050
ATOM 1H61  HCA2      0.090
ATOM 1H62  HCA2      0.090
ATOM 1O6   OC311    -0.650
ATOM 1HO6  HCP1      0.420
GROU                        ! AGLC
ATOM 2C1   CC3162    0.290  !
ATOM 2H1   HCA1      0.090  !
ATOM 2O1   OC301    -0.360  !
ATOM 2C5   CC3163    0.110  !
ATOM 2H5   HCA1      0.090  !
ATOM 2O5   OC3C61   -0.400  !
GROU                        !
ATOM 2C2   CC3161    0.140  !
ATOM 2H2   HCA1      0.090  !
ATOM 2O2   OC311    -0.650  !
ATOM 2HO2  HCP1      0.420  !
GROU                        !
ATOM 2C3   CC3161    0.140  !
ATOM 2H3   HCA1      0.090  !
ATOM 2O3   OC311    -0.650  !
ATOM 2HO3  HCP1      0.420  !
GROU
ATOM 2C4   CC3161    0.090  !
ATOM 2H4   HCA1      0.090
ATOM 2O4   OC301    -0.360  !
GROU
ATOM 2C6   CC321     0.050
ATOM 2H61  HCA2      0.090
ATOM 2H62  HCA2      0.090
ATOM 2O6   OC311    -0.650
ATOM 2HO6  HCP1      0.420
GROUP
ATOM C1    CTL2      0.00 !
ATOM H11   HAL2      0.09 !
ATOM H12   HAL2      0.09 !
GROUP
ATOM C2    CTL2     -0.18 !
ATOM H21   HAL2      0.09 !
ATOM H22   HAL2      0.09 !
GROUP
ATOM C3    CTL2     -0.18 !
ATOM H31   HAL2      0.09 !
ATOM H32   HAL2      0.09 !
GROUP
ATOM C4    CTL2     -0.18 !
ATOM H41   HAL2      0.09 !
ATOM H42   HAL2      0.09 !
GROUP
ATOM C5    CTL2     -0.18 !
ATOM H51   HAL2      0.09 !
ATOM H52   HAL2      0.09 !
GROUP
ATOM C6    CTL2     -0.18 !
ATOM H61   HAL2      0.09 !
ATOM H62   HAL2      0.09 !
GROUP
ATOM C7    CTL2     -0.18 !
ATOM H71   HAL2      0.09 !
ATOM H72   HAL2      0.09 !
GROUP
ATOM C8    CTL2     -0.18 !
ATOM H81   HAL2      0.09 !
ATOM H82   HAL2      0.09 !
GROUP
ATOM C9    CTL2     -0.18 !
ATOM H91   HAL2      0.09 !
ATOM H92   HAL2      0.09 !
GROUP
ATOM C10    CTL2    -0.18 !
ATOM H101   HAL2     0.09 !
ATOM H102   HAL2     0.09 !
GROUP
ATOM C11    CTL2    -0.18 !
ATOM H111   HAL2     0.09 !
ATOM H112   HAL2     0.09 !
GROUP
ATOM C12    CTL2    -0.18 !
ATOM H121   HAL2     0.09 !
ATOM H122   HAL2     0.09 !
GROUP
ATOM C13    CTL3    -0.27 !
ATOM H131   HAL3     0.09 !
ATOM H132   HAL3     0.09 !
ATOM H133   HAL3     0.09 !

BOND 1C1   1H1        1C1   1O5        1C1   1C2
BOND 1C2   1H2        1C2   1O2        1O2   1HO2       1C2   1C3        1C3   1H3
BOND 1C3   1O3        1O3   1HO3       1C3   1C4        1C4   1H4        1C4   1O4
BOND 1O4   1HO4       1C4   1C5        1C5   1H5        1C5   1C6        1C6   1H61
BOND 1C6   1H62       1C6   1O6        1O6   1HO6       1C5   1O5
BOND 2O4  1C1         2C1   2O1        2C1   2H1
BOND 2C1   2O5        2C1   2C2
BOND 2C2   2H2        2C2   2O2        2O2   2HO2       2C2   2C3        2C3   2H3
BOND 2C3   2O3        2O3   2HO3       2C3   2C4        2C4   2H4        2C4   2O4
BOND 2C4   2C5        2C5   2H5        2C5   2C6        2C6   2H61
BOND 2C6   2H62       2C6   2O6        2O6   2HO6       2C5   2O5
BOND 2O1  C1     C1   C2  
BOND C2   C3     C3   C4  
BOND C4   C5     C5   C6  
BOND C6   C7     C7   C8  
BOND C8   C9     C9   C10  
BOND C10   C11   C11   C12   C12  C13  
BOND C1   H11  C1   H12
BOND C2   H21  C2   H22
BOND C3   H31  C3   H32
BOND C4   H41  C4   H42
BOND C5   H51  C5   H52
BOND C6   H61  C6   H62
BOND C7   H71  C7   H72
BOND C8   H81  C8   H82
BOND C9   H91  C9   H92
BOND C10   H101  C10   H102
BOND C11   H111  C11   H112
BOND C12   H121  C12   H122 
BOND C13   H131  C13   H132  C13   H133

!    I    J    K    L      R(IK)   T(IKJ)    PHI   T(JKL)   R(KL)
IC   1O2   1C3  *1C2   1H2     1.4293  114.98 -108.39  100.80   1.0662
IC   1O2   1C1  *1C2   1C3     1.4293  117.26 -138.07  113.63   1.4880
IC   1O3   1C4  *1C3   1H3     1.4122  110.86  120.36  107.49   1.1219
IC   1O3   1C2  *1C3   1C4     1.4122  109.00  121.20  109.13   1.5315
IC   1O4   1C5  *1C4   1H4     1.4206  109.25 -124.20  109.65   1.1311
IC   1O4   1C3  *1C4   1C5     1.4206  103.58 -118.81  114.40   1.5087
IC   1C6   1O5  *1C5   1H5     1.4718  112.19  113.05  108.36   1.1212
IC   1C6   1C4  *1C5   1O5     1.4718  112.04  128.71  113.93   1.4175
IC   1O6  1H62  *1C6  1H61     1.3851  111.30 -112.76  100.96   1.1590
IC   1O6   1C5  *1C6  1H62     1.3851  110.28 -128.49  116.95   1.1067
IC   1O5   1C1   1C2  1C3     1.4351  112.62   51.83  113.63   1.4880
IC   1C1   1C2   1C3  1C4     1.5516  113.63  -48.48  109.13   1.5315
IC   1C2   1C3   1C4  1C5     1.4880  109.13   47.85  114.40   1.5087
IC   1C3   1C4   1C5  1O5     1.5315  114.40  -49.84  113.93   1.4175
IC   1C4   1C5   1O5  1C1     1.5087  113.93   51.43  114.13   1.4351
IC   1C5   1O5   1C1  1C2     1.4175  114.13  -51.82  112.62   1.5516
IC   1C4   1C5   1C6  1O6     1.5087  112.04 -173.06  110.28   1.3851
IC   1C1   1C2   1O2  1HO2     1.5516  117.26  -50.05  114.32   0.9181
IC   1C2   1C3   1O3  1HO3     1.4880  109.00  -28.48  103.99   0.9971
IC   1C3   1C4   1O4  1HO4     1.5315  103.58   55.55  110.36   0.9685
IC   1C5   1C6   1O6  1HO6     1.4718  110.28 -101.06  108.67   0.9667
IC   2C3  2C4  2O4  1C1    1.5010  117.73   72.71  118.66   1.4036  ! psi
IC   2C4  2O4  1C1  1O5    1.4919  118.66   48.64  109.48   1.4570  ! phi
IC   1O5  2O4 *1C1  1C2    1.4570  109.48  124.57  110.72   1.5065
IC   1O5  2O4 *1C1  1H1    1.4570  109.48 -116.61  107.55   1.1057
IC   2O1   2C2  *2C1   2H1     1.4077  108.33 -123.34  103.67   1.1200
IC   2O1   2O5  *2C1   2C2     1.4077  108.39 -119.83  112.62   1.5516
IC   2O2   2C3  *2C2   2H2     1.4293  114.98 -108.39  100.80   1.0662
IC   2O2   2C1  *2C2   2C3     1.4293  117.26 -138.07  113.63   1.4880
IC   2O3   2C4  *2C3   2H3     1.4122  110.86  120.36  107.49   1.1219
IC   2O3   2C2  *2C3   2C4     1.4122  109.00  121.20  109.13   1.5315
IC   2O4   2C5  *2C4   2H4     1.4206  109.25 -124.20  109.65   1.1311
IC   2O4   2C3  *2C4   2C5     1.4206  103.58 -118.81  114.40   1.5087
IC   2C6   2O5  *2C5   2H5     1.4718  112.19  113.05  108.36   1.1212
IC   2C6   2C4  *2C5   2O5     1.4718  112.04  128.71  113.93   1.4175
IC   2O6  2H62  *2C6  2H61     1.3851  111.30 -112.76  100.96   1.1590
IC   2O6   2C5  *2C6  2H62     1.3851  110.28 -128.49  116.95   1.1067
IC   2O5   2C1   2C2   2C3     1.4351  112.62   51.83  113.63   1.4880
IC   2C1   2C2   2C3   2C4     1.5516  113.63  -48.48  109.13   1.5315
IC   2C2   2C3   2C4   2C5     1.4880  109.13   47.85  114.40   1.5087
IC   2C3   2C4   2C5   2O5     1.5315  114.40  -49.84  113.93   1.4175
IC   2C4   2C5   2O5   2C1     1.5087  113.93   51.43  114.13   1.4351
IC   2C5   2O5   2C1   2C2     1.4175  114.13  -51.82  112.62   1.5516
IC   2C4   2C5   2C6   2O6     1.5087  112.04 -173.06  110.28   1.3851
IC   2O5   2C1   2O1  2HO1     1.4351  108.39   47.62  101.41   0.9789
IC   2C1   2C2   2O2  2HO2     1.5516  117.26  -50.05  114.32   0.9181
IC   2C2   2C3   2O3  2HO3     1.4880  109.00  -28.48  103.99   0.9971
!IC   2C3   2C4   2O4  2HO4     1.5315  103.58   55.55  110.36   0.9685
IC   2C5   2C6   2O6  2HO6     1.4718  110.28 -101.06  108.67   0.9667
IC   2O5   2C1   2O1   C1      1.4302  103.27  120.00  111.36   1.4262
IC   2C1   2O1   C1    C2      1.4465  111.36 -171.80  110.89   1.5408
IC   2O1   C1    C2    C3      1.4262  110.89 -178.19  111.72   1.5390
IC   C1    C2    C3    C4      1.5408  111.72  174.29  118.38   1.4860
IC   C2    C3    C4    C5      1.5390  118.38 -178.01  117.15   1.5882
IC   C3    C4    C5    C6      1.4860  117.15  176.92  116.91   1.5223
IC   C4    C5    C6    C7      1.5882  116.91  166.99  109.72   1.5200
IC   C5    C6    C7    C8      1.5223  109.72 -162.31  108.36   1.5091
IC   C6    C7    C8    C9      1.5223  109.72 -162.31  108.36   1.5091
IC   C7    C8    C9    C10     1.5223  109.72 -162.31  108.36   1.5091
IC   C8    C9    C10   C11     1.5223  109.72 -162.31  108.36   1.5091
IC   C9    C10   C11   C12     1.5223  109.72 -162.31  108.36   1.5091
IC   C10    C11   C12   C13     1.5223  109.72 -162.31  108.36   1.5091
IC   C2    2O1   *C1   H11   1.5408  110.89 -129.38  114.34   1.1088
IC   C2    2O1   *C1   H12   1.5408  110.89  108.27  111.44   1.1435
IC   C3    C1    *C2   H21   1.5390  111.72 -123.94  112.56   1.1329
IC   C3    C1    *C2   H22   1.5390  111.72  116.28  109.75   1.1147
IC   C4    C2    *C3   H31   1.4860  118.38 -120.46  104.87   1.1356
IC   C4    C2    *C3   H32   1.4860  118.38  116.67  103.64   1.1033
IC   C5    C3    *C4   H41   1.5882  117.15 -116.87  110.32   1.1073
IC   C5    C3    *C4   H42   1.5882  117.15  122.70  106.80   1.0580
IC   C6    C4    *C5   H51   1.5223  116.91 -119.49   97.60   1.1005
IC   C6    C4    *C5   H52   1.5223  116.91  124.24  109.65   1.1031
IC   C7    C5    *C6   H61   1.5200  109.72 -119.08  113.08   1.1315
IC   C7    C5    *C6   H62   1.5200  109.72  120.58  116.49   1.1004
IC   C8    C6    *C7   H71   1.5091  108.36 -122.67   97.37   1.1727
IC   C8    C6    *C7   H72   1.5091  108.36  126.14  108.14   1.1445
IC   C9    C7    *C8   H81   1.5091  108.36 -122.67   97.37   1.1727
IC   C9    C7    *C8   H82   1.5091  108.36  126.14  108.14   1.1445
IC   C10   C8    *C9   H91   1.5091  108.36 -122.67   97.37   1.1727
IC   C10   C8    *C9   H92   1.5091  108.36  126.14  108.14   1.1445
IC   C11   C9    *C10   H101   1.5091  108.36 -122.67   97.37   1.1727
IC   C11   C9    *C10   H102   1.5091  108.36  126.14  108.14   1.1445
IC   C12   C10   *C11   H111   1.5091  108.36 -122.67   97.37   1.1727
IC   C12   C10   *C11   H112   1.5091  108.36  126.14  108.14   1.1445
IC   C10    C11   C12    H121   1.5200  108.36   67.85  108.61   1.0625
IC   H121 C11   *C12   H122   1.0625  108.61 -118.96  114.90   1.1259
IC   C11    C12   C13    H131   1.5200  108.36   67.85  108.61   1.0625
IC   H131 C12   *C13   H132   1.0625  108.61 -118.96  114.90   1.1259
IC   H131 C12   *C13   H133   1.0625  108.61  126.50  111.01   1.1613
PATC FIRS NONE LAST NONE


RESI BTM            0.000  ! Tridecyl-beta-D-maltoside
!
GROU                        !
ATOM 1C1   CC3162    0.290  ! AGLC 4C1 alpha-D-glucose
ATOM 1H1   HCA1      0.090  !
ATOM 1C5   CC3163    0.110  !
ATOM 1H5   HCA1      0.090  !
ATOM 1O5   OC3C61   -0.400  !
GROU                        !
ATOM 1C2   CC3161    0.140  !
ATOM 1H2   HCA1      0.090  !
ATOM 1O2   OC311    -0.650  !
ATOM 1HO2  HCP1      0.420  !
GROU                        !
ATOM 1C3   CC3161    0.140  !
ATOM 1H3   HCA1      0.090  !
ATOM 1O3   OC311    -0.650  !
ATOM 1HO3  HCP1      0.420  !
GROU
ATOM 1C4   CC3161    0.140
ATOM 1H4   HCA1      0.090
ATOM 1O4   OC311    -0.650
ATOM 1HO4  HCP1      0.420
GROU
ATOM 1C6   CC321     0.050
ATOM 1H61  HCA2      0.090
ATOM 1H62  HCA2      0.090
ATOM 1O6   OC311    -0.650
ATOM 1HO6  HCP1      0.420
!                           ! 
GROU                        ! BGLC
ATOM 2C1   CC3162    0.290  !
ATOM 2H1   HCA1      0.090  !
ATOM 2O1   OC301    -0.360  !
ATOM 2C5   CC3163    0.110  !
ATOM 2H5   HCA1      0.090  !
ATOM 2O5   OC3C61   -0.400  !
GROU                        !
ATOM 2C2   CC3161    0.140  !
ATOM 2H2   HCA1      0.090  !
ATOM 2O2   OC311    -0.650  !
ATOM 2HO2  HCP1      0.420  !
GROU                        !
ATOM 2C3   CC3161    0.140  !
ATOM 2H3   HCA1      0.090  !
ATOM 2O3   OC311    -0.650  !
ATOM 2HO3  HCP1      0.420  !
GROU
ATOM 2C4   CC3161    0.090  !
ATOM 2H4   HCA1      0.090
ATOM 2O4   OC301    -0.360  !
GROU
ATOM 2C6   CC321     0.050
ATOM 2H61  HCA2      0.090
ATOM 2H62  HCA2      0.090
ATOM 2O6   OC311    -0.650
ATOM 2HO6  HCP1      0.420
!
GROUP
ATOM C1    CTL2      0.00 !
ATOM H11   HAL2      0.09 !
ATOM H12   HAL2      0.09 !
GROUP
ATOM C2    CTL2     -0.18 !
ATOM H21   HAL2      0.09 !
ATOM H22   HAL2      0.09 !
GROUP
ATOM C3    CTL2     -0.18 !
ATOM H31   HAL2      0.09 !
ATOM H32   HAL2      0.09 !
GROUP
ATOM C4    CTL2     -0.18 !
ATOM H41   HAL2      0.09 !
ATOM H42   HAL2      0.09 !
GROUP
ATOM C5    CTL2     -0.18 !
ATOM H51   HAL2      0.09 !
ATOM H52   HAL2      0.09 !
GROUP
ATOM C6    CTL2     -0.18 !
ATOM H61   HAL2      0.09 !
ATOM H62   HAL2      0.09 !
GROUP
ATOM C7    CTL2     -0.18 !
ATOM H71   HAL2      0.09 !
ATOM H72   HAL2      0.09 !
GROUP
ATOM C8    CTL2     -0.18 !
ATOM H81   HAL2      0.09 !
ATOM H82   HAL2      0.09 !
GROUP
ATOM C9    CTL2     -0.18 !
ATOM H91   HAL2      0.09 !
ATOM H92   HAL2      0.09 !
GROUP
ATOM C10    CTL2    -0.18 !
ATOM H101   HAL2     0.09 !
ATOM H102   HAL2     0.09 !
GROUP
ATOM C11    CTL2    -0.18 !
ATOM H111   HAL2     0.09 !
ATOM H112   HAL2     0.09 !
GROUP
ATOM C12    CTL2    -0.18 !
ATOM H121   HAL2     0.09 !
ATOM H122   HAL2     0.09 !
GROUP
ATOM C13    CTL3    -0.27 !
ATOM H131   HAL3     0.09 !
ATOM H132   HAL3     0.09 !
ATOM H133   HAL3     0.09 !

BOND 1C1   1H1        1C1   1O5        1C1   1C2
BOND 1C2   1H2        1C2   1O2        1O2   1HO2       1C2   1C3        1C3   1H3
BOND 1C3   1O3        1O3   1HO3       1C3   1C4        1C4   1H4        1C4   1O4
BOND 1O4   1HO4       1C4   1C5        1C5   1H5        1C5   1C6        1C6   1H61
BOND 1C6   1H62       1C6   1O6        1O6   1HO6       1C5   1O5
BOND 2O4  1C1         2C1   2O1        2C1   2H1
BOND 2C1   2O5        2C1   2C2
BOND 2C2   2H2        2C2   2O2        2O2   2HO2       2C2   2C3        2C3   2H3
BOND 2C3   2O3        2O3   2HO3       2C3   2C4        2C4   2H4        2C4   2O4
BOND 2C4   2C5        2C5   2H5        2C5   2C6        2C6   2H61
BOND 2C6   2H62       2C6   2O6        2O6   2HO6       2C5   2O5
BOND 2O1  C1     C1   C2  
BOND C2   C3     C3   C4  
BOND C4   C5     C5   C6  
BOND C6   C7     C7   C8  
BOND C8   C9     C9   C10  
BOND C10   C11   C11   C12   C12  C13  
BOND C1   H11  C1   H12
BOND C2   H21  C2   H22
BOND C3   H31  C3   H32
BOND C4   H41  C4   H42
BOND C5   H51  C5   H52
BOND C6   H61  C6   H62
BOND C7   H71  C7   H72
BOND C8   H81  C8   H82
BOND C9   H91  C9   H92
BOND C10   H101  C10   H102
BOND C11   H111  C11   H112
BOND C12   H121  C12   H122 
BOND C13   H131  C13   H132  C13   H133

!    I    J    K    L      R(IK)   T(IKJ)    PHI   T(JKL)   R(KL)
IC   1O2   1C3  *1C2   1H2     1.4293  114.98 -108.39  100.80   1.0662
IC   1O2   1C1  *1C2   1C3     1.4293  117.26 -138.07  113.63   1.4880
IC   1O3   1C4  *1C3   1H3     1.4122  110.86  120.36  107.49   1.1219
IC   1O3   1C2  *1C3   1C4     1.4122  109.00  121.20  109.13   1.5315
IC   1O4   1C5  *1C4   1H4     1.4206  109.25 -124.20  109.65   1.1311
IC   1O4   1C3  *1C4   1C5     1.4206  103.58 -118.81  114.40   1.5087
IC   1C6   1O5  *1C5   1H5     1.4718  112.19  113.05  108.36   1.1212
IC   1C6   1C4  *1C5   1O5     1.4718  112.04  128.71  113.93   1.4175
IC   1O6  1H62  *1C6  1H61     1.3851  111.30 -112.76  100.96   1.1590
IC   1O6   1C5  *1C6  1H62     1.3851  110.28 -128.49  116.95   1.1067
IC   1O5   1C1   1C2  1C3     1.4351  112.62   51.83  113.63   1.4880
IC   1C1   1C2   1C3  1C4     1.5516  113.63  -48.48  109.13   1.5315
IC   1C2   1C3   1C4  1C5     1.4880  109.13   47.85  114.40   1.5087
IC   1C3   1C4   1C5  1O5     1.5315  114.40  -49.84  113.93   1.4175
IC   1C4   1C5   1O5  1C1     1.5087  113.93   51.43  114.13   1.4351
IC   1C5   1O5   1C1  1C2     1.4175  114.13  -51.82  112.62   1.5516
IC   1C4   1C5   1C6  1O6     1.5087  112.04 -173.06  110.28   1.3851
IC   1C1   1C2   1O2  1HO2     1.5516  117.26  -50.05  114.32   0.9181
IC   1C2   1C3   1O3  1HO3     1.4880  109.00  -28.48  103.99   0.9971
IC   1C3   1C4   1O4  1HO4     1.5315  103.58   55.55  110.36   0.9685
IC   1C5   1C6   1O6  1HO6     1.4718  110.28 -101.06  108.67   0.9667
IC   2C3  2C4  2O4  1C1    1.5010  117.73   72.71  118.66   1.4036  ! psi
IC   2C4  2O4  1C1  1O5    1.4919  118.66   48.64  109.48   1.4570  ! phi
IC   1O5  2O4 *1C1  1C2    1.4570  109.48  124.57  110.72   1.5065
IC   1O5  2O4 *1C1  1H1    1.4570  109.48 -116.61  107.55   1.1057
IC   2O1   2C2  *2C1   2H1     1.3899  110.90  120.10  104.58   1.0836
IC   2O1   2O5  *2C1   2C2     1.3899  108.62  122.10  110.88   1.5316
IC   2O2   2C3  *2C2   2H2     1.4594  108.12 -118.78  111.06   1.1375
IC   2O2   2C1  *2C2   2C3     1.4594  115.65 -125.60  113.28   1.4983
IC   2O3   2C4  *2C3   2H3     1.4071  113.48  122.06  103.39   1.0895
IC   2O3   2C2  *2C3   2C4     1.4071  108.48  124.18  109.26   1.5497
IC   2O4   2C5  *2C4   2H4     1.3940  111.12 -110.35  108.66   1.0857
IC   2O4   2C3  *2C4   2C5     1.3940  112.77 -129.39  115.62   1.5530
IC   2C6   2O5  *2C5   2H5     1.5597  111.17  120.85  110.98   1.1092
IC   2C6   2C4  *2C5   2O5     1.5597  109.90  122.92  110.30   1.4512
IC   2O6   2H62 *2C6   2H61    1.4589  116.11 -112.93  103.57   1.1467
IC   2O6   2C5  *2C6   2H62    1.4589  109.41 -135.95  118.22   1.0853
IC   2O5   2C1   2C2   2C3     1.4620  110.88   57.82  113.28   1.4983
IC   2C1   2C2   2C3   2C4     1.5316  113.28  -48.40  109.26   1.5497
IC   2C2   2C3   2C4   2C5     1.4983  109.26   45.07  115.62   1.5530
IC   2C3   2C4   2C5   2O5     1.5497  115.62  -49.19  110.30   1.4512
IC   2C4   2C5   2O5   2C1     1.5530  110.30   56.36  112.12   1.4620
IC   2C5   2O5   2C1   2C2     1.4512  112.12  -61.39  110.88   1.5316
IC   2C4   2C5   2C6   2O6     1.5530  109.90 -177.46  109.41   1.4589
IC   2O5   2C1   2O1   2HO1    1.4620  108.62   72.25  106.48   0.9328
IC   2C1   2C2   2O2   2HO2    1.5316  115.65  135.41  116.81   0.9527
IC   2C2   2C3   2O3   2HO3    1.4983  108.48  -71.46  120.86   0.9441
!IC   2C3   2C4   2O4   2HO4    1.5497  112.77   47.45  109.31   0.9911
IC   2C5   2C6   2O6   2HO6    1.5597  109.41  -54.60  118.82   0.95210
IC   2O5   2C1   2O1   C1      1.4302  103.27  -83.30  111.36   1.4262
IC   2C1   2O1   C1    C2      1.4465  111.36 -171.80  110.89   1.5408
IC   2O1   C1    C2    C3      1.4262  110.89 -178.19  111.72   1.5390
IC   C1    C2    C3    C4      1.5408  111.72  174.29  118.38   1.4860
IC   C2    C3    C4    C5      1.5390  118.38 -178.01  117.15   1.5882
IC   C3    C4    C5    C6      1.4860  117.15  176.92  116.91   1.5223
IC   C4    C5    C6    C7      1.5882  116.91  166.99  109.72   1.5200
IC   C5    C6    C7    C8      1.5223  109.72 -162.31  108.36   1.5091
IC   C6    C7    C8    C9      1.5223  109.72 -162.31  108.36   1.5091
IC   C7    C8    C9    C10     1.5223  109.72 -162.31  108.36   1.5091
IC   C8    C9    C10   C11     1.5223  109.72 -162.31  108.36   1.5091
IC   C9    C10   C11   C12     1.5223  109.72 -162.31  108.36   1.5091
IC   C10    C11   C12   C13     1.5223  109.72 -162.31  108.36   1.5091
IC   C2    2O1   *C1   H11   1.5408  110.89 -129.38  114.34   1.1088
IC   C2    2O1   *C1   H12   1.5408  110.89  108.27  111.44   1.1435
IC   C3    C1    *C2   H21   1.5390  111.72 -123.94  112.56   1.1329
IC   C3    C1    *C2   H22   1.5390  111.72  116.28  109.75   1.1147
IC   C4    C2    *C3   H31   1.4860  118.38 -120.46  104.87   1.1356
IC   C4    C2    *C3   H32   1.4860  118.38  116.67  103.64   1.1033
IC   C5    C3    *C4   H41   1.5882  117.15 -116.87  110.32   1.1073
IC   C5    C3    *C4   H42   1.5882  117.15  122.70  106.80   1.0580
IC   C6    C4    *C5   H51   1.5223  116.91 -119.49   97.60   1.1005
IC   C6    C4    *C5   H52   1.5223  116.91  124.24  109.65   1.1031
IC   C7    C5    *C6   H61   1.5200  109.72 -119.08  113.08   1.1315
IC   C7    C5    *C6   H62   1.5200  109.72  120.58  116.49   1.1004
IC   C8    C6    *C7   H71   1.5091  108.36 -122.67   97.37   1.1727
IC   C8    C6    *C7   H72   1.5091  108.36  126.14  108.14   1.1445
IC   C9    C7    *C8   H81   1.5091  108.36 -122.67   97.37   1.1727
IC   C9    C7    *C8   H82   1.5091  108.36  126.14  108.14   1.1445
IC   C10   C8    *C9   H91   1.5091  108.36 -122.67   97.37   1.1727
IC   C10   C8    *C9   H92   1.5091  108.36  126.14  108.14   1.1445
IC   C11   C9    *C10   H101   1.5091  108.36 -122.67   97.37   1.1727
IC   C11   C9    *C10   H102   1.5091  108.36  126.14  108.14   1.1445
IC   C12   C10   *C11   H111   1.5091  108.36 -122.67   97.37   1.1727
IC   C12   C10   *C11   H112   1.5091  108.36  126.14  108.14   1.1445
IC   C10    C11   C12    H121   1.5200  108.36   67.85  108.61   1.0625
IC   H121 C11   *C12   H122   1.0625  108.61 -118.96  114.90   1.1259
IC   C11    C12   C13    H131   1.5200  108.36   67.85  108.61   1.0625
IC   H131 C12   *C13   H132   1.0625  108.61 -118.96  114.90   1.1259
IC   H131 C12   *C13   H133   1.0625  108.61  126.50  111.01   1.1613
PATC FIRS NONE LAST NONE

RESI ADM             0.000  ! decyl-alpha-D-maltoside
!
GROU                        !
ATOM 1C1   CC3162    0.290  ! AGLC 4C1 alpha-D-glucose
ATOM 1H1   HCA1      0.090  !
ATOM 1C5   CC3163    0.110  !
ATOM 1H5   HCA1      0.090  !
ATOM 1O5   OC3C61   -0.400  !
GROU                        !
ATOM 1C2   CC3161    0.140  !
ATOM 1H2   HCA1      0.090  !
ATOM 1O2   OC311    -0.650  !
ATOM 1HO2  HCP1      0.420  !
GROU                        !
ATOM 1C3   CC3161    0.140  !
ATOM 1H3   HCA1      0.090  !
ATOM 1O3   OC311    -0.650  !
ATOM 1HO3  HCP1      0.420  !
GROU
ATOM 1C4   CC3161    0.140
ATOM 1H4   HCA1      0.090
ATOM 1O4   OC311    -0.650
ATOM 1HO4  HCP1      0.420
GROU
ATOM 1C6   CC321     0.050
ATOM 1H61  HCA2      0.090
ATOM 1H62  HCA2      0.090
ATOM 1O6   OC311    -0.650
ATOM 1HO6  HCP1      0.420
GROU                        ! AGLC
ATOM 2C1   CC3162    0.290  !
ATOM 2H1   HCA1      0.090  !
ATOM 2O1   OC301    -0.360  !
ATOM 2C5   CC3163    0.110  !
ATOM 2H5   HCA1      0.090  !
ATOM 2O5   OC3C61   -0.400  !
GROU                        !
ATOM 2C2   CC3161    0.140  !
ATOM 2H2   HCA1      0.090  !
ATOM 2O2   OC311    -0.650  !
ATOM 2HO2  HCP1      0.420  !
GROU                        !
ATOM 2C3   CC3161    0.140  !
ATOM 2H3   HCA1      0.090  !
ATOM 2O3   OC311    -0.650  !
ATOM 2HO3  HCP1      0.420  !
GROU
ATOM 2C4   CC3161    0.090  !
ATOM 2H4   HCA1      0.090
ATOM 2O4   OC301    -0.360  !
GROU
ATOM 2C6   CC321     0.050
ATOM 2H61  HCA2      0.090
ATOM 2H62  HCA2      0.090
ATOM 2O6   OC311    -0.650
ATOM 2HO6  HCP1      0.420
GROUP
ATOM C1    CTL2      0.00 !
ATOM H11   HAL2      0.09 !
ATOM H12   HAL2      0.09 !
GROUP
ATOM C2    CTL2     -0.18 !
ATOM H21   HAL2      0.09 !
ATOM H22   HAL2      0.09 !
GROUP
ATOM C3    CTL2     -0.18 !
ATOM H31   HAL2      0.09 !
ATOM H32   HAL2      0.09 !
GROUP
ATOM C4    CTL2     -0.18 !
ATOM H41   HAL2      0.09 !
ATOM H42   HAL2      0.09 !
GROUP
ATOM C5    CTL2     -0.18 !
ATOM H51   HAL2      0.09 !
ATOM H52   HAL2      0.09 !
GROUP
ATOM C6    CTL2     -0.18 !
ATOM H61   HAL2      0.09 !
ATOM H62   HAL2      0.09 !
GROUP
ATOM C7    CTL2     -0.18 !
ATOM H71   HAL2      0.09 !
ATOM H72   HAL2      0.09 !
GROUP
ATOM C8    CTL2     -0.18 !
ATOM H81   HAL2      0.09 !
ATOM H82   HAL2      0.09 !
GROUP
ATOM C9    CTL2     -0.18 !
ATOM H91   HAL2      0.09 !
ATOM H92   HAL2      0.09 !
GROUP
ATOM C10    CTL3    -0.27 !
ATOM H101   HAL3     0.09 !
ATOM H102   HAL3     0.09 !
ATOM H103   HAL3     0.09 !

BOND 1C1   1H1        1C1   1O5        1C1   1C2
BOND 1C2   1H2        1C2   1O2        1O2   1HO2       1C2   1C3        1C3   1H3
BOND 1C3   1O3        1O3   1HO3       1C3   1C4        1C4   1H4        1C4   1O4
BOND 1O4   1HO4       1C4   1C5        1C5   1H5        1C5   1C6        1C6   1H61
BOND 1C6   1H62       1C6   1O6        1O6   1HO6       1C5   1O5
BOND 2O4  1C1         2C1   2O1        2C1   2H1
BOND 2C1   2O5        2C1   2C2
BOND 2C2   2H2        2C2   2O2        2O2   2HO2       2C2   2C3        2C3   2H3
BOND 2C3   2O3        2O3   2HO3       2C3   2C4        2C4   2H4        2C4   2O4
BOND 2C4   2C5        2C5   2H5        2C5   2C6        2C6   2H61
BOND 2C6   2H62       2C6   2O6        2O6   2HO6       2C5   2O5
BOND 2O1  C1     C1   C2  
BOND C2   C3     C3   C4  
BOND C4   C5     C5   C6  
BOND C6   C7     C7   C8  
BOND C8   C9     C9   C10  
BOND C1   H11  C1   H12
BOND C2   H21  C2   H22
BOND C3   H31  C3   H32
BOND C4   H41  C4   H42
BOND C5   H51  C5   H52
BOND C6   H61  C6   H62
BOND C7   H71  C7   H72
BOND C8   H81  C8   H82
BOND C9   H91  C9   H92
BOND C10   H101  C10   H102  C10   H103

!    I    J    K    L      R(IK)   T(IKJ)    PHI   T(JKL)   R(KL)
IC   1O2   1C3  *1C2   1H2     1.4293  114.98 -108.39  100.80   1.0662
IC   1O2   1C1  *1C2   1C3     1.4293  117.26 -138.07  113.63   1.4880
IC   1O3   1C4  *1C3   1H3     1.4122  110.86  120.36  107.49   1.1219
IC   1O3   1C2  *1C3   1C4     1.4122  109.00  121.20  109.13   1.5315
IC   1O4   1C5  *1C4   1H4     1.4206  109.25 -124.20  109.65   1.1311
IC   1O4   1C3  *1C4   1C5     1.4206  103.58 -118.81  114.40   1.5087
IC   1C6   1O5  *1C5   1H5     1.4718  112.19  113.05  108.36   1.1212
IC   1C6   1C4  *1C5   1O5     1.4718  112.04  128.71  113.93   1.4175
IC   1O6  1H62  *1C6  1H61     1.3851  111.30 -112.76  100.96   1.1590
IC   1O6   1C5  *1C6  1H62     1.3851  110.28 -128.49  116.95   1.1067
IC   1O5   1C1   1C2  1C3     1.4351  112.62   51.83  113.63   1.4880
IC   1C1   1C2   1C3  1C4     1.5516  113.63  -48.48  109.13   1.5315
IC   1C2   1C3   1C4  1C5     1.4880  109.13   47.85  114.40   1.5087
IC   1C3   1C4   1C5  1O5     1.5315  114.40  -49.84  113.93   1.4175
IC   1C4   1C5   1O5  1C1     1.5087  113.93   51.43  114.13   1.4351
IC   1C5   1O5   1C1  1C2     1.4175  114.13  -51.82  112.62   1.5516
IC   1C4   1C5   1C6  1O6     1.5087  112.04 -173.06  110.28   1.3851
IC   1C1   1C2   1O2  1HO2     1.5516  117.26  -50.05  114.32   0.9181
IC   1C2   1C3   1O3  1HO3     1.4880  109.00  -28.48  103.99   0.9971
IC   1C3   1C4   1O4  1HO4     1.5315  103.58   55.55  110.36   0.9685
IC   1C5   1C6   1O6  1HO6     1.4718  110.28 -101.06  108.67   0.9667
IC   2C3  2C4  2O4  1C1    1.5010  117.73   72.71  118.66   1.4036  ! psi
IC   2C4  2O4  1C1  1O5    1.4919  118.66   48.64  109.48   1.4570  ! phi
IC   1O5  2O4 *1C1  1C2    1.4570  109.48  124.57  110.72   1.5065
IC   1O5  2O4 *1C1  1H1    1.4570  109.48 -116.61  107.55   1.1057
IC   2O1   2C2  *2C1   2H1     1.4077  108.33 -123.34  103.67   1.1200
IC   2O1   2O5  *2C1   2C2     1.4077  108.39 -119.83  112.62   1.5516
IC   2O2   2C3  *2C2   2H2     1.4293  114.98 -108.39  100.80   1.0662
IC   2O2   2C1  *2C2   2C3     1.4293  117.26 -138.07  113.63   1.4880
IC   2O3   2C4  *2C3   2H3     1.4122  110.86  120.36  107.49   1.1219
IC   2O3   2C2  *2C3   2C4     1.4122  109.00  121.20  109.13   1.5315
IC   2O4   2C5  *2C4   2H4     1.4206  109.25 -124.20  109.65   1.1311
IC   2O4   2C3  *2C4   2C5     1.4206  103.58 -118.81  114.40   1.5087
IC   2C6   2O5  *2C5   2H5     1.4718  112.19  113.05  108.36   1.1212
IC   2C6   2C4  *2C5   2O5     1.4718  112.04  128.71  113.93   1.4175
IC   2O6  2H62  *2C6  2H61     1.3851  111.30 -112.76  100.96   1.1590
IC   2O6   2C5  *2C6  2H62     1.3851  110.28 -128.49  116.95   1.1067
IC   2O5   2C1   2C2   2C3     1.4351  112.62   51.83  113.63   1.4880
IC   2C1   2C2   2C3   2C4     1.5516  113.63  -48.48  109.13   1.5315
IC   2C2   2C3   2C4   2C5     1.4880  109.13   47.85  114.40   1.5087
IC   2C3   2C4   2C5   2O5     1.5315  114.40  -49.84  113.93   1.4175
IC   2C4   2C5   2O5   2C1     1.5087  113.93   51.43  114.13   1.4351
IC   2C5   2O5   2C1   2C2     1.4175  114.13  -51.82  112.62   1.5516
IC   2C4   2C5   2C6   2O6     1.5087  112.04 -173.06  110.28   1.3851
!IC   2O5   2C1   2O1  2HO1     1.4351  108.39   47.62  101.41   0.9789
IC   2C1   2C2   2O2  2HO2     1.5516  117.26  -50.05  114.32   0.9181
IC   2C2   2C3   2O3  2HO3     1.4880  109.00  -28.48  103.99   0.9971
!IC   2C3   2C4   2O4  2HO4     1.5315  103.58   55.55  110.36   0.9685
IC   2C5   2C6   2O6  2HO6     1.4718  110.28 -101.06  108.67   0.9667
IC   2O5   2C1   2O1   C1      1.4302  103.27  120.00  111.36   1.4262
IC   2C1   2O1   C1    C2      1.4465  111.36 -171.80  110.89   1.5408
IC   2O1   C1    C2    C3      1.4262  110.89 -178.19  111.72   1.5390
IC   C1    C2    C3    C4      1.5408  111.72  174.29  118.38   1.4860
IC   C2    C3    C4    C5      1.5390  118.38 -178.01  117.15   1.5882
IC   C3    C4    C5    C6      1.4860  117.15  176.92  116.91   1.5223
IC   C4    C5    C6    C7      1.5882  116.91  166.99  109.72   1.5200
IC   C5    C6    C7    C8      1.5223  109.72 -162.31  108.36   1.5091
IC   C6    C7    C8    C9      1.5223  109.72 -162.31  108.36   1.5091
IC   C7    C8    C9    C10     1.5223  109.72 -162.31  108.36   1.5091
IC   C8    C9    C10   C11     1.5223  109.72 -162.31  108.36   1.5091
IC   C9    C10   C11   C12     1.5223  109.72 -162.31  108.36   1.5091
IC   C2    2O1   *C1   H11   1.5408  110.89 -129.38  114.34   1.1088
IC   C2    2O1   *C1   H12   1.5408  110.89  108.27  111.44   1.1435
IC   C3    C1    *C2   H21   1.5390  111.72 -123.94  112.56   1.1329
IC   C3    C1    *C2   H22   1.5390  111.72  116.28  109.75   1.1147
IC   C4    C2    *C3   H31   1.4860  118.38 -120.46  104.87   1.1356
IC   C4    C2    *C3   H32   1.4860  118.38  116.67  103.64   1.1033
IC   C5    C3    *C4   H41   1.5882  117.15 -116.87  110.32   1.1073
IC   C5    C3    *C4   H42   1.5882  117.15  122.70  106.80   1.0580
IC   C6    C4    *C5   H51   1.5223  116.91 -119.49   97.60   1.1005
IC   C6    C4    *C5   H52   1.5223  116.91  124.24  109.65   1.1031
IC   C7    C5    *C6   H61   1.5200  109.72 -119.08  113.08   1.1315
IC   C7    C5    *C6   H62   1.5200  109.72  120.58  116.49   1.1004
IC   C8    C6    *C7   H71   1.5091  108.36 -122.67   97.37   1.1727
IC   C8    C6    *C7   H72   1.5091  108.36  126.14  108.14   1.1445
IC   C9    C7    *C8   H81   1.5091  108.36 -122.67   97.37   1.1727
IC   C9    C7    *C8   H82   1.5091  108.36  126.14  108.14   1.1445
IC   C10   C8    *C9   H91   1.5091  108.36 -122.67   97.37   1.1727
IC   C10   C8    *C9   H92   1.5091  108.36  126.14  108.14   1.1445
IC   C8    C9    C10    H101   1.5200  108.36   67.85  108.61   1.0625
IC   H101 C9   *C10   H102   1.0625  108.61 -118.96  114.90   1.1259
IC   H101 C9   *C10   H103   1.0625  108.61  126.50  111.01   1.1613

PATC FIRS NONE LAST NONE

RESI BDM             0.000  ! decyl-beta-D-maltoside
!
GROU                        !
ATOM 1C1   CC3162    0.290  ! AGLC 4C1 alpha-D-glucose
ATOM 1H1   HCA1      0.090  !
ATOM 1C5   CC3163    0.110  !
ATOM 1H5   HCA1      0.090  !
ATOM 1O5   OC3C61   -0.400  !
GROU                        !
ATOM 1C2   CC3161    0.140  !
ATOM 1H2   HCA1      0.090  !
ATOM 1O2   OC311    -0.650  !
ATOM 1HO2  HCP1      0.420  !
GROU                        !
ATOM 1C3   CC3161    0.140  !
ATOM 1H3   HCA1      0.090  !
ATOM 1O3   OC311    -0.650  !
ATOM 1HO3  HCP1      0.420  !
GROU
ATOM 1C4   CC3161    0.140
ATOM 1H4   HCA1      0.090
ATOM 1O4   OC311    -0.650
ATOM 1HO4  HCP1      0.420
GROU
ATOM 1C6   CC321     0.050
ATOM 1H61  HCA2      0.090
ATOM 1H62  HCA2      0.090
ATOM 1O6   OC311    -0.650
ATOM 1HO6  HCP1      0.420
!                           ! 
GROU                        ! BGLC
ATOM 2C1   CC3162    0.290  !
ATOM 2H1   HCA1      0.090  !
ATOM 2O1   OC301    -0.360  !
ATOM 2C5   CC3163    0.110  !
ATOM 2H5   HCA1      0.090  !
ATOM 2O5   OC3C61   -0.400  !
GROU                        !
ATOM 2C2   CC3161    0.140  !
ATOM 2H2   HCA1      0.090  !
ATOM 2O2   OC311    -0.650  !
ATOM 2HO2  HCP1      0.420  !
GROU                        !
ATOM 2C3   CC3161    0.140  !
ATOM 2H3   HCA1      0.090  !
ATOM 2O3   OC311    -0.650  !
ATOM 2HO3  HCP1      0.420  !
GROU
ATOM 2C4   CC3161    0.090  !
ATOM 2H4   HCA1      0.090
ATOM 2O4   OC301    -0.360  !
GROU
ATOM 2C6   CC321     0.050
ATOM 2H61  HCA2      0.090
ATOM 2H62  HCA2      0.090
ATOM 2O6   OC311    -0.650
ATOM 2HO6  HCP1      0.420
!
GROUP
ATOM C1    CTL2      0.00 !
ATOM H11   HAL2      0.09 !
ATOM H12   HAL2      0.09 !
GROUP
ATOM C2    CTL2     -0.18 !
ATOM H21   HAL2      0.09 !
ATOM H22   HAL2      0.09 !
GROUP
ATOM C3    CTL2     -0.18 !
ATOM H31   HAL2      0.09 !
ATOM H32   HAL2      0.09 !
GROUP
ATOM C4    CTL2     -0.18 !
ATOM H41   HAL2      0.09 !
ATOM H42   HAL2      0.09 !
GROUP
ATOM C5    CTL2     -0.18 !
ATOM H51   HAL2      0.09 !
ATOM H52   HAL2      0.09 !
GROUP
ATOM C6    CTL2     -0.18 !
ATOM H61   HAL2      0.09 !
ATOM H62   HAL2      0.09 !
GROUP
ATOM C7    CTL2     -0.18 !
ATOM H71   HAL2      0.09 !
ATOM H72   HAL2      0.09 !
GROUP
ATOM C8    CTL2     -0.18 !
ATOM H81   HAL2      0.09 !
ATOM H82   HAL2      0.09 !
GROUP
ATOM C9    CTL2     -0.18 !
ATOM H91   HAL2      0.09 !
ATOM H92   HAL2      0.09 !
GROUP
ATOM C10    CTL3    -0.27 !
ATOM H101   HAL3     0.09 !
ATOM H102   HAL3     0.09 !
ATOM H103   HAL3     0.09 !

BOND 1C1   1H1        1C1   1O5        1C1   1C2
BOND 1C2   1H2        1C2   1O2        1O2   1HO2       1C2   1C3        1C3   1H3
BOND 1C3   1O3        1O3   1HO3       1C3   1C4        1C4   1H4        1C4   1O4
BOND 1O4   1HO4       1C4   1C5        1C5   1H5        1C5   1C6        1C6   1H61
BOND 1C6   1H62       1C6   1O6        1O6   1HO6       1C5   1O5
BOND 2O4  1C1         2C1   2O1        2C1   2H1
BOND 2C1   2O5        2C1   2C2
BOND 2C2   2H2        2C2   2O2        2O2   2HO2       2C2   2C3        2C3   2H3
BOND 2C3   2O3        2O3   2HO3       2C3   2C4        2C4   2H4        2C4   2O4
BOND 2C4   2C5        2C5   2H5        2C5   2C6        2C6   2H61
BOND 2C6   2H62       2C6   2O6        2O6   2HO6       2C5   2O5
BOND 2O1  C1     C1   C2  
BOND C2   C3     C3   C4  
BOND C4   C5     C5   C6  
BOND C6   C7     C7   C8  
BOND C8   C9     C9   C10  
BOND C1   H11  C1   H12
BOND C2   H21  C2   H22
BOND C3   H31  C3   H32
BOND C4   H41  C4   H42
BOND C5   H51  C5   H52
BOND C6   H61  C6   H62
BOND C7   H71  C7   H72
BOND C8   H81  C8   H82
BOND C9   H91  C9   H92
BOND C10   H101  C10   H102  C10   H103

!    I    J    K    L      R(IK)   T(IKJ)    PHI   T(JKL)   R(KL)
IC   1O2   1C3  *1C2   1H2     1.4293  114.98 -108.39  100.80   1.0662
IC   1O2   1C1  *1C2   1C3     1.4293  117.26 -138.07  113.63   1.4880
IC   1O3   1C4  *1C3   1H3     1.4122  110.86  120.36  107.49   1.1219
IC   1O3   1C2  *1C3   1C4     1.4122  109.00  121.20  109.13   1.5315
IC   1O4   1C5  *1C4   1H4     1.4206  109.25 -124.20  109.65   1.1311
IC   1O4   1C3  *1C4   1C5     1.4206  103.58 -118.81  114.40   1.5087
IC   1C6   1O5  *1C5   1H5     1.4718  112.19  113.05  108.36   1.1212
IC   1C6   1C4  *1C5   1O5     1.4718  112.04  128.71  113.93   1.4175
IC   1O6  1H62  *1C6  1H61     1.3851  111.30 -112.76  100.96   1.1590
IC   1O6   1C5  *1C6  1H62     1.3851  110.28 -128.49  116.95   1.1067
IC   1O5   1C1   1C2  1C3     1.4351  112.62   51.83  113.63   1.4880
IC   1C1   1C2   1C3  1C4     1.5516  113.63  -48.48  109.13   1.5315
IC   1C2   1C3   1C4  1C5     1.4880  109.13   47.85  114.40   1.5087
IC   1C3   1C4   1C5  1O5     1.5315  114.40  -49.84  113.93   1.4175
IC   1C4   1C5   1O5  1C1     1.5087  113.93   51.43  114.13   1.4351
IC   1C5   1O5   1C1  1C2     1.4175  114.13  -51.82  112.62   1.5516
IC   1C4   1C5   1C6  1O6     1.5087  112.04 -173.06  110.28   1.3851
IC   1C1   1C2   1O2  1HO2     1.5516  117.26  -50.05  114.32   0.9181
IC   1C2   1C3   1O3  1HO3     1.4880  109.00  -28.48  103.99   0.9971
IC   1C3   1C4   1O4  1HO4     1.5315  103.58   55.55  110.36   0.9685
IC   1C5   1C6   1O6  1HO6     1.4718  110.28 -101.06  108.67   0.9667
IC   2C3  2C4  2O4  1C1    1.5010  117.73   72.71  118.66   1.4036  ! psi
IC   2C4  2O4  1C1  1O5    1.4919  118.66   48.64  109.48   1.4570  ! phi
IC   1O5  2O4 *1C1  1C2    1.4570  109.48  124.57  110.72   1.5065
IC   1O5  2O4 *1C1  1H1    1.4570  109.48 -116.61  107.55   1.1057
IC   2O1   2C2  *2C1   2H1     1.3899  110.90  120.10  104.58   1.0836
IC   2O1   2O5  *2C1   2C2     1.3899  108.62  122.10  110.88   1.5316
IC   2O2   2C3  *2C2   2H2     1.4594  108.12 -118.78  111.06   1.1375
IC   2O2   2C1  *2C2   2C3     1.4594  115.65 -125.60  113.28   1.4983
IC   2O3   2C4  *2C3   2H3     1.4071  113.48  122.06  103.39   1.0895
IC   2O3   2C2  *2C3   2C4     1.4071  108.48  124.18  109.26   1.5497
IC   2O4   2C5  *2C4   2H4     1.3940  111.12 -110.35  108.66   1.0857
IC   2O4   2C3  *2C4   2C5     1.3940  112.77 -129.39  115.62   1.5530
IC   2C6   2O5  *2C5   2H5     1.5597  111.17  120.85  110.98   1.1092
IC   2C6   2C4  *2C5   2O5     1.5597  109.90  122.92  110.30   1.4512
IC   2O6   2H62 *2C6   2H61    1.4589  116.11 -112.93  103.57   1.1467
IC   2O6   2C5  *2C6   2H62    1.4589  109.41 -135.95  118.22   1.0853
IC   2O5   2C1   2C2   2C3     1.4620  110.88   57.82  113.28   1.4983
IC   2C1   2C2   2C3   2C4     1.5316  113.28  -48.40  109.26   1.5497
IC   2C2   2C3   2C4   2C5     1.4983  109.26   45.07  115.62   1.5530
IC   2C3   2C4   2C5   2O5     1.5497  115.62  -49.19  110.30   1.4512
IC   2C4   2C5   2O5   2C1     1.5530  110.30   56.36  112.12   1.4620
IC   2C5   2O5   2C1   2C2     1.4512  112.12  -61.39  110.88   1.5316
IC   2C4   2C5   2C6   2O6     1.5530  109.90 -177.46  109.41   1.4589
IC   2O5   2C1   2O1   2HO1    1.4620  108.62   72.25  106.48   0.9328
IC   2C1   2C2   2O2   2HO2    1.5316  115.65  135.41  116.81   0.9527
IC   2C2   2C3   2O3   2HO3    1.4983  108.48  -71.46  120.86   0.9441
!IC   2C3   2C4   2O4   2HO4    1.5497  112.77   47.45  109.31   0.9911
IC   2C5   2C6   2O6   2HO6    1.5597  109.41  -54.60  118.82   0.95210
IC   2O5   2C1   2O1   C1      1.4302  103.27  -83.30  111.36   1.4262
IC   2C1   2O1   C1    C2      1.4465  111.36 -171.80  110.89   1.5408
IC   2O1   C1    C2    C3      1.4262  110.89 -178.19  111.72   1.5390
IC   C1    C2    C3    C4      1.5408  111.72  174.29  118.38   1.4860
IC   C2    C3    C4    C5      1.5390  118.38 -178.01  117.15   1.5882
IC   C3    C4    C5    C6      1.4860  117.15  176.92  116.91   1.5223
IC   C4    C5    C6    C7      1.5882  116.91  166.99  109.72   1.5200
IC   C5    C6    C7    C8      1.5223  109.72 -162.31  108.36   1.5091
IC   C6    C7    C8    C9      1.5223  109.72 -162.31  108.36   1.5091
IC   C7    C8    C9    C10     1.5223  109.72 -162.31  108.36   1.5091
IC   C8    C9    C10   C11     1.5223  109.72 -162.31  108.36   1.5091
IC   C9    C10   C11   C12     1.5223  109.72 -162.31  108.36   1.5091
IC   C2    2O1   *C1   H11   1.5408  110.89 -129.38  114.34   1.1088
IC   C2    2O1   *C1   H12   1.5408  110.89  108.27  111.44   1.1435
IC   C3    C1    *C2   H21   1.5390  111.72 -123.94  112.56   1.1329
IC   C3    C1    *C2   H22   1.5390  111.72  116.28  109.75   1.1147
IC   C4    C2    *C3   H31   1.4860  118.38 -120.46  104.87   1.1356
IC   C4    C2    *C3   H32   1.4860  118.38  116.67  103.64   1.1033
IC   C5    C3    *C4   H41   1.5882  117.15 -116.87  110.32   1.1073
IC   C5    C3    *C4   H42   1.5882  117.15  122.70  106.80   1.0580
IC   C6    C4    *C5   H51   1.5223  116.91 -119.49   97.60   1.1005
IC   C6    C4    *C5   H52   1.5223  116.91  124.24  109.65   1.1031
IC   C7    C5    *C6   H61   1.5200  109.72 -119.08  113.08   1.1315
IC   C7    C5    *C6   H62   1.5200  109.72  120.58  116.49   1.1004
IC   C8    C6    *C7   H71   1.5091  108.36 -122.67   97.37   1.1727
IC   C8    C6    *C7   H72   1.5091  108.36  126.14  108.14   1.1445
IC   C9    C7    *C8   H81   1.5091  108.36 -122.67   97.37   1.1727
IC   C9    C7    *C8   H82   1.5091  108.36  126.14  108.14   1.1445
IC   C10   C8    *C9   H91   1.5091  108.36 -122.67   97.37   1.1727
IC   C10   C8    *C9   H92   1.5091  108.36  126.14  108.14   1.1445
IC   C8    C9   C10    H101   1.5200  108.36   67.85  108.61   1.0625
IC   H101 C9   *C10   H102   1.0625  108.61 -118.96  114.90   1.1259
IC   H101 C9   *C10   H103   1.0625  108.61  126.50  111.01   1.1613
PATC FIRS NONE LAST NONE


RESI AOM             0.000  ! octyl-alpha-D-maltoside
!
GROU                        !
ATOM 1C1   CC3162    0.290  ! AGLC 4C1 alpha-D-glucose
ATOM 1H1   HCA1      0.090  !
ATOM 1C5   CC3163    0.110  !
ATOM 1H5   HCA1      0.090  !
ATOM 1O5   OC3C61   -0.400  !
GROU                        !
ATOM 1C2   CC3161    0.140  !
ATOM 1H2   HCA1      0.090  !
ATOM 1O2   OC311    -0.650  !
ATOM 1HO2  HCP1      0.420  !
GROU                        !
ATOM 1C3   CC3161    0.140  !
ATOM 1H3   HCA1      0.090  !
ATOM 1O3   OC311    -0.650  !
ATOM 1HO3  HCP1      0.420  !
GROU
ATOM 1C4   CC3161    0.140
ATOM 1H4   HCA1      0.090
ATOM 1O4   OC311    -0.650
ATOM 1HO4  HCP1      0.420
GROU
ATOM 1C6   CC321     0.050
ATOM 1H61  HCA2      0.090
ATOM 1H62  HCA2      0.090
ATOM 1O6   OC311    -0.650
ATOM 1HO6  HCP1      0.420
GROU                        ! AGLC
ATOM 2C1   CC3162    0.290  !
ATOM 2H1   HCA1      0.090  !
ATOM 2O1   OC301    -0.360  !
ATOM 2C5   CC3163    0.110  !
ATOM 2H5   HCA1      0.090  !
ATOM 2O5   OC3C61   -0.400  !
GROU                        !
ATOM 2C2   CC3161    0.140  !
ATOM 2H2   HCA1      0.090  !
ATOM 2O2   OC311    -0.650  !
ATOM 2HO2  HCP1      0.420  !
GROU                        !
ATOM 2C3   CC3161    0.140  !
ATOM 2H3   HCA1      0.090  !
ATOM 2O3   OC311    -0.650  !
ATOM 2HO3  HCP1      0.420  !
GROU
ATOM 2C4   CC3161    0.090  !
ATOM 2H4   HCA1      0.090
ATOM 2O4   OC301    -0.360  !
GROU
ATOM 2C6   CC321     0.050
ATOM 2H61  HCA2      0.090
ATOM 2H62  HCA2      0.090
ATOM 2O6   OC311    -0.650
ATOM 2HO6  HCP1      0.420
GROUP
ATOM C1    CTL2      0.00 !
ATOM H11   HAL2      0.09 !
ATOM H12   HAL2      0.09 !
GROUP
ATOM C2    CTL2     -0.18 !
ATOM H21   HAL2      0.09 !
ATOM H22   HAL2      0.09 !
GROUP
ATOM C3    CTL2     -0.18 !
ATOM H31   HAL2      0.09 !
ATOM H32   HAL2      0.09 !
GROUP
ATOM C4    CTL2     -0.18 !
ATOM H41   HAL2      0.09 !
ATOM H42   HAL2      0.09 !
GROUP
ATOM C5    CTL2     -0.18 !
ATOM H51   HAL2      0.09 !
ATOM H52   HAL2      0.09 !
GROUP
ATOM C6    CTL2     -0.18 !
ATOM H61   HAL2      0.09 !
ATOM H62   HAL2      0.09 !
GROUP
ATOM C7    CTL2     -0.18 !
ATOM H71   HAL2      0.09 !
ATOM H72   HAL2      0.09 !
GROUP
ATOM C8    CTL3    -0.27 !
ATOM H81   HAL3     0.09 !
ATOM H82   HAL3     0.09 !
ATOM H83   HAL3     0.09 !

BOND 1C1   1H1        1C1   1O5        1C1   1C2
BOND 1C2   1H2        1C2   1O2        1O2   1HO2       1C2   1C3        1C3   1H3
BOND 1C3   1O3        1O3   1HO3       1C3   1C4        1C4   1H4        1C4   1O4
BOND 1O4   1HO4       1C4   1C5        1C5   1H5        1C5   1C6        1C6   1H61
BOND 1C6   1H62       1C6   1O6        1O6   1HO6       1C5   1O5
BOND 2O4  1C1         2C1   2O1        2C1   2H1
BOND 2C1   2O5        2C1   2C2
BOND 2C2   2H2        2C2   2O2        2O2   2HO2       2C2   2C3        2C3   2H3
BOND 2C3   2O3        2O3   2HO3       2C3   2C4        2C4   2H4        2C4   2O4
BOND 2C4   2C5        2C5   2H5        2C5   2C6        2C6   2H61
BOND 2C6   2H62       2C6   2O6        2O6   2HO6       2C5   2O5
BOND 2O1  C1     C1   C2  
BOND C2   C3     C3   C4  
BOND C4   C5     C5   C6  
BOND C6   C7     C7   C8  
BOND C1   H11  C1   H12
BOND C2   H21  C2   H22
BOND C3   H31  C3   H32
BOND C4   H41  C4   H42
BOND C5   H51  C5   H52
BOND C6   H61  C6   H62
BOND C7   H71  C7   H72
BOND C8   H81  C8   H82  C8   H83

!    I    J    K    L      R(IK)   T(IKJ)    PHI   T(JKL)   R(KL)
IC   1O2   1C3  *1C2   1H2     1.4293  114.98 -108.39  100.80   1.0662
IC   1O2   1C1  *1C2   1C3     1.4293  117.26 -138.07  113.63   1.4880
IC   1O3   1C4  *1C3   1H3     1.4122  110.86  120.36  107.49   1.1219
IC   1O3   1C2  *1C3   1C4     1.4122  109.00  121.20  109.13   1.5315
IC   1O4   1C5  *1C4   1H4     1.4206  109.25 -124.20  109.65   1.1311
IC   1O4   1C3  *1C4   1C5     1.4206  103.58 -118.81  114.40   1.5087
IC   1C6   1O5  *1C5   1H5     1.4718  112.19  113.05  108.36   1.1212
IC   1C6   1C4  *1C5   1O5     1.4718  112.04  128.71  113.93   1.4175
IC   1O6  1H62  *1C6  1H61     1.3851  111.30 -112.76  100.96   1.1590
IC   1O6   1C5  *1C6  1H62     1.3851  110.28 -128.49  116.95   1.1067
IC   1O5   1C1   1C2  1C3     1.4351  112.62   51.83  113.63   1.4880
IC   1C1   1C2   1C3  1C4     1.5516  113.63  -48.48  109.13   1.5315
IC   1C2   1C3   1C4  1C5     1.4880  109.13   47.85  114.40   1.5087
IC   1C3   1C4   1C5  1O5     1.5315  114.40  -49.84  113.93   1.4175
IC   1C4   1C5   1O5  1C1     1.5087  113.93   51.43  114.13   1.4351
IC   1C5   1O5   1C1  1C2     1.4175  114.13  -51.82  112.62   1.5516
IC   1C4   1C5   1C6  1O6     1.5087  112.04 -173.06  110.28   1.3851
IC   1C1   1C2   1O2  1HO2     1.5516  117.26  -50.05  114.32   0.9181
IC   1C2   1C3   1O3  1HO3     1.4880  109.00  -28.48  103.99   0.9971
IC   1C3   1C4   1O4  1HO4     1.5315  103.58   55.55  110.36   0.9685
IC   1C5   1C6   1O6  1HO6     1.4718  110.28 -101.06  108.67   0.9667
IC   2C3  2C4  2O4  1C1    1.5010  117.73   72.71  118.66   1.4036  ! psi
IC   2C4  2O4  1C1  1O5    1.4919  118.66   48.64  109.48   1.4570  ! phi
IC   1O5  2O4 *1C1  1C2    1.4570  109.48  124.57  110.72   1.5065
IC   1O5  2O4 *1C1  1H1    1.4570  109.48 -116.61  107.55   1.1057
IC   2O1   2C2  *2C1   2H1     1.4077  108.33 -123.34  103.67   1.1200
IC   2O1   2O5  *2C1   2C2     1.4077  108.39 -119.83  112.62   1.5516
IC   2O2   2C3  *2C2   2H2     1.4293  114.98 -108.39  100.80   1.0662
IC   2O2   2C1  *2C2   2C3     1.4293  117.26 -138.07  113.63   1.4880
IC   2O3   2C4  *2C3   2H3     1.4122  110.86  120.36  107.49   1.1219
IC   2O3   2C2  *2C3   2C4     1.4122  109.00  121.20  109.13   1.5315
IC   2O4   2C5  *2C4   2H4     1.4206  109.25 -124.20  109.65   1.1311
IC   2O4   2C3  *2C4   2C5     1.4206  103.58 -118.81  114.40   1.5087
IC   2C6   2O5  *2C5   2H5     1.4718  112.19  113.05  108.36   1.1212
IC   2C6   2C4  *2C5   2O5     1.4718  112.04  128.71  113.93   1.4175
IC   2O6  2H62  *2C6  2H61     1.3851  111.30 -112.76  100.96   1.1590
IC   2O6   2C5  *2C6  2H62     1.3851  110.28 -128.49  116.95   1.1067
IC   2O5   2C1   2C2   2C3     1.4351  112.62   51.83  113.63   1.4880
IC   2C1   2C2   2C3   2C4     1.5516  113.63  -48.48  109.13   1.5315
IC   2C2   2C3   2C4   2C5     1.4880  109.13   47.85  114.40   1.5087
IC   2C3   2C4   2C5   2O5     1.5315  114.40  -49.84  113.93   1.4175
IC   2C4   2C5   2O5   2C1     1.5087  113.93   51.43  114.13   1.4351
IC   2C5   2O5   2C1   2C2     1.4175  114.13  -51.82  112.62   1.5516
IC   2C4   2C5   2C6   2O6     1.5087  112.04 -173.06  110.28   1.3851
!IC   2O5   2C1   2O1  2HO1     1.4351  108.39   47.62  101.41   0.9789
IC   2C1   2C2   2O2  2HO2     1.5516  117.26  -50.05  114.32   0.9181
IC   2C2   2C3   2O3  2HO3     1.4880  109.00  -28.48  103.99   0.9971
!IC   2C3   2C4   2O4  2HO4     1.5315  103.58   55.55  110.36   0.9685
IC   2C5   2C6   2O6  2HO6     1.4718  110.28 -101.06  108.67   0.9667
IC   2O5   2C1   2O1   C1      1.4302  103.27  120.00  111.36   1.4262
IC   2C1   2O1   C1    C2      1.4465  111.36 -171.80  110.89   1.5408
IC   2O1   C1    C2    C3      1.4262  110.89 -178.19  111.72   1.5390
IC   C1    C2    C3    C4      1.5408  111.72  174.29  118.38   1.4860
IC   C2    C3    C4    C5      1.5390  118.38 -178.01  117.15   1.5882
IC   C3    C4    C5    C6      1.4860  117.15  176.92  116.91   1.5223
IC   C4    C5    C6    C7      1.5882  116.91  166.99  109.72   1.5200
IC   C5    C6    C7    C8      1.5223  109.72 -162.31  108.36   1.5091
IC   C2    2O1   *C1   H11   1.5408  110.89 -129.38  114.34   1.1088
IC   C2    2O1   *C1   H12   1.5408  110.89  108.27  111.44   1.1435
IC   C3    C1    *C2   H21   1.5390  111.72 -123.94  112.56   1.1329
IC   C3    C1    *C2   H22   1.5390  111.72  116.28  109.75   1.1147
IC   C4    C2    *C3   H31   1.4860  118.38 -120.46  104.87   1.1356
IC   C4    C2    *C3   H32   1.4860  118.38  116.67  103.64   1.1033
IC   C5    C3    *C4   H41   1.5882  117.15 -116.87  110.32   1.1073
IC   C5    C3    *C4   H42   1.5882  117.15  122.70  106.80   1.0580
IC   C6    C4    *C5   H51   1.5223  116.91 -119.49   97.60   1.1005
IC   C6    C4    *C5   H52   1.5223  116.91  124.24  109.65   1.1031
IC   C7    C5    *C6   H61   1.5200  109.72 -119.08  113.08   1.1315
IC   C7    C5    *C6   H62   1.5200  109.72  120.58  116.49   1.1004
IC   C8    C6    *C7   H71   1.5091  108.36 -122.67   97.37   1.1727
IC   C8    C6    *C7   H72   1.5091  108.36  126.14  108.14   1.1445
IC   C6    C7     C8   H81   1.5200  108.36   67.85  108.61   1.0625
IC   H81   C7    *C8   H82   1.0625  108.61 -118.96  114.90   1.1259
IC   H81   C7    *C8   H83   1.0625  108.61  126.50  111.01   1.1613
PATC FIRS NONE LAST NONE

RESI BOM             0.000  ! octyl-beta-D-maltoside
!
GROU                        !
ATOM 1C1   CC3162    0.290  ! AGLC 4C1 alpha-D-glucose
ATOM 1H1   HCA1      0.090  !
ATOM 1C5   CC3163    0.110  !
ATOM 1H5   HCA1      0.090  !
ATOM 1O5   OC3C61   -0.400  !
GROU                        !
ATOM 1C2   CC3161    0.140  !
ATOM 1H2   HCA1      0.090  !
ATOM 1O2   OC311    -0.650  !
ATOM 1HO2  HCP1      0.420  !
GROU                        !
ATOM 1C3   CC3161    0.140  !
ATOM 1H3   HCA1      0.090  !
ATOM 1O3   OC311    -0.650  !
ATOM 1HO3  HCP1      0.420  !
GROU
ATOM 1C4   CC3161    0.140
ATOM 1H4   HCA1      0.090
ATOM 1O4   OC311    -0.650
ATOM 1HO4  HCP1      0.420
GROU
ATOM 1C6   CC321     0.050
ATOM 1H61  HCA2      0.090
ATOM 1H62  HCA2      0.090
ATOM 1O6   OC311    -0.650
ATOM 1HO6  HCP1      0.420
!                           ! 
GROU                        ! BGLC
ATOM 2C1   CC3162    0.290  !
ATOM 2H1   HCA1      0.090  !
ATOM 2O1   OC301    -0.360  !
ATOM 2C5   CC3163    0.110  !
ATOM 2H5   HCA1      0.090  !
ATOM 2O5   OC3C61   -0.400  !
GROU                        !
ATOM 2C2   CC3161    0.140  !
ATOM 2H2   HCA1      0.090  !
ATOM 2O2   OC311    -0.650  !
ATOM 2HO2  HCP1      0.420  !
GROU                        !
ATOM 2C3   CC3161    0.140  !
ATOM 2H3   HCA1      0.090  !
ATOM 2O3   OC311    -0.650  !
ATOM 2HO3  HCP1      0.420  !
GROU
ATOM 2C4   CC3161    0.090  !
ATOM 2H4   HCA1      0.090
ATOM 2O4   OC301    -0.360  !
GROU
ATOM 2C6   CC321     0.050
ATOM 2H61  HCA2      0.090
ATOM 2H62  HCA2      0.090
ATOM 2O6   OC311    -0.650
ATOM 2HO6  HCP1      0.420
!
GROUP
ATOM C1    CTL2      0.00 !
ATOM H11   HAL2      0.09 !
ATOM H12   HAL2      0.09 !
GROUP
ATOM C2    CTL2     -0.18 !
ATOM H21   HAL2      0.09 !
ATOM H22   HAL2      0.09 !
GROUP
ATOM C3    CTL2     -0.18 !
ATOM H31   HAL2      0.09 !
ATOM H32   HAL2      0.09 !
GROUP
ATOM C4    CTL2     -0.18 !
ATOM H41   HAL2      0.09 !
ATOM H42   HAL2      0.09 !
GROUP
ATOM C5    CTL2     -0.18 !
ATOM H51   HAL2      0.09 !
ATOM H52   HAL2      0.09 !
GROUP
ATOM C6    CTL2     -0.18 !
ATOM H61   HAL2      0.09 !
ATOM H62   HAL2      0.09 !
GROUP
ATOM C7    CTL2     -0.18 !
ATOM H71   HAL2      0.09 !
ATOM H72   HAL2      0.09 !
GROUP
ATOM C8    CTL3    -0.27 !
ATOM H81   HAL3     0.09 !
ATOM H82   HAL3     0.09 !
ATOM H83   HAL3     0.09 !

BOND 1C1   1H1        1C1   1O5        1C1   1C2
BOND 1C2   1H2        1C2   1O2        1O2   1HO2       1C2   1C3        1C3   1H3
BOND 1C3   1O3        1O3   1HO3       1C3   1C4        1C4   1H4        1C4   1O4
BOND 1O4   1HO4       1C4   1C5        1C5   1H5        1C5   1C6        1C6   1H61
BOND 1C6   1H62       1C6   1O6        1O6   1HO6       1C5   1O5
BOND 2O4  1C1         2C1   2O1        2C1   2H1
BOND 2C1   2O5        2C1   2C2
BOND 2C2   2H2        2C2   2O2        2O2   2HO2       2C2   2C3        2C3   2H3
BOND 2C3   2O3        2O3   2HO3       2C3   2C4        2C4   2H4        2C4   2O4
BOND 2C4   2C5        2C5   2H5        2C5   2C6        2C6   2H61
BOND 2C6   2H62       2C6   2O6        2O6   2HO6       2C5   2O5
BOND 2O1  C1     C1   C2  
BOND C2   C3     C3   C4  
BOND C4   C5     C5   C6  
BOND C6   C7     C7   C8  
BOND C1   H11  C1   H12
BOND C2   H21  C2   H22
BOND C3   H31  C3   H32
BOND C4   H41  C4   H42
BOND C5   H51  C5   H52
BOND C6   H61  C6   H62
BOND C7   H71  C7   H72
BOND C8   H81  C8   H82  C8   H83

!    I    J    K    L      R(IK)   T(IKJ)    PHI   T(JKL)   R(KL)
IC   1O2   1C3  *1C2   1H2     1.4293  114.98 -108.39  100.80   1.0662
IC   1O2   1C1  *1C2   1C3     1.4293  117.26 -138.07  113.63   1.4880
IC   1O3   1C4  *1C3   1H3     1.4122  110.86  120.36  107.49   1.1219
IC   1O3   1C2  *1C3   1C4     1.4122  109.00  121.20  109.13   1.5315
IC   1O4   1C5  *1C4   1H4     1.4206  109.25 -124.20  109.65   1.1311
IC   1O4   1C3  *1C4   1C5     1.4206  103.58 -118.81  114.40   1.5087
IC   1C6   1O5  *1C5   1H5     1.4718  112.19  113.05  108.36   1.1212
IC   1C6   1C4  *1C5   1O5     1.4718  112.04  128.71  113.93   1.4175
IC   1O6  1H62  *1C6  1H61     1.3851  111.30 -112.76  100.96   1.1590
IC   1O6   1C5  *1C6  1H62     1.3851  110.28 -128.49  116.95   1.1067
IC   1O5   1C1   1C2  1C3     1.4351  112.62   51.83  113.63   1.4880
IC   1C1   1C2   1C3  1C4     1.5516  113.63  -48.48  109.13   1.5315
IC   1C2   1C3   1C4  1C5     1.4880  109.13   47.85  114.40   1.5087
IC   1C3   1C4   1C5  1O5     1.5315  114.40  -49.84  113.93   1.4175
IC   1C4   1C5   1O5  1C1     1.5087  113.93   51.43  114.13   1.4351
IC   1C5   1O5   1C1  1C2     1.4175  114.13  -51.82  112.62   1.5516
IC   1C4   1C5   1C6  1O6     1.5087  112.04 -173.06  110.28   1.3851
IC   1C1   1C2   1O2  1HO2     1.5516  117.26  -50.05  114.32   0.9181
IC   1C2   1C3   1O3  1HO3     1.4880  109.00  -28.48  103.99   0.9971
IC   1C3   1C4   1O4  1HO4     1.5315  103.58   55.55  110.36   0.9685
IC   1C5   1C6   1O6  1HO6     1.4718  110.28 -101.06  108.67   0.9667
IC   2C3  2C4  2O4  1C1    1.5010  117.73   72.71  118.66   1.4036  ! psi
IC   2C4  2O4  1C1  1O5    1.4919  118.66   48.64  109.48   1.4570  ! phi
IC   1O5  2O4 *1C1  1C2    1.4570  109.48  124.57  110.72   1.5065
IC   1O5  2O4 *1C1  1H1    1.4570  109.48 -116.61  107.55   1.1057
IC   2O1   2C2  *2C1   2H1     1.3899  110.90  120.10  104.58   1.0836
IC   2O1   2O5  *2C1   2C2     1.3899  108.62  122.10  110.88   1.5316
IC   2O2   2C3  *2C2   2H2     1.4594  108.12 -118.78  111.06   1.1375
IC   2O2   2C1  *2C2   2C3     1.4594  115.65 -125.60  113.28   1.4983
IC   2O3   2C4  *2C3   2H3     1.4071  113.48  122.06  103.39   1.0895
IC   2O3   2C2  *2C3   2C4     1.4071  108.48  124.18  109.26   1.5497
IC   2O4   2C5  *2C4   2H4     1.3940  111.12 -110.35  108.66   1.0857
IC   2O4   2C3  *2C4   2C5     1.3940  112.77 -129.39  115.62   1.5530
IC   2C6   2O5  *2C5   2H5     1.5597  111.17  120.85  110.98   1.1092
IC   2C6   2C4  *2C5   2O5     1.5597  109.90  122.92  110.30   1.4512
IC   2O6   2H62 *2C6   2H61    1.4589  116.11 -112.93  103.57   1.1467
IC   2O6   2C5  *2C6   2H62    1.4589  109.41 -135.95  118.22   1.0853
IC   2O5   2C1   2C2   2C3     1.4620  110.88   57.82  113.28   1.4983
IC   2C1   2C2   2C3   2C4     1.5316  113.28  -48.40  109.26   1.5497
IC   2C2   2C3   2C4   2C5     1.4983  109.26   45.07  115.62   1.5530
IC   2C3   2C4   2C5   2O5     1.5497  115.62  -49.19  110.30   1.4512
IC   2C4   2C5   2O5   2C1     1.5530  110.30   56.36  112.12   1.4620
IC   2C5   2O5   2C1   2C2     1.4512  112.12  -61.39  110.88   1.5316
IC   2C4   2C5   2C6   2O6     1.5530  109.90 -177.46  109.41   1.4589
IC   2O5   2C1   2O1   2HO1    1.4620  108.62   72.25  106.48   0.9328
IC   2C1   2C2   2O2   2HO2    1.5316  115.65  135.41  116.81   0.9527
IC   2C2   2C3   2O3   2HO3    1.4983  108.48  -71.46  120.86   0.9441
!IC   2C3   2C4   2O4   2HO4    1.5497  112.77   47.45  109.31   0.9911
IC   2C5   2C6   2O6   2HO6    1.5597  109.41  -54.60  118.82   0.95210
IC   2O5   2C1   2O1   C1      1.4302  103.27  -83.30  111.36   1.4262
IC   2C1   2O1   C1    C2      1.4465  111.36 -171.80  110.89   1.5408
IC   2O1   C1    C2    C3      1.4262  110.89 -178.19  111.72   1.5390
IC   C1    C2    C3    C4      1.5408  111.72  174.29  118.38   1.4860
IC   C2    C3    C4    C5      1.5390  118.38 -178.01  117.15   1.5882
IC   C3    C4    C5    C6      1.4860  117.15  176.92  116.91   1.5223
IC   C4    C5    C6    C7      1.5882  116.91  166.99  109.72   1.5200
IC   C5    C6    C7    C8      1.5223  109.72 -162.31  108.36   1.5091
IC   C2    2O1   *C1   H11   1.5408  110.89 -129.38  114.34   1.1088
IC   C2    2O1   *C1   H12   1.5408  110.89  108.27  111.44   1.1435
IC   C3    C1    *C2   H21   1.5390  111.72 -123.94  112.56   1.1329
IC   C3    C1    *C2   H22   1.5390  111.72  116.28  109.75   1.1147
IC   C4    C2    *C3   H31   1.4860  118.38 -120.46  104.87   1.1356
IC   C4    C2    *C3   H32   1.4860  118.38  116.67  103.64   1.1033
IC   C5    C3    *C4   H41   1.5882  117.15 -116.87  110.32   1.1073
IC   C5    C3    *C4   H42   1.5882  117.15  122.70  106.80   1.0580
IC   C6    C4    *C5   H51   1.5223  116.91 -119.49   97.60   1.1005
IC   C6    C4    *C5   H52   1.5223  116.91  124.24  109.65   1.1031
IC   C7    C5    *C6   H61   1.5200  109.72 -119.08  113.08   1.1315
IC   C7    C5    *C6   H62   1.5200  109.72  120.58  116.49   1.1004
IC   C8    C6    *C7   H71   1.5091  108.36 -122.67   97.37   1.1727
IC   C8    C6    *C7   H72   1.5091  108.36  126.14  108.14   1.1445
IC   C6    C7     C8   H81   1.5200  108.36   67.85  108.61   1.0625
IC   H81   C7    *C8   H82   1.0625  108.61 -118.96  114.90   1.1259
IC   H81   C7    *C8   H83   1.0625  108.61  126.50  111.01   1.1613
PATC FIRS NONE LAST NONE


RESI ANM             0.000  ! Nonyl-alpha-D-maltoside
!
GROU                        !
ATOM 1C1   CC3162    0.290  ! AGLC 4C1 alpha-D-glucose
ATOM 1H1   HCA1      0.090  !
ATOM 1C5   CC3163    0.110  !
ATOM 1H5   HCA1      0.090  !
ATOM 1O5   OC3C61   -0.400  !
GROU                        !
ATOM 1C2   CC3161    0.140  !
ATOM 1H2   HCA1      0.090  !
ATOM 1O2   OC311    -0.650  !
ATOM 1HO2  HCP1      0.420  !
GROU                        !
ATOM 1C3   CC3161    0.140  !
ATOM 1H3   HCA1      0.090  !
ATOM 1O3   OC311    -0.650  !
ATOM 1HO3  HCP1      0.420  !
GROU
ATOM 1C4   CC3161    0.140
ATOM 1H4   HCA1      0.090
ATOM 1O4   OC311    -0.650
ATOM 1HO4  HCP1      0.420
GROU
ATOM 1C6   CC321     0.050
ATOM 1H61  HCA2      0.090
ATOM 1H62  HCA2      0.090
ATOM 1O6   OC311    -0.650
ATOM 1HO6  HCP1      0.420
GROU                        ! AGLC
ATOM 2C1   CC3162    0.290  !
ATOM 2H1   HCA1      0.090  !
ATOM 2O1   OC301    -0.360  !
ATOM 2C5   CC3163    0.110  !
ATOM 2H5   HCA1      0.090  !
ATOM 2O5   OC3C61   -0.400  !
GROU                        !
ATOM 2C2   CC3161    0.140  !
ATOM 2H2   HCA1      0.090  !
ATOM 2O2   OC311    -0.650  !
ATOM 2HO2  HCP1      0.420  !
GROU                        !
ATOM 2C3   CC3161    0.140  !
ATOM 2H3   HCA1      0.090  !
ATOM 2O3   OC311    -0.650  !
ATOM 2HO3  HCP1      0.420  !
GROU
ATOM 2C4   CC3161    0.090  !
ATOM 2H4   HCA1      0.090
ATOM 2O4   OC301    -0.360  !
GROU
ATOM 2C6   CC321     0.050
ATOM 2H61  HCA2      0.090
ATOM 2H62  HCA2      0.090
ATOM 2O6   OC311    -0.650
ATOM 2HO6  HCP1      0.420
GROUP
ATOM C1    CTL2      0.00 !
ATOM H11   HAL2      0.09 !
ATOM H12   HAL2      0.09 !
GROUP
ATOM C2    CTL2     -0.18 !
ATOM H21   HAL2      0.09 !
ATOM H22   HAL2      0.09 !
GROUP
ATOM C3    CTL2     -0.18 !
ATOM H31   HAL2      0.09 !
ATOM H32   HAL2      0.09 !
GROUP
ATOM C4    CTL2     -0.18 !
ATOM H41   HAL2      0.09 !
ATOM H42   HAL2      0.09 !
GROUP
ATOM C5    CTL2     -0.18 !
ATOM H51   HAL2      0.09 !
ATOM H52   HAL2      0.09 !
GROUP
ATOM C6    CTL2     -0.18 !
ATOM H61   HAL2      0.09 !
ATOM H62   HAL2      0.09 !
GROUP
ATOM C7    CTL2     -0.18 !
ATOM H71   HAL2      0.09 !
ATOM H72   HAL2      0.09 !
GROUP
ATOM C8    CTL2    -0.18 !
ATOM H81   HAL2     0.09 !
ATOM H82   HAL2     0.09 !
GROUP
ATOM C9    CTL3    -0.27 !
ATOM H91   HAL3     0.09 !
ATOM H92   HAL3     0.09 !
ATOM H93   HAL3     0.09 !


BOND 1C1   1H1        1C1   1O5        1C1   1C2
BOND 1C2   1H2        1C2   1O2        1O2   1HO2       1C2   1C3        1C3   1H3
BOND 1C3   1O3        1O3   1HO3       1C3   1C4        1C4   1H4        1C4   1O4
BOND 1O4   1HO4       1C4   1C5        1C5   1H5        1C5   1C6        1C6   1H61
BOND 1C6   1H62       1C6   1O6        1O6   1HO6       1C5   1O5
BOND 2O4  1C1         2C1   2O1        2C1   2H1
BOND 2C1   2O5        2C1   2C2
BOND 2C2   2H2        2C2   2O2        2O2   2HO2       2C2   2C3        2C3   2H3
BOND 2C3   2O3        2O3   2HO3       2C3   2C4        2C4   2H4        2C4   2O4
BOND 2C4   2C5        2C5   2H5        2C5   2C6        2C6   2H61
BOND 2C6   2H62       2C6   2O6        2O6   2HO6       2C5   2O5
BOND 2O1  C1     C1   C2  
BOND C2   C3     C3   C4  
BOND C4   C5     C5   C6  
BOND C6   C7     C7   C8  C8   C9  
BOND C1   H11  C1   H12
BOND C2   H21  C2   H22
BOND C3   H31  C3   H32
BOND C4   H41  C4   H42
BOND C5   H51  C5   H52
BOND C6   H61  C6   H62
BOND C7   H71  C7   H72
BOND C8   H81  C8   H82 
BOND C9   H91  C9   H92  C9   H93

!    I    J    K    L      R(IK)   T(IKJ)    PHI   T(JKL)   R(KL)
IC   1O2   1C3  *1C2   1H2     1.4293  114.98 -108.39  100.80   1.0662
IC   1O2   1C1  *1C2   1C3     1.4293  117.26 -138.07  113.63   1.4880
IC   1O3   1C4  *1C3   1H3     1.4122  110.86  120.36  107.49   1.1219
IC   1O3   1C2  *1C3   1C4     1.4122  109.00  121.20  109.13   1.5315
IC   1O4   1C5  *1C4   1H4     1.4206  109.25 -124.20  109.65   1.1311
IC   1O4   1C3  *1C4   1C5     1.4206  103.58 -118.81  114.40   1.5087
IC   1C6   1O5  *1C5   1H5     1.4718  112.19  113.05  108.36   1.1212
IC   1C6   1C4  *1C5   1O5     1.4718  112.04  128.71  113.93   1.4175
IC   1O6  1H62  *1C6  1H61     1.3851  111.30 -112.76  100.96   1.1590
IC   1O6   1C5  *1C6  1H62     1.3851  110.28 -128.49  116.95   1.1067
IC   1O5   1C1   1C2  1C3     1.4351  112.62   51.83  113.63   1.4880
IC   1C1   1C2   1C3  1C4     1.5516  113.63  -48.48  109.13   1.5315
IC   1C2   1C3   1C4  1C5     1.4880  109.13   47.85  114.40   1.5087
IC   1C3   1C4   1C5  1O5     1.5315  114.40  -49.84  113.93   1.4175
IC   1C4   1C5   1O5  1C1     1.5087  113.93   51.43  114.13   1.4351
IC   1C5   1O5   1C1  1C2     1.4175  114.13  -51.82  112.62   1.5516
IC   1C4   1C5   1C6  1O6     1.5087  112.04 -173.06  110.28   1.3851
IC   1C1   1C2   1O2  1HO2     1.5516  117.26  -50.05  114.32   0.9181
IC   1C2   1C3   1O3  1HO3     1.4880  109.00  -28.48  103.99   0.9971
IC   1C3   1C4   1O4  1HO4     1.5315  103.58   55.55  110.36   0.9685
IC   1C5   1C6   1O6  1HO6     1.4718  110.28 -101.06  108.67   0.9667
IC   2C3  2C4  2O4  1C1    1.5010  117.73   72.71  118.66   1.4036  ! psi
IC   2C4  2O4  1C1  1O5    1.4919  118.66   48.64  109.48   1.4570  ! phi
IC   1O5  2O4 *1C1  1C2    1.4570  109.48  124.57  110.72   1.5065
IC   1O5  2O4 *1C1  1H1    1.4570  109.48 -116.61  107.55   1.1057
IC   2O1   2C2  *2C1   2H1     1.4077  108.33 -123.34  103.67   1.1200
IC   2O1   2O5  *2C1   2C2     1.4077  108.39 -119.83  112.62   1.5516
IC   2O2   2C3  *2C2   2H2     1.4293  114.98 -108.39  100.80   1.0662
IC   2O2   2C1  *2C2   2C3     1.4293  117.26 -138.07  113.63   1.4880
IC   2O3   2C4  *2C3   2H3     1.4122  110.86  120.36  107.49   1.1219
IC   2O3   2C2  *2C3   2C4     1.4122  109.00  121.20  109.13   1.5315
IC   2O4   2C5  *2C4   2H4     1.4206  109.25 -124.20  109.65   1.1311
IC   2O4   2C3  *2C4   2C5     1.4206  103.58 -118.81  114.40   1.5087
IC   2C6   2O5  *2C5   2H5     1.4718  112.19  113.05  108.36   1.1212
IC   2C6   2C4  *2C5   2O5     1.4718  112.04  128.71  113.93   1.4175
IC   2O6  2H62  *2C6  2H61     1.3851  111.30 -112.76  100.96   1.1590
IC   2O6   2C5  *2C6  2H62     1.3851  110.28 -128.49  116.95   1.1067
IC   2O5   2C1   2C2   2C3     1.4351  112.62   51.83  113.63   1.4880
IC   2C1   2C2   2C3   2C4     1.5516  113.63  -48.48  109.13   1.5315
IC   2C2   2C3   2C4   2C5     1.4880  109.13   47.85  114.40   1.5087
IC   2C3   2C4   2C5   2O5     1.5315  114.40  -49.84  113.93   1.4175
IC   2C4   2C5   2O5   2C1     1.5087  113.93   51.43  114.13   1.4351
IC   2C5   2O5   2C1   2C2     1.4175  114.13  -51.82  112.62   1.5516
IC   2C4   2C5   2C6   2O6     1.5087  112.04 -173.06  110.28   1.3851
!IC   2O5   2C1   2O1  2HO1     1.4351  108.39   47.62  101.41   0.9789
IC   2C1   2C2   2O2  2HO2     1.5516  117.26  -50.05  114.32   0.9181
IC   2C2   2C3   2O3  2HO3     1.4880  109.00  -28.48  103.99   0.9971
!IC   2C3   2C4   2O4  2HO4     1.5315  103.58   55.55  110.36   0.9685
IC   2C5   2C6   2O6  2HO6     1.4718  110.28 -101.06  108.67   0.9667
IC   2O5   2C1   2O1   C1      1.4302  103.27  120.00  111.36   1.4262
IC   2C1   2O1   C1    C2      1.4465  111.36 -171.80  110.89   1.5408
IC   2O1   C1    C2    C3      1.4262  110.89 -178.19  111.72   1.5390
IC   C1    C2    C3    C4      1.5408  111.72  174.29  118.38   1.4860
IC   C2    C3    C4    C5      1.5390  118.38 -178.01  117.15   1.5882
IC   C3    C4    C5    C6      1.4860  117.15  176.92  116.91   1.5223
IC   C4    C5    C6    C7      1.5882  116.91  166.99  109.72   1.5200
IC   C5    C6    C7    C8      1.5223  109.72 -162.31  108.36   1.5091
IC   C6    C7    C8    C9      1.5882  116.91  166.99  109.72   1.5200
IC   C2    2O1   *C1   H11   1.5408  110.89 -129.38  114.34   1.1088
IC   C2    2O1   *C1   H12   1.5408  110.89  108.27  111.44   1.1435
IC   C3    C1    *C2   H21   1.5390  111.72 -123.94  112.56   1.1329
IC   C3    C1    *C2   H22   1.5390  111.72  116.28  109.75   1.1147
IC   C4    C2    *C3   H31   1.4860  118.38 -120.46  104.87   1.1356
IC   C4    C2    *C3   H32   1.4860  118.38  116.67  103.64   1.1033
IC   C5    C3    *C4   H41   1.5882  117.15 -116.87  110.32   1.1073
IC   C5    C3    *C4   H42   1.5882  117.15  122.70  106.80   1.0580
IC   C6    C4    *C5   H51   1.5223  116.91 -119.49   97.60   1.1005
IC   C6    C4    *C5   H52   1.5223  116.91  124.24  109.65   1.1031
IC   C7    C5    *C6   H61   1.5200  109.72 -119.08  113.08   1.1315
IC   C7    C5    *C6   H62   1.5200  109.72  120.58  116.49   1.1004
IC   C8    C6    *C7   H71   1.5091  108.36 -122.67   97.37   1.1727
IC   C8    C6    *C7   H72   1.5091  108.36  126.14  108.14   1.1445
IC   C9    C7    *C8   H81   1.5200  109.72 -119.08  113.08   1.1315
IC   C9    C7    *C8   H82   1.5200  109.72  120.58  116.49   1.1004
IC   C7    C8     C9   H91   1.5200  108.36   67.85  108.61   1.0625
IC   H91   C8    *C9   H92   1.0625  108.61 -118.96  114.90   1.1259
IC   H91   C8    *C9   H93   1.0625  108.61  126.50  111.01   1.1613
PATC FIRS NONE LAST NONE

RESI BNM             0.000  ! Nonyl-beta-D-maltoside
!
GROU                        !
ATOM 1C1   CC3162    0.290  ! AGLC 4C1 alpha-D-glucose
ATOM 1H1   HCA1      0.090  !
ATOM 1C5   CC3163    0.110  !
ATOM 1H5   HCA1      0.090  !
ATOM 1O5   OC3C61   -0.400  !
GROU                        !
ATOM 1C2   CC3161    0.140  !
ATOM 1H2   HCA1      0.090  !
ATOM 1O2   OC311    -0.650  !
ATOM 1HO2  HCP1      0.420  !
GROU                        !
ATOM 1C3   CC3161    0.140  !
ATOM 1H3   HCA1      0.090  !
ATOM 1O3   OC311    -0.650  !
ATOM 1HO3  HCP1      0.420  !
GROU
ATOM 1C4   CC3161    0.140
ATOM 1H4   HCA1      0.090
ATOM 1O4   OC311    -0.650
ATOM 1HO4  HCP1      0.420
GROU
ATOM 1C6   CC321     0.050
ATOM 1H61  HCA2      0.090
ATOM 1H62  HCA2      0.090
ATOM 1O6   OC311    -0.650
ATOM 1HO6  HCP1      0.420
!                           ! 
GROU                        ! BGLC
ATOM 2C1   CC3162    0.290  !
ATOM 2H1   HCA1      0.090  !
ATOM 2O1   OC301    -0.360  !
ATOM 2C5   CC3163    0.110  !
ATOM 2H5   HCA1      0.090  !
ATOM 2O5   OC3C61   -0.400  !
GROU                        !
ATOM 2C2   CC3161    0.140  !
ATOM 2H2   HCA1      0.090  !
ATOM 2O2   OC311    -0.650  !
ATOM 2HO2  HCP1      0.420  !
GROU                        !
ATOM 2C3   CC3161    0.140  !
ATOM 2H3   HCA1      0.090  !
ATOM 2O3   OC311    -0.650  !
ATOM 2HO3  HCP1      0.420  !
GROU
ATOM 2C4   CC3161    0.090  !
ATOM 2H4   HCA1      0.090
ATOM 2O4   OC301    -0.360  !
GROU
ATOM 2C6   CC321     0.050
ATOM 2H61  HCA2      0.090
ATOM 2H62  HCA2      0.090
ATOM 2O6   OC311    -0.650
ATOM 2HO6  HCP1      0.420
!
GROUP
ATOM C1    CTL2      0.00 !
ATOM H11   HAL2      0.09 !
ATOM H12   HAL2      0.09 !
GROUP
ATOM C2    CTL2     -0.18 !
ATOM H21   HAL2      0.09 !
ATOM H22   HAL2      0.09 !
GROUP
ATOM C3    CTL2     -0.18 !
ATOM H31   HAL2      0.09 !
ATOM H32   HAL2      0.09 !
GROUP
ATOM C4    CTL2     -0.18 !
ATOM H41   HAL2      0.09 !
ATOM H42   HAL2      0.09 !
GROUP
ATOM C5    CTL2     -0.18 !
ATOM H51   HAL2      0.09 !
ATOM H52   HAL2      0.09 !
GROUP
ATOM C6    CTL2     -0.18 !
ATOM H61   HAL2      0.09 !
ATOM H62   HAL2      0.09 !
GROUP
ATOM C7    CTL2     -0.18 !
ATOM H71   HAL2      0.09 !
ATOM H72   HAL2      0.09 !
GROUP
ATOM C8    CTL2    -0.18 !
ATOM H81   HAL2     0.09 !
ATOM H82   HAL2     0.09 !
GROUP
ATOM C9    CTL3    -0.27 !
ATOM H91   HAL3     0.09 !
ATOM H92   HAL3     0.09 !
ATOM H93   HAL3     0.09 !

BOND 1C1   1H1        1C1   1O5        1C1   1C2
BOND 1C2   1H2        1C2   1O2        1O2   1HO2       1C2   1C3        1C3   1H3
BOND 1C3   1O3        1O3   1HO3       1C3   1C4        1C4   1H4        1C4   1O4
BOND 1O4   1HO4       1C4   1C5        1C5   1H5        1C5   1C6        1C6   1H61
BOND 1C6   1H62       1C6   1O6        1O6   1HO6       1C5   1O5
BOND 2O4  1C1         2C1   2O1        2C1   2H1
BOND 2C1   2O5        2C1   2C2
BOND 2C2   2H2        2C2   2O2        2O2   2HO2       2C2   2C3        2C3   2H3
BOND 2C3   2O3        2O3   2HO3       2C3   2C4        2C4   2H4        2C4   2O4
BOND 2C4   2C5        2C5   2H5        2C5   2C6        2C6   2H61
BOND 2C6   2H62       2C6   2O6        2O6   2HO6       2C5   2O5
BOND 2O1  C1     C1   C2  
BOND C2   C3     C3   C4  
BOND C4   C5     C5   C6  
BOND C6   C7     C7   C8  C8  C9
BOND C1   H11  C1   H12
BOND C2   H21  C2   H22
BOND C3   H31  C3   H32
BOND C4   H41  C4   H42
BOND C5   H51  C5   H52
BOND C6   H61  C6   H62
BOND C7   H71  C7   H72
BOND C8   H81  C8   H82  
BOND C9   H91  C9   H92  C9   H93

!    I    J    K    L      R(IK)   T(IKJ)    PHI   T(JKL)   R(KL)
IC   1O2   1C3  *1C2   1H2     1.4293  114.98 -108.39  100.80   1.0662
IC   1O2   1C1  *1C2   1C3     1.4293  117.26 -138.07  113.63   1.4880
IC   1O3   1C4  *1C3   1H3     1.4122  110.86  120.36  107.49   1.1219
IC   1O3   1C2  *1C3   1C4     1.4122  109.00  121.20  109.13   1.5315
IC   1O4   1C5  *1C4   1H4     1.4206  109.25 -124.20  109.65   1.1311
IC   1O4   1C3  *1C4   1C5     1.4206  103.58 -118.81  114.40   1.5087
IC   1C6   1O5  *1C5   1H5     1.4718  112.19  113.05  108.36   1.1212
IC   1C6   1C4  *1C5   1O5     1.4718  112.04  128.71  113.93   1.4175
IC   1O6  1H62  *1C6  1H61     1.3851  111.30 -112.76  100.96   1.1590
IC   1O6   1C5  *1C6  1H62     1.3851  110.28 -128.49  116.95   1.1067
IC   1O5   1C1   1C2  1C3     1.4351  112.62   51.83  113.63   1.4880
IC   1C1   1C2   1C3  1C4     1.5516  113.63  -48.48  109.13   1.5315
IC   1C2   1C3   1C4  1C5     1.4880  109.13   47.85  114.40   1.5087
IC   1C3   1C4   1C5  1O5     1.5315  114.40  -49.84  113.93   1.4175
IC   1C4   1C5   1O5  1C1     1.5087  113.93   51.43  114.13   1.4351
IC   1C5   1O5   1C1  1C2     1.4175  114.13  -51.82  112.62   1.5516
IC   1C4   1C5   1C6  1O6     1.5087  112.04 -173.06  110.28   1.3851
IC   1C1   1C2   1O2  1HO2     1.5516  117.26  -50.05  114.32   0.9181
IC   1C2   1C3   1O3  1HO3     1.4880  109.00  -28.48  103.99   0.9971
IC   1C3   1C4   1O4  1HO4     1.5315  103.58   55.55  110.36   0.9685
IC   1C5   1C6   1O6  1HO6     1.4718  110.28 -101.06  108.67   0.9667
IC   2C3  2C4  2O4  1C1    1.5010  117.73   72.71  118.66   1.4036  ! psi
IC   2C4  2O4  1C1  1O5    1.4919  118.66   48.64  109.48   1.4570  ! phi
IC   1O5  2O4 *1C1  1C2    1.4570  109.48  124.57  110.72   1.5065
IC   1O5  2O4 *1C1  1H1    1.4570  109.48 -116.61  107.55   1.1057
IC   2O1   2C2  *2C1   2H1     1.3899  110.90  120.10  104.58   1.0836
IC   2O1   2O5  *2C1   2C2     1.3899  108.62  122.10  110.88   1.5316
IC   2O2   2C3  *2C2   2H2     1.4594  108.12 -118.78  111.06   1.1375
IC   2O2   2C1  *2C2   2C3     1.4594  115.65 -125.60  113.28   1.4983
IC   2O3   2C4  *2C3   2H3     1.4071  113.48  122.06  103.39   1.0895
IC   2O3   2C2  *2C3   2C4     1.4071  108.48  124.18  109.26   1.5497
IC   2O4   2C5  *2C4   2H4     1.3940  111.12 -110.35  108.66   1.0857
IC   2O4   2C3  *2C4   2C5     1.3940  112.77 -129.39  115.62   1.5530
IC   2C6   2O5  *2C5   2H5     1.5597  111.17  120.85  110.98   1.1092
IC   2C6   2C4  *2C5   2O5     1.5597  109.90  122.92  110.30   1.4512
IC   2O6   2H62 *2C6   2H61    1.4589  116.11 -112.93  103.57   1.1467
IC   2O6   2C5  *2C6   2H62    1.4589  109.41 -135.95  118.22   1.0853
IC   2O5   2C1   2C2   2C3     1.4620  110.88   57.82  113.28   1.4983
IC   2C1   2C2   2C3   2C4     1.5316  113.28  -48.40  109.26   1.5497
IC   2C2   2C3   2C4   2C5     1.4983  109.26   45.07  115.62   1.5530
IC   2C3   2C4   2C5   2O5     1.5497  115.62  -49.19  110.30   1.4512
IC   2C4   2C5   2O5   2C1     1.5530  110.30   56.36  112.12   1.4620
IC   2C5   2O5   2C1   2C2     1.4512  112.12  -61.39  110.88   1.5316
IC   2C4   2C5   2C6   2O6     1.5530  109.90 -177.46  109.41   1.4589
IC   2O5   2C1   2O1   2HO1    1.4620  108.62   72.25  106.48   0.9328
IC   2C1   2C2   2O2   2HO2    1.5316  115.65  135.41  116.81   0.9527
IC   2C2   2C3   2O3   2HO3    1.4983  108.48  -71.46  120.86   0.9441
!IC   2C3   2C4   2O4   2HO4    1.5497  112.77   47.45  109.31   0.9911
IC   2C5   2C6   2O6   2HO6    1.5597  109.41  -54.60  118.82   0.95210
IC   2O5   2C1   2O1   C1      1.4302  103.27  -83.30  111.36   1.4262
IC   2C1   2O1   C1    C2      1.4465  111.36 -171.80  110.89   1.5408
IC   2O1   C1    C2    C3      1.4262  110.89 -178.19  111.72   1.5390
IC   C1    C2    C3    C4      1.5408  111.72  174.29  118.38   1.4860
IC   C2    C3    C4    C5      1.5390  118.38 -178.01  117.15   1.5882
IC   C3    C4    C5    C6      1.4860  117.15  176.92  116.91   1.5223
IC   C4    C5    C6    C7      1.5882  116.91  166.99  109.72   1.5200
IC   C5    C6    C7    C8      1.5223  109.72 -162.31  108.36   1.5091
IC   C6    C7    C8    C9      1.4860  117.15  176.92  116.91   1.5223
IC   C2    2O1   *C1   H11   1.5408  110.89 -129.38  114.34   1.1088
IC   C2    2O1   *C1   H12   1.5408  110.89  108.27  111.44   1.1435
IC   C3    C1    *C2   H21   1.5390  111.72 -123.94  112.56   1.1329
IC   C3    C1    *C2   H22   1.5390  111.72  116.28  109.75   1.1147
IC   C4    C2    *C3   H31   1.4860  118.38 -120.46  104.87   1.1356
IC   C4    C2    *C3   H32   1.4860  118.38  116.67  103.64   1.1033
IC   C5    C3    *C4   H41   1.5882  117.15 -116.87  110.32   1.1073
IC   C5    C3    *C4   H42   1.5882  117.15  122.70  106.80   1.0580
IC   C6    C4    *C5   H51   1.5223  116.91 -119.49   97.60   1.1005
IC   C6    C4    *C5   H52   1.5223  116.91  124.24  109.65   1.1031
IC   C7    C5    *C6   H61   1.5200  109.72 -119.08  113.08   1.1315
IC   C7    C5    *C6   H62   1.5200  109.72  120.58  116.49   1.1004
IC   C8    C6    *C7   H71   1.5091  108.36 -122.67   97.37   1.1727
IC   C8    C6    *C7   H72   1.5091  108.36  126.14  108.14   1.1445
IC   C9    C7    *C8   H81   1.5223  116.91 -119.49   97.60   1.1005
IC   C9    C7    *C8   H82   1.5223  116.91  124.24  109.65   1.1031
IC   C7    C8     C9   H91   1.5200  108.36   67.85  108.61   1.0625
IC   H91   C8    *C9   H92   1.0625  108.61 -118.96  114.90   1.1259
IC   H91   C8    *C9   H93   1.0625  108.61  126.50  111.01   1.1613
PATC FIRS NONE LAST NONE

RESI AUDM             0.000  ! Undecyl-alpha-D-maltoside
!
GROU                        !
ATOM 1C1   CC3162    0.290  ! AGLC 4C1 alpha-D-glucose
ATOM 1H1   HCA1      0.090  !
ATOM 1C5   CC3163    0.110  !
ATOM 1H5   HCA1      0.090  !
ATOM 1O5   OC3C61   -0.400  !
GROU                        !
ATOM 1C2   CC3161    0.140  !
ATOM 1H2   HCA1      0.090  !
ATOM 1O2   OC311    -0.650  !
ATOM 1HO2  HCP1      0.420  !
GROU                        !
ATOM 1C3   CC3161    0.140  !
ATOM 1H3   HCA1      0.090  !
ATOM 1O3   OC311    -0.650  !
ATOM 1HO3  HCP1      0.420  !
GROU
ATOM 1C4   CC3161    0.140
ATOM 1H4   HCA1      0.090
ATOM 1O4   OC311    -0.650
ATOM 1HO4  HCP1      0.420
GROU
ATOM 1C6   CC321     0.050
ATOM 1H61  HCA2      0.090
ATOM 1H62  HCA2      0.090
ATOM 1O6   OC311    -0.650
ATOM 1HO6  HCP1      0.420
GROU                        ! AGLC
ATOM 2C1   CC3162    0.290  !
ATOM 2H1   HCA1      0.090  !
ATOM 2O1   OC301    -0.360  !
ATOM 2C5   CC3163    0.110  !
ATOM 2H5   HCA1      0.090  !
ATOM 2O5   OC3C61   -0.400  !
GROU                        !
ATOM 2C2   CC3161    0.140  !
ATOM 2H2   HCA1      0.090  !
ATOM 2O2   OC311    -0.650  !
ATOM 2HO2  HCP1      0.420  !
GROU                        !
ATOM 2C3   CC3161    0.140  !
ATOM 2H3   HCA1      0.090  !
ATOM 2O3   OC311    -0.650  !
ATOM 2HO3  HCP1      0.420  !
GROU
ATOM 2C4   CC3161    0.090  !
ATOM 2H4   HCA1      0.090
ATOM 2O4   OC301    -0.360  !
GROU
ATOM 2C6   CC321     0.050
ATOM 2H61  HCA2      0.090
ATOM 2H62  HCA2      0.090
ATOM 2O6   OC311    -0.650
ATOM 2HO6  HCP1      0.420
GROUP
ATOM C1    CTL2      0.00 !
ATOM H11   HAL2      0.09 !
ATOM H12   HAL2      0.09 !
GROUP
ATOM C2    CTL2     -0.18 !
ATOM H21   HAL2      0.09 !
ATOM H22   HAL2      0.09 !
GROUP
ATOM C3    CTL2     -0.18 !
ATOM H31   HAL2      0.09 !
ATOM H32   HAL2      0.09 !
GROUP
ATOM C4    CTL2     -0.18 !
ATOM H41   HAL2      0.09 !
ATOM H42   HAL2      0.09 !
GROUP
ATOM C5    CTL2     -0.18 !
ATOM H51   HAL2      0.09 !
ATOM H52   HAL2      0.09 !
GROUP
ATOM C6    CTL2     -0.18 !
ATOM H61   HAL2      0.09 !
ATOM H62   HAL2      0.09 !
GROUP
ATOM C7    CTL2     -0.18 !
ATOM H71   HAL2      0.09 !
ATOM H72   HAL2      0.09 !
GROUP
ATOM C8    CTL2     -0.18 !
ATOM H81   HAL2      0.09 !
ATOM H82   HAL2      0.09 !
GROUP
ATOM C9    CTL2     -0.18 !
ATOM H91   HAL2      0.09 !
ATOM H92   HAL2      0.09 !
GROUP
ATOM C10    CTL2    -0.18 !
ATOM H101   HAL2     0.09 !
ATOM H102   HAL2     0.09 !
GROUP
ATOM C11    CTL3    -0.27 !
ATOM H111   HAL3     0.09 !
ATOM H112   HAL3     0.09 !
ATOM H113   HAL3     0.09 !

BOND 1C1   1H1        1C1   1O5        1C1   1C2
BOND 1C2   1H2        1C2   1O2        1O2   1HO2       1C2   1C3        1C3   1H3
BOND 1C3   1O3        1O3   1HO3       1C3   1C4        1C4   1H4        1C4   1O4
BOND 1O4   1HO4       1C4   1C5        1C5   1H5        1C5   1C6        1C6   1H61
BOND 1C6   1H62       1C6   1O6        1O6   1HO6       1C5   1O5
BOND 2O4  1C1         2C1   2O1        2C1   2H1
BOND 2C1   2O5        2C1   2C2
BOND 2C2   2H2        2C2   2O2        2O2   2HO2       2C2   2C3        2C3   2H3
BOND 2C3   2O3        2O3   2HO3       2C3   2C4        2C4   2H4        2C4   2O4
BOND 2C4   2C5        2C5   2H5        2C5   2C6        2C6   2H61
BOND 2C6   2H62       2C6   2O6        2O6   2HO6       2C5   2O5
BOND 2O1  C1     C1   C2  
BOND C2   C3     C3   C4  
BOND C4   C5     C5   C6  
BOND C6   C7     C7   C8  
BOND C8   C9     C9   C10   C10  C11  
BOND C1   H11  C1   H12
BOND C2   H21  C2   H22
BOND C3   H31  C3   H32
BOND C4   H41  C4   H42
BOND C5   H51  C5   H52
BOND C6   H61  C6   H62
BOND C7   H71  C7   H72
BOND C8   H81  C8   H82
BOND C9   H91  C9   H92
BOND C10   H101  C10   H102 
BOND C11   H111  C11   H112  C11   H113

!    I    J    K    L      R(IK)   T(IKJ)    PHI   T(JKL)   R(KL)
IC   1O2   1C3  *1C2   1H2     1.4293  114.98 -108.39  100.80   1.0662
IC   1O2   1C1  *1C2   1C3     1.4293  117.26 -138.07  113.63   1.4880
IC   1O3   1C4  *1C3   1H3     1.4122  110.86  120.36  107.49   1.1219
IC   1O3   1C2  *1C3   1C4     1.4122  109.00  121.20  109.13   1.5315
IC   1O4   1C5  *1C4   1H4     1.4206  109.25 -124.20  109.65   1.1311
IC   1O4   1C3  *1C4   1C5     1.4206  103.58 -118.81  114.40   1.5087
IC   1C6   1O5  *1C5   1H5     1.4718  112.19  113.05  108.36   1.1212
IC   1C6   1C4  *1C5   1O5     1.4718  112.04  128.71  113.93   1.4175
IC   1O6  1H62  *1C6  1H61     1.3851  111.30 -112.76  100.96   1.1590
IC   1O6   1C5  *1C6  1H62     1.3851  110.28 -128.49  116.95   1.1067
IC   1O5   1C1   1C2  1C3     1.4351  112.62   51.83  113.63   1.4880
IC   1C1   1C2   1C3  1C4     1.5516  113.63  -48.48  109.13   1.5315
IC   1C2   1C3   1C4  1C5     1.4880  109.13   47.85  114.40   1.5087
IC   1C3   1C4   1C5  1O5     1.5315  114.40  -49.84  113.93   1.4175
IC   1C4   1C5   1O5  1C1     1.5087  113.93   51.43  114.13   1.4351
IC   1C5   1O5   1C1  1C2     1.4175  114.13  -51.82  112.62   1.5516
IC   1C4   1C5   1C6  1O6     1.5087  112.04 -173.06  110.28   1.3851
IC   1C1   1C2   1O2  1HO2     1.5516  117.26  -50.05  114.32   0.9181
IC   1C2   1C3   1O3  1HO3     1.4880  109.00  -28.48  103.99   0.9971
IC   1C3   1C4   1O4  1HO4     1.5315  103.58   55.55  110.36   0.9685
IC   1C5   1C6   1O6  1HO6     1.4718  110.28 -101.06  108.67   0.9667
IC   2C3  2C4  2O4  1C1    1.5010  117.73   72.71  118.66   1.4036  ! psi
IC   2C4  2O4  1C1  1O5    1.4919  118.66   48.64  109.48   1.4570  ! phi
IC   1O5  2O4 *1C1  1C2    1.4570  109.48  124.57  110.72   1.5065
IC   1O5  2O4 *1C1  1H1    1.4570  109.48 -116.61  107.55   1.1057
IC   2O1   2C2  *2C1   2H1     1.4077  108.33 -123.34  103.67   1.1200
IC   2O1   2O5  *2C1   2C2     1.4077  108.39 -119.83  112.62   1.5516
IC   2O2   2C3  *2C2   2H2     1.4293  114.98 -108.39  100.80   1.0662
IC   2O2   2C1  *2C2   2C3     1.4293  117.26 -138.07  113.63   1.4880
IC   2O3   2C4  *2C3   2H3     1.4122  110.86  120.36  107.49   1.1219
IC   2O3   2C2  *2C3   2C4     1.4122  109.00  121.20  109.13   1.5315
IC   2O4   2C5  *2C4   2H4     1.4206  109.25 -124.20  109.65   1.1311
IC   2O4   2C3  *2C4   2C5     1.4206  103.58 -118.81  114.40   1.5087
IC   2C6   2O5  *2C5   2H5     1.4718  112.19  113.05  108.36   1.1212
IC   2C6   2C4  *2C5   2O5     1.4718  112.04  128.71  113.93   1.4175
IC   2O6  2H62  *2C6  2H61     1.3851  111.30 -112.76  100.96   1.1590
IC   2O6   2C5  *2C6  2H62     1.3851  110.28 -128.49  116.95   1.1067
IC   2O5   2C1   2C2   2C3     1.4351  112.62   51.83  113.63   1.4880
IC   2C1   2C2   2C3   2C4     1.5516  113.63  -48.48  109.13   1.5315
IC   2C2   2C3   2C4   2C5     1.4880  109.13   47.85  114.40   1.5087
IC   2C3   2C4   2C5   2O5     1.5315  114.40  -49.84  113.93   1.4175
IC   2C4   2C5   2O5   2C1     1.5087  113.93   51.43  114.13   1.4351
IC   2C5   2O5   2C1   2C2     1.4175  114.13  -51.82  112.62   1.5516
IC   2C4   2C5   2C6   2O6     1.5087  112.04 -173.06  110.28   1.3851
!IC   2O5   2C1   2O1  2HO1     1.4351  108.39   47.62  101.41   0.9789
IC   2C1   2C2   2O2  2HO2     1.5516  117.26  -50.05  114.32   0.9181
IC   2C2   2C3   2O3  2HO3     1.4880  109.00  -28.48  103.99   0.9971
!IC   2C3   2C4   2O4  2HO4     1.5315  103.58   55.55  110.36   0.9685
IC   2C5   2C6   2O6  2HO6     1.4718  110.28 -101.06  108.67   0.9667
IC   2O5   2C1   2O1   C1      1.4302  103.27  120.00  111.36   1.4262
IC   2C1   2O1   C1    C2      1.4465  111.36 -171.80  110.89   1.5408
IC   2O1   C1    C2    C3      1.4262  110.89 -178.19  111.72   1.5390
IC   C1    C2    C3    C4      1.5408  111.72  174.29  118.38   1.4860
IC   C2    C3    C4    C5      1.5390  118.38 -178.01  117.15   1.5882
IC   C3    C4    C5    C6      1.4860  117.15  176.92  116.91   1.5223
IC   C4    C5    C6    C7      1.5882  116.91  166.99  109.72   1.5200
IC   C5    C6    C7    C8      1.5223  109.72 -162.31  108.36   1.5091
IC   C6    C7    C8    C9      1.5223  109.72 -162.31  108.36   1.5091
IC   C7    C8    C9    C10     1.5223  109.72 -162.31  108.36   1.5091
IC   C8    C9    C10   C11     1.5223  109.72 -162.31  108.36   1.5091
IC   C2    2O1   *C1   H11   1.5408  110.89 -129.38  114.34   1.1088
IC   C2    2O1   *C1   H12   1.5408  110.89  108.27  111.44   1.1435
IC   C3    C1    *C2   H21   1.5390  111.72 -123.94  112.56   1.1329
IC   C3    C1    *C2   H22   1.5390  111.72  116.28  109.75   1.1147
IC   C4    C2    *C3   H31   1.4860  118.38 -120.46  104.87   1.1356
IC   C4    C2    *C3   H32   1.4860  118.38  116.67  103.64   1.1033
IC   C5    C3    *C4   H41   1.5882  117.15 -116.87  110.32   1.1073
IC   C5    C3    *C4   H42   1.5882  117.15  122.70  106.80   1.0580
IC   C6    C4    *C5   H51   1.5223  116.91 -119.49   97.60   1.1005
IC   C6    C4    *C5   H52   1.5223  116.91  124.24  109.65   1.1031
IC   C7    C5    *C6   H61   1.5200  109.72 -119.08  113.08   1.1315
IC   C7    C5    *C6   H62   1.5200  109.72  120.58  116.49   1.1004
IC   C8    C6    *C7   H71   1.5091  108.36 -122.67   97.37   1.1727
IC   C8    C6    *C7   H72   1.5091  108.36  126.14  108.14   1.1445
IC   C9    C7    *C8   H81   1.5091  108.36 -122.67   97.37   1.1727
IC   C9    C7    *C8   H82   1.5091  108.36  126.14  108.14   1.1445
IC   C10   C8    *C9   H91   1.5091  108.36 -122.67   97.37   1.1727
IC   C10   C8    *C9   H92   1.5091  108.36  126.14  108.14   1.1445
IC   C11   C9    *C10  H101   1.5091  108.36 -122.67   97.37   1.1727
IC   C11   C9    *C10   H102   1.5091  108.36  126.14  108.14   1.1445
IC   C9    C10    C11    H111   1.5200  108.36   67.85  108.61   1.0625
IC   H111 C10   *C11   H112   1.0625  108.61 -118.96  114.90   1.1259
IC   H111 C10   *C11   H113   1.0625  108.61  126.50  111.01   1.1613
!IC   2O4  1C1    1O5   1C5        1.4315  112.30  173.46  116.24   1.4579
PATC FIRS NONE LAST NONE


RESI BUDM             0.000  ! Undecyl-beta-D-maltoside
!
GROU                        !
ATOM 1C1   CC3162    0.290  ! AGLC 4C1 alpha-D-glucose
ATOM 1H1   HCA1      0.090  !
ATOM 1C5   CC3163    0.110  !
ATOM 1H5   HCA1      0.090  !
ATOM 1O5   OC3C61   -0.400  !
GROU                        !
ATOM 1C2   CC3161    0.140  !
ATOM 1H2   HCA1      0.090  !
ATOM 1O2   OC311    -0.650  !
ATOM 1HO2  HCP1      0.420  !
GROU                        !
ATOM 1C3   CC3161    0.140  !
ATOM 1H3   HCA1      0.090  !
ATOM 1O3   OC311    -0.650  !
ATOM 1HO3  HCP1      0.420  !
GROU
ATOM 1C4   CC3161    0.140
ATOM 1H4   HCA1      0.090
ATOM 1O4   OC311    -0.650
ATOM 1HO4  HCP1      0.420
GROU
ATOM 1C6   CC321     0.050
ATOM 1H61  HCA2      0.090
ATOM 1H62  HCA2      0.090
ATOM 1O6   OC311    -0.650
ATOM 1HO6  HCP1      0.420
!                           ! 
GROU                        ! BGLC
ATOM 2C1   CC3162    0.290  !
ATOM 2H1   HCA1      0.090  !
ATOM 2O1   OC301    -0.360  !
ATOM 2C5   CC3163    0.110  !
ATOM 2H5   HCA1      0.090  !
ATOM 2O5   OC3C61   -0.400  !
GROU                        !
ATOM 2C2   CC3161    0.140  !
ATOM 2H2   HCA1      0.090  !
ATOM 2O2   OC311    -0.650  !
ATOM 2HO2  HCP1      0.420  !
GROU                        !
ATOM 2C3   CC3161    0.140  !
ATOM 2H3   HCA1      0.090  !
ATOM 2O3   OC311    -0.650  !
ATOM 2HO3  HCP1      0.420  !
GROU
ATOM 2C4   CC3161    0.090  !
ATOM 2H4   HCA1      0.090
ATOM 2O4   OC301    -0.360  !
GROU
ATOM 2C6   CC321     0.050
ATOM 2H61  HCA2      0.090
ATOM 2H62  HCA2      0.090
ATOM 2O6   OC311    -0.650
ATOM 2HO6  HCP1      0.420
!
GROUP
ATOM C1    CTL2      0.00 !
ATOM H11   HAL2      0.09 !
ATOM H12   HAL2      0.09 !
GROUP
ATOM C2    CTL2     -0.18 !
ATOM H21   HAL2      0.09 !
ATOM H22   HAL2      0.09 !
GROUP
ATOM C3    CTL2     -0.18 !
ATOM H31   HAL2      0.09 !
ATOM H32   HAL2      0.09 !
GROUP
ATOM C4    CTL2     -0.18 !
ATOM H41   HAL2      0.09 !
ATOM H42   HAL2      0.09 !
GROUP
ATOM C5    CTL2     -0.18 !
ATOM H51   HAL2      0.09 !
ATOM H52   HAL2      0.09 !
GROUP
ATOM C6    CTL2     -0.18 !
ATOM H61   HAL2      0.09 !
ATOM H62   HAL2      0.09 !
GROUP
ATOM C7    CTL2     -0.18 !
ATOM H71   HAL2      0.09 !
ATOM H72   HAL2      0.09 !
GROUP
ATOM C8    CTL2     -0.18 !
ATOM H81   HAL2      0.09 !
ATOM H82   HAL2      0.09 !
GROUP
ATOM C9    CTL2     -0.18 !
ATOM H91   HAL2      0.09 !
ATOM H92   HAL2      0.09 !
GROUP
ATOM C10    CTL2    -0.18 !
ATOM H101   HAL2     0.09 !
ATOM H102   HAL2     0.09 !
GROUP
ATOM C11    CTL3    -0.27 !
ATOM H111   HAL3     0.09 !
ATOM H112   HAL3     0.09 !
ATOM H113   HAL3     0.09 !

BOND 1C1   1H1        1C1   1O5        1C1   1C2
BOND 1C2   1H2        1C2   1O2        1O2   1HO2       1C2   1C3        1C3   1H3
BOND 1C3   1O3        1O3   1HO3       1C3   1C4        1C4   1H4        1C4   1O4
BOND 1O4   1HO4       1C4   1C5        1C5   1H5        1C5   1C6        1C6   1H61
BOND 1C6   1H62       1C6   1O6        1O6   1HO6       1C5   1O5
BOND 2O4  1C1         2C1   2O1        2C1   2H1
BOND 2C1   2O5        2C1   2C2
BOND 2C2   2H2        2C2   2O2        2O2   2HO2       2C2   2C3        2C3   2H3
BOND 2C3   2O3        2O3   2HO3       2C3   2C4        2C4   2H4        2C4   2O4
BOND 2C4   2C5        2C5   2H5        2C5   2C6        2C6   2H61
BOND 2C6   2H62       2C6   2O6        2O6   2HO6       2C5   2O5
BOND 2O1  C1     C1   C2  
BOND C2   C3     C3   C4  
BOND C4   C5     C5   C6  
BOND C6   C7     C7   C8  
BOND C8   C9     C9   C10   C10  C11  
BOND C1   H11  C1   H12
BOND C2   H21  C2   H22
BOND C3   H31  C3   H32
BOND C4   H41  C4   H42
BOND C5   H51  C5   H52
BOND C6   H61  C6   H62
BOND C7   H71  C7   H72
BOND C8   H81  C8   H82
BOND C9   H91  C9   H92
BOND C10   H101  C10   H102 
BOND C11   H111  C11   H112  C11   H113

!    I    J    K    L      R(IK)   T(IKJ)    PHI   T(JKL)   R(KL)
IC   1O2   1C3  *1C2   1H2     1.4293  114.98 -108.39  100.80   1.0662
IC   1O2   1C1  *1C2   1C3     1.4293  117.26 -138.07  113.63   1.4880
IC   1O3   1C4  *1C3   1H3     1.4122  110.86  120.36  107.49   1.1219
IC   1O3   1C2  *1C3   1C4     1.4122  109.00  121.20  109.13   1.5315
IC   1O4   1C5  *1C4   1H4     1.4206  109.25 -124.20  109.65   1.1311
IC   1O4   1C3  *1C4   1C5     1.4206  103.58 -118.81  114.40   1.5087
IC   1C6   1O5  *1C5   1H5     1.4718  112.19  113.05  108.36   1.1212
IC   1C6   1C4  *1C5   1O5     1.4718  112.04  128.71  113.93   1.4175
IC   1O6  1H62  *1C6  1H61     1.3851  111.30 -112.76  100.96   1.1590
IC   1O6   1C5  *1C6  1H62     1.3851  110.28 -128.49  116.95   1.1067
IC   1O5   1C1   1C2  1C3     1.4351  112.62   51.83  113.63   1.4880
IC   1C1   1C2   1C3  1C4     1.5516  113.63  -48.48  109.13   1.5315
IC   1C2   1C3   1C4  1C5     1.4880  109.13   47.85  114.40   1.5087
IC   1C3   1C4   1C5  1O5     1.5315  114.40  -49.84  113.93   1.4175
IC   1C4   1C5   1O5  1C1     1.5087  113.93   51.43  114.13   1.4351
IC   1C5   1O5   1C1  1C2     1.4175  114.13  -51.82  112.62   1.5516
IC   1C4   1C5   1C6  1O6     1.5087  112.04 -173.06  110.28   1.3851
IC   1C1   1C2   1O2  1HO2     1.5516  117.26  -50.05  114.32   0.9181
IC   1C2   1C3   1O3  1HO3     1.4880  109.00  -28.48  103.99   0.9971
IC   1C3   1C4   1O4  1HO4     1.5315  103.58   55.55  110.36   0.9685
IC   1C5   1C6   1O6  1HO6     1.4718  110.28 -101.06  108.67   0.9667
IC   2C3  2C4  2O4  1C1    1.5010  117.73   72.71  118.66   1.4036  ! psi
IC   2C4  2O4  1C1  1O5    1.4919  118.66   48.64  109.48   1.4570  ! phi
IC   1O5  2O4 *1C1  1C2    1.4570  109.48  124.57  110.72   1.5065
IC   1O5  2O4 *1C1  1H1    1.4570  109.48 -116.61  107.55   1.1057
IC   2O1   2C2  *2C1   2H1     1.3899  110.90  120.10  104.58   1.0836
IC   2O1   2O5  *2C1   2C2     1.3899  108.62  122.10  110.88   1.5316
IC   2O2   2C3  *2C2   2H2     1.4594  108.12 -118.78  111.06   1.1375
IC   2O2   2C1  *2C2   2C3     1.4594  115.65 -125.60  113.28   1.4983
IC   2O3   2C4  *2C3   2H3     1.4071  113.48  122.06  103.39   1.0895
IC   2O3   2C2  *2C3   2C4     1.4071  108.48  124.18  109.26   1.5497
IC   2O4   2C5  *2C4   2H4     1.3940  111.12 -110.35  108.66   1.0857
IC   2O4   2C3  *2C4   2C5     1.3940  112.77 -129.39  115.62   1.5530
IC   2C6   2O5  *2C5   2H5     1.5597  111.17  120.85  110.98   1.1092
IC   2C6   2C4  *2C5   2O5     1.5597  109.90  122.92  110.30   1.4512
IC   2O6   2H62 *2C6   2H61    1.4589  116.11 -112.93  103.57   1.1467
IC   2O6   2C5  *2C6   2H62    1.4589  109.41 -135.95  118.22   1.0853
IC   2O5   2C1   2C2   2C3     1.4620  110.88   57.82  113.28   1.4983
IC   2C1   2C2   2C3   2C4     1.5316  113.28  -48.40  109.26   1.5497
IC   2C2   2C3   2C4   2C5     1.4983  109.26   45.07  115.62   1.5530
IC   2C3   2C4   2C5   2O5     1.5497  115.62  -49.19  110.30   1.4512
IC   2C4   2C5   2O5   2C1     1.5530  110.30   56.36  112.12   1.4620
IC   2C5   2O5   2C1   2C2     1.4512  112.12  -61.39  110.88   1.5316
IC   2C4   2C5   2C6   2O6     1.5530  109.90 -177.46  109.41   1.4589
IC   2O5   2C1   2O1   2HO1    1.4620  108.62   72.25  106.48   0.9328
IC   2C1   2C2   2O2   2HO2    1.5316  115.65  135.41  116.81   0.9527
IC   2C2   2C3   2O3   2HO3    1.4983  108.48  -71.46  120.86   0.9441
!IC   2C3   2C4   2O4   2HO4    1.5497  112.77   47.45  109.31   0.9911
IC   2C5   2C6   2O6   2HO6    1.5597  109.41  -54.60  118.82   0.95210
IC   2O5   2C1   2O1   C1      1.4302  103.27  -83.30  111.36   1.4262
IC   2C1   2O1   C1    C2      1.4465  111.36 -171.80  110.89   1.5408
IC   2O1   C1    C2    C3      1.4262  110.89 -178.19  111.72   1.5390
IC   C1    C2    C3    C4      1.5408  111.72  174.29  118.38   1.4860
IC   C2    C3    C4    C5      1.5390  118.38 -178.01  117.15   1.5882
IC   C3    C4    C5    C6      1.4860  117.15  176.92  116.91   1.5223
IC   C4    C5    C6    C7      1.5882  116.91  166.99  109.72   1.5200
IC   C5    C6    C7    C8      1.5223  109.72 -162.31  108.36   1.5091
IC   C6    C7    C8    C9      1.5223  109.72 -162.31  108.36   1.5091
IC   C7    C8    C9    C10     1.5223  109.72 -162.31  108.36   1.5091
IC   C8    C9    C10   C11     1.5223  109.72 -162.31  108.36   1.5091
IC   C2    2O1   *C1   H11   1.5408  110.89 -129.38  114.34   1.1088
IC   C2    2O1   *C1   H12   1.5408  110.89  108.27  111.44   1.1435
IC   C3    C1    *C2   H21   1.5390  111.72 -123.94  112.56   1.1329
IC   C3    C1    *C2   H22   1.5390  111.72  116.28  109.75   1.1147
IC   C4    C2    *C3   H31   1.4860  118.38 -120.46  104.87   1.1356
IC   C4    C2    *C3   H32   1.4860  118.38  116.67  103.64   1.1033
IC   C5    C3    *C4   H41   1.5882  117.15 -116.87  110.32   1.1073
IC   C5    C3    *C4   H42   1.5882  117.15  122.70  106.80   1.0580
IC   C6    C4    *C5   H51   1.5223  116.91 -119.49   97.60   1.1005
IC   C6    C4    *C5   H52   1.5223  116.91  124.24  109.65   1.1031
IC   C7    C5    *C6   H61   1.5200  109.72 -119.08  113.08   1.1315
IC   C7    C5    *C6   H62   1.5200  109.72  120.58  116.49   1.1004
IC   C8    C6    *C7   H71   1.5091  108.36 -122.67   97.37   1.1727
IC   C8    C6    *C7   H72   1.5091  108.36  126.14  108.14   1.1445
IC   C9    C7    *C8   H81   1.5091  108.36 -122.67   97.37   1.1727
IC   C9    C7    *C8   H82   1.5091  108.36  126.14  108.14   1.1445
IC   C10   C8    *C9   H91   1.5091  108.36 -122.67   97.37   1.1727
IC   C10   C8    *C9   H92   1.5091  108.36  126.14  108.14   1.1445
IC   C11   C9    *C10   H101   1.5091  108.36 -122.67   97.37   1.1727
IC   C11   C9    *C10   H102   1.5091  108.36  126.14  108.14   1.1445
IC   C9    C10   C11    H111   1.5200  108.36   67.85  108.61   1.0625
IC   H111 C10   *C11   H112   1.0625  108.61 -118.96  114.90   1.1259
IC   H111 C10   *C11   H113   1.0625  108.61  126.50  111.01   1.1613
PATC FIRS NONE LAST NONE

RESI A2UDM             0.000  ! omega-Undecyl-alpha-D-maltoside
!
GROU                        !
ATOM 1C1   CC3162    0.290  ! AGLC 4C1 alpha-D-glucose
ATOM 1H1   HCA1      0.090  !
ATOM 1C5   CC3163    0.110  !
ATOM 1H5   HCA1      0.090  !
ATOM 1O5   OC3C61   -0.400  !
GROU                        !
ATOM 1C2   CC3161    0.140  !
ATOM 1H2   HCA1      0.090  !
ATOM 1O2   OC311    -0.650  !
ATOM 1HO2  HCP1      0.420  !
GROU                        !
ATOM 1C3   CC3161    0.140  !
ATOM 1H3   HCA1      0.090  !
ATOM 1O3   OC311    -0.650  !
ATOM 1HO3  HCP1      0.420  !
GROU
ATOM 1C4   CC3161    0.140
ATOM 1H4   HCA1      0.090
ATOM 1O4   OC311    -0.650
ATOM 1HO4  HCP1      0.420
GROU
ATOM 1C6   CC321     0.050
ATOM 1H61  HCA2      0.090
ATOM 1H62  HCA2      0.090
ATOM 1O6   OC311    -0.650
ATOM 1HO6  HCP1      0.420
GROU                        ! AGLC
ATOM 2C1   CC3162    0.290  !
ATOM 2H1   HCA1      0.090  !
ATOM 2O1   OC301    -0.360  !
ATOM 2C5   CC3163    0.110  !
ATOM 2H5   HCA1      0.090  !
ATOM 2O5   OC3C61   -0.400  !
GROU                        !
ATOM 2C2   CC3161    0.140  !
ATOM 2H2   HCA1      0.090  !
ATOM 2O2   OC311    -0.650  !
ATOM 2HO2  HCP1      0.420  !
GROU                        !
ATOM 2C3   CC3161    0.140  !
ATOM 2H3   HCA1      0.090  !
ATOM 2O3   OC311    -0.650  !
ATOM 2HO3  HCP1      0.420  !
GROU
ATOM 2C4   CC3161    0.090  !
ATOM 2H4   HCA1      0.090
ATOM 2O4   OC301    -0.360  !
GROU
ATOM 2C6   CC321     0.050
ATOM 2H61  HCA2      0.090
ATOM 2H62  HCA2      0.090
ATOM 2O6   OC311    -0.650
ATOM 2HO6  HCP1      0.420
GROUP
ATOM C1    CTL2      0.00 !
ATOM H11   HAL2      0.09 !
ATOM H12   HAL2      0.09 !
GROUP
ATOM C2    CTL2     -0.18 !
ATOM H21   HAL2      0.09 !
ATOM H22   HAL2      0.09 !
GROUP
ATOM C3    CTL2     -0.18 !
ATOM H31   HAL2      0.09 !
ATOM H32   HAL2      0.09 !
GROUP
ATOM C4    CTL2     -0.18 !
ATOM H41   HAL2      0.09 !
ATOM H42   HAL2      0.09 !
GROUP
ATOM C5    CTL2     -0.18 !
ATOM H51   HAL2      0.09 !
ATOM H52   HAL2      0.09 !
GROUP
ATOM C6    CTL2     -0.18 !
ATOM H61   HAL2      0.09 !
ATOM H62   HAL2      0.09 !
GROUP
ATOM C7    CTL2     -0.18 !
ATOM H71   HAL2      0.09 !
ATOM H72   HAL2      0.09 !
GROUP
ATOM C8    CTL2     -0.18 !
ATOM H81   HAL2      0.09 !
ATOM H82   HAL2      0.09 !
GROUP
ATOM C9    CTL2     -0.18 !
ATOM H91   HAL2      0.09 !
ATOM H92   HAL2      0.09 !
GROUP
ATOM C10    CEL1    -0.15 !
ATOM H101   HEL1     0.15 !
GROUP
ATOM C11    CEL2    -0.42 !
ATOM H111   HEL2     0.21 !
ATOM H112   HEL2     0.21 !

BOND 1C1   1H1        1C1   1O5        1C1   1C2
BOND 1C2   1H2        1C2   1O2        1O2   1HO2       1C2   1C3        1C3   1H3
BOND 1C3   1O3        1O3   1HO3       1C3   1C4        1C4   1H4        1C4   1O4
BOND 1O4   1HO4       1C4   1C5        1C5   1H5        1C5   1C6        1C6   1H61
BOND 1C6   1H62       1C6   1O6        1O6   1HO6       1C5   1O5
BOND 2O4  1C1         2C1   2O1        2C1   2H1
BOND 2C1   2O5        2C1   2C2
BOND 2C2   2H2        2C2   2O2        2O2   2HO2       2C2   2C3        2C3   2H3
BOND 2C3   2O3        2O3   2HO3       2C3   2C4        2C4   2H4        2C4   2O4
BOND 2C4   2C5        2C5   2H5        2C5   2C6        2C6   2H61
BOND 2C6   2H62       2C6   2O6        2O6   2HO6       2C5   2O5
BOND 2O1  C1     C1   C2  
BOND C2   C3     C3   C4  
BOND C4   C5     C5   C6  
BOND C6   C7     C7   C8  
BOND C8   C9     C9   C10
DOUBLE    C10  C11  
BOND C1   H11  C1   H12
BOND C2   H21  C2   H22
BOND C3   H31  C3   H32
BOND C4   H41  C4   H42
BOND C5   H51  C5   H52
BOND C6   H61  C6   H62
BOND C7   H71  C7   H72
BOND C8   H81  C8   H82
BOND C9   H91  C9   H92
BOND C10   H101  
BOND C11   H111  C11   H112

!    I    J    K    L      R(IK)   T(IKJ)    PHI   T(JKL)   R(KL)
IC   1O2   1C3  *1C2   1H2     1.4293  114.98 -108.39  100.80   1.0662
IC   1O2   1C1  *1C2   1C3     1.4293  117.26 -138.07  113.63   1.4880
IC   1O3   1C4  *1C3   1H3     1.4122  110.86  120.36  107.49   1.1219
IC   1O3   1C2  *1C3   1C4     1.4122  109.00  121.20  109.13   1.5315
IC   1O4   1C5  *1C4   1H4     1.4206  109.25 -124.20  109.65   1.1311
IC   1O4   1C3  *1C4   1C5     1.4206  103.58 -118.81  114.40   1.5087
IC   1C6   1O5  *1C5   1H5     1.4718  112.19  113.05  108.36   1.1212
IC   1C6   1C4  *1C5   1O5     1.4718  112.04  128.71  113.93   1.4175
IC   1O6  1H62  *1C6  1H61     1.3851  111.30 -112.76  100.96   1.1590
IC   1O6   1C5  *1C6  1H62     1.3851  110.28 -128.49  116.95   1.1067
IC   1O5   1C1   1C2  1C3     1.4351  112.62   51.83  113.63   1.4880
IC   1C1   1C2   1C3  1C4     1.5516  113.63  -48.48  109.13   1.5315
IC   1C2   1C3   1C4  1C5     1.4880  109.13   47.85  114.40   1.5087
IC   1C3   1C4   1C5  1O5     1.5315  114.40  -49.84  113.93   1.4175
IC   1C4   1C5   1O5  1C1     1.5087  113.93   51.43  114.13   1.4351
IC   1C5   1O5   1C1  1C2     1.4175  114.13  -51.82  112.62   1.5516
IC   1C4   1C5   1C6  1O6     1.5087  112.04 -173.06  110.28   1.3851
IC   1C1   1C2   1O2  1HO2     1.5516  117.26  -50.05  114.32   0.9181
IC   1C2   1C3   1O3  1HO3     1.4880  109.00  -28.48  103.99   0.9971
IC   1C3   1C4   1O4  1HO4     1.5315  103.58   55.55  110.36   0.9685
IC   1C5   1C6   1O6  1HO6     1.4718  110.28 -101.06  108.67   0.9667
IC   2C3  2C4  2O4  1C1    1.5010  117.73   72.71  118.66   1.4036  ! psi
IC   2C4  2O4  1C1  1O5    1.4919  118.66   48.64  109.48   1.4570  ! phi
IC   1O5  2O4 *1C1  1C2    1.4570  109.48  124.57  110.72   1.5065
IC   1O5  2O4 *1C1  1H1    1.4570  109.48 -116.61  107.55   1.1057
IC   2O1   2C2  *2C1   2H1     1.4077  108.33 -123.34  103.67   1.1200
IC   2O1   2O5  *2C1   2C2     1.4077  108.39 -119.83  112.62   1.5516
IC   2O2   2C3  *2C2   2H2     1.4293  114.98 -108.39  100.80   1.0662
IC   2O2   2C1  *2C2   2C3     1.4293  117.26 -138.07  113.63   1.4880
IC   2O3   2C4  *2C3   2H3     1.4122  110.86  120.36  107.49   1.1219
IC   2O3   2C2  *2C3   2C4     1.4122  109.00  121.20  109.13   1.5315
IC   2O4   2C5  *2C4   2H4     1.4206  109.25 -124.20  109.65   1.1311
IC   2O4   2C3  *2C4   2C5     1.4206  103.58 -118.81  114.40   1.5087
IC   2C6   2O5  *2C5   2H5     1.4718  112.19  113.05  108.36   1.1212
IC   2C6   2C4  *2C5   2O5     1.4718  112.04  128.71  113.93   1.4175
IC   2O6  2H62  *2C6  2H61     1.3851  111.30 -112.76  100.96   1.1590
IC   2O6   2C5  *2C6  2H62     1.3851  110.28 -128.49  116.95   1.1067
IC   2O5   2C1   2C2   2C3     1.4351  112.62   51.83  113.63   1.4880
IC   2C1   2C2   2C3   2C4     1.5516  113.63  -48.48  109.13   1.5315
IC   2C2   2C3   2C4   2C5     1.4880  109.13   47.85  114.40   1.5087
IC   2C3   2C4   2C5   2O5     1.5315  114.40  -49.84  113.93   1.4175
IC   2C4   2C5   2O5   2C1     1.5087  113.93   51.43  114.13   1.4351
IC   2C5   2O5   2C1   2C2     1.4175  114.13  -51.82  112.62   1.5516
IC   2C4   2C5   2C6   2O6     1.5087  112.04 -173.06  110.28   1.3851
!IC   2O5   2C1   2O1  2HO1     1.4351  108.39   47.62  101.41   0.9789
IC   2C1   2C2   2O2  2HO2     1.5516  117.26  -50.05  114.32   0.9181
IC   2C2   2C3   2O3  2HO3     1.4880  109.00  -28.48  103.99   0.9971
!IC   2C3   2C4   2O4  2HO4     1.5315  103.58   55.55  110.36   0.9685
IC   2C5   2C6   2O6  2HO6     1.4718  110.28 -101.06  108.67   0.9667
IC   2O5   2C1   2O1   C1      1.4302  103.27  120.00  111.36   1.4262
IC   2C1   2O1   C1    C2      1.4465  111.36 -171.80  110.89   1.5408
IC   2O1   C1    C2    C3      1.4262  110.89 -178.19  111.72   1.5390
IC   C1    C2    C3    C4      1.5408  111.72  174.29  118.38   1.4860
IC   C2    C3    C4    C5      1.5390  118.38 -178.01  117.15   1.5882
IC   C3    C4    C5    C6      1.4860  117.15  176.92  116.91   1.5223
IC   C4    C5    C6    C7      1.5882  116.91  166.99  109.72   1.5200
IC   C5    C6    C7    C8      1.5223  109.72 -162.31  108.36   1.5091
IC   C6    C7    C8    C9      1.5223  109.72 -162.31  108.36   1.5091
IC   C7    C8    C9    C10     1.5223  109.72 -162.31  108.36   1.5091
IC   C8    C9    C10   C11     1.5223  109.72 -162.31  108.36   1.5091
IC   C2    2O1   *C1   H11   1.5408  110.89 -129.38  114.34   1.1088
IC   C2    2O1   *C1   H12   1.5408  110.89  108.27  111.44   1.1435
IC   C3    C1    *C2   H21   1.5390  111.72 -123.94  112.56   1.1329
IC   C3    C1    *C2   H22   1.5390  111.72  116.28  109.75   1.1147
IC   C4    C2    *C3   H31   1.4860  118.38 -120.46  104.87   1.1356
IC   C4    C2    *C3   H32   1.4860  118.38  116.67  103.64   1.1033
IC   C5    C3    *C4   H41   1.5882  117.15 -116.87  110.32   1.1073
IC   C5    C3    *C4   H42   1.5882  117.15  122.70  106.80   1.0580
IC   C6    C4    *C5   H51   1.5223  116.91 -119.49   97.60   1.1005
IC   C6    C4    *C5   H52   1.5223  116.91  124.24  109.65   1.1031
IC   C7    C5    *C6   H61   1.5200  109.72 -119.08  113.08   1.1315
IC   C7    C5    *C6   H62   1.5200  109.72  120.58  116.49   1.1004
IC   C8    C6    *C7   H71   1.5091  108.36 -122.67   97.37   1.1727
IC   C8    C6    *C7   H72   1.5091  108.36  126.14  108.14   1.1445
IC   C9    C7    *C8   H81   1.5091  108.36 -122.67   97.37   1.1727
IC   C9    C7    *C8   H82   1.5091  108.36  126.14  108.14   1.1445
IC   C10   C8    *C9   H91   1.5091  108.36 -122.67   97.37   1.1727
IC   C10   C8    *C9   H92   1.5091  108.36  126.14  108.14   1.1445
IC   C11   C9    *C10  H101   1.5091  108.36 -122.67   97.37   1.1727
IC   C9    C10    C11    H111   1.5200  108.36   67.85  108.61   1.0625
IC   H111 C10   *C11   H112   1.0625  108.61 -118.96  114.90   1.1259
!IC   2O4  1C1    1O5   1C5        1.4315  112.30  173.46  116.24   1.4579
PATC FIRS NONE LAST NONE

RESI B2UDM             0.000  ! omega-Undecyl-beta-D-maltoside
!
GROU                        !
ATOM 1C1   CC3162    0.290  ! AGLC 4C1 alpha-D-glucose
ATOM 1H1   HCA1      0.090  !
ATOM 1C5   CC3163    0.110  !
ATOM 1H5   HCA1      0.090  !
ATOM 1O5   OC3C61   -0.400  !
GROU                        !
ATOM 1C2   CC3161    0.140  !
ATOM 1H2   HCA1      0.090  !
ATOM 1O2   OC311    -0.650  !
ATOM 1HO2  HCP1      0.420  !
GROU                        !
ATOM 1C3   CC3161    0.140  !
ATOM 1H3   HCA1      0.090  !
ATOM 1O3   OC311    -0.650  !
ATOM 1HO3  HCP1      0.420  !
GROU
ATOM 1C4   CC3161    0.140
ATOM 1H4   HCA1      0.090
ATOM 1O4   OC311    -0.650
ATOM 1HO4  HCP1      0.420
GROU
ATOM 1C6   CC321     0.050
ATOM 1H61  HCA2      0.090
ATOM 1H62  HCA2      0.090
ATOM 1O6   OC311    -0.650
ATOM 1HO6  HCP1      0.420
!                           ! 
GROU                        ! BGLC
ATOM 2C1   CC3162    0.290  !
ATOM 2H1   HCA1      0.090  !
ATOM 2O1   OC301    -0.360  !
ATOM 2C5   CC3163    0.110  !
ATOM 2H5   HCA1      0.090  !
ATOM 2O5   OC3C61   -0.400  !
GROU                        !
ATOM 2C2   CC3161    0.140  !
ATOM 2H2   HCA1      0.090  !
ATOM 2O2   OC311    -0.650  !
ATOM 2HO2  HCP1      0.420  !
GROU                        !
ATOM 2C3   CC3161    0.140  !
ATOM 2H3   HCA1      0.090  !
ATOM 2O3   OC311    -0.650  !
ATOM 2HO3  HCP1      0.420  !
GROU
ATOM 2C4   CC3161    0.090  !
ATOM 2H4   HCA1      0.090
ATOM 2O4   OC301    -0.360  !
GROU
ATOM 2C6   CC321     0.050
ATOM 2H61  HCA2      0.090
ATOM 2H62  HCA2      0.090
ATOM 2O6   OC311    -0.650
ATOM 2HO6  HCP1      0.420
!
GROUP
ATOM C1    CTL2      0.00 !
ATOM H11   HAL2      0.09 !
ATOM H12   HAL2      0.09 !
GROUP
ATOM C2    CTL2     -0.18 !
ATOM H21   HAL2      0.09 !
ATOM H22   HAL2      0.09 !
GROUP
ATOM C3    CTL2     -0.18 !
ATOM H31   HAL2      0.09 !
ATOM H32   HAL2      0.09 !
GROUP
ATOM C4    CTL2     -0.18 !
ATOM H41   HAL2      0.09 !
ATOM H42   HAL2      0.09 !
GROUP
ATOM C5    CTL2     -0.18 !
ATOM H51   HAL2      0.09 !
ATOM H52   HAL2      0.09 !
GROUP
ATOM C6    CTL2     -0.18 !
ATOM H61   HAL2      0.09 !
ATOM H62   HAL2      0.09 !
GROUP
ATOM C7    CTL2     -0.18 !
ATOM H71   HAL2      0.09 !
ATOM H72   HAL2      0.09 !
GROUP
ATOM C8    CTL2     -0.18 !
ATOM H81   HAL2      0.09 !
ATOM H82   HAL2      0.09 !
GROUP
ATOM C9    CTL2     -0.18 !
ATOM H91   HAL2      0.09 !
ATOM H92   HAL2      0.09 !
GROUP
ATOM C10    CEL1    -0.15 !
ATOM H101   HEL1     0.15 !
GROUP
ATOM C11    CEL2    -0.42 !
ATOM H111   HEL2     0.21 !
ATOM H112   HEL2     0.21 !

BOND 1C1   1H1        1C1   1O5        1C1   1C2
BOND 1C2   1H2        1C2   1O2        1O2   1HO2       1C2   1C3        1C3   1H3
BOND 1C3   1O3        1O3   1HO3       1C3   1C4        1C4   1H4        1C4   1O4
BOND 1O4   1HO4       1C4   1C5        1C5   1H5        1C5   1C6        1C6   1H61
BOND 1C6   1H62       1C6   1O6        1O6   1HO6       1C5   1O5
BOND 2O4  1C1         2C1   2O1        2C1   2H1
BOND 2C1   2O5        2C1   2C2
BOND 2C2   2H2        2C2   2O2        2O2   2HO2       2C2   2C3        2C3   2H3
BOND 2C3   2O3        2O3   2HO3       2C3   2C4        2C4   2H4        2C4   2O4
BOND 2C4   2C5        2C5   2H5        2C5   2C6        2C6   2H61
BOND 2C6   2H62       2C6   2O6        2O6   2HO6       2C5   2O5
BOND 2O1  C1     C1   C2  
BOND C2   C3     C3   C4  
BOND C4   C5     C5   C6  
BOND C6   C7     C7   C8  
BOND C8   C9     C9   C10
DOUBLE    C10  C11  
BOND C1   H11  C1   H12
BOND C2   H21  C2   H22
BOND C3   H31  C3   H32
BOND C4   H41  C4   H42
BOND C5   H51  C5   H52
BOND C6   H61  C6   H62
BOND C7   H71  C7   H72
BOND C8   H81  C8   H82
BOND C9   H91  C9   H92
BOND C10   H101
BOND C11   H111  C11   H112

!    I    J    K    L      R(IK)   T(IKJ)    PHI   T(JKL)   R(KL)
IC  1O5    2O4   *1C1   1C2    1.4647  110.18  117.43  108.93   1.5378
IC  1O5    2O4   *1C1   1H1    1.4647  110.18 -124.21  109.63   1.0947
IC  2O4    1C1   1O5    1C5    1.4221  110.18   61.54  112.83   1.4711
IC  1C1    1O5   1C5    1C4    1.4647  112.83   55.43  115.27   1.5402
IC  1C4    1O5   *1C5   1C6    1.5402  115.27  132.60  105.56   1.5182
IC  1C4    1O5   *1C5   1H5    1.5402  115.27 -120.05  107.48   1.0627
IC  2O4    1C1   1C2    1C3    1.4221  108.93  -56.92  110.00   1.5485
IC  1C3    1C1   *1C2   1O2    1.5485  110.00  126.03  111.86   1.4290
IC  1O2    1C1   *1C2   1H2    1.4290  111.86  117.03  111.82   1.1241
IC  1C1    1C2   1O2    1HO2   1.5378  111.86  153.64  111.77   0.9361
IC  1C4    1C2   *1C3   1O3    1.5317  108.33 -119.50  116.56   1.4312
IC  1O3    1C2   *1C3   1H3    1.4312  116.56 -120.99  104.53   1.1026
IC  1C2    1C3   1O3    1HO3   1.5485  116.56  -88.14  104.32   0.9938
IC  1C3    1C5   *1C4   1O4    1.5317  107.02  124.78  116.83   1.4241
IC  1C3    1C5   *1C4   1H4    1.5317  107.02 -112.55  100.74   1.1516
IC  1C5    1C4   1O4    1HO4   1.5402  116.83 -152.34  112.93   0.9900
IC  1O5    1C5   1C6    1O6    1.4711  105.56  165.33  113.72   1.4200
IC  1O6    1C5   *1C6   1H61   1.4200  113.72 -133.42  113.57   1.1245
IC  1H61   1C5   *1C6   1H62   1.1245  113.57 -110.70  108.42   1.1105
IC  1C5    1C6   1O6    1HO6   1.5182  113.72  140.27  116.22   0.9003
IC  1H1    1C1   2O4    2C4    1.0947  109.63  -60.65  119.31   1.3975
IC  1C1    2O4   2C4    2C3    1.4221  119.31   85.44  116.39   1.4910
IC  2C3    2O4   *2C4   2C5    1.4910  116.39  128.76  106.63   1.5032
IC  2C3    2O4   *2C4   2H4    1.4910  116.39 -114.08  113.41   1.0833
IC  2O4    2C4   2C5    2O5    1.3975  106.63 -175.55  114.31   1.4148
IC  2O5    2C4   *2C5   2C6    1.4148  114.31 -128.55  110.83   1.5181
IC  2C6    2C4   *2C5   2H5    1.5181  110.83 -109.97  110.99   1.0952
IC  2C4    2C5   2O5    2C1    1.5032  114.31   53.64  110.54   1.4493
IC  2C5    2O5   2C1    2O1    1.4148  110.54 -174.31  113.79   1.4727
IC  2O1    2O5   *2C1   2C2    1.4727  113.79  111.73  108.69   1.5242
IC  2O1    2O5   *2C1   2H1    1.4727  113.79 -126.56  115.60   1.1074
IC  2C3    2C1   *2C2   2O2    1.4787  109.55  124.60  113.99   1.4572
IC  2O2    2C1   *2C2   2H2    1.4572  113.99  119.86  100.28   1.1078
IC  2C1    2C2   2O2    2HO2   1.5242  113.99   71.73  104.82   0.9446
IC  2C2    2C4   *2C3   2O3    1.4787  110.17  120.60  110.20   1.4596
IC  2C2    2C4   *2C3   2H3    1.4787  110.17 -118.81  110.02   1.0600
IC  2C4    2C3   2O3    2HO3   1.4910  110.20 -166.62  103.50   0.9717
IC  2C4    2C5   2C6    2O6    1.5032  110.83  171.15  114.10   1.4152
IC  2O6    2C5   *2C6   2H61   1.4152  114.10 -114.50  110.95   1.1165
IC  2H61   2C5   *2C6   2H62   1.1165  110.95 -118.47  114.71   1.1412
IC  2C5    2C6   2O6    2HO6   1.5181  114.10   67.49   98.19   0.9638
IC  2O5    2C1   2O1    C1     1.4493  113.79  -70.98  111.32   1.4363
IC  2C1    2O1   C1     C2     1.4727  111.32  158.42  106.26   1.5057
IC  C2     2O1   *C1    H11    1.5057  106.26  123.92  101.55   1.0992
IC  C2     2O1   *C1    H12    1.5057  106.26 -121.32  108.08   1.0982
IC  2O1    C1    C2     C3     1.4363  106.26  174.34  115.28   1.4879
IC  C3     C1    *C2    H21    1.4879  115.28  118.66  107.96   1.1291
IC  C3     C1    *C2    H22    1.4879  115.28 -126.10  112.67   1.1098
IC  C1     C2    C3     C4     1.5057  115.28 -177.11  120.28   1.5664
IC  C4     C2    *C3    H31    1.5664  120.28  123.94  111.77   1.1391
IC  C4     C2    *C3    H32    1.5664  120.28 -121.11  115.72   1.1212
IC  C2     C3    C4     C5     1.4879  120.28  172.11  113.52   1.5160
IC  C5     C3    *C4    H41    1.5160  113.52  125.94  113.06   1.1276
IC  C5     C3    *C4    H42    1.5160  113.52 -117.00  102.68   1.1207
IC  C3     C4    C5     C6     1.5664  113.52 -166.41  114.94   1.5446
IC  C6     C4    *C5    H51    1.5446  114.94  128.16  106.78   1.1562
IC  C6     C4    *C5    H52    1.5446  114.94 -124.37  111.99   1.1099
IC  C4     C5    C6     C7     1.5160  114.94 -167.00  112.03   1.5775
IC  C7     C5    *C6    H61    1.5775  112.03  115.28  112.91   1.0689
IC  C7     C5    *C6    H62    1.5775  112.03 -124.07  109.90   1.1369
IC  C5     C6    C7     C8     1.5446  112.03 -176.53  113.69   1.5133
IC  C8     C6    *C7    H71    1.5133  113.69  122.02  105.86   1.0714
IC  C8     C6    *C7    H72    1.5133  113.69 -116.34  115.01   1.0880
IC  C6     C7    C8     C9     1.5775  113.69 -171.63  107.95   1.5271
IC  C9     C7    *C8    H81    1.5271  107.95  128.50  120.40   1.1184
IC  C9     C7    *C8    H82    1.5271  107.95 -109.76  105.06   1.0866
IC  C7     C8    C9     C10    1.5133  107.95  176.20  120.86   1.5148
IC  C10    C8    *C9    H91    1.5148  120.86  126.62  109.33   1.0850
IC  C10    C8    *C9    H92    1.5148  120.86 -121.54  109.07   1.0955
IC  C8     C9    C10    C11    1.5271  120.86  126.83  128.02   1.3482
IC  C11    C9    *C10   H101   1.3482  128.02  175.08  117.17   1.0908
IC  C9     C10   C11    H111   1.5148  128.02  174.98  113.98   1.0820
IC  H111   C10   *C11   H112   1.0820  113.98 -174.66  119.65   1.1454
PATC FIRS NONE LAST NONE

RESI ADMHM             0.000  ! 2,6-Dimethyl-4-Heptyl-alpha-D-Maltopyranoside
!
GROU                        !
ATOM 1C1   CC3162    0.290  ! AGLC 4C1 alpha-D-glucose
ATOM 1H1   HCA1      0.090  !
ATOM 1C5   CC3163    0.110  !
ATOM 1H5   HCA1      0.090  !
ATOM 1O5   OC3C61   -0.400  !
GROU                        !
ATOM 1C2   CC3161    0.140  !
ATOM 1H2   HCA1      0.090  !
ATOM 1O2   OC311    -0.650  !
ATOM 1HO2  HCP1      0.420  !
GROU                        !
ATOM 1C3   CC3161    0.140  !
ATOM 1H3   HCA1      0.090  !
ATOM 1O3   OC311    -0.650  !
ATOM 1HO3  HCP1      0.420  !
GROU
ATOM 1C4   CC3161    0.140
ATOM 1H4   HCA1      0.090
ATOM 1O4   OC311    -0.650
ATOM 1HO4  HCP1      0.420
GROU
ATOM 1C6   CC321     0.050
ATOM 1H61  HCA2      0.090
ATOM 1H62  HCA2      0.090
ATOM 1O6   OC311    -0.650
ATOM 1HO6  HCP1      0.420
GROU                        ! AGLC
ATOM 2C1   CC3162    0.290  !
ATOM 2H1   HCA1      0.090  !
ATOM 2O1   OC301    -0.360  !
ATOM 2C5   CC3163    0.110  !
ATOM 2H5   HCA1      0.090  !
ATOM 2O5   OC3C61   -0.400  !
GROU                        !
ATOM 2C2   CC3161    0.140  !
ATOM 2H2   HCA1      0.090  !
ATOM 2O2   OC311    -0.650  !
ATOM 2HO2  HCP1      0.420  !
GROU                        !
ATOM 2C3   CC3161    0.140  !
ATOM 2H3   HCA1      0.090  !
ATOM 2O3   OC311    -0.650  !
ATOM 2HO3  HCP1      0.420  !
GROU
ATOM 2C4   CC3161    0.090  !
ATOM 2H4   HCA1      0.090
ATOM 2O4   OC301    -0.360  !
GROU
ATOM 2C6   CC321     0.050
ATOM 2H61  HCA2      0.090
ATOM 2H62  HCA2      0.090
ATOM 2O6   OC311    -0.650
ATOM 2HO6  HCP1      0.420
GROUP
ATOM C1    CTL1      0.09 !
ATOM H11   HAL1      0.09 !
GROUP
ATOM C2    CTL2     -0.18 !
ATOM H21   HAL2      0.09 !
ATOM H22   HAL2      0.09 !
GROUP
ATOM C3    CTL1     -0.09 !
ATOM H31   HAL1      0.09 !
GROUP
ATOM C4    CTL3     -0.27 !
ATOM H41   HAL3      0.09 !
ATOM H42   HAL3      0.09 !
ATOM H43   HAL3      0.09 !
GROUP
ATOM C5    CTL3     -0.27 !
ATOM H51   HAL3      0.09 !
ATOM H52   HAL3      0.09 !
ATOM H53   HAL3      0.09 !
GROUP
ATOM C6    CTL2     -0.18 !
ATOM H61   HAL2      0.09 !
ATOM H62   HAL2      0.09 !
GROUP
ATOM C7    CTL1     -0.09 !
ATOM H71   HAL1      0.09 !
GROUP
ATOM C8    CTL3    -0.27 !
ATOM H81   HAL3     0.09 !
ATOM H82   HAL3     0.09 !
ATOM H83   HAL3     0.09 !
GROUP
ATOM C9    CTL3    -0.27 !
ATOM H91   HAL3     0.09 !
ATOM H92   HAL3     0.09 !
ATOM H93   HAL3     0.09 !

BOND 1C1   1H1        1C1   1O5        1C1   1C2
BOND 1C2   1H2        1C2   1O2        1O2   1HO2       1C2   1C3        1C3   1H3
BOND 1C3   1O3        1O3   1HO3       1C3   1C4        1C4   1H4        1C4   1O4
BOND 1O4   1HO4       1C4   1C5        1C5   1H5        1C5   1C6        1C6   1H61
BOND 1C6   1H62       1C6   1O6        1O6   1HO6       1C5   1O5
BOND 2O4  1C1         2C1   2O1        2C1   2H1
BOND 2C1   2O5        2C1   2C2
BOND 2C2   2H2        2C2   2O2        2O2   2HO2       2C2   2C3        2C3   2H3
BOND 2C3   2O3        2O3   2HO3       2C3   2C4        2C4   2H4        2C4   2O4
BOND 2C4   2C5        2C5   2H5        2C5   2C6        2C6   2H61
BOND 2C6   2H62       2C6   2O6        2O6   2HO6       2C5   2O5
BOND 2O1  C1     C1   C2  
BOND C2   C3     C3   C4  
BOND C3   C5     C1   C6  
BOND C6   C7     C7   C8   C7  C9 
BOND C1   H11  
BOND C2   H21  C2   H22
BOND C3   H31  
BOND C4   H41  C4   H42  C4   H43
BOND C5   H51  C5   H52  C5   H53
BOND C6   H61  C6   H62
BOND C7   H71  
BOND C8   H81  C8   H82  C8   H83
BOND C9   H91  C9   H92  C9   H93

!    I    J    K    L      R(IK)   T(IKJ)    PHI   T(JKL)   R(KL)
IC   1O2   1C3  *1C2   1H2     1.4315  111.26 -117.04  107.42   1.1181
IC   1O2   1C1  *1C2   1C3     1.4315  112.05 -125.52  111.57   1.5161
IC   1O3   1C4  *1C3   1H3     1.4273  111.26  118.10  108.24   1.1179
IC   1O3   1C2  *1C3   1C4     1.4273  111.15  123.70  110.03   1.5125
IC   1O4   1C5  *1C4   1H4     1.4210  110.57 -118.53  108.67   1.1167
IC   1O4   1C3  *1C4   1C5     1.4210  111.11 -122.29  109.29   1.5179
IC   1C6   1O5  *1C5   1H5     1.5141  107.67  116.92  109.87   1.1151
IC   1C6   1C4  *1C5   1O5     1.5141  113.58  120.35  109.45   1.4405
IC   1O6  1H62  *1C6  1H61     1.4295  109.26 -117.75  107.82   1.1141
IC   1O6   1C5  *1C6  1H62     1.4295  111.14 -121.16  110.03   1.1133
IC   1O5   1C1   1C2  1C3      1.4360  109.99   53.32  111.57   1.5161
IC   1C1   1C2   1C3  1C4      1.5197  111.57  -53.35  110.03   1.5125
IC   1C2   1C3   1C4  1C5      1.5161  110.03   55.74  109.29   1.5179
IC   1C3   1C4   1C5  1O5      1.5125  109.29  -59.16  109.45   1.4405
IC   1C4   1C5   1O5  1C1      1.5179  109.45   61.83  113.46   1.4360
IC   1C5   1O5   1C1  1C2      1.4405  113.46  -58.34  109.99   1.5197
IC   1C4   1C5   1C6  1O6      1.5179  113.58  179.07  111.14   1.4295
IC   1C1   1C2   1O2  1HO2     1.5197  112.05  -43.40  108.70   0.9655
IC   1C2   1C3   1O3  1HO3     1.5161  111.15  -38.34  107.23   0.9669
IC   1C3   1C4   1O4  1HO4     1.5125  111.11   45.39  106.77   0.9670
IC   1C5   1C6   1O6  1HO6     1.5141  111.14  -63.20  108.20   0.9645
IC   2C3  2C4  2O4  1C1        1.5181  116.10   74.87  117.28   1.4132  ! psi
IC   2C4  2O4  1C1  1O5        1.4385  117.28   49.74  113.46   1.4360  ! phi
IC   1O5  2O4 *1C1  1C2        1.4360  113.46  122.70  108.69   1.5197
IC   1O5  2O4 *1C1  1H1        1.4360  113.46 -120.97  109.32   1.1135
IC   2O1   2C2  *2C1   2H1     1.4214  116.28 -126.06  109.51   1.1103
IC   2O1   2O5  *2C1   2C2     1.4214  110.46 -126.52  105.63   1.5226
IC   2O2   2C3  *2C2   2H2     1.4343  113.65 -114.32  106.33   1.1199
IC   2O2   2C1  *2C2   2C3     1.4343  115.00 -130.41  110.61   1.5195
IC   2O3   2C4  *2C3   2H3     1.4216  112.42  119.34  108.84   1.1155
IC   2O3   2C2  *2C3   2C4     1.4216  110.37  123.38  108.20   1.5181
IC   2O4   2C5  *2C4   2H4     1.4385  106.34 -116.97  107.47   1.1159
IC   2O4   2C3  *2C4   2C5     1.4385  116.10 -119.89  108.86   1.5253
IC   2C6   2O5  *2C5   2H5     1.5146  106.72  116.87  109.44   1.1169
IC   2C6   2C4  *2C5   2O5     1.5146  112.78  119.63  110.90   1.4408
IC   2O6  2H62  *2C6  2H61     1.4271  109.28 -117.12  107.88   1.1126
IC   2O6   2C5  *2C6  2H62     1.4271  111.41 -121.33  109.98   1.1144
IC   2O5   2C1   2C2   2C3     1.4335  105.63   62.34  110.61   1.5195
IC   2C1   2C2   2C3   2C4     1.5226  110.61  -60.61  108.20   1.5181
IC   2C2   2C3   2C4   2C5     1.5195  108.20   55.13  108.86   1.5253
IC   2C3   2C4   2C5   2O5     1.5181  108.86  -55.34  110.90   1.4408
IC   2C4   2C5   2O5   2C1     1.5253  110.90   61.48  113.38   1.4335
IC   2C5   2O5   2C1   2C2     1.4408  113.38  -62.85  105.63   1.5226
IC   2C4   2C5   2C6   2O6     1.5253  112.78 -174.64  111.41   1.4271
IC   2C1   2C2   2O2  2HO2     1.5226  115.00  -44.06  110.65   0.9633
IC   2C2   2C3   2O3  2HO3     1.5195  110.37  -22.36  106.95   0.9675
IC   2C5   2C6   2O6  2HO6     1.5146  111.41  -58.42  108.53   0.9645
IC   C1    C2    C3    C4      1.5567  118.31  149.28  110.00   1.5401
IC   C1    C6    C7    C8      1.5533  118.49 -176.86  109.91   1.5383
IC   2O5   2C1   2O1   C1      1.4335  110.46  178.09  118.79   1.4386
IC   2C1   2O1   C1    C2      1.4214  118.79 -178.22  102.64   1.5567
IC   C2    2O1   *C1   C6      1.5567  102.64  122.57  108.86   1.5533
IC   C2    2O1   *C1   H11     1.5567  102.64 -114.70  109.71   1.1077
IC   2O1   C1    C2    C3      1.4386  102.64 -141.63  118.31   1.5555
IC   C3    C1    *C2   H21     1.5555  118.31  116.93  106.59   1.1165
IC   C3    C1    *C2   H22     1.5555  118.31 -128.36  110.14   1.1082
IC   C1    C2    C3    C4      1.5567  118.31  149.28  110.00   1.5401
IC   C4    C2    *C3   C5      1.5401  110.00  121.71  114.36   1.5370
IC   C4    C2    *C3   H31     1.5401  110.00 -116.80  108.58   1.1154
IC   C2    C3    C4    H41     1.5555  110.00 -179.05  110.33   1.1111
IC   H41   C3    *C4   H42     1.1111  110.33  119.91  110.81   1.1099
IC   H41   C3    *C4   H43     1.1111  110.33 -119.64  110.27   1.1107
IC   C2    C3    C5    H51     1.5555  114.36 -164.57  110.24   1.1111
IC   H51   C3    *C5   H52     1.1111  110.24  119.40  110.56   1.1108
IC   H51   C3    *C5   H53     1.1111  110.24 -118.65  111.60   1.1053
IC   2O1   C1    C6    C7      1.4386  108.86  173.99  118.49   1.5438
IC   C7    C1    *C6   H61     1.5438  118.49  124.49  108.09   1.1120
IC   C7    C1    *C6   H62     1.5438  118.49 -118.18  110.18   1.1092
IC   C1    C6    C7    C8      1.5533  118.49 -176.86  109.91   1.5383
IC   C8    C6    *C7   C9      1.5383  109.91  122.15  112.38   1.5386
IC   C8    C6    *C7   H71     1.5383  109.91 -116.62  108.40   1.1123
IC   C6    C7    C8    H81     1.5438  109.91 -177.89  110.42   1.1107
IC   H81   C7    *C8   H82     1.1107  110.42  120.09  110.55   1.1105
IC   H81   C7    *C8   H83     1.1107  110.42 -119.79  110.39   1.1109
IC   C6    C7    C9    H91     1.5438  112.38 -177.93  109.90   1.1113
IC   H91   C7    *C9   H92     1.1113  109.90  119.10  110.51   1.1108
IC   H91   C7    *C9   H93     1.1113  109.90 -119.46  111.49   1.1092
PATC FIRS NONE LAST NONE

RESI BDMHM             0.000  ! 2,6-Dimethyl-4-Heptyl-beta-D-Maltopyranoside
!
GROU                        !
ATOM 1C1   CC3162    0.290  ! AGLC 4C1 alpha-D-glucose
ATOM 1H1   HCA1      0.090  !
ATOM 1C5   CC3163    0.110  !
ATOM 1H5   HCA1      0.090  !
ATOM 1O5   OC3C61   -0.400  !
GROU                        !
ATOM 1C2   CC3161    0.140  !
ATOM 1H2   HCA1      0.090  !
ATOM 1O2   OC311    -0.650  !
ATOM 1HO2  HCP1      0.420  !
GROU                        !
ATOM 1C3   CC3161    0.140  !
ATOM 1H3   HCA1      0.090  !
ATOM 1O3   OC311    -0.650  !
ATOM 1HO3  HCP1      0.420  !
GROU
ATOM 1C4   CC3161    0.140
ATOM 1H4   HCA1      0.090
ATOM 1O4   OC311    -0.650
ATOM 1HO4  HCP1      0.420
GROU
ATOM 1C6   CC321     0.050
ATOM 1H61  HCA2      0.090
ATOM 1H62  HCA2      0.090
ATOM 1O6   OC311    -0.650
ATOM 1HO6  HCP1      0.420
GROU                        ! BGLC
ATOM 2C1   CC3162    0.290  !
ATOM 2H1   HCA1      0.090  !
ATOM 2O1   OC301    -0.360  !
ATOM 2C5   CC3163    0.110  !
ATOM 2H5   HCA1      0.090  !
ATOM 2O5   OC3C61   -0.400  !
GROU                        !
ATOM 2C2   CC3161    0.140  !
ATOM 2H2   HCA1      0.090  !
ATOM 2O2   OC311    -0.650  !
ATOM 2HO2  HCP1      0.420  !
GROU                        !
ATOM 2C3   CC3161    0.140  !
ATOM 2H3   HCA1      0.090  !
ATOM 2O3   OC311    -0.650  !
ATOM 2HO3  HCP1      0.420  !
GROU
ATOM 2C4   CC3161    0.090  !
ATOM 2H4   HCA1      0.090
ATOM 2O4   OC301    -0.360  !
GROU
ATOM 2C6   CC321     0.050
ATOM 2H61  HCA2      0.090
ATOM 2H62  HCA2      0.090
ATOM 2O6   OC311    -0.650
ATOM 2HO6  HCP1      0.420
GROUP
ATOM C1    CTL1      0.09 !
ATOM H11   HAL1      0.09 !
GROUP
ATOM C2    CTL2     -0.18 !
ATOM H21   HAL2      0.09 !
ATOM H22   HAL2      0.09 !
GROUP
ATOM C3    CTL1     -0.09 !
ATOM H31   HAL1      0.09 !
GROUP
ATOM C4    CTL3     -0.27 !
ATOM H41   HAL3      0.09 !
ATOM H42   HAL3      0.09 !
ATOM H43   HAL3      0.09 !
GROUP
ATOM C5    CTL3     -0.27 !
ATOM H51   HAL3      0.09 !
ATOM H52   HAL3      0.09 !
ATOM H53   HAL3      0.09 !
GROUP
ATOM C6    CTL2     -0.18 !
ATOM H61   HAL2      0.09 !
ATOM H62   HAL2      0.09 !
GROUP
ATOM C7    CTL1     -0.09 !
ATOM H71   HAL1      0.09 !
GROUP
ATOM C8    CTL3    -0.27 !
ATOM H81   HAL3     0.09 !
ATOM H82   HAL3     0.09 !
ATOM H83   HAL3     0.09 !
GROUP
ATOM C9    CTL3    -0.27 !
ATOM H91   HAL3     0.09 !
ATOM H92   HAL3     0.09 !
ATOM H93   HAL3     0.09 !

BOND 1C1   1H1        1C1   1O5        1C1   1C2
BOND 1C2   1H2        1C2   1O2        1O2   1HO2       1C2   1C3        1C3   1H3
BOND 1C3   1O3        1O3   1HO3       1C3   1C4        1C4   1H4        1C4   1O4
BOND 1O4   1HO4       1C4   1C5        1C5   1H5        1C5   1C6        1C6   1H61
BOND 1C6   1H62       1C6   1O6        1O6   1HO6       1C5   1O5
BOND 2O4  1C1         2C1   2O1        2C1   2H1
BOND 2C1   2O5        2C1   2C2
BOND 2C2   2H2        2C2   2O2        2O2   2HO2       2C2   2C3        2C3   2H3
BOND 2C3   2O3        2O3   2HO3       2C3   2C4        2C4   2H4        2C4   2O4
BOND 2C4   2C5        2C5   2H5        2C5   2C6        2C6   2H61
BOND 2C6   2H62       2C6   2O6        2O6   2HO6       2C5   2O5
BOND 2O1  C1     C1   C2  
BOND C2   C3     C3   C4  
BOND C3   C5     C1   C6  
BOND C6   C7     C7   C8   C7  C9 
BOND C1   H11  
BOND C2   H21  C2   H22
BOND C3   H31  
BOND C4   H41  C4   H42  C4   H43
BOND C5   H51  C5   H52  C5   H53
BOND C6   H61  C6   H62
BOND C7   H71  
BOND C8   H81  C8   H82  C8   H83
BOND C9   H91  C9   H92  C9   H93

!    I    J    K    L      R(IK)   T(IKJ)    PHI   T(JKL)   R(KL)
IC   1O2   1C3  *1C2   1H2    1.4316  111.33 -116.52  106.99   1.1195 
IC   1O2   1C1  *1C2   1C3    1.4316  112.00 -126.65  112.92   1.5114 
IC   1O3   1C4  *1C3   1H3    1.4281  111.38  118.52  108.37   1.1177 
IC   1O3   1C2  *1C3   1C4    1.4281  110.69  123.42  109.87   1.5108 
IC   1O4   1C5  *1C4   1H4    1.4208  111.02 -118.66  108.60   1.1170 
IC   1O4   1C3  *1C4   1C5    1.4208  110.96 -122.55  108.99   1.5184 
IC   1C6   1O5  *1C5   1H5    1.5135  107.52  117.42  110.00   1.1164 
IC   1C6   1C4  *1C5   1O5    1.5135  113.52  119.50  108.57   1.4394 
IC   1O6  1H62  *1C6  1H61    1.4288  109.30 -117.69  107.81   1.1140 
IC   1O6   1C5  *1C6  1H62    1.4288  111.11 -121.19  110.03   1.1135 
IC   1O5   1C1   1C2  1C3     1.4344  110.49   49.92  112.92   1.5114 
IC   1C1   1C2   1C3  1C4     1.5220  112.92  -50.79  109.87   1.5108 
IC   1C2   1C3   1C4  1C5     1.5114  109.87   56.16  108.99   1.5184 
IC   1C3   1C4   1C5  1O5     1.5108  108.99  -61.94  108.57   1.4394 
IC   1C4   1C5   1O5  1C1     1.5184  108.57   63.52  113.30   1.4344 
IC   1C5   1O5   1C1  1C2     1.4394  113.30  -56.83  110.49   1.5220 
IC   1C4   1C5   1C6  1O6     1.5184  113.52 -179.61  111.11   1.4288 
IC   1C1   1C2   1O2  1HO2    1.5220  112.00  -46.77  108.82   0.9653 
IC   1C2   1C3   1O3  1HO3    1.5114  110.69  -36.40  107.23   0.9673 
IC   1C3   1C4   1O4  1HO4    1.5108  110.96   46.71  106.62   0.9670 
IC   1C5   1C6   1O6  1HO6    1.5135  111.11  -60.73  108.32   0.9643 
IC   2C3  2C4  2O4  1C1       1.5143  113.32   67.86  117.11   1.4153   ! psi
IC   2C4  2O4  1C1  1O5       1.4449  117.11   60.20  112.50   1.4344   ! phi
IC   1O5  2O4 *1C1  1C2       1.4344  112.50  123.93  110.40   1.5220 
IC   1O5  2O4 *1C1  1H1       1.4344  112.50 -121.38  110.18   1.1106 
IC   2O1   2C2  *2C1   2H1    1.4236  109.56  121.78  110.71   1.1137 
IC   2O1   2O5  *2C1   2C2    1.4236  108.41  119.78  110.01   1.5232 
IC   2O2   2C3  *2C2   2H2    1.4312  107.18 -116.72  105.99   1.1213 
IC   2O2   2C1  *2C2   2C3    1.4312  111.88 -124.21  117.01   1.5197 
IC   2O3   2C4  *2C3   2H3    1.4251  112.31  117.29  105.69   1.1203 
IC   2O3   2C2  *2C3   2C4    1.4251  107.78  126.03  114.89   1.5143 
IC   2O4   2C5  *2C4   2H4    1.4449  107.02 -118.57  108.57   1.1158 
IC   2O4   2C3  *2C4   2C5    1.4449  113.32 -118.22  107.77   1.5192 
IC   2C6   2O5  *2C5   2H5    1.5141  107.55  117.23  109.93   1.1172 
IC   2C6   2C4  *2C5   2O5    1.5141  113.49  119.84  109.02   1.4378 
IC   2O6  2H62  *2C6  2H61    1.4281  109.54 -117.14  107.81   1.1131 
IC   2O6   2C5  *2C6  2H62    1.4281  111.12 -121.68  110.29   1.1142 
IC   2O5   2C1   2C2   2C3    1.4352  110.01   36.94  117.01   1.5197 
IC   2C1   2C2   2C3   2C4    1.5232  117.01  -34.88  114.89   1.5143 
IC   2C2   2C3   2C4   2C5    1.5197  114.89   45.13  107.77   1.5192 
IC   2C3   2C4   2C5   2O5    1.5143  107.77  -61.33  109.02   1.4378 
IC   2C4   2C5   2O5   2C1    1.5192  109.02   69.92  113.63   1.4352 
IC   2C5   2O5   2C1   2C2    1.4378  113.63  -54.90  110.01   1.5232 
IC   2C4   2C5   2C6   2O6    1.5192  113.49 -173.20  111.12   1.4281 
IC   2C1   2C2   2O2  2HO2    1.5232  111.88   70.43  109.64   0.9688 
IC   2C2   2C3   2O3  2HO3    1.5197  107.78  -56.57  107.60   0.9644 
IC   2C5   2C6   2O6  2HO6    1.5141  111.12  -66.07  108.82   0.9643 
IC   C1    C2    C3    C4     1.5532  120.02  168.28  109.50   1.5393 
IC   C1    C6    C7    C8     1.5564  119.59 -140.26  111.24   1.5397 
IC   2O5   2C1   2O1   C1     1.4352  108.41 -160.16  117.35   1.4357 
IC   2C1   2O1   C1    C2     1.4236  117.35  139.63  101.47   1.5532 
IC   C2    2O1   *C1   C6     1.5532  101.47  119.22  106.28   1.5564 
IC   C2    2O1   *C1   H11    1.5532  101.47 -117.20  110.24   1.1064 
IC   2O1   C1    C2    C3     1.4357  101.47 -173.66  120.02   1.5537 
IC   C3    C1    *C2   H21    1.5537  120.02  120.34  106.39   1.1147 
IC   C3    C1    *C2   H22    1.5537  120.02 -125.19  108.49   1.1115 
IC   C1    C2    C3    C4     1.5532  120.02  168.28  109.50   1.5393 
IC   C4    C2    *C3   C5     1.5393  109.50  121.27  114.54   1.5374 
IC   C4    C2    *C3   H31    1.5393  109.50 -117.17  108.63   1.1153 
IC   C2    C3    C4    H41    1.5537  109.50 -178.01  110.36   1.1110 
IC   H41   C3    *C4   H42    1.1110  110.36  120.24  110.88   1.1095 
IC   H41   C3    *C4   H43    1.1110  110.36 -119.44  110.07   1.1111 
IC   C2    C3    C5    H51    1.5537  114.54 -156.88  110.49   1.1107 
IC   H51   C3    *C5   H52    1.1107  110.49  119.88  110.86   1.1103 
IC   H51   C3    *C5   H53    1.1107  110.49 -118.16  110.86   1.1048 
IC   2O1   C1    C6    C7     1.4357  106.28  145.91  119.59   1.5581 
IC   C7    C1    *C6   H61    1.5581  119.59  123.75  107.53   1.1119 
IC   C7    C1    *C6   H62    1.5581  119.59 -124.27  109.57   1.1070 
IC   C1    C6    C7    C8     1.5564  119.59 -140.26  111.24   1.5397 
IC   C8    C6    *C7   C9     1.5397  111.24  127.06  115.82   1.5398 
IC   C8    C6    *C7   H71    1.5397  111.24 -114.54  106.57   1.1170 
IC   C6    C7    C8    H81    1.5581  111.24 -171.30  110.03   1.1112 
IC   H81   C7    *C8   H82    1.1112  110.03  119.47  110.46   1.1108 
IC   H81   C7    *C8   H83    1.1112  110.03 -119.62  111.60   1.1087 
IC   C6    C7    C9    H91    1.5581  115.82  178.03  109.74   1.1115 
IC   H91   C7    *C9   H92    1.1115  109.74  119.52  112.06   1.1082 
IC   H91   C7    *C9   H93    1.1115  109.74 -118.65  110.97   1.1104 
PATC FIRS NONE LAST NONE

RESI APPM             0.000  ! 2-Propyl-1-Pentyl-beta-D-Maltopyranoside
!
GROU                        !
ATOM 1C1   CC3162    0.290  ! AGLC 4C1 alpha-D-glucose
ATOM 1H1   HCA1      0.090  !
ATOM 1C5   CC3163    0.110  !
ATOM 1H5   HCA1      0.090  !
ATOM 1O5   OC3C61   -0.400  !
GROU                        !
ATOM 1C2   CC3161    0.140  !
ATOM 1H2   HCA1      0.090  !
ATOM 1O2   OC311    -0.650  !
ATOM 1HO2  HCP1      0.420  !
GROU                        !
ATOM 1C3   CC3161    0.140  !
ATOM 1H3   HCA1      0.090  !
ATOM 1O3   OC311    -0.650  !
ATOM 1HO3  HCP1      0.420  !
GROU
ATOM 1C4   CC3161    0.140
ATOM 1H4   HCA1      0.090
ATOM 1O4   OC311    -0.650
ATOM 1HO4  HCP1      0.420
GROU
ATOM 1C6   CC321     0.050
ATOM 1H61  HCA2      0.090
ATOM 1H62  HCA2      0.090
ATOM 1O6   OC311    -0.650
ATOM 1HO6  HCP1      0.420
!                           ! 
GROU                        ! BGLC
ATOM 2C1   CC3162    0.290  !
ATOM 2H1   HCA1      0.090  !
ATOM 2O1   OC301    -0.360  !
ATOM 2C5   CC3163    0.110  !
ATOM 2H5   HCA1      0.090  !
ATOM 2O5   OC3C61   -0.400  !
GROU                        !
ATOM 2C2   CC3161    0.140  !
ATOM 2H2   HCA1      0.090  !
ATOM 2O2   OC311    -0.650  !
ATOM 2HO2  HCP1      0.420  !
GROU                        !
ATOM 2C3   CC3161    0.140  !
ATOM 2H3   HCA1      0.090  !
ATOM 2O3   OC311    -0.650  !
ATOM 2HO3  HCP1      0.420  !
GROU
ATOM 2C4   CC3161    0.090  !
ATOM 2H4   HCA1      0.090
ATOM 2O4   OC301    -0.360  !
GROU
ATOM 2C6   CC321     0.050
ATOM 2H61  HCA2      0.090
ATOM 2H62  HCA2      0.090
ATOM 2O6   OC311    -0.650
ATOM 2HO6  HCP1      0.420
!
GROUP
ATOM C1    CTL2      0.00 !
ATOM H11   HAL2      0.09 !
ATOM H12   HAL2      0.09 !
GROUP
ATOM C2    CTL1     -0.09 !
ATOM H21   HAL1      0.09 !
GROUP
ATOM C3    CTL2     -0.18 !
ATOM H31   HAL2      0.09 !
ATOM H32   HAL2      0.09 !
GROUP
ATOM C4    CTL2     -0.18 !
ATOM H41   HAL2      0.09 !
ATOM H42   HAL2      0.09 !
GROUP
ATOM C5    CTL3     -0.27 !
ATOM H51   HAL3      0.09 !
ATOM H52   HAL3      0.09 !
ATOM H53   HAL3      0.09 !
GROUP
ATOM C6    CTL2     -0.18 !
ATOM H61   HAL2      0.09 !
ATOM H62   HAL2      0.09 !
GROUP
ATOM C7    CTL2     -0.18 !
ATOM H71   HAL2      0.09 !
ATOM H72   HAL2      0.09 !
GROUP
ATOM C8    CTL3    -0.27 !
ATOM H81   HAL3     0.09 !
ATOM H82   HAL3     0.09 !
ATOM H83   HAL3     0.09 !

BOND 1C1   1H1        1C1   1O5        1C1   1C2
BOND 1C2   1H2        1C2   1O2        1O2   1HO2       1C2   1C3        1C3   1H3
BOND 1C3   1O3        1O3   1HO3       1C3   1C4        1C4   1H4        1C4   1O4
BOND 1O4   1HO4       1C4   1C5        1C5   1H5        1C5   1C6        1C6   1H61
BOND 1C6   1H62       1C6   1O6        1O6   1HO6       1C5   1O5
BOND 2O4  1C1         2C1   2O1        2C1   2H1
BOND 2C1   2O5        2C1   2C2
BOND 2C2   2H2        2C2   2O2        2O2   2HO2       2C2   2C3        2C3   2H3
BOND 2C3   2O3        2O3   2HO3       2C3   2C4        2C4   2H4        2C4   2O4
BOND 2C4   2C5        2C5   2H5        2C5   2C6        2C6   2H61
BOND 2C6   2H62       2C6   2O6        2O6   2HO6       2C5   2O5
BOND 2O1  C1     C1   C2  
BOND C2   C3     C3   C4  
BOND C4   C5     C2   C6  
BOND C6   C7     C7   C8  
BOND C1   H11  C1   H12
BOND C2   H21  
BOND C3   H31  C3   H32
BOND C4   H41  C4   H42
BOND C5   H51  C5   H52  C5   H53
BOND C6   H61  C6   H62
BOND C7   H71  C7   H72
BOND C8   H81  C8   H82  C8   H83

!    I    J    K    L      R(IK)   T(IKJ)    PHI   T(JKL)   R(KL)
IC   1O2   1C3  *1C2   1H2     1.4293  114.98 -108.39  100.80   1.0662
IC   1O2   1C1  *1C2   1C3     1.4293  117.26 -138.07  113.63   1.4880
IC   1O3   1C4  *1C3   1H3     1.4122  110.86  120.36  107.49   1.1219
IC   1O3   1C2  *1C3   1C4     1.4122  109.00  121.20  109.13   1.5315
IC   1O4   1C5  *1C4   1H4     1.4206  109.25 -124.20  109.65   1.1311
IC   1O4   1C3  *1C4   1C5     1.4206  103.58 -118.81  114.40   1.5087
IC   1C6   1O5  *1C5   1H5     1.4718  112.19  113.05  108.36   1.1212
IC   1C6   1C4  *1C5   1O5     1.4718  112.04  128.71  113.93   1.4175
IC   1O6  1H62  *1C6  1H61     1.3851  111.30 -112.76  100.96   1.1590
IC   1O6   1C5  *1C6  1H62     1.3851  110.28 -128.49  116.95   1.1067
IC   1O5   1C1   1C2  1C3     1.4351  112.62   51.83  113.63   1.4880
IC   1C1   1C2   1C3  1C4     1.5516  113.63  -48.48  109.13   1.5315
IC   1C2   1C3   1C4  1C5     1.4880  109.13   47.85  114.40   1.5087
IC   1C3   1C4   1C5  1O5     1.5315  114.40  -49.84  113.93   1.4175
IC   1C4   1C5   1O5  1C1     1.5087  113.93   51.43  114.13   1.4351
IC   1C5   1O5   1C1  1C2     1.4175  114.13  -51.82  112.62   1.5516
IC   1C4   1C5   1C6  1O6     1.5087  112.04 -173.06  110.28   1.3851
IC   1C1   1C2   1O2  1HO2     1.5516  117.26  -50.05  114.32   0.9181
IC   1C2   1C3   1O3  1HO3     1.4880  109.00  -28.48  103.99   0.9971
IC   1C3   1C4   1O4  1HO4     1.5315  103.58   55.55  110.36   0.9685
IC   1C5   1C6   1O6  1HO6     1.4718  110.28 -101.06  108.67   0.9667
IC   2C3  2C4  2O4  1C1    1.5010  117.73  -72.71  118.66   1.4036  ! psi
IC   2C4  2O4  1C1  1O5    1.4919  118.66   48.64  109.48   1.4570  ! phi
IC   1O5  2O4 *1C1  1C2    1.4570  109.48  124.57  110.72   1.5065
IC   1O5  2O4 *1C1  1H1    1.4570  109.48 -116.61  107.55   1.1057
IC   2O1   2C2  *2C1   2H1     1.3899  110.90  120.10  104.58   1.0836
IC   2O1   2O5  *2C1   2C2     1.3899  108.62 -122.10  110.88   1.5316
IC   2O2   2C3  *2C2   2H2     1.4594  108.12 -118.78  111.06   1.1375
IC   2O2   2C1  *2C2   2C3     1.4594  115.65 -125.60  113.28   1.4983
IC   2O3   2C4  *2C3   2H3     1.4071  113.48  122.06  103.39   1.0895
IC   2O3   2C2  *2C3   2C4     1.4071  108.48  124.18  109.26   1.5497
IC   2O4   2C5  *2C4   2H4     1.3940  111.12 -110.35  108.66   1.0857
IC   2O4   2C3  *2C4   2C5     1.3940  112.77 -129.39  115.62   1.5530
IC   2C6   2O5  *2C5   2H5     1.5597  111.17  120.85  110.98   1.1092
IC   2C6   2C4  *2C5   2O5     1.5597  109.90  122.92  110.30   1.4512
IC   2O6   2H62 *2C6   2H61    1.4589  116.11 -112.93  103.57   1.1467
IC   2O6   2C5  *2C6   2H62    1.4589  109.41 -135.95  118.22   1.0853
IC   2O5   2C1   2C2   2C3     1.4620  110.88   57.82  113.28   1.4983
IC   2C1   2C2   2C3   2C4     1.5316  113.28  -48.40  109.26   1.5497
IC   2C2   2C3   2C4   2C5     1.4983  109.26   45.07  115.62   1.5530
IC   2C3   2C4   2C5   2O5     1.5497  115.62  -49.19  110.30   1.4512
IC   2C4   2C5   2O5   2C1     1.5530  110.30   56.36  112.12   1.4620
IC   2C5   2O5   2C1   2C2     1.4512  112.12  -61.39  110.88   1.5316
IC   2C4   2C5   2C6   2O6     1.5530  109.90 -177.46  109.41   1.4589
!IC   2O5   2C1   2O1   2HO1    1.4620  108.62   72.25  106.48   0.9328
IC   2C1   2C2   2O2   2HO2    1.5316  115.65  135.41  116.81   0.9527
IC   2C2   2C3   2O3   2HO3    1.4983  108.48  -71.46  120.86   0.9441
!IC   2C3   2C4   2O4   2HO4    1.5497  112.77   47.45  109.31   0.9911
IC   2C5   2C6   2O6   2HO6    1.5597  109.41  -54.60  118.82   0.95210
IC   2O5   2C1   2O1   C1      1.4302  103.27   120.30  111.36   1.4262
!IC   2C2   2C1   2O1   C1      1.5302  103.27 -154.30  111.36   1.4262
IC   2C1   2O1   C1    C2      1.4465  111.36 -179.00  110.89   1.5408
IC   2O1   C1    C2    C3      1.4262  110.89 -178.19  111.72   1.5390
IC   C1    C2    C3    C4      1.5595  109.76 -176.91  116.67   1.5565
IC   C2    C3    C4    C5      1.5248  116.67 -174.15  112.90   1.4858
IC   2O1   C1    C2    C6      1.4802  114.25   78.49  115.77   1.5776
IC   C1    C2    C6    C7      1.5595  115.77 -120.85  119.14   1.4988
IC   C2    C6    C7    C8      1.5776  119.14 -104.55  112.03   1.5511
IC   C2    2O1   *C1   H11     1.5595  114.25 -120.38  117.23   1.0964
IC   C2    2O1   *C1   H12     1.5595  114.25  116.75  110.72   1.0790
IC   C3    C1    *C2   H21     1.5248  109.76  109.75  106.95   1.1109
IC   C4    C2    *C3   H31     1.5565  116.67 -128.98  116.50   1.1323
IC   C4    C2    *C3   H32     1.5565  116.67  123.71  106.59   1.1044
IC   C5    C3    *C4   H41     1.4858  112.90 -122.93  105.26   1.1448
IC   C5    C3    *C4   H42     1.4858  112.90  113.66   99.00   1.0667
IC   C3    C4    C5    H51     1.5565  112.90   43.64  114.62   1.0587
IC   H51   C4    *C5   H52     1.0587  114.62 -117.79   98.62   1.1502
IC   H51   C4    *C5   H53     1.0587  114.62  121.71  116.00   1.0337
IC   C7    C2    *C6   H61     1.4988  119.14 -118.93  114.73   1.0261
IC   C7    C2    *C6   H62     1.4988  119.14  118.76  104.27   1.1396
IC   C8    C6    *C7   H71     1.5511  112.03 -111.05  111.87   1.1604
IC   C8    C6    *C7   H72     1.5511  112.03  126.14  110.60   1.0782
IC   C6    C7    C8    H81     1.4988  112.03 -176.64  104.51   1.1092
IC   H81   C7    *C8   H82     1.1092  104.51  117.94  111.49   1.1249
IC   H81   C7    *C8   H83     1.1092  104.51 -118.02  112.43   1.1384
PATC FIRS NONE LAST NONE

RESI BPPM             0.000  ! 2-Propyl-1-Pentyl-beta-D-Maltopyranoside
!
GROU                        !
ATOM 1C1   CC3162    0.290  ! AGLC 4C1 alpha-D-glucose
ATOM 1H1   HCA1      0.090  !
ATOM 1C5   CC3163    0.110  !
ATOM 1H5   HCA1      0.090  !
ATOM 1O5   OC3C61   -0.400  !
GROU                        !
ATOM 1C2   CC3161    0.140  !
ATOM 1H2   HCA1      0.090  !
ATOM 1O2   OC311    -0.650  !
ATOM 1HO2  HCP1      0.420  !
GROU                        !
ATOM 1C3   CC3161    0.140  !
ATOM 1H3   HCA1      0.090  !
ATOM 1O3   OC311    -0.650  !
ATOM 1HO3  HCP1      0.420  !
GROU
ATOM 1C4   CC3161    0.140
ATOM 1H4   HCA1      0.090
ATOM 1O4   OC311    -0.650
ATOM 1HO4  HCP1      0.420
GROU
ATOM 1C6   CC321     0.050
ATOM 1H61  HCA2      0.090
ATOM 1H62  HCA2      0.090
ATOM 1O6   OC311    -0.650
ATOM 1HO6  HCP1      0.420
!                           ! 
GROU                        ! BGLC
ATOM 2C1   CC3162    0.290  !
ATOM 2H1   HCA1      0.090  !
ATOM 2O1   OC301    -0.360  !
ATOM 2C5   CC3163    0.110  !
ATOM 2H5   HCA1      0.090  !
ATOM 2O5   OC3C61   -0.400  !
GROU                        !
ATOM 2C2   CC3161    0.140  !
ATOM 2H2   HCA1      0.090  !
ATOM 2O2   OC311    -0.650  !
ATOM 2HO2  HCP1      0.420  !
GROU                        !
ATOM 2C3   CC3161    0.140  !
ATOM 2H3   HCA1      0.090  !
ATOM 2O3   OC311    -0.650  !
ATOM 2HO3  HCP1      0.420  !
GROU
ATOM 2C4   CC3161    0.090  !
ATOM 2H4   HCA1      0.090
ATOM 2O4   OC301    -0.360  !
GROU
ATOM 2C6   CC321     0.050
ATOM 2H61  HCA2      0.090
ATOM 2H62  HCA2      0.090
ATOM 2O6   OC311    -0.650
ATOM 2HO6  HCP1      0.420
!
GROUP
ATOM C1    CTL2      0.00 !
ATOM H11   HAL2      0.09 !
ATOM H12   HAL2      0.09 !
GROUP
ATOM C2    CTL1     -0.09 !
ATOM H21   HAL1      0.09 !
GROUP
ATOM C3    CTL2     -0.18 !
ATOM H31   HAL2      0.09 !
ATOM H32   HAL2      0.09 !
GROUP
ATOM C4    CTL2     -0.18 !
ATOM H41   HAL2      0.09 !
ATOM H42   HAL2      0.09 !
GROUP
ATOM C5    CTL3     -0.27 !
ATOM H51   HAL3      0.09 !
ATOM H52   HAL3      0.09 !
ATOM H53   HAL3      0.09 !
GROUP
ATOM C6    CTL2     -0.18 !
ATOM H61   HAL2      0.09 !
ATOM H62   HAL2      0.09 !
GROUP
ATOM C7    CTL2     -0.18 !
ATOM H71   HAL2      0.09 !
ATOM H72   HAL2      0.09 !
GROUP
ATOM C8    CTL3    -0.27 !
ATOM H81   HAL3     0.09 !
ATOM H82   HAL3     0.09 !
ATOM H83   HAL3     0.09 !

BOND 1C1   1H1        1C1   1O5        1C1   1C2
BOND 1C2   1H2        1C2   1O2        1O2   1HO2       1C2   1C3        1C3   1H3
BOND 1C3   1O3        1O3   1HO3       1C3   1C4        1C4   1H4        1C4   1O4
BOND 1O4   1HO4       1C4   1C5        1C5   1H5        1C5   1C6        1C6   1H61
BOND 1C6   1H62       1C6   1O6        1O6   1HO6       1C5   1O5
BOND 2O4  1C1         2C1   2O1        2C1   2H1
BOND 2C1   2O5        2C1   2C2
BOND 2C2   2H2        2C2   2O2        2O2   2HO2       2C2   2C3        2C3   2H3
BOND 2C3   2O3        2O3   2HO3       2C3   2C4        2C4   2H4        2C4   2O4
BOND 2C4   2C5        2C5   2H5        2C5   2C6        2C6   2H61
BOND 2C6   2H62       2C6   2O6        2O6   2HO6       2C5   2O5
BOND 2O1  C1     C1   C2  
BOND C2   C3     C3   C4  
BOND C4   C5     C2   C6  
BOND C6   C7     C7   C8  
BOND C1   H11  C1   H12
BOND C2   H21  
BOND C3   H31  C3   H32
BOND C4   H41  C4   H42
BOND C5   H51  C5   H52  C5   H53
BOND C6   H61  C6   H62
BOND C7   H71  C7   H72
BOND C8   H81  C8   H82  C8   H83

!    I    J    K    L      R(IK)   T(IKJ)    PHI   T(JKL)   R(KL)
IC   1O2   1C3  *1C2   1H2     1.4293  114.98 -108.39  100.80   1.0662
IC   1O2   1C1  *1C2   1C3     1.4293  117.26 -138.07  113.63   1.4880
IC   1O3   1C4  *1C3   1H3     1.4122  110.86  120.36  107.49   1.1219
IC   1O3   1C2  *1C3   1C4     1.4122  109.00  121.20  109.13   1.5315
IC   1O4   1C5  *1C4   1H4     1.4206  109.25 -124.20  109.65   1.1311
IC   1O4   1C3  *1C4   1C5     1.4206  103.58 -118.81  114.40   1.5087
IC   1C6   1O5  *1C5   1H5     1.4718  112.19  113.05  108.36   1.1212
IC   1C6   1C4  *1C5   1O5     1.4718  112.04  128.71  113.93   1.4175
IC   1O6  1H62  *1C6  1H61     1.3851  111.30 -112.76  100.96   1.1590
IC   1O6   1C5  *1C6  1H62     1.3851  110.28 -128.49  116.95   1.1067
IC   1O5   1C1   1C2  1C3     1.4351  112.62   51.83  113.63   1.4880
IC   1C1   1C2   1C3  1C4     1.5516  113.63  -48.48  109.13   1.5315
IC   1C2   1C3   1C4  1C5     1.4880  109.13   47.85  114.40   1.5087
IC   1C3   1C4   1C5  1O5     1.5315  114.40  -49.84  113.93   1.4175
IC   1C4   1C5   1O5  1C1     1.5087  113.93   51.43  114.13   1.4351
IC   1C5   1O5   1C1  1C2     1.4175  114.13  -51.82  112.62   1.5516
IC   1C4   1C5   1C6  1O6     1.5087  112.04 -173.06  110.28   1.3851
IC   1C1   1C2   1O2  1HO2     1.5516  117.26  -50.05  114.32   0.9181
IC   1C2   1C3   1O3  1HO3     1.4880  109.00  -28.48  103.99   0.9971
IC   1C3   1C4   1O4  1HO4     1.5315  103.58   55.55  110.36   0.9685
IC   1C5   1C6   1O6  1HO6     1.4718  110.28 -101.06  108.67   0.9667
IC   2C3  2C4  2O4  1C1    1.5010  117.73   72.71  118.66   1.4036  ! psi
IC   2C4  2O4  1C1  1O5    1.4919  118.66   48.64  109.48   1.4570  ! phi
IC   1O5  2O4 *1C1  1C2    1.4570  109.48  124.57  110.72   1.5065
IC   1O5  2O4 *1C1  1H1    1.4570  109.48 -116.61  107.55   1.1057
IC   2O1   2C2  *2C1   2H1     1.3899  110.90  120.10  104.58   1.0836
IC   2O1   2O5  *2C1   2C2     1.3899  108.62  122.10  110.88   1.5316
IC   2O2   2C3  *2C2   2H2     1.4594  108.12 -118.78  111.06   1.1375
IC   2O2   2C1  *2C2   2C3     1.4594  115.65 -125.60  113.28   1.4983
IC   2O3   2C4  *2C3   2H3     1.4071  113.48  122.06  103.39   1.0895
IC   2O3   2C2  *2C3   2C4     1.4071  108.48  124.18  109.26   1.5497
IC   2O4   2C5  *2C4   2H4     1.3940  111.12 -110.35  108.66   1.0857
IC   2O4   2C3  *2C4   2C5     1.3940  112.77 -129.39  115.62   1.5530
IC   2C6   2O5  *2C5   2H5     1.5597  111.17  120.85  110.98   1.1092
IC   2C6   2C4  *2C5   2O5     1.5597  109.90  122.92  110.30   1.4512
IC   2O6   2H62 *2C6   2H61    1.4589  116.11 -112.93  103.57   1.1467
IC   2O6   2C5  *2C6   2H62    1.4589  109.41 -135.95  118.22   1.0853
IC   2O5   2C1   2C2   2C3     1.4620  110.88   57.82  113.28   1.4983
IC   2C1   2C2   2C3   2C4     1.5316  113.28  -48.40  109.26   1.5497
IC   2C2   2C3   2C4   2C5     1.4983  109.26   45.07  115.62   1.5530
IC   2C3   2C4   2C5   2O5     1.5497  115.62  -49.19  110.30   1.4512
IC   2C4   2C5   2O5   2C1     1.5530  110.30   56.36  112.12   1.4620
IC   2C5   2O5   2C1   2C2     1.4512  112.12  -61.39  110.88   1.5316
IC   2C4   2C5   2C6   2O6     1.5530  109.90 -177.46  109.41   1.4589
!IC   2O5   2C1   2O1   2HO1    1.4620  108.62   72.25  106.48   0.9328
IC   2C1   2C2   2O2   2HO2    1.5316  115.65  135.41  116.81   0.9527
IC   2C2   2C3   2O3   2HO3    1.4983  108.48  -71.46  120.86   0.9441
!IC   2C3   2C4   2O4   2HO4    1.5497  112.77   47.45  109.31   0.9911
IC   2C5   2C6   2O6   2HO6    1.5597  109.41  -54.60  118.82   0.95210
IC   2O5   2C1   2O1   C1      1.4302  103.27  -83.30  111.36   1.4262
IC   2C1   2O1   C1    C2      1.4465  111.36 -171.80  110.89   1.5408
IC   2O1   C1    C2    C3      1.4262  110.89 -178.19  111.72   1.5390
IC   C1    C2    C3    C4      1.5595  109.76 -176.91  116.67   1.5565
IC   C2    C3    C4    C5      1.5248  116.67 -174.15  112.90   1.4858
IC   2O1   C1    C2    C6      1.4802  114.25   78.49  115.77   1.5776
IC   C1    C2    C6    C7      1.5595  115.77 -120.85  119.14   1.4988
IC   C2    C6    C7    C8      1.5776  119.14 -104.55  112.03   1.5511
IC   C2    2O1   *C1   H11     1.5595  114.25 -120.38  117.23   1.0964
IC   C2    2O1   *C1   H12     1.5595  114.25  116.75  110.72   1.0790
IC   C3    C1    *C2   H21     1.5248  109.76  109.75  106.95   1.1109
IC   C4    C2    *C3   H31     1.5565  116.67 -128.98  116.50   1.1323
IC   C4    C2    *C3   H32     1.5565  116.67  123.71  106.59   1.1044
IC   C5    C3    *C4   H41     1.4858  112.90 -122.93  105.26   1.1448
IC   C5    C3    *C4   H42     1.4858  112.90  113.66   99.00   1.0667
IC   C3    C4    C5    H51     1.5565  112.90   43.64  114.62   1.0587
IC   H51   C4    *C5   H52     1.0587  114.62 -117.79   98.62   1.1502
IC   H51   C4    *C5   H53     1.0587  114.62  121.71  116.00   1.0337
IC   C7    C2    *C6   H61     1.4988  119.14 -118.93  114.73   1.0261
IC   C7    C2    *C6   H62     1.4988  119.14  118.76  104.27   1.1396
IC   C8    C6    *C7   H71     1.5511  112.03 -111.05  111.87   1.1604
IC   C8    C6    *C7   H72     1.5511  112.03  126.14  110.60   1.0782
IC   C6    C7    C8    H81     1.4988  112.03 -176.64  104.51   1.1092
IC   H81   C7    *C8   H82     1.1092  104.51  117.94  111.49   1.1249
IC   H81   C7    *C8   H83     1.1092  104.51 -118.02  112.43   1.1384
PATC FIRS NONE LAST NONE

RESI ACY3M           0.000  !3-Cyclohexyl-1-Propyl-alpha-D-Maltoside
!
GROU                        !
ATOM 1C1   CC3162    0.290  ! AGLC 4C1 alpha-D-glucose
ATOM 1H1   HCA1      0.090  !
ATOM 1C5   CC3163    0.110  !
ATOM 1H5   HCA1      0.090  !
ATOM 1O5   OC3C61   -0.400  !
GROU                        !
ATOM 1C2   CC3161    0.140  !
ATOM 1H2   HCA1      0.090  !
ATOM 1O2   OC311    -0.650  !
ATOM 1HO2  HCP1      0.420  !
GROU                        !
ATOM 1C3   CC3161    0.140  !
ATOM 1H3   HCA1      0.090  !
ATOM 1O3   OC311    -0.650  !
ATOM 1HO3  HCP1      0.420  !
GROU
ATOM 1C4   CC3161    0.140
ATOM 1H4   HCA1      0.090
ATOM 1O4   OC311    -0.650
ATOM 1HO4  HCP1      0.420
GROU
ATOM 1C6   CC321     0.050
ATOM 1H61  HCA2      0.090
ATOM 1H62  HCA2      0.090
ATOM 1O6   OC311    -0.650
ATOM 1HO6  HCP1      0.420
GROU                        ! AGLC
ATOM 2C1   CC3162    0.290  !
ATOM 2H1   HCA1      0.090  !
ATOM 2O1   OC301    -0.360  !
ATOM 2C5   CC3163    0.110  !
ATOM 2H5   HCA1      0.090  !
ATOM 2O5   OC3C61   -0.400  !
GROU                        !
ATOM 2C2   CC3161    0.140  !
ATOM 2H2   HCA1      0.090  !
ATOM 2O2   OC311    -0.650  !
ATOM 2HO2  HCP1      0.420  !
GROU                        !
ATOM 2C3   CC3161    0.140  !
ATOM 2H3   HCA1      0.090  !
ATOM 2O3   OC311    -0.650  !
ATOM 2HO3  HCP1      0.420  !
GROU
ATOM 2C4   CC3161    0.090  !
ATOM 2H4   HCA1      0.090
ATOM 2O4   OC301    -0.360  !
GROU
ATOM 2C6   CC321     0.050
ATOM 2H61  HCA2      0.090
ATOM 2H62  HCA2      0.090
ATOM 2O6   OC311    -0.650
ATOM 2HO6  HCP1      0.420
GROUP
ATOM C1    CTL2      0.00 !
ATOM H11   HAL2      0.09 !
ATOM H12   HAL2      0.09 !
GROUP
ATOM C2    CTL2     -0.18 !
ATOM H21   HAL2      0.09 !
ATOM H22   HAL2      0.09 !
GROUP
ATOM C3    CTL2     -0.18 !
ATOM H31   HAL2      0.09 !
ATOM H32   HAL2      0.09 !
GROUP
ATOM C1A  CC311C    -0.09 !                     
ATOM H1A  HCA1       0.09 !                       
GROUP                     !                  
ATOM C2A  CC321C    -0.18 !                    
ATOM H2A  HCA2       0.09 !                    
ATOM H2B  HCA2       0.09 !                   
GROUP                     !                  
ATOM C3A  CC321C    -0.18 !                       
ATOM H3A  HCA2       0.09 !                       
ATOM H3B  HCA2       0.09 !                     
GROUP
ATOM C4A  CC321C    -0.18
ATOM H4A  HCA2       0.09
ATOM H4B  HCA2       0.09
GROUP
ATOM C5A  CC321C    -0.18
ATOM H5A  HCA2       0.09
ATOM H5B  HCA2       0.09
GROUP
ATOM C6A  CC321C    -0.18
ATOM H6A  HCA2       0.09
ATOM H6B  HCA2       0.09

BOND 1C1   1H1        1C1   1O5        1C1   1C2
BOND 1C2   1H2        1C2   1O2        1O2   1HO2       1C2   1C3        1C3   1H3
BOND 1C3   1O3        1O3   1HO3       1C3   1C4        1C4   1H4        1C4   1O4
BOND 1O4   1HO4       1C4   1C5        1C5   1H5        1C5   1C6        1C6   1H61
BOND 1C6   1H62       1C6   1O6        1O6   1HO6       1C5   1O5
BOND 2O4  1C1         2C1   2O1        2C1   2H1
BOND 2C1   2O5        2C1   2C2
BOND 2C2   2H2        2C2   2O2        2O2   2HO2       2C2   2C3        2C3   2H3
BOND 2C3   2O3        2O3   2HO3       2C3   2C4        2C4   2H4        2C4   2O4
BOND 2C4   2C5        2C5   2H5        2C5   2C6        2C6   2H61
BOND 2C6   2H62       2C6   2O6        2O6   2HO6       2C5   2O5
BOND 2O1  C1     C1   C2  
BOND C2   C3  
BOND C1   H11  C1   H12
BOND C2   H21  C2   H22
BOND C3   H31  C3   H32
BOND C1A H1A  C1A C2A   C1A C3
BOND C2A H2A  C2A  H2B  C2A C3A
BOND C3A H3A  C3A  H3B  C3A C4A
BOND C4A H4A  C4A  H4B  C4A C5A
BOND C5A H5A  C5A  H5B  C5A C6A
BOND C6A H6A  C6A  H6B  C6A C1A

!    I    J    K    L      R(IK)   T(IKJ)    PHI   T(JKL)   R(KL)
IC   1O2   1C3  *1C2   1H2     1.4293  114.98 -108.39  100.80   1.0662
IC   1O2   1C1  *1C2   1C3     1.4293  117.26 -138.07  113.63   1.4880
IC   1O3   1C4  *1C3   1H3     1.4122  110.86  120.36  107.49   1.1219
IC   1O3   1C2  *1C3   1C4     1.4122  109.00  121.20  109.13   1.5315
IC   1O4   1C5  *1C4   1H4     1.4206  109.25 -124.20  109.65   1.1311
IC   1O4   1C3  *1C4   1C5     1.4206  103.58 -118.81  114.40   1.5087
IC   1C6   1O5  *1C5   1H5     1.4718  112.19  113.05  108.36   1.1212
IC   1C6   1C4  *1C5   1O5     1.4718  112.04  128.71  113.93   1.4175
IC   1O6  1H62  *1C6  1H61     1.3851  111.30 -112.76  100.96   1.1590
IC   1O6   1C5  *1C6  1H62     1.3851  110.28 -128.49  116.95   1.1067
IC   1O5   1C1   1C2  1C3     1.4351  112.62   51.83  113.63   1.4880
IC   1C1   1C2   1C3  1C4     1.5516  113.63  -48.48  109.13   1.5315
IC   1C2   1C3   1C4  1C5     1.4880  109.13   47.85  114.40   1.5087
IC   1C3   1C4   1C5  1O5     1.5315  114.40  -49.84  113.93   1.4175
IC   1C4   1C5   1O5  1C1     1.5087  113.93   51.43  114.13   1.4351
IC   1C5   1O5   1C1  1C2     1.4175  114.13  -51.82  112.62   1.5516
IC   1C4   1C5   1C6  1O6     1.5087  112.04 -173.06  110.28   1.3851
IC   1C1   1C2   1O2  1HO2     1.5516  117.26  -50.05  114.32   0.9181
IC   1C2   1C3   1O3  1HO3     1.4880  109.00  -28.48  103.99   0.9971
IC   1C3   1C4   1O4  1HO4     1.5315  103.58   55.55  110.36   0.9685
IC   1C5   1C6   1O6  1HO6     1.4718  110.28 -101.06  108.67   0.9667
IC   2C3  2C4  2O4  1C1    1.5010  117.73   72.71  118.66   1.4036  ! psi
IC   2C4  2O4  1C1  1O5    1.4919  118.66   48.64  109.48   1.4570  ! phi
IC   1O5  2O4 *1C1  1C2    1.4570  109.48  124.57  110.72   1.5065
IC   1O5  2O4 *1C1  1H1    1.4570  109.48 -116.61  107.55   1.1057
IC   2O1   2C2  *2C1   2H1     1.4077  108.33 -123.34  103.67   1.1200
IC   2O1   2O5  *2C1   2C2     1.4077  108.39 -119.83  112.62   1.5516
IC   2O2   2C3  *2C2   2H2     1.4293  114.98 -108.39  100.80   1.0662
IC   2O2   2C1  *2C2   2C3     1.4293  117.26 -138.07  113.63   1.4880
IC   2O3   2C4  *2C3   2H3     1.4122  110.86  120.36  107.49   1.1219
IC   2O3   2C2  *2C3   2C4     1.4122  109.00  121.20  109.13   1.5315
IC   2O4   2C5  *2C4   2H4     1.4206  109.25 -124.20  109.65   1.1311
IC   2O4   2C3  *2C4   2C5     1.4206  103.58 -118.81  114.40   1.5087
IC   2C6   2O5  *2C5   2H5     1.4718  112.19  113.05  108.36   1.1212
IC   2C6   2C4  *2C5   2O5     1.4718  112.04  128.71  113.93   1.4175
IC   2O6  2H62  *2C6  2H61     1.3851  111.30 -112.76  100.96   1.1590
IC   2O6   2C5  *2C6  2H62     1.3851  110.28 -128.49  116.95   1.1067
IC   2O5   2C1   2C2   2C3     1.4351  112.62   51.83  113.63   1.4880
IC   2C1   2C2   2C3   2C4     1.5516  113.63  -48.48  109.13   1.5315
IC   2C2   2C3   2C4   2C5     1.4880  109.13   47.85  114.40   1.5087
IC   2C3   2C4   2C5   2O5     1.5315  114.40  -49.84  113.93   1.4175
IC   2C4   2C5   2O5   2C1     1.5087  113.93   51.43  114.13   1.4351
IC   2C5   2O5   2C1   2C2     1.4175  114.13  -51.82  112.62   1.5516
IC   2C4   2C5   2C6   2O6     1.5087  112.04 -173.06  110.28   1.3851
!IC   2O5   2C1   2O1  2HO1     1.4351  108.39   47.62  101.41   0.9789
IC   2C1   2C2   2O2  2HO2     1.5516  117.26  -50.05  114.32   0.9181
IC   2C2   2C3   2O3  2HO3     1.4880  109.00  -28.48  103.99   0.9971
!IC   2C3   2C4   2O4  2HO4     1.5315  103.58   55.55  110.36   0.9685
IC   2C5   2C6   2O6  2HO6     1.4718  110.28 -101.06  108.67   0.9667
IC   2O5   2C1   2O1   C1      1.4302  103.27  120.00  111.36   1.4262
IC   2C1   2O1   C1    C2      1.4465  111.36 -171.80  110.89   1.5408
IC   2O1   C1    C2    C3      1.4262  110.89 -178.19  111.72   1.5390
IC   C1    C2    C3    C1A   1.5408  111.72  174.29  118.38   1.4860
IC   C2    2O1   *C1   H11   1.5408  110.89 -129.38  114.34   1.1088
IC   C2    2O1   *C1   H12   1.5408  110.89  108.27  111.44   1.1435
IC   C3    C1    *C2   H21   1.5390  111.72 -123.94  112.56   1.1329
IC   C3    C1    *C2   H22   1.5390  111.72  116.28  109.75   1.1147
IC   C1A   C2    *C3   H31   1.4860  118.38 -120.46  104.87   1.1356
IC   C1A   C2    *C3   H32   1.4860  118.38  116.67  103.64   1.1033
IC   C2A   C6A   *C1A  H1A   1.5577  109.50  116.67  118.32   1.1443
IC   H1A   C6A   *C1A  C3    1.1443  118.32  124.65  107.86   1.5345
IC   C6A   C1A   C2A   C3A   1.5158  109.50  -59.08  110.22   1.5977
IC   C3A   C1A   *C2A  H2A   1.5977  110.22  124.22  105.15   1.1217
IC   H2A   C1A   *C2A  H2B   1.1217  105.15  111.74  108.71   1.1035
IC   C1A   C2A   C3A   C4A   1.5577  110.22   47.64  115.10   1.5469
IC   C4A   C2A   *C3A  H3A   1.5469  115.10  129.92  106.77   1.1292
IC   H3A   C2A   *C3A  H3B   1.1292  106.77  111.27  106.42   1.1158
IC   C2A   C3A   C4A   C5A   1.5977  115.10  -43.10  111.15   1.5735
IC   C5A   C3A   *C4A  H4A   1.5735  111.15  121.37  109.21   1.1871
IC   H4A   C3A   *C4A  H4B   1.1871  109.21  115.43  112.13   1.0395
IC   C6A   C4A   *C5A  H5A   1.5631  112.23  135.64  115.89   1.1188
IC   H5A   C4A   *C5A  H5B   1.1188  115.89  107.70  107.68   1.1603
IC   C5A   C1A   *C6A  H6A   1.5631  107.66 -115.78  108.70   1.1108
IC   C5A   C1A   *C6A  H6B   1.5631  107.66  124.95  110.76   1.1187
IC   C2    C3    C1A   C6A   1.5300  113.60  180.00  113.50   1.5380
PATC FIRS NONE LAST NONE

RESI BCY3M           0.000  !3-Cyclohexyl-1-Propyl-beta-D-Maltoside
!
GROU                        !
ATOM 1C1   CC3162    0.290  ! AGLC 4C1 alpha-D-glucose
ATOM 1H1   HCA1      0.090  !
ATOM 1C5   CC3163    0.110  !
ATOM 1H5   HCA1      0.090  !
ATOM 1O5   OC3C61   -0.400  !
GROU                        !
ATOM 1C2   CC3161    0.140  !
ATOM 1H2   HCA1      0.090  !
ATOM 1O2   OC311    -0.650  !
ATOM 1HO2  HCP1      0.420  !
GROU                        !
ATOM 1C3   CC3161    0.140  !
ATOM 1H3   HCA1      0.090  !
ATOM 1O3   OC311    -0.650  !
ATOM 1HO3  HCP1      0.420  !
GROU
ATOM 1C4   CC3161    0.140
ATOM 1H4   HCA1      0.090
ATOM 1O4   OC311    -0.650
ATOM 1HO4  HCP1      0.420
GROU
ATOM 1C6   CC321     0.050
ATOM 1H61  HCA2      0.090
ATOM 1H62  HCA2      0.090
ATOM 1O6   OC311    -0.650
ATOM 1HO6  HCP1      0.420
!                           ! 
GROU                        ! BGLC
ATOM 2C1   CC3162    0.290  !
ATOM 2H1   HCA1      0.090  !
ATOM 2O1   OC301    -0.360  !
ATOM 2C5   CC3163    0.110  !
ATOM 2H5   HCA1      0.090  !
ATOM 2O5   OC3C61   -0.400  !
GROU                        !
ATOM 2C2   CC3161    0.140  !
ATOM 2H2   HCA1      0.090  !
ATOM 2O2   OC311    -0.650  !
ATOM 2HO2  HCP1      0.420  !
GROU                        !
ATOM 2C3   CC3161    0.140  !
ATOM 2H3   HCA1      0.090  !
ATOM 2O3   OC311    -0.650  !
ATOM 2HO3  HCP1      0.420  !
GROU
ATOM 2C4   CC3161    0.090  !
ATOM 2H4   HCA1      0.090
ATOM 2O4   OC301    -0.360  !
GROU
ATOM 2C6   CC321     0.050
ATOM 2H61  HCA2      0.090
ATOM 2H62  HCA2      0.090
ATOM 2O6   OC311    -0.650
ATOM 2HO6  HCP1      0.420
!
GROUP
ATOM C1    CTL2      0.00 !
ATOM H11   HAL2      0.09 !
ATOM H12   HAL2      0.09 !
GROUP
ATOM C2    CTL2     -0.18 !
ATOM H21   HAL2      0.09 !
ATOM H22   HAL2      0.09 !
GROUP
ATOM C3    CTL2     -0.18 !
ATOM H31   HAL2      0.09 !
ATOM H32   HAL2      0.09 !
GROUP
ATOM C1A  CC311C    -0.09 !
ATOM H1A  HCA1       0.09 !
GROUP                     !
ATOM C2A  CC321C    -0.18 !
ATOM H2A  HCA2       0.09 !
ATOM H2B  HCA2       0.09 !
GROUP                     !
ATOM C3A  CC321C    -0.18 !
ATOM H3A  HCA2       0.09 !
ATOM H3B  HCA2       0.09 !                     
GROUP
ATOM C4A  CC321C    -0.18
ATOM H4A  HCA2       0.09
ATOM H4B  HCA2       0.09
GROUP
ATOM C5A  CC321C    -0.18
ATOM H5A  HCA2       0.09
ATOM H5B  HCA2       0.09
GROUP
ATOM C6A  CC321C    -0.18
ATOM H6A  HCA2       0.09
ATOM H6B  HCA2       0.09

BOND 1C1   1H1        1C1   1O5        1C1   1C2
BOND 1C2   1H2        1C2   1O2        1O2   1HO2       1C2   1C3        1C3   1H3
BOND 1C3   1O3        1O3   1HO3       1C3   1C4        1C4   1H4        1C4   1O4
BOND 1O4   1HO4       1C4   1C5        1C5   1H5        1C5   1C6        1C6   1H61
BOND 1C6   1H62       1C6   1O6        1O6   1HO6       1C5   1O5
BOND 2O4  1C1         2C1   2O1        2C1   2H1
BOND 2C1   2O5        2C1   2C2
BOND 2C2   2H2        2C2   2O2        2O2   2HO2       2C2   2C3        2C3   2H3
BOND 2C3   2O3        2O3   2HO3       2C3   2C4        2C4   2H4        2C4   2O4
BOND 2C4   2C5        2C5   2H5        2C5   2C6        2C6   2H61
BOND 2C6   2H62       2C6   2O6        2O6   2HO6       2C5   2O5
BOND 2O1  C1     C1   C2  
BOND C2   C3     C3   C1A
BOND C1   H11  C1   H12
BOND C2   H21  C2   H22
BOND C3   H31  C3   H32
BOND C1A H1A  C1A C2A   C1A C3
BOND C2A H2A  C2A  H2B  C2A C3A
BOND C3A H3A  C3A  H3B  C3A C4A
BOND C4A H4A  C4A  H4B  C4A C5A
BOND C5A H5A  C5A  H5B  C5A C6A
BOND C6A H6A  C6A  H6B  C6A C1A

!    I    J    K    L      R(IK)   T(IKJ)    PHI   T(JKL)   R(KL)
IC   1O2   1C3  *1C2   1H2     1.4293  114.98 -108.39  100.80   1.0662
IC   1O2   1C1  *1C2   1C3     1.4293  117.26 -138.07  113.63   1.4880
IC   1O3   1C4  *1C3   1H3     1.4122  110.86  120.36  107.49   1.1219
IC   1O3   1C2  *1C3   1C4     1.4122  109.00  121.20  109.13   1.5315
IC   1O4   1C5  *1C4   1H4     1.4206  109.25 -124.20  109.65   1.1311
IC   1O4   1C3  *1C4   1C5     1.4206  103.58 -118.81  114.40   1.5087
IC   1C6   1O5  *1C5   1H5     1.4718  112.19  113.05  108.36   1.1212
IC   1C6   1C4  *1C5   1O5     1.4718  112.04  128.71  113.93   1.4175
IC   1O6  1H62  *1C6  1H61     1.3851  111.30 -112.76  100.96   1.1590
IC   1O6   1C5  *1C6  1H62     1.3851  110.28 -128.49  116.95   1.1067
IC   1O5   1C1   1C2  1C3     1.4351  112.62   51.83  113.63   1.4880
IC   1C1   1C2   1C3  1C4     1.5516  113.63  -48.48  109.13   1.5315
IC   1C2   1C3   1C4  1C5     1.4880  109.13   47.85  114.40   1.5087
IC   1C3   1C4   1C5  1O5     1.5315  114.40  -49.84  113.93   1.4175
IC   1C4   1C5   1O5  1C1     1.5087  113.93   51.43  114.13   1.4351
IC   1C5   1O5   1C1  1C2     1.4175  114.13  -51.82  112.62   1.5516
IC   1C4   1C5   1C6  1O6     1.5087  112.04 -173.06  110.28   1.3851
IC   1C1   1C2   1O2  1HO2     1.5516  117.26  -50.05  114.32   0.9181
IC   1C2   1C3   1O3  1HO3     1.4880  109.00  -28.48  103.99   0.9971
IC   1C3   1C4   1O4  1HO4     1.5315  103.58   55.55  110.36   0.9685
IC   1C5   1C6   1O6  1HO6     1.4718  110.28 -101.06  108.67   0.9667
IC   2C3  2C4  2O4  1C1    1.5010  117.73   72.71  118.66   1.4036  ! psi
IC   2C4  2O4  1C1  1O5    1.4919  118.66   48.64  109.48   1.4570  ! phi
IC   1O5  2O4 *1C1  1C2    1.4570  109.48  124.57  110.72   1.5065
IC   1O5  2O4 *1C1  1H1    1.4570  109.48 -116.61  107.55   1.1057
IC   2O1   2C2  *2C1   2H1     1.3899  110.90  120.10  104.58   1.0836
IC   2O1   2O5  *2C1   2C2     1.3899  108.62  122.10  110.88   1.5316
IC   2O2   2C3  *2C2   2H2     1.4594  108.12 -118.78  111.06   1.1375
IC   2O2   2C1  *2C2   2C3     1.4594  115.65 -125.60  113.28   1.4983
IC   2O3   2C4  *2C3   2H3     1.4071  113.48  122.06  103.39   1.0895
IC   2O3   2C2  *2C3   2C4     1.4071  108.48  124.18  109.26   1.5497
IC   2O4   2C5  *2C4   2H4     1.3940  111.12 -110.35  108.66   1.0857
IC   2O4   2C3  *2C4   2C5     1.3940  112.77 -129.39  115.62   1.5530
IC   2C6   2O5  *2C5   2H5     1.5597  111.17  120.85  110.98   1.1092
IC   2C6   2C4  *2C5   2O5     1.5597  109.90  122.92  110.30   1.4512
IC   2O6   2H62 *2C6   2H61    1.4589  116.11 -112.93  103.57   1.1467
IC   2O6   2C5  *2C6   2H62    1.4589  109.41 -135.95  118.22   1.0853
IC   2O5   2C1   2C2   2C3     1.4620  110.88   57.82  113.28   1.4983
IC   2C1   2C2   2C3   2C4     1.5316  113.28  -48.40  109.26   1.5497
IC   2C2   2C3   2C4   2C5     1.4983  109.26   45.07  115.62   1.5530
IC   2C3   2C4   2C5   2O5     1.5497  115.62  -49.19  110.30   1.4512
IC   2C4   2C5   2O5   2C1     1.5530  110.30   56.36  112.12   1.4620
IC   2C5   2O5   2C1   2C2     1.4512  112.12  -61.39  110.88   1.5316
IC   2C4   2C5   2C6   2O6     1.5530  109.90 -177.46  109.41   1.4589
IC   2O5   2C1   2O1   2HO1    1.4620  108.62   72.25  106.48   0.9328
IC   2C1   2C2   2O2   2HO2    1.5316  115.65  135.41  116.81   0.9527
IC   2C2   2C3   2O3   2HO3    1.4983  108.48  -71.46  120.86   0.9441
!IC   2C3   2C4   2O4   2HO4    1.5497  112.77   47.45  109.31   0.9911
IC   2C5   2C6   2O6   2HO6    1.5597  109.41  -54.60  118.82   0.95210
IC   2O5   2C1   2O1   C1      1.4302  103.27  -83.30  111.36   1.4262
IC   2C1   2O1   C1    C2      1.4465  111.36 -171.80  110.89   1.5408
IC   2O1   C1    C2    C3      1.4262  110.89 -178.19  111.72   1.5390
IC   C1    C2    C3    C1A      1.5408  111.72  174.29  118.38   1.4860
IC   C2    2O1   *C1   H11   1.5408  110.89 -129.38  114.34   1.1088
IC   C2    2O1   *C1   H12   1.5408  110.89  108.27  111.44   1.1435
IC   C3    C1    *C2   H21   1.5390  111.72 -123.94  112.56   1.1329
IC   C3    C1    *C2   H22   1.5390  111.72  116.28  109.75   1.1147
IC   C1A    C2    *C3   H31   1.4860  118.38 -120.46  104.87   1.1356
IC   C1A    C2    *C3   H32   1.4860  118.38  116.67  103.64   1.1033
IC   C2A   C6A   *C1A  H1A   1.5577  109.50  116.67  118.32   1.1443
IC   H1A   C6A   *C1A  C3    1.1443  118.32  124.65  107.86   1.5345
IC   C6A   C1A   C2A   C3A   1.5158  109.50  -59.08  110.22   1.5977
IC   C3A   C1A   *C2A  H2A   1.5977  110.22  124.22  105.15   1.1217
IC   H2A   C1A   *C2A  H2B   1.1217  105.15  111.74  108.71   1.1035
IC   C1A   C2A   C3A   C4A   1.5577  110.22   47.64  115.10   1.5469
IC   C4A   C2A   *C3A  H3A   1.5469  115.10  129.92  106.77   1.1292
IC   H3A   C2A   *C3A  H3B   1.1292  106.77  111.27  106.42   1.1158
IC   C2A   C3A   C4A   C5A   1.5977  115.10  -43.10  111.15   1.5735
IC   C5A   C3A   *C4A  H4A   1.5735  111.15  121.37  109.21   1.1871
IC   H4A   C3A   *C4A  H4B   1.1871  109.21  115.43  112.13   1.0395
IC   C6A   C4A   *C5A  H5A   1.5631  112.23  135.64  115.89   1.1188
IC   H5A   C4A   *C5A  H5B   1.1188  115.89  107.70  107.68   1.1603
IC   C5A   C1A   *C6A  H6A   1.5631  107.66 -115.78  108.70   1.1108
IC   C5A   C1A   *C6A  H6B   1.5631  107.66  124.95  110.76   1.1187
IC   C2    C3    C1A   C6A   1.5300  113.60  180.00  113.50   1.5380
PATC FIRS NONE LAST NONE

RESI ACY4M           0.000  !3-Cyclohexyl-1-Butyl-alpha-D-Maltoside
!
GROU                        !
ATOM 1C1   CC3162    0.290  ! AGLC 4C1 alpha-D-glucose
ATOM 1H1   HCA1      0.090  !
ATOM 1C5   CC3163    0.110  !
ATOM 1H5   HCA1      0.090  !
ATOM 1O5   OC3C61   -0.400  !
GROU                        !
ATOM 1C2   CC3161    0.140  !
ATOM 1H2   HCA1      0.090  !
ATOM 1O2   OC311    -0.650  !
ATOM 1HO2  HCP1      0.420  !
GROU                        !
ATOM 1C3   CC3161    0.140  !
ATOM 1H3   HCA1      0.090  !
ATOM 1O3   OC311    -0.650  !
ATOM 1HO3  HCP1      0.420  !
GROU
ATOM 1C4   CC3161    0.140
ATOM 1H4   HCA1      0.090
ATOM 1O4   OC311    -0.650
ATOM 1HO4  HCP1      0.420
GROU
ATOM 1C6   CC321     0.050
ATOM 1H61  HCA2      0.090
ATOM 1H62  HCA2      0.090
ATOM 1O6   OC311    -0.650
ATOM 1HO6  HCP1      0.420
GROU                        ! AGLC
ATOM 2C1   CC3162    0.290  !
ATOM 2H1   HCA1      0.090  !
ATOM 2O1   OC301    -0.360  !
ATOM 2C5   CC3163    0.110  !
ATOM 2H5   HCA1      0.090  !
ATOM 2O5   OC3C61   -0.400  !
GROU                        !
ATOM 2C2   CC3161    0.140  !
ATOM 2H2   HCA1      0.090  !
ATOM 2O2   OC311    -0.650  !
ATOM 2HO2  HCP1      0.420  !
GROU                        !
ATOM 2C3   CC3161    0.140  !
ATOM 2H3   HCA1      0.090  !
ATOM 2O3   OC311    -0.650  !
ATOM 2HO3  HCP1      0.420  !
GROU
ATOM 2C4   CC3161    0.090  !
ATOM 2H4   HCA1      0.090
ATOM 2O4   OC301    -0.360  !
GROU
ATOM 2C6   CC321     0.050
ATOM 2H61  HCA2      0.090
ATOM 2H62  HCA2      0.090
ATOM 2O6   OC311    -0.650
ATOM 2HO6  HCP1      0.420
GROUP
ATOM C1    CTL2      0.00 !
ATOM H11   HAL2      0.09 !
ATOM H12   HAL2      0.09 !
GROUP
ATOM C2    CTL2     -0.18 !
ATOM H21   HAL2      0.09 !
ATOM H22   HAL2      0.09 !
GROUP
ATOM C3    CTL2     -0.18 !
ATOM H31   HAL2      0.09 !
ATOM H32   HAL2      0.09 !
GROUP
ATOM C4    CTL2     -0.18 !
ATOM H41   HAL2      0.09 !
ATOM H42   HAL2      0.09 !
GROUP
ATOM C1A  CC311C    -0.09 !                     
ATOM H1A  HCA1       0.09 !                       
GROUP                     !                  
ATOM C2A  CC321C    -0.18 !                    
ATOM H2A  HCA2       0.09 !                    
ATOM H2B  HCA2       0.09 !                   
GROUP                     !                  
ATOM C3A  CC321C    -0.18 !                       
ATOM H3A  HCA2       0.09 !                       
ATOM H3B  HCA2       0.09 !                     
GROUP
ATOM C4A  CC321C    -0.18
ATOM H4A  HCA2       0.09
ATOM H4B  HCA2       0.09
GROUP
ATOM C5A  CC321C    -0.18
ATOM H5A  HCA2       0.09
ATOM H5B  HCA2       0.09
GROUP
ATOM C6A  CC321C    -0.18
ATOM H6A  HCA2       0.09
ATOM H6B  HCA2       0.09

BOND 1C1   1H1        1C1   1O5        1C1   1C2
BOND 1C2   1H2        1C2   1O2        1O2   1HO2       1C2   1C3        1C3   1H3
BOND 1C3   1O3        1O3   1HO3       1C3   1C4        1C4   1H4        1C4   1O4
BOND 1O4   1HO4       1C4   1C5        1C5   1H5        1C5   1C6        1C6   1H61
BOND 1C6   1H62       1C6   1O6        1O6   1HO6       1C5   1O5
BOND 2O4  1C1         2C1   2O1        2C1   2H1
BOND 2C1   2O5        2C1   2C2
BOND 2C2   2H2        2C2   2O2        2O2   2HO2       2C2   2C3        2C3   2H3
BOND 2C3   2O3        2O3   2HO3       2C3   2C4        2C4   2H4        2C4   2O4
BOND 2C4   2C5        2C5   2H5        2C5   2C6        2C6   2H61
BOND 2C6   2H62       2C6   2O6        2O6   2HO6       2C5   2O5
BOND 2O1  C1     C1   C2  
BOND C2   C3   C3   C4
BOND C1   H11  C1   H12
BOND C2   H21  C2   H22
BOND C3   H31  C3   H32
BOND C4   H41  C4   H42
BOND C1A H1A  C1A C2A   C1A C4
BOND C2A H2A  C2A  H2B  C2A C3A
BOND C3A H3A  C3A  H3B  C3A C4A
BOND C4A H4A  C4A  H4B  C4A C5A
BOND C5A H5A  C5A  H5B  C5A C6A
BOND C6A H6A  C6A  H6B  C6A C1A

!    I    J    K    L      R(IK)   T(IKJ)    PHI   T(JKL)   R(KL)
IC   1O2   1C3  *1C2   1H2     1.4293  114.98 -108.39  100.80   1.0662
IC   1O2   1C1  *1C2   1C3     1.4293  117.26 -138.07  113.63   1.4880
IC   1O3   1C4  *1C3   1H3     1.4122  110.86  120.36  107.49   1.1219
IC   1O3   1C2  *1C3   1C4     1.4122  109.00  121.20  109.13   1.5315
IC   1O4   1C5  *1C4   1H4     1.4206  109.25 -124.20  109.65   1.1311
IC   1O4   1C3  *1C4   1C5     1.4206  103.58 -118.81  114.40   1.5087
IC   1C6   1O5  *1C5   1H5     1.4718  112.19  113.05  108.36   1.1212
IC   1C6   1C4  *1C5   1O5     1.4718  112.04  128.71  113.93   1.4175
IC   1O6  1H62  *1C6  1H61     1.3851  111.30 -112.76  100.96   1.1590
IC   1O6   1C5  *1C6  1H62     1.3851  110.28 -128.49  116.95   1.1067
IC   1O5   1C1   1C2  1C3     1.4351  112.62   51.83  113.63   1.4880
IC   1C1   1C2   1C3  1C4     1.5516  113.63  -48.48  109.13   1.5315
IC   1C2   1C3   1C4  1C5     1.4880  109.13   47.85  114.40   1.5087
IC   1C3   1C4   1C5  1O5     1.5315  114.40  -49.84  113.93   1.4175
IC   1C4   1C5   1O5  1C1     1.5087  113.93   51.43  114.13   1.4351
IC   1C5   1O5   1C1  1C2     1.4175  114.13  -51.82  112.62   1.5516
IC   1C4   1C5   1C6  1O6     1.5087  112.04 -173.06  110.28   1.3851
IC   1C1   1C2   1O2  1HO2     1.5516  117.26  -50.05  114.32   0.9181
IC   1C2   1C3   1O3  1HO3     1.4880  109.00  -28.48  103.99   0.9971
IC   1C3   1C4   1O4  1HO4     1.5315  103.58   55.55  110.36   0.9685
IC   1C5   1C6   1O6  1HO6     1.4718  110.28 -101.06  108.67   0.9667
IC   2C3  2C4  2O4  1C1    1.5010  117.73   72.71  118.66   1.4036  ! psi
IC   2C4  2O4  1C1  1O5    1.4919  118.66   48.64  109.48   1.4570  ! phi
IC   1O5  2O4 *1C1  1C2    1.4570  109.48  124.57  110.72   1.5065
IC   1O5  2O4 *1C1  1H1    1.4570  109.48 -116.61  107.55   1.1057
IC   2O1   2C2  *2C1   2H1     1.4077  108.33 -123.34  103.67   1.1200
IC   2O1   2O5  *2C1   2C2     1.4077  108.39 -119.83  112.62   1.5516
IC   2O2   2C3  *2C2   2H2     1.4293  114.98 -108.39  100.80   1.0662
IC   2O2   2C1  *2C2   2C3     1.4293  117.26 -138.07  113.63   1.4880
IC   2O3   2C4  *2C3   2H3     1.4122  110.86  120.36  107.49   1.1219
IC   2O3   2C2  *2C3   2C4     1.4122  109.00  121.20  109.13   1.5315
IC   2O4   2C5  *2C4   2H4     1.4206  109.25 -124.20  109.65   1.1311
IC   2O4   2C3  *2C4   2C5     1.4206  103.58 -118.81  114.40   1.5087
IC   2C6   2O5  *2C5   2H5     1.4718  112.19  113.05  108.36   1.1212
IC   2C6   2C4  *2C5   2O5     1.4718  112.04  128.71  113.93   1.4175
IC   2O6  2H62  *2C6  2H61     1.3851  111.30 -112.76  100.96   1.1590
IC   2O6   2C5  *2C6  2H62     1.3851  110.28 -128.49  116.95   1.1067
IC   2O5   2C1   2C2   2C3     1.4351  112.62   51.83  113.63   1.4880
IC   2C1   2C2   2C3   2C4     1.5516  113.63  -48.48  109.13   1.5315
IC   2C2   2C3   2C4   2C5     1.4880  109.13   47.85  114.40   1.5087
IC   2C3   2C4   2C5   2O5     1.5315  114.40  -49.84  113.93   1.4175
IC   2C4   2C5   2O5   2C1     1.5087  113.93   51.43  114.13   1.4351
IC   2C5   2O5   2C1   2C2     1.4175  114.13  -51.82  112.62   1.5516
IC   2C4   2C5   2C6   2O6     1.5087  112.04 -173.06  110.28   1.3851
!IC   2O5   2C1   2O1  2HO1     1.4351  108.39   47.62  101.41   0.9789
IC   2C1   2C2   2O2  2HO2     1.5516  117.26  -50.05  114.32   0.9181
IC   2C2   2C3   2O3  2HO3     1.4880  109.00  -28.48  103.99   0.9971
!IC   2C3   2C4   2O4  2HO4     1.5315  103.58   55.55  110.36   0.9685
IC   2C5   2C6   2O6  2HO6     1.4718  110.28 -101.06  108.67   0.9667
IC   2O5   2C1   2O1   C1      1.4302  103.27  120.00  111.36   1.4262
IC   2C1   2O1   C1    C2      1.4465  111.36 -171.80  110.89   1.5408
IC   2O1   C1    C2    C3      1.4262  110.89 -178.19  111.72   1.5390
IC   C1    C2    C3    C4    1.5408  111.72  174.29  118.38   1.4860
IC   C2    C3    C4    C1A   1.5408  111.72  174.29  118.38   1.4860
IC   C2    2O1   *C1   H11   1.5408  110.89 -129.38  114.34   1.1088
IC   C2    2O1   *C1   H12   1.5408  110.89  108.27  111.44   1.1435
IC   C3    C1    *C2   H21   1.5390  111.72 -123.94  112.56   1.1329
IC   C3    C1    *C2   H22   1.5390  111.72  116.28  109.75   1.1147
IC   C4    C2    *C3   H31   1.5390  111.72 -123.94  112.56   1.1329
IC   C4    C2    *C3   H32   1.5390  111.72  116.28  109.75   1.1147
IC   C1A   C3    *C4   H41   1.4860  118.38 -120.46  104.87   1.1356
IC   C1A   C3    *C4   H42   1.4860  118.38  116.67  103.64   1.1033
IC   C2A   C6A   *C1A  H1A   1.5577  109.50  116.67  118.32   1.1443
IC   H1A   C6A   *C1A  C4    1.1443  118.32  124.65  107.86   1.5345
IC   C6A   C1A   C2A   C3A   1.5158  109.50  -59.08  110.22   1.5977
IC   C3A   C1A   *C2A  H2A   1.5977  110.22  124.22  105.15   1.1217
IC   H2A   C1A   *C2A  H2B   1.1217  105.15  111.74  108.71   1.1035
IC   C1A   C2A   C3A   C4A   1.5577  110.22   47.64  115.10   1.5469
IC   C4A   C2A   *C3A  H3A   1.5469  115.10  129.92  106.77   1.1292
IC   H3A   C2A   *C3A  H3B   1.1292  106.77  111.27  106.42   1.1158
IC   C2A   C3A   C4A   C5A   1.5977  115.10  -43.10  111.15   1.5735
IC   C5A   C3A   *C4A  H4A   1.5735  111.15  121.37  109.21   1.1871
IC   H4A   C3A   *C4A  H4B   1.1871  109.21  115.43  112.13   1.0395
IC   C6A   C4A   *C5A  H5A   1.5631  112.23  135.64  115.89   1.1188
IC   H5A   C4A   *C5A  H5B   1.1188  115.89  107.70  107.68   1.1603
IC   C5A   C1A   *C6A  H6A   1.5631  107.66 -115.78  108.70   1.1108
IC   C5A   C1A   *C6A  H6B   1.5631  107.66  124.95  110.76   1.1187
IC   C3    C4    C1A   C6A   1.5300  113.60  180.00  113.50   1.5380
PATC FIRS NONE LAST NONE

RESI BCY4M           0.000  !3-Cyclohexyl-1-Butyl-beta-D-Maltoside
!
GROU                        !
ATOM 1C1   CC3162    0.290  ! AGLC 4C1 alpha-D-glucose
ATOM 1H1   HCA1      0.090  !
ATOM 1C5   CC3163    0.110  !
ATOM 1H5   HCA1      0.090  !
ATOM 1O5   OC3C61   -0.400  !
GROU                        !
ATOM 1C2   CC3161    0.140  !
ATOM 1H2   HCA1      0.090  !
ATOM 1O2   OC311    -0.650  !
ATOM 1HO2  HCP1      0.420  !
GROU                        !
ATOM 1C3   CC3161    0.140  !
ATOM 1H3   HCA1      0.090  !
ATOM 1O3   OC311    -0.650  !
ATOM 1HO3  HCP1      0.420  !
GROU
ATOM 1C4   CC3161    0.140
ATOM 1H4   HCA1      0.090
ATOM 1O4   OC311    -0.650
ATOM 1HO4  HCP1      0.420
GROU
ATOM 1C6   CC321     0.050
ATOM 1H61  HCA2      0.090
ATOM 1H62  HCA2      0.090
ATOM 1O6   OC311    -0.650
ATOM 1HO6  HCP1      0.420
!                           ! 
GROU                        ! BGLC
ATOM 2C1   CC3162    0.290  !
ATOM 2H1   HCA1      0.090  !
ATOM 2O1   OC301    -0.360  !
ATOM 2C5   CC3163    0.110  !
ATOM 2H5   HCA1      0.090  !
ATOM 2O5   OC3C61   -0.400  !
GROU                        !
ATOM 2C2   CC3161    0.140  !
ATOM 2H2   HCA1      0.090  !
ATOM 2O2   OC311    -0.650  !
ATOM 2HO2  HCP1      0.420  !
GROU                        !
ATOM 2C3   CC3161    0.140  !
ATOM 2H3   HCA1      0.090  !
ATOM 2O3   OC311    -0.650  !
ATOM 2HO3  HCP1      0.420  !
GROU
ATOM 2C4   CC3161    0.090  !
ATOM 2H4   HCA1      0.090
ATOM 2O4   OC301    -0.360  !
GROU
ATOM 2C6   CC321     0.050
ATOM 2H61  HCA2      0.090
ATOM 2H62  HCA2      0.090
ATOM 2O6   OC311    -0.650
ATOM 2HO6  HCP1      0.420
!
GROUP
ATOM C1    CTL2      0.00 !
ATOM H11   HAL2      0.09 !
ATOM H12   HAL2      0.09 !
GROUP
ATOM C2    CTL2     -0.18 !
ATOM H21   HAL2      0.09 !
ATOM H22   HAL2      0.09 !
GROUP
ATOM C3    CTL2     -0.18 !
ATOM H31   HAL2      0.09 !
ATOM H32   HAL2      0.09 !
GROUP
ATOM C4    CTL2     -0.18 !
ATOM H41   HAL2      0.09 !
ATOM H42   HAL2      0.09 !
GROUP
ATOM C1A  CC311C    -0.09 !
ATOM H1A  HCA1       0.09 !
GROUP                     !
ATOM C2A  CC321C    -0.18 !
ATOM H2A  HCA2       0.09 !
ATOM H2B  HCA2       0.09 !
GROUP                     !
ATOM C3A  CC321C    -0.18 !
ATOM H3A  HCA2       0.09 !
ATOM H3B  HCA2       0.09 !                     
GROUP
ATOM C4A  CC321C    -0.18
ATOM H4A  HCA2       0.09
ATOM H4B  HCA2       0.09
GROUP
ATOM C5A  CC321C    -0.18
ATOM H5A  HCA2       0.09
ATOM H5B  HCA2       0.09
GROUP
ATOM C6A  CC321C    -0.18
ATOM H6A  HCA2       0.09
ATOM H6B  HCA2       0.09

BOND 1C1   1H1        1C1   1O5        1C1   1C2
BOND 1C2   1H2        1C2   1O2        1O2   1HO2       1C2   1C3        1C3   1H3
BOND 1C3   1O3        1O3   1HO3       1C3   1C4        1C4   1H4        1C4   1O4
BOND 1O4   1HO4       1C4   1C5        1C5   1H5        1C5   1C6        1C6   1H61
BOND 1C6   1H62       1C6   1O6        1O6   1HO6       1C5   1O5
BOND 2O4  1C1         2C1   2O1        2C1   2H1
BOND 2C1   2O5        2C1   2C2
BOND 2C2   2H2        2C2   2O2        2O2   2HO2       2C2   2C3        2C3   2H3
BOND 2C3   2O3        2O3   2HO3       2C3   2C4        2C4   2H4        2C4   2O4
BOND 2C4   2C5        2C5   2H5        2C5   2C6        2C6   2H61
BOND 2C6   2H62       2C6   2O6        2O6   2HO6       2C5   2O5
BOND 2O1  C1     C1   C2  
BOND C2   C3     C3   C4
BOND C1   H11  C1   H12
BOND C2   H21  C2   H22
BOND C3   H31  C3   H32
BOND C4   H41  C4   H42
BOND C1A H1A  C1A C2A   C1A C4
BOND C2A H2A  C2A  H2B  C2A C3A
BOND C3A H3A  C3A  H3B  C3A C4A
BOND C4A H4A  C4A  H4B  C4A C5A
BOND C5A H5A  C5A  H5B  C5A C6A
BOND C6A H6A  C6A  H6B  C6A C1A

!    I    J    K    L      R(IK)   T(IKJ)    PHI   T(JKL)   R(KL)
IC   1O2   1C3  *1C2   1H2     1.4293  114.98 -108.39  100.80   1.0662
IC   1O2   1C1  *1C2   1C3     1.4293  117.26 -138.07  113.63   1.4880
IC   1O3   1C4  *1C3   1H3     1.4122  110.86  120.36  107.49   1.1219
IC   1O3   1C2  *1C3   1C4     1.4122  109.00  121.20  109.13   1.5315
IC   1O4   1C5  *1C4   1H4     1.4206  109.25 -124.20  109.65   1.1311
IC   1O4   1C3  *1C4   1C5     1.4206  103.58 -118.81  114.40   1.5087
IC   1C6   1O5  *1C5   1H5     1.4718  112.19  113.05  108.36   1.1212
IC   1C6   1C4  *1C5   1O5     1.4718  112.04  128.71  113.93   1.4175
IC   1O6  1H62  *1C6  1H61     1.3851  111.30 -112.76  100.96   1.1590
IC   1O6   1C5  *1C6  1H62     1.3851  110.28 -128.49  116.95   1.1067
IC   1O5   1C1   1C2  1C3     1.4351  112.62   51.83  113.63   1.4880
IC   1C1   1C2   1C3  1C4     1.5516  113.63  -48.48  109.13   1.5315
IC   1C2   1C3   1C4  1C5     1.4880  109.13   47.85  114.40   1.5087
IC   1C3   1C4   1C5  1O5     1.5315  114.40  -49.84  113.93   1.4175
IC   1C4   1C5   1O5  1C1     1.5087  113.93   51.43  114.13   1.4351
IC   1C5   1O5   1C1  1C2     1.4175  114.13  -51.82  112.62   1.5516
IC   1C4   1C5   1C6  1O6     1.5087  112.04 -173.06  110.28   1.3851
IC   1C1   1C2   1O2  1HO2     1.5516  117.26  -50.05  114.32   0.9181
IC   1C2   1C3   1O3  1HO3     1.4880  109.00  -28.48  103.99   0.9971
IC   1C3   1C4   1O4  1HO4     1.5315  103.58   55.55  110.36   0.9685
IC   1C5   1C6   1O6  1HO6     1.4718  110.28 -101.06  108.67   0.9667
IC   2C3  2C4  2O4  1C1    1.5010  117.73   72.71  118.66   1.4036  ! psi
IC   2C4  2O4  1C1  1O5    1.4919  118.66   48.64  109.48   1.4570  ! phi
IC   1O5  2O4 *1C1  1C2    1.4570  109.48  124.57  110.72   1.5065
IC   1O5  2O4 *1C1  1H1    1.4570  109.48 -116.61  107.55   1.1057
IC   2O1   2C2  *2C1   2H1     1.3899  110.90  120.10  104.58   1.0836
IC   2O1   2O5  *2C1   2C2     1.3899  108.62  122.10  110.88   1.5316
IC   2O2   2C3  *2C2   2H2     1.4594  108.12 -118.78  111.06   1.1375
IC   2O2   2C1  *2C2   2C3     1.4594  115.65 -125.60  113.28   1.4983
IC   2O3   2C4  *2C3   2H3     1.4071  113.48  122.06  103.39   1.0895
IC   2O3   2C2  *2C3   2C4     1.4071  108.48  124.18  109.26   1.5497
IC   2O4   2C5  *2C4   2H4     1.3940  111.12 -110.35  108.66   1.0857
IC   2O4   2C3  *2C4   2C5     1.3940  112.77 -129.39  115.62   1.5530
IC   2C6   2O5  *2C5   2H5     1.5597  111.17  120.85  110.98   1.1092
IC   2C6   2C4  *2C5   2O5     1.5597  109.90  122.92  110.30   1.4512
IC   2O6   2H62 *2C6   2H61    1.4589  116.11 -112.93  103.57   1.1467
IC   2O6   2C5  *2C6   2H62    1.4589  109.41 -135.95  118.22   1.0853
IC   2O5   2C1   2C2   2C3     1.4620  110.88   57.82  113.28   1.4983
IC   2C1   2C2   2C3   2C4     1.5316  113.28  -48.40  109.26   1.5497
IC   2C2   2C3   2C4   2C5     1.4983  109.26   45.07  115.62   1.5530
IC   2C3   2C4   2C5   2O5     1.5497  115.62  -49.19  110.30   1.4512
IC   2C4   2C5   2O5   2C1     1.5530  110.30   56.36  112.12   1.4620
IC   2C5   2O5   2C1   2C2     1.4512  112.12  -61.39  110.88   1.5316
IC   2C4   2C5   2C6   2O6     1.5530  109.90 -177.46  109.41   1.4589
IC   2O5   2C1   2O1   2HO1    1.4620  108.62   72.25  106.48   0.9328
IC   2C1   2C2   2O2   2HO2    1.5316  115.65  135.41  116.81   0.9527
IC   2C2   2C3   2O3   2HO3    1.4983  108.48  -71.46  120.86   0.9441
!IC   2C3   2C4   2O4   2HO4    1.5497  112.77   47.45  109.31   0.9911
IC   2C5   2C6   2O6   2HO6    1.5597  109.41  -54.60  118.82   0.95210
IC   2O5   2C1   2O1   C1      1.4302  103.27  -83.30  111.36   1.4262
IC   2C1   2O1   C1    C2      1.4465  111.36 -171.80  110.89   1.5408
IC   2O1   C1    C2    C3      1.4262  110.89 -178.19  111.72   1.5390
IC   C1    C2    C3    C4      1.5408  111.72  174.29  118.38   1.4860
IC   C2    C3    C4    C1A     1.5408  111.72  174.29  118.38   1.4860
IC   C2    2O1   *C1   H11   1.5408  110.89 -129.38  114.34   1.1088
IC   C2    2O1   *C1   H12   1.5408  110.89  108.27  111.44   1.1435
IC   C3    C1    *C2   H21   1.5390  111.72 -123.94  112.56   1.1329
IC   C3    C1    *C2   H22   1.5390  111.72  116.28  109.75   1.1147
IC   C4    C2    *C3   H31   1.5390  111.72 -123.94  112.56   1.1329
IC   C4    C2    *C3   H32   1.5390  111.72  116.28  109.75   1.1147
IC   C1A    C3    *C4   H41   1.4860  118.38 -120.46  104.87   1.1356
IC   C1A    C3    *C4   H42   1.4860  118.38  116.67  103.64   1.1033
IC   C2A   C6A   *C1A  H1A   1.5577  109.50  116.67  118.32   1.1443
IC   H1A   C6A   *C1A  C4    1.1443  118.32  124.65  107.86   1.5345
IC   C6A   C1A   C2A   C3A   1.5158  109.50  -59.08  110.22   1.5977
IC   C3A   C1A   *C2A  H2A   1.5977  110.22  124.22  105.15   1.1217
IC   H2A   C1A   *C2A  H2B   1.1217  105.15  111.74  108.71   1.1035
IC   C1A   C2A   C3A   C4A   1.5577  110.22   47.64  115.10   1.5469
IC   C4A   C2A   *C3A  H3A   1.5469  115.10  129.92  106.77   1.1292
IC   H3A   C2A   *C3A  H3B   1.1292  106.77  111.27  106.42   1.1158
IC   C2A   C3A   C4A   C5A   1.5977  115.10  -43.10  111.15   1.5735
IC   C5A   C3A   *C4A  H4A   1.5735  111.15  121.37  109.21   1.1871
IC   H4A   C3A   *C4A  H4B   1.1871  109.21  115.43  112.13   1.0395
IC   C6A   C4A   *C5A  H5A   1.5631  112.23  135.64  115.89   1.1188
IC   H5A   C4A   *C5A  H5B   1.1188  115.89  107.70  107.68   1.1603
IC   C5A   C1A   *C6A  H6A   1.5631  107.66 -115.78  108.70   1.1108
IC   C5A   C1A   *C6A  H6B   1.5631  107.66  124.95  110.76   1.1187
IC   C3    C4    C1A   C6A   1.5300  113.60  180.00  113.50   1.5380
PATC FIRS NONE LAST NONE

RESI ACY5M           0.000  !3-Cyclohexyl-1-Pentyl-alpha-D-Maltoside
!
GROU                        !
ATOM 1C1   CC3162    0.290  ! AGLC 4C1 alpha-D-glucose
ATOM 1H1   HCA1      0.090  !
ATOM 1C5   CC3163    0.110  !
ATOM 1H5   HCA1      0.090  !
ATOM 1O5   OC3C61   -0.400  !
GROU                        !
ATOM 1C2   CC3161    0.140  !
ATOM 1H2   HCA1      0.090  !
ATOM 1O2   OC311    -0.650  !
ATOM 1HO2  HCP1      0.420  !
GROU                        !
ATOM 1C3   CC3161    0.140  !
ATOM 1H3   HCA1      0.090  !
ATOM 1O3   OC311    -0.650  !
ATOM 1HO3  HCP1      0.420  !
GROU
ATOM 1C4   CC3161    0.140
ATOM 1H4   HCA1      0.090
ATOM 1O4   OC311    -0.650
ATOM 1HO4  HCP1      0.420
GROU
ATOM 1C6   CC321     0.050
ATOM 1H61  HCA2      0.090
ATOM 1H62  HCA2      0.090
ATOM 1O6   OC311    -0.650
ATOM 1HO6  HCP1      0.420
GROU                        ! AGLC
ATOM 2C1   CC3162    0.290  !
ATOM 2H1   HCA1      0.090  !
ATOM 2O1   OC301    -0.360  !
ATOM 2C5   CC3163    0.110  !
ATOM 2H5   HCA1      0.090  !
ATOM 2O5   OC3C61   -0.400  !
GROU                        !
ATOM 2C2   CC3161    0.140  !
ATOM 2H2   HCA1      0.090  !
ATOM 2O2   OC311    -0.650  !
ATOM 2HO2  HCP1      0.420  !
GROU                        !
ATOM 2C3   CC3161    0.140  !
ATOM 2H3   HCA1      0.090  !
ATOM 2O3   OC311    -0.650  !
ATOM 2HO3  HCP1      0.420  !
GROU
ATOM 2C4   CC3161    0.090  !
ATOM 2H4   HCA1      0.090
ATOM 2O4   OC301    -0.360  !
GROU
ATOM 2C6   CC321     0.050
ATOM 2H61  HCA2      0.090
ATOM 2H62  HCA2      0.090
ATOM 2O6   OC311    -0.650
ATOM 2HO6  HCP1      0.420
GROUP
ATOM C1    CTL2      0.00 !
ATOM H11   HAL2      0.09 !
ATOM H12   HAL2      0.09 !
GROUP
ATOM C2    CTL2     -0.18 !
ATOM H21   HAL2      0.09 !
ATOM H22   HAL2      0.09 !
GROUP
ATOM C3    CTL2     -0.18 !
ATOM H31   HAL2      0.09 !
ATOM H32   HAL2      0.09 !
GROUP
ATOM C4    CTL2     -0.18 !
ATOM H41   HAL2      0.09 !
ATOM H42   HAL2      0.09 !
GROUP
ATOM C5    CTL2     -0.18 !
ATOM H51   HAL2      0.09 !
ATOM H52   HAL2      0.09 !
GROUP
ATOM C1A  CC311C    -0.09 !                     
ATOM H1A  HCA1       0.09 !                       
GROUP                     !                  
ATOM C2A  CC321C    -0.18 !                    
ATOM H2A  HCA2       0.09 !                    
ATOM H2B  HCA2       0.09 !                   
GROUP                     !                  
ATOM C3A  CC321C    -0.18 !                       
ATOM H3A  HCA2       0.09 !                       
ATOM H3B  HCA2       0.09 !                     
GROUP
ATOM C4A  CC321C    -0.18
ATOM H4A  HCA2       0.09
ATOM H4B  HCA2       0.09
GROUP
ATOM C5A  CC321C    -0.18
ATOM H5A  HCA2       0.09
ATOM H5B  HCA2       0.09
GROUP
ATOM C6A  CC321C    -0.18
ATOM H6A  HCA2       0.09
ATOM H6B  HCA2       0.09

BOND 1C1   1H1        1C1   1O5        1C1   1C2
BOND 1C2   1H2        1C2   1O2        1O2   1HO2       1C2   1C3        1C3   1H3
BOND 1C3   1O3        1O3   1HO3       1C3   1C4        1C4   1H4        1C4   1O4
BOND 1O4   1HO4       1C4   1C5        1C5   1H5        1C5   1C6        1C6   1H61
BOND 1C6   1H62       1C6   1O6        1O6   1HO6       1C5   1O5
BOND 2O4  1C1         2C1   2O1        2C1   2H1
BOND 2C1   2O5        2C1   2C2
BOND 2C2   2H2        2C2   2O2        2O2   2HO2       2C2   2C3        2C3   2H3
BOND 2C3   2O3        2O3   2HO3       2C3   2C4        2C4   2H4        2C4   2O4
BOND 2C4   2C5        2C5   2H5        2C5   2C6        2C6   2H61
BOND 2C6   2H62       2C6   2O6        2O6   2HO6       2C5   2O5
BOND 2O1  C1     C1   C2  
BOND C2   C3   C3   C4  C4  C5
BOND C1   H11  C1   H12
BOND C2   H21  C2   H22
BOND C3   H31  C3   H32
BOND C4   H41  C4   H42
BOND C5   H51  C5   H52
BOND C1A H1A  C1A C2A   C1A C5
BOND C2A H2A  C2A  H2B  C2A C3A
BOND C3A H3A  C3A  H3B  C3A C4A
BOND C4A H4A  C4A  H4B  C4A C5A
BOND C5A H5A  C5A  H5B  C5A C6A
BOND C6A H6A  C6A  H6B  C6A C1A

!    I    J    K    L      R(IK)   T(IKJ)    PHI   T(JKL)   R(KL)
IC   1O2   1C3  *1C2   1H2     1.4293  114.98 -108.39  100.80   1.0662
IC   1O2   1C1  *1C2   1C3     1.4293  117.26 -138.07  113.63   1.4880
IC   1O3   1C4  *1C3   1H3     1.4122  110.86  120.36  107.49   1.1219
IC   1O3   1C2  *1C3   1C4     1.4122  109.00  121.20  109.13   1.5315
IC   1O4   1C5  *1C4   1H4     1.4206  109.25 -124.20  109.65   1.1311
IC   1O4   1C3  *1C4   1C5     1.4206  103.58 -118.81  114.40   1.5087
IC   1C6   1O5  *1C5   1H5     1.4718  112.19  113.05  108.36   1.1212
IC   1C6   1C4  *1C5   1O5     1.4718  112.04  128.71  113.93   1.4175
IC   1O6  1H62  *1C6  1H61     1.3851  111.30 -112.76  100.96   1.1590
IC   1O6   1C5  *1C6  1H62     1.3851  110.28 -128.49  116.95   1.1067
IC   1O5   1C1   1C2  1C3     1.4351  112.62   51.83  113.63   1.4880
IC   1C1   1C2   1C3  1C4     1.5516  113.63  -48.48  109.13   1.5315
IC   1C2   1C3   1C4  1C5     1.4880  109.13   47.85  114.40   1.5087
IC   1C3   1C4   1C5  1O5     1.5315  114.40  -49.84  113.93   1.4175
IC   1C4   1C5   1O5  1C1     1.5087  113.93   51.43  114.13   1.4351
IC   1C5   1O5   1C1  1C2     1.4175  114.13  -51.82  112.62   1.5516
IC   1C4   1C5   1C6  1O6     1.5087  112.04 -173.06  110.28   1.3851
IC   1C1   1C2   1O2  1HO2     1.5516  117.26  -50.05  114.32   0.9181
IC   1C2   1C3   1O3  1HO3     1.4880  109.00  -28.48  103.99   0.9971
IC   1C3   1C4   1O4  1HO4     1.5315  103.58   55.55  110.36   0.9685
IC   1C5   1C6   1O6  1HO6     1.4718  110.28 -101.06  108.67   0.9667
IC   2C3  2C4  2O4  1C1    1.5010  117.73   72.71  118.66   1.4036  ! psi
IC   2C4  2O4  1C1  1O5    1.4919  118.66   48.64  109.48   1.4570  ! phi
IC   1O5  2O4 *1C1  1C2    1.4570  109.48  124.57  110.72   1.5065
IC   1O5  2O4 *1C1  1H1    1.4570  109.48 -116.61  107.55   1.1057
IC   2O1   2C2  *2C1   2H1     1.4077  108.33 -123.34  103.67   1.1200
IC   2O1   2O5  *2C1   2C2     1.4077  108.39 -119.83  112.62   1.5516
IC   2O2   2C3  *2C2   2H2     1.4293  114.98 -108.39  100.80   1.0662
IC   2O2   2C1  *2C2   2C3     1.4293  117.26 -138.07  113.63   1.4880
IC   2O3   2C4  *2C3   2H3     1.4122  110.86  120.36  107.49   1.1219
IC   2O3   2C2  *2C3   2C4     1.4122  109.00  121.20  109.13   1.5315
IC   2O4   2C5  *2C4   2H4     1.4206  109.25 -124.20  109.65   1.1311
IC   2O4   2C3  *2C4   2C5     1.4206  103.58 -118.81  114.40   1.5087
IC   2C6   2O5  *2C5   2H5     1.4718  112.19  113.05  108.36   1.1212
IC   2C6   2C4  *2C5   2O5     1.4718  112.04  128.71  113.93   1.4175
IC   2O6  2H62  *2C6  2H61     1.3851  111.30 -112.76  100.96   1.1590
IC   2O6   2C5  *2C6  2H62     1.3851  110.28 -128.49  116.95   1.1067
IC   2O5   2C1   2C2   2C3     1.4351  112.62   51.83  113.63   1.4880
IC   2C1   2C2   2C3   2C4     1.5516  113.63  -48.48  109.13   1.5315
IC   2C2   2C3   2C4   2C5     1.4880  109.13   47.85  114.40   1.5087
IC   2C3   2C4   2C5   2O5     1.5315  114.40  -49.84  113.93   1.4175
IC   2C4   2C5   2O5   2C1     1.5087  113.93   51.43  114.13   1.4351
IC   2C5   2O5   2C1   2C2     1.4175  114.13  -51.82  112.62   1.5516
IC   2C4   2C5   2C6   2O6     1.5087  112.04 -173.06  110.28   1.3851
!IC   2O5   2C1   2O1  2HO1     1.4351  108.39   47.62  101.41   0.9789
IC   2C1   2C2   2O2  2HO2     1.5516  117.26  -50.05  114.32   0.9181
IC   2C2   2C3   2O3  2HO3     1.4880  109.00  -28.48  103.99   0.9971
!IC   2C3   2C4   2O4  2HO4     1.5315  103.58   55.55  110.36   0.9685
IC   2C5   2C6   2O6  2HO6     1.4718  110.28 -101.06  108.67   0.9667
IC   2O5   2C1   2O1   C1      1.4302  103.27  120.00  111.36   1.4262
IC   2C1   2O1   C1    C2      1.4465  111.36 -171.80  110.89   1.5408
IC   2O1   C1    C2    C3      1.4262  110.89 -178.19  111.72   1.5390
IC   C1    C2    C3    C4    1.5408  111.72  174.29  118.38   1.4860
IC   C2    C3    C4    C5    1.5408  111.72  174.29  118.38   1.4860
IC   C3    C4    C5    C1A   1.5408  111.72  174.29  118.38   1.4860
IC   C2    2O1   *C1   H11   1.5408  110.89 -129.38  114.34   1.1088
IC   C2    2O1   *C1   H12   1.5408  110.89  108.27  111.44   1.1435
IC   C3    C1    *C2   H21   1.5390  111.72 -123.94  112.56   1.1329
IC   C3    C1    *C2   H22   1.5390  111.72  116.28  109.75   1.1147
IC   C4    C2    *C3   H31   1.5390  111.72 -123.94  112.56   1.1329
IC   C4    C2    *C3   H32   1.5390  111.72  116.28  109.75   1.1147
IC   C5    C3    *C4   H41   1.5390  111.72 -123.94  112.56   1.1329
IC   C5    C3    *C4   H42   1.5390  111.72  116.28  109.75   1.1147
IC   C1A   C4    *C5   H51   1.4860  118.38 -120.46  104.87   1.1356
IC   C1A   C4    *C5   H52   1.4860  118.38  116.67  103.64   1.1033
IC   C2A   C6A   *C1A  H1A   1.5577  109.50  116.67  118.32   1.1443
IC   H1A   C6A   *C1A  C5    1.1443  118.32  124.65  107.86   1.5345
IC   C6A   C1A   C2A   C3A   1.5158  109.50  -59.08  110.22   1.5977
IC   C3A   C1A   *C2A  H2A   1.5977  110.22  124.22  105.15   1.1217
IC   H2A   C1A   *C2A  H2B   1.1217  105.15  111.74  108.71   1.1035
IC   C1A   C2A   C3A   C4A   1.5577  110.22   47.64  115.10   1.5469
IC   C4A   C2A   *C3A  H3A   1.5469  115.10  129.92  106.77   1.1292
IC   H3A   C2A   *C3A  H3B   1.1292  106.77  111.27  106.42   1.1158
IC   C2A   C3A   C4A   C5A   1.5977  115.10  -43.10  111.15   1.5735
IC   C5A   C3A   *C4A  H4A   1.5735  111.15  121.37  109.21   1.1871
IC   H4A   C3A   *C4A  H4B   1.1871  109.21  115.43  112.13   1.0395
IC   C6A   C4A   *C5A  H5A   1.5631  112.23  135.64  115.89   1.1188
IC   H5A   C4A   *C5A  H5B   1.1188  115.89  107.70  107.68   1.1603
IC   C5A   C1A   *C6A  H6A   1.5631  107.66 -115.78  108.70   1.1108
IC   C5A   C1A   *C6A  H6B   1.5631  107.66  124.95  110.76   1.1187
IC   C4    C5    C1A   C6A   1.5300  113.60  180.00  113.50   1.5380
PATC FIRS NONE LAST NONE

RESI BCY5M           0.000  !3-Cyclohexyl-1-Pentyl-beta-D-Maltoside
!
GROU                        !
ATOM 1C1   CC3162    0.290  ! AGLC 4C1 alpha-D-glucose
ATOM 1H1   HCA1      0.090  !
ATOM 1C5   CC3163    0.110  !
ATOM 1H5   HCA1      0.090  !
ATOM 1O5   OC3C61   -0.400  !
GROU                        !
ATOM 1C2   CC3161    0.140  !
ATOM 1H2   HCA1      0.090  !
ATOM 1O2   OC311    -0.650  !
ATOM 1HO2  HCP1      0.420  !
GROU                        !
ATOM 1C3   CC3161    0.140  !
ATOM 1H3   HCA1      0.090  !
ATOM 1O3   OC311    -0.650  !
ATOM 1HO3  HCP1      0.420  !
GROU
ATOM 1C4   CC3161    0.140
ATOM 1H4   HCA1      0.090
ATOM 1O4   OC311    -0.650
ATOM 1HO4  HCP1      0.420
GROU
ATOM 1C6   CC321     0.050
ATOM 1H61  HCA2      0.090
ATOM 1H62  HCA2      0.090
ATOM 1O6   OC311    -0.650
ATOM 1HO6  HCP1      0.420
!                           ! 
GROU                        ! BGLC
ATOM 2C1   CC3162    0.290  !
ATOM 2H1   HCA1      0.090  !
ATOM 2O1   OC301    -0.360  !
ATOM 2C5   CC3163    0.110  !
ATOM 2H5   HCA1      0.090  !
ATOM 2O5   OC3C61   -0.400  !
GROU                        !
ATOM 2C2   CC3161    0.140  !
ATOM 2H2   HCA1      0.090  !
ATOM 2O2   OC311    -0.650  !
ATOM 2HO2  HCP1      0.420  !
GROU                        !
ATOM 2C3   CC3161    0.140  !
ATOM 2H3   HCA1      0.090  !
ATOM 2O3   OC311    -0.650  !
ATOM 2HO3  HCP1      0.420  !
GROU
ATOM 2C4   CC3161    0.090  !
ATOM 2H4   HCA1      0.090
ATOM 2O4   OC301    -0.360  !
GROU
ATOM 2C6   CC321     0.050
ATOM 2H61  HCA2      0.090
ATOM 2H62  HCA2      0.090
ATOM 2O6   OC311    -0.650
ATOM 2HO6  HCP1      0.420
!
GROUP
ATOM C1    CTL2      0.00 !
ATOM H11   HAL2      0.09 !
ATOM H12   HAL2      0.09 !
GROUP
ATOM C2    CTL2     -0.18 !
ATOM H21   HAL2      0.09 !
ATOM H22   HAL2      0.09 !
GROUP
ATOM C3    CTL2     -0.18 !
ATOM H31   HAL2      0.09 !
ATOM H32   HAL2      0.09 !
GROUP
ATOM C4    CTL2     -0.18 !
ATOM H41   HAL2      0.09 !
ATOM H42   HAL2      0.09 !
GROUP
ATOM C5    CTL2     -0.18 !
ATOM H51   HAL2      0.09 !
ATOM H52   HAL2      0.09 !
GROUP
ATOM C1A  CC311C    -0.09 !
ATOM H1A  HCA1       0.09 !
GROUP                     !
ATOM C2A  CC321C    -0.18 !
ATOM H2A  HCA2       0.09 !
ATOM H2B  HCA2       0.09 !
GROUP                     !
ATOM C3A  CC321C    -0.18 !
ATOM H3A  HCA2       0.09 !
ATOM H3B  HCA2       0.09 !                     
GROUP
ATOM C4A  CC321C    -0.18
ATOM H4A  HCA2       0.09
ATOM H4B  HCA2       0.09
GROUP
ATOM C5A  CC321C    -0.18
ATOM H5A  HCA2       0.09
ATOM H5B  HCA2       0.09
GROUP
ATOM C6A  CC321C    -0.18
ATOM H6A  HCA2       0.09
ATOM H6B  HCA2       0.09

BOND 1C1   1H1        1C1   1O5        1C1   1C2
BOND 1C2   1H2        1C2   1O2        1O2   1HO2       1C2   1C3        1C3   1H3
BOND 1C3   1O3        1O3   1HO3       1C3   1C4        1C4   1H4        1C4   1O4
BOND 1O4   1HO4       1C4   1C5        1C5   1H5        1C5   1C6        1C6   1H61
BOND 1C6   1H62       1C6   1O6        1O6   1HO6       1C5   1O5
BOND 2O4  1C1         2C1   2O1        2C1   2H1
BOND 2C1   2O5        2C1   2C2
BOND 2C2   2H2        2C2   2O2        2O2   2HO2       2C2   2C3        2C3   2H3
BOND 2C3   2O3        2O3   2HO3       2C3   2C4        2C4   2H4        2C4   2O4
BOND 2C4   2C5        2C5   2H5        2C5   2C6        2C6   2H61
BOND 2C6   2H62       2C6   2O6        2O6   2HO6       2C5   2O5
BOND 2O1  C1     C1   C2  
BOND C2   C3     C3   C4   C4  C5
BOND C1   H11  C1   H12
BOND C2   H21  C2   H22
BOND C3   H31  C3   H32
BOND C4   H41  C4   H42
BOND C5   H51  C5   H52
BOND C1A H1A  C1A C2A   C1A C5
BOND C2A H2A  C2A  H2B  C2A C3A
BOND C3A H3A  C3A  H3B  C3A C4A
BOND C4A H4A  C4A  H4B  C4A C5A
BOND C5A H5A  C5A  H5B  C5A C6A
BOND C6A H6A  C6A  H6B  C6A C1A

!    I    J    K    L      R(IK)   T(IKJ)    PHI   T(JKL)   R(KL)
IC   1O2   1C3  *1C2   1H2     1.4293  114.98 -108.39  100.80   1.0662
IC   1O2   1C1  *1C2   1C3     1.4293  117.26 -138.07  113.63   1.4880
IC   1O3   1C4  *1C3   1H3     1.4122  110.86  120.36  107.49   1.1219
IC   1O3   1C2  *1C3   1C4     1.4122  109.00  121.20  109.13   1.5315
IC   1O4   1C5  *1C4   1H4     1.4206  109.25 -124.20  109.65   1.1311
IC   1O4   1C3  *1C4   1C5     1.4206  103.58 -118.81  114.40   1.5087
IC   1C6   1O5  *1C5   1H5     1.4718  112.19  113.05  108.36   1.1212
IC   1C6   1C4  *1C5   1O5     1.4718  112.04  128.71  113.93   1.4175
IC   1O6  1H62  *1C6  1H61     1.3851  111.30 -112.76  100.96   1.1590
IC   1O6   1C5  *1C6  1H62     1.3851  110.28 -128.49  116.95   1.1067
IC   1O5   1C1   1C2  1C3     1.4351  112.62   51.83  113.63   1.4880
IC   1C1   1C2   1C3  1C4     1.5516  113.63  -48.48  109.13   1.5315
IC   1C2   1C3   1C4  1C5     1.4880  109.13   47.85  114.40   1.5087
IC   1C3   1C4   1C5  1O5     1.5315  114.40  -49.84  113.93   1.4175
IC   1C4   1C5   1O5  1C1     1.5087  113.93   51.43  114.13   1.4351
IC   1C5   1O5   1C1  1C2     1.4175  114.13  -51.82  112.62   1.5516
IC   1C4   1C5   1C6  1O6     1.5087  112.04 -173.06  110.28   1.3851
IC   1C1   1C2   1O2  1HO2     1.5516  117.26  -50.05  114.32   0.9181
IC   1C2   1C3   1O3  1HO3     1.4880  109.00  -28.48  103.99   0.9971
IC   1C3   1C4   1O4  1HO4     1.5315  103.58   55.55  110.36   0.9685
IC   1C5   1C6   1O6  1HO6     1.4718  110.28 -101.06  108.67   0.9667
IC   2C3  2C4  2O4  1C1    1.5010  117.73   72.71  118.66   1.4036  ! psi
IC   2C4  2O4  1C1  1O5    1.4919  118.66   48.64  109.48   1.4570  ! phi
IC   1O5  2O4 *1C1  1C2    1.4570  109.48  124.57  110.72   1.5065
IC   1O5  2O4 *1C1  1H1    1.4570  109.48 -116.61  107.55   1.1057
IC   2O1   2C2  *2C1   2H1     1.3899  110.90  120.10  104.58   1.0836
IC   2O1   2O5  *2C1   2C2     1.3899  108.62  122.10  110.88   1.5316
IC   2O2   2C3  *2C2   2H2     1.4594  108.12 -118.78  111.06   1.1375
IC   2O2   2C1  *2C2   2C3     1.4594  115.65 -125.60  113.28   1.4983
IC   2O3   2C4  *2C3   2H3     1.4071  113.48  122.06  103.39   1.0895
IC   2O3   2C2  *2C3   2C4     1.4071  108.48  124.18  109.26   1.5497
IC   2O4   2C5  *2C4   2H4     1.3940  111.12 -110.35  108.66   1.0857
IC   2O4   2C3  *2C4   2C5     1.3940  112.77 -129.39  115.62   1.5530
IC   2C6   2O5  *2C5   2H5     1.5597  111.17  120.85  110.98   1.1092
IC   2C6   2C4  *2C5   2O5     1.5597  109.90  122.92  110.30   1.4512
IC   2O6   2H62 *2C6   2H61    1.4589  116.11 -112.93  103.57   1.1467
IC   2O6   2C5  *2C6   2H62    1.4589  109.41 -135.95  118.22   1.0853
IC   2O5   2C1   2C2   2C3     1.4620  110.88   57.82  113.28   1.4983
IC   2C1   2C2   2C3   2C4     1.5316  113.28  -48.40  109.26   1.5497
IC   2C2   2C3   2C4   2C5     1.4983  109.26   45.07  115.62   1.5530
IC   2C3   2C4   2C5   2O5     1.5497  115.62  -49.19  110.30   1.4512
IC   2C4   2C5   2O5   2C1     1.5530  110.30   56.36  112.12   1.4620
IC   2C5   2O5   2C1   2C2     1.4512  112.12  -61.39  110.88   1.5316
IC   2C4   2C5   2C6   2O6     1.5530  109.90 -177.46  109.41   1.4589
!IC   2O5   2C1   2O1   2HO1    1.4620  108.62   72.25  106.48   0.9328
IC   2C1   2C2   2O2   2HO2    1.5316  115.65  135.41  116.81   0.9527
IC   2C2   2C3   2O3   2HO3    1.4983  108.48  -71.46  120.86   0.9441
!IC   2C3   2C4   2O4   2HO4    1.5497  112.77   47.45  109.31   0.9911
IC   2C5   2C6   2O6   2HO6    1.5597  109.41  -54.60  118.82   0.95210
IC   2O5   2C1   2O1   C1      1.4302  103.27  -83.30  111.36   1.4262
IC   2C1   2O1   C1    C2      1.4465  111.36 -171.80  110.89   1.5408
IC   2O1   C1    C2    C3      1.4262  110.89 -178.19  111.72   1.5390
IC   C1    C2    C3    C4      1.5408  111.72  174.29  118.38   1.4860
IC   C2    C3    C4    C5      1.5408  111.72  174.29  118.38   1.4860
IC   C3    C4    C5    C1A     1.5408  111.72  174.29  118.38   1.4860
IC   C2    2O1   *C1   H11   1.5408  110.89 -129.38  114.34   1.1088
IC   C2    2O1   *C1   H12   1.5408  110.89  108.27  111.44   1.1435
IC   C3    C1    *C2   H21   1.5390  111.72 -123.94  112.56   1.1329
IC   C3    C1    *C2   H22   1.5390  111.72  116.28  109.75   1.1147
IC   C4    C2    *C3   H31   1.5390  111.72 -123.94  112.56   1.1329
IC   C4    C2    *C3   H32   1.5390  111.72  116.28  109.75   1.1147
IC   C5    C3    *C4   H41   1.5390  111.72 -123.94  112.56   1.1329
IC   C5    C3    *C4   H42   1.5390  111.72  116.28  109.75   1.1147
IC   C1A    C4    *C5   H51   1.4860  118.38 -120.46  104.87   1.1356
IC   C1A    C4    *C5   H52   1.4860  118.38  116.67  103.64   1.1033
IC   C2A   C6A   *C1A  H1A   1.5577  109.50  116.67  118.32   1.1443
IC   H1A   C6A   *C1A  C5    1.1443  118.32  124.65  107.86   1.5345
IC   C6A   C1A   C2A   C3A   1.5158  109.50  -59.08  110.22   1.5977
IC   C3A   C1A   *C2A  H2A   1.5977  110.22  124.22  105.15   1.1217
IC   H2A   C1A   *C2A  H2B   1.1217  105.15  111.74  108.71   1.1035
IC   C1A   C2A   C3A   C4A   1.5577  110.22   47.64  115.10   1.5469
IC   C4A   C2A   *C3A  H3A   1.5469  115.10  129.92  106.77   1.1292
IC   H3A   C2A   *C3A  H3B   1.1292  106.77  111.27  106.42   1.1158
IC   C2A   C3A   C4A   C5A   1.5977  115.10  -43.10  111.15   1.5735
IC   C5A   C3A   *C4A  H4A   1.5735  111.15  121.37  109.21   1.1871
IC   H4A   C3A   *C4A  H4B   1.1871  109.21  115.43  112.13   1.0395
IC   C6A   C4A   *C5A  H5A   1.5631  112.23  135.64  115.89   1.1188
IC   H5A   C4A   *C5A  H5B   1.1188  115.89  107.70  107.68   1.1603
IC   C5A   C1A   *C6A  H6A   1.5631  107.66 -115.78  108.70   1.1108
IC   C5A   C1A   *C6A  H6B   1.5631  107.66  124.95  110.76   1.1187
IC   C4    C5    C1A   C6A   1.5300  113.60  180.00  113.50   1.5380
PATC FIRS NONE LAST NONE

RESI ACY6M           0.000  !3-Cyclohexyl-1-Hexyl-alpha-D-Maltoside
!
GROU                        !
ATOM 1C1   CC3162    0.290  ! AGLC 4C1 alpha-D-glucose
ATOM 1H1   HCA1      0.090  !
ATOM 1C5   CC3163    0.110  !
ATOM 1H5   HCA1      0.090  !
ATOM 1O5   OC3C61   -0.400  !
GROU                        !
ATOM 1C2   CC3161    0.140  !
ATOM 1H2   HCA1      0.090  !
ATOM 1O2   OC311    -0.650  !
ATOM 1HO2  HCP1      0.420  !
GROU                        !
ATOM 1C3   CC3161    0.140  !
ATOM 1H3   HCA1      0.090  !
ATOM 1O3   OC311    -0.650  !
ATOM 1HO3  HCP1      0.420  !
GROU
ATOM 1C4   CC3161    0.140
ATOM 1H4   HCA1      0.090
ATOM 1O4   OC311    -0.650
ATOM 1HO4  HCP1      0.420
GROU
ATOM 1C6   CC321     0.050
ATOM 1H61  HCA2      0.090
ATOM 1H62  HCA2      0.090
ATOM 1O6   OC311    -0.650
ATOM 1HO6  HCP1      0.420
GROU                        ! AGLC
ATOM 2C1   CC3162    0.290  !
ATOM 2H1   HCA1      0.090  !
ATOM 2O1   OC301    -0.360  !
ATOM 2C5   CC3163    0.110  !
ATOM 2H5   HCA1      0.090  !
ATOM 2O5   OC3C61   -0.400  !
GROU                        !
ATOM 2C2   CC3161    0.140  !
ATOM 2H2   HCA1      0.090  !
ATOM 2O2   OC311    -0.650  !
ATOM 2HO2  HCP1      0.420  !
GROU                        !
ATOM 2C3   CC3161    0.140  !
ATOM 2H3   HCA1      0.090  !
ATOM 2O3   OC311    -0.650  !
ATOM 2HO3  HCP1      0.420  !
GROU
ATOM 2C4   CC3161    0.090  !
ATOM 2H4   HCA1      0.090
ATOM 2O4   OC301    -0.360  !
GROU
ATOM 2C6   CC321     0.050
ATOM 2H61  HCA2      0.090
ATOM 2H62  HCA2      0.090
ATOM 2O6   OC311    -0.650
ATOM 2HO6  HCP1      0.420
GROUP
ATOM C1    CTL2      0.00 !
ATOM H11   HAL2      0.09 !
ATOM H12   HAL2      0.09 !
GROUP
ATOM C2    CTL2     -0.18 !
ATOM H21   HAL2      0.09 !
ATOM H22   HAL2      0.09 !
GROUP
ATOM C3    CTL2     -0.18 !
ATOM H31   HAL2      0.09 !
ATOM H32   HAL2      0.09 !
GROUP
ATOM C4    CTL2     -0.18 !
ATOM H41   HAL2      0.09 !
ATOM H42   HAL2      0.09 !
GROUP
ATOM C5    CTL2     -0.18 !
ATOM H51   HAL2      0.09 !
ATOM H52   HAL2      0.09 !
GROUP
ATOM C6    CTL2     -0.18 !
ATOM H61   HAL2      0.09 !
ATOM H62   HAL2      0.09 !
GROUP
ATOM C1A  CC311C    -0.09 !                     
ATOM H1A  HCA1       0.09 !                       
GROUP                     !                  
ATOM C2A  CC321C    -0.18 !                    
ATOM H2A  HCA2       0.09 !                    
ATOM H2B  HCA2       0.09 !                   
GROUP                     !                  
ATOM C3A  CC321C    -0.18 !                       
ATOM H3A  HCA2       0.09 !                       
ATOM H3B  HCA2       0.09 !                     
GROUP
ATOM C4A  CC321C    -0.18
ATOM H4A  HCA2       0.09
ATOM H4B  HCA2       0.09
GROUP
ATOM C5A  CC321C    -0.18
ATOM H5A  HCA2       0.09
ATOM H5B  HCA2       0.09
GROUP
ATOM C6A  CC321C    -0.18
ATOM H6A  HCA2       0.09
ATOM H6B  HCA2       0.09

BOND 1C1   1H1        1C1   1O5        1C1   1C2
BOND 1C2   1H2        1C2   1O2        1O2   1HO2       1C2   1C3        1C3   1H3
BOND 1C3   1O3        1O3   1HO3       1C3   1C4        1C4   1H4        1C4   1O4
BOND 1O4   1HO4       1C4   1C5        1C5   1H5        1C5   1C6        1C6   1H61
BOND 1C6   1H62       1C6   1O6        1O6   1HO6       1C5   1O5
BOND 2O4  1C1         2C1   2O1        2C1   2H1
BOND 2C1   2O5        2C1   2C2
BOND 2C2   2H2        2C2   2O2        2O2   2HO2       2C2   2C3        2C3   2H3
BOND 2C3   2O3        2O3   2HO3       2C3   2C4        2C4   2H4        2C4   2O4
BOND 2C4   2C5        2C5   2H5        2C5   2C6        2C6   2H61
BOND 2C6   2H62       2C6   2O6        2O6   2HO6       2C5   2O5
BOND 2O1  C1     C1   C2  
BOND C2   C3   C3   C4  
BOND C4  C5    C5   C6
BOND C1   H11  C1   H12
BOND C2   H21  C2   H22
BOND C3   H31  C3   H32
BOND C4   H41  C4   H42
BOND C5   H51  C5   H52
BOND C6   H61  C6   H62
BOND C1A H1A  C1A C2A   C1A C6
BOND C2A H2A  C2A  H2B  C2A C3A
BOND C3A H3A  C3A  H3B  C3A C4A
BOND C4A H4A  C4A  H4B  C4A C5A
BOND C5A H5A  C5A  H5B  C5A C6A
BOND C6A H6A  C6A  H6B  C6A C1A

!    I    J    K    L      R(IK)   T(IKJ)    PHI   T(JKL)   R(KL)
IC   1O2   1C3  *1C2   1H2     1.4314  111.31 -117.08  107.52   1.1181
IC   1O2   1C1  *1C2   1C3     1.4314  111.98 -125.48  111.53   1.5148
IC   1O3   1C4  *1C3   1H3     1.4274  111.34  118.21  108.32   1.1180
IC   1O3   1C2  *1C3   1C4     1.4274  111.11  123.66  109.88   1.5121
IC   1O4   1C5  *1C4   1H4     1.4207  110.65 -118.54  108.63   1.1168
IC   1O4   1C3  *1C4   1C5     1.4207  111.05 -122.39  109.36   1.5187
IC   1C6   1O5  *1C5   1H5     1.5139  107.70  116.81  109.75   1.1144
IC   1C6   1C4  *1C5   1O5     1.5139  113.56  120.45  109.55   1.4402
IC   1O6  1H62  *1C6  1H61     1.4292  109.30 -117.78  107.83   1.1141
IC   1O6   1C5  *1C6  1H62     1.4292  111.13 -121.20  110.03   1.1135
IC   1O5   1C1   1C2  1C3      1.4353  109.85   53.94  111.53   1.5148
IC   1C1   1C2   1C3  1C4      1.5193  111.53  -53.76  109.88   1.5121
IC   1C2   1C3   1C4  1C5      1.5148  109.88   55.68  109.36   1.5187
IC   1C3   1C4   1C5  1O5      1.5121  109.36  -58.89  109.55   1.4402
IC   1C4   1C5   1O5  1C1      1.5187  109.55   61.66  113.37   1.4353
IC   1C5   1O5   1C1  1C2      1.4402  113.37  -58.60  109.85   1.5193
IC   1C4   1C5   1C6  1O6      1.5187  113.56  179.56  111.13   1.4292
IC   1C1   1C2   1O2  1HO2     1.5193  111.98  -43.21  108.72   0.9653
IC   1C2   1C3   1O3  1HO3     1.5148  111.11  -37.57  107.16   0.9669
IC   1C3   1C4   1O4  1HO4     1.5121  111.05   44.93  106.72   0.9671
IC   1C5   1C6   1O6  1HO6     1.5139  111.13  -62.81  108.25   0.9642
IC   2C3  2C4  2O4  1C1        1.5161  114.57   76.97  117.32   1.4132  ! psi
IC   2C4  2O4  1C1  1O5        1.4391  117.32   55.94  113.13   1.4353  ! phi
IC   1O5  2O4 *1C1  1C2        1.4353  113.13  122.07  108.37   1.5193
IC   1O5  2O4 *1C1  1H1        1.4353  113.13 -121.57  110.13   1.1124
IC   2O1   2C2  *2C1   2H1     1.4090  107.43 -119.99  108.81   1.1155
IC   2O1   2O5  *2C1   2C2     1.4090  112.56 -118.64  108.32   1.5096
IC   2O2   2C3  *2C2   2H2     1.4324  111.52 -117.26  107.65   1.1186
IC   2O2   2C1  *2C2   2C3     1.4324  111.25 -125.44  111.84   1.5168
IC   2O3   2C4  *2C3   2H3     1.4219  112.39  118.82  108.04   1.1171
IC   2O3   2C2  *2C3   2C4     1.4219  109.44  124.18  110.36   1.5161
IC   2O4   2C5  *2C4   2H4     1.4391  106.13 -117.67  108.06   1.1157
IC   2O4   2C3  *2C4   2C5     1.4391  114.57 -118.69  108.95   1.5258
IC   2C6   2O5  *2C5   2H5     1.5146  107.32  116.50  109.26   1.1175
IC   2C6   2C4  *2C5   2O5     1.5146  113.00  120.60  110.97   1.4406
IC   2O6  2H62  *2C6  2H61     1.4273  109.36 -117.09  107.93   1.1128
IC   2O6   2C5  *2C6  2H62     1.4273  111.47 -121.54  110.08   1.1145
IC   2O5   2C1   2C2   2C3     1.4328  108.32   57.01  111.84   1.5168
IC   2C1   2C2   2C3   2C4     1.5096  111.84  -54.75  110.36   1.5161
IC   2C2   2C3   2C4   2C5     1.5168  110.36   52.59  108.95   1.5258
IC   2C3   2C4   2C5   2O5     1.5161  108.95  -55.84  110.97   1.4406
IC   2C4   2C5   2O5   2C1     1.5258  110.97   61.84  112.95   1.4328
IC   2C5   2O5   2C1   2C2     1.4406  112.95  -60.87  108.32   1.5096
IC   2C4   2C5   2C6   2O6     1.5258  113.00 -175.79  111.47   1.4273
IC   2C1   2C2   2O2  2HO2     1.5096  111.25  -50.56  108.63   0.9653
IC   2C2   2C3   2O3  2HO3     1.5168  109.44  -33.17  107.12   0.9672
IC   2C5   2C6   2O6  2HO6     1.5146  111.47  -61.45  108.59   0.9637
IC   2O5   2C1   2O1   C1      1.4328  112.56   97.63  111.90   1.4218
IC   2C1   2O1   C1    C2      1.4090  111.90 -175.83  110.27   1.5342
IC   2O1   C1    C2    C3      1.4218  110.27 -166.33  112.72   1.5372
IC   C1    C2    C3    C4      1.5342  112.72 -178.98  113.10   1.5351
IC   C2    C3    C4    C5      1.5372  113.10 -171.93  112.30   1.5362
IC   C3    C4    C5    C6      1.5351  112.30  177.41  112.70   1.5374
IC   C4    C5    C6    C1A     1.5362  112.70  179.66  114.52   1.5497
IC   C2    2O1   *C1   H11     1.5342  110.27 -119.37  109.27   1.1137
IC   C2    2O1   *C1   H12     1.5342  110.27  121.27  110.41   1.1132
IC   C3    C1    *C2   H21     1.5372  112.72 -122.33  109.01   1.1125
IC   C3    C1    *C2   H22     1.5372  112.72  120.52  108.96   1.1132
IC   C4    C2    *C3   H31     1.5351  113.10 -120.40  108.52   1.1142
IC   C4    C2    *C3   H32     1.5351  113.10  122.13  109.82   1.1126
IC   C5    C3    *C4   H41     1.5362  112.30 -122.03  109.53   1.1127
IC   C5    C3    *C4   H42     1.5362  112.30  120.34  109.05   1.1136
IC   C6    C4    *C5   H51     1.5374  112.70 -120.85  108.06   1.1124
IC   C6    C4    *C5   H52     1.5374  112.70  121.94  109.48   1.1125
IC   C1A    C5    *C6   H61    1.5497  114.52 -120.66  108.35   1.1131
IC   C1A    C5    *C6   H62    1.5497  114.52  122.99  108.85   1.1103
IC   C2A   C6A   *C1A  H1A     1.5476  108.79  116.43  107.60   1.1157
IC   H1A   C6A   *C1A  C6      1.1157  107.60  116.97  111.74   1.5497
IC   C6A   C1A   C2A   C3A     1.5472  108.79  -56.73  111.95   1.5372
IC   C3A   C1A   *C2A  H2A     1.5372  111.95  119.49  108.33   1.1131
IC   H2A   C1A   *C2A  H2B     1.1131  108.33  117.23  110.50   1.1089
IC   C1A   C2A   C3A   C4A     1.5476  111.95   57.46  110.61   1.5360
IC   C4A   C2A   *C3A  H3A     1.5360  110.61  121.04  109.66   1.1121
IC   H3A   C2A   *C3A  H3B     1.1121  109.66  118.03  109.68   1.1117
IC   C2A   C3A   C4A   C5A     1.5372  110.61  -55.83  111.12   1.5366
IC   C5A   C3A   *C4A  H4A     1.5366  111.12  120.18  109.00   1.1130
IC   H4A   C3A   *C4A  H4B     1.1130  109.00  118.06  109.84   1.1120
IC   C6A   C4A   *C5A  H5A     1.5388  111.06  121.24  109.58   1.1122
IC   H5A   C4A   *C5A  H5B     1.1122  109.58  117.68  109.32   1.1117
IC   C5A   C1A   *C6A  H6A     1.5388  112.11 -119.95  108.57   1.1128
IC   C5A   C1A   *C6A  H6B     1.5388  112.11  122.48  109.67   1.1108
IC   C5    C6    C1A   C6A     1.5374  114.52 -174.30  111.74   1.5472
PATC FIRS NONE LAST NONE

RESI BCY6M           0.000  !3-Cyclohexyl-1-Hexyl-beta-D-Maltoside
!
GROU                        !
ATOM 1C1   CC3162    0.290  ! AGLC 4C1 alpha-D-glucose
ATOM 1H1   HCA1      0.090  !
ATOM 1C5   CC3163    0.110  !
ATOM 1H5   HCA1      0.090  !
ATOM 1O5   OC3C61   -0.400  !
GROU                        !
ATOM 1C2   CC3161    0.140  !
ATOM 1H2   HCA1      0.090  !
ATOM 1O2   OC311    -0.650  !
ATOM 1HO2  HCP1      0.420  !
GROU                        !
ATOM 1C3   CC3161    0.140  !
ATOM 1H3   HCA1      0.090  !
ATOM 1O3   OC311    -0.650  !
ATOM 1HO3  HCP1      0.420  !
GROU
ATOM 1C4   CC3161    0.140
ATOM 1H4   HCA1      0.090
ATOM 1O4   OC311    -0.650
ATOM 1HO4  HCP1      0.420
GROU
ATOM 1C6   CC321     0.050
ATOM 1H61  HCA2      0.090
ATOM 1H62  HCA2      0.090
ATOM 1O6   OC311    -0.650
ATOM 1HO6  HCP1      0.420
!                           ! 
GROU                        ! BGLC
ATOM 2C1   CC3162    0.290  !
ATOM 2H1   HCA1      0.090  !
ATOM 2O1   OC301    -0.360  !
ATOM 2C5   CC3163    0.110  !
ATOM 2H5   HCA1      0.090  !
ATOM 2O5   OC3C61   -0.400  !
GROU                        !
ATOM 2C2   CC3161    0.140  !
ATOM 2H2   HCA1      0.090  !
ATOM 2O2   OC311    -0.650  !
ATOM 2HO2  HCP1      0.420  !
GROU                        !
ATOM 2C3   CC3161    0.140  !
ATOM 2H3   HCA1      0.090  !
ATOM 2O3   OC311    -0.650  !
ATOM 2HO3  HCP1      0.420  !
GROU
ATOM 2C4   CC3161    0.090  !
ATOM 2H4   HCA1      0.090
ATOM 2O4   OC301    -0.360  !
GROU
ATOM 2C6   CC321     0.050
ATOM 2H61  HCA2      0.090
ATOM 2H62  HCA2      0.090
ATOM 2O6   OC311    -0.650
ATOM 2HO6  HCP1      0.420
!
GROUP
ATOM C1    CTL2      0.00 !
ATOM H11   HAL2      0.09 !
ATOM H12   HAL2      0.09 !
GROUP
ATOM C2    CTL2     -0.18 !
ATOM H21   HAL2      0.09 !
ATOM H22   HAL2      0.09 !
GROUP
ATOM C3    CTL2     -0.18 !
ATOM H31   HAL2      0.09 !
ATOM H32   HAL2      0.09 !
GROUP
ATOM C4    CTL2     -0.18 !
ATOM H41   HAL2      0.09 !
ATOM H42   HAL2      0.09 !
GROUP
ATOM C5    CTL2     -0.18 !
ATOM H51   HAL2      0.09 !
ATOM H52   HAL2      0.09 !
GROUP
ATOM C6    CTL2     -0.18 !
ATOM H61   HAL2      0.09 !
ATOM H62   HAL2      0.09 !
GROUP
ATOM C1A  CC311C    -0.09 !
ATOM H1A  HCA1       0.09 !
GROUP                     !
ATOM C2A  CC321C    -0.18 !
ATOM H2A  HCA2       0.09 !
ATOM H2B  HCA2       0.09 !
GROUP                     !
ATOM C3A  CC321C    -0.18 !
ATOM H3A  HCA2       0.09 !
ATOM H3B  HCA2       0.09 !                     
GROUP
ATOM C4A  CC321C    -0.18
ATOM H4A  HCA2       0.09
ATOM H4B  HCA2       0.09
GROUP
ATOM C5A  CC321C    -0.18
ATOM H5A  HCA2       0.09
ATOM H5B  HCA2       0.09
GROUP
ATOM C6A  CC321C    -0.18
ATOM H6A  HCA2       0.09
ATOM H6B  HCA2       0.09

BOND 1C1   1H1        1C1   1O5        1C1   1C2
BOND 1C2   1H2        1C2   1O2        1O2   1HO2       1C2   1C3        1C3   1H3
BOND 1C3   1O3        1O3   1HO3       1C3   1C4        1C4   1H4        1C4   1O4
BOND 1O4   1HO4       1C4   1C5        1C5   1H5        1C5   1C6        1C6   1H61
BOND 1C6   1H62       1C6   1O6        1O6   1HO6       1C5   1O5
BOND 2O4  1C1         2C1   2O1        2C1   2H1
BOND 2C1   2O5        2C1   2C2
BOND 2C2   2H2        2C2   2O2        2O2   2HO2       2C2   2C3        2C3   2H3
BOND 2C3   2O3        2O3   2HO3       2C3   2C4        2C4   2H4        2C4   2O4
BOND 2C4   2C5        2C5   2H5        2C5   2C6        2C6   2H61
BOND 2C6   2H62       2C6   2O6        2O6   2HO6       2C5   2O5
BOND 2O1  C1     C1   C2  
BOND C2   C3     C3   C4
BOND C4   C5     C5   C6
BOND C1   H11  C1   H12
BOND C2   H21  C2   H22
BOND C3   H31  C3   H32
BOND C4   H41  C4   H42
BOND C5   H51  C5   H52
BOND C6   H61  C6   H62
BOND C1A H1A  C1A C2A   C1A C6
BOND C2A H2A  C2A  H2B  C2A C3A
BOND C3A H3A  C3A  H3B  C3A C4A
BOND C4A H4A  C4A  H4B  C4A C5A
BOND C5A H5A  C5A  H5B  C5A C6A
BOND C6A H6A  C6A  H6B  C6A C1A

!    I    J    K    L      R(IK)   T(IKJ)    PHI   T(JKL)   R(KL)
IC   1O2   1C3  *1C2   1H2     1.4293  114.98 -108.39  100.80   1.0662
IC   1O2   1C1  *1C2   1C3     1.4293  117.26 -138.07  113.63   1.4880
IC   1O3   1C4  *1C3   1H3     1.4122  110.86  120.36  107.49   1.1219
IC   1O3   1C2  *1C3   1C4     1.4122  109.00  121.20  109.13   1.5315
IC   1O4   1C5  *1C4   1H4     1.4206  109.25 -124.20  109.65   1.1311
IC   1O4   1C3  *1C4   1C5     1.4206  103.58 -118.81  114.40   1.5087
IC   1C6   1O5  *1C5   1H5     1.4718  112.19  113.05  108.36   1.1212
IC   1C6   1C4  *1C5   1O5     1.4718  112.04  128.71  113.93   1.4175
IC   1O6  1H62  *1C6  1H61     1.3851  111.30 -112.76  100.96   1.1590
IC   1O6   1C5  *1C6  1H62     1.3851  110.28 -128.49  116.95   1.1067
IC   1O5   1C1   1C2  1C3     1.4351  112.62   51.83  113.63   1.4880
IC   1C1   1C2   1C3  1C4     1.5516  113.63  -48.48  109.13   1.5315
IC   1C2   1C3   1C4  1C5     1.4880  109.13   47.85  114.40   1.5087
IC   1C3   1C4   1C5  1O5     1.5315  114.40  -49.84  113.93   1.4175
IC   1C4   1C5   1O5  1C1     1.5087  113.93   51.43  114.13   1.4351
IC   1C5   1O5   1C1  1C2     1.4175  114.13  -51.82  112.62   1.5516
IC   1C4   1C5   1C6  1O6     1.5087  112.04 -173.06  110.28   1.3851
IC   1C1   1C2   1O2  1HO2     1.5516  117.26  -50.05  114.32   0.9181
IC   1C2   1C3   1O3  1HO3     1.4880  109.00  -28.48  103.99   0.9971
IC   1C3   1C4   1O4  1HO4     1.5315  103.58   55.55  110.36   0.9685
IC   1C5   1C6   1O6  1HO6     1.4718  110.28 -101.06  108.67   0.9667
IC   2C3  2C4  2O4  1C1    1.5010  117.73   72.71  118.66   1.4036  ! psi
IC   2C4  2O4  1C1  1O5    1.4919  118.66   48.64  109.48   1.4570  ! phi
IC   1O5  2O4 *1C1  1C2    1.4570  109.48  124.57  110.72   1.5065
IC   1O5  2O4 *1C1  1H1    1.4570  109.48 -116.61  107.55   1.1057
IC   2O1   2C2  *2C1   2H1     1.3899  110.90  120.10  104.58   1.0836
IC   2O1   2O5  *2C1   2C2     1.3899  108.62  122.10  110.88   1.5316
IC   2O2   2C3  *2C2   2H2     1.4594  108.12 -118.78  111.06   1.1375
IC   2O2   2C1  *2C2   2C3     1.4594  115.65 -125.60  113.28   1.4983
IC   2O3   2C4  *2C3   2H3     1.4071  113.48  122.06  103.39   1.0895
IC   2O3   2C2  *2C3   2C4     1.4071  108.48  124.18  109.26   1.5497
IC   2O4   2C5  *2C4   2H4     1.3940  111.12 -110.35  108.66   1.0857
IC   2O4   2C3  *2C4   2C5     1.3940  112.77 -129.39  115.62   1.5530
IC   2C6   2O5  *2C5   2H5     1.5597  111.17  120.85  110.98   1.1092
IC   2C6   2C4  *2C5   2O5     1.5597  109.90  122.92  110.30   1.4512
IC   2O6   2H62 *2C6   2H61    1.4589  116.11 -112.93  103.57   1.1467
IC   2O6   2C5  *2C6   2H62    1.4589  109.41 -135.95  118.22   1.0853
IC   2O5   2C1   2C2   2C3     1.4620  110.88   57.82  113.28   1.4983
IC   2C1   2C2   2C3   2C4     1.5316  113.28  -48.40  109.26   1.5497
IC   2C2   2C3   2C4   2C5     1.4983  109.26   45.07  115.62   1.5530
IC   2C3   2C4   2C5   2O5     1.5497  115.62  -49.19  110.30   1.4512
IC   2C4   2C5   2O5   2C1     1.5530  110.30   56.36  112.12   1.4620
IC   2C5   2O5   2C1   2C2     1.4512  112.12  -61.39  110.88   1.5316
IC   2C4   2C5   2C6   2O6     1.5530  109.90 -177.46  109.41   1.4589
IC   2O5   2C1   2O1   2HO1    1.4620  108.62   72.25  106.48   0.9328
IC   2C1   2C2   2O2   2HO2    1.5316  115.65  135.41  116.81   0.9527
IC   2C2   2C3   2O3   2HO3    1.4983  108.48  -71.46  120.86   0.9441
!IC   2C3   2C4   2O4   2HO4    1.5497  112.77   47.45  109.31   0.9911
IC   2C5   2C6   2O6   2HO6    1.5597  109.41  -54.60  118.82   0.95210
IC   2O5   2C1   2O1   C1      1.4302  103.27  -83.30  111.36   1.4262
IC   2C1   2O1   C1    C2      1.4465  111.36 -171.80  110.89   1.5408
IC   2O1   C1    C2    C3      1.4262  110.89 -178.19  111.72   1.5390
IC   C1    C2    C3    C4      1.5408  111.72  174.29  118.38   1.4860
IC   C2    C3    C4    C5      1.5408  111.72  174.29  118.38   1.4860
IC   C3    C4    C5    C6      1.5408  111.72  174.29  118.38   1.4860
IC   C4    C5    C6    C1A     1.5408  111.72  174.29  118.38   1.4860
IC   C2    2O1   *C1   H11   1.5408  110.89 -129.38  114.34   1.1088
IC   C2    2O1   *C1   H12   1.5408  110.89  108.27  111.44   1.1435
IC   C3    C1    *C2   H21   1.5390  111.72 -123.94  112.56   1.1329
IC   C3    C1    *C2   H22   1.5390  111.72  116.28  109.75   1.1147
IC   C4    C2    *C3   H31   1.5390  111.72 -123.94  112.56   1.1329
IC   C4    C2    *C3   H32   1.5390  111.72  116.28  109.75   1.1147
IC   C5    C3    *C4   H41   1.5390  111.72 -123.94  112.56   1.1329
IC   C5    C3    *C4   H42   1.5390  111.72  116.28  109.75   1.1147
IC   C6    C4    *C5   H51   1.4860  118.38 -120.46  104.87   1.1356
IC   C6    C4    *C5   H52   1.4860  118.38  116.67  103.64   1.1033
IC   C1A    C5    *C6   H61   1.4860  118.38 -120.46  104.87   1.1356
IC   C1A    C5    *C6   H62   1.4860  118.38  116.67  103.64   1.1033
IC   C2A   C6A   *C1A  H1A   1.5577  109.50  116.67  118.32   1.1443
IC   H1A   C6A   *C1A  C6    1.1443  118.32  124.65  107.86   1.5345
IC   C6A   C1A   C2A   C3A   1.5158  109.50  -59.08  110.22   1.5977
IC   C3A   C1A   *C2A  H2A   1.5977  110.22  124.22  105.15   1.1217
IC   H2A   C1A   *C2A  H2B   1.1217  105.15  111.74  108.71   1.1035
IC   C1A   C2A   C3A   C4A   1.5577  110.22   47.64  115.10   1.5469
IC   C4A   C2A   *C3A  H3A   1.5469  115.10  129.92  106.77   1.1292
IC   H3A   C2A   *C3A  H3B   1.1292  106.77  111.27  106.42   1.1158
IC   C2A   C3A   C4A   C5A   1.5977  115.10  -43.10  111.15   1.5735
IC   C5A   C3A   *C4A  H4A   1.5735  111.15  121.37  109.21   1.1871
IC   H4A   C3A   *C4A  H4B   1.1871  109.21  115.43  112.13   1.0395
IC   C6A   C4A   *C5A  H5A   1.5631  112.23  135.64  115.89   1.1188
IC   H5A   C4A   *C5A  H5B   1.1188  115.89  107.70  107.68   1.1603
IC   C5A   C1A   *C6A  H6A   1.5631  107.66 -115.78  108.70   1.1108
IC   C5A   C1A   *C6A  H6B   1.5631  107.66  124.95  110.76   1.1187
IC   C5    C6    C1A   C6A   1.5300  113.60  180.00  113.50   1.5380
PATC FIRS NONE LAST NONE

RESI ACY7M           0.000  !3-Cyclohexyl-1-Heptyl-alpha-D-Maltoside
!
GROU                        !
ATOM 1C1   CC3162    0.290  ! AGLC 4C1 alpha-D-glucose
ATOM 1H1   HCA1      0.090  !
ATOM 1C5   CC3163    0.110  !
ATOM 1H5   HCA1      0.090  !
ATOM 1O5   OC3C61   -0.400  !
GROU                        !
ATOM 1C2   CC3161    0.140  !
ATOM 1H2   HCA1      0.090  !
ATOM 1O2   OC311    -0.650  !
ATOM 1HO2  HCP1      0.420  !
GROU                        !
ATOM 1C3   CC3161    0.140  !
ATOM 1H3   HCA1      0.090  !
ATOM 1O3   OC311    -0.650  !
ATOM 1HO3  HCP1      0.420  !
GROU
ATOM 1C4   CC3161    0.140
ATOM 1H4   HCA1      0.090
ATOM 1O4   OC311    -0.650
ATOM 1HO4  HCP1      0.420
GROU
ATOM 1C6   CC321     0.050
ATOM 1H61  HCA2      0.090
ATOM 1H62  HCA2      0.090
ATOM 1O6   OC311    -0.650
ATOM 1HO6  HCP1      0.420
GROU                        ! AGLC
ATOM 2C1   CC3162    0.290  !
ATOM 2H1   HCA1      0.090  !
ATOM 2O1   OC301    -0.360  !
ATOM 2C5   CC3163    0.110  !
ATOM 2H5   HCA1      0.090  !
ATOM 2O5   OC3C61   -0.400  !
GROU                        !
ATOM 2C2   CC3161    0.140  !
ATOM 2H2   HCA1      0.090  !
ATOM 2O2   OC311    -0.650  !
ATOM 2HO2  HCP1      0.420  !
GROU                        !
ATOM 2C3   CC3161    0.140  !
ATOM 2H3   HCA1      0.090  !
ATOM 2O3   OC311    -0.650  !
ATOM 2HO3  HCP1      0.420  !
GROU
ATOM 2C4   CC3161    0.090  !
ATOM 2H4   HCA1      0.090
ATOM 2O4   OC301    -0.360  !
GROU
ATOM 2C6   CC321     0.050
ATOM 2H61  HCA2      0.090
ATOM 2H62  HCA2      0.090
ATOM 2O6   OC311    -0.650
ATOM 2HO6  HCP1      0.420
GROUP
ATOM C1    CTL2      0.00 !
ATOM H11   HAL2      0.09 !
ATOM H12   HAL2      0.09 !
GROUP
ATOM C2    CTL2     -0.18 !
ATOM H21   HAL2      0.09 !
ATOM H22   HAL2      0.09 !
GROUP
ATOM C3    CTL2     -0.18 !
ATOM H31   HAL2      0.09 !
ATOM H32   HAL2      0.09 !
GROUP
ATOM C4    CTL2     -0.18 !
ATOM H41   HAL2      0.09 !
ATOM H42   HAL2      0.09 !
GROUP
ATOM C5    CTL2     -0.18 !
ATOM H51   HAL2      0.09 !
ATOM H52   HAL2      0.09 !
GROUP
ATOM C6    CTL2     -0.18 !
ATOM H61   HAL2      0.09 !
ATOM H62   HAL2      0.09 !
GROUP
ATOM C7    CTL2     -0.18 !
ATOM H71   HAL2      0.09 !
ATOM H72   HAL2      0.09 !
GROUP
ATOM C1A  CC311C    -0.09 !                     
ATOM H1A  HCA1       0.09 !                       
GROUP                     !                  
ATOM C2A  CC321C    -0.18 !                    
ATOM H2A  HCA2       0.09 !                    
ATOM H2B  HCA2       0.09 !                   
GROUP                     !                  
ATOM C3A  CC321C    -0.18 !                       
ATOM H3A  HCA2       0.09 !                       
ATOM H3B  HCA2       0.09 !                     
GROUP
ATOM C4A  CC321C    -0.18
ATOM H4A  HCA2       0.09
ATOM H4B  HCA2       0.09
GROUP
ATOM C5A  CC321C    -0.18
ATOM H5A  HCA2       0.09
ATOM H5B  HCA2       0.09
GROUP
ATOM C6A  CC321C    -0.18
ATOM H6A  HCA2       0.09
ATOM H6B  HCA2       0.09

BOND 1C1   1H1        1C1   1O5        1C1   1C2
BOND 1C2   1H2        1C2   1O2        1O2   1HO2       1C2   1C3        1C3   1H3
BOND 1C3   1O3        1O3   1HO3       1C3   1C4        1C4   1H4        1C4   1O4
BOND 1O4   1HO4       1C4   1C5        1C5   1H5        1C5   1C6        1C6   1H61
BOND 1C6   1H62       1C6   1O6        1O6   1HO6       1C5   1O5
BOND 2O4  1C1         2C1   2O1        2C1   2H1
BOND 2C1   2O5        2C1   2C2
BOND 2C2   2H2        2C2   2O2        2O2   2HO2       2C2   2C3        2C3   2H3
BOND 2C3   2O3        2O3   2HO3       2C3   2C4        2C4   2H4        2C4   2O4
BOND 2C4   2C5        2C5   2H5        2C5   2C6        2C6   2H61
BOND 2C6   2H62       2C6   2O6        2O6   2HO6       2C5   2O5
BOND 2O1  C1     C1   C2  
BOND C2   C3   C3   C4  
BOND C4  C5    C5   C6   C6  C7
BOND C1   H11  C1   H12
BOND C2   H21  C2   H22
BOND C3   H31  C3   H32
BOND C4   H41  C4   H42
BOND C5   H51  C5   H52
BOND C6   H61  C6   H62
BOND C7   H71  C7   H72
BOND C1A H1A  C1A C2A   C1A C7
BOND C2A H2A  C2A  H2B  C2A C3A
BOND C3A H3A  C3A  H3B  C3A C4A
BOND C4A H4A  C4A  H4B  C4A C5A
BOND C5A H5A  C5A  H5B  C5A C6A
BOND C6A H6A  C6A  H6B  C6A C1A

!    I    J    K    L      R(IK)   T(IKJ)    PHI   T(JKL)   R(KL)
IC   1O2   1C3  *1C2   1H2     1.4293  114.98 -108.39  100.80   1.0662
IC   1O2   1C1  *1C2   1C3     1.4293  117.26 -138.07  113.63   1.4880
IC   1O3   1C4  *1C3   1H3     1.4122  110.86  120.36  107.49   1.1219
IC   1O3   1C2  *1C3   1C4     1.4122  109.00  121.20  109.13   1.5315
IC   1O4   1C5  *1C4   1H4     1.4206  109.25 -124.20  109.65   1.1311
IC   1O4   1C3  *1C4   1C5     1.4206  103.58 -118.81  114.40   1.5087
IC   1C6   1O5  *1C5   1H5     1.4718  112.19  113.05  108.36   1.1212
IC   1C6   1C4  *1C5   1O5     1.4718  112.04  128.71  113.93   1.4175
IC   1O6  1H62  *1C6  1H61     1.3851  111.30 -112.76  100.96   1.1590
IC   1O6   1C5  *1C6  1H62     1.3851  110.28 -128.49  116.95   1.1067
IC   1O5   1C1   1C2  1C3     1.4351  112.62   51.83  113.63   1.4880
IC   1C1   1C2   1C3  1C4     1.5516  113.63  -48.48  109.13   1.5315
IC   1C2   1C3   1C4  1C5     1.4880  109.13   47.85  114.40   1.5087
IC   1C3   1C4   1C5  1O5     1.5315  114.40  -49.84  113.93   1.4175
IC   1C4   1C5   1O5  1C1     1.5087  113.93   51.43  114.13   1.4351
IC   1C5   1O5   1C1  1C2     1.4175  114.13  -51.82  112.62   1.5516
IC   1C4   1C5   1C6  1O6     1.5087  112.04 -173.06  110.28   1.3851
IC   1C1   1C2   1O2  1HO2     1.5516  117.26  -50.05  114.32   0.9181
IC   1C2   1C3   1O3  1HO3     1.4880  109.00  -28.48  103.99   0.9971
IC   1C3   1C4   1O4  1HO4     1.5315  103.58   55.55  110.36   0.9685
IC   1C5   1C6   1O6  1HO6     1.4718  110.28 -101.06  108.67   0.9667
IC   2C3  2C4  2O4  1C1    1.5010  117.73   72.71  118.66   1.4036  ! psi
IC   2C4  2O4  1C1  1O5    1.4919  118.66   48.64  109.48   1.4570  ! phi
IC   1O5  2O4 *1C1  1C2    1.4570  109.48  124.57  110.72   1.5065
IC   1O5  2O4 *1C1  1H1    1.4570  109.48 -116.61  107.55   1.1057
IC   2O1   2C2  *2C1   2H1     1.4077  108.33 -123.34  103.67   1.1200
IC   2O1   2O5  *2C1   2C2     1.4077  108.39 -119.83  112.62   1.5516
IC   2O2   2C3  *2C2   2H2     1.4293  114.98 -108.39  100.80   1.0662
IC   2O2   2C1  *2C2   2C3     1.4293  117.26 -138.07  113.63   1.4880
IC   2O3   2C4  *2C3   2H3     1.4122  110.86  120.36  107.49   1.1219
IC   2O3   2C2  *2C3   2C4     1.4122  109.00  121.20  109.13   1.5315
IC   2O4   2C5  *2C4   2H4     1.4206  109.25 -124.20  109.65   1.1311
IC   2O4   2C3  *2C4   2C5     1.4206  103.58 -118.81  114.40   1.5087
IC   2C6   2O5  *2C5   2H5     1.4718  112.19  113.05  108.36   1.1212
IC   2C6   2C4  *2C5   2O5     1.4718  112.04  128.71  113.93   1.4175
IC   2O6  2H62  *2C6  2H61     1.3851  111.30 -112.76  100.96   1.1590
IC   2O6   2C5  *2C6  2H62     1.3851  110.28 -128.49  116.95   1.1067
IC   2O5   2C1   2C2   2C3     1.4351  112.62   51.83  113.63   1.4880
IC   2C1   2C2   2C3   2C4     1.5516  113.63  -48.48  109.13   1.5315
IC   2C2   2C3   2C4   2C5     1.4880  109.13   47.85  114.40   1.5087
IC   2C3   2C4   2C5   2O5     1.5315  114.40  -49.84  113.93   1.4175
IC   2C4   2C5   2O5   2C1     1.5087  113.93   51.43  114.13   1.4351
IC   2C5   2O5   2C1   2C2     1.4175  114.13  -51.82  112.62   1.5516
IC   2C4   2C5   2C6   2O6     1.5087  112.04 -173.06  110.28   1.3851
!IC   2O5   2C1   2O1  2HO1     1.4351  108.39   47.62  101.41   0.9789
IC   2C1   2C2   2O2  2HO2     1.5516  117.26  -50.05  114.32   0.9181
IC   2C2   2C3   2O3  2HO3     1.4880  109.00  -28.48  103.99   0.9971
!IC   2C3   2C4   2O4  2HO4     1.5315  103.58   55.55  110.36   0.9685
IC   2C5   2C6   2O6  2HO6     1.4718  110.28 -101.06  108.67   0.9667
IC   2O5   2C1   2O1   C1      1.4302  103.27  120.00  111.36   1.4262
IC   2C1   2O1   C1    C2      1.4465  111.36 -171.80  110.89   1.5408
IC   2O1   C1    C2    C3      1.4262  110.89 -178.19  111.72   1.5390
IC   C1    C2    C3    C4    1.5408  111.72  174.29  118.38   1.4860
IC   C2    C3    C4    C5      1.5408  111.72  174.29  118.38   1.4860
IC   C3    C4    C5    C6      1.5408  111.72  174.29  118.38   1.4860
IC   C4    C5    C6    C7     1.5408  111.72  174.29  118.38   1.4860
IC   C5    C6    C7    C1A     1.5408  111.72  174.29  118.38   1.4860
IC   C2    2O1   *C1   H11   1.5408  110.89 -129.38  114.34   1.1088
IC   C2    2O1   *C1   H12   1.5408  110.89  108.27  111.44   1.1435
IC   C3    C1    *C2   H21   1.5390  111.72 -123.94  112.56   1.1329
IC   C3    C1    *C2   H22   1.5390  111.72  116.28  109.75   1.1147
IC   C4    C2    *C3   H31   1.5390  111.72 -123.94  112.56   1.1329
IC   C4    C2    *C3   H32   1.5390  111.72  116.28  109.75   1.1147
IC   C5    C3    *C4   H41   1.5390  111.72 -123.94  112.56   1.1329
IC   C5    C3    *C4   H42   1.5390  111.72  116.28  109.75   1.1147
IC   C6    C4    *C5   H51   1.4860  118.38 -120.46  104.87   1.1356
IC   C6    C4    *C5   H52   1.4860  118.38  116.67  103.64   1.1033
IC   C7    C5    *C6   H61   1.4860  118.38 -120.46  104.87   1.1356
IC   C7    C5    *C6   H62   1.4860  118.38  116.67  103.64   1.1033
IC   C1A    C6    *C7   H71   1.4860  118.38 -120.46  104.87   1.1356
IC   C1A    C6    *C7   H72   1.4860  118.38  116.67  103.64   1.1033
IC   C2A   C6A   *C1A  H1A   1.5577  109.50  116.67  118.32   1.1443
IC   H1A   C6A   *C1A  C7    1.1443  118.32  124.65  107.86   1.5345
IC   C6A   C1A   C2A   C3A   1.5158  109.50  -59.08  110.22   1.5977
IC   C3A   C1A   *C2A  H2A   1.5977  110.22  124.22  105.15   1.1217
IC   H2A   C1A   *C2A  H2B   1.1217  105.15  111.74  108.71   1.1035
IC   C1A   C2A   C3A   C4A   1.5577  110.22   47.64  115.10   1.5469
IC   C4A   C2A   *C3A  H3A   1.5469  115.10  129.92  106.77   1.1292
IC   H3A   C2A   *C3A  H3B   1.1292  106.77  111.27  106.42   1.1158
IC   C2A   C3A   C4A   C5A   1.5977  115.10  -43.10  111.15   1.5735
IC   C5A   C3A   *C4A  H4A   1.5735  111.15  121.37  109.21   1.1871
IC   H4A   C3A   *C4A  H4B   1.1871  109.21  115.43  112.13   1.0395
IC   C6A   C4A   *C5A  H5A   1.5631  112.23  135.64  115.89   1.1188
IC   H5A   C4A   *C5A  H5B   1.1188  115.89  107.70  107.68   1.1603
IC   C5A   C1A   *C6A  H6A   1.5631  107.66 -115.78  108.70   1.1108
IC   C5A   C1A   *C6A  H6B   1.5631  107.66  124.95  110.76   1.1187
IC   C6    C7    C1A   C6A   1.5300  113.60  180.00  113.50   1.5380
PATC FIRS NONE LAST NONE

RESI BCY7M           0.000  !3-Cyclohexyl-1-Heptyl-beta-D-Maltoside
!
GROU                        !
ATOM 1C1   CC3162    0.290  ! AGLC 4C1 alpha-D-glucose
ATOM 1H1   HCA1      0.090  !
ATOM 1C5   CC3163    0.110  !
ATOM 1H5   HCA1      0.090  !
ATOM 1O5   OC3C61   -0.400  !
GROU                        !
ATOM 1C2   CC3161    0.140  !
ATOM 1H2   HCA1      0.090  !
ATOM 1O2   OC311    -0.650  !
ATOM 1HO2  HCP1      0.420  !
GROU                        !
ATOM 1C3   CC3161    0.140  !
ATOM 1H3   HCA1      0.090  !
ATOM 1O3   OC311    -0.650  !
ATOM 1HO3  HCP1      0.420  !
GROU
ATOM 1C4   CC3161    0.140
ATOM 1H4   HCA1      0.090
ATOM 1O4   OC311    -0.650
ATOM 1HO4  HCP1      0.420
GROU
ATOM 1C6   CC321     0.050
ATOM 1H61  HCA2      0.090
ATOM 1H62  HCA2      0.090
ATOM 1O6   OC311    -0.650
ATOM 1HO6  HCP1      0.420
!                           ! 
GROU                        ! BGLC
ATOM 2C1   CC3162    0.290  !
ATOM 2H1   HCA1      0.090  !
ATOM 2O1   OC301    -0.360  !
ATOM 2C5   CC3163    0.110  !
ATOM 2H5   HCA1      0.090  !
ATOM 2O5   OC3C61   -0.400  !
GROU                        !
ATOM 2C2   CC3161    0.140  !
ATOM 2H2   HCA1      0.090  !
ATOM 2O2   OC311    -0.650  !
ATOM 2HO2  HCP1      0.420  !
GROU                        !
ATOM 2C3   CC3161    0.140  !
ATOM 2H3   HCA1      0.090  !
ATOM 2O3   OC311    -0.650  !
ATOM 2HO3  HCP1      0.420  !
GROU
ATOM 2C4   CC3161    0.090  !
ATOM 2H4   HCA1      0.090
ATOM 2O4   OC301    -0.360  !
GROU
ATOM 2C6   CC321     0.050
ATOM 2H61  HCA2      0.090
ATOM 2H62  HCA2      0.090
ATOM 2O6   OC311    -0.650
ATOM 2HO6  HCP1      0.420
!
GROUP
ATOM C1    CTL2      0.00 !
ATOM H11   HAL2      0.09 !
ATOM H12   HAL2      0.09 !
GROUP
ATOM C2    CTL2     -0.18 !
ATOM H21   HAL2      0.09 !
ATOM H22   HAL2      0.09 !
GROUP
ATOM C3    CTL2     -0.18 !
ATOM H31   HAL2      0.09 !
ATOM H32   HAL2      0.09 !
GROUP
ATOM C4    CTL2     -0.18 !
ATOM H41   HAL2      0.09 !
ATOM H42   HAL2      0.09 !
GROUP
ATOM C5    CTL2     -0.18 !
ATOM H51   HAL2      0.09 !
ATOM H52   HAL2      0.09 !
GROUP
ATOM C6    CTL2     -0.18 !
ATOM H61   HAL2      0.09 !
ATOM H62   HAL2      0.09 !
GROUP
ATOM C7    CTL2     -0.18 !
ATOM H71   HAL2      0.09 !
ATOM H72   HAL2      0.09 !
GROUP
ATOM C1A  CC311C    -0.09 !
ATOM H1A  HCA1       0.09 !
GROUP                     !
ATOM C2A  CC321C    -0.18 !
ATOM H2A  HCA2       0.09 !
ATOM H2B  HCA2       0.09 !
GROUP                     !
ATOM C3A  CC321C    -0.18 !
ATOM H3A  HCA2       0.09 !
ATOM H3B  HCA2       0.09 !                     
GROUP
ATOM C4A  CC321C    -0.18
ATOM H4A  HCA2       0.09
ATOM H4B  HCA2       0.09
GROUP
ATOM C5A  CC321C    -0.18
ATOM H5A  HCA2       0.09
ATOM H5B  HCA2       0.09
GROUP
ATOM C6A  CC321C    -0.18
ATOM H6A  HCA2       0.09
ATOM H6B  HCA2       0.09

BOND 1C1   1H1        1C1   1O5        1C1   1C2
BOND 1C2   1H2        1C2   1O2        1O2   1HO2       1C2   1C3        1C3   1H3
BOND 1C3   1O3        1O3   1HO3       1C3   1C4        1C4   1H4        1C4   1O4
BOND 1O4   1HO4       1C4   1C5        1C5   1H5        1C5   1C6        1C6   1H61
BOND 1C6   1H62       1C6   1O6        1O6   1HO6       1C5   1O5
BOND 2O4  1C1         2C1   2O1        2C1   2H1
BOND 2C1   2O5        2C1   2C2
BOND 2C2   2H2        2C2   2O2        2O2   2HO2       2C2   2C3        2C3   2H3
BOND 2C3   2O3        2O3   2HO3       2C3   2C4        2C4   2H4        2C4   2O4
BOND 2C4   2C5        2C5   2H5        2C5   2C6        2C6   2H61
BOND 2C6   2H62       2C6   2O6        2O6   2HO6       2C5   2O5
BOND 2O1  C1     C1   C2  
BOND C2   C3     C3   C4
BOND C4   C5     C5   C6   C6  C7
BOND C1   H11  C1   H12
BOND C2   H21  C2   H22
BOND C3   H31  C3   H32
BOND C4   H41  C4   H42
BOND C5   H51  C5   H52
BOND C6   H61  C6   H62
BOND C7   H71  C7   H72
BOND C1A H1A  C1A C2A   C1A C7
BOND C2A H2A  C2A  H2B  C2A C3A
BOND C3A H3A  C3A  H3B  C3A C4A
BOND C4A H4A  C4A  H4B  C4A C5A
BOND C5A H5A  C5A  H5B  C5A C6A
BOND C6A H6A  C6A  H6B  C6A C1A

!    I    J    K    L      R(IK)   T(IKJ)    PHI   T(JKL)   R(KL)
IC   1O2   1C3  *1C2   1H2     1.4293  114.98 -108.39  100.80   1.0662
IC   1O2   1C1  *1C2   1C3     1.4293  117.26 -138.07  113.63   1.4880
IC   1O3   1C4  *1C3   1H3     1.4122  110.86  120.36  107.49   1.1219
IC   1O3   1C2  *1C3   1C4     1.4122  109.00  121.20  109.13   1.5315
IC   1O4   1C5  *1C4   1H4     1.4206  109.25 -124.20  109.65   1.1311
IC   1O4   1C3  *1C4   1C5     1.4206  103.58 -118.81  114.40   1.5087
IC   1C6   1O5  *1C5   1H5     1.4718  112.19  113.05  108.36   1.1212
IC   1C6   1C4  *1C5   1O5     1.4718  112.04  128.71  113.93   1.4175
IC   1O6  1H62  *1C6  1H61     1.3851  111.30 -112.76  100.96   1.1590
IC   1O6   1C5  *1C6  1H62     1.3851  110.28 -128.49  116.95   1.1067
IC   1O5   1C1   1C2  1C3     1.4351  112.62   51.83  113.63   1.4880
IC   1C1   1C2   1C3  1C4     1.5516  113.63  -48.48  109.13   1.5315
IC   1C2   1C3   1C4  1C5     1.4880  109.13   47.85  114.40   1.5087
IC   1C3   1C4   1C5  1O5     1.5315  114.40  -49.84  113.93   1.4175
IC   1C4   1C5   1O5  1C1     1.5087  113.93   51.43  114.13   1.4351
IC   1C5   1O5   1C1  1C2     1.4175  114.13  -51.82  112.62   1.5516
IC   1C4   1C5   1C6  1O6     1.5087  112.04 -173.06  110.28   1.3851
IC   1C1   1C2   1O2  1HO2     1.5516  117.26  -50.05  114.32   0.9181
IC   1C2   1C3   1O3  1HO3     1.4880  109.00  -28.48  103.99   0.9971
IC   1C3   1C4   1O4  1HO4     1.5315  103.58   55.55  110.36   0.9685
IC   1C5   1C6   1O6  1HO6     1.4718  110.28 -101.06  108.67   0.9667
IC   2C3  2C4  2O4  1C1    1.5010  117.73   72.71  118.66   1.4036  ! psi
IC   2C4  2O4  1C1  1O5    1.4919  118.66   48.64  109.48   1.4570  ! phi
IC   1O5  2O4 *1C1  1C2    1.4570  109.48  124.57  110.72   1.5065
IC   1O5  2O4 *1C1  1H1    1.4570  109.48 -116.61  107.55   1.1057
IC   2O1   2C2  *2C1   2H1     1.3899  110.90  120.10  104.58   1.0836
IC   2O1   2O5  *2C1   2C2     1.3899  108.62  122.10  110.88   1.5316
IC   2O2   2C3  *2C2   2H2     1.4594  108.12 -118.78  111.06   1.1375
IC   2O2   2C1  *2C2   2C3     1.4594  115.65 -125.60  113.28   1.4983
IC   2O3   2C4  *2C3   2H3     1.4071  113.48  122.06  103.39   1.0895
IC   2O3   2C2  *2C3   2C4     1.4071  108.48  124.18  109.26   1.5497
IC   2O4   2C5  *2C4   2H4     1.3940  111.12 -110.35  108.66   1.0857
IC   2O4   2C3  *2C4   2C5     1.3940  112.77 -129.39  115.62   1.5530
IC   2C6   2O5  *2C5   2H5     1.5597  111.17  120.85  110.98   1.1092
IC   2C6   2C4  *2C5   2O5     1.5597  109.90  122.92  110.30   1.4512
IC   2O6   2H62 *2C6   2H61    1.4589  116.11 -112.93  103.57   1.1467
IC   2O6   2C5  *2C6   2H62    1.4589  109.41 -135.95  118.22   1.0853
IC   2O5   2C1   2C2   2C3     1.4620  110.88   57.82  113.28   1.4983
IC   2C1   2C2   2C3   2C4     1.5316  113.28  -48.40  109.26   1.5497
IC   2C2   2C3   2C4   2C5     1.4983  109.26   45.07  115.62   1.5530
IC   2C3   2C4   2C5   2O5     1.5497  115.62  -49.19  110.30   1.4512
IC   2C4   2C5   2O5   2C1     1.5530  110.30   56.36  112.12   1.4620
IC   2C5   2O5   2C1   2C2     1.4512  112.12  -61.39  110.88   1.5316
IC   2C4   2C5   2C6   2O6     1.5530  109.90 -177.46  109.41   1.4589
IC   2O5   2C1   2O1   2HO1    1.4620  108.62   72.25  106.48   0.9328
IC   2C1   2C2   2O2   2HO2    1.5316  115.65  135.41  116.81   0.9527
IC   2C2   2C3   2O3   2HO3    1.4983  108.48  -71.46  120.86   0.9441
!IC   2C3   2C4   2O4   2HO4    1.5497  112.77   47.45  109.31   0.9911
IC   2C5   2C6   2O6   2HO6    1.5597  109.41  -54.60  118.82   0.95210
IC   2O5   2C1   2O1   C1      1.4302  103.27  -83.30  111.36   1.4262
IC   2C1   2O1   C1    C2      1.4465  111.36 -171.80  110.89   1.5408
IC   2O1   C1    C2    C3      1.4262  110.89 -178.19  111.72   1.5390
IC   C1    C2    C3    C4      1.5408  111.72  174.29  118.38   1.4860
IC   C2    C3    C4    C5      1.5408  111.72  174.29  118.38   1.4860
IC   C3    C4    C5    C6      1.5408  111.72  174.29  118.38   1.4860
IC   C4    C5    C6    C7     1.5408  111.72  174.29  118.38   1.4860
IC   C5    C6    C7    C1A     1.5408  111.72  174.29  118.38   1.4860
IC   C2    2O1   *C1   H11   1.5408  110.89 -129.38  114.34   1.1088
IC   C2    2O1   *C1   H12   1.5408  110.89  108.27  111.44   1.1435
IC   C3    C1    *C2   H21   1.5390  111.72 -123.94  112.56   1.1329
IC   C3    C1    *C2   H22   1.5390  111.72  116.28  109.75   1.1147
IC   C4    C2    *C3   H31   1.5390  111.72 -123.94  112.56   1.1329
IC   C4    C2    *C3   H32   1.5390  111.72  116.28  109.75   1.1147
IC   C5    C3    *C4   H41   1.5390  111.72 -123.94  112.56   1.1329
IC   C5    C3    *C4   H42   1.5390  111.72  116.28  109.75   1.1147
IC   C6    C4    *C5   H51   1.4860  118.38 -120.46  104.87   1.1356
IC   C6    C4    *C5   H52   1.4860  118.38  116.67  103.64   1.1033
IC   C7    C5    *C6   H61   1.4860  118.38 -120.46  104.87   1.1356
IC   C7    C5    *C6   H62   1.4860  118.38  116.67  103.64   1.1033
IC   C1A    C6    *C7   H71   1.4860  118.38 -120.46  104.87   1.1356
IC   C1A    C6    *C7   H72   1.4860  118.38  116.67  103.64   1.1033
IC   C2A   C6A   *C1A  H1A   1.5577  109.50  116.67  118.32   1.1443
IC   H1A   C6A   *C1A  C7    1.1443  118.32  124.65  107.86   1.5345
IC   C6A   C1A   C2A   C3A   1.5158  109.50  -59.08  110.22   1.5977
IC   C3A   C1A   *C2A  H2A   1.5977  110.22  124.22  105.15   1.1217
IC   H2A   C1A   *C2A  H2B   1.1217  105.15  111.74  108.71   1.1035
IC   C1A   C2A   C3A   C4A   1.5577  110.22   47.64  115.10   1.5469
IC   C4A   C2A   *C3A  H3A   1.5469  115.10  129.92  106.77   1.1292
IC   H3A   C2A   *C3A  H3B   1.1292  106.77  111.27  106.42   1.1158
IC   C2A   C3A   C4A   C5A   1.5977  115.10  -43.10  111.15   1.5735
IC   C5A   C3A   *C4A  H4A   1.5735  111.15  121.37  109.21   1.1871
IC   H4A   C3A   *C4A  H4B   1.1871  109.21  115.43  112.13   1.0395
IC   C6A   C4A   *C5A  H5A   1.5631  112.23  135.64  115.89   1.1188
IC   H5A   C4A   *C5A  H5B   1.1188  115.89  107.70  107.68   1.1603
IC   C5A   C1A   *C6A  H6A   1.5631  107.66 -115.78  108.70   1.1108
IC   C5A   C1A   *C6A  H6B   1.5631  107.66  124.95  110.76   1.1187
IC   C6    C7    C1A   C6A   1.5300  113.60  180.00  113.50   1.5380
PATC FIRS NONE LAST NONE

RESI AHTG             0.000  ! Heptyl-alpha-D-thioglucoside
!
GROU                        ! AGLC
ATOM 2C1   CC3162    0.160  !
ATOM 2H1   HCA1      0.090  !
ATOM 2S1   SG311    -0.100  !
ATOM 2C5   CC3163    0.110  !
ATOM 2H5   HCA1      0.090  !
ATOM 2O5   OC3C61   -0.400  !
GROU                        !
ATOM 2C2   CC3161    0.140  !
ATOM 2H2   HCA1      0.090  !
ATOM 2O2   OC311    -0.650  !
ATOM 2HO2  HCP1      0.420  !
GROU                        !
ATOM 2C3   CC3161    0.140  !
ATOM 2H3   HCA1      0.090  !
ATOM 2O3   OC311    -0.650  !
ATOM 2HO3  HCP1      0.420  !
GROU
ATOM 2C4   CC3161    0.140
ATOM 2H4   HCA1      0.090
ATOM 2O4   OC311    -0.650
ATOM 2HO4  HCP1      0.420
GROU
ATOM 2C6   CC321     0.050
ATOM 2H61  HCA2      0.090
ATOM 2H62  HCA2      0.090
ATOM 2O6   OC311    -0.650
ATOM 2HO6  HCP1      0.420
GROUP
ATOM C1    CTL2     -0.13 !
ATOM H11   HAL2      0.09 !
ATOM H12   HAL2      0.09 !
GROUP
ATOM C2    CTL2     -0.18 !
ATOM H21   HAL2      0.09 !
ATOM H22   HAL2      0.09 !
GROUP
ATOM C3    CTL2     -0.18 !
ATOM H31   HAL2      0.09 !
ATOM H32   HAL2      0.09 !
GROUP
ATOM C4    CTL2     -0.18 !
ATOM H41   HAL2      0.09 !
ATOM H42   HAL2      0.09 !
GROUP
ATOM C5    CTL2     -0.18 !
ATOM H51   HAL2      0.09 !
ATOM H52   HAL2      0.09 !
GROUP
ATOM C6    CTL2     -0.18 !
ATOM H61   HAL2      0.09 !
ATOM H62   HAL2      0.09 !
GROUP
ATOM C7    CTL3     -0.27 !
ATOM H71   HAL3      0.09 !
ATOM H72   HAL3      0.09 !
ATOM H73   HAL3      0.09 !

BOND 2C1   2S1        2C1   2H1
BOND 2C1   2O5        2C1   2C2
BOND 2C2   2H2        2C2   2O2        2O2   2HO2       2C2   2C3        
BOND 2C3   2H3        2C3   2O3        2O3   2HO3       2C3   2C4        
BOND 2C4   2H4        2C4   2O4        2O4   2HO4       2C4   2C5        
BOND 2C5   2H5        2C5   2O5        2C5   2C6        
BOND 2C6   2H61       2C6   2H62       2C6   2O6        2O6   2HO6       
BOND 2S1  C1     C1   C2  
BOND C2   C3     C3   C4  
BOND C4   C5     C5   C6  
BOND C6   C7     
BOND C1   H11  C1   H12
BOND C2   H21  C2   H22
BOND C3   H31  C3   H32
BOND C4   H41  C4   H42
BOND C5   H51  C5   H52
BOND C6   H61  C6   H62
BOND C7   H71  C7   H72  C7   H73

!    I    J    K    L      R(IK)   T(IKJ)    PHI   T(JKL)   R(KL)
IC   2S1   2C2  *2C1   2H1     1.4077  108.33 -123.34  103.67   1.1200
IC   2S1   2O5  *2C1   2C2     1.4077  108.39 -119.83  112.62   1.5516
IC   2O2   2C3  *2C2   2H2     1.4293  114.98 -108.39  100.80   1.0662
IC   2O2   2C1  *2C2   2C3     1.4293  117.26 -138.07  113.63   1.4880
IC   2O3   2C4  *2C3   2H3     1.4122  110.86  120.36  107.49   1.1219
IC   2O3   2C2  *2C3   2C4     1.4122  109.00  121.20  109.13   1.5315
IC   2O4   2C5  *2C4   2H4     1.4206  109.25 -124.20  109.65   1.1311
IC   2O4   2C3  *2C4   2C5     1.4206  103.58 -118.81  114.40   1.5087
IC   2C6   2O5  *2C5   2H5     1.4718  112.19  113.05  108.36   1.1212
IC   2C6   2C4  *2C5   2O5     1.4718  112.04  128.71  113.93   1.4175
IC   2O6  2H62  *2C6  2H61     1.3851  111.30 -112.76  100.96   1.1590
IC   2O6   2C5  *2C6  2H62     1.3851  110.28 -128.49  116.95   1.1067
IC   2O5   2C1   2C2   2C3     1.4351  112.62   51.83  113.63   1.4880
IC   2C1   2C2   2C3   2C4     1.5516  113.63  -48.48  109.13   1.5315
IC   2C2   2C3   2C4   2C5     1.4880  109.13   47.85  114.40   1.5087
IC   2C3   2C4   2C5   2O5     1.5315  114.40  -49.84  113.93   1.4175
IC   2C4   2C5   2O5   2C1     1.5087  113.93   51.43  114.13   1.4351
IC   2C5   2O5   2C1   2C2     1.4175  114.13  -51.82  112.62   1.5516
IC   2C4   2C5   2C6   2O6     1.5087  112.04 -173.06  110.28   1.3851
IC   2C1   2C2   2O2  2HO2     1.5516  117.26  -50.05  114.32   0.9181
IC   2C2   2C3   2O3  2HO3     1.4880  109.00  -28.48  103.99   0.9971
IC   2C3   2C4   2O4  2HO4     1.5315  103.58   55.55  110.36   0.9685
IC   2C5   2C6   2O6  2HO6     1.4718  110.28 -101.06  108.67   0.9667
IC   2O5   2C1   2S1   C1      1.4302  103.27  120.00  111.36   1.4262
IC   2C1   2S1   C1    C2      1.4465  111.36 -171.80  110.89   1.5408
IC   2S1   C1    C2    C3      1.4262  110.89 -178.19  111.72   1.5390
IC   C1    C2    C3    C4      1.5408  111.72  174.29  118.38   1.4860
IC   C2    C3    C4    C5      1.5390  118.38 -178.01  117.15   1.5882
IC   C3    C4    C5    C6      1.4860  117.15  176.92  116.91   1.5223
IC   C4    C5    C6    C7      1.5882  116.91  166.99  109.72   1.5200
IC   C2    2S1   *C1   H11   1.5408  110.89 -129.38  114.34   1.1088
IC   C2    2S1   *C1   H12   1.5408  110.89  108.27  111.44   1.1435
IC   C3    C1    *C2   H21   1.5390  111.72 -123.94  112.56   1.1329
IC   C3    C1    *C2   H22   1.5390  111.72  116.28  109.75   1.1147
IC   C4    C2    *C3   H31   1.4860  118.38 -120.46  104.87   1.1356
IC   C4    C2    *C3   H32   1.4860  118.38  116.67  103.64   1.1033
IC   C5    C3    *C4   H41   1.5882  117.15 -116.87  110.32   1.1073
IC   C5    C3    *C4   H42   1.5882  117.15  122.70  106.80   1.0580
IC   C6    C4    *C5   H51   1.5223  116.91 -119.49   97.60   1.1005
IC   C6    C4    *C5   H52   1.5223  116.91  124.24  109.65   1.1031
IC   C7    C5    *C6   H61   1.5200  109.72 -119.08  113.08   1.1315
IC   C7    C5    *C6   H62   1.5200  109.72  120.58  116.49   1.1004
IC   C5    C6     C7   H71   1.5200  108.36   67.85  108.61   1.0625
IC   H71   C6    *C7   H72   1.0625  108.61 -118.96  114.90   1.1259
IC   H71   C6    *C7   H73   1.0625  108.61  126.50  111.01   1.1613
PATC FIRS NONE LAST NONE

RESI BHTG             0.000  ! Heptyl-beta-D-thioglucoside
!
GROU                        ! BGLC
ATOM 2C1   CC3162    0.160  !
ATOM 2H1   HCA1      0.090  !
ATOM 2S1   SG311    -0.100  !
ATOM 2C5   CC3163    0.110  !
ATOM 2H5   HCA1      0.090  !
ATOM 2O5   OC3C61   -0.400  !
GROU                        !
ATOM 2C2   CC3161    0.140  !
ATOM 2H2   HCA1      0.090  !
ATOM 2O2   OC311    -0.650  !
ATOM 2HO2  HCP1      0.420  !
GROU                        !
ATOM 2C3   CC3161    0.140  !
ATOM 2H3   HCA1      0.090  !
ATOM 2O3   OC311    -0.650  !
ATOM 2HO3  HCP1      0.420  !
GROU
ATOM 2C4   CC3161    0.140
ATOM 2H4   HCA1      0.090
ATOM 2O4   OC311    -0.650
ATOM 2HO4  HCP1      0.420
GROU
ATOM 2C6   CC321     0.050
ATOM 2H61  HCA2      0.090
ATOM 2H62  HCA2      0.090
ATOM 2O6   OC311    -0.650
ATOM 2HO6  HCP1      0.420
!
GROUP
ATOM C1    CTL2     -0.13 !
ATOM H11   HAL2      0.09 !
ATOM H12   HAL2      0.09 !
GROUP
ATOM C2    CTL2     -0.18 !
ATOM H21   HAL2      0.09 !
ATOM H22   HAL2      0.09 !
GROUP
ATOM C3    CTL2     -0.18 !
ATOM H31   HAL2      0.09 !
ATOM H32   HAL2      0.09 !
GROUP
ATOM C4    CTL2     -0.18 !
ATOM H41   HAL2      0.09 !
ATOM H42   HAL2      0.09 !
GROUP
ATOM C5    CTL2     -0.18 !
ATOM H51   HAL2      0.09 !
ATOM H52   HAL2      0.09 !
GROUP
ATOM C6    CTL2     -0.18 !
ATOM H61   HAL2      0.09 !
ATOM H62   HAL2      0.09 !
GROUP
ATOM C7    CTL3     -0.27 !
ATOM H71   HAL3      0.09 !
ATOM H72   HAL3      0.09 !
ATOM H73   HAL3      0.09 !

BOND 2C1   2S1        2C1   2H1
BOND 2C1   2O5        2C1   2C2
BOND 2C2   2H2        2C2   2O2        2O2   2HO2       2C2   2C3        
BOND 2C3   2H3        2C3   2O3        2O3   2HO3       2C3   2C4        
BOND 2C4   2H4        2C4   2O4        2O4   2HO4       2C4   2C5        
BOND 2C5   2H5        2C5   2O5        2C5   2C6        
BOND 2C6   2H61       2C6   2H62       2C6   2O6        2O6   2HO6       
BOND 2S1  C1     C1   C2  
BOND C2   C3     C3   C4  
BOND C4   C5     C5   C6  
BOND C6   C7     
BOND C1   H11  C1   H12
BOND C2   H21  C2   H22
BOND C3   H31  C3   H32
BOND C4   H41  C4   H42
BOND C5   H51  C5   H52
BOND C6   H61  C6   H62
BOND C7   H71  C7   H72  C7   H73

!    I    J    K    L      R(IK)   T(IKJ)    PHI   T(JKL)   R(KL)
IC   2S1   2C2  *2C1   2H1     1.3899  110.90  120.10  104.58   1.0836
IC   2S1   2O5  *2C1   2C2     1.3899  108.62  122.10  110.88   1.5316
IC   2O2   2C3  *2C2   2H2     1.4594  108.12 -118.78  111.06   1.1375
IC   2O2   2C1  *2C2   2C3     1.4594  115.65 -125.60  113.28   1.4983
IC   2O3   2C4  *2C3   2H3     1.4071  113.48  122.06  103.39   1.0895
IC   2O3   2C2  *2C3   2C4     1.4071  108.48  124.18  109.26   1.5497
IC   2O4   2C5  *2C4   2H4     1.3940  111.12 -110.35  108.66   1.0857
IC   2O4   2C3  *2C4   2C5     1.3940  112.77 -129.39  115.62   1.5530
IC   2C6   2O5  *2C5   2H5     1.5597  111.17  120.85  110.98   1.1092
IC   2C6   2C4  *2C5   2O5     1.5597  109.90  122.92  110.30   1.4512
IC   2O6   2H62 *2C6   2H61    1.4589  116.11 -112.93  103.57   1.1467
IC   2O6   2C5  *2C6   2H62    1.4589  109.41 -135.95  118.22   1.0853
IC   2O5   2C1   2C2   2C3     1.4620  110.88   57.82  113.28   1.4983
IC   2C1   2C2   2C3   2C4     1.5316  113.28  -48.40  109.26   1.5497
IC   2C2   2C3   2C4   2C5     1.4983  109.26   45.07  115.62   1.5530
IC   2C3   2C4   2C5   2O5     1.5497  115.62  -49.19  110.30   1.4512
IC   2C4   2C5   2O5   2C1     1.5530  110.30   56.36  112.12   1.4620
IC   2C5   2O5   2C1   2C2     1.4512  112.12  -61.39  110.88   1.5316
IC   2C4   2C5   2C6   2O6     1.5530  109.90 -177.46  109.41   1.4589
IC   2C1   2C2   2O2   2HO2    1.5316  115.65  135.41  116.81   0.9527
IC   2C2   2C3   2O3   2HO3    1.4983  108.48  -71.46  120.86   0.9441
IC   2C3   2C4   2O4   2HO4    1.5497  112.77   47.45  109.31   0.9911
IC   2C5   2C6   2O6   2HO6    1.5597  109.41  -54.60  118.82   0.95210
IC   2O5   2C1   2S1   C1      1.4302  103.27  -83.30  111.36   1.4262
IC   2C1   2S1   C1    C2      1.4465  111.36 -171.80  110.89   1.5408
IC   2S1   C1    C2    C3      1.4262  110.89 -178.19  111.72   1.5390
IC   C1    C2    C3    C4      1.5408  111.72  174.29  118.38   1.4860
IC   C2    C3    C4    C5      1.5390  118.38 -178.01  117.15   1.5882
IC   C3    C4    C5    C6      1.4860  117.15  176.92  116.91   1.5223
IC   C4    C5    C6    C7      1.5882  116.91  166.99  109.72   1.5200
IC   C2    2S1   *C1   H11   1.5408  110.89 -129.38  114.34   1.1088
IC   C2    2S1   *C1   H12   1.5408  110.89  108.27  111.44   1.1435
IC   C3    C1    *C2   H21   1.5390  111.72 -123.94  112.56   1.1329
IC   C3    C1    *C2   H22   1.5390  111.72  116.28  109.75   1.1147
IC   C4    C2    *C3   H31   1.4860  118.38 -120.46  104.87   1.1356
IC   C4    C2    *C3   H32   1.4860  118.38  116.67  103.64   1.1033
IC   C5    C3    *C4   H41   1.5882  117.15 -116.87  110.32   1.1073
IC   C5    C3    *C4   H42   1.5882  117.15  122.70  106.80   1.0580
IC   C6    C4    *C5   H51   1.5223  116.91 -119.49   97.60   1.1005
IC   C6    C4    *C5   H52   1.5223  116.91  124.24  109.65   1.1031
IC   C7    C5    *C6   H61   1.5200  109.72 -119.08  113.08   1.1315
IC   C7    C5    *C6   H62   1.5200  109.72  120.58  116.49   1.1004
IC   C5    C6     C7   H71   1.5200  108.36   67.85  108.61   1.0625
IC   H71   C6    *C7   H72   1.0625  108.61 -118.96  114.90   1.1259
IC   H71   C6    *C7   H73   1.0625  108.61  126.50  111.01   1.1613
PATC FIRS NONE LAST NONE

RESI AOTG             0.000  ! octyl-alpha-D-thioglucoside
!
GROU                        ! AGLC
ATOM 2C1   CC3162    0.160  !
ATOM 2H1   HCA1      0.090  !
ATOM 2S1   SG311    -0.100  !
ATOM 2C5   CC3163    0.110  !
ATOM 2H5   HCA1      0.090  !
ATOM 2O5   OC3C61   -0.400  !
GROU                        !
ATOM 2C2   CC3161    0.140  !
ATOM 2H2   HCA1      0.090  !
ATOM 2O2   OC311    -0.650  !
ATOM 2HO2  HCP1      0.420  !
GROU                        !
ATOM 2C3   CC3161    0.140  !
ATOM 2H3   HCA1      0.090  !
ATOM 2O3   OC311    -0.650  !
ATOM 2HO3  HCP1      0.420  !
GROU
ATOM 2C4   CC3161    0.140
ATOM 2H4   HCA1      0.090
ATOM 2O4   OC311    -0.650
ATOM 2HO4  HCP1      0.420
GROU
ATOM 2C6   CC321     0.050
ATOM 2H61  HCA2      0.090
ATOM 2H62  HCA2      0.090
ATOM 2O6   OC311    -0.650
ATOM 2HO6  HCP1      0.420
GROUP
ATOM C1    CTL2     -0.13 !
ATOM H11   HAL2      0.09 !
ATOM H12   HAL2      0.09 !
GROUP
ATOM C2    CTL2     -0.18 !
ATOM H21   HAL2      0.09 !
ATOM H22   HAL2      0.09 !
GROUP
ATOM C3    CTL2     -0.18 !
ATOM H31   HAL2      0.09 !
ATOM H32   HAL2      0.09 !
GROUP
ATOM C4    CTL2     -0.18 !
ATOM H41   HAL2      0.09 !
ATOM H42   HAL2      0.09 !
GROUP
ATOM C5    CTL2     -0.18 !
ATOM H51   HAL2      0.09 !
ATOM H52   HAL2      0.09 !
GROUP
ATOM C6    CTL2     -0.18 !
ATOM H61   HAL2      0.09 !
ATOM H62   HAL2      0.09 !
GROUP
ATOM C7    CTL2     -0.18 !
ATOM H71   HAL2      0.09 !
ATOM H72   HAL2      0.09 !
GROUP
ATOM C8    CTL3    -0.27 !
ATOM H81   HAL3     0.09 !
ATOM H82   HAL3     0.09 !
ATOM H83   HAL3     0.09 !

BOND 2C1   2S1        2C1   2H1
BOND 2C1   2O5        2C1   2C2
BOND 2C2   2H2        2C2   2O2        2O2   2HO2       2C2   2C3        
BOND 2C3   2H3        2C3   2O3        2O3   2HO3       2C3   2C4        
BOND 2C4   2H4        2C4   2O4        2O4   2HO4       2C4   2C5        
BOND 2C5   2H5        2C5   2O5        2C5   2C6        
BOND 2C6   2H61       2C6   2H62       2C6   2O6        2O6   2HO6       
BOND 2S1  C1     C1   C2  
BOND C2   C3     C3   C4  
BOND C4   C5     C5   C6  
BOND C6   C7     C7   C8  
BOND C1   H11  C1   H12
BOND C2   H21  C2   H22
BOND C3   H31  C3   H32
BOND C4   H41  C4   H42
BOND C5   H51  C5   H52
BOND C6   H61  C6   H62
BOND C7   H71  C7   H72
BOND C8   H81  C8   H82  C8   H83

!    I    J    K    L      R(IK)   T(IKJ)    PHI   T(JKL)   R(KL)
IC   2S1   2C2  *2C1   2H1     1.4077  108.33 -123.34  103.67   1.1200
IC   2S1   2O5  *2C1   2C2     1.4077  108.39 -119.83  112.62   1.5516
IC   2O2   2C3  *2C2   2H2     1.4293  114.98 -108.39  100.80   1.0662
IC   2O2   2C1  *2C2   2C3     1.4293  117.26 -138.07  113.63   1.4880
IC   2O3   2C4  *2C3   2H3     1.4122  110.86  120.36  107.49   1.1219
IC   2O3   2C2  *2C3   2C4     1.4122  109.00  121.20  109.13   1.5315
IC   2O4   2C5  *2C4   2H4     1.4206  109.25 -124.20  109.65   1.1311
IC   2O4   2C3  *2C4   2C5     1.4206  103.58 -118.81  114.40   1.5087
IC   2C6   2O5  *2C5   2H5     1.4718  112.19  113.05  108.36   1.1212
IC   2C6   2C4  *2C5   2O5     1.4718  112.04  128.71  113.93   1.4175
IC   2O6  2H62  *2C6  2H61     1.3851  111.30 -112.76  100.96   1.1590
IC   2O6   2C5  *2C6  2H62     1.3851  110.28 -128.49  116.95   1.1067
IC   2O5   2C1   2C2   2C3     1.4351  112.62   51.83  113.63   1.4880
IC   2C1   2C2   2C3   2C4     1.5516  113.63  -48.48  109.13   1.5315
IC   2C2   2C3   2C4   2C5     1.4880  109.13   47.85  114.40   1.5087
IC   2C3   2C4   2C5   2O5     1.5315  114.40  -49.84  113.93   1.4175
IC   2C4   2C5   2O5   2C1     1.5087  113.93   51.43  114.13   1.4351
IC   2C5   2O5   2C1   2C2     1.4175  114.13  -51.82  112.62   1.5516
IC   2C4   2C5   2C6   2O6     1.5087  112.04 -173.06  110.28   1.3851
IC   2C1   2C2   2O2  2HO2     1.5516  117.26  -50.05  114.32   0.9181
IC   2C2   2C3   2O3  2HO3     1.4880  109.00  -28.48  103.99   0.9971
IC   2C3   2C4   2O4  2HO4     1.5315  103.58   55.55  110.36   0.9685
IC   2C5   2C6   2O6  2HO6     1.4718  110.28 -101.06  108.67   0.9667
IC   2O5   2C1   2S1   C1      1.4302  103.27  120.00  111.36   1.4262
IC   2C1   2S1   C1    C2      1.4465  111.36 -171.80  110.89   1.5408
IC   2S1   C1    C2    C3      1.4262  110.89 -178.19  111.72   1.5390
IC   C1    C2    C3    C4      1.5408  111.72  174.29  118.38   1.4860
IC   C2    C3    C4    C5      1.5390  118.38 -178.01  117.15   1.5882
IC   C3    C4    C5    C6      1.4860  117.15  176.92  116.91   1.5223
IC   C4    C5    C6    C7      1.5882  116.91  166.99  109.72   1.5200
IC   C5    C6    C7    C8      1.5223  109.72 -162.31  108.36   1.5091
IC   C2    2S1   *C1   H11   1.5408  110.89 -129.38  114.34   1.1088
IC   C2    2S1   *C1   H12   1.5408  110.89  108.27  111.44   1.1435
IC   C3    C1    *C2   H21   1.5390  111.72 -123.94  112.56   1.1329
IC   C3    C1    *C2   H22   1.5390  111.72  116.28  109.75   1.1147
IC   C4    C2    *C3   H31   1.4860  118.38 -120.46  104.87   1.1356
IC   C4    C2    *C3   H32   1.4860  118.38  116.67  103.64   1.1033
IC   C5    C3    *C4   H41   1.5882  117.15 -116.87  110.32   1.1073
IC   C5    C3    *C4   H42   1.5882  117.15  122.70  106.80   1.0580
IC   C6    C4    *C5   H51   1.5223  116.91 -119.49   97.60   1.1005
IC   C6    C4    *C5   H52   1.5223  116.91  124.24  109.65   1.1031
IC   C7    C5    *C6   H61   1.5200  109.72 -119.08  113.08   1.1315
IC   C7    C5    *C6   H62   1.5200  109.72  120.58  116.49   1.1004
IC   C8    C6    *C7   H71   1.5091  108.36 -122.67   97.37   1.1727
IC   C8    C6    *C7   H72   1.5091  108.36  126.14  108.14   1.1445
IC   C6    C7     C8   H81   1.5200  108.36   67.85  108.61   1.0625
IC   H81   C7    *C8   H82   1.0625  108.61 -118.96  114.90   1.1259
IC   H81   C7    *C8   H83   1.0625  108.61  126.50  111.01   1.1613

PATC FIRS NONE LAST NONE

RESI BOTG             0.000  ! octyl-beta-D-thioglucoside
!
GROU                        ! BGLC
ATOM 2C1   CC3162    0.160  !
ATOM 2H1   HCA1      0.090  !
ATOM 2S1   SG311    -0.100  !
ATOM 2C5   CC3163    0.110  !
ATOM 2H5   HCA1      0.090  !
ATOM 2O5   OC3C61   -0.400  !
GROU                        !
ATOM 2C2   CC3161    0.140  !
ATOM 2H2   HCA1      0.090  !
ATOM 2O2   OC311    -0.650  !
ATOM 2HO2  HCP1      0.420  !
GROU                        !
ATOM 2C3   CC3161    0.140  !
ATOM 2H3   HCA1      0.090  !
ATOM 2O3   OC311    -0.650  !
ATOM 2HO3  HCP1      0.420  !
GROU
ATOM 2C4   CC3161    0.140
ATOM 2H4   HCA1      0.090
ATOM 2O4   OC311    -0.650
ATOM 2HO4  HCP1      0.420
GROU
ATOM 2C6   CC321     0.050
ATOM 2H61  HCA2      0.090
ATOM 2H62  HCA2      0.090
ATOM 2O6   OC311    -0.650
ATOM 2HO6  HCP1      0.420
!
GROUP
ATOM C1    CTL2     -0.13 !
ATOM H11   HAL2      0.09 !
ATOM H12   HAL2      0.09 !
GROUP
ATOM C2    CTL2     -0.18 !
ATOM H21   HAL2      0.09 !
ATOM H22   HAL2      0.09 !
GROUP
ATOM C3    CTL2     -0.18 !
ATOM H31   HAL2      0.09 !
ATOM H32   HAL2      0.09 !
GROUP
ATOM C4    CTL2     -0.18 !
ATOM H41   HAL2      0.09 !
ATOM H42   HAL2      0.09 !
GROUP
ATOM C5    CTL2     -0.18 !
ATOM H51   HAL2      0.09 !
ATOM H52   HAL2      0.09 !
GROUP
ATOM C6    CTL2     -0.18 !
ATOM H61   HAL2      0.09 !
ATOM H62   HAL2      0.09 !
GROUP
ATOM C7    CTL2     -0.18 !
ATOM H71   HAL2      0.09 !
ATOM H72   HAL2      0.09 !
GROUP
ATOM C8    CTL3    -0.27 !
ATOM H81   HAL3     0.09 !
ATOM H82   HAL3     0.09 !
ATOM H83   HAL3     0.09 !

BOND 2C1   2S1        2C1   2H1
BOND 2C1   2O5        2C1   2C2
BOND 2C2   2H2        2C2   2O2        2O2   2HO2       2C2   2C3        
BOND 2C3   2H3        2C3   2O3        2O3   2HO3       2C3   2C4        
BOND 2C4   2H4        2C4   2O4        2O4   2HO4       2C4   2C5        
BOND 2C5   2H5        2C5   2O5        2C5   2C6        
BOND 2C6   2H61       2C6   2H62       2C6   2O6        2O6   2HO6       
BOND 2S1  C1     C1   C2  
BOND C2   C3     C3   C4  
BOND C4   C5     C5   C6  
BOND C6   C7     C7   C8  
BOND C1   H11  C1   H12
BOND C2   H21  C2   H22
BOND C3   H31  C3   H32
BOND C4   H41  C4   H42
BOND C5   H51  C5   H52
BOND C6   H61  C6   H62
BOND C7   H71  C7   H72
BOND C8   H81  C8   H82  C8   H83

!    I    J    K    L      R(IK)   T(IKJ)    PHI   T(JKL)   R(KL)
IC   2S1   2C2  *2C1   2H1     1.3899  110.90  120.10  104.58   1.0836
IC   2S1   2O5  *2C1   2C2     1.3899  108.62  122.10  110.88   1.5316
IC   2O2   2C3  *2C2   2H2     1.4594  108.12 -118.78  111.06   1.1375
IC   2O2   2C1  *2C2   2C3     1.4594  115.65 -125.60  113.28   1.4983
IC   2O3   2C4  *2C3   2H3     1.4071  113.48  122.06  103.39   1.0895
IC   2O3   2C2  *2C3   2C4     1.4071  108.48  124.18  109.26   1.5497
IC   2O4   2C5  *2C4   2H4     1.3940  111.12 -110.35  108.66   1.0857
IC   2O4   2C3  *2C4   2C5     1.3940  112.77 -129.39  115.62   1.5530
IC   2C6   2O5  *2C5   2H5     1.5597  111.17  120.85  110.98   1.1092
IC   2C6   2C4  *2C5   2O5     1.5597  109.90  122.92  110.30   1.4512
IC   2O6   2H62 *2C6   2H61    1.4589  116.11 -112.93  103.57   1.1467
IC   2O6   2C5  *2C6   2H62    1.4589  109.41 -135.95  118.22   1.0853
IC   2O5   2C1   2C2   2C3     1.4620  110.88   57.82  113.28   1.4983
IC   2C1   2C2   2C3   2C4     1.5316  113.28  -48.40  109.26   1.5497
IC   2C2   2C3   2C4   2C5     1.4983  109.26   45.07  115.62   1.5530
IC   2C3   2C4   2C5   2O5     1.5497  115.62  -49.19  110.30   1.4512
IC   2C4   2C5   2O5   2C1     1.5530  110.30   56.36  112.12   1.4620
IC   2C5   2O5   2C1   2C2     1.4512  112.12  -61.39  110.88   1.5316
IC   2C4   2C5   2C6   2O6     1.5530  109.90 -177.46  109.41   1.4589
IC   2C1   2C2   2O2   2HO2    1.5316  115.65  135.41  116.81   0.9527
IC   2C2   2C3   2O3   2HO3    1.4983  108.48  -71.46  120.86   0.9441
IC   2C3   2C4   2O4   2HO4    1.5497  112.77   47.45  109.31   0.9911
IC   2C5   2C6   2O6   2HO6    1.5597  109.41  -54.60  118.82   0.95210
IC   2O5   2C1   2S1   C1      1.4302  103.27  -83.30  111.36   1.4262
IC   2C1   2S1   C1    C2      1.4465  111.36 -171.80  110.89   1.5408
IC   2S1   C1    C2    C3      1.4262  110.89 -178.19  111.72   1.5390
IC   C1    C2    C3    C4      1.5408  111.72  174.29  118.38   1.4860
IC   C2    C3    C4    C5      1.5390  118.38 -178.01  117.15   1.5882
IC   C3    C4    C5    C6      1.4860  117.15  176.92  116.91   1.5223
IC   C4    C5    C6    C7      1.5882  116.91  166.99  109.72   1.5200
IC   C5    C6    C7    C8      1.5223  109.72 -162.31  108.36   1.5091
IC   C2    2S1   *C1   H11   1.5408  110.89 -129.38  114.34   1.1088
IC   C2    2S1   *C1   H12   1.5408  110.89  108.27  111.44   1.1435
IC   C3    C1    *C2   H21   1.5390  111.72 -123.94  112.56   1.1329
IC   C3    C1    *C2   H22   1.5390  111.72  116.28  109.75   1.1147
IC   C4    C2    *C3   H31   1.4860  118.38 -120.46  104.87   1.1356
IC   C4    C2    *C3   H32   1.4860  118.38  116.67  103.64   1.1033
IC   C5    C3    *C4   H41   1.5882  117.15 -116.87  110.32   1.1073
IC   C5    C3    *C4   H42   1.5882  117.15  122.70  106.80   1.0580
IC   C6    C4    *C5   H51   1.5223  116.91 -119.49   97.60   1.1005
IC   C6    C4    *C5   H52   1.5223  116.91  124.24  109.65   1.1031
IC   C7    C5    *C6   H61   1.5200  109.72 -119.08  113.08   1.1315
IC   C7    C5    *C6   H62   1.5200  109.72  120.58  116.49   1.1004
IC   C8    C6    *C7   H71   1.5091  108.36 -122.67   97.37   1.1727
IC   C8    C6    *C7   H72   1.5091  108.36  126.14  108.14   1.1445
IC   C6    C7     C8   H81   1.5200  108.36   67.85  108.61   1.0625
IC   H81   C7    *C8   H82   1.0625  108.61 -118.96  114.90   1.1259
IC   H81   C7    *C8   H83   1.0625  108.61  126.50  111.01   1.1613
PATC FIRS NONE LAST NONE

RESI AOTM             0.000  ! octyl-alpha-D-thiomaltoside
!
GROU                        !
ATOM 1C1   CC3162    0.290  ! AGLC 4C1 alpha-D-glucose
ATOM 1H1   HCA1      0.090  !
ATOM 1C5   CC3163    0.110  !
ATOM 1H5   HCA1      0.090  !
ATOM 1O5   OC3C61   -0.400  !
GROU                        !
ATOM 1C2   CC3161    0.140  !
ATOM 1H2   HCA1      0.090  !
ATOM 1O2   OC311    -0.650  !
ATOM 1HO2  HCP1      0.420  !
GROU                        !
ATOM 1C3   CC3161    0.140  !
ATOM 1H3   HCA1      0.090  !
ATOM 1O3   OC311    -0.650  !
ATOM 1HO3  HCP1      0.420  !
GROU
ATOM 1C4   CC3161    0.140
ATOM 1H4   HCA1      0.090
ATOM 1O4   OC311    -0.650
ATOM 1HO4  HCP1      0.420
GROU
ATOM 1C6   CC321     0.050
ATOM 1H61  HCA2      0.090
ATOM 1H62  HCA2      0.090
ATOM 1O6   OC311    -0.650
ATOM 1HO6  HCP1      0.420
GROU                        ! AGLC
ATOM 2C1   CC3162    0.160  !
ATOM 2H1   HCA1      0.090  !
ATOM 2S1   SG311    -0.100  !
ATOM 2C5   CC3163    0.110  !
ATOM 2H5   HCA1      0.090  !
ATOM 2O5   OC3C61   -0.400  !
GROU                        !
ATOM 2C2   CC3161    0.140  !
ATOM 2H2   HCA1      0.090  !
ATOM 2O2   OC311    -0.650  !
ATOM 2HO2  HCP1      0.420  !
GROU                        !
ATOM 2C3   CC3161    0.140  !
ATOM 2H3   HCA1      0.090  !
ATOM 2O3   OC311    -0.650  !
ATOM 2HO3  HCP1      0.420  !
GROU
ATOM 2C4   CC3161    0.090  !
ATOM 2H4   HCA1      0.090
ATOM 2O4   OC301    -0.360  !
GROU
ATOM 2C6   CC321     0.050
ATOM 2H61  HCA2      0.090
ATOM 2H62  HCA2      0.090
ATOM 2O6   OC311    -0.650
ATOM 2HO6  HCP1      0.420
GROUP
ATOM C1    CTL2     -0.13 !
ATOM H11   HAL2      0.09 !
ATOM H12   HAL2      0.09 !
GROUP
ATOM C2    CTL2     -0.18 !
ATOM H21   HAL2      0.09 !
ATOM H22   HAL2      0.09 !
GROUP
ATOM C3    CTL2     -0.18 !
ATOM H31   HAL2      0.09 !
ATOM H32   HAL2      0.09 !
GROUP
ATOM C4    CTL2     -0.18 !
ATOM H41   HAL2      0.09 !
ATOM H42   HAL2      0.09 !
GROUP
ATOM C5    CTL2     -0.18 !
ATOM H51   HAL2      0.09 !
ATOM H52   HAL2      0.09 !
GROUP
ATOM C6    CTL2     -0.18 !
ATOM H61   HAL2      0.09 !
ATOM H62   HAL2      0.09 !
GROUP
ATOM C7    CTL2     -0.18 !
ATOM H71   HAL2      0.09 !
ATOM H72   HAL2      0.09 !
GROUP
ATOM C8    CTL3    -0.27 !
ATOM H81   HAL3     0.09 !
ATOM H82   HAL3     0.09 !
ATOM H83   HAL3     0.09 !

BOND 1C1   1H1        1C1   1O5        1C1   1C2
BOND 1C2   1H2        1C2   1O2        1O2   1HO2       1C2   1C3        1C3   1H3
BOND 1C3   1O3        1O3   1HO3       1C3   1C4        1C4   1H4        1C4   1O4
BOND 1O4   1HO4       1C4   1C5        1C5   1H5        1C5   1C6        1C6   1H61
BOND 1C6   1H62       1C6   1O6        1O6   1HO6       1C5   1O5
BOND 2O4  1C1         2C1   2S1        2C1   2H1
BOND 2C1   2O5        2C1   2C2
BOND 2C2   2H2        2C2   2O2        2O2   2HO2       2C2   2C3        2C3   2H3
BOND 2C3   2O3        2O3   2HO3       2C3   2C4        2C4   2H4        2C4   2O4
BOND 2C4   2C5        2C5   2H5        2C5   2C6        2C6   2H61
BOND 2C6   2H62       2C6   2O6        2O6   2HO6       2C5   2O5
BOND 2S1  C1     C1   C2  
BOND C2   C3     C3   C4  
BOND C4   C5     C5   C6  
BOND C6   C7     C7   C8  
BOND C1   H11  C1   H12
BOND C2   H21  C2   H22
BOND C3   H31  C3   H32
BOND C4   H41  C4   H42
BOND C5   H51  C5   H52
BOND C6   H61  C6   H62
BOND C7   H71  C7   H72
BOND C8   H81  C8   H82  C8   H83

!    I    J    K    L      R(IK)   T(IKJ)    PHI   T(JKL)   R(KL)
IC   1O2   1C3  *1C2   1H2     1.4293  114.98 -108.39  100.80   1.0662
IC   1O2   1C1  *1C2   1C3     1.4293  117.26 -138.07  113.63   1.4880
IC   1O3   1C4  *1C3   1H3     1.4122  110.86  120.36  107.49   1.1219
IC   1O3   1C2  *1C3   1C4     1.4122  109.00  121.20  109.13   1.5315
IC   1O4   1C5  *1C4   1H4     1.4206  109.25 -124.20  109.65   1.1311
IC   1O4   1C3  *1C4   1C5     1.4206  103.58 -118.81  114.40   1.5087
IC   1C6   1O5  *1C5   1H5     1.4718  112.19  113.05  108.36   1.1212
IC   1C6   1C4  *1C5   1O5     1.4718  112.04  128.71  113.93   1.4175
IC   1O6  1H62  *1C6  1H61     1.3851  111.30 -112.76  100.96   1.1590
IC   1O6   1C5  *1C6  1H62     1.3851  110.28 -128.49  116.95   1.1067
IC   1O5   1C1   1C2  1C3     1.4351  112.62   51.83  113.63   1.4880
IC   1C1   1C2   1C3  1C4     1.5516  113.63  -48.48  109.13   1.5315
IC   1C2   1C3   1C4  1C5     1.4880  109.13   47.85  114.40   1.5087
IC   1C3   1C4   1C5  1O5     1.5315  114.40  -49.84  113.93   1.4175
IC   1C4   1C5   1O5  1C1     1.5087  113.93   51.43  114.13   1.4351
IC   1C5   1O5   1C1  1C2     1.4175  114.13  -51.82  112.62   1.5516
IC   1C4   1C5   1C6  1O6     1.5087  112.04 -173.06  110.28   1.3851
IC   1C1   1C2   1O2  1HO2     1.5516  117.26  -50.05  114.32   0.9181
IC   1C2   1C3   1O3  1HO3     1.4880  109.00  -28.48  103.99   0.9971
IC   1C3   1C4   1O4  1HO4     1.5315  103.58   55.55  110.36   0.9685
IC   1C5   1C6   1O6  1HO6     1.4718  110.28 -101.06  108.67   0.9667
IC   2C3  2C4  2O4  1C1    1.5010  117.73   72.71  118.66   1.4036  ! psi
IC   2C4  2O4  1C1  1O5    1.4919  118.66   48.64  109.48   1.4570  ! phi
IC   1O5  2O4 *1C1  1C2    1.4570  109.48  124.57  110.72   1.5065
IC   1O5  2O4 *1C1  1H1    1.4570  109.48 -116.61  107.55   1.1057
IC   2S1   2C2  *2C1   2H1     1.4077  108.33 -123.34  103.67   1.1200
IC   2S1   2O5  *2C1   2C2     1.4077  108.39 -119.83  112.62   1.5516
IC   2O2   2C3  *2C2   2H2     1.4293  114.98 -108.39  100.80   1.0662
IC   2O2   2C1  *2C2   2C3     1.4293  117.26 -138.07  113.63   1.4880
IC   2O3   2C4  *2C3   2H3     1.4122  110.86  120.36  107.49   1.1219
IC   2O3   2C2  *2C3   2C4     1.4122  109.00  121.20  109.13   1.5315
IC   2O4   2C5  *2C4   2H4     1.4206  109.25 -124.20  109.65   1.1311
IC   2O4   2C3  *2C4   2C5     1.4206  103.58 -118.81  114.40   1.5087
IC   2C6   2O5  *2C5   2H5     1.4718  112.19  113.05  108.36   1.1212
IC   2C6   2C4  *2C5   2O5     1.4718  112.04  128.71  113.93   1.4175
IC   2O6  2H62  *2C6  2H61     1.3851  111.30 -112.76  100.96   1.1590
IC   2O6   2C5  *2C6  2H62     1.3851  110.28 -128.49  116.95   1.1067
IC   2O5   2C1   2C2   2C3     1.4351  112.62   51.83  113.63   1.4880
IC   2C1   2C2   2C3   2C4     1.5516  113.63  -48.48  109.13   1.5315
IC   2C2   2C3   2C4   2C5     1.4880  109.13   47.85  114.40   1.5087
IC   2C3   2C4   2C5   2O5     1.5315  114.40  -49.84  113.93   1.4175
IC   2C4   2C5   2O5   2C1     1.5087  113.93   51.43  114.13   1.4351
IC   2C5   2O5   2C1   2C2     1.4175  114.13  -51.82  112.62   1.5516
IC   2C4   2C5   2C6   2O6     1.5087  112.04 -173.06  110.28   1.3851
!IC   2O5   2C1   2O1  2HO1     1.4351  108.39   47.62  101.41   0.9789
IC   2C1   2C2   2O2  2HO2     1.5516  117.26  -50.05  114.32   0.9181
IC   2C2   2C3   2O3  2HO3     1.4880  109.00  -28.48  103.99   0.9971
!IC   2C3   2C4   2O4  2HO4     1.5315  103.58   55.55  110.36   0.9685
IC   2C5   2C6   2O6  2HO6     1.4718  110.28 -101.06  108.67   0.9667
IC   2O5   2C1   2S1   C1      1.4302  103.27  120.00  111.36   1.4262
IC   2C1   2S1   C1    C2      1.4465  111.36 -171.80  110.89   1.5408
IC   2S1   C1    C2    C3      1.4262  110.89 -178.19  111.72   1.5390
IC   C1    C2    C3    C4      1.5408  111.72  174.29  118.38   1.4860
IC   C2    C3    C4    C5      1.5390  118.38 -178.01  117.15   1.5882
IC   C3    C4    C5    C6      1.4860  117.15  176.92  116.91   1.5223
IC   C4    C5    C6    C7      1.5882  116.91  166.99  109.72   1.5200
IC   C5    C6    C7    C8      1.5223  109.72 -162.31  108.36   1.5091
IC   C2    2S1   *C1   H11   1.5408  110.89 -129.38  114.34   1.1088
IC   C2    2S1   *C1   H12   1.5408  110.89  108.27  111.44   1.1435
IC   C3    C1    *C2   H21   1.5390  111.72 -123.94  112.56   1.1329
IC   C3    C1    *C2   H22   1.5390  111.72  116.28  109.75   1.1147
IC   C4    C2    *C3   H31   1.4860  118.38 -120.46  104.87   1.1356
IC   C4    C2    *C3   H32   1.4860  118.38  116.67  103.64   1.1033
IC   C5    C3    *C4   H41   1.5882  117.15 -116.87  110.32   1.1073
IC   C5    C3    *C4   H42   1.5882  117.15  122.70  106.80   1.0580
IC   C6    C4    *C5   H51   1.5223  116.91 -119.49   97.60   1.1005
IC   C6    C4    *C5   H52   1.5223  116.91  124.24  109.65   1.1031
IC   C7    C5    *C6   H61   1.5200  109.72 -119.08  113.08   1.1315
IC   C7    C5    *C6   H62   1.5200  109.72  120.58  116.49   1.1004
IC   C8    C6    *C7   H71   1.5091  108.36 -122.67   97.37   1.1727
IC   C8    C6    *C7   H72   1.5091  108.36  126.14  108.14   1.1445
IC   C6    C7     C8   H81   1.5200  108.36   67.85  108.61   1.0625
IC   H81   C7    *C8   H82   1.0625  108.61 -118.96  114.90   1.1259
IC   H81   C7    *C8   H83   1.0625  108.61  126.50  111.01   1.1613
PATC FIRS NONE LAST NONE

RESI BOTM             0.000  ! octyl-beta-D-thiomaltoside
!
GROU                        !
ATOM 1C1   CC3162    0.290  ! AGLC 4C1 alpha-D-glucose
ATOM 1H1   HCA1      0.090  !
ATOM 1C5   CC3163    0.110  !
ATOM 1H5   HCA1      0.090  !
ATOM 1O5   OC3C61   -0.400  !
GROU                        !
ATOM 1C2   CC3161    0.140  !
ATOM 1H2   HCA1      0.090  !
ATOM 1O2   OC311    -0.650  !
ATOM 1HO2  HCP1      0.420  !
GROU                        !
ATOM 1C3   CC3161    0.140  !
ATOM 1H3   HCA1      0.090  !
ATOM 1O3   OC311    -0.650  !
ATOM 1HO3  HCP1      0.420  !
GROU
ATOM 1C4   CC3161    0.140
ATOM 1H4   HCA1      0.090
ATOM 1O4   OC311    -0.650
ATOM 1HO4  HCP1      0.420
GROU
ATOM 1C6   CC321     0.050
ATOM 1H61  HCA2      0.090
ATOM 1H62  HCA2      0.090
ATOM 1O6   OC311    -0.650
ATOM 1HO6  HCP1      0.420
!                           ! 
GROU                        ! BGLC
ATOM 2C1   CC3162    0.160  !
ATOM 2H1   HCA1      0.090  !
ATOM 2S1   SG311    -0.100  !
ATOM 2C5   CC3163    0.110  !
ATOM 2H5   HCA1      0.090  !
ATOM 2O5   OC3C61   -0.400  !
GROU                        !
ATOM 2C2   CC3161    0.140  !
ATOM 2H2   HCA1      0.090  !
ATOM 2O2   OC311    -0.650  !
ATOM 2HO2  HCP1      0.420  !
GROU                        !
ATOM 2C3   CC3161    0.140  !
ATOM 2H3   HCA1      0.090  !
ATOM 2O3   OC311    -0.650  !
ATOM 2HO3  HCP1      0.420  !
GROU
ATOM 2C4   CC3161    0.090  !
ATOM 2H4   HCA1      0.090
ATOM 2O4   OC301    -0.360  !
GROU
ATOM 2C6   CC321     0.050
ATOM 2H61  HCA2      0.090
ATOM 2H62  HCA2      0.090
ATOM 2O6   OC311    -0.650
ATOM 2HO6  HCP1      0.420
!
GROUP
ATOM C1    CTL2     -0.13 !
ATOM H11   HAL2      0.09 !
ATOM H12   HAL2      0.09 !
GROUP
ATOM C2    CTL2     -0.18 !
ATOM H21   HAL2      0.09 !
ATOM H22   HAL2      0.09 !
GROUP
ATOM C3    CTL2     -0.18 !
ATOM H31   HAL2      0.09 !
ATOM H32   HAL2      0.09 !
GROUP
ATOM C4    CTL2     -0.18 !
ATOM H41   HAL2      0.09 !
ATOM H42   HAL2      0.09 !
GROUP
ATOM C5    CTL2     -0.18 !
ATOM H51   HAL2      0.09 !
ATOM H52   HAL2      0.09 !
GROUP
ATOM C6    CTL2     -0.18 !
ATOM H61   HAL2      0.09 !
ATOM H62   HAL2      0.09 !
GROUP
ATOM C7    CTL2     -0.18 !
ATOM H71   HAL2      0.09 !
ATOM H72   HAL2      0.09 !
GROUP
ATOM C8    CTL3    -0.27 !
ATOM H81   HAL3     0.09 !
ATOM H82   HAL3     0.09 !
ATOM H83   HAL3     0.09 !

BOND 1C1   1H1        1C1   1O5        1C1   1C2
BOND 1C2   1H2        1C2   1O2        1O2   1HO2       1C2   1C3        1C3   1H3
BOND 1C3   1O3        1O3   1HO3       1C3   1C4        1C4   1H4        1C4   1O4
BOND 1O4   1HO4       1C4   1C5        1C5   1H5        1C5   1C6        1C6   1H61
BOND 1C6   1H62       1C6   1O6        1O6   1HO6       1C5   1O5
BOND 2O4  1C1         2C1   2S1        2C1   2H1
BOND 2C1   2O5        2C1   2C2
BOND 2C2   2H2        2C2   2O2        2O2   2HO2       2C2   2C3        2C3   2H3
BOND 2C3   2O3        2O3   2HO3       2C3   2C4        2C4   2H4        2C4   2O4
BOND 2C4   2C5        2C5   2H5        2C5   2C6        2C6   2H61
BOND 2C6   2H62       2C6   2O6        2O6   2HO6       2C5   2O5
BOND 2S1  C1     C1   C2  
BOND C2   C3     C3   C4  
BOND C4   C5     C5   C6  
BOND C6   C7     C7   C8  
BOND C1   H11  C1   H12
BOND C2   H21  C2   H22
BOND C3   H31  C3   H32
BOND C4   H41  C4   H42
BOND C5   H51  C5   H52
BOND C6   H61  C6   H62
BOND C7   H71  C7   H72
BOND C8   H81  C8   H82  C8   H83

!    I    J    K    L      R(IK)   T(IKJ)    PHI   T(JKL)   R(KL)
IC   1O2   1C3  *1C2   1H2     1.4293  114.98 -108.39  100.80   1.0662
IC   1O2   1C1  *1C2   1C3     1.4293  117.26 -138.07  113.63   1.4880
IC   1O3   1C4  *1C3   1H3     1.4122  110.86  120.36  107.49   1.1219
IC   1O3   1C2  *1C3   1C4     1.4122  109.00  121.20  109.13   1.5315
IC   1O4   1C5  *1C4   1H4     1.4206  109.25 -124.20  109.65   1.1311
IC   1O4   1C3  *1C4   1C5     1.4206  103.58 -118.81  114.40   1.5087
IC   1C6   1O5  *1C5   1H5     1.4718  112.19  113.05  108.36   1.1212
IC   1C6   1C4  *1C5   1O5     1.4718  112.04  128.71  113.93   1.4175
IC   1O6  1H62  *1C6  1H61     1.3851  111.30 -112.76  100.96   1.1590
IC   1O6   1C5  *1C6  1H62     1.3851  110.28 -128.49  116.95   1.1067
IC   1O5   1C1   1C2  1C3     1.4351  112.62   51.83  113.63   1.4880
IC   1C1   1C2   1C3  1C4     1.5516  113.63  -48.48  109.13   1.5315
IC   1C2   1C3   1C4  1C5     1.4880  109.13   47.85  114.40   1.5087
IC   1C3   1C4   1C5  1O5     1.5315  114.40  -49.84  113.93   1.4175
IC   1C4   1C5   1O5  1C1     1.5087  113.93   51.43  114.13   1.4351
IC   1C5   1O5   1C1  1C2     1.4175  114.13  -51.82  112.62   1.5516
IC   1C4   1C5   1C6  1O6     1.5087  112.04 -173.06  110.28   1.3851
IC   1C1   1C2   1O2  1HO2     1.5516  117.26  -50.05  114.32   0.9181
IC   1C2   1C3   1O3  1HO3     1.4880  109.00  -28.48  103.99   0.9971
IC   1C3   1C4   1O4  1HO4     1.5315  103.58   55.55  110.36   0.9685
IC   1C5   1C6   1O6  1HO6     1.4718  110.28 -101.06  108.67   0.9667
IC   2C3  2C4  2O4  1C1    1.5010  117.73   72.71  118.66   1.4036  ! psi
IC   2C4  2O4  1C1  1O5    1.4919  118.66   48.64  109.48   1.4570  ! phi
IC   1O5  2O4 *1C1  1C2    1.4570  109.48  124.57  110.72   1.5065
IC   1O5  2O4 *1C1  1H1    1.4570  109.48 -116.61  107.55   1.1057
IC   2S1   2C2  *2C1   2H1     1.3899  110.90  120.10  104.58   1.0836
IC   2S1   2O5  *2C1   2C2     1.3899  108.62  122.10  110.88   1.5316
IC   2O2   2C3  *2C2   2H2     1.4594  108.12 -118.78  111.06   1.1375
IC   2O2   2C1  *2C2   2C3     1.4594  115.65 -125.60  113.28   1.4983
IC   2O3   2C4  *2C3   2H3     1.4071  113.48  122.06  103.39   1.0895
IC   2O3   2C2  *2C3   2C4     1.4071  108.48  124.18  109.26   1.5497
IC   2O4   2C5  *2C4   2H4     1.3940  111.12 -110.35  108.66   1.0857
IC   2O4   2C3  *2C4   2C5     1.3940  112.77 -129.39  115.62   1.5530
IC   2C6   2O5  *2C5   2H5     1.5597  111.17  120.85  110.98   1.1092
IC   2C6   2C4  *2C5   2O5     1.5597  109.90  122.92  110.30   1.4512
IC   2O6   2H62 *2C6   2H61    1.4589  116.11 -112.93  103.57   1.1467
IC   2O6   2C5  *2C6   2H62    1.4589  109.41 -135.95  118.22   1.0853
IC   2O5   2C1   2C2   2C3     1.4620  110.88   57.82  113.28   1.4983
IC   2C1   2C2   2C3   2C4     1.5316  113.28  -48.40  109.26   1.5497
IC   2C2   2C3   2C4   2C5     1.4983  109.26   45.07  115.62   1.5530
IC   2C3   2C4   2C5   2O5     1.5497  115.62  -49.19  110.30   1.4512
IC   2C4   2C5   2O5   2C1     1.5530  110.30   56.36  112.12   1.4620
IC   2C5   2O5   2C1   2C2     1.4512  112.12  -61.39  110.88   1.5316
IC   2C4   2C5   2C6   2O6     1.5530  109.90 -177.46  109.41   1.4589
!IC   2O5   2C1   2O1   2HO1    1.4620  108.62   72.25  106.48   0.9328
IC   2C1   2C2   2O2   2HO2    1.5316  115.65  135.41  116.81   0.9527
IC   2C2   2C3   2O3   2HO3    1.4983  108.48  -71.46  120.86   0.9441
!IC   2C3   2C4   2O4   2HO4    1.5497  112.77   47.45  109.31   0.9911
IC   2C5   2C6   2O6   2HO6    1.5597  109.41  -54.60  118.82   0.95210
IC   2O5   2C1   2S1   C1      1.4302  103.27  -83.30  111.36   1.4262
IC   2C1   2S1   C1    C2      1.4465  111.36 -171.80  110.89   1.5408
IC   2S1   C1    C2    C3      1.4262  110.89 -178.19  111.72   1.5390
IC   C1    C2    C3    C4      1.5408  111.72  174.29  118.38   1.4860
IC   C2    C3    C4    C5      1.5390  118.38 -178.01  117.15   1.5882
IC   C3    C4    C5    C6      1.4860  117.15  176.92  116.91   1.5223
IC   C4    C5    C6    C7      1.5882  116.91  166.99  109.72   1.5200
IC   C5    C6    C7    C8      1.5223  109.72 -162.31  108.36   1.5091
IC   C2    2S1   *C1   H11   1.5408  110.89 -129.38  114.34   1.1088
IC   C2    2S1   *C1   H12   1.5408  110.89  108.27  111.44   1.1435
IC   C3    C1    *C2   H21   1.5390  111.72 -123.94  112.56   1.1329
IC   C3    C1    *C2   H22   1.5390  111.72  116.28  109.75   1.1147
IC   C4    C2    *C3   H31   1.4860  118.38 -120.46  104.87   1.1356
IC   C4    C2    *C3   H32   1.4860  118.38  116.67  103.64   1.1033
IC   C5    C3    *C4   H41   1.5882  117.15 -116.87  110.32   1.1073
IC   C5    C3    *C4   H42   1.5882  117.15  122.70  106.80   1.0580
IC   C6    C4    *C5   H51   1.5223  116.91 -119.49   97.60   1.1005
IC   C6    C4    *C5   H52   1.5223  116.91  124.24  109.65   1.1031
IC   C7    C5    *C6   H61   1.5200  109.72 -119.08  113.08   1.1315
IC   C7    C5    *C6   H62   1.5200  109.72  120.58  116.49   1.1004
IC   C8    C6    *C7   H71   1.5091  108.36 -122.67   97.37   1.1727
IC   C8    C6    *C7   H72   1.5091  108.36  126.14  108.14   1.1445
IC   C6    C7     C8   H81   1.5200  108.36   67.85  108.61   1.0625
IC   H81   C7    *C8   H82   1.0625  108.61 -118.96  114.90   1.1259
IC   H81   C7    *C8   H83   1.0625  108.61  126.50  111.01   1.1613
PATC FIRS NONE LAST NONE

RESI ANTM             0.000  ! Nonyl-alpha-D-thiomaltoside
!
GROU                        !
ATOM 1C1   CC3162    0.290  ! AGLC 4C1 alpha-D-glucose
ATOM 1H1   HCA1      0.090  !
ATOM 1C5   CC3163    0.110  !
ATOM 1H5   HCA1      0.090  !
ATOM 1O5   OC3C61   -0.400  !
GROU                        !
ATOM 1C2   CC3161    0.140  !
ATOM 1H2   HCA1      0.090  !
ATOM 1O2   OC311    -0.650  !
ATOM 1HO2  HCP1      0.420  !
GROU                        !
ATOM 1C3   CC3161    0.140  !
ATOM 1H3   HCA1      0.090  !
ATOM 1O3   OC311    -0.650  !
ATOM 1HO3  HCP1      0.420  !
GROU
ATOM 1C4   CC3161    0.140
ATOM 1H4   HCA1      0.090
ATOM 1O4   OC311    -0.650
ATOM 1HO4  HCP1      0.420
GROU
ATOM 1C6   CC321     0.050
ATOM 1H61  HCA2      0.090
ATOM 1H62  HCA2      0.090
ATOM 1O6   OC311    -0.650
ATOM 1HO6  HCP1      0.420
GROU                        ! AGLC
ATOM 2C1   CC3162    0.160  !
ATOM 2H1   HCA1      0.090  !
ATOM 2S1   SG311    -0.100  !
ATOM 2C5   CC3163    0.110  !
ATOM 2H5   HCA1      0.090  !
ATOM 2O5   OC3C61   -0.400  !
GROU                        !
ATOM 2C2   CC3161    0.140  !
ATOM 2H2   HCA1      0.090  !
ATOM 2O2   OC311    -0.650  !
ATOM 2HO2  HCP1      0.420  !
GROU                        !
ATOM 2C3   CC3161    0.140  !
ATOM 2H3   HCA1      0.090  !
ATOM 2O3   OC311    -0.650  !
ATOM 2HO3  HCP1      0.420  !
GROU
ATOM 2C4   CC3161    0.090  !
ATOM 2H4   HCA1      0.090
ATOM 2O4   OC301    -0.360  !
GROU
ATOM 2C6   CC321     0.050
ATOM 2H61  HCA2      0.090
ATOM 2H62  HCA2      0.090
ATOM 2O6   OC311    -0.650
ATOM 2HO6  HCP1      0.420
GROUP
ATOM C1    CTL2     -0.13 !
ATOM H11   HAL2      0.09 !
ATOM H12   HAL2      0.09 !
GROUP
ATOM C2    CTL2     -0.18 !
ATOM H21   HAL2      0.09 !
ATOM H22   HAL2      0.09 !
GROUP
ATOM C3    CTL2     -0.18 !
ATOM H31   HAL2      0.09 !
ATOM H32   HAL2      0.09 !
GROUP
ATOM C4    CTL2     -0.18 !
ATOM H41   HAL2      0.09 !
ATOM H42   HAL2      0.09 !
GROUP
ATOM C5    CTL2     -0.18 !
ATOM H51   HAL2      0.09 !
ATOM H52   HAL2      0.09 !
GROUP
ATOM C6    CTL2     -0.18 !
ATOM H61   HAL2      0.09 !
ATOM H62   HAL2      0.09 !
GROUP
ATOM C7    CTL2     -0.18 !
ATOM H71   HAL2      0.09 !
ATOM H72   HAL2      0.09 !
GROUP
ATOM C8    CTL2    -0.18 !
ATOM H81   HAL2     0.09 !
ATOM H82   HAL2     0.09 !
GROUP
ATOM C9    CTL3    -0.27 !
ATOM H91   HAL3     0.09 !
ATOM H92   HAL3     0.09 !
ATOM H93   HAL3     0.09 !


BOND 1C1   1H1        1C1   1O5        1C1   1C2
BOND 1C2   1H2        1C2   1O2        1O2   1HO2       1C2   1C3        1C3   1H3
BOND 1C3   1O3        1O3   1HO3       1C3   1C4        1C4   1H4        1C4   1O4
BOND 1O4   1HO4       1C4   1C5        1C5   1H5        1C5   1C6        1C6   1H61
BOND 1C6   1H62       1C6   1O6        1O6   1HO6       1C5   1O5
BOND 2O4  1C1         2C1   2S1        2C1   2H1
BOND 2C1   2O5        2C1   2C2
BOND 2C2   2H2        2C2   2O2        2O2   2HO2       2C2   2C3        2C3   2H3
BOND 2C3   2O3        2O3   2HO3       2C3   2C4        2C4   2H4        2C4   2O4
BOND 2C4   2C5        2C5   2H5        2C5   2C6        2C6   2H61
BOND 2C6   2H62       2C6   2O6        2O6   2HO6       2C5   2O5
BOND 2S1  C1     C1   C2  
BOND C2   C3     C3   C4  
BOND C4   C5     C5   C6  
BOND C6   C7     C7   C8  C8   C9  
BOND C1   H11  C1   H12
BOND C2   H21  C2   H22
BOND C3   H31  C3   H32
BOND C4   H41  C4   H42
BOND C5   H51  C5   H52
BOND C6   H61  C6   H62
BOND C7   H71  C7   H72
BOND C8   H81  C8   H82 
BOND C9   H91  C9   H92  C9   H93

!    I    J    K    L      R(IK)   T(IKJ)    PHI   T(JKL)   R(KL)
IC   1O2   1C3  *1C2   1H2     1.4293  114.98 -108.39  100.80   1.0662
IC   1O2   1C1  *1C2   1C3     1.4293  117.26 -138.07  113.63   1.4880
IC   1O3   1C4  *1C3   1H3     1.4122  110.86  120.36  107.49   1.1219
IC   1O3   1C2  *1C3   1C4     1.4122  109.00  121.20  109.13   1.5315
IC   1O4   1C5  *1C4   1H4     1.4206  109.25 -124.20  109.65   1.1311
IC   1O4   1C3  *1C4   1C5     1.4206  103.58 -118.81  114.40   1.5087
IC   1C6   1O5  *1C5   1H5     1.4718  112.19  113.05  108.36   1.1212
IC   1C6   1C4  *1C5   1O5     1.4718  112.04  128.71  113.93   1.4175
IC   1O6  1H62  *1C6  1H61     1.3851  111.30 -112.76  100.96   1.1590
IC   1O6   1C5  *1C6  1H62     1.3851  110.28 -128.49  116.95   1.1067
IC   1O5   1C1   1C2  1C3     1.4351  112.62   51.83  113.63   1.4880
IC   1C1   1C2   1C3  1C4     1.5516  113.63  -48.48  109.13   1.5315
IC   1C2   1C3   1C4  1C5     1.4880  109.13   47.85  114.40   1.5087
IC   1C3   1C4   1C5  1O5     1.5315  114.40  -49.84  113.93   1.4175
IC   1C4   1C5   1O5  1C1     1.5087  113.93   51.43  114.13   1.4351
IC   1C5   1O5   1C1  1C2     1.4175  114.13  -51.82  112.62   1.5516
IC   1C4   1C5   1C6  1O6     1.5087  112.04 -173.06  110.28   1.3851
IC   1C1   1C2   1O2  1HO2     1.5516  117.26  -50.05  114.32   0.9181
IC   1C2   1C3   1O3  1HO3     1.4880  109.00  -28.48  103.99   0.9971
IC   1C3   1C4   1O4  1HO4     1.5315  103.58   55.55  110.36   0.9685
IC   1C5   1C6   1O6  1HO6     1.4718  110.28 -101.06  108.67   0.9667
IC   2C3  2C4  2O4  1C1    1.5010  117.73   72.71  118.66   1.4036  ! psi
IC   2C4  2O4  1C1  1O5    1.4919  118.66   48.64  109.48   1.4570  ! phi
IC   1O5  2O4 *1C1  1C2    1.4570  109.48  124.57  110.72   1.5065
IC   1O5  2O4 *1C1  1H1    1.4570  109.48 -116.61  107.55   1.1057
IC   2S1   2C2  *2C1   2H1     1.4077  108.33 -123.34  103.67   1.1200
IC   2S1   2O5  *2C1   2C2     1.4077  108.39 -119.83  112.62   1.5516
IC   2O2   2C3  *2C2   2H2     1.4293  114.98 -108.39  100.80   1.0662
IC   2O2   2C1  *2C2   2C3     1.4293  117.26 -138.07  113.63   1.4880
IC   2O3   2C4  *2C3   2H3     1.4122  110.86  120.36  107.49   1.1219
IC   2O3   2C2  *2C3   2C4     1.4122  109.00  121.20  109.13   1.5315
IC   2O4   2C5  *2C4   2H4     1.4206  109.25 -124.20  109.65   1.1311
IC   2O4   2C3  *2C4   2C5     1.4206  103.58 -118.81  114.40   1.5087
IC   2C6   2O5  *2C5   2H5     1.4718  112.19  113.05  108.36   1.1212
IC   2C6   2C4  *2C5   2O5     1.4718  112.04  128.71  113.93   1.4175
IC   2O6  2H62  *2C6  2H61     1.3851  111.30 -112.76  100.96   1.1590
IC   2O6   2C5  *2C6  2H62     1.3851  110.28 -128.49  116.95   1.1067
IC   2O5   2C1   2C2   2C3     1.4351  112.62   51.83  113.63   1.4880
IC   2C1   2C2   2C3   2C4     1.5516  113.63  -48.48  109.13   1.5315
IC   2C2   2C3   2C4   2C5     1.4880  109.13   47.85  114.40   1.5087
IC   2C3   2C4   2C5   2O5     1.5315  114.40  -49.84  113.93   1.4175
IC   2C4   2C5   2O5   2C1     1.5087  113.93   51.43  114.13   1.4351
IC   2C5   2O5   2C1   2C2     1.4175  114.13  -51.82  112.62   1.5516
IC   2C4   2C5   2C6   2O6     1.5087  112.04 -173.06  110.28   1.3851
IC   2C1   2C2   2O2  2HO2     1.5516  117.26  -50.05  114.32   0.9181
IC   2C2   2C3   2O3  2HO3     1.4880  109.00  -28.48  103.99   0.9971
!IC   2C3   2C4   2O4  2HO4     1.5315  103.58   55.55  110.36   0.9685
IC   2C5   2C6   2O6  2HO6     1.4718  110.28 -101.06  108.67   0.9667
IC   2O5   2C1   2S1   C1      1.4302  103.27  120.00  111.36   1.4262
IC   2C1   2S1   C1    C2      1.4465  111.36 -171.80  110.89   1.5408
IC   2S1   C1    C2    C3      1.4262  110.89 -178.19  111.72   1.5390
IC   C1    C2    C3    C4      1.5408  111.72  174.29  118.38   1.4860
IC   C2    C3    C4    C5      1.5390  118.38 -178.01  117.15   1.5882
IC   C3    C4    C5    C6      1.4860  117.15  176.92  116.91   1.5223
IC   C4    C5    C6    C7      1.5882  116.91  166.99  109.72   1.5200
IC   C5    C6    C7    C8      1.5223  109.72 -162.31  108.36   1.5091
IC   C6    C7    C8    C9      1.5882  116.91  166.99  109.72   1.5200
IC   C2    2S1   *C1   H11   1.5408  110.89 -129.38  114.34   1.1088
IC   C2    2S1   *C1   H12   1.5408  110.89  108.27  111.44   1.1435
IC   C3    C1    *C2   H21   1.5390  111.72 -123.94  112.56   1.1329
IC   C3    C1    *C2   H22   1.5390  111.72  116.28  109.75   1.1147
IC   C4    C2    *C3   H31   1.4860  118.38 -120.46  104.87   1.1356
IC   C4    C2    *C3   H32   1.4860  118.38  116.67  103.64   1.1033
IC   C5    C3    *C4   H41   1.5882  117.15 -116.87  110.32   1.1073
IC   C5    C3    *C4   H42   1.5882  117.15  122.70  106.80   1.0580
IC   C6    C4    *C5   H51   1.5223  116.91 -119.49   97.60   1.1005
IC   C6    C4    *C5   H52   1.5223  116.91  124.24  109.65   1.1031
IC   C7    C5    *C6   H61   1.5200  109.72 -119.08  113.08   1.1315
IC   C7    C5    *C6   H62   1.5200  109.72  120.58  116.49   1.1004
IC   C8    C6    *C7   H71   1.5091  108.36 -122.67   97.37   1.1727
IC   C8    C6    *C7   H72   1.5091  108.36  126.14  108.14   1.1445
IC   C9    C7    *C8   H81   1.5200  109.72 -119.08  113.08   1.1315
IC   C9    C7    *C8   H82   1.5200  109.72  120.58  116.49   1.1004
IC   C7    C8     C9   H91   1.5200  108.36   67.85  108.61   1.0625
IC   H91   C8    *C9   H92   1.0625  108.61 -118.96  114.90   1.1259
IC   H91   C8    *C9   H93   1.0625  108.61  126.50  111.01   1.1613
PATC FIRS NONE LAST NONE

RESI BNTM             0.000  ! Nonyl-beta-D-thiomaltoside
!
GROU                        !
ATOM 1C1   CC3162    0.290  ! AGLC 4C1 alpha-D-glucose
ATOM 1H1   HCA1      0.090  !
ATOM 1C5   CC3163    0.110  !
ATOM 1H5   HCA1      0.090  !
ATOM 1O5   OC3C61   -0.400  !
GROU                        !
ATOM 1C2   CC3161    0.140  !
ATOM 1H2   HCA1      0.090  !
ATOM 1O2   OC311    -0.650  !
ATOM 1HO2  HCP1      0.420  !
GROU                        !
ATOM 1C3   CC3161    0.140  !
ATOM 1H3   HCA1      0.090  !
ATOM 1O3   OC311    -0.650  !
ATOM 1HO3  HCP1      0.420  !
GROU
ATOM 1C4   CC3161    0.140
ATOM 1H4   HCA1      0.090
ATOM 1O4   OC311    -0.650
ATOM 1HO4  HCP1      0.420
GROU
ATOM 1C6   CC321     0.050
ATOM 1H61  HCA2      0.090
ATOM 1H62  HCA2      0.090
ATOM 1O6   OC311    -0.650
ATOM 1HO6  HCP1      0.420
!                           ! 
GROU                        ! BGLC
ATOM 2C1   CC3162    0.160  !
ATOM 2H1   HCA1      0.090  !
ATOM 2S1   SG311    -0.100  !
ATOM 2C5   CC3163    0.110  !
ATOM 2H5   HCA1      0.090  !
ATOM 2O5   OC3C61   -0.400  !
GROU                        !
ATOM 2C2   CC3161    0.140  !
ATOM 2H2   HCA1      0.090  !
ATOM 2O2   OC311    -0.650  !
ATOM 2HO2  HCP1      0.420  !
GROU                        !
ATOM 2C3   CC3161    0.140  !
ATOM 2H3   HCA1      0.090  !
ATOM 2O3   OC311    -0.650  !
ATOM 2HO3  HCP1      0.420  !
GROU
ATOM 2C4   CC3161    0.090  !
ATOM 2H4   HCA1      0.090
ATOM 2O4   OC301    -0.360  !
GROU
ATOM 2C6   CC321     0.050
ATOM 2H61  HCA2      0.090
ATOM 2H62  HCA2      0.090
ATOM 2O6   OC311    -0.650
ATOM 2HO6  HCP1      0.420
!
GROUP
ATOM C1    CTL2     -0.13 !
ATOM H11   HAL2      0.09 !
ATOM H12   HAL2      0.09 !
GROUP
ATOM C2    CTL2     -0.18 !
ATOM H21   HAL2      0.09 !
ATOM H22   HAL2      0.09 !
GROUP
ATOM C3    CTL2     -0.18 !
ATOM H31   HAL2      0.09 !
ATOM H32   HAL2      0.09 !
GROUP
ATOM C4    CTL2     -0.18 !
ATOM H41   HAL2      0.09 !
ATOM H42   HAL2      0.09 !
GROUP
ATOM C5    CTL2     -0.18 !
ATOM H51   HAL2      0.09 !
ATOM H52   HAL2      0.09 !
GROUP
ATOM C6    CTL2     -0.18 !
ATOM H61   HAL2      0.09 !
ATOM H62   HAL2      0.09 !
GROUP
ATOM C7    CTL2     -0.18 !
ATOM H71   HAL2      0.09 !
ATOM H72   HAL2      0.09 !
GROUP
ATOM C8    CTL2    -0.18 !
ATOM H81   HAL2     0.09 !
ATOM H82   HAL2     0.09 !
GROUP
ATOM C9    CTL3    -0.27 !
ATOM H91   HAL3     0.09 !
ATOM H92   HAL3     0.09 !
ATOM H93   HAL3     0.09 !

BOND 1C1   1H1        1C1   1O5        1C1   1C2
BOND 1C2   1H2        1C2   1O2        1O2   1HO2       1C2   1C3        1C3   1H3
BOND 1C3   1O3        1O3   1HO3       1C3   1C4        1C4   1H4        1C4   1O4
BOND 1O4   1HO4       1C4   1C5        1C5   1H5        1C5   1C6        1C6   1H61
BOND 1C6   1H62       1C6   1O6        1O6   1HO6       1C5   1O5
BOND 2O4  1C1         2C1   2S1        2C1   2H1
BOND 2C1   2O5        2C1   2C2
BOND 2C2   2H2        2C2   2O2        2O2   2HO2       2C2   2C3        2C3   2H3
BOND 2C3   2O3        2O3   2HO3       2C3   2C4        2C4   2H4        2C4   2O4
BOND 2C4   2C5        2C5   2H5        2C5   2C6        2C6   2H61
BOND 2C6   2H62       2C6   2O6        2O6   2HO6       2C5   2O5
BOND 2S1  C1     C1   C2  
BOND C2   C3     C3   C4  
BOND C4   C5     C5   C6  
BOND C6   C7     C7   C8  C8  C9
BOND C1   H11  C1   H12
BOND C2   H21  C2   H22
BOND C3   H31  C3   H32
BOND C4   H41  C4   H42
BOND C5   H51  C5   H52
BOND C6   H61  C6   H62
BOND C7   H71  C7   H72
BOND C8   H81  C8   H82  
BOND C9   H91  C9   H92  C9   H93

!    I    J    K    L      R(IK)   T(IKJ)    PHI   T(JKL)   R(KL)
IC   1O2   1C3  *1C2   1H2     1.4293  114.98 -108.39  100.80   1.0662
IC   1O2   1C1  *1C2   1C3     1.4293  117.26 -138.07  113.63   1.4880
IC   1O3   1C4  *1C3   1H3     1.4122  110.86  120.36  107.49   1.1219
IC   1O3   1C2  *1C3   1C4     1.4122  109.00  121.20  109.13   1.5315
IC   1O4   1C5  *1C4   1H4     1.4206  109.25 -124.20  109.65   1.1311
IC   1O4   1C3  *1C4   1C5     1.4206  103.58 -118.81  114.40   1.5087
IC   1C6   1O5  *1C5   1H5     1.4718  112.19  113.05  108.36   1.1212
IC   1C6   1C4  *1C5   1O5     1.4718  112.04  128.71  113.93   1.4175
IC   1O6  1H62  *1C6  1H61     1.3851  111.30 -112.76  100.96   1.1590
IC   1O6   1C5  *1C6  1H62     1.3851  110.28 -128.49  116.95   1.1067
IC   1O5   1C1   1C2  1C3     1.4351  112.62   51.83  113.63   1.4880
IC   1C1   1C2   1C3  1C4     1.5516  113.63  -48.48  109.13   1.5315
IC   1C2   1C3   1C4  1C5     1.4880  109.13   47.85  114.40   1.5087
IC   1C3   1C4   1C5  1O5     1.5315  114.40  -49.84  113.93   1.4175
IC   1C4   1C5   1O5  1C1     1.5087  113.93   51.43  114.13   1.4351
IC   1C5   1O5   1C1  1C2     1.4175  114.13  -51.82  112.62   1.5516
IC   1C4   1C5   1C6  1O6     1.5087  112.04 -173.06  110.28   1.3851
IC   1C1   1C2   1O2  1HO2     1.5516  117.26  -50.05  114.32   0.9181
IC   1C2   1C3   1O3  1HO3     1.4880  109.00  -28.48  103.99   0.9971
IC   1C3   1C4   1O4  1HO4     1.5315  103.58   55.55  110.36   0.9685
IC   1C5   1C6   1O6  1HO6     1.4718  110.28 -101.06  108.67   0.9667
IC   2C3  2C4  2O4  1C1    1.5010  117.73   72.71  118.66   1.4036  ! psi
IC   2C4  2O4  1C1  1O5    1.4919  118.66   48.64  109.48   1.4570  ! phi
IC   1O5  2O4 *1C1  1C2    1.4570  109.48  124.57  110.72   1.5065
IC   1O5  2O4 *1C1  1H1    1.4570  109.48 -116.61  107.55   1.1057
IC   2S1   2C2  *2C1   2H1     1.3899  110.90  120.10  104.58   1.0836
IC   2S1   2O5  *2C1   2C2     1.3899  108.62  122.10  110.88   1.5316
IC   2O2   2C3  *2C2   2H2     1.4594  108.12 -118.78  111.06   1.1375
IC   2O2   2C1  *2C2   2C3     1.4594  115.65 -125.60  113.28   1.4983
IC   2O3   2C4  *2C3   2H3     1.4071  113.48  122.06  103.39   1.0895
IC   2O3   2C2  *2C3   2C4     1.4071  108.48  124.18  109.26   1.5497
IC   2O4   2C5  *2C4   2H4     1.3940  111.12 -110.35  108.66   1.0857
IC   2O4   2C3  *2C4   2C5     1.3940  112.77 -129.39  115.62   1.5530
IC   2C6   2O5  *2C5   2H5     1.5597  111.17  120.85  110.98   1.1092
IC   2C6   2C4  *2C5   2O5     1.5597  109.90  122.92  110.30   1.4512
IC   2O6   2H62 *2C6   2H61    1.4589  116.11 -112.93  103.57   1.1467
IC   2O6   2C5  *2C6   2H62    1.4589  109.41 -135.95  118.22   1.0853
IC   2O5   2C1   2C2   2C3     1.4620  110.88   57.82  113.28   1.4983
IC   2C1   2C2   2C3   2C4     1.5316  113.28  -48.40  109.26   1.5497
IC   2C2   2C3   2C4   2C5     1.4983  109.26   45.07  115.62   1.5530
IC   2C3   2C4   2C5   2O5     1.5497  115.62  -49.19  110.30   1.4512
IC   2C4   2C5   2O5   2C1     1.5530  110.30   56.36  112.12   1.4620
IC   2C5   2O5   2C1   2C2     1.4512  112.12  -61.39  110.88   1.5316
IC   2C4   2C5   2C6   2O6     1.5530  109.90 -177.46  109.41   1.4589
IC   2C1   2C2   2O2   2HO2    1.5316  115.65  135.41  116.81   0.9527
IC   2C2   2C3   2O3   2HO3    1.4983  108.48  -71.46  120.86   0.9441
!IC   2C3   2C4   2O4   2HO4    1.5497  112.77   47.45  109.31   0.9911
IC   2C5   2C6   2O6   2HO6    1.5597  109.41  -54.60  118.82   0.95210
IC   2O5   2C1   2S1   C1      1.4302  103.27  -83.30  111.36   1.4262
IC   2C1   2S1   C1    C2      1.4465  111.36 -171.80  110.89   1.5408
IC   2S1   C1    C2    C3      1.4262  110.89 -178.19  111.72   1.5390
IC   C1    C2    C3    C4      1.5408  111.72  174.29  118.38   1.4860
IC   C2    C3    C4    C5      1.5390  118.38 -178.01  117.15   1.5882
IC   C3    C4    C5    C6      1.4860  117.15  176.92  116.91   1.5223
IC   C4    C5    C6    C7      1.5882  116.91  166.99  109.72   1.5200
IC   C5    C6    C7    C8      1.5223  109.72 -162.31  108.36   1.5091
IC   C6    C7    C8    C9      1.4860  117.15  176.92  116.91   1.5223
IC   C2    2S1   *C1   H11   1.5408  110.89 -129.38  114.34   1.1088
IC   C2    2S1   *C1   H12   1.5408  110.89  108.27  111.44   1.1435
IC   C3    C1    *C2   H21   1.5390  111.72 -123.94  112.56   1.1329
IC   C3    C1    *C2   H22   1.5390  111.72  116.28  109.75   1.1147
IC   C4    C2    *C3   H31   1.4860  118.38 -120.46  104.87   1.1356
IC   C4    C2    *C3   H32   1.4860  118.38  116.67  103.64   1.1033
IC   C5    C3    *C4   H41   1.5882  117.15 -116.87  110.32   1.1073
IC   C5    C3    *C4   H42   1.5882  117.15  122.70  106.80   1.0580
IC   C6    C4    *C5   H51   1.5223  116.91 -119.49   97.60   1.1005
IC   C6    C4    *C5   H52   1.5223  116.91  124.24  109.65   1.1031
IC   C7    C5    *C6   H61   1.5200  109.72 -119.08  113.08   1.1315
IC   C7    C5    *C6   H62   1.5200  109.72  120.58  116.49   1.1004
IC   C8    C6    *C7   H71   1.5091  108.36 -122.67   97.37   1.1727
IC   C8    C6    *C7   H72   1.5091  108.36  126.14  108.14   1.1445
IC   C9    C7    *C8   H81   1.5223  116.91 -119.49   97.60   1.1005
IC   C9    C7    *C8   H82   1.5223  116.91  124.24  109.65   1.1031
IC   C7    C8     C9   H91   1.5200  108.36   67.85  108.61   1.0625
IC   H91   C8    *C9   H92   1.0625  108.61 -118.96  114.90   1.1259
IC   H91   C8    *C9   H93   1.0625  108.61  126.50  111.01   1.1613
PATC FIRS NONE LAST NONE

RESI ADTM             0.000  ! decyl-alpha-D-thiomaltoside
!
GROU                        !
ATOM 1C1   CC3162    0.290  ! AGLC 4C1 alpha-D-glucose
ATOM 1H1   HCA1      0.090  !
ATOM 1C5   CC3163    0.110  !
ATOM 1H5   HCA1      0.090  !
ATOM 1O5   OC3C61   -0.400  !
GROU                        !
ATOM 1C2   CC3161    0.140  !
ATOM 1H2   HCA1      0.090  !
ATOM 1O2   OC311    -0.650  !
ATOM 1HO2  HCP1      0.420  !
GROU                        !
ATOM 1C3   CC3161    0.140  !
ATOM 1H3   HCA1      0.090  !
ATOM 1O3   OC311    -0.650  !
ATOM 1HO3  HCP1      0.420  !
GROU
ATOM 1C4   CC3161    0.140
ATOM 1H4   HCA1      0.090
ATOM 1O4   OC311    -0.650
ATOM 1HO4  HCP1      0.420
GROU
ATOM 1C6   CC321     0.050
ATOM 1H61  HCA2      0.090
ATOM 1H62  HCA2      0.090
ATOM 1O6   OC311    -0.650
ATOM 1HO6  HCP1      0.420
GROU                        ! AGLC
ATOM 2C1   CC3162    0.160  !
ATOM 2H1   HCA1      0.090  !
ATOM 2S1   SG311    -0.100  !
ATOM 2C5   CC3163    0.110  !
ATOM 2H5   HCA1      0.090  !
ATOM 2O5   OC3C61   -0.400  !
GROU                        !
ATOM 2C2   CC3161    0.140  !
ATOM 2H2   HCA1      0.090  !
ATOM 2O2   OC311    -0.650  !
ATOM 2HO2  HCP1      0.420  !
GROU                        !
ATOM 2C3   CC3161    0.140  !
ATOM 2H3   HCA1      0.090  !
ATOM 2O3   OC311    -0.650  !
ATOM 2HO3  HCP1      0.420  !
GROU
ATOM 2C4   CC3161    0.090  !
ATOM 2H4   HCA1      0.090
ATOM 2O4   OC301    -0.360  !
GROU
ATOM 2C6   CC321     0.050
ATOM 2H61  HCA2      0.090
ATOM 2H62  HCA2      0.090
ATOM 2O6   OC311    -0.650
ATOM 2HO6  HCP1      0.420
GROUP
ATOM C1    CTL2     -0.13 !
ATOM H11   HAL2      0.09 !
ATOM H12   HAL2      0.09 !
GROUP
ATOM C2    CTL2     -0.18 !
ATOM H21   HAL2      0.09 !
ATOM H22   HAL2      0.09 !
GROUP
ATOM C3    CTL2     -0.18 !
ATOM H31   HAL2      0.09 !
ATOM H32   HAL2      0.09 !
GROUP
ATOM C4    CTL2     -0.18 !
ATOM H41   HAL2      0.09 !
ATOM H42   HAL2      0.09 !
GROUP
ATOM C5    CTL2     -0.18 !
ATOM H51   HAL2      0.09 !
ATOM H52   HAL2      0.09 !
GROUP
ATOM C6    CTL2     -0.18 !
ATOM H61   HAL2      0.09 !
ATOM H62   HAL2      0.09 !
GROUP
ATOM C7    CTL2     -0.18 !
ATOM H71   HAL2      0.09 !
ATOM H72   HAL2      0.09 !
GROUP
ATOM C8    CTL2     -0.18 !
ATOM H81   HAL2      0.09 !
ATOM H82   HAL2      0.09 !
GROUP
[truncated: 658,036 more chars]
