# Supplementary material for: Solvent Channels and Electric Fields Guide Proton Delivery to the Active Site of Heme Peroxidases
Source: Angew Chem Int Ed Engl. 2025 Sep 21;64(50):e202515743. doi: 10.1002/anie.202515743 (PMC12684355; doi:10.1002/anie.202515743)
Supplement: Supplementary file 7 — Supporting Information [file ANIE-64-e202515743-s009.zip › qmmm_si/Neutral_Arg38/tau1_m4/toppar/toppar_all36_label_fluorophore.str]

read rtf card append
* Topology files
*
   31   1

!! For btnpyr_ia LAB2
MASS    -1 C2O1X  12.01100 
MASS    -1 HGA1X  1.008000 
MASS    -1 S250X  32.06000 
MASS    -1 CC51X  12.01100 
MASS    -1 N253X  14.00700 
MASS    -1 CRC1X  12.01100 
MASS    -1 C311X  12.01100 
MASS    -1 N2S1X  14.00700 
MASS    -1 C253X  12.01100 
MASS    -1 C331X  12.01100 
MASS    -1 HGP1X  1.008000 
MASS    -1 CC52X  12.01100 
MASS    -1 HG61X  1.008000 
MASS    -1 HGA2X  1.008000 
MASS    -1 HGA3X  1.008000 
MASS    -1 O2D1X  15.99900 
MASS    -1 C261X  12.01100 
MASS    -1 S311X  32.06000 
MASS    -1 C321X  12.01100 
MASS    -1 N2S1X0    14.007000
MASS    -1 N2S1X1    14.007000
MASS    -1 C261X0    12.011000
MASS    -1 C261X1    12.011000
MASS    -1 C261X2    12.011000
MASS    -1 C261X3    12.011000
MASS    -1 C2O1X0    12.011000
MASS    -1 S311X0    32.060000
MASS    -1 HGP1X0     1.008000
MASS    -1 HGP1X1     1.008000
MASS    -1 C261X4    12.011000
MASS    -1 C321X0    12.011000
MASS    -1 HGA2X0     1.008000
MASS    -1 HGA2X1     1.008000
MASS    -1 HGA2X2     1.008000
MASS    -1 C321X1    12.011000

! from toppar_all36_spin_fret-lret.str
!! BODIPY
MASS   -1  HC00       1.008000   !OVERLAP
MASS   -1  C3        12.010000
MASS   -1  H1         1.008000
MASS   -1  SS0       32.060000    !OVERLAP
MASS   -1  CA0       12.010000     ! OVERLAP 47
MASS   -1  NA        14.010000
MASS   -1  CC0       12.010000     ! OVERLAP 60
MASS   -1  HA0        1.008000     ! OVERLAP 33
MASS   -1  CD0       12.010000      ! OVERLAP 61
MASS   -1  F         19.000000
MASS   -1  B         10.812000
MASS   -1  NA_0      14.010000
MASS   -1  CC_0      12.010000
MASS   -1  NA_1      14.010000
MASS   -1  CD_0      12.010000
MASS   -1  CA_0      12.010000

!! cy3r
MASS   -1  NG3CA0    14.007000
MASS   -1  CG2RA0    12.011000
MASS   -1  SG3OA0    32.060000
MASS   -1  CG25A0    12.011000
MASS   -1  CG2DA0    12.011000
MASS   -1  CG2DA1    12.011000
MASS   -1  CG2DA2    12.011000
MASS   -1  CG2RA1    12.011000
MASS   -1  CG2RA2    12.011000
MASS   -1  OG2PA0    15.999400
MASS   -1  OG2PA1    15.999400
MASS   -1  CG2RA3    12.011000
MASS   -1  CG2RA4    12.011000
MASS   -1  CG321A    12.011000
MASS   -1  CG324A    12.011000

!! cy3s
MASS   -1  NG3CB0    14.007000
MASS   -1  CG2RB0    12.011000
MASS   -1  SG3OB0    32.060000
MASS   -1  CG25B0    12.011000
MASS   -1  CG2DB0    12.011000
MASS   -1  CG2DB1    12.011000
MASS   -1  CG2DB2    12.011000
MASS   -1  CG2RB1    12.011000
MASS   -1  CG2RB2    12.011000
MASS   -1  SG3OB1    32.060000
MASS   -1  CG2RB3    12.011000
MASS   -1  SG31B0    32.060000
MASS   -1  OG2PB0    15.999400
MASS   -1  CG2RB4    12.011000
MASS   -1  CG2RB5    12.011000
MASS   -1  OG2PB1    15.999400
MASS   -1  CG321B    12.011000
MASS   -1  CG324B    12.011000


!! cy5r
MASS   -1  NG3CC0    14.007000
MASS   -1  CG25C0    12.011000
MASS   -1  CG2DC0    12.011000
MASS   -1  CG2DX1    12.011000
MASS   -1  CG2DX2    12.011000
MASS   -1  CG2DX3    12.011000
MASS   -1  CG2DC4    12.011000
MASS   -1  CG2RX0    12.011000
MASS   -1  CG33C0    12.011000
MASS   -1  OG2PC0    15.999400
MASS   -1  CG2RC1    12.011000
MASS   -1  CG2RC2    12.011000
MASS   -1  CG321C    12.011000
MASS   -1  CG324C    12.011000


!! CY5s
MASS   -1  NG3CD0    14.007000
MASS   -1  CG25D0    12.011000
MASS   -1  CG2DD0    12.011000
MASS   -1  CG2DD1    12.011000
MASS   -1  CG2DD2    12.011000
MASS   -1  CG2DD3    12.011000
MASS   -1  CG2DD4    12.011000
MASS   -1  CG2RD0    12.011000
MASS   -1  CG33D0    12.011000
MASS   -1  HGA2D0     1.008000
MASS   -1  OG2PD0    15.999400
MASS   -1  CG2RD1    12.011000
MASS   -1  CG2RD2    12.011000
MASS   -1  CG321D    12.011000
MASS   -1  CG324D    12.011000

!! Lanthanide ion
MASS   -1  LTI  158.92535 ! Lanthanide ion in LBT loop - Huan

DECL -CA
DECL -C
DECL -O
DECL +N
DECL +HN
DECL +CA
DEFA FIRS NTER LAST CTER
AUTO ANGLES DIHE

RESI  CBPI   0.000
! add cys-btnpr_ia * the radical in a ground state
GROUP
ATOM N    NH1    -0.47  
ATOM HN   H       0.31  
ATOM CA   CT1     0.07  
ATOM HA   HB1     0.09  
GROUP
ATOM C0     C261X     -0.022
ATOM C2     C321X     -0.069
ATOM C3     C321X0     0.017
ATOM C4     C321X     -0.348
ATOM C5     C2O1X      0.661
ATOM N0     N2S1X     -0.586
ATOM C7     C321X      0.167
ATOM C8     C321X      0.007
ATOM C9     C321X     -0.052
ATOM C10    C321X     -0.030
ATOM C11    C311X     -0.295
ATOM C12    C2O1X     -0.487
ATOM N13    N2S1X0    0.114
ATOM N14    N2S1X1   -0.673
ATOM C15    C2O1X      0.624
ATOM C16    C321X1    -0.254
ATOM C17    C321X      0.052
ATOM C18    C321X     -0.242
ATOM C19    C321X      0.414
ATOM C20    CC51X     -0.162
ATOM S      S250X     -0.172
ATOM C22    CC52X     -0.458
ATOM C23    CRC1X     -0.044
ATOM C24    CRC1X      0.035
ATOM H      HGA1X      0.175
ATOM H26    HGA1X      0.095
ATOM O00    O2D1X     -0.535
ATOM H28    HGA1X      0.199
ATOM O29    O2D1X      0.139
ATOM O30    O2D1X     -0.458
ATOM C31    C261X      0.046
ATOM C32    C261X      0.033
ATOM C33    C261X      0.104
ATOM C34    C261X     -0.220
ATOM C35    C261X4    -0.208
ATOM C36    C261X0   -0.229
ATOM C37    C261X1   -0.159
ATOM C38    C261X      0.075
ATOM C39    C261X      0.017
ATOM C40    C261X      0.103
ATOM C41    C261X2   -0.215
ATOM C42    C261X3   -0.208
ATOM C43    C261X     -0.062
ATOM C44    C261X     -0.225
ATOM C45    C261X     -0.208
ATOM N46    N2S1X      0.048
ATOM C47    C2O1X0    0.310
ATOM C48    C321X     -0.340
ATOM SG     S311X0   -0.225
ATOM CB     C321X      0.022
ATOM O51    O2D1X     -0.414
ATOM N53    N253X     -0.416
ATOM N54    N253X     -0.531
ATOM C55    C253X      0.485
ATOM O56    O2D1X     -0.519
ATOM H57    HGA2X0     0.051
ATOM H58    HGA2X      0.051
ATOM H59    HGA2X      0.038
ATOM H60    HGA2X      0.038
ATOM H61    HGA2X      0.102
ATOM H62    HGA2X      0.102
ATOM H63    HGP1X      0.301
ATOM H64    HGA2X      0.020
ATOM H65    HGA2X      0.020
ATOM H66    HGA2X1     0.014
ATOM H67    HGA2X2     0.014
ATOM H68    HGA2X      0.009
ATOM H69    HGA2X      0.009
ATOM H70    HGA2X      0.087
ATOM H71    HGA2X      0.087
ATOM H72    HGP1X0    0.286
ATOM H73    HGP1X1    0.367
ATOM H74    HGA2X      0.106
ATOM H75    HGA2X      0.106
ATOM H76    HGA2X      0.000
ATOM H77    HGA2X      0.000
ATOM H78    HGA2X      0.000
ATOM H79    HGA2X      0.000
ATOM H80    HGA2X      0.001
ATOM H81    HGA2X      0.001
ATOM H82    HGA1X      0.103
ATOM H83    HGA2X      0.233
ATOM H84    HGA2X      0.233
ATOM H85    HG61X      0.154
ATOM H86    HG61X      0.157
ATOM H87    HG61X      0.172
ATOM H88    HG61X      0.122
ATOM H89    HG61X      0.150
ATOM H90    HG61X      0.148
ATOM H91    HG61X      0.108
ATOM H92    HG61X      0.163
ATOM H93    HG61X      0.155
ATOM H94    HGP1X      0.219
ATOM H95    HGA2X      0.172
ATOM H96    HGA2X      0.172
ATOM HB1    HGA2X      0.080
ATOM HB2    HGA2X      0.080
ATOM H102   HGP1X      0.300
ATOM H103   HGP1X      0.393
GROUP
ATOM C    C       0.51
ATOM O    O      -0.51

BOND CA  N    CA  C    N  HN    CA  HA
BOND C  +N    
BOND C0   C2   
BOND C0   C31  
BOND C0   C35  
BOND C2   C3   
BOND C2   H57  
BOND C2   H58  
BOND C3   C4   
BOND C3   H59  
BOND C3   H60  
BOND C5   C4   
BOND C4   H61  
BOND C4   H62  
BOND C5   N0   
BOND C5   O00    
BOND C7   N0   
BOND H63  N0   
BOND C7   C8   
BOND C7   H64  
BOND C7   H65  
BOND C8   C9   
BOND C8   H66  
BOND C8   H67  
BOND C9   C10  
BOND C9   H68  
BOND C9   H69  
BOND C11  C10  
BOND C10  H70  
BOND C10  H71  
BOND C12  C11  
BOND C11  H28  
BOND C11  N46  
BOND C12  N13  
BOND C12  O29  
BOND N13  N14  
BOND H72  N13  
BOND C15  N14  
BOND H73  N14  
BOND C15  C16  
BOND C15  O30  
BOND C16  C17  
BOND C16  H74  
BOND C16  H75  
BOND C17  C18  
BOND C17  H76  
BOND C17  H77  
BOND C18  C19  
BOND C18  H78  
BOND C18  H79  
BOND C19  C20  
BOND C19  H80  
BOND C19  H81  
BOND C20  S    
BOND C20  C24  
BOND C20  H82  
BOND C22  S    
BOND C22  C23  
BOND C22  H83  
BOND C22  H84  
BOND C23  C24  
BOND C23  H    
BOND C23  N54  
BOND C24  H26  
BOND C24  N53  
BOND C31  C32  
BOND C31  C36  
BOND C32  C33  
BOND C32  C39  
BOND C33  C34  
BOND C33  C42  
BOND C34  C35  
BOND C34  H85  
BOND C35  H86  
BOND C36  C37  
BOND C36  H87  
BOND C37  C38  
BOND C37  H88  
BOND C38  C39  
BOND C38  C43  
BOND C39  C40  
BOND C40  C41  
BOND C40  C45  
BOND C41  C42  
BOND C41  H89  
BOND C42  H90  
BOND C43  C44  
BOND C43  H91  
BOND C44  C45  
BOND C44  H92  
BOND C45  H93  
BOND C47  N46  
BOND H94  N46  
BOND C47  C48  
BOND C47  O51  
BOND C48  SG  
BOND C48  H95  
BOND C48  H96  
BOND CB   SG  
BOND CB   CA  
BOND CB   HB1  
BOND CB   HB2  
BOND C55  N53  
BOND H102 N53  
BOND C55  N54  
BOND H103 N54  
BOND C55  O56  
DOUBLE  O  C

IMPR C5   C4   N0   O00    
IMPR N0   C5   C7   H63  
IMPR C12  C11  N13  O29  
IMPR N13  C12  N14  H72  
IMPR N14  C15  N13  H73  
IMPR C15  C16  N14  O30  
IMPR N46  C11  C47  H94  
IMPR C47  C48  N46  O51  
IMPR N -C CA HN  C CA +N O

CMAP -C  N  CA  C   N  CA  C  +N

IC -C   CA   *N   HN    1.3479 123.9300  180.0000 114.7700  0.9982
IC -C   N    CA   C     1.3479 123.9300  180.0000 105.8900  1.5202
IC N    CA   C    +N    1.4533 105.8900  180.0000 118.3000  1.3498
IC +N   CA   *C   O     1.3498 118.3000  180.0000 120.5900  1.2306
IC CA   C    +N   +CA   1.5202 118.3000  180.0000 124.5000  1.4548
IC N    C    *CA  HA    1.4533 105.8900 -116.3400 107.7100  1.0837
IC     C31         C2          *C0         C35        1.4045  122.28 -178.18  118.95   1.3883
IC     C31         C0          C2          C3         1.4045  122.28   76.26  112.86   1.5355
IC     C3          C0          *C2         H57        1.5355  112.86 -122.80  110.40   1.0857
IC     C3          C0          *C2         H58        1.5355  112.86  121.50  108.59   1.0860
IC     C0          C2          C3          C4         1.5174  112.86 -179.06  112.64   1.5290
IC     C4          C2          *C3         H59        1.5290  112.64 -122.06  109.25   1.0868
IC     C4          C2          *C3         H60        1.5290  112.64  121.29  110.21   1.0800
IC     C2          C3          C4          C5         1.5355  112.64  166.40  112.41   1.5203
IC     C5          C3          *C4         H61        1.5203  112.41 -117.65  109.75   1.0879
IC     C5          C3          *C4         H62        1.5203  112.41  124.89  110.89   1.0871
IC     C3          C4          C5          N0         1.5290  112.41  146.93  115.59   1.3521
IC     N0          C4          *C5         O00        1.3521  115.59  177.85  121.49   1.2033
IC     C4          C5          N0          C7         1.5203  115.59  172.85  123.39   1.4506
IC     C7          C5         *N0          H63        1.4506  123.39 -174.84  118.30   0.9943
IC     C5          N0          C7          C8         1.3521  123.39 -118.26  111.81   1.5293
IC     C8          N0          *C7         H64        1.5293  111.81 -122.03  109.52   1.0871
IC     C8          N0          *C7         H65        1.5293  111.81  121.98  106.43   1.0776
IC     N0          C7          C8          C9         1.4506  111.81  176.52  113.97   1.5341
IC     C9          C7          *C8         H66        1.5341  113.97 -122.67  108.78   1.0869
IC     C9          C7          *C8         H67        1.5341  113.97  121.67  108.82   1.0886
IC     C7          C8          C9          C10        1.5293  113.97  -71.06  112.92   1.5309
IC     C10         C8          *C9         H68        1.5309  112.92 -121.72  108.38   1.0854
IC     C10         C8          *C9         H69        1.5309  112.92  122.68  109.85   1.0884
IC     C8          C9          C10         C11        1.5341  112.92 -176.28  113.87   1.5363
IC     C11         C9          *C10        H70        1.5363  113.87 -120.48  110.73   1.0810
IC     C11         C9          *C10        H71        1.5363  113.87  122.34  110.00   1.0884
IC     C9          C10         C11         C12        1.5309  113.87 -171.46  107.88   1.5291
IC     C12         C10         *C11        N46        1.5291  107.88 -125.51  111.10   1.4487
IC     C12         C10         *C11        H28        1.5291  107.88  115.58  110.04   1.0809
IC     C10         C11         C12         N13        1.5363  107.88 -122.97  117.51   1.3682
IC     N13         C11         *C12        O29        1.3682  117.51 -179.64  120.66   1.1953
IC     C11         C12         N13         N14        1.5291  117.51  158.75  117.75   1.3734
IC     N14         C12         *N13        H72        1.3734  117.75 -145.88  119.64   0.9933
IC     C12         N13         N14         C15        1.3682  117.75  -68.49  117.43   1.3754
IC     C15         N13         *N14        H73        1.3754  117.43  145.31  114.01   0.9950
IC     N13         N14         C15         C16        1.3734  117.43  170.36  115.50   1.5152
IC     C16         N14         *C15        O30        1.5152  115.50  175.64  121.35   1.1962
IC     N14         C15         C16         C17        1.3754  115.50 -141.44  112.12   1.5326
IC     C17         C15         *C16        H74        1.5326  112.12 -119.85  106.03   1.0869
IC     C17         C15         *C16        H75        1.5326  112.12  124.59  110.91   1.0865
IC     C15         C16         C17         C18        1.5152  112.12   74.04  113.29   1.5320
IC     C18         C16         *C17        H76        1.5320  113.29 -122.66  108.30   1.0833
IC     C18         C16         *C17        H77        1.5320  113.29  121.62  108.40   1.0866
IC     C16         C17         C18         C19        1.5326  113.29 -174.16  111.82   1.5317
IC     C19         C17         *C18        H78        1.5317  111.82 -121.19  108.96   1.0894
IC     C19         C17         *C18        H79        1.5317  111.82  122.20  110.29   1.0839
IC     C17         C18         C19         C20        1.5320  111.82 -167.96  113.95   1.5320
IC     C20         C18         *C19        H80        1.5320  113.95 -124.21  109.48   1.0854
IC     C20         C18         *C19        H81        1.5320  113.95  120.10  108.79   1.0880
IC     C18         C19         C20         C24        1.5317  113.95 -179.88  115.17   1.5501
IC     C24         C19         *C20        S          1.5501  115.17  118.25  114.54   1.8269
IC     S           C19         *C20        H82        1.8269  114.54  118.89  108.62   1.0849
IC     C19         C20         S           C22        1.5320  114.54  -83.70   91.91   1.8206
IC     C20         S           C22         C23        1.8269   91.91  -34.41  106.43   1.5360
IC     C23         S           *C22        H83        1.5360  106.43 -121.43  108.75   1.0805
IC     C23         S           *C22        H84        1.5360  106.43  120.40  110.69   1.0787
IC     C24         C22         *C23        N54        1.5542  109.93  114.04  114.15   1.4486
IC     C24         C22         *C23        H          1.5542  109.93 -120.83  109.97   1.0856
IC     C23         C20         *C24        N53        1.5542  109.54 -115.24  117.54   1.4420
IC     C23         C20         *C24        H26        1.5542  109.54  119.39  107.48   1.0824
IC     C2          C0          C31         C32        1.5174  122.28 -177.21  119.59   1.4142
IC     C32         C0          *C31        C36        1.4142  119.59  179.88  122.72   1.4499
IC     C0          C31         C32         C39        1.4045  119.59  178.47  120.34   1.4357
IC     C39         C31         *C32        C33        1.4357  120.34 -179.39  120.37   1.4125
IC     C31         C32         C33         C42        1.4142  120.37 -179.96  119.17   1.4462
IC     C42         C32         *C33        C34        1.4462  119.17 -179.84  118.81   1.3875
IC     C0          C31         C36         C37        1.4045  122.72 -178.40  121.97   1.3411
IC     C37         C31         *C36        H87        1.3411  121.97 -179.34  119.07   1.0732
IC     C31         C36         C37         C38        1.4499  121.97   -0.05  121.34   1.4426
IC     C38         C36         *C37        H88        1.4426  121.34  179.67  120.65   1.0757
IC     C38         C32         *C39        C40        1.4104  120.17 -179.40  120.24   1.4126
IC     C32         C39         C40         C45        1.4357  120.24  179.17  119.17   1.3913
IC     C45         C39         *C40        C41        1.3913  119.17 -179.78  118.79   1.4450
IC     C39         C37         *C38        C43        1.4104  118.46 -179.91  121.83   1.3921
IC     C37         C38         C43         C44        1.4426  121.83  179.19  120.28   1.3835
IC     C44         C38         *C43        H91        1.3835  120.28  179.08  119.19   1.0745
IC     C10         C11         N46         C47        1.5363  111.10 -146.52  123.14   1.3558
IC     C47         C11         *N46        H94        1.3558  123.14 -176.76  118.02   0.9959
IC     C11         N46         C47         C48        1.4487  123.14 -176.00  115.35   1.5181
IC     C48         N46         *C47        O51        1.5181  115.35  178.10  123.14   1.1992
IC     N46         C47         C48         SG         1.3558  115.35   80.43  112.00   1.8180
IC     SG          C47         *C48        H95        1.8180  112.00 -118.82  111.56   1.0838
IC     SG          C47         *C48        H96        1.8180  112.00  121.68  108.17   1.0804
IC     C47         C48         SG          CB         1.5181  112.00   69.10  101.12   1.8243
IC     C48         SG          CB          CA         1.8180  101.12 -179.47  109.72   1.5251
IC     CA          SG          *CB         HB1        1.5251  109.72 -120.87  108.31   1.0830
IC     CA          SG          *CB         HB2        1.5251  109.72  121.73  109.22   1.0812
IC     C20         C24         N53         C55        1.5501  117.54  105.50  113.43   1.3641
IC     C55         C24         *N53        H102       1.3641  113.43  180.00  116.00   1.0150
IC     N54         N53         *C55        O56        1.3671  106.91 -179.83  126.32   1.2010
IC     C35         C33         *C34        H85        1.3825  120.51  179.78  119.64   1.0755
IC     C34         C0          *C35        H86        1.3825  121.96  179.98  119.03   1.0764
IC     C42         C40         *C41        H89        1.3379  121.18  179.78  118.28   1.0762
IC     C41         C33         *C42        H90        1.3379  121.33 -179.86  118.08   1.0759
IC     C45         C43         *C44        H92        1.3844  120.45  179.86  119.81   1.0749
IC     C44         C40         *C45        H93        1.3844  120.80 -179.64  119.28   1.0763
IC     SG          CB          CA          HA         1.8243  109.72 -179.30  109.58   1.0854
IC     CB          HA          *CA         N          1.5244  109.14  120.30  107.87   1.4533
IC     N           HA          *CA         C          1.4533  107.87  117.14  108.61   1.5202
IC     C55         C23         *N54        H103       1.3671  112.25  180.00  116.00   1.0150


! from toppar_all36_spin_fret-lret.str
RESI  CBDP  0.000             ! add cys-bodipy
GROUP
ATOM N    NH1    -0.47  
ATOM HN   H       0.31  
ATOM CA   CT1     0.07  
ATOM HA   HB1     0.09  
GROUP
ATOM CB      C3       0.110
ATOM HB1     H1       0.032
ATOM HB2     H1       0.032
ATOM SG      SS0      -0.221
ATOM C2     CA_0     -0.106
ATOM N0     NA_0     -0.035
ATOM C3     CC_0      0.131
ATOM C4     CC0       -0.323
ATOM H5     HA0        0.170
ATOM C5     CD0        0.049
ATOM C6     CA0        0.129
ATOM C7     C3       -0.124
ATOM H6     H1        0.114
ATOM H7     H1        0.114
ATOM C8     CC0        0.049
ATOM C9     CA0       -0.106
ATOM N1     NA_1     -0.035
ATOM C10    CD_0      0.131
ATOM C11    CC0       -0.323
ATOM H8     HA0        0.170
ATOM C12    C3       -0.130
ATOM H9     HC00        0.060
ATOM H10    HC00        0.060
ATOM H11    HC00        0.060
ATOM C13    C3       -0.207
ATOM H12    HC00        0.098
ATOM H13    HC00        0.098
ATOM H14    HC00        0.098
ATOM C14    C3       -0.130
ATOM H15    HC00        0.060
ATOM H16    HC00        0.060
ATOM H17    HC00        0.060
ATOM C15    C3       -0.207
ATOM H18    HC00        0.098
ATOM H19    HC00        0.098
ATOM H20    HC00        0.098
ATOM B1     B         0.516
ATOM F1     F        -0.374
ATOM F2     F        -0.374
GROUP
ATOM C    C       0.51
ATOM O    O      -0.51

BOND CA  N    CA  C    N  HN    CA  HA
BOND C  +N    
BOND CA    CB           	! dist	    1.4996
BOND CB    HB1           	! dist	    1.1208
BOND CB    HB2           	! dist	    1.1180
BOND CB    SG            	! dist	    1.7669
BOND SG    C7           	! dist	    1.7797
BOND C2    N0            	! dist	    1.4440
BOND C2    C5           	! dist	    1.4349
BOND C2    C6           	! dist	    1.4072
BOND N0    C3           	! dist	    1.3945
BOND N0    B1           	! dist	    1.3776
BOND C3    C4           	! dist	    1.4170
BOND C3    C15          	! dist	    1.4706
BOND C4    H5           	! dist	    1.0883
BOND C4    C5           	! dist	    1.4111
BOND C5    C14          	! dist	    1.4631
BOND C6    C7           	! dist	    1.4751
BOND C6    C9           	! dist	    1.4068
BOND C7    H6           	! dist	    1.1203
BOND C7    H7           	! dist	    1.1198
BOND C8    C9           	! dist	    1.4343
BOND C8    C11          	! dist	    1.4106
BOND C8    C12          	! dist	    1.4634
BOND C9    N1           	! dist	    1.4425
BOND N1    C10          	! dist	    1.3937
BOND N1    B1           	! dist	    1.3784
BOND C10   C11          	! dist	    1.4186
BOND C10   C13          	! dist	    1.4702
BOND C11   H8           	! dist	    1.0878
BOND C12   H9           	! dist	    1.1205
BOND C12   H10          	! dist	    1.1184
BOND C12   H11          	! dist	    1.1222
BOND C13   H12          	! dist	    1.1178
BOND C13   H13          	! dist	    1.1198
BOND C13   H14          	! dist	    1.1205
BOND C14   H15          	! dist	    1.1193
BOND C14   H16          	! dist	    1.1198
BOND C14   H17          	! dist	    1.1227
BOND C15   H18          	! dist	    1.1201
BOND C15   H19          	! dist	    1.1198
BOND C15   H20          	! dist	    1.1173
BOND B1    F1            	! dist	    1.3582
BOND B1    F2            	! dist	    1.3582
DOUBLE  O  C

IMPH C6    C5    C2    N0    
IMPH C2    B1    N0     C3   
IMPH C15   C4    C3    N0    
IMPH C3    C5    C4    H5   
IMPH C14   C2    C5    C4   
IMPH C7    C9    C6    C2   
IMPH C12   C9    C8    C11  
IMPH C6    C8    C9    N1   
IMPH C9    B1    N1    C10  
IMPH C13   C11   C10   N1   
IMPH C8    C10   C11   H8   
IMPR N -C CA HN  C CA +N O

CMAP -C  N  CA  C   N  CA  C  +N

IC -C   CA   *N   HN    1.3479 123.9300  180.0000 114.7700  0.9982
IC -C   N    CA   C     1.3479 123.9300  180.0000 105.8900  1.5202
IC N    CA   C    +N    1.4533 105.8900  180.0000 118.3000  1.3498
IC +N   CA   *C   O     1.3498 118.3000  180.0000 120.5900  1.2306
IC CA   C    +N   +CA   1.5202 118.3000  180.0000 124.5000  1.4548
IC N    C    *CA  HA    1.4533 105.8900 -116.3400 107.7100  1.0837
IC   CB    N     *CA    HA     1.5259  109.88 -121.35  108.23   1.0836
IC   H1    N     *CA    C      1.0836  108.23 -116.64  107.53   1.0846
IC   N     CA     CB    SG     1.0864  109.88 -177.03  115.49   1.8194
IC   SG    CA    *CB   HB1    1.8194  115.49  117.67  110.04   1.0838
IC   HB1   CA    *CB   HB2    1.0838  110.04  117.96  110.84   1.0845
IC   CA    CB    SG    C7     1.5259  115.49  -71.39  100.73   1.8287
IC   CB    SG    C7    C6     1.8194  100.73 -171.60  110.73   1.5105
IC   C6    SG    *C7   H6     1.5105  110.73  121.12  108.65   1.0762
IC   C6    SG    *C7   H7     1.5105  110.73 -121.68  109.80   1.0753
IC   SG    C7    C6    C9     1.8287  110.73   89.71  119.45   1.3986
IC   C9    C7    *C6   C2     1.3986  119.45 -179.71  119.30   1.3974
IC   C7    C6    C2    N0     1.5105  119.30  179.59  120.26   1.3951
IC   N0     C6    *C2   C5     1.3951  120.26 -179.91  132.65   1.4231
IC   C6    C2    N0     B1     1.3974  120.26    0.98  126.04   1.5518
IC   B1    C2    *N0    C3     1.5518  126.04  179.20  109.11   1.3194
IC   C2    N0     C3    C15    1.3951  109.11  179.92  123.42   1.4961
IC   C15   N0     *C3   C4     1.4961  123.42 -179.96  109.38   1.4005
IC   C5    C3    *C4   H5     1.3768  108.10  179.83  125.37   1.0718
IC   C7    C6    C9    N1     1.5105  119.45 -179.81  120.27   1.3943
IC   N1    C6    *C9   C8     1.3943  120.27  179.93  132.62   1.4220
IC   B1    C9    *N1   C10    1.5508  126.07 -179.54  109.13   1.3198
IC   C6    C9    C8    C12    1.3986  132.62   -0.09  130.99   1.5040
IC   C12   C9    *C8   C11    1.5040  130.99 -179.81  106.32   1.3772
IC   C10   C8    *C11  H8     1.3998  108.10  179.78  126.51   1.0714
IC   C9    C8    C12   H9     1.4220  130.99   67.77  111.85   1.0863
IC   H9    C8    *C12  H10    1.0863  111.85  118.41  109.17   1.0840
IC   H9    C8    *C12  H11    1.0863  111.85 -122.14  112.06   1.0818
IC   C11   N1    *C10  C13    1.3998  109.34 -179.93  123.47   1.4967
IC   N1    C10   C13   H12    1.3198  123.47 -178.81  109.96   1.0823
IC   H12   C10   *C13  H13    1.0823  109.96  120.52  110.53   1.0833
IC   H12   C10   *C13  H14    1.0823  109.96 -120.53  110.50   1.0824
IC   C4    C2    *C5   C14    1.3768  106.32  179.72  131.00   1.5038
IC   C2    C5    C14   H15    1.4231  131.00   54.12  112.20   1.0819
IC   H15   C5    *C14  H16    1.0819  112.20  119.52  109.14   1.0834
IC   H15   C5    *C14  H17    1.0819  112.20 -122.05  111.77   1.0858
IC   N0     C3    C15   H18    1.3194  123.42  -60.64  110.50   1.0838
IC   H18   C3    *C15  H19    1.0838  110.50  118.98  110.59   1.0829
IC   H18   C3    *C15  H20    1.0838  110.50 -120.49  109.99   1.0831
IC   N1    N0     *B1   F1     1.5508  106.11  119.21  110.12   1.3795
IC   N1    N0     *B1   F2     1.5508  106.11 -119.39  110.25   1.3781


RESI  CY3R -1.000   ! add cys-CY3 in R-config
GROUP
ATOM N    NH1    -0.47  
ATOM HN   H       0.31  
ATOM CA   CT1     0.07  
ATOM HA   HB1     0.09  
GROUP
ATOM HB2    HGA2      0.099
ATOM HB1    HGA2      0.099
ATOM CB     CG321A     0.005
ATOM SG     SG311    -0.202
ATOM HAA1   HGA1      0.173
ATOM HAB2   HGA2      0.095
ATOM HAB1   HGA2      0.095
ATOM HC12   HGA2      0.023
ATOM HC11   HGA2      0.023
ATOM HC22   HGA2      0.000
ATOM HC21   HGA2      0.000
ATOM HYN    HGP1      0.262
ATOM HC42   HGA2      0.097
ATOM HC41   HGA2      0.097
ATOM HC52   HGA2      0.057
ATOM HC51   HGA2      0.057
ATOM HC62   HGA2      0.058
ATOM HC61   HGA2      0.058
ATOM HC72   HGA2      0.055
ATOM HC71   HGA2      0.055
ATOM HC82   HGA2      0.045
ATOM HC81   HGA2      0.045
ATOM HM7    HGR61     0.229
ATOM HM6    HGR61     0.129
ATOM HM4    HGR61     0.206
ATOM HMY3   HGA3      0.085
ATOM HMY2   HGA3      0.085
ATOM HMY1   HGA3      0.085
ATOM HMX3   HGA3      0.085
ATOM HMX2   HGA3      0.085
ATOM HMX1   HGA3      0.085
ATOM HD1    HGA4      0.191
ATOM HD2    HGA4      0.182
ATOM HD3    HGA4      0.172
ATOM HNY3   HGA3      0.086
ATOM HNY2   HGA3      0.086
ATOM HNY1   HGA3      0.086
ATOM HNX3   HGA3      0.086
ATOM HNX2   HGA3      0.086
ATOM HNX1   HGA3      0.086
ATOM HN8    HGR61     0.184
ATOM HN6    HGR61     0.108
ATOM HN5    HGR61     0.193
ATOM HE12   HGA2      0.038
ATOM HE11   HGA2      0.038
ATOM HE23   HGA3      0.059
ATOM HE22   HGA3      0.059
ATOM HE21   HGA3      0.059
ATOM OAD    OG2D1    -0.450
ATOM CAD    CG2RA4    0.344
ATOM CAA    CG3C51   -0.190
ATOM CAB    CG3C52   -0.109
ATOM OAC    OG2D1    -0.421
ATOM CAC    CG2R53    0.329
ATOM NX     NG2R53   -0.037
ATOM CC1    CG321A     0.101
ATOM CC2    CG321A     0.159
ATOM NY     NG2S1    -0.412
ATOM O3     OG2D1    -0.473
ATOM CC3    CG2O1     0.470
ATOM CC4    CG321A    -0.313
ATOM CC5    CG321A    -0.011
ATOM CC6    CG321A    -0.101
ATOM CC7    CG321A    -0.115
ATOM CC8    CG324A     0.104
ATOM NZM    NG2R52   -0.295
ATOM CM8    CG2RX0    0.221
ATOM CM7    CG2R61   -0.419
ATOM CM6    CG2RA3   -0.007
ATOM OM3    OG2P1    -0.511
ATOM OM2    OG2PA1   -0.511
ATOM OM1    OG2P1    -0.511
ATOM SM     SG3O1     0.718
ATOM CM5    CG2R61   -0.058
ATOM CM4    CG2R61   -0.297
ATOM CM3    CG2RX0    0.152
ATOM CMY    CG331    -0.277
ATOM CMX    CG331    -0.277
ATOM CM2    CG3C50    0.156
ATOM CM1    CG2RA1    0.278
ATOM CD1    CG2DA2   -0.360
ATOM CD2    CG2DA1   -0.090
ATOM CD3    CG2DA0   -0.355
ATOM CN1    CG25A0    0.272
ATOM CNY    CG331    -0.310
ATOM CNX    CG331    -0.310
ATOM CN2    CG3C50    0.305
ATOM CN3    CG2RX0    0.027
ATOM CN8    CG2R61   -0.204
ATOM ON3    OG2P1    -0.486
ATOM ON2    OG2PA0   -0.486
ATOM ON1    OG2P1    -0.486
ATOM SN     SG3OA0    0.574
ATOM CN7    CG2RA0   -0.031
ATOM CN6    CG2RA2   -0.001
ATOM CN5    CG2R61   -0.307
ATOM CN4    CG2RX0    0.143
ATOM NZN    NG3CA0   -0.269
ATOM CE1    CG321A     0.147
ATOM CE2    CG331    -0.179
GROUP
ATOM C    C       0.51
ATOM O    O      -0.51

BOND CA  N    CA  C    N  HN    CA  HA
BOND C  +N    
BOND CAB  HAB2 ! 1
BOND CAC  OAC  ! 2
BOND CAC  CAB  ! 1
BOND CB   SG   ! 1
BOND CB   HB1  ! 1
BOND HAB1 CAB  ! 1
BOND CAA  SG   ! 1
BOND CAA  CAB  ! 1
BOND SN   ON3  ! 1
BOND SN   ON1  ! 2
BOND NX   CAC  ! 1
BOND CA   CB   ! 1
BOND CC1  HC11 ! 1
BOND CC1  HC12 ! 1
BOND CC1  NX   ! 1
BOND CNX  HNX1 ! 1
BOND CNX  HNX3 ! 1
BOND CAD  CAA  ! 1
BOND CAD  NX   ! 1
BOND HB2  CB   ! 1
BOND HNX2 CNX  ! 1
BOND CN7  SN   ! 1
BOND HAA1 CAA  ! 1
BOND CN8  HN8  ! 1
BOND CN8  CN7  ! 1
BOND CN6  CN7  ! 2
BOND CN6  HN6  ! 1
BOND CMY  HMY3 ! 1
BOND CMY  HMY1 ! 1
BOND CMY  HMY2 ! 1
BOND ON2  SN   ! 2
BOND OAD  CAD  ! 2
BOND CN3  CN8  ! 2
BOND CN5  CN6  ! 1
BOND CN2  CNX  ! 1
BOND CN2  CN3  ! 1
BOND CC2  CC1  ! 1
BOND CC2  HC22 ! 1
BOND CN4  CN3  ! 1
BOND CN4  CN5  ! 2
BOND HN5  CN5  ! 1
BOND HC21 CC2  ! 1
BOND NZN  CN4  ! 1
BOND CN1  CN2  ! 1
BOND CN1  NZN  ! 1
BOND SM   OM3  ! 1
BOND SM   OM1  ! 2
BOND CM4  HM4  ! 1
BOND CM2  CMY  ! 1
BOND CE1  HE12 ! 1
BOND CE1  NZN  ! 1
BOND CE1  HE11 ! 1
BOND CNY  CN2  ! 1
BOND CNY  HNY1 ! 1
BOND NY   CC2  ! 1
BOND CD2  HD2  ! 1
BOND CD3  CN1  ! 2
BOND CD3  CD2  ! 1
BOND HYN  NY   ! 1
BOND HNY2 CNY  ! 1
BOND CM3  CM4  ! 2
BOND CM3  CM2  ! 1
BOND CM5  SM   ! 1
BOND CM5  CM4  ! 1
BOND HD3  CD3  ! 1
BOND CC3  NY   ! 1
BOND CC3  O3   ! 2
BOND CD1  CD2  ! 2
BOND CM1  CM2  ! 1
BOND CM1  CD1  ! 1
BOND CMX  CM2  ! 1
BOND CMX  HMX2 ! 1
BOND CMX  HMX1 ! 1
BOND CC5  HC51 ! 1
BOND CC5  HC52 ! 1
BOND CC7  HC71 ! 1
BOND CC7  HC72 ! 1
BOND OM2  SM   ! 2
BOND HNY3 CNY  ! 1
BOND HD1  CD1  ! 1
BOND CM8  CM3  ! 1
BOND CM6  CM5  ! 2
BOND NZM  CM1  ! 2
BOND NZM  CM8  ! 1
BOND HM6  CM6  ! 1
BOND CM7  CM8  ! 2
BOND CM7  CM6  ! 1
BOND CC4  CC3  ! 1
BOND CC4  CC5  ! 1
BOND CE2  CE1  ! 1
BOND CC6  CC5  ! 1
BOND CC6  CC7  ! 1
BOND HE23 CE2  ! 1
BOND HMX3 CMX  ! 1
BOND CC8  CC7  ! 1
BOND CC8  NZM  ! 1
BOND HE21 CE2  ! 1
BOND HC42 CC4  ! 1
BOND HM7  CM7  ! 1
BOND HE22 CE2  ! 1
BOND HC62 CC6  ! 1
BOND HC82 CC8  ! 1
BOND HC41 CC4  ! 1
BOND HC61 CC6  ! 1
BOND HC81 CC8  ! 1
DOUBLE  O  C

IMPR CAD    CAA    NX     OAD    
IMPR CAC    CAB    NX     OAC    
IMPR CC3    CC4    NY     O3     
IMPR N -C CA HN  C CA +N O

CMAP -C  N  CA  C   N  CA  C  +N

IC -C   CA   *N   HN    1.3479 123.9300  180.0000 114.7700  0.9982
IC -C   N    CA   C     1.3479 123.9300  180.0000 105.8900  1.5202
IC N    CA   C    +N    1.4533 105.8900  180.0000 118.3000  1.3498
IC +N   CA   *C   O     1.3498 118.3000  180.0000 120.5900  1.2306
IC CA   C    +N   +CA   1.5202 118.3000  180.0000 124.5000  1.4548
IC N    C    *CA  HA    1.4533 105.8900 -116.3400 107.7100  1.0837
IC     CB         HA         *CA        N          1.5244  109.14  120.30  107.87   1.4533
IC     N          HA         *CA        C          1.4533  107.87  117.14  108.61   1.5202
IC     HA         CA         CB         SG         1.0833  109.14  172.59  114.34   1.8284
IC     SG         CA         *CB        HB1        1.8284  114.34 -117.26  109.49   1.0816
IC     SG         CA         *CB        HB2        1.8284  114.34  123.72  112.02   1.0813
IC     CA         CB         SG         CAA        1.5244  114.34   72.62  103.16   1.8255
IC     CB         SG         CAA        CAD        1.8284  103.16   83.87  111.06   1.5189
IC     CAD        SG         *CAA       CAB        1.5189  111.06  114.68  110.99   1.5344
IC     CAB        SG         *CAA       HAA1       1.5344  110.99  124.98  109.19   1.0796
IC     SG         CAA        CAB        CAC        1.8255  110.99 -107.53  104.93   1.5126
IC     CAC        CAA        *CAB       HAB2       1.5126  104.93  120.07  113.99   1.0809
IC     HAB2       CAA        *CAB       HAB1       1.0809  113.99  122.70  112.12   1.0837
IC     SG         CAA        CAD        NX         1.8255  111.06  107.83  108.77   1.3754
IC     NX         CAA        *CAD       OAD        1.3754  108.77  179.40  126.79   1.1958
IC     NX         CAB        *CAC       OAC        1.3831  108.15 -178.78  127.21   1.1887
IC     CAC        CAD        *NX        CC1        1.3831  113.06 -176.77  124.72   1.4608
IC     CAD        NX         CC1        CC2        1.3754  124.72  -80.02  114.77   1.5296
IC     CC2        NX         *CC1       HC11       1.5296  114.77 -120.30  105.49   1.0793
IC     HC11       NX         *CC1       HC12       1.0793  105.49 -116.18  108.20   1.0827
IC     NX         CC1        CC2        NY         1.4608  114.77   80.11  113.18   1.4459
IC     NY         CC1        *CC2       HC22       1.4459  113.18  118.87  108.88   1.0797
IC     HC22       CC1        *CC2       HC21       1.0797  108.88  117.33  109.31   1.0856
IC     CC1        CC2        NY         CC3        1.5296  113.18  116.89  122.67   1.3543
IC     CC3        CC2        *NY        HYN        1.3543  122.67 -160.65  116.61   0.9964
IC     CC2        NY         CC3        CC4        1.4459  122.67 -168.20  114.44   1.5188
IC     CC4        NY         *CC3       O3         1.5188  114.44  178.56  123.53   1.2028
IC     NY         CC3        CC4        CC5        1.3543  114.44   77.99  110.78   1.5361
IC     CC5        CC3        *CC4       HC42       1.5361  110.78  121.24  107.49   1.0821
IC     CC5        CC3        *CC4       HC41       1.5361  110.78 -121.27  109.82   1.0872
IC     CC3        CC4        CC5        CC6        1.5188  110.78 -176.23  113.31   1.5303
IC     CC6        CC4        *CC5       HC51       1.5303  113.31 -122.76  109.08   1.0869
IC     HC51       CC4        *CC5       HC52       1.0869  109.08 -116.25  109.13   1.0851
IC     CC4        CC5        CC6        CC7        1.5361  113.31  170.87  111.36   1.5297
IC     CC7        CC5        *CC6       HC62       1.5297  111.36  123.35  110.21   1.0885
IC     CC7        CC5        *CC6       HC61       1.5297  111.36 -120.15  108.88   1.0887
IC     CC5        CC6        CC7        CC8        1.5303  111.36 -171.93  113.41   1.5320
IC     CC8        CC6        *CC7       HC71       1.5320  113.41 -123.31  110.43   1.0866
IC     HC71       CC6        *CC7       HC72       1.0866  110.43 -116.48  108.55   1.0836
IC     CC6        CC7        CC8        NZM        1.5297  113.41  161.88  111.39   1.4580
IC     NZM        CC7        *CC8       HC82       1.4580  111.39  122.98  112.07   1.0793
IC     NZM        CC7        *CC8       HC81       1.4580  111.39 -118.52  110.58   1.0811
IC     CC7        CC8        NZM        CM1        1.5320  111.39   93.38  127.54   1.3308
IC     CM1        CC8        *NZM       CM8        1.3308  127.54 -172.63  120.26   1.4178
IC     CC8        NZM        CM8        CM7        1.4580  120.26   -5.07  128.56   1.3773
IC     CM7        NZM        *CM8       CM3        1.3773  128.56  179.58  109.02   1.3784
IC     NZM        CM8        CM7        CM6        1.4178  128.56  178.19  117.22   1.3893
IC     CM6        CM8        *CM7       HM7        1.3893  117.22 -179.26  122.62   1.0742
IC     CM8        CM7        CM6        CM5        1.3773  117.22   -0.37  121.27   1.3840
IC     CM5        CM7        *CM6       HM6        1.3840  121.27  179.86  120.10   1.0722
IC     CM7        CM6        CM5        SM         1.3893  121.27 -174.25  119.93   1.7966
IC     SM         CM6        *CM5       CM4        1.7966  119.93  176.24  120.22   1.3920
IC     CM3        CM5        *CM4       HM4        1.3775  118.82 -179.90  118.88   1.0745
IC     CM6        CM5        SM         OM3        1.3840  119.93   91.93  103.40   1.4523
IC     OM3        CM5        *SM        OM1        1.4523  103.40  119.78  104.14   1.4456
IC     OM3        CM5        *SM        OM2        1.4523  103.40 -119.01  103.98   1.4507
IC     CM4        CM8        *CM3       CM2        1.3775  120.01  179.32  109.18   1.5170
IC     CM1        CM3        *CM2       CMY        1.5440  101.08 -118.11  110.27   1.5404
IC     CMY        CM3        *CM2       CMX        1.5404  110.27 -123.71  110.18   1.5409
IC     CM3        CM2        CMY        HMY3       1.5170  110.27   58.60  111.02   1.0837
IC     HMY3       CM2        *CMY       HMY1       1.0837  111.02 -118.68  109.12   1.0833
IC     HMY3       CM2        *CMY       HMY2       1.0837  111.02  121.57  112.56   1.0830
IC     CM3        CM2        CMX        HMX2       1.5170  110.18   59.96  109.11   1.0826
IC     HMX2       CM2        *CMX       HMX1       1.0826  109.11  119.66  112.44   1.0832
IC     HMX2       CM2        *CMX       HMX3       1.0826  109.11 -118.74  110.98   1.0837
IC     CM2        NZM        *CM1       CD1        1.5440  108.80  178.85  122.51   1.3922
IC     NZM        CM1        CD1        CD2        1.3308  122.51  176.25  126.61   1.3907
IC     CD2        CM1        *CD1       HD1        1.3907  126.61 -179.57  117.39   1.0730
IC     CM1        CD1        CD2        CD3        1.3922  126.61  179.65  122.85   1.3867
IC     CD3        CD1        *CD2       HD2        1.3867  122.85  179.84  118.56   1.0684
IC     CD1        CD2        CD3        CN1        1.3907  122.85  178.78  126.47   1.3978
IC     CN1        CD2        *CD3       HD3        1.3978  126.47 -179.43  116.12   1.0727
IC     CD2        CD3        CN1        CN2        1.3867  126.47   -4.11  128.77   1.5410
IC     CN2        CD3        *CN1       NZN        1.5410  128.77 -178.97  122.22   1.3281
IC     CD3        CN1        CN2        CN3        1.3978  128.77 -177.10  101.04   1.5157
IC     CN3        CN1        *CN2       CNX        1.5157  101.04 -117.10  111.54   1.5415
IC     CNX        CN1        *CN2       CNY        1.5415  111.54 -125.70  111.55   1.5411
IC     CN1        CN2        CNY        HNY1       1.5410  111.55 -171.75  109.02   1.0832
IC     HNY1       CN2        *CNY       HNY2       1.0832  109.02 -119.72  112.55   1.0824
IC     HNY1       CN2        *CNY       HNY3       1.0832  109.02  118.58  111.01   1.0832
IC     CN1        CN2        CNX        HNX1       1.5410  111.54   52.26  111.05   1.0830
IC     HNX1       CN2        *CNX       HNX3       1.0830  111.05  118.65  108.98   1.0829
IC     HNX1       CN2        *CNX       HNX2       1.0830  111.05 -121.77  112.55   1.0836
IC     CN1        CN2        CN3        CN8        1.5410  101.04  179.30  130.55   1.3766
IC     CN8        CN2        *CN3       CN4        1.3766  130.55  179.66  109.34   1.3785
IC     CN2        CN3        CN8        CN7        1.5157  130.55 -179.84  118.89   1.3901
IC     CN7        CN3        *CN8       HN8        1.3901  118.89 -179.20  122.30   1.0739
IC     CN3        CN8        CN7        SN         1.3766  118.89  177.19  119.39   1.8010
IC     SN         CN8        *CN7       CN6        1.8010  119.39 -177.87  120.18   1.3853
IC     CN8        CN7        CN6        CN5        1.3901  120.18    0.53  121.32   1.3908
IC     CN5        CN7        *CN6       HN6        1.3908  121.32 -179.35  118.46   1.0725
IC     CN4        CN6        *CN5       HN5        1.3781  117.14  179.98  120.24   1.0738
IC     CN8        CN7        SN         ON3        1.3901  119.39   33.33  103.34   1.4489
IC     ON3        CN7        *SN        ON1        1.4489  103.34  120.43  103.78   1.4477
IC     ON3        CN7        *SN        ON2        1.4489  103.34 -119.52  103.69   1.4477
IC     CN4        CN1        *NZN       CE1        1.4212  111.81 -178.82  126.36   1.4579
IC     CN1        NZN        CE1        CE2        1.3281  126.36   89.80  112.69   1.5260
IC     CE2        NZN        *CE1       HE12       1.5260  112.69  121.67  106.83   1.0800
IC     HE12       NZN        *CE1       HE11       1.0800  106.83  114.53  108.65   1.0796
IC     NZN        CE1        CE2        HE23       1.4579  112.69  178.41  109.85   1.0856
IC     HE23       CE1        *CE2       HE21       1.0856  109.85 -119.64  110.85   1.0837
IC     HE23       CE1        *CE2       HE22       1.0856  109.85  119.94  111.23   1.0841


RESI  CY3S -1.000   ! add cys-CY3 in S-config
GROUP
ATOM N    NH1    -0.47  
ATOM HN   H       0.31  
ATOM CA   CT1     0.07  
ATOM HA   HB1     0.09  
GROUP
ATOM HB2    HGA2      0.050
ATOM HB1    HGA2      0.050
ATOM CB     CG321B     0.146
ATOM SG     SG31B0   -0.331
ATOM HAA1   HGA1      0.196
ATOM HAB2   HGA2      0.091
ATOM HAB1   HGA2      0.091
ATOM HC12   HGA2      0.012
ATOM HC11   HGA2      0.012
ATOM HC22   HGA2      0.059
ATOM HC21   HGA2      0.059
ATOM HYN    HGP1      0.252
ATOM HC42   HGA2      0.052
ATOM HC41   HGA2      0.052
ATOM HC52   HGA2      0.011
ATOM HC51   HGA2      0.011
ATOM HC62   HGA2      0.022
ATOM HC61   HGA2      0.022
ATOM HC72   HGA2      0.041
ATOM HC71   HGA2      0.041
ATOM HC82   HGA2      0.034
ATOM HC81   HGA2      0.034
ATOM HM7    HGR61     0.220
ATOM HM6    HGR61     0.112
ATOM HM4    HGR61     0.192
ATOM HMY3   HGA3      0.081
ATOM HMY2   HGA3      0.081
ATOM HMY1   HGA3      0.081
ATOM HMX3   HGA3      0.081
ATOM HMX2   HGA3      0.081
ATOM HMX1   HGA3      0.081
ATOM HD1    HGA4      0.182
ATOM HD2    HGA4      0.169
ATOM HD3    HGA4      0.156
ATOM HNY3   HGA3      0.087
ATOM HNY2   HGA3      0.087
ATOM HNY1   HGA3      0.087
ATOM HNX3   HGA3      0.087
ATOM HNX2   HGA3      0.087
ATOM HNX1   HGA3      0.087
ATOM HN8    HGR61     0.186
ATOM HN6    HGR61     0.112
ATOM HN5    HGR61     0.197
ATOM HE12   HGA2      0.026
ATOM HE11   HGA2      0.026
ATOM HE23   HGA3      0.070
ATOM HE22   HGA3      0.070
ATOM HE21   HGA3      0.070
ATOM OAD    OG2D1    -0.386
ATOM CAD    CG2RB3    0.278
ATOM CAA    CG3C51   -0.080
ATOM CAB    CG3C52   -0.099
ATOM OAC    OG2D1    -0.395
ATOM CAC    CG2R53    0.265
ATOM NX     NG2R53   -0.029
ATOM CC1    CG321B     0.127
ATOM CC2    CG321B     0.032
ATOM NY     NG2S1    -0.393
ATOM O3     OG2D1    -0.489
ATOM CC3    CG2O1     0.442
ATOM CC4    CG321B    -0.140
ATOM CC5    CG321B     0.073
ATOM CC6    CG321B    -0.032
ATOM CC7    CG321B    -0.096
ATOM CC8    CG324B     0.107
ATOM NZM    NG2R52   -0.231
ATOM CM8    CG2RX0    0.179
ATOM CM7    CG2R61   -0.379
ATOM CM6    CG2R61    0.017
ATOM OM3    OG2PB1   -0.483
ATOM OM2    OG2P1    -0.483
ATOM OM1    OG2P1    -0.483
ATOM SM     SG3OB1    0.562
ATOM CM5    CG2RB2   -0.048
ATOM CM4    CG2RB5   -0.207
ATOM CM3    CG2RX0    0.070
ATOM CMY    CG331    -0.260
ATOM CMX    CG331    -0.260
ATOM CM2    CG3C50    0.158
ATOM CM1    CG2RB1    0.268
ATOM CD1    CG2DB2   -0.366
ATOM CD2    CG2DB1   -0.063
ATOM CD3    CG2DB0   -0.346
ATOM CN1    CG25B0    0.248
ATOM CNY    CG331    -0.316
ATOM CNX    CG331    -0.316
ATOM CN2    CG3C50    0.320
ATOM CN3    CG2RX0    0.036
ATOM CN8    CG2RB4   -0.201
ATOM ON3    OG2PB0   -0.478
ATOM ON2    OG2P1    -0.478
ATOM ON1    OG2P1    -0.478
ATOM SN     SG3OB0    0.542
ATOM CN7    CG2RB0   -0.045
ATOM CN6    CG2R61    0.007
ATOM CN5    CG2R61   -0.329
ATOM CN4    CG2RX0    0.164
ATOM NZN    NG3CB0   -0.302
ATOM CE1    CG321B     0.209
ATOM CE2    CG331    -0.216
GROUP
ATOM C    C       0.51
ATOM O    O      -0.51

BOND CA  N    CA  C    N  HN    CA  HA
BOND C  +N    
BOND CE2  HE21 ! 1
BOND CE2  HE22 ! 1
BOND CE2  HE23 ! 1
BOND CC8  HC82 ! 1
BOND CC8  HC81 ! 1
BOND CE1  CE2  ! 1
BOND CC6  HC62 ! 1
BOND CC6  HC61 ! 1
BOND CNY  HNY3 ! 1
BOND HNY2 CNY  ! 1
BOND CMX  HMX3 ! 1
BOND HE12 CE1  ! 1
BOND CC4  HC42 ! 1
BOND CC4  HC41 ! 1
BOND NZM  CC8  ! 1
BOND HMX1 CMX  ! 1
BOND CD1  HD1  ! 1
BOND CD3  HD3  ! 1
BOND NZN  CE1  ! 1
BOND HE11 CE1  ! 1
BOND HNY1 CNY  ! 1
BOND CM7  HM7  ! 1
BOND CM1  NZM  ! 2
BOND CM1  CD1  ! 1
BOND HMX2 CMX  ! 1
BOND CAD  OAD  ! 2
BOND CN5  HN5  ! 1
BOND CM8  NZM  ! 1
BOND CM8  CM7  ! 1
BOND CN1  CD3  ! 2
BOND CN1  NZN  ! 1
BOND CD2  CD1  ! 2
BOND CD2  CD3  ! 1
BOND NY   HYN  ! 1
BOND CN4  NZN  ! 1
BOND CN4  CN5  ! 1
BOND CC7  CC8  ! 1
BOND CC7  CC6  ! 1
BOND CM6  CM7  ! 2
BOND CM6  HM6  ! 1
BOND CN6  CN5  ! 2
BOND CN6  HN6  ! 1
BOND CC5  CC6  ! 1
BOND CC5  CC4  ! 1
BOND HD2  CD2  ! 1
BOND CC1  HC12 ! 1
BOND CN2  CNY  ! 1
BOND CN2  CN1  ! 1
BOND CN3  CN4  ! 2
BOND CN3  CN2  ! 1
BOND CM3  CM8  ! 2
BOND CM2  CMX  ! 1
BOND CM2  CM1  ! 1
BOND CM2  CM3  ! 1
BOND CAA  HAA1 ! 1
BOND CAA  CAD  ! 1
BOND CC3  CC4  ! 1
BOND CC3  NY   ! 1
BOND HC71 CC7  ! 1
BOND NX   CAD  ! 1
BOND NX   CC1  ! 1
BOND CN7  CN6  ! 1
BOND CM5  CM6  ! 1
BOND CC2  NY   ! 1
BOND CC2  CC1  ! 1
BOND CC2  HC22 ! 1
BOND CN8  CN3  ! 1
BOND CN8  CN7  ! 2
BOND HC72 CC7  ! 1
BOND CM4  CM3  ! 1
BOND CM4  CM5  ! 2
BOND SG   CAA  ! 1
BOND HC51 CC5  ! 1
BOND HC52 CC5  ! 1
BOND HC11 CC1  ! 1
BOND SN   ON2  ! 1
BOND SN   CN7  ! 1
BOND HN8  CN8  ! 1
BOND HM4  CM4  ! 1
BOND SM   OM2  ! 1
BOND SM   CM5  ! 1
BOND SM   OM1  ! 2
BOND ON1  SN   ! 2
BOND CAB  CAA  ! 1
BOND CAB  HAB2 ! 1
BOND O3   CC3  ! 2
BOND CAC  NX   ! 1
BOND CAC  CAB  ! 1
BOND CNX  CN2  ! 1
BOND HC21 CC2  ! 1
BOND HNX2 CNX  ! 1
BOND CMY  CM2  ! 1
BOND HMY2 CMY  ! 1
BOND ON3  SN   ! 2
BOND CB   SG   ! 1
BOND CB   HB1  ! 1
BOND HNX3 CNX  ! 1
BOND HMY1 CMY  ! 1
BOND CA   CB   ! 1
BOND HMY3 CMY  ! 1
BOND HNX1 CNX  ! 1
BOND OM3  SM   ! 2
BOND OAC  CAC  ! 2
BOND HAB1 CAB  ! 1
BOND HB2  CB   ! 1
DOUBLE  O  C

IMPR CAD    CAA    NX     OAD    
IMPR CAC    CAB    NX     OAC    
IMPR CC3    CC4    NY     O3     
IMPR N -C CA HN  C CA +N O

CMAP -C  N  CA  C   N  CA  C  +N

!! HUANRUI added : IC generated from mol-qm.pdb 
IC -C   CA   *N   HN    1.3479 123.9300  180.0000 114.7700  0.9982
IC -C   N    CA   C     1.3479 123.9300  180.0000 105.8900  1.5202
IC N    CA   C    +N    1.4533 105.8900  180.0000 118.3000  1.3498
IC +N   CA   *C   O     1.3498 118.3000  180.0000 120.5900  1.2306
IC CA   C    +N   +CA   1.5202 118.3000  180.0000 124.5000  1.4548
IC N    C    *CA  HA    1.4533 105.8900 -116.3400 107.7100  1.0837
IC     CB         C          *CA        HA         1.5275  109.57  121.47  108.55   1.0842
IC     HA         C          *CA        N          1.0842  108.55  117.13  107.86   1.4533
IC     C          CA         CB         SG         1.5202  109.57 -177.65  109.03   1.8227
IC     SG         CA         *CB        HB1        1.8227  109.03 -120.73  110.67   1.0796
IC     SG         CA         *CB        HB2        1.8227  109.03  120.06  109.69   1.0824
IC     CA         CB         SG         CAA        1.5275  109.03 -167.11  103.85   1.8071
IC     CB         SG         CAA        CAD        1.8227  103.85   71.79  116.97   1.5293
IC     CAD        SG         *CAA       CAB        1.5293  116.97 -125.59  118.71   1.5329
IC     CAD        SG         *CAA       HAA1       1.5293  116.97  113.86  102.97   1.0856
IC     SG         CAA        CAB        CAC        1.8071  118.71  149.33  104.08   1.5119
IC     CAC        CAA        *CAB       HAB2       1.5119  104.08  120.84  113.99   1.0810
IC     HAB2       CAA        *CAB       HAB1       1.0810  113.99  123.45  112.40   1.0830
IC     SG         CAA        CAD        NX         1.8071  116.97 -149.93  107.06   1.3778
IC     NX         CAA        *CAD       OAD        1.3778  107.06 -176.17  128.01   1.1887
IC     NX         CAB        *CAC       OAC        1.3787  108.08 -179.33  127.53   1.1905
IC     CAC        CAD        *NX        CC1        1.3787  113.69  177.40  124.28   1.4537
IC     CAD        NX         CC1        CC2        1.3778  124.28  -94.22  113.51   1.5285
IC     CC2        NX         *CC1       HC12       1.5285  113.51  122.76  107.50   1.0806
IC     HC12       NX         *CC1       HC11       1.0806  107.50  116.80  107.06   1.0813
IC     NX         CC1        CC2        NY         1.4537  113.51   72.18  114.04   1.4471
IC     NY         CC1        *CC2       HC22       1.4471  114.04  120.14  108.29   1.0838
IC     NY         CC1        *CC2       HC21       1.4471  114.04 -122.27  110.08   1.0789
IC     CC1        CC2        NY         CC3        1.5285  114.04  -88.46  123.28   1.3511
IC     CC3        CC2        *NY        HYN        1.3511  123.28  165.11  117.48   0.9940
IC     CC2        NY         CC3        CC4        1.4471  123.28  172.53  115.16   1.5177
IC     CC4        NY         *CC3       O3         1.5177  115.16 -178.83  122.58   1.2055
IC     NY         CC3        CC4        CC5        1.3511  115.16  147.66  113.01   1.5287
IC     CC5        CC3        *CC4       HC42       1.5287  113.01  120.89  106.02   1.0872
IC     HC42       CC3        *CC4       HC41       1.0872  106.02  115.20  110.23   1.0864
IC     CC3        CC4        CC5        CC6        1.5177  113.01  175.30  112.17   1.5291
IC     CC6        CC4        *CC5       HC51       1.5291  112.17 -122.18  109.10   1.0836
IC     CC6        CC4        *CC5       HC52       1.5291  112.17  121.87  109.37   1.0873
IC     CC4        CC5        CC6        CC7        1.5287  112.17  179.89  112.65   1.5296
IC     CC7        CC5        *CC6       HC62       1.5296  112.65  121.98  109.23   1.0890
IC     HC62       CC5        *CC6       HC61       1.0890  109.23  116.08  109.61   1.0890
IC     CC5        CC6        CC7        CC8        1.5291  112.65  178.96  111.91   1.5301
IC     CC8        CC6        *CC7       HC71       1.5301  111.91 -121.58  109.83   1.0864
IC     CC8        CC6        *CC7       HC72       1.5301  111.91  121.33  110.03   1.0857
IC     CC6        CC7        CC8        NZM        1.5296  111.91  178.30  112.85   1.4556
IC     NZM        CC7        *CC8       HC82       1.4556  112.85  122.41  111.09   1.0810
IC     HC82       CC7        *CC8       HC81       1.0810  111.09  117.90  110.48   1.0803
IC     CC7        CC8        NZM        CM1        1.5301  112.85   89.49  126.38   1.3294
IC     CM1        CC8        *NZM       CM8        1.3294  126.38 -178.98  121.81   1.4203
IC     CC8        NZM        CM8        CM3        1.4556  121.81 -179.41  108.80   1.3789
IC     CM3        NZM        *CM8       CM7        1.3789  108.80  179.60  128.90   1.3777
IC     NZM        CM8        CM7        CM6        1.4203  128.90 -179.47  117.23   1.3906
IC     CM6        CM8        *CM7       HM7        1.3906  117.23 -179.93  122.61   1.0745
IC     CM8        CM7        CM6        CM5        1.3777  117.23   -0.22  121.30   1.3855
IC     CM5        CM7        *CM6       HM6        1.3855  121.30  179.33  120.25   1.0720
IC     CM7        CM6        CM5        SM         1.3906  121.30 -177.47  120.34   1.8001
IC     SM         CM6        *CM5       CM4        1.8001  120.34  177.96  120.15   1.3902
IC     CM3        CM5        *CM4       HM4        1.3772  118.90  179.21  118.82   1.0739
IC     CM6        CM5        SM         OM2        1.3855  120.34  -28.43  103.80   1.4487
IC     OM2        CM5        *SM        OM1        1.4487  103.80 -120.36  103.35   1.4494
IC     OM2        CM5        *SM        OM3        1.4487  103.80  120.06  103.81   1.4472
IC     CC8        NZM        CM1        CD1        1.4556  126.38   -1.75  122.22   1.3959
IC     CD1        NZM        *CM1       CM2        1.3959  122.22 -179.29  108.99   1.5413
IC     NZM        CM1        CD1        CD2        1.3294  122.22  177.21  126.63   1.3894
IC     CD2        CM1        *CD1       HD1        1.3894  126.63  179.79  117.33   1.0722
IC     CM1        CD1        CD2        CD3        1.3959  126.63  179.49  122.69   1.3883
IC     CD3        CD1        *CD2       HD2        1.3883  122.69 -179.89  118.67   1.0680
IC     CD1        CD2        CD3        CN1        1.3894  122.69  179.45  126.58   1.3965
IC     CN1        CD2        *CD3       HD3        1.3965  126.58 -179.47  116.06   1.0724
IC     CM3        CM1        *CM2       CMX        1.5162  101.03 -117.11  111.50   1.5420
IC     CMX        CM1        *CM2       CMY        1.5420  111.50 -125.63  111.59   1.5399
IC     CM1        CM2        CMY        HMY2       1.5413  111.59   68.50  112.57   1.0825
IC     HMY2       CM2        *CMY       HMY1       1.0825  112.57  119.71  109.05   1.0833
IC     HMY2       CM2        *CMY       HMY3       1.0825  112.57 -121.68  111.03   1.0838
IC     CM1        CM2        CMX        HMX3       1.5413  111.50   52.41  110.99   1.0841
IC     HMX3       CM2        *CMX       HMX1       1.0841  110.99 -121.77  112.57   1.0822
IC     HMX3       CM2        *CMX       HMX2       1.0841  110.99  118.53  108.98   1.0827
IC     CD2        CD3        CN1        CN2        1.3883  126.58   -3.57  128.74   1.5408
IC     CN2        CD3        *CN1       NZN        1.5408  128.74 -179.19  122.22   1.3293
IC     CD3        CN1        CN2        CN3        1.3965  128.74 -177.53  100.99   1.5166
IC     CN3        CN1        *CN2       CNY        1.5166  100.99  117.19  111.61   1.5401
IC     CNY        CN1        *CN2       CNX        1.5401  111.61  125.75  111.53   1.5415
IC     CN1        CN2        CNY        HNY3       1.5408  111.61  -53.05  111.01   1.0827
IC     HNY3       CN2        *CNY       HNY2       1.0827  111.01  121.64  112.46   1.0835
IC     HNY3       CN2        *CNY       HNY1       1.0827  111.01 -118.66  109.05   1.0829
IC     CN1        CN2        CNX        HNX2       1.5408  111.53  -69.38  112.51   1.0831
IC     HNX2       CN2        *CNX       HNX3       1.0831  112.51 -119.64  109.03   1.0833
IC     HNX2       CN2        *CNX       HNX1       1.0831  112.51  121.81  111.03   1.0839
IC     CN1        CN2        CN3        CN8        1.5408  100.99  179.49  130.51   1.3771
IC     CN8        CN2        *CN3       CN4        1.3771  130.51  179.68  109.38   1.3785
IC     CN2        CN3        CN8        CN7        1.5166  130.51 -179.83  118.92   1.3904
IC     CN7        CN3        *CN8       HN8        1.3904  118.92 -179.30  122.33   1.0747
IC     CN3        CN8        CN7        SN         1.3771  118.92  177.28  119.46   1.8001
IC     SN         CN8        *CN7       CN6        1.8001  119.46 -177.89  120.11   1.3852
IC     CN8        CN7        CN6        CN5        1.3904  120.11    0.43  121.34   1.3914
IC     CN5        CN7        *CN6       HN6        1.3914  121.34 -179.25  118.49   1.0727
IC     CN4        CN6        *CN5       HN5        1.3777  117.17  179.95  120.20   1.0740
IC     CN8        CN7        SN         ON2        1.3904  119.46  -86.23  103.73   1.4482
IC     ON2        CN7        *SN        ON1        1.4482  103.73 -119.98  103.79   1.4481
IC     ON2        CN7        *SN        ON3        1.4482  103.73  119.56  103.34   1.4485
IC     CN4        CN1        *NZN       CE1        1.4206  111.79 -178.85  126.35   1.4574
IC     CN1        NZN        CE1        CE2        1.3293  126.35   89.58  112.71   1.5255
IC     CE2        NZN        *CE1       HE12       1.5255  112.71  121.63  106.83   1.0805
IC     CE2        NZN        *CE1       HE11       1.5255  112.71 -123.88  108.67   1.0793
IC     NZN        CE1        CE2        HE21       1.4574  112.71   58.76  110.84   1.0839
IC     HE21       CE1        *CE2       HE22       1.0839  110.84 -120.39  111.21   1.0840
IC     HE21       CE1        *CE2       HE23       1.0839  110.84  119.72  109.91   1.0851


RESI  CY5R -1.000   ! add cys-CY5 in R-config 
GROUP
ATOM N    NH1    -0.47  
ATOM HN   H       0.31  
ATOM CA   CT1     0.07  
ATOM HA   HB1     0.09  
GROUP
ATOM HB2    HGA2      0.000
ATOM HB1    HGA2      0.000
ATOM CB     CG321C     0.178
ATOM HAB2   HGA2      0.109
ATOM HAB1   HGA2      0.109
ATOM HAA1   HGA1      0.095
ATOM SG     SG311    -0.282
ATOM HC12   HGA2      0.000
ATOM HC11   HGA2      0.000
ATOM HC22   HGA2      0.020
ATOM HC21   HGA2      0.020
ATOM HYN    HGP1      0.240
ATOM HC42   HGA2      0.081
ATOM HC41   HGA2      0.081
ATOM HC52   HGA2      0.002
ATOM HC51   HGA2      0.002
ATOM HC62   HGA2      0.021
ATOM HC61   HGA2      0.021
ATOM HC72   HGA2      0.040
ATOM HC71   HGA2      0.040
ATOM HC82   HGA2      0.040
ATOM HC81   HGA2      0.040
ATOM HM7    HGR61     0.221
ATOM HM6    HGR61     0.102
ATOM HM4    HGR61     0.202
ATOM HMY3   HGA3      0.093
ATOM HMY2   HGA3      0.093
ATOM HMY1   HGA3      0.093
ATOM HMX3   HGA3      0.093
ATOM HMX2   HGA3      0.093
ATOM HMX1   HGA3      0.093
ATOM HD1    HGA4      0.188
ATOM HD2    HGA4      0.182
ATOM HD3    HGA4      0.145
ATOM HD4    HGA4      0.167
ATOM HD5    HGA4      0.183
ATOM HNY3   HGA3      0.093
ATOM HNY2   HGA3      0.093
ATOM HNY1   HGA3      0.093
ATOM HNX3   HGA3      0.093
ATOM HNX2   HGA3      0.093
ATOM HNX1   HGA3      0.093
ATOM HN8    HGR61     0.190
ATOM HN6    HGR61     0.110
ATOM HN5    HGR61     0.201
ATOM HE12   HGA2      0.035
ATOM HE11   HGA2      0.035
ATOM HE23   HGA3      0.067
ATOM HE22   HGA3      0.067
ATOM HE21   HGA3      0.067
ATOM OAC    OG2D1    -0.420
ATOM CAC    CG2R53    0.369
ATOM CAB    CG3C52   -0.197
ATOM CAA    CG3C51    0.036
ATOM OAD    OG2D1    -0.360
ATOM CAD    CG2RC2    0.268
ATOM NX     NG2R53   -0.047
ATOM CC1    CG321C     0.140
ATOM CC2    CG321C     0.097
ATOM NY     NG2S1    -0.381
ATOM O3     OG2D1    -0.440
ATOM CC3    CG2O1     0.448
ATOM CC4    CG321C    -0.235
ATOM CC5    CG321C     0.077
ATOM CC6    CG321C    -0.053
ATOM CC7    CG321C    -0.048
ATOM CC8    CG324C     0.105
ATOM NZM    NG2R52   -0.232
ATOM CM8    CG2RX0    0.167
ATOM CM7    CG2R61   -0.408
ATOM CM6    CG2RC1    0.051
ATOM OM3    OG2PC0   -0.478
ATOM OM2    OG2P1    -0.478
ATOM OM1    OG2P1    -0.478
ATOM SM     SG3O1     0.537
ATOM CM5    CG2R61   -0.028
ATOM CM4    CG2R61   -0.249
ATOM CM3    CG2RX0    0.115
ATOM CMY    CG331    -0.302
ATOM CMX    CG331    -0.302
ATOM CM2    CG3C50    0.137
ATOM CM1    CG2RX0    0.271
ATOM CD1    CG2DC4   -0.425
ATOM CD2    CG2DX3   -0.035
ATOM CD3    CG2DX2   -0.216
ATOM CD4    CG2DX1   -0.061
ATOM CD5    CG2DC0   -0.376
ATOM CN1    CG25C0    0.249
ATOM CNY    CG33C0   -0.327
ATOM CNX    CG331    -0.327
ATOM CN2    CG3C50    0.272
ATOM CN3    CG2RX0    0.051
ATOM CN8    CG2R61   -0.220
ATOM ON1    OG2P1    -0.479
ATOM ON3    OG2P1    -0.479
ATOM ON2    OG2P1    -0.479
ATOM SN     SG3O1     0.548
ATOM CN7    CG2R61   -0.036
ATOM CN6    CG2R61    0.009
ATOM CN5    CG2R61   -0.337
ATOM CN4    CG2RX0    0.170
ATOM NZN    NG3CC0   -0.259
ATOM CE1    CG321C     0.150
ATOM CE2    CG331    -0.210
GROUP
ATOM C    C       0.51
ATOM O    O      -0.51

BOND CA  N    CA  C    N  HN    CA  HA
BOND C  +N    
BOND CAB  HAB2 ! 1
BOND CAB  HAB1 ! 1
BOND CAC  OAC  ! 2
BOND CAC  CAB  ! 1
BOND CNY  HNY3 ! 1
BOND CNY  HNY2 ! 1
BOND CNY  HNY1 ! 1
BOND SN   ON1  ! 1
BOND SN   ON2  ! 2
BOND CMX  HMX2 ! 1
BOND CMX  HMX3 ! 1
BOND CMX  HMX1 ! 1
BOND CAA  CAB  ! 1
BOND SM   OM1  ! 1
BOND SM   OM2  ! 2
BOND HAA1 CAA  ! 1
BOND SG   CAA  ! 1
BOND NX   CAC  ! 1
BOND CN8  HN8  ! 1
BOND CN7  SN   ! 1
BOND CN7  CN8  ! 1
BOND ON3  SN   ! 2
BOND CM4  HM4  ! 1
BOND CC2  HC21 ! 1
BOND CM5  SM   ! 1
BOND CM5  CM4  ! 1
BOND CC1  NX   ! 1
BOND CC1  HC12 ! 1
BOND CC1  CC2  ! 1
BOND OM3  SM   ! 2
BOND CAD  CAA  ! 1
BOND CAD  NX   ! 1
BOND CN3  CN8  ! 2
BOND CN2  CNY  ! 1
BOND CN2  CN3  ! 1
BOND NY   CC2  ! 1
BOND NY   HYN  ! 1
BOND CM2  CMX  ! 1
BOND HC22 CC2  ! 1
BOND CM3  CM4  ! 2
BOND CM3  CM2  ! 1
BOND CN6  CN7  ! 2
BOND HN6  CN6  ! 1
BOND CM6  CM5  ! 2
BOND CB   SG   ! 1
BOND CB   HB2  ! 1
BOND HM6  CM6  ! 1
BOND CNX  CN2  ! 1
BOND CNX  HNX3 ! 1
BOND CNX  HNX2 ! 1
BOND CMY  HMY1 ! 1
BOND CMY  CM2  ! 1
BOND CMY  HMY2 ! 1
BOND CN4  CN3  ! 1
BOND HC11 CC1  ! 1
BOND CA   N    ! 1
BOND CA   CB   ! 1
BOND CD4  HD4  ! 1
BOND CN1  CN2  ! 1
BOND CN5  CN6  ! 1
BOND CN5  CN4  ! 2
BOND CD2  HD2  ! 1
BOND CM8  CM3  ! 1
BOND HA   CA   ! 1
BOND CM1  CM2  ! 1
BOND OAD  CAD  ! 2
BOND CM7  CM6  ! 1
BOND CM7  CM8  ! 2
BOND CC3  NY   ! 1
BOND CD5  CD4  ! 1
BOND CD5  CN1  ! 2
BOND HB1  CB   ! 1
BOND CD3  CD4  ! 2
BOND CD3  CD2  ! 1
BOND NZN  CN4  ! 1
BOND NZN  CN1  ! 1
BOND CD1  CD2  ! 2
BOND CD1  CM1  ! 1
BOND CE2  HE21 ! 1
BOND CE2  HE22 ! 1
BOND NZM  CM8  ! 1
BOND NZM  CM1  ! 2
BOND HN5  CN5  ! 1
BOND HNX1 CNX  ! 1
BOND CC4  HC41 ! 1
BOND CC4  CC3  ! 1
BOND CC7  HC71 ! 1
BOND CC7  HC72 ! 1
BOND HMY3 CMY  ! 1
BOND HM7  CM7  ! 1
BOND C    CA   ! 1
BOND HD5  CD5  ! 1
BOND O3   CC3  ! 2
BOND HD3  CD3  ! 1
BOND HD1  CD1  ! 1
BOND CC5  HC52 ! 1
BOND CC5  CC4  ! 1
BOND CE1  NZN  ! 1
BOND CE1  CE2  ! 1
BOND HE23 CE2  ! 1
BOND CC8  NZM  ! 1
BOND CC8  CC7  ! 1
BOND HC42 CC4  ! 1
BOND HE12 CE1  ! 1
BOND CC6  CC7  ! 1
BOND CC6  CC5  ! 1
BOND HC51 CC5  ! 1
BOND HC82 CC8  ! 1
BOND HE11 CE1  ! 1
BOND HC81 CC8  ! 1
BOND HC62 CC6  ! 1
BOND HC61 CC6  ! 1
DOUBLE  O  C

IMPR CAC    CAB    NX     OAC    
IMPR CAD    CAA    NX     OAD    
IMPR CC3    CC4    NY     O3     
IMPR N -C CA HN  C CA +N O

CMAP -C  N  CA  C   N  CA  C  +N

!! HUANRUI added : IC generated from mol-qm.pdb 
IC -C   CA   *N   HN    1.3479 123.9300  180.0000 114.7700  0.9982
IC -C   N    CA   C     1.3479 123.9300  180.0000 105.8900  1.5202
IC N    CA   C    +N    1.4533 105.8900  180.0000 118.3000  1.3498
IC +N   CA   *C   O     1.3498 118.3000  180.0000 120.5900  1.2306
IC CA   C    +N   +CA   1.5202 118.3000  180.0000 124.5000  1.4548
IC N    C    *CA  HA    1.4533 105.8900 -116.3400 107.7100  1.0837
IC     CB          C           *CA         N          1.5259  109.57 -121.70  108.08   1.4533
IC     N           C           *CA         HA         1.4533  108.08 -116.98  107.94   1.0845
IC     C           CA          CB          SG         1.5202  109.57 -179.69  109.37   1.8227
IC     SG          CA          *CB         HB2        1.8227  109.37  119.32  110.46   1.0840
IC     SG          CA          *CB         HB1        1.8227  109.37 -120.44  111.06   1.0786
IC     CA          CB          SG          CAA        1.5259  109.37  178.06  102.27   1.8212
IC     CB          SG          CAA         CAD        1.8227  102.27   70.42  111.71   1.5227
IC     CAD         SG          *CAA        CAB        1.5227  111.71  115.43  110.56   1.5345
IC     CAB         SG          *CAA        HAA1       1.5345  110.56  124.47  108.94   1.0816
IC     SG          CAA         CAB         CAC        1.8212  110.56 -111.61  104.85   1.5139
IC     CAC         CAA         *CAB        HAB2       1.5139  104.85 -117.43  112.13   1.0837
IC     HAB2        CAA         *CAB        HAB1       1.0837  112.13 -122.56  114.16   1.0816
IC     CAA         CAB         CAC         NX         1.5345  104.85   -6.39  108.39   1.3768
IC     NX          CAB         *CAC        OAC        1.3768  108.39 -179.00  126.96   1.1895
IC     NX          CAA         *CAD        OAD        1.3776  108.36  179.68  126.46   1.1883
IC     CAD         CAC         *NX         CC1        1.3776  113.53 -177.94  122.50   1.4570
IC     CAC         NX          CC1         CC2        1.3768  122.50  -78.73  111.55   1.5289
IC     CC2         NX          *CC1        HC12       1.5289  111.55  121.06  107.86   1.0808
IC     HC12        NX          *CC1        HC11       1.0808  107.86  117.92  107.63   1.0790
IC     NX          CC1         CC2         NY         1.4570  111.55  173.40  111.71   1.4467
IC     NY          CC1         *CC2        HC21       1.4467  111.71 -119.78  109.70   1.0821
IC     HC21        CC1         *CC2        HC22       1.0821  109.70 -119.31  109.82   1.0802
IC     CC1         CC2         NY          CC3        1.5289  111.71   84.26  122.64   1.3533
IC     CC3         CC2         *NY         HYN        1.3533  122.64 -178.82  118.19   0.9941
IC     CC2         NY          CC3         CC4        1.4467  122.64  177.20  115.71   1.5201
IC     CC4         NY          *CC3        O3         1.5201  115.71 -178.47  122.21   1.2009
IC     NY          CC3         CC4         CC5        1.3533  115.71  141.62  111.90   1.5319
IC     CC5         CC3         *CC4        HC41       1.5319  111.90 -124.54  110.45   1.0848
IC     HC41        CC3         *CC4        HC42       1.0848  110.45 -115.65  106.38   1.0880
IC     CC3         CC4         CC5         CC6        1.5201  111.90  169.97  114.10   1.5316
IC     CC6         CC4         *CC5        HC52       1.5316  114.10  122.81  109.24   1.0875
IC     HC52        CC4         *CC5        HC51       1.0875  109.24  115.53  108.06   1.0820
IC     CC4         CC5         CC6         CC7        1.5319  114.10   63.15  114.68   1.5306
IC     CC7         CC5         *CC6        HC62       1.5306  114.68  121.66  107.94   1.0869
IC     CC7         CC5         *CC6        HC61       1.5306  114.68 -123.31  109.29   1.0890
IC     CC5         CC6         CC7         CC8        1.5316  114.68  173.18  111.75   1.5292
IC     CC8         CC6         *CC7        HC71       1.5292  111.75 -121.06  109.98   1.0867
IC     HC71        CC6         *CC7        HC72       1.0867  109.98 -117.58  110.64   1.0854
IC     CC6         CC7         CC8         NZM        1.5306  111.75  179.36  112.78   1.4566
IC     NZM         CC7         *CC8        HC82       1.4566  112.78  119.74  110.49   1.0804
IC     NZM         CC7         *CC8        HC81       1.4566  112.78 -122.35  111.09   1.0807
IC     CC7         CC8         NZM         CM1        1.5292  112.78  -89.80  126.23   1.3308
IC     CM1         CC8         *NZM        CM8        1.3308  126.23  178.62  121.95   1.4196
IC     CC8         NZM         CM8         CM7        1.4566  121.95   -0.90  128.83   1.3786
IC     CM7         NZM         *CM8        CM3        1.3786  128.83 -179.36  108.82   1.3782
IC     NZM         CM8         CM7         CM6        1.4196  128.83 -179.87  117.16   1.3909
IC     CM6         CM8         *CM7        HM7        1.3909  117.16  179.39  122.61   1.0738
IC     CM8         CM7         CM6         CM5        1.3786  117.16    0.04  121.37   1.3856
IC     CM5         CM7         *CM6        HM6        1.3856  121.37  178.94  120.22   1.0729
IC     CM7         CM6         CM5         SM         1.3909  121.37 -177.84  120.50   1.7994
IC     SM          CM6         *CM5        CM4        1.7994  120.50  178.36  120.06   1.3908
IC     CM3         CM5         *CM4        HM4        1.3771  118.97  178.95  118.74   1.0741
IC     CM6         CM5         SM          OM1        1.3856  120.50 -148.10  103.34   1.4492
IC     OM1         CM5         *SM         OM2        1.4492  103.34  120.39  103.77   1.4485
IC     OM1         CM5         *SM         OM3        1.4492  103.34 -119.58  103.83   1.4477
IC     CM4         CM8         *CM3        CM2        1.3771  120.09 -179.56  109.41   1.5161
IC     CM1         CM3         *CM2        CMX        1.5422  100.98  118.36  110.28   1.5399
IC     CMX         CM3         *CM2        CMY        1.5399  110.28  123.66  110.15   1.5422
IC     CM3         CM2         CMY         HMY1       1.5161  110.15  -59.95  109.02   1.0825
IC     HMY1        CM2         *CMY        HMY2       1.0825  109.02 -119.78  112.53   1.0841
IC     HMY1        CM2         *CMY        HMY3       1.0825  109.02  118.60  110.95   1.0836
IC     CM3         CM2         CMX         HMX2       1.5161  110.28   59.59  109.10   1.0829
IC     HMX2        CM2         *CMX        HMX3       1.0829  109.10 -118.49  110.91   1.0843
IC     HMX2        CM2         *CMX        HMX1       1.0829  109.10  119.87  112.61   1.0826
IC     CM2         NZM         *CM1        CD1        1.5422  108.96 -179.48  122.59   1.3935
IC     NZM         CM1         CD1         CD2        1.3308  122.59 -177.87  126.20   1.3895
IC     CD2         CM1         *CD1        HD1        1.3895  126.20  179.99  117.71   1.0731
IC     CM1         CD1         CD2         CD3        1.3935  126.20  179.76  124.67   1.3863
IC     CD3         CD1         *CD2        HD2        1.3863  124.67 -179.93  118.89   1.0738
IC     CD1         CD2         CD3         CD4        1.3895  124.67 -179.86  121.76   1.3886
IC     CD4         CD2         *CD3        HD3        1.3886  121.76  179.70  119.11   1.0762
IC     CD2         CD3         CD4         CD5        1.3863  121.76  179.69  124.64   1.3876
IC     CD5         CD3         *CD4        HD4        1.3876  124.64 -179.89  116.41   1.0734
IC     CD3         CD4         CD5         CN1        1.3886  124.64  179.95  126.09   1.3946
IC     CN1         CD4         *CD5        HD5        1.3946  126.09 -179.82  116.16   1.0725
IC     CD4         CD5         CN1         CN2        1.3876  126.09   -3.09  128.51   1.5420
IC     CN2         CD5         *CN1        NZN        1.5420  128.51 -179.35  122.52   1.3298
IC     CD5         CN1         CN2         CN3        1.3946  128.51 -177.65  100.97   1.5164
IC     CN3         CN1         *CN2        CNY        1.5164  100.97  117.22  111.78   1.5405
IC     CNY         CN1         *CN2        CNX        1.5405  111.78  125.79  111.47   1.5420
IC     CN1         CN2         CNY         HNY3       1.5420  111.78 -171.28  109.00   1.0832
IC     HNY3        CN2         *CNY        HNY2       1.0832  109.00  118.57  110.95   1.0840
IC     HNY3        CN2         *CNY        HNY1       1.0832  109.00 -119.76  112.57   1.0824
IC     CN1         CN2         CNX         HNX3       1.5420  111.47  171.08  108.98   1.0833
IC     HNX3        CN2         *CNX        HNX2       1.0833  108.98  119.71  112.54   1.0826
IC     HNX3        CN2         *CNX        HNX1       1.0833  108.98 -118.53  110.95   1.0842
IC     CN1         CN2         CN3         CN8        1.5420  100.97  179.49  130.51   1.3771
IC     CN8         CN2         *CN3        CN4        1.3771  130.51  179.65  109.39   1.3788
IC     CN2         CN3         CN8         CN7        1.5164  130.51 -179.93  118.94   1.3901
IC     CN7         CN3         *CN8        HN8        1.3901  118.94 -179.13  122.27   1.0745
IC     CN3         CN8         CN7         SN         1.3771  118.94  177.37  119.42   1.7999
IC     SN          CN8         *CN7        CN6        1.7999  119.42 -177.93  120.12   1.3854
IC     CN8         CN7         CN6         CN5        1.3901  120.12    0.44  121.34   1.3909
IC     CN5         CN7         *CN6        HN6        1.3909  121.34 -179.33  118.47   1.0724
IC     CN4         CN6         *CN5        HN5        1.3784  117.17  179.89  120.23   1.0740
IC     CN8         CN7         SN          ON1        1.3901  119.42  -85.83  103.78   1.4476
IC     ON1         CN7         *SN         ON2        1.4476  103.78  119.52  103.34   1.4495
IC     ON1         CN7         *SN         ON3        1.4476  103.78 -120.03  103.84   1.4482
IC     CN4         CN1         *NZN        CE1        1.4197  111.84 -178.82  126.21   1.4572
IC     CN1         NZN         CE1         CE2        1.3298  126.21   89.49  112.69   1.5268
IC     CE2         NZN         *CE1        HE12       1.5268  112.69  121.65  106.95   1.0801
IC     CE2         NZN         *CE1        HE11       1.5268  112.69 -123.78  108.68   1.0792
IC     NZN         CE1         CE2         HE21       1.4572  112.69   58.77  110.84   1.0833
IC     HE21        CE1         *CE2        HE22       1.0833  110.84 -120.41  111.14   1.0840
IC     HE21        CE1         *CE2        HE23       1.0833  110.84  119.75  109.88   1.0849


RESI  CY5S -1.000   ! add cys-CY5 in S-config 
GROUP
ATOM N    NH1    -0.47  
ATOM HN   H       0.31  
ATOM CA   CT1     0.07  
ATOM HA   HB1     0.09  
GROUP
ATOM HB2    HGA2      0.027  !                                                               ON1
ATOM HB1    HGA2      0.027  !                                                                |
ATOM CB     CG321D     0.114  !                                                            ON3=SN=ON2
ATOM HAB2   HGA2      0.117  !                                                                |
ATOM HAB1   HGA2      0.117  !                                              HNX1-3           CN7
ATOM SG     SG311    -0.234  !                                                 |            /   \\
ATOM HAA1   HGA1      0.157  !                                         HNY1-3  CNX    HN8-CN8    CN6-HN6
ATOM HC12   HGA2      0.029  !                                             \      \       ||      |
ATOM HC11   HGA2      0.029  !                                              CNY --  CN2---CN3    CN5-HN5   
ATOM HC22   HGA2      0.015  !                                                       |      \   //
ATOM HC21   HGA2      0.015  !                                                       |       CN4
ATOM HYN    HGP1      0.237  !                                                       |      /    
ATOM HC42   HGA2      0.073  !                                                       CN1==NZN(+)
ATOM HC41   HGA2      0.073  !                                                      /      |
ATOM HC52   HGA2      0.000  !                                                    CD5      CE1--HE11/HE12
ATOM HC51   HGA2      0.000  !                                                    ||       |
ATOM HC62   HGA2      0.019  !                                                    CD4      CE2--HE21/HE22/HE23 
ATOM HC61   HGA2      0.019  !                                                   /       
ATOM HC72   HGA2      0.039  !                                                  CD3         
ATOM HC71   HGA2      0.039  !                                                  ||         
ATOM HC82   HGA2      0.041  !                                     HMX1-3       CD2         
ATOM HC81   HGA2D0    0.041  !                                      |          /          
ATOM HM7    HGR61     0.224  !                              HMY1-3  CMX       CD1           
ATOM HM6    HGR61     0.105  !                                   \     \       ||           
ATOM HM4    HGR61     0.192  !                              HM4   CMY-- CM2---CM1           
ATOM HMY3   HGA3      0.099  !                                \        /      |           
ATOM HMY2   HGA3      0.099  !                          OM2    CM4---CM3      |           
ATOM HMY1   HGA3      0.099  !                           ||   //      \\      |          
ATOM HMX3   HGA3      0.099  !                      OM1--SM--CM5        CM8---NZM              
ATOM HMX2   HGA3      0.099  !                           ||   \        /        \            
ATOM HMX1   HGA3      0.099  !                          OM3   CM6===CM7          CC8--HC81/2                
ATOM HD1    HGA4      0.182  !                                /       \         /            
ATOM HD2    HGA4      0.186  !                              HM6       HM7     CC7--HC71/2                  
ATOM HD3    HGA4      0.148  !                                                  \          
ATOM HD4    HGA4      0.166  !                                                   CC6--HC61/2                           
ATOM HD5    HGA4      0.181  !                                                  /         
ATOM HNY3   HGA3      0.088  !                                                CC5--HC51/2          
ATOM HNY2   HGA3      0.088  !                                                  \          
ATOM HNY1   HGA3      0.088  !                                                   CC4--HC41/2         
ATOM HNX3   HGA3      0.088  !                                                  /         
ATOM HNX2   HGA3      0.088  !                                            O3==CC3           
ATOM HNX1   HGA3      0.088  !                                                  \         
ATOM HN8    HGR61     0.186  !                                                   NY--HYN
ATOM HN6    HGR61     0.107  !                                                  /        
ATOM HN5    HGR61     0.197  !                                         HC21/2--CC2          
ATOM HE12   HGA2      0.037  !                                                  \           
ATOM HE11   HGA2      0.037  !                                                   CC1--HC11/2
ATOM HE23   HGA3      0.064  !                                                   |        
ATOM HE22   HGA3      0.064  !                                                   NX        
ATOM HE21   HGA3      0.064  !                                                 /   \       
ATOM OAC    OG2D1    -0.411  !                                          OAD==CAD   CAC==OAC          
ATOM CAC    CG2R53    0.309  !                                                |     |           
ATOM CAB    CG3C52   -0.161  !                                           SG--CAA---CAB         
ATOM CAA    CG3C51   -0.157  !                                          /     |      \    
ATOM OAD    OG2D1    -0.351  !                                  HB1/2--CB    HAA1   HAB1/2   
ATOM CAD    CG2RD2    0.274  !                                         |                  
ATOM NX     NG2R53    0.086  !                                         CA---C                  
ATOM CC1    CG321D     0.036  !                                        /                   
ATOM CC2    CG321D     0.087  !                                       N                     
ATOM NY     NG2S1    -0.362  !                                                           
ATOM O3     OG2D1    -0.447  !                                                           
ATOM CC3    CG2O1     0.447  !                                                           
ATOM CC4    CG321D    -0.215  !                                                           
ATOM CC5    CG321D     0.084  !                                                           
ATOM CC6    CG321D    -0.053  !                                                           
ATOM CC7    CG321D    -0.042  !                                                           
ATOM CC8    CG324D     0.098  !                                                           
ATOM NZM    NG2R52   -0.234  !                                                           
ATOM CM8    CG2RX0    0.171  !                                                           
ATOM CM7    CG2R61   -0.404  !                                                           
ATOM CM6    CG2RD1    0.037  !                                                           
ATOM OM3    OG2PD0   -0.479  !                                                           
ATOM OM2    OG2P1    -0.479  !                                                           
ATOM OM1    OG2P1    -0.479  !                                                           
ATOM SM     SG3O1     0.540  !                                                           
ATOM CM5    CG2R61   -0.028  !                                                           
ATOM CM4    CG2R61   -0.218  !                                                           
ATOM CM3    CG2RX0    0.098  !                                                           
ATOM CMY    CG331    -0.318  !                                                           
ATOM CMX    CG331    -0.318  !                                                           
ATOM CM2    CG3C50    0.110  !                                                           
ATOM CM1    CG2RD0    0.288  !                                                           
ATOM CD1    CG2DD4   -0.410  !                                                           
ATOM CD2    CG2DD3   -0.039  !                                                           
ATOM CD3    CG2DD2   -0.223  !                                                           
ATOM CD4    CG2DD1   -0.064  !                                                           
ATOM CD5    CG2DD0   -0.376  !                                                           
ATOM CN1    CG25D0    0.253  !                                                           
ATOM CNY    CG33D0   -0.321  !                                                           
ATOM CNX    CG331    -0.321  !                                                           
ATOM CN2    CG3C50    0.311  !                                                           
ATOM CN3    CG2RX0    0.029  !                                                           
ATOM CN8    CG2R61   -0.196  !                                                           
ATOM ON1    OG2P1    -0.480  !                                                           
ATOM ON3    OG2P1    -0.480  !                                                           
ATOM ON2    OG2P1    -0.480  !                                                           
ATOM SN     SG3O1     0.557  !                                                           
ATOM CN7    CG2R61   -0.063  !                                                           
ATOM CN6    CG2R61    0.027  !                                                           
ATOM CN5    CG2R61   -0.334  !                                                           
ATOM CN4    CG2RX0    0.156  !                                                           
ATOM NZN    NG3CD0   -0.257
ATOM CE1    CG321D     0.142
ATOM CE2    CG331    -0.196
GROUP
ATOM C    C       0.51
ATOM O    O      -0.51

BOND CA  N    CA  C    N  HN    CA  HA
BOND C  +N    
BOND CAB  HAB2 ! 1
BOND CAB  HAB1 ! 1
BOND CAC  OAC  ! 2
BOND CAC  CAB  ! 1
BOND CNY  HNY3 ! 1
BOND CNY  HNY2 ! 1
BOND CNY  HNY1 ! 1
BOND SN   ON1  ! 1
BOND SN   ON2  ! 2
BOND CMX  HMX2 ! 1
BOND CMX  HMX3 ! 1
BOND CMX  HMX1 ! 1
BOND SM   OM1  ! 1
BOND SM   OM2  ! 2
BOND CAA  CAB  ! 1
BOND SG   CAA  ! 1
BOND HAA1 CAA  ! 1
BOND NX   CAC  ! 1
BOND CN8  HN8  ! 1
BOND CC2  HC21 ! 1
BOND CN7  SN   ! 1
BOND CN7  CN8  ! 1
BOND CM4  HM4  ! 1
BOND ON3  SN   ! 2
BOND CC1  NX   ! 1
BOND CC1  HC12 ! 1
BOND CC1  CC2  ! 1
BOND CM5  SM   ! 1
BOND CM5  CM4  ! 1
BOND CAD  CAA  ! 1
BOND CAD  NX   ! 1
BOND OM3  SM   ! 2
BOND NY   CC2  ! 1
BOND NY   HYN  ! 1
BOND HC22 CC2  ! 1
BOND CN3  CN8  ! 2
BOND CN2  CNY  ! 1
BOND CN2  CN3  ! 1
BOND CM2  CMX  ! 1
BOND CM3  CM4  ! 2
BOND CM3  CM2  ! 1
BOND CN6  CN7  ! 2
BOND CB   SG   ! 1
BOND CB   HB1  ! 1
BOND CB   HB2  ! 1
BOND HN6  CN6  ! 1
BOND CM6  CM5  ! 2
BOND HM6  CM6  ! 1
BOND CNX  CN2  ! 1
BOND CNX  HNX3 ! 1
BOND CNX  HNX2 ! 1
BOND CMY  CM2  ! 1
BOND CMY  HMY1 ! 1
BOND CMY  HMY2 ! 1
BOND CN4  CN3  ! 1
BOND HC11 CC1  ! 1
BOND CD4  HD4  ! 1
BOND CN1  CN2  ! 1
BOND CN5  CN6  ! 1
BOND CN5  CN4  ! 2
BOND CM8  CM3  ! 1
BOND CD2  HD2  ! 1
BOND CM1  CM2  ! 1
BOND CC3  NY   ! 1
BOND OAD  CAD  ! 2
BOND CM7  CM6  ! 1
BOND CM7  CM8  ! 2
BOND CD5  CD4  ! 1
BOND CD5  CN1  ! 2
BOND CD3  CD4  ! 2
BOND CD3  CD2  ! 1
BOND NZN  CN4  ! 1
BOND NZN  CN1  ! 1
BOND CD1  CD2  ! 2
BOND CD1  CM1  ! 1
BOND CE2  HE21 ! 1
BOND CE2  HE22 ! 1
BOND CC4  HC41 ! 1
BOND CC4  CC3  ! 1
BOND NZM  CM8  ! 1
BOND NZM  CM1  ! 2
BOND HN5  CN5  ! 1
BOND CC7  HC71 ! 1
BOND CC7  HC72 ! 1
BOND O3   CC3  ! 2
BOND CA   CB   ! 1
BOND N    CA   ! 1
BOND HM7  CM7  ! 1
BOND HNX1 CNX  ! 1
BOND HMY3 CMY  ! 1
BOND HD5  CD5  ! 1
BOND CC5  HC52 ! 1
BOND CC5  CC4  ! 1
BOND HD3  CD3  ! 1
BOND HD1  CD1  ! 1
BOND HA   CA   ! 1
BOND CE1  NZN  ! 1
BOND CE1  CE2  ! 1
BOND HE23 CE2  ! 1
BOND HC42 CC4  ! 1
BOND CC8  NZM  ! 1
BOND CC8  CC7  ! 1
BOND C    CA   ! 1
BOND CC6  CC7  ! 1
BOND CC6  CC5  ! 1
BOND HC51 CC5  ! 1
BOND HE12 CE1  ! 1
BOND HC82 CC8  ! 1
BOND HE11 CE1  ! 1
BOND HC62 CC6  ! 1
BOND HC81 CC8  ! 1
BOND HC61 CC6  ! 1
DOUBLE  O  C

IMPR CAC    CAB    NX     OAC    
IMPR CAD    CAA    NX     OAD    
IMPR CC3    CC4    NY     O3     
IMPR N -C CA HN  C CA +N O

CMAP -C  N  CA  C   N  CA  C  +N

!! HUANRUI added : IC generated from mol-qm.pdb 
IC -C   CA   *N   HN    1.3479 123.9300  180.0000 114.7700  0.9982
IC -C   N    CA   C     1.3479 123.9300  180.0000 105.8900  1.5202
IC N    CA   C    +N    1.4533 105.8900  180.0000 118.3000  1.3498
IC +N   CA   *C   O     1.3498 118.3000  180.0000 120.5900  1.2306
IC CA   C    +N   +CA   1.5202 118.3000  180.0000 124.5000  1.4548
IC N    C    *CA  HA    1.4533 105.8900 -116.3400 107.7100  1.0837
IC     CB          C           *CA         N          1.5244  109.64  121.22  108.02   1.4533
IC     CB          C           *CA         HA         1.5244  109.64 -121.26  108.31   1.0815
IC     C           CA          CB          SG         1.5202  109.64  176.52  113.59   1.8310
IC     SG          CA          *CB         HB1        1.8310  113.59 -118.82  110.57   1.0835
IC     SG          CA          *CB         HB2        1.8310  113.59  121.82  110.71   1.0806
IC     CA          CB          SG          CAA        1.5244  113.59  108.62  103.57   1.8230
IC     CB          SG          CAA         CAD        1.8310  103.57  -66.48  112.44   1.5222
IC     CAD         SG          *CAA        CAB        1.5222  112.44 -115.57  110.02   1.5355
IC     CAB         SG          *CAA        HAA1       1.5355  110.02 -123.91  109.07   1.0804
IC     SG          CAA         CAB         CAC        1.8230  110.02  113.81  104.87   1.5148
IC     CAC         CAA         *CAB        HAB2       1.5148  104.87 -119.69  114.06   1.0815
IC     HAB2        CAA         *CAB        HAB1       1.0815  114.06 -122.60  112.24   1.0828
IC     CAA         CAB         CAC         NX         1.5355  104.87    5.33  108.39   1.3773
IC     NX          CAB         *CAC        OAC        1.3773  108.39  178.89  126.88   1.1892
IC     NX          CAA         *CAD        OAD        1.3754  108.55 -179.64  126.32   1.1897
IC     CAD         CAC         *NX         CC1        1.3754  113.55 -179.28  122.44   1.4567
IC     CAC         NX          CC1         CC2        1.3773  122.44  -77.96  111.72   1.5296
IC     CC2         NX          *CC1        HC12       1.5296  111.72  121.07  107.78   1.0808
IC     HC12        NX          *CC1        HC11       1.0808  107.78  117.87  107.67   1.0794
IC     NX          CC1         CC2         NY         1.4567  111.72  173.10  111.80   1.4467
IC     NY          CC1         *CC2        HC21       1.4467  111.80 -119.74  109.64   1.0819
IC     HC21        CC1         *CC2        HC22       1.0819  109.64 -119.36  109.72   1.0803
IC     CC1         CC2         NY          CC3        1.5296  111.80   84.49  122.57   1.3529
IC     CC3         CC2         *NY         HYN        1.3529  122.57 -178.69  118.20   0.9940
IC     CC2         NY          CC3         CC4        1.4467  122.57  176.94  115.75   1.5206
IC     CC4         NY          *CC3        O3         1.5206  115.75 -178.30  122.27   1.2008
IC     NY          CC3         CC4         CC5        1.3529  115.75  140.75  111.97   1.5308
IC     CC5         CC3         *CC4        HC41       1.5308  111.97 -124.57  110.50   1.0856
IC     HC41        CC3         *CC4        HC42       1.0856  110.50 -115.57  106.28   1.0886
IC     CC3         CC4         CC5         CC6        1.5206  111.97  168.99  114.10   1.5312
IC     CC6         CC4         *CC5        HC52       1.5312  114.10  122.89  109.28   1.0876
IC     HC52        CC4         *CC5        HC51       1.0876  109.28  115.60  108.08   1.0829
IC     CC4         CC5         CC6         CC7        1.5308  114.10   62.83  114.70   1.5306
IC     CC7         CC5         *CC6        HC62       1.5306  114.70  121.69  108.01   1.0878
IC     CC7         CC5         *CC6        HC61       1.5306  114.70 -123.29  109.30   1.0891
IC     CC5         CC6         CC7         CC8        1.5312  114.70  173.70  111.75   1.5295
IC     CC8         CC6         *CC7        HC71       1.5295  111.75 -121.05  110.04   1.0869
IC     HC71        CC6         *CC7        HC72       1.0869  110.04 -117.66  110.62   1.0858
IC     CC6         CC7         CC8         NZM        1.5306  111.75  178.93  112.84   1.4564
IC     NZM         CC7         *CC8        HC82       1.4564  112.84  119.80  110.51   1.0804
IC     NZM         CC7         *CC8        HC81       1.4564  112.84 -122.36  111.05   1.0807
IC     CC7         CC8         NZM         CM1        1.5295  112.84  -89.48  126.23   1.3307
IC     CM1         CC8         *NZM        CM8        1.3307  126.23  178.64  121.93   1.4196
IC     CC8         NZM         CM8         CM7        1.4564  121.93   -0.91  128.95   1.3776
IC     CM7         NZM         *CM8        CM3        1.3776  128.95 -179.37  108.79   1.3791
IC     NZM         CM8         CM7         CM6        1.4196  128.95 -179.89  117.26   1.3908
IC     CM6         CM8         *CM7        HM7        1.3908  117.26  179.40  122.51   1.0746
IC     CM8         CM7         CM6         CM5        1.3776  117.26   -0.02  121.30   1.3850
IC     CM5         CM7         *CM6        HM6        1.3850  121.30  179.07  120.24   1.0729
IC     CM7         CM6         CM5         SM         1.3908  121.30 -177.74  120.46   1.7999
IC     SM          CM6         *CM5        CM4        1.7999  120.46  178.39  120.15   1.3901
IC     CM3         CM5         *CM4        HM4        1.3772  118.90  179.02  118.80   1.0734
IC     CM6         CM5         SM          OM1        1.3850  120.46 -148.01  103.33   1.4495
IC     OM1         CM5         *SM         OM2        1.4495  103.33  120.36  103.82   1.4488
IC     OM1         CM5         *SM         OM3        1.4495  103.33 -119.58  103.86   1.4475
IC     CM4         CM8         *CM3        CM2        1.3772  120.13 -179.58  109.39   1.5170
IC     CM1         CM3         *CM2        CMX        1.5419  100.97  118.31  110.26   1.5402
IC     CMX         CM3         *CM2        CMY        1.5402  110.26  123.72  110.20   1.5420
IC     CM3         CM2         CMY         HMY1       1.5170  110.20  -59.94  108.99   1.0835
IC     HMY1        CM2         *CMY        HMY2       1.0835  108.99 -119.77  112.56   1.0828
IC     HMY1        CM2         *CMY        HMY3       1.0835  108.99  118.47  110.97   1.0831
IC     CM3         CM2         CMX         HMX2       1.5170  110.26   59.63  109.07   1.0827
IC     HMX2        CM2         *CMX        HMX3       1.0827  109.07 -118.50  110.95   1.0838
IC     HMX2        CM2         *CMX        HMX1       1.0827  109.07  119.85  112.59   1.0826
IC     CM2         NZM         *CM1        CD1        1.5419  108.99 -179.58  122.54   1.3942
IC     NZM         CM1         CD1         CD2        1.3307  122.54 -178.00  126.16   1.3891
IC     CD2         CM1         *CD1        HD1        1.3891  126.16 -179.94  117.68   1.0727
IC     CM1         CD1         CD2         CD3        1.3942  126.16  179.74  124.62   1.3869
IC     CD3         CD1         *CD2        HD2        1.3869  124.62 -179.90  118.99   1.0728
IC     CD1         CD2         CD3         CD4        1.3891  124.62 -179.98  121.78   1.3877
IC     CD4         CD2         *CD3        HD3        1.3877  121.78  179.78  119.08   1.0767
IC     CD2         CD3         CD4         CD5        1.3869  121.78  179.67  124.63   1.3878
IC     CD5         CD3         *CD4        HD4        1.3878  124.63 -179.81  116.38   1.0734
IC     CD3         CD4         CD5         CN1        1.3877  124.63  179.87  126.15   1.3956
IC     CN1         CD4         *CD5        HD5        1.3956  126.15 -179.80  116.16   1.0732
IC     CD4         CD5         CN1         CN2        1.3878  126.15   -3.11  128.49   1.5413
IC     CN2         CD5         *CN1        NZN        1.5413  128.49 -179.34  122.48   1.3295
IC     CD5         CN1         CN2         CN3        1.3956  128.49 -177.55  100.97   1.5159
IC     CN3         CN1         *CN2        CNY        1.5159  100.97  117.22  111.76   1.5415
IC     CNY         CN1         *CN2        CNX        1.5415  111.76  125.74  111.47   1.5417
IC     CN1         CN2         CNY         HNY3       1.5413  111.76 -171.23  108.98   1.0832
IC     HNY3        CN2         *CNY        HNY2       1.0832  108.98  118.50  110.92   1.0840
IC     HNY3        CN2         *CNY        HNY1       1.0832  108.98 -119.81  112.60   1.0827
IC     CN1         CN2         CNX         HNX3       1.5413  111.47  171.08  108.99   1.0831
IC     HNX3        CN2         *CNX        HNX2       1.0831  108.99  119.70  112.59   1.0834
IC     HNX3        CN2         *CNX        HNX1       1.0831  108.99 -118.52  111.01   1.0832
IC     CN1         CN2         CN3         CN8        1.5413  100.97  179.50  130.46   1.3773
IC     CN8         CN2         *CN3        CN4        1.3773  130.46  179.56  109.39   1.3786
IC     CN2         CN3         CN8         CN7        1.5159  130.46 -179.95  118.87   1.3908
IC     CN7         CN3         *CN8        HN8        1.3908  118.87 -179.23  122.36   1.0730
IC     CN3         CN8         CN7         SN         1.3773  118.87  177.30  119.37   1.8003
IC     SN          CN8         *CN7        CN6        1.8003  119.37 -177.94  120.16   1.3852
IC     CN8         CN7         CN6         CN5        1.3908  120.16    0.42  121.32   1.3913
IC     CN5         CN7         *CN6        HN6        1.3913  121.32 -179.24  118.49   1.0730
IC     CN4         CN6         *CN5        HN5        1.3781  117.18  179.82  120.22   1.0743
IC     CN8         CN7         SN          ON1        1.3908  119.37  -85.90  103.75   1.4480
IC     ON1         CN7         *SN         ON2        1.4480  103.75  119.58  103.32   1.4491
IC     ON1         CN7         *SN         ON3        1.4480  103.75 -120.00  103.83   1.4485
IC     CN4         CN1         *NZN        CE1        1.4200  111.78 -178.82  126.27   1.4563
IC     CN1         NZN         CE1         CE2        1.3295  126.27   89.50  112.72   1.5268
IC     CE2         NZN         *CE1        HE12       1.5268  112.72  121.71  106.95   1.0804
IC     CE2         NZN         *CE1        HE11       1.5268  112.72 -123.73  108.68   1.0801
IC     NZN         CE1         CE2         HE21       1.4563  112.72   58.74  110.81   1.0832
IC     HE21        CE1         *CE2        HE22       1.0832  110.81 -120.32  111.11   1.0835
IC     HE21        CE1         *CE2        HE23       1.0832  110.81  119.76  109.94   1.0851


RESI LTI       0.00 ! Lanthanide ion, Huan Rui
GROUP
ATOM LTI  LTI   0.00
PATCHING FIRST NONE LAST NONE


!! read patches for O-LTI
!! ** do NOT use AUTOgenerate ANGLes DIHEdrals after this patch
!! -- Huan Rui

PRES  LTIOD1     0.0  ! Patch carboxyl O to LTI Residues must be
                      ! 1-Asp/Asn, 2 LTI
                      ! 
BOND  1OD1  2LTI
ANGLE 1CG   1OD1   2LTI
IC    1CB   1CG    1OD1   2LTI  0.0000  0.0000    0.0000  0.0000  0.0000

PRES  LTIOD2     0.0  ! Patch carboxyl O to LTI Residues must be
                      ! 1-Asp, 2 LTI
                      ! 
BOND  1OD2  2LTI
ANGLE 1CG   1OD2   2LTI
IC    1CB   1CG    1OD2   2LTI  0.0000  0.0000    0.0000  0.0000  0.0000


PRES  LTIOE1     0.0  ! Patch carboxyl O to LTI Residues must be
                      ! 1-Glu/Gln, 2 LTI
                      ! 
BOND  1OE1  2LTI
ANGLE 1CD   1OE1   2LTI
IC    1CG   1CD    1OE1   2LTI  0.0000  0.0000    0.0000  0.0000  0.0000


PRES  LTIOE2     0.0  ! Patch carboxyl O to LTI Residues must be
                      ! 1-Glu, 2 LTI
                      ! 
BOND  1OE2  2LTI
ANGLE 1CD   1OE2   2LTI
IC    1CG   1CD    1OE2   2LTI  0.0000  0.0000    0.0000  0.0000  0.0000


PRES  LTIOG     0.0  ! Patch carboxyl O to LTI Residues must be
                     ! 1-SER, 2 LTI
                     ! 
BOND  1OG   2LTI
ANGLE 1CB   1OG   2LTI
IC    1CA   1CB    1OG    2LTI  0.0000  0.0000    0.0000  0.0000  0.0000


PRES  LTIOG1    0.0  ! Patch carboxyl O to LTI Residues must be
                     ! 1-THR, 2 LTI
                     ! 
BOND  1OG1   2LTI
ANGLE 1CB    1OG1   2LTI
IC    1CA    1CB    1OG1    2LTI  0.0000  0.0000    0.0000  0.0000  0.0000


PRES  LTICO      0.0  ! Patch carbonyl O to LTI Residues must be
                      ! 1-AA, 2 LTI
                      ! 
BOND  1O    2LTI
ANGLE 1C    1O     2LTI
IC    1CA   1C     1O    2LTI  0.0000  0.0000    0.0000  0.0000  0.0000

END

read param card flex append
* MINI FORCE FIELD PARAMETER FILE.
*


ATOMS

MASS    -1 C2O1X  12.01100 
MASS    -1 HGA1X  1.008000 
MASS    -1 S250X  32.06000 
MASS    -1 CC51X  12.01100 
MASS    -1 N253X  14.00700 
MASS    -1 CRC1X  12.01100 
MASS    -1 C311X  12.01100 
MASS    -1 N2S1X  14.00700 
MASS    -1 C253X  12.01100 
MASS    -1 C331X  12.01100 
MASS    -1 HGP1X  1.008000 
MASS    -1 CC52X  12.01100 
MASS    -1 HG61X  1.008000 
MASS    -1 HGA2X  1.008000 
MASS    -1 HGA3X  1.008000 
MASS    -1 O2D1X  15.99900 
MASS    -1 C261X  12.01100 
MASS    -1 S311X  32.06000 
MASS    -1 C321X  12.01100 
MASS    -1 N2S1X0    14.007000
MASS    -1 N2S1X1    14.007000
MASS    -1 C261X0    12.011000
MASS    -1 C261X1    12.011000
MASS    -1 C261X2    12.011000
MASS    -1 C261X3    12.011000
MASS    -1 C2O1X0    12.011000
MASS    -1 S311X0    32.060000
MASS    -1 HGP1X0     1.008000
MASS    -1 HGP1X1     1.008000
MASS    -1 C261X4    12.011000
MASS    -1 C321X0    12.011000
MASS    -1 HGA2X0     1.008000
MASS    -1 HGA2X1     1.008000
MASS    -1 HGA2X2     1.008000
MASS    -1 C321X1    12.011000
! from toppar_all36_spin_fret-lret.str
!! BODIPY
MASS   -1  HC00       1.008000   !OVERLAP
MASS   -1  C3        12.010000
MASS   -1  H1         1.008000
MASS   -1  SS0       32.060000    !OVERLAP
MASS   -1  CA0       12.010000     ! OVERLAP 47
MASS   -1  NA        14.010000
MASS   -1  CC0       12.010000     ! OVERLAP 60
MASS   -1  HA0        1.008000     ! OVERLAP 33
MASS   -1  CD0       12.010000      ! OVERLAP 61
MASS   -1  F         19.000000
MASS   -1  B         10.812000
MASS   -1  NA_0      14.010000
MASS   -1  CC_0      12.010000
MASS   -1  NA_1      14.010000
MASS   -1  CD_0      12.010000
MASS   -1  CA_0      12.010000

!! cy3r
MASS   -1  NG3CA0    14.007000
MASS   -1  CG2RA0    12.011000
MASS   -1  SG3OA0    32.060000
MASS   -1  CG25A0    12.011000
MASS   -1  CG2DA0    12.011000
MASS   -1  CG2DA1    12.011000
MASS   -1  CG2DA2    12.011000
MASS   -1  CG2RA1    12.011000
MASS   -1  CG2RA2    12.011000
MASS   -1  OG2PA0    15.999400
MASS   -1  OG2PA1    15.999400
MASS   -1  CG2RA3    12.011000
MASS   -1  CG2RA4    12.011000
MASS   -1  CG321A    12.011000
MASS   -1  CG324A    12.011000

!! cy3s
MASS   -1  NG3CB0    14.007000
MASS   -1  CG2RB0    12.011000
MASS   -1  SG3OB0    32.060000
MASS   -1  CG25B0    12.011000
MASS   -1  CG2DB0    12.011000
MASS   -1  CG2DB1    12.011000
MASS   -1  CG2DB2    12.011000
MASS   -1  CG2RB1    12.011000
MASS   -1  CG2RB2    12.011000
MASS   -1  SG3OB1    32.060000
MASS   -1  CG2RB3    12.011000
MASS   -1  SG31B0    32.060000
MASS   -1  OG2PB0    15.999400
MASS   -1  CG2RB4    12.011000
MASS   -1  CG2RB5    12.011000
MASS   -1  OG2PB1    15.999400
MASS   -1  CG321B    12.011000
MASS   -1  CG324B    12.011000


!! cy5r
MASS   -1  NG3CC0    14.007000
MASS   -1  CG25C0    12.011000
MASS   -1  CG2DC0    12.011000
MASS   -1  CG2DX1    12.011000
MASS   -1  CG2DX2    12.011000
MASS   -1  CG2DX3    12.011000
MASS   -1  CG2DC4    12.011000
MASS   -1  CG2RX0    12.011000
MASS   -1  CG33C0    12.011000
MASS   -1  OG2PC0    15.999400
MASS   -1  CG2RC1    12.011000
MASS   -1  CG2RC2    12.011000
MASS   -1  CG321C    12.011000
MASS   -1  CG324C    12.011000


!! CY5s
MASS   -1  NG3CD0    14.007000
MASS   -1  CG25D0    12.011000
MASS   -1  CG2DD0    12.011000
MASS   -1  CG2DD1    12.011000
MASS   -1  CG2DD2    12.011000
MASS   -1  CG2DD3    12.011000
MASS   -1  CG2DD4    12.011000
MASS   -1  CG2RD0    12.011000
MASS   -1  CG33D0    12.011000
MASS   -1  HGA2D0     1.008000
MASS   -1  OG2PD0    15.999400
MASS   -1  CG2RD1    12.011000
MASS   -1  CG2RD2    12.011000
MASS   -1  CG321D    12.011000
MASS   -1  CG324D    12.011000

!! Lanthanide ion
MASS   -1  LTI  158.92535 ! Lanthanide ion in LBT loop - Huan

BONDS
!! for btnpyr_ia
C261X   C321X   230.00     1.4900     
C261X   C261X   305.00     1.3750     
C321X   C321X   222.50     1.5300     
C321X   HGA2X   309.00     1.1110     
C2O1X   C321X   250.00     1.4900     
C2O1X   N2S1X   370.00     1.3450     
C2O1X   O2D1X   620.00     1.2300     
C321X   N2S1X   320.00     1.4300     
HGP1X   N2S1X   440.00     0.9970     
C311X   C321X   222.50     1.5380     
C2O1X   C311X   250.00     1.4900     
C311X   HGA1X   309.00     1.1110     
C311X   N2S1X   320.00     1.4300     
N2S1X   N2S1X   370.00     1.3450     
C321X   CC51X   222.50     1.5280     
CC51X   S250X   198.00     1.8180     
CC51X   CRC1X   222.50     1.5240     
CC51X   HGA1X   307.00     1.1000     
CC52X   S250X   198.00     1.8180     
CC52X   CRC1X   222.50     1.5240     
CC52X   HGA2X   307.00     1.1000     
CRC1X   CRC1X   222.50     1.5230     
CRC1X   HGA1X   309.00     1.1110     
CRC1X   N253X   220.00     1.4580     
C261X   HG61X   340.00     1.0800     
C321X   S311X   198.00     1.8180     
C321X   C331X   222.50     1.5280     
C331X   HGA3X   322.00     1.1110     
C253X   N253X   460.00     1.3800     
HGP1X   N253X   470.00     1.0150     
C253X   O2D1X   570.00     1.2350     

C2O1X     N2S1X0     370.000 1.345000000000000
N2S1X0   N2S1X1     370.000 1.345000000000000
N2S1X0   HGP1X0     440.000 0.997000000000000
N2S1X1   C2O1X       370.000 1.345000000000000
N2S1X1   HGP1X1     440.000 0.997000000000000
C261X     C261X0     305.000 1.375000000000000
C261X0   C261X1     305.000 1.341328910633033
C261X0   HG61X       340.000 1.080000000000000
C261X1   C261X       305.000 1.375000000000000
C261X1   HG61X       340.000 1.080000000000000
C261X     C261X2     305.000 1.375000000000000
C261X2   C261X3     305.000 1.338102805205938
C261X2   HG61X       340.000 1.080000000000000
C261X     C261X3     305.000 1.375000000000000
C261X3   HG61X       340.000 1.080000000000000
N2S1X     C2O1X0     370.000 1.345000000000000
C2O1X0   C321X       250.000 1.490000000000000
C2O1X0   O2D1X       620.000 1.230000000000000
C321X     S311X0     198.000 1.818000000000000
C261X     C261X4     305.000   1.375
C261X4   HG61X       340.000   1.080
C321X     C321X0     222.500   1.530
C321X0   HGA2X       309.000   1.111
C321X     HGA2X0     309.000   1.111
C321X     HGA2X1     309.000   1.111
C321X     HGA2X2     309.000   1.111
C2O1X     C321X1     250.000   1.490
C321X1   C321X       222.500   1.530
C321X1   HGA2X       309.000   1.111

C321X  CT1   222.500     1.5380 ! ALLOW   ALI
!CT2  CT1   222.500     1.5380 ! ALLOW   ALI
                              ! alkane update, adm jr., 3/2/92

! from toppar_all36_spin_fret-lret.str
C3 HC00  337.30   1.092
C3 C3  303.10   1.535
C3 H1  335.90   1.093
C3 SS0  225.80   1.821
CA0 NA  470.30   1.350
CA0 CD0  411.70   1.434
CA0 CA0  478.40   1.387
CC0 NA  438.80   1.371
CC0 CC0  418.30   1.429
C3 CC0  337.30   1.499
CC0 HA0  347.20   1.085
CC0 CD0  504.00   1.371
C3 CD0  337.30   1.499
C3 CA0  323.50   1.513
CA0 CC0  411.70   1.434
CD0 NA  438.80   1.371
CA0 F   363.80   1.344

C3  CT1   222.500     1.5380 ! ALLOW   ALI

NA B   362.786  1.5682  ! FROM AFMM - HUAN
B  F   309.234  1.3750  ! FROM AFMM - HUAN

CA0       NA_0       470.300 1.350000000000000
NA_0     CC_0       438.800 1.319350195437133
NA_0     B          362.786 1.568200000000000
CC_0     CC0         418.300 1.429000000000000
CC_0     C3         337.300 1.499000000000000
CA0       NA_1       470.300 1.350000000000000
NA_1     CD_0       438.800 1.320029323992463
NA_1     B          362.786 1.568200000000000
CD_0     CC0         504.000 1.371000000000000
CD_0     C3         337.300 1.499000000000000
CA_0     NA_0       470.300   1.350
CA_0     CD0         411.700   1.434
CA_0     CA0         478.400   1.387

!
!! Huan - bond param for cy3r - begin
CG2DX1  CG2DX2    300.000     1.4500
CG2DX1  HGA4      360.500     1.1000
CG2DX2  CG2DX2    440.000     1.3400
CG2DX2  HGA4      360.500     1.1000
CG2O1   CG321A     250.000     1.4900
!CG2O1   NG2S1     370.000     1.3450
!CG2O1   OG2D1     620.000     1.2300
!CG2R52  NG2R52    490.000     1.3000
!CG2R53  CG3C52    300.000     1.5300
!CG2R53  NG2R53    460.000     1.3800
!CG2R53  OG2D1     570.000     1.2350
!CG2R61  CG2R61    305.000     1.3750
CG2R61  CG2RX0    300.000     1.3600
!CG2R61  SG3O1     230.000     1.7800
!CG2R61  HGR61     340.000     1.0800
CG2RX0  CG2RX0    360.000     1.3850
CG2RX0  NG3C51    330.000     1.4000
CG321A   CG321A     222.500     1.5300
CG321A   CG324A     222.500     1.5300
CG321A   CG331     222.500     1.5280
CG321A   NG2S1     320.000     1.4300
CG321A   SG311     198.000     1.8180
CG321A   HGA2      309.000     1.1110
CG324A   HGA2      284.500     1.1000
!CG331   HGA3      322.000     1.1110
!CG3C51  CG3C52    195.000     1.5180
!CG3C51  HGA1      307.000     1.1000
!CG3C52  HGA2      307.000     1.1000
!NG2S1   HGP1      440.000     0.9970
!OG2P1   SG3O1     540.000     1.4480
CG251O CG2DX1  570.00     1.3400 ! MOL-OP , FROM CG251O CG2DX3, PENALTY= 30
CG251O CG3C50  300.00     1.5300 ! MOL-OP , FROM CG2R53 CG3C52, PENALTY= 74
CG251O NG3C51  380.00     1.4000 ! MOL-OP , FROM CG2R53 NG3C51, PENALTY= 64
CG2DX2 CG2R52  365.00     1.4500 ! MOL-OP , FROM CG2DX1 CG2R61, PENALTY= 45
CG2R52 CG3C50  350.00     1.5050 ! MOL-OP , FROM CG2R52 CG3C52, PENALTY= 10
CG2R53 CG3C51  300.00     1.5300 ! MOL-OP , FROM CG2R53 CG3C52, PENALTY= 4
CG2RX0 CG3C50  305.00     1.5200 ! MOL-OP , FROM CG2RX0 CG3C52, PENALTY= 10
CG2RX0 NG2R52  380.00     1.3700 ! MOL-OP , FROM CG2R51 NG2R52, PENALTY= 30
CG321A  NG2R53  320.00     1.4300 ! MOL-OP , FROM CG311 NG2R53, PENALTY= 4
CG321A  NG3C51  263.00     1.4740 ! MOL-OP , FROM CG321A NG311, PENALTY= 20
CG324A  NG2R52  300.00     1.4530 ! MOL-OP , FROM CG324A NG2P1, PENALTY= 20
CG331  CG3C50  222.50     1.5280 ! MOL-OP , FROM CG331 CG3C51, PENALTY= 6
CG3C51 SG311   198.00     1.8180 ! MOL-OP , FROM CG321A SG311, PENALTY= 65
CG321A    NG3CA0     263.000 1.474000000000000
NG3CA0   CG25A0     380.000 1.327410232030777
NG3CA0   CG2RX0     330.000 1.400000000000000
CG2R61   CG2RA0     305.000 1.375000000000000
CG2RA0   SG3OA0     230.000 1.800219115163485
SG3OA0   OG2P1      540.000 1.448000000000000
CG25A0   CG2DA0     570.000 1.340000000000000
CG3C50   CG25A0     300.000 1.530000000000000
CG2DA0   HGA4       360.500 1.100000000000000
CG2DA0   CG2DA1     300.000 1.386138618068193
CG2DA1   CG2DA2     440.000 1.340000000000000
CG2DA1   HGA4       360.500 1.100000000000000
CG2DA2   HGA4       360.500 1.100000000000000
CG2DA2   CG2RA1     365.000 1.393237663107052
CG2RA1   NG2R52     490.000 1.300000000000000
CG2RA1   CG3C50     350.000 1.505000000000000
CG2R61   CG2RA2     305.000   1.375
SG3OA0   OG2PA0     540.000   1.448
CG2RA2   HGR61      340.000   1.080
CG2RA2   CG2RA0     305.000   1.375
CG2RA3   CG2R61     305.000   1.375
CG2RA3   HGR61      340.000   1.080
SG3O1    OG2PA1     540.000   1.448
CG2RA4   OG2D1      570.000   1.235
NG2R53   CG2RA4     460.000   1.380
CG3C51   CG2RA4     300.000   1.530
CG321A   CT1     222.500     1.5280
!! Huan - bond param for cy3r - end

!! Huan - bond param for cy3s - begin
!CG2DX1  CG2DX2    300.000     1.4500
!CG2DX1  HGA4      360.500     1.1000
!CG2DX2  CG2DX2    440.000     1.3400
!CG2DX2  HGA4      360.500     1.1000
CG2O1   CG321B    250.000     1.4900
!CG2R61  CG2RX0    300.000     1.3600
!CG2RX0  CG2RX0    360.000     1.3850
!CG2RX0  NG3C51    330.000     1.4000
CG321B  CG321B    222.500     1.5300
CG321B  CG324B     222.500     1.5300
CG321B  CG331     222.500     1.5280
CG321B  NG2S1     320.000     1.4300
CG321B  SG311     198.000     1.8180
CG321B  HGA2      309.000     1.1110
CG324B   HGA2      284.500     1.1000
!CG251O CG2DX1  570.00     1.3400 ! MOL-OP , FROM CG251O CG2DX3, PENALTY= 30
!CG251O CG3C50  300.00     1.5300 ! MOL-OP , FROM CG2R53 CG3C52, PENALTY= 74
!CG251O NG3C51  380.00     1.4000 ! MOL-OP , FROM CG2R53 NG3C51, PENALTY= 64
!CG2DX2 CG2R52  365.00     1.4500 ! MOL-OP , FROM CG2DX1 CG2R61, PENALTY= 45
!CG2R52 CG3C50  350.00     1.5050 ! MOL-OP , FROM CG2R52 CG3C52, PENALTY= 10
!CG2R53 CG3C51  300.00     1.5300 ! MOL-OP , FROM CG2R53 CG3C52, PENALTY= 4
!CG2RX0 CG3C50  305.00     1.5200 ! MOL-OP , FROM CG2RX0 CG3C52, PENALTY= 10
!CG2RX0 NG2R52  380.00     1.3700 ! MOL-OP , FROM CG2R51 NG2R52, PENALTY= 30
CG321B NG2R53  320.00     1.4300 ! MOL-OP , FROM CG311 NG2R53, PENALTY= 4
CG321B NG3C51  263.00     1.4740 ! MOL-OP , FROM CG321BNG311, PENALTY= 20
CG324B  NG2R52  300.00     1.4530 ! MOL-OP , FROM CG324B NG2P1, PENALTY= 20
!CG331  CG3C50  222.50     1.5280 ! MOL-OP , FROM CG331 CG3C51, PENALTY= 6
!CG3C51 SG311   198.00     1.8180 ! MOL-OP , FROM CG321BSG311, PENALTY= 65
NG3CB0   CG2RX0     330.000 1.400000000000000
NG3CB0   CG25B0     380.000 1.328661417893964
CG321B   NG3CB0     263.000 1.474000000000000
CG2RB0   SG3OB0     230.000 1.800120376585965
CG2RB0   CG2R61     305.000 1.375000000000000
SG3OB0   OG2P1      540.000 1.448000000000000
CG3C50   CG25B0     300.000 1.530000000000000
CG25B0   CG2DB0     570.000 1.340000000000000
CG2DB0   CG2DB1     300.000 1.387887065038074
CG2DB0   HGA4       360.500 1.100000000000000
CG2DB1   HGA4       360.500 1.100000000000000
CG2DB1   CG2DB2     440.000 1.340000000000000
CG2DB2   CG2RB1     365.000 1.395555941730750
CG2DB2   HGA4       360.500 1.100000000000000
CG2RB1   CG3C50     350.000 1.505000000000000
CG2RB1   NG2R52     490.000 1.300000000000000
CG2RB2   SG3OB1     230.000 1.800050249993039
CG2R61   CG2RB2     305.000 1.375000000000000
SG3OB1   OG2P1      540.000 1.448000000000000
NG2R53   CG2RB3     460.000 1.380000000000000
CG3C51   CG2RB3     300.000 1.530000000000000
CG2RB3   OG2D1      570.000 1.235000000000000
SG31B0   CG321B     198.000 1.818000000000000
CG3C51   SG31B0     198.000 1.818000000000000
SG3OB0   OG2PB0     540.000   1.448
CG2RB4   HGR61      340.000   1.080
CG2RB0   CG2RB4     305.000   1.375
CG2RB4   CG2RX0     300.000   1.360
SG3OB1   OG2PB1     540.000   1.448
CG2RB5   HGR61      340.000   1.080
CG2RB5   CG2RB2     305.000   1.375
CG2RX0   CG2RB5     300.000   1.360
CG321B  CT1     222.500     1.5280
!! Huan - bond param for cy3s - end

!! Huan - bond param for cy5r - begin
!CG2DX2  CG2DX2    440.000     1.3400
!CG2DX2  HGA4      360.500     1.1000
CG2O1   CG321C     250.000     1.4900
!CG2R61  CG2RX0    300.000     1.3600
!CG2RX0  CG2RX0    360.000     1.3850
!CG2RX0  NG3C51    330.000     1.4000
CG321C   CG321C     222.500     1.5300
CG321C   CG324C     222.500     1.5300
CG321C   CG331     222.500     1.5280
CG321C   NG2S1     320.000     1.4300
CG321C   SG311     198.000     1.8180
CG321C   HGA2      309.000     1.1110
CG324C   HGA2      284.500     1.1000
!CG251O CG2DX1  570.00     1.3400 ! MOL-OP , FROM CG251O CG2DX3, PENALTY= 30
!CG251O CG3C50  300.00     1.5300 ! MOL-OP , FROM CG2R53 CG3C52, PENALTY= 74
!CG251O NG3C51  380.00     1.4000 ! MOL-OP , FROM CG2R53 NG3C51, PENALTY= 64
CG2DX1 CG2R52  365.00     1.4500 ! MOL-OP , FROM CG2DX2 CG2R61, PENALTY= 45
!CG2R52 CG3C50  350.00     1.5050 ! MOL-OP , FROM CG2R52 CG3C52, PENALTY= 10
!CG2R53 CG3C51  300.00     1.5300 ! MOL-OP , FROM CG2R53 CG3C52, PENALTY= 4
!CG2RX0 CG3C50  305.00     1.5200 ! MOL-OP , FROM CG2RX0 CG3C52, PENALTY= 10
!CG2RX0 NG2R52  380.00     1.3700 ! MOL-OP , FROM CG2R51 NG2R52, PENALTY= 30
CG321C  NG2R53  320.00     1.4300 ! MOL-OP , FROM CG311 NG2R53, PENALTY= 4
CG321C  NG3C51  263.00     1.4740 ! MOL-OP , FROM CG321C NG311, PENALTY= 20
CG324C  NG2R52  300.00     1.4530 ! MOL-OP , FROM CG324C NG2P1, PENALTY= 20
!CG331  CG3C50  222.50     1.5280 ! MOL-OP , FROM CG331 CG3C51, PENALTY= 6
!CG3C51 SG311   198.00     1.8180 ! MOL-OP , FROM CG321C SG311, PENALTY= 65
CG321C    NG3CC0     263.000 1.474000000000000
NG3CC0   CG25C0     380.000 1.329501248777150
NG3CC0   CG2RX0     330.000 1.400000000000000
CG25C0   CG2DC0     570.000 1.340000000000000
CG3C50   CG25C0     300.000 1.530000000000000
CG2DC0   HGA4       360.500 1.100000000000000
CG2DC0   CG2DX1     300.000 1.387360220310500
!CG2DX1   CG2DX2     440.000 1.340000000000000
!CG2DX1   HGA4       360.500 1.100000000000000
!CG2DX2   HGA4       360.500 1.100000000000000
CG2DX2   CG2DX3     300.000 1.386512378415714
CG2DX3   CG2DC4     440.000 1.340000000000000
CG2DX3   HGA4       360.500 1.100000000000000
CG2DC4   HGA4       360.500 1.100000000000000
CG2DC4   CG2RX0     365.000 1.393818319365907
!CG2RX0   NG2R52     490.000 1.300000000000000
!CG2RX0   CG3C50     350.000 1.505000000000000
CG3C50   CG33C0     222.500   1.528
CG33C0   HGA3       322.000   1.111
CG2RC1   CG2R61     305.000   1.375
CG2RC1   HGR61      340.000   1.080
SG3O1    OG2PC0     540.000   1.448
CG2RC2   OG2D1      570.000   1.235
NG2R53   CG2RC2     460.000   1.380
CG2RC2   CG3C51     300.000   1.530
CG321C   CT1     222.500     1.5280
!! Huan - bond param for cy5r - end

!! Huan - bond param for cy5s - begin
CG2DX1  CG2DX1    440.000     1.3400
!CG2DX1  CG2DX2    300.000     1.4500
!CG2DX1  HGA4      360.500     1.1000
!CG2DX2  CG2DX2    440.000     1.3400
!CG2DX2  HGA4      360.500     1.1000
CG2O1   CG321D     250.000     1.4900
!CG2R61  CG2RX0    300.000     1.3600
!CG2RX0  CG2RX0    360.000     1.3850
!CG2RX0  NG3C51    330.000     1.4000
CG321D   CG321D     222.500     1.5300
CG321D   CG324D     222.500     1.5300
CG321D   CG331     222.500     1.5280
CG321D   NG2S1     320.000     1.4300
CG321D   SG311     198.000     1.8180
CG321D   HGA2      309.000     1.1110
CG324D   HGA2      284.500     1.1000
!CG251O CG2DX1  570.00     1.3400 ! MOL-OP , FROM CG251O CG2DX3, PENALTY= 30
!CG251O CG3C50  300.00     1.5300 ! MOL-OP , FROM CG2R53 CG3C52, PENALTY= 74
!CG251O NG3C51  380.00     1.4000 ! MOL-OP , FROM CG2R53 NG3C51, PENALTY= 64
!CG2DX1 CG2R52  365.00     1.4500 ! MOL-OP , FROM CG2DX2 CG2R61, PENALTY= 45
!CG2R52 CG3C50  350.00     1.5050 ! MOL-OP , FROM CG2R52 CG3C52, PENALTY= 10
!CG2R53 CG3C51  300.00     1.5300 ! MOL-OP , FROM CG2R53 CG3C52, PENALTY= 4
!CG2RX0 CG3C50  305.00     1.5200 ! MOL-OP , FROM CG2RX0 CG3C52, PENALTY= 10
!CG2RX0 NG2R52  380.00     1.3700 ! MOL-OP , FROM CG2R51 NG2R52, PENALTY= 30
CG321D  NG2R53  320.00     1.4300 ! MOL-OP , FROM CG311 NG2R53, PENALTY= 4
CG321D  NG3C51  263.00     1.4740 ! MOL-OP , FROM CG321D NG311, PENALTY= 20
CG324D  NG2R52  300.00     1.4530 ! MOL-OP , FROM CG324D NG2P1, PENALTY= 20
!CG331  CG3C50  222.50     1.5280 ! MOL-OP , FROM CG331 CG3C51, PENALTY= 6
!CG3C51 SG311   198.00     1.8180 ! MOL-OP , FROM CG321D SG311, PENALTY= 65
CG321D    NG3CD0     263.000 1.474000000000000
NG3CD0   CG25D0     380.000 1.329570759117393
NG3CD0   CG2RX0     330.000 1.400000000000000
CG25D0   CG2DD0     570.000 1.340000000000000
CG3C50   CG25D0     300.000 1.530000000000000
CG2DD0   HGA4       360.500 1.100000000000000
CG2DD0   CG2DD1     300.000 1.387480210561577
CG2DD1   CG2DD2     440.000 1.340000000000000
CG2DD1   HGA4       360.500 1.100000000000000
CG2DD2   HGA4       360.500 1.100000000000000
CG2DD2   CG2DD3     300.000 1.386642025758631
CG2DD3   CG2DD4     440.000 1.340000000000000
CG2DD3   HGA4       360.500 1.100000000000000
CG2DD4   HGA4       360.500 1.100000000000000
CG2DD4   CG2RD0     365.000 1.393949365436206
CG2RD0   NG2R52     490.000 1.300000000000000
CG2RD0   CG3C50     350.000 1.505000000000000
CG3C50   CG33D0     222.500   1.528
CG33D0   HGA3       322.000   1.111
CG324D    HGA2D0     284.500   1.100
CG2RD1   CG2R61     305.000   1.375
CG2RD1   HGR61      340.000   1.080
SG3O1    OG2PD0     540.000   1.448
CG2RD2   OG2D1      570.000   1.235
NG2R53   CG2RD2     460.000   1.380
CG2RD2   CG3C51     300.000   1.530
CG321D  CT1   222.500     1.5380 ! ALLOW   ALI
!! Huan - bond param for cy5s - end


!! bond parameters for O-LTI patch - Huan Rui
OC     LTI          100.00   2.25
O      LTI          100.00   2.25
OH1    LTI          100.00   2.25


ANGLES
!! For btnpyr_ia
C261X   C261X   C321X   45.80      119.00     
C261X   C321X   C321X   51.80      107.50     
C261X   C321X   HGA2X   49.30      107.50     
C261X   C261X   C261X   40.00      120.00     
C261X   C261X   HG61X   30.00      120.00     
HGA2X   C321X   C321X   26.50      110.10     
C321X   C321X   C321X   58.35      113.60     
HGA2X   C321X   HGA2X   35.50      109.00     
C321X   C321X   C2O1X   52.00      108.00     
N2S1X   C2O1X   C321X   80.00      116.50     
O2D1X   C2O1X   C321X   80.00      121.00     
C2O1X   C321X   HGA2X   33.00      109.50     
O2D1X   C2O1X   N2S1X   80.00      122.50     
C2O1X   N2S1X   C321X   50.00      120.00     
C2O1X   N2S1X   HGP1X   34.00      123.00     
C321X   C321X   N2S1X   70.00      113.50     
HGA2X   C321X   N2S1X   51.50      109.50     
C321X   N2S1X   HGP1X   35.00      117.00     
C321X   C321X   C311X   58.35      113.50     
C2O1X   C311X   C321X   52.00      108.00     
HGA1X   C311X   C321X   34.50      110.10     
N2S1X   C311X   C321X   70.00      113.50     
C311X   C321X   HGA2X   33.43      110.10     
N2S1X   C2O1X   C311X   80.00      116.50     
O2D1X   C2O1X   C311X   80.00      121.00     
C2O1X   C311X   HGA1X   50.00      109.50     
C2O1X   C311X   N2S1X   50.00      107.00     
N2S1X   C311X   HGA1X   48.00      108.00     
C311X   N2S1X   C2O1X   50.00      120.00     
C311X   N2S1X   HGP1X   35.00      117.00     
C2O1X   N2S1X   N2S1X   50.00      107.00     
HGP1X   N2S1X   N2S1X   34.00      123.00     
C321X   C321X   CC51X   58.35      113.50     
HGA2X   C321X   CC51X   34.60      110.10     
C321X   CC51X   S250X   58.00      114.50     
C321X   CC51X   CRC1X   53.35      103.70     
C321X   CC51X   HGA1X   34.60      110.10     
CRC1X   CC51X   S250X   58.00      112.50     
HGA1X   CC51X   S250X   50.00      112.00     
CC51X   S250X   CC52X   34.00      95.00      
HGA1X   CC51X   CRC1X   34.50      110.10     
CC51X   CRC1X   CRC1X   53.35      108.00     
CC51X   CRC1X   HGA1X   34.50      110.10     
CC51X   CRC1X   N253X   70.00      113.70     
CRC1X   CC52X   S250X   58.00      112.50     
HGA2X   CC52X   S250X   46.10      111.30     
HGA2X   CC52X   CRC1X   34.50      110.10     
CC52X   CRC1X   CRC1X   53.35      111.00     
CC52X   CRC1X   HGA1X   34.50      110.10     
CC52X   CRC1X   N253X   70.00      113.70     
HGA2X   CC52X   HGA2X   38.50      106.80     
HGA1X   CRC1X   CRC1X   34.50      110.10     
N253X   CRC1X   CRC1X   70.00      113.70     
N253X   CRC1X   HGA1X   43.00      111.00     
CRC1X   N253X   C253X   45.00      127.60     
CRC1X   N253X   HGP1X   38.00      116.00     
C2O1X   C321X   S311X   40.00      120.00     
HGA2X   C321X   S311X   46.10      111.30     
C321X   S311X   C321X   34.00      95.00      
C331X   C321X   S311X   58.00      114.50     
HGA2X   C321X   C331X   34.60      110.10     
C321X   C331X   HGA3X   34.60      110.10     
HGA3X   C331X   HGA3X   35.50      108.40     
N253X   C253X   N253X   120.00     105.50     
O2D1X   C253X   N253X   65.00      127.80     
C253X   N253X   HGP1X   38.00      119.50     


C311X     C2O1X     N2S1X0      80.000 116.500000000000000
C2O1X     N2S1X0   N2S1X1      50.000 107.000000000000000
C2O1X     N2S1X0   HGP1X0      34.000 123.000000000000014
N2S1X0   C2O1X     O2D1X        80.000 122.500000000000014
N2S1X0   N2S1X1   C2O1X        50.000 107.000000000000000
N2S1X0   N2S1X1   HGP1X1      34.000 114.005619279793123
N2S1X1   N2S1X0   HGP1X0      34.000 114.048252393238940
N2S1X1   C2O1X     C321X        80.000 116.500000000000000
N2S1X1   C2O1X     O2D1X        80.000 122.500000000000014
C2O1X     N2S1X1   HGP1X1      34.000 123.000000000000014
C261X     C261X     C261X0      40.000 119.999999999999986
C261X     C261X0   C261X1      40.000 119.999999999999986
C261X     C261X0   HG61X        30.000 119.999999999999986
C261X0   C261X1   C261X        40.000 119.999999999999986
C261X0   C261X1   HG61X        30.000 119.999999999999986
C261X1   C261X0   HG61X        30.000 119.999999999999986
C261X1   C261X     C261X        40.000 119.999999999999986
C261X     C261X1   HG61X        30.000 119.999999999999986
C261X     C261X3   C261X2      40.000 119.999999999999986
C261X     C261X     C261X2      40.000 119.999999999999986
C261X     C261X2   C261X3      40.000 119.999999999999986
C261X     C261X2   HG61X        30.000 119.999999999999986
C261X2   C261X3   HG61X        30.000 119.999999999999986
C261X3   C261X2   HG61X        30.000 119.999999999999986
C261X     C261X     C261X3      40.000 119.999999999999986
C261X     C261X3   HG61X        30.000 119.999999999999986
C311X     N2S1X     C2O1X0      50.000 119.999999999999986
N2S1X     C2O1X0   C321X        80.000 116.500000000000000
N2S1X     C2O1X0   O2D1X        80.000 122.500000000000014
C2O1X0   N2S1X     HGP1X        34.000 123.000000000000014
C2O1X0   C321X     S311X0      40.000 111.957957113076858
C2O1X0   C321X     HGA2X        33.000 109.500000000000014
C321X     C2O1X0   O2D1X        80.000 121.000000000000000
C321X     S311X0   C321X        34.000 95.000000000000000
S311X0   C321X     HGA2X        46.100 111.299999999999997
S311X0   C321X     C331X        58.000 114.500000000000000
C261X     C261X4   C261X        40.000      120.000
C261X     C261X4   HG61X        30.000      120.000
C321X     C261X     C261X4      45.800      119.000
C261X     C261X     C261X4      40.000      120.000
C261X4   C261X     HG61X        30.000      120.000
C261X     C321X     C321X0      51.800      107.500
C321X     C321X0   C321X        58.350      113.600
C321X     C321X0   HGA2X        26.500      110.100
C321X0   C321X     HGA2X        26.500      110.100
C321X0   C321X     C2O1X        52.000      108.000
HGA2X     C321X0   HGA2X        35.500      109.000
C261X     C321X     HGA2X0      49.300      107.500
C321X0   C321X     HGA2X0      26.500      110.100
HGA2X0   C321X     HGA2X        35.500      109.000
C321X     C321X     HGA2X1      26.500      110.100
HGA2X1   C321X     HGA2X        35.500      109.000
C321X     C321X     HGA2X2      26.500      110.100
HGA2X1   C321X     HGA2X2      35.500      109.000
N2S1X1   C2O1X     C321X1      80.000      116.500
C2O1X     C321X1   C321X        52.000      108.000
C2O1X     C321X1   HGA2X        33.000      109.500
C321X1   C2O1X     O2D1X        80.000      121.000
C321X1   C321X     C321X        58.350      113.600
C321X1   C321X     HGA2X        26.500      110.100
C321X     C321X1   HGA2X        26.500      110.100
HGA2X     C321X1   HGA2X        35.500      109.000

!! Huan
NH3     CT1    C321X    67.700   110.0000 ! ALLOW   ALI POL
HB1     CT1    C321X    35.000   111.0000 ! ALLOW  PEP
C321X    CT1    C        52.000   108.0000 ! ALLOW   ALI PEP POL ARO
H1      C321X   CT1      26.500    110.10   22.53   2.17900 ! ALLOW   ALI
S311X0  C321X   CT1      58.000   112.5000 ! ALLOW   ALI SUL ION
C321X    CT1    CC       52.000   108.0000 ! ALLOW   ALI PEP POL ARO
NH1     CT1    C321X    70.000   113.5000 ! ALLOW   ALI PEP POL ARO
S311X0  C321X   HA2      46.100   111.3000 ! ALLOW   ALI SUL ION
HA2     C321X   CT1      26.500    110.10   22.53   2.17900 ! ALLOW   ALI
HGA2X    C321X   HA2      35.500    109.00    5.40   1.80200 ! ALLOW   ALI
HGA2X    C321X   CT1      26.500    110.10   22.53   2.17900 ! ALLOW   ALI


! BODIPY from toppar_all36_spin_fret-lret.str
HC00 C3 HC00   39.430     108.350
HC00 C3 C3   46.370     110.050
C3 C3 H1   46.360     110.070
C3 C3 SS0   77.330     112.690
C3 SS0 C3   37.940      99.920
H1 C3 H1   39.180     109.550
H1 C3 SS0   53.660     109.340
SS0 C3 CA0   78.350     110.660
CA0 NA CC0   68.460     113.150
CA0 NA CA0   66.980     120.090
CA0 CD0 CC0   68.230     113.510
CA0 CD0 C3   64.050     117.810
CA0 CA0 C3   63.840     120.630
CA0 CA0 CA0   67.180     119.970
NA CA0 CD0   67.440     119.850	! SAME AS CE CA0 NA
NA CA0 CA0   70.210     118.340
NA CC0 CC0   72.210     106.800
NA CC0 C3   65.440     122.990
NA CA0 NA   76.480     107.650
NA CA0 F    72.103     112.575   ! CALCULATED WITH EMPIRICAL APPROACH
CC0 CC0 HA0   47.460     119.260
CC0 CC0 CD0   68.160     114.190
CC0 C3 HC00   47.200     110.860
CC0 CC0 C3   64.660     115.970
CC0 CD0 C3   64.810     119.450
HA0 CC0 CD0   48.350     122.890
CD0 CA0 CA0   65.990     120.100
CD0 C3 HC00   47.200     110.860
CA0 C3 H1   46.780     110.950
CA0 CA0 CC0   65.990     120.100
CC0 CA0 NA   67.440     119.850	! SAME AS CE CA0 NA
CA0 CC0 CC0   67.660     111.040
CA0 CC0 C3   61.830     126.430
CA0 NA CD0   68.460     113.150
NA CD0 CC0   72.910     109.420
NA CD0 C3   65.670     122.140

CA0  NA  B        60.000  124.80  ! FROM AFMM
CC0  NA  B        60.000  127.00
CD0  NA  B        60.000  127.00
NA  B   NA       93.7027  106.60  ! FROM AFMM
NA  B   F        31.5120  109.77  ! FROM AFMM
F   B   F        47.3821  109.56  ! FROM AFMM

CA0       NA_0     CC_0        68.460 113.150000000000006
CA0       NA_0     B           60.000 124.799999999999997
NA_0     CA0       CD0          67.440 119.849999999999994
NA_0     CA0       CA0          70.210 118.340000000000018
NA_0     CC_0     CC0          72.210 106.799999999999997
NA_0     CC_0     C3          65.440 122.990000000000009
NA_0     B        NA_1        93.703 106.599999999999994
NA_0     B        F           31.512 109.770000000000010
CC_0     NA_0     B           60.000 127.000000000000014
CC_0     CC0       HA0          47.460 119.260000000000005
CC_0     CC0       CD0          68.160 114.189999999999998
CC_0     C3       HC00          47.200 110.859999999999999
CC0       CC_0     C3          64.660 115.970000000000013
CA0       CA0       NA_1        70.210 118.340000000000018
CC0       CA0       NA_1        67.440 119.849999999999994
CA0       NA_1     CD_0        68.460 113.150000000000006
CA0       NA_1     B           60.000 124.799999999999997
NA_1     CD_0     CC0          72.910 109.420000000000002
NA_1     CD_0     C3          65.670 122.140000000000015
NA_1     B        F           31.512 109.770000000000010
CD_0     NA_1     B           60.000 127.000000000000014
CC0       CC0       CD_0        68.160 114.189999999999998
CD_0     CC0       HA0          48.350 122.890000000000015
CD_0     C3       HC00          47.200 110.859999999999999
CC0       CD_0     C3          64.810 119.450000000000003
CA_0     NA_0     CC_0        68.460      113.150
CA_0     NA_0     B           60.000      124.800
CA_0     CD0       CC0          68.230      113.510
CA_0     CD0       C3          64.050      117.810
CA_0     CA0       C3          63.840      120.630
CA_0     CA0       CA0          67.180      119.970
NA_0     CA_0     CD0          67.440      119.850
NA_0     CA_0     CA0          70.210      118.340
CD0       CA_0     CA0          65.990      120.100

!! added by Huan
NH3  CT1  C3    67.700   110.0000 ! ALLOW   ALI POL
HB1  CT1  C3    35.000   111.0000 ! ALLOW  PEP
C3  CT1  C      52.000   108.0000 ! ALLOW   ALI PEP POL ARO
H1  C3  CT1   26.500    110.10   22.53   2.17900 ! ALLOW   ALI
SS0    C3  CT1    58.000   112.5000 ! ALLOW   ALI SUL ION
C3  CT1  CC     52.000   108.0000 ! ALLOW   ALI PEP POL ARO
NH1  CT1  C3    70.000   113.5000 ! ALLOW   ALI PEP POL ARO

!! Huan - angle param for cy3r - begin
CG2DX2  CG2DX1  HGA4       42.000   118.0000
CG2DX1  CG2DX2  CG2DX2     48.000   123.0000
CG2DX1  CG2DX2  HGA4       42.000   118.0000
CG2DX2  CG2DX2  HGA4       42.000   119.0000
CG321A   CG2O1   NG2S1      80.000   116.5000
CG321A   CG2O1   OG2D1      80.000   121.0000
!NG2S1   CG2O1   OG2D1      80.000   122.5000
!CG3C52  CG2R53  NG2R53    120.000   105.5000
!CG3C52  CG2R53  OG2D1      65.000   126.7000
!NG2R53  CG2R53  OG2D1      65.000   127.8000
!CG2R61  CG2R61  CG2R61     40.000   120.0000    35.000    2.41620
CG2R61  CG2R61  CG2RX0     50.000   120.0000
!CG2R61  CG2R61  SG3O1      10.000   122.3000
!CG2R61  CG2R61  HGR61      30.000   120.0000    22.000    2.15250
CG2RX0  CG2R61  HGR61      30.000   120.0000    22.000    2.14600
CG2R61  CG2RX0  CG2RX0     50.000   120.0000
CG2R61  CG2RX0  NG3C51     35.000   130.7000
CG2RX0  CG2RX0  NG3C51    100.000   109.3000
CG2O1   CG321A   CG321A      52.000   108.0000
CG2O1   CG321A   HGA2       33.000   109.5000    30.000    2.16300
CG321A   CG321A   CG321A      58.350   113.6000    11.160    2.56100
CG321A   CG321A   CG324A      58.350   110.5000    11.160    2.56100
CG321A   CG321A   NG2S1      70.000   113.5000
CG321A   CG321A   HGA2       26.500   110.1000    22.530    2.17900
CG324A   CG321A   HGA2       26.500   110.1000    22.530    2.17900
CG331   CG321A   SG311      58.000   114.5000
CG331   CG321A   HGA2       34.600   110.1000    22.530    2.17900
NG2S1   CG321A   HGA2       51.500   109.5000
SG311   CG321A   HGA2       46.100   111.3000
HGA2    CG321A   HGA2       35.500   109.0000     5.400    1.80200
CG321A   CG324A   HGA2       26.500   111.8000    22.530    2.17900
HGA2    CG324A   HGA2       35.500   109.0000     5.400    1.80200
CG321A   CG331   HGA3       34.600   110.1000    22.530    2.17900
!HGA3    CG331   HGA3       35.500   108.4000     5.400    1.80200
!CG3C52  CG3C51  HGA1       35.000   111.4000    22.530    2.17900
!CG2R53  CG3C52  HGA2       58.000   111.0000
!CG3C51  CG3C52  HGA2       35.000   111.4000    22.530    2.17900
!HGA2    CG3C52  HGA2       38.500   106.8000     5.400    1.80200
!CG2R53  NG2R53  CG2R53     55.000   120.5000
CG2O1   NG2S1   CG321A      50.000   120.0000
!CG2O1   NG2S1   HGP1       34.000   123.0000
CG321A   NG2S1   HGP1       35.000   117.0000
!CG2R61  SG3O1   OG2P1      85.000    98.0000
!OG2P1   SG3O1   OG2P1     130.000   109.4700    35.000    2.45000
CG2DX1 CG251O CG3C50   40.00    130.00 ! MOL-OP , FROM CG2DX3 CG251O NG2R53, PENALTY= 271
CG2DX1 CG251O NG3C51   40.00    130.00 ! MOL-OP , FROM CG2DX3 CG251O NG2R53, PENALTY= 267.5
CG3C50 CG251O NG3C51  120.00    105.50 ! MOL-OP , FROM CG3C52 CG2R53 NG2R53, PENALTY= 329.2
CG251O CG2DX1 CG2DX2   48.00    123.00 ! MOL-OP , FROM CG2DX1 CG2DX1 CG2DX2, PENALTY= 23.5
CG251O CG2DX1 HGA4     42.00    119.00 ! MOL-OP , FROM CG2DX1 CG2DX1 HGA4, PENALTY= 23.5
CG2DX2 CG2DX2 CG2R52   29.00    122.00 ! MOL-OP , FROM CG2DX3 CG2DX1 CG2R61, PENALTY= 12
CG2R52 CG2DX2 HGA4     32.00    120.00 ! MOL-OP , FROM CG2R61 CG2DX1 HGA4, PENALTY= 8.5
CG2DX2 CG2R52 CG3C50   65.00    126.70 ! MOL-OP , FROM CG3C52 CG2R53 OG2D1, PENALTY= 79.2
CG2DX2 CG2R52 NG2R52   45.80    122.00 ! MOL-OP , FROM CG321A CG2R51 NG2R52, PENALTY= 75
CG3C50 CG2R52 NG2R52  170.00    112.00 ! MOL-OP , FROM CG3C52 CG2R52 NG2R50, PENALTY= 33.2
CG3C51 CG2R53 NG2R53  120.00    105.50 ! MOL-OP , FROM CG3C52 CG2R53 NG2R53, PENALTY= 0.4
CG3C51 CG2R53 OG2D1    65.00    126.70 ! MOL-OP , FROM CG3C52 CG2R53 OG2D1, PENALTY= 0.4
CG2R61 CG2RX0 CG3C50   60.00    130.00 ! MOL-OP , FROM CG2R61 CG2RX0 CG3C52, PENALTY= 1.2
CG2R61 CG2RX0 NG2R52  130.00    130.00 ! MOL-OP , FROM CG2R61 CG2RX0 NG2R50, PENALTY= 32
CG2RX0 CG2RX0 CG3C50  110.00    110.00 ! MOL-OP , FROM CG2RX0 CG2RX0 CG3C52, PENALTY= 1.2
CG2RX0 CG2RX0 NG2R52  100.00    110.00 ! MOL-OP , FROM CG2RX0 CG2RX0 NG2R50, PENALTY= 32
CG321A  CG321A  NG2R53   70.00    113.50 ! MOL-OP , FROM CG321A CG321A NG2S1, PENALTY= 1
CG331  CG321A  NG3C51   43.70    112.20 ! MOL-OP , FROM CG331 CG321A NG311, PENALTY= 3
NG2R53 CG321A  HGA2     51.50    109.50 ! MOL-OP , FROM NG2S1 CG321A HGA2, PENALTY= 1
NG3C51 CG321A  HGA2     32.40    109.50   50.00   2.13000 ! MOL-OP , FROM NG311 CG321A HGA2, PENALTY= 3
CG321A  CG324A  NG2R52   67.70    110.00 ! MOL-OP , FROM CG321A CG324A NG2P1, PENALTY= 2
NG2R52 CG324A  HGA2     42.00    110.10 ! MOL-OP , FROM NG2P1 CG324A HGA2, PENALTY= 2
CG3C50 CG331  HGA3     34.60    110.10   22.53   2.17900 ! MOL-OP , FROM CG3C51 CG331 HGA3, PENALTY= 0.8
CG251O CG3C50 CG2RX0   40.00    107.30 ! MOL-OP , FROM CG2R51 CG3C52 CG2RX0, PENALTY= 14
CG251O CG3C50 CG331    62.00    103.00 ! MOL-OP , FROM CG2R51 CG3C54 NG3P2, PENALTY= 63.5
CG2R52 CG3C50 CG2RX0   70.00    105.00 ! MOL-OP , FROM CG2R52 CG3C52 CG2RX0, PENALTY= 10
CG2R52 CG3C50 CG331    62.00    103.00 ! MOL-OP , FROM CG2R51 CG3C54 NG3P2, PENALTY= 61.5
CG2RX0 CG3C50 CG331    62.00    103.00 ! MOL-OP , FROM CG2R51 CG3C54 NG3P2, PENALTY= 60.5
CG331  CG3C50 CG331    58.35    113.50   11.16   2.56100 ! MOL-OP , FROM CG321A CG3RC1 CG331, PENALTY= 22.9
CG2R53 CG3C51 CG3C52   70.00    106.50 ! MOL-OP , FROM CG2R53 CG3C52 CG3C52, PENALTY= 4
CG2R53 CG3C51 SG311    62.00    103.00 ! MOL-OP , FROM CG2R51 CG3C54 NG3P2, PENALTY= 130
CG2R53 CG3C51 HGA1     58.00    111.00 ! MOL-OP , FROM CG2R53 CG3C52 HGA2, PENALTY= 4
CG3C52 CG3C51 SG311   110.00    111.00 ! MOL-OP , FROM CG3C51 CG3C51 NG301, PENALTY= 111
SG311  CG3C51 HGA1     46.10    111.30 ! MOL-OP , FROM SG311 CG321A HGA2, PENALTY= 65
CG2R53 CG3C52 CG3C51   70.00    106.50 ! MOL-OP , FROM CG2R53 CG3C52 CG3C52, PENALTY= 0.4
CG2R52 NG2R52 CG2RX0  145.00    108.00 ! MOL-OP , FROM CG2R51 NG2R52 CG2R53, PENALTY= 2
CG2R52 NG2R52 CG324A    29.00    123.20 ! MOL-OP , FROM CG2R52 NG2R52 HGP2, PENALTY= 141
CG2RX0 NG2R52 CG324A    25.00    124.90   15.00   2.13000 ! MOL-OP , FROM CG2R51 NG2R52 HGP2, PENALTY= 142
CG2R53 NG2R53 CG321A    50.00    120.00 ! MOL-OP , FROM CG2R53 NG2R53 CG311, PENALTY= 0.6
CG251O NG3C51 CG2RX0   60.00    106.90 ! MOL-OP , FROM CG2RX0 NG3C51 CG3C52, PENALTY= 75
CG251O NG3C51 CG321A    47.00    103.90 ! MOL-OP , FROM CG3C52 NG3C51 NG3P2, PENALTY= 123.5
CG2RX0 NG3C51 CG321A    47.00    103.90 ! MOL-OP , FROM CG3C52 NG3C51 NG3P2, PENALTY= 122.5
CG321A  SG311  CG3C51   34.00     95.00 ! MOL-OP , FROM CG321A SG311 CG321, PENALTY= 10
CG331    CG321A    NG3CA0      43.700 112.200000000000003
CG321A    NG3CA0   CG25A0      47.000 103.900000000000020
CG321A    NG3CA0   CG2RX0      47.000 103.900000000000020
NG3CA0   CG321A    HGA2        32.400 109.500000000000014   50.0000 2.130000000000000
NG3CA0   CG25A0   CG2DA0      40.000 130.000000000000000
NG3CA0   CG25A0   CG3C50     120.000 105.500000000000000
NG3CA0   CG2RX0   CG2R61      35.000 130.699999999999989
NG3CA0   CG2RX0   CG2RX0     100.000 109.299999999999997
CG2RX0   NG3CA0   CG25A0      60.000 106.900000000000006
CG2R61   CG2R61   CG2RA0      40.000 119.999999999999986   35.0000 2.416200000000000
CG2R61   CG2RA0   CG2R61      40.000 119.999999999999986   35.0000 2.416200000000000
CG2R61   CG2RA0   SG3OA0      10.000 122.299999999999997
CG2RA0   CG2R61   HGR61       30.000 119.999999999999986   22.0000 2.152500000000000
CG2RA0   CG2R61   CG2RX0      50.000 119.999999999999986
CG2RA0   SG3OA0   OG2P1       85.000 98.000000000000000
OG2P1    SG3OA0   OG2P1      130.000 109.469999999999999   35.0000 2.450000000000000
CG2RX0   CG3C50   CG25A0      40.000 107.300000000000011
CG3C50   CG25A0   CG2DA0      40.000 130.000000000000000
CG331    CG3C50   CG25A0      62.000 103.000000000000000
CG25A0   CG2DA0   HGA4        42.000 119.000000000000000
CG25A0   CG2DA0   CG2DA1      48.000 123.000000000000014
CG2DA0   CG2DA1   CG2DA2      48.000 123.000000000000014
CG2DA0   CG2DA1   HGA4        42.000 118.000000000000014
CG2DA1   CG2DA0   HGA4        42.000 118.000000000000014
CG2DA1   CG2DA2   HGA4        42.000 119.000000000000000
CG2DA1   CG2DA2   CG2RA1      29.000 122.000000000000000
CG2DA2   CG2DA1   HGA4        42.000 119.000000000000000
CG2DA2   CG2RA1   NG2R52      45.800 122.000000000000000
CG2DA2   CG2RA1   CG3C50      65.000 126.700000000000003
CG2RA1   CG2DA2   HGA4        32.000 119.999999999999986
CG2RA1   NG2R52   CG324A       29.000 123.199999999999989
CG2RA1   NG2R52   CG2RX0     145.000 108.000000000000000
CG2RA1   CG3C50   CG331       62.000 103.000000000000000
CG2RA1   CG3C50   CG2RX0      70.000 105.000000000000014
CG3C50   CG2RA1   NG2R52     170.000 112.000000000000000
CG2RX0   CG2R61   CG2RA2      50.000      120.000
CG2R61   CG2RA2   HGR61       30.000      120.000    22.000    2.15250
CG2R61   CG2RA2   CG2RA0      40.000      120.000    35.000    2.41620
CG2RA2   CG2R61   HGR61       30.000      120.000    22.000    2.15250
CG2RA2   CG2RA0   CG2R61      40.000      120.000    35.000    2.41620
CG2RA2   CG2RA0   SG3OA0      10.000      122.300
CG2RA0   CG2RA2   HGR61       30.000      120.000    22.000    2.15250
CG2RA0   SG3OA0   OG2PA0      85.000       98.000
OG2P1    SG3OA0   OG2PA0     130.000      109.470    35.000    2.45000
CG2R61   CG2R61   CG2RA3      40.000      120.000    35.000    2.41620
CG2R61   CG2RA3   CG2R61      40.000      120.000    35.000    2.41620
CG2R61   CG2RA3   HGR61       30.000      120.000    22.000    2.15250
CG2R61   SG3O1    OG2PA1      85.000       98.000
SG3O1    CG2R61   CG2RA3      10.000      122.300
OG2P1    SG3O1    OG2PA1     130.000      109.470    35.000    2.45000
CG2RA3   CG2R61   HGR61       30.000      120.000    22.000    2.15250
CG2RA3   CG2R61   CG2RX0      50.000      120.000
CG321A    NG2R53   CG2RA4      50.000      120.000
NG2R53   CG2RA4   OG2D1       65.000      127.800
NG2R53   CG2RA4   CG3C51     120.000      105.500
CG2R53   NG2R53   CG2RA4      55.000      120.500
CG3C52   CG3C51   CG2RA4      70.000      106.500
CG3C51   CG2RA4   OG2D1       65.000      126.700
CG2RA4   CG3C51   HGA1        58.000      111.000
CG2RA4   CG3C51   SG311       62.000      103.000
NH1    CT1    CG321A    70.000   113.5000 ! ALLOW   ALI PEP POL ARO
HB1    CT1    CG321A    35.000   111.0000 ! ALLOW  PEP
CG321A  CT1    C        52.000   108.0000 ! ALLOW   ALI PEP POL ARO
HGA2   CG321A  CT1      26.500    110.10   22.53   2.17900 ! ALLOW   ALI
SG311  CG321A  CT1      58.000   112.5000 ! ALLOW   ALI SUL ION
NH3    CT1    CG321A    67.700   110.0000 ! ALLOW   ALI POL
CG321A  CT1    CC       52.000   108.0000 ! ALLOW   ALI PEP POL ARO
CG321A  CT1    CD       52.000   108.0000 ! ALLOW   ALI PEP POL ARO
!! Huan - angle param for cy3r - end

!! Huan - angle param for cy3s - begin
!CG2DX2  CG2DX1  HGA4       42.000   118.0000
!CG2DX1  CG2DX2  CG2DX2     48.000   123.0000
!CG2DX1  CG2DX2  HGA4       42.000   118.0000
!CG2DX2  CG2DX2  HGA4       42.000   119.0000
CG321B   CG2O1   NG2S1      80.000   116.5000
CG321B   CG2O1   OG2D1      80.000   121.0000
!CG2R61  CG2R61  CG2RX0     50.000   120.0000
!CG2RX0  CG2R61  HGR61      30.000   120.0000    22.000    2.14600
!CG2R61  CG2RX0  CG2RX0     50.000   120.0000
!CG2R61  CG2RX0  NG3C51     35.000   130.7000
!CG2RX0  CG2RX0  NG3C51    100.000   109.3000
CG2O1   CG321B   CG321B      52.000   108.0000
CG2O1   CG321B   HGA2       33.000   109.5000    30.000    2.16300
CG321B   CG321B   CG321B      58.350   113.6000    11.160    2.56100
CG321B   CG321B   CG324B      58.350   110.5000    11.160    2.56100
CG321B   CG321B   NG2S1      70.000   113.5000
CG321B   CG321B   HGA2       26.500   110.1000    22.530    2.17900
CG324B   CG321B   HGA2       26.500   110.1000    22.530    2.17900
CG331   CG321B   SG311      58.000   114.5000
CG331   CG321B   HGA2       34.600   110.1000    22.530    2.17900
NG2S1   CG321B   HGA2       51.500   109.5000
SG311   CG321B   HGA2       46.100   111.3000
HGA2    CG321B   HGA2       35.500   109.0000     5.400    1.80200
CG321B   CG324B   HGA2       26.500   111.8000    22.530    2.17900
HGA2    CG324B   HGA2       35.500   109.0000     5.400    1.80200
CG321B   CG331   HGA3       34.600   110.1000    22.530    2.17900
CG2O1   NG2S1   CG321B      50.000   120.0000
CG321B   NG2S1   HGP1       35.000   117.0000
!CG2DX1 CG251O CG3C50   40.00    130.00 ! MOL-OP , FROM CG2DX3 CG251O NG2R53, PENALTY= 271
!CG2DX1 CG251O NG3C51   40.00    130.00 ! MOL-OP , FROM CG2DX3 CG251O NG2R53, PENALTY= 267.5
!CG3C50 CG251O NG3C51  120.00    105.50 ! MOL-OP , FROM CG3C52 CG2R53 NG2R53, PENALTY= 329.2
!CG251O CG2DX1 CG2DX2   48.00    123.00 ! MOL-OP , FROM CG2DX1 CG2DX1 CG2DX2, PENALTY= 23.5
!CG251O CG2DX1 HGA4     42.00    119.00 ! MOL-OP , FROM CG2DX1 CG2DX1 HGA4, PENALTY= 23.5
!CG2DX2 CG2DX2 CG2R52   29.00    122.00 ! MOL-OP , FROM CG2DX3 CG2DX1 CG2R61, PENALTY= 12
!CG2R52 CG2DX2 HGA4     32.00    120.00 ! MOL-OP , FROM CG2R61 CG2DX1 HGA4, PENALTY= 8.5
!CG2DX2 CG2R52 CG3C50   65.00    126.70 ! MOL-OP , FROM CG3C52 CG2R53 OG2D1, PENALTY= 79.2
!CG2DX2 CG2R52 NG2R52   45.80    122.00 ! MOL-OP , FROM CG321B CG2R51 NG2R52, PENALTY= 75
!CG3C50 CG2R52 NG2R52  170.00    112.00 ! MOL-OP , FROM CG3C52 CG2R52 NG2R50, PENALTY= 33.2
!CG3C51 CG2R53 NG2R53  120.00    105.50 ! MOL-OP , FROM CG3C52 CG2R53 NG2R53, PENALTY= 0.4
!CG3C51 CG2R53 OG2D1    65.00    126.70 ! MOL-OP , FROM CG3C52 CG2R53 OG2D1, PENALTY= 0.4
!CG2R61 CG2RX0 CG3C50   60.00    130.00 ! MOL-OP , FROM CG2R61 CG2RX0 CG3C52, PENALTY= 1.2
!CG2R61 CG2RX0 NG2R52  130.00    130.00 ! MOL-OP , FROM CG2R61 CG2RX0 NG2R50, PENALTY= 32
!CG2RX0 CG2RX0 CG3C50  110.00    110.00 ! MOL-OP , FROM CG2RX0 CG2RX0 CG3C52, PENALTY= 1.2
!CG2RX0 CG2RX0 NG2R52  100.00    110.00 ! MOL-OP , FROM CG2RX0 CG2RX0 NG2R50, PENALTY= 32
CG321B  CG321B  NG2R53   70.00    113.50 ! MOL-OP , FROM CG321B CG321B NG2S1, PENALTY= 1
CG331  CG321B  NG3C51   43.70    112.20 ! MOL-OP , FROM CG331 CG321B NG311, PENALTY= 3
NG2R53 CG321B  HGA2     51.50    109.50 ! MOL-OP , FROM NG2S1 CG321B HGA2, PENALTY= 1
NG3C51 CG321B  HGA2     32.40    109.50   50.00   2.13000 ! MOL-OP , FROM NG311 CG321B HGA2, PENALTY= 3
CG321B  CG324B  NG2R52   67.70    110.00 ! MOL-OP , FROM CG321B CG324B NG2P1, PENALTY= 2
NG2R52 CG324B  HGA2     42.00    110.10 ! MOL-OP , FROM NG2P1 CG324B HGA2, PENALTY= 2
!CG3C50 CG331  HGA3     34.60    110.10   22.53   2.17900 ! MOL-OP , FROM CG3C51 CG331 HGA3, PENALTY= 0.8
!CG251O CG3C50 CG2RX0   40.00    107.30 ! MOL-OP , FROM CG2R51 CG3C52 CG2RX0, PENALTY= 14
!CG251O CG3C50 CG331    62.00    103.00 ! MOL-OP , FROM CG2R51 CG3C54 NG3P2, PENALTY= 63.5
!CG2R52 CG3C50 CG2RX0   70.00    105.00 ! MOL-OP , FROM CG2R52 CG3C52 CG2RX0, PENALTY= 10
!CG2R52 CG3C50 CG331    62.00    103.00 ! MOL-OP , FROM CG2R51 CG3C54 NG3P2, PENALTY= 61.5
!CG2RX0 CG3C50 CG331    62.00    103.00 ! MOL-OP , FROM CG2R51 CG3C54 NG3P2, PENALTY= 60.5
!CG331  CG3C50 CG331    58.35    113.50   11.16   2.56100 ! MOL-OP , FROM CG321B CG3RC1 CG331, PENALTY= 22.9
!CG2R53 CG3C51 CG3C52   70.00    106.50 ! MOL-OP , FROM CG2R53 CG3C52 CG3C52, PENALTY= 4
!CG2R53 CG3C51 SG311    62.00    103.00 ! MOL-OP , FROM CG2R51 CG3C54 NG3P2, PENALTY= 130
!CG2R53 CG3C51 HGA1     58.00    111.00 ! MOL-OP , FROM CG2R53 CG3C52 HGA2, PENALTY= 4
!CG3C52 CG3C51 SG311   110.00    111.00 ! MOL-OP , FROM CG3C51 CG3C51 NG301, PENALTY= 111
!SG311  CG3C51 HGA1     46.10    111.30 ! MOL-OP , FROM SG311 CG321B HGA2, PENALTY= 65
!CG2R53 CG3C52 CG3C51   70.00    106.50 ! MOL-OP , FROM CG2R53 CG3C52 CG3C52, PENALTY= 0.4
!CG2R52 NG2R52 CG2RX0  145.00    108.00 ! MOL-OP , FROM CG2R51 NG2R52 CG2R53, PENALTY= 2
CG2R52 NG2R52 CG324B    29.00    123.20 ! MOL-OP , FROM CG2R52 NG2R52 HGP2, PENALTY= 141
CG2RX0 NG2R52 CG324B    25.00    124.90   15.00   2.13000 ! MOL-OP , FROM CG2R51 NG2R52 HGP2, PENALTY= 142
CG2R53 NG2R53 CG321B    50.00    120.00 ! MOL-OP , FROM CG2R53 NG2R53 CG311, PENALTY= 0.6
!CG251O NG3C51 CG2RX0   60.00    106.90 ! MOL-OP , FROM CG2RX0 NG3C51 CG3C52, PENALTY= 75
CG251O NG3C51 CG321B    47.00    103.90 ! MOL-OP , FROM CG3C52 NG3C51 NG3P2, PENALTY= 123.5
CG2RX0 NG3C51 CG321B    47.00    103.90 ! MOL-OP , FROM CG3C52 NG3C51 NG3P2, PENALTY= 122.5
CG321B  SG311  CG3C51   34.00     95.00 ! MOL-OP , FROM CG321B SG311 CG321, PENALTY= 10
CG331    CG321B    NG3CB0      43.700 112.200000000000003
CG321B    NG3CB0   CG2RX0      47.000 103.900000000000020
CG321B    NG3CB0   CG25B0      47.000 103.900000000000020
NG3CB0   CG2RX0   CG2RX0     100.000 109.299999999999997
NG3CB0   CG2RX0   CG2R61      35.000 130.699999999999989
NG3CB0   CG25B0   CG3C50     120.000 105.500000000000000
NG3CB0   CG25B0   CG2DB0      40.000 130.000000000000000
NG3CB0   CG321B    HGA2        32.400 109.500000000000014   50.0000 2.130000000000000
CG2RX0   NG3CB0   CG25B0      60.000 106.900000000000006
CG2R61   CG2R61   CG2RB0      40.000 119.999999999999986   35.0000 2.416200000000000
CG2R61   CG2RB0   SG3OB0      10.000 122.299999999999997
CG2R61   CG2RB0   CG2R61      40.000 119.999999999999986   35.0000 2.416200000000000
CG2RB0   SG3OB0   OG2P1       85.000 98.000000000000000
CG2RB0   CG2R61   HGR61       30.000 119.999999999999986   22.0000 2.152500000000000
CG2RB0   CG2R61   CG2RX0      50.000 119.999999999999986
OG2P1    SG3OB0   OG2P1      130.000 109.469999999999999   35.0000 2.450000000000000
CG2RX0   CG3C50   CG25B0      40.000 107.300000000000011
CG3C50   CG25B0   CG2DB0      40.000 130.000000000000000
CG331    CG3C50   CG25B0      62.000 103.000000000000000
CG25B0   CG2DB0   CG2DB1      48.000 123.000000000000014
CG25B0   CG2DB0   HGA4        42.000 119.000000000000000
CG2DB0   CG2DB1   HGA4        42.000 118.000000000000014
CG2DB0   CG2DB1   CG2DB2      48.000 123.000000000000014
CG2DB1   CG2DB0   HGA4        42.000 118.000000000000014
CG2DB1   CG2DB2   CG2RB1      29.000 122.000000000000000
CG2DB1   CG2DB2   HGA4        42.000 119.000000000000000
CG2DB2   CG2DB1   HGA4        42.000 119.000000000000000
CG2DB2   CG2RB1   CG3C50      65.000 126.700000000000003
CG2DB2   CG2RB1   NG2R52      45.800 122.000000000000000
CG2RB1   CG2DB2   HGA4        32.000 119.999999999999986
CG2RB1   CG3C50   CG331       62.000 103.000000000000000
CG2RB1   CG3C50   CG2RX0      70.000 105.000000000000014
CG2RB1   NG2R52   CG2RX0     145.000 108.000000000000000
CG2RB1   NG2R52   CG324B       29.000 123.199999999999989
CG3C50   CG2RB1   NG2R52     170.000 112.000000000000000
CG2RX0   CG2R61   CG2RB2      50.000 119.999999999999986
CG2R61   CG2RB2   SG3OB1      10.000 122.299999999999997
CG2R61   CG2RB2   CG2R61      40.000 119.999999999999986   35.0000 2.416200000000000
CG2RB2   SG3OB1   OG2P1       85.000 98.000000000000000
CG2RB2   CG2R61   HGR61       30.000 119.999999999999986   22.0000 2.152500000000000
CG2RB2   CG2R61   CG2R61      40.000 119.999999999999986   35.0000 2.416200000000000
OG2P1    SG3OB1   OG2P1      130.000 109.469999999999999   35.0000 2.450000000000000
CG321B    NG2R53   CG2RB3      50.000 119.999999999999986
NG2R53   CG2RB3   CG3C51     120.000 105.500000000000000
NG2R53   CG2RB3   OG2D1       65.000 127.799999999999983
CG2R53   NG2R53   CG2RB3      55.000 120.500000000000014
CG3C52   CG3C51   CG2RB3      70.000 106.500000000000000
CG3C51   CG2RB3   OG2D1       65.000 126.700000000000003
CG2RB3   CG3C51   SG31B0      62.000 117.004041195692807
CG2RB3   CG3C51   HGA1        58.000 111.000000000000000
CG3C52   CG3C51   SG31B0     110.000 111.000000000000000
CG3C51   SG31B0   CG321B       34.000 95.000000000000000
HGA1     CG3C51   SG31B0      46.100 111.299999999999997
SG31B0   CG321B    HGA2        46.100 111.299999999999997
SG31B0   CG321B    CG331       58.000 114.500000000000000
CG2RX0   CG2RX0   CG2RB4      50.000      120.000
CG2R61   CG2RB0   CG2RB4      40.000      120.000    35.000    2.41620
CG2RB0   SG3OB0   OG2PB0      85.000       98.000
CG2RB0   CG2RB4   HGR61       30.000      120.000    22.000    2.15250
CG2RB0   CG2RB4   CG2RX0      50.000      120.000
SG3OB0   CG2RB0   CG2RB4      10.000      122.300
OG2P1    SG3OB0   OG2PB0     130.000      109.470    35.000    2.45000
CG2RB4   CG2RX0   CG3C50      60.000      130.000
CG2RX0   CG2RB4   HGR61       30.000      120.000    22.000    2.14600
CG3C50   CG2RX0   CG2RB5      60.000      130.000
CG2RX0   CG2RB5   HGR61       30.000      120.000    22.000    2.14600
CG2RX0   CG2RB5   CG2RB2      50.000      120.000
CG2RB5   CG2RB2   SG3OB1      10.000      122.300
CG2RB5   CG2RB2   CG2R61      40.000      120.000    35.000    2.41620
CG2RB5   CG2RX0   CG2RX0      50.000      120.000
CG2RB2   SG3OB1   OG2PB1      85.000       98.000
CG2RB2   CG2RB5   HGR61       30.000      120.000    22.000    2.15250
OG2P1    SG3OB1   OG2PB1     130.000      109.470    35.000    2.45000
NH1    CT1    CG321B    70.000   113.5000 ! ALLOW   ALI PEP POL ARO
HB1    CT1    CG321B    35.000   111.0000 ! ALLOW  PEP
CG321B  CT1    C        52.000   108.0000 ! ALLOW   ALI PEP POL ARO
HGA2   CG321B  CT1      26.500    110.10   22.53   2.17900 ! ALLOW   ALI
SG311  CG321B  CT1      58.000   112.5000 ! ALLOW   ALI SUL ION
SG31B0  CG321B  CT1      58.000   112.5000 ! ALLOW   ALI SUL ION
NH3    CT1    CG321B    67.700   110.0000 ! ALLOW   ALI POL
CG321B  CT1    CC       52.000   108.0000 ! ALLOW   ALI PEP POL ARO
CG321B  CT1    CD       52.000   108.0000 ! ALLOW   ALI PEP POL ARO
!! Huan - angle param for cy3s - end

!! Huan - angle param for cy5r - begin
CG2DX1  CG2DX1  CG2DX2     48.000   123.0000
CG2DX1  CG2DX1  HGA4       42.000   119.0000
!CG2DX2  CG2DX1  HGA4       42.000   118.0000
!CG2DX1  CG2DX2  CG2DX2     48.000   123.0000
!CG2DX1  CG2DX2  HGA4       42.000   118.0000
!CG2DX2  CG2DX2  HGA4       42.000   119.0000
CG321C   CG2O1   NG2S1      80.000   116.5000
CG321C   CG2O1   OG2D1      80.000   121.0000
!CG2R61  CG2R61  CG2RX0     50.000   120.0000
!CG2RX0  CG2R61  HGR61      30.000   120.0000    22.000    2.14600
!CG2R61  CG2RX0  CG2RX0     50.000   120.0000
!CG2R61  CG2RX0  NG3C51     35.000   130.7000
!CG2RX0  CG2RX0  NG3C51    100.000   109.3000
CG2O1   CG321C   CG321C      52.000   108.0000
CG2O1   CG321C   HGA2       33.000   109.5000    30.000    2.16300
CG321C   CG321C   CG321C      58.350   113.6000    11.160    2.56100
CG321C   CG321C   CG324C      58.350   110.5000    11.160    2.56100
CG321C   CG321C   NG2S1      70.000   113.5000
CG321C   CG321C   HGA2       26.500   110.1000    22.530    2.17900
CG324C   CG321C   HGA2       26.500   110.1000    22.530    2.17900
CG331   CG321C   SG311      58.000   114.5000
CG331   CG321C   HGA2       34.600   110.1000    22.530    2.17900
NG2S1   CG321C   HGA2       51.500   109.5000
SG311   CG321C   HGA2       46.100   111.3000
HGA2    CG321C   HGA2       35.500   109.0000     5.400    1.80200
CG321C   CG324C   HGA2       26.500   111.8000    22.530    2.17900
HGA2    CG324C   HGA2       35.500   109.0000     5.400    1.80200
CG321C   CG331   HGA3       34.600   110.1000    22.530    2.17900
CG2O1   NG2S1   CG321C      50.000   120.0000
CG321C   NG2S1   HGP1       35.000   117.0000
!CG2DX1 CG251O CG3C50   40.00    130.00 ! MOL-OP , FROM CG2DX3 CG251O NG2R53, PENALTY= 271
!CG2DX1 CG251O NG3C51   40.00    130.00 ! MOL-OP , FROM CG2DX3 CG251O NG2R53, PENALTY= 267.5
!CG3C50 CG251O NG3C51  120.00    105.50 ! MOL-OP , FROM CG3C52 CG2R53 NG2R53, PENALTY= 329.2
!CG251O CG2DX1 CG2DX2   48.00    123.00 ! MOL-OP , FROM CG2DX1 CG2DX1 CG2DX2, PENALTY= 23.5
!CG251O CG2DX1 HGA4     42.00    119.00 ! MOL-OP , FROM CG2DX1 CG2DX1 HGA4, PENALTY= 23.5
CG2DX1 CG2DX1 CG2R52   29.00    122.00 ! MOL-OP , FROM CG2DX3 CG2DX1 CG2R61, PENALTY= 12
CG2R52 CG2DX1 HGA4     32.00    120.00 ! MOL-OP , FROM CG2R61 CG2DX1 HGA4, PENALTY= 8.5
CG2DX1 CG2R52 CG3C50   65.00    126.70 ! MOL-OP , FROM CG3C52 CG2R53 OG2D1, PENALTY= 79.2
CG2DX1 CG2R52 NG2R52   45.80    122.00 ! MOL-OP , FROM CG321C CG2R51 NG2R52, PENALTY= 75
!CG3C50 CG2R52 NG2R52  170.00    112.00 ! MOL-OP , FROM CG3C52 CG2R52 NG2R50, PENALTY= 33.2
!CG3C51 CG2R53 NG2R53  120.00    105.50 ! MOL-OP , FROM CG3C52 CG2R53 NG2R53, PENALTY= 0.4
!CG3C51 CG2R53 OG2D1    65.00    126.70 ! MOL-OP , FROM CG3C52 CG2R53 OG2D1, PENALTY= 0.4
!CG2R61 CG2RX0 CG3C50   60.00    130.00 ! MOL-OP , FROM CG2R61 CG2RX0 CG3C52, PENALTY= 1.2
!CG2R61 CG2RX0 NG2R52  130.00    130.00 ! MOL-OP , FROM CG2R61 CG2RX0 NG2R50, PENALTY= 32
!CG2RX0 CG2RX0 CG3C50  110.00    110.00 ! MOL-OP , FROM CG2RX0 CG2RX0 CG3C52, PENALTY= 1.2
!CG2RX0 CG2RX0 NG2R52  100.00    110.00 ! MOL-OP , FROM CG2RX0 CG2RX0 NG2R50, PENALTY= 32
CG321C  CG321C  NG2R53   70.00    113.50 ! MOL-OP , FROM CG321C CG321C NG2S1, PENALTY= 1
CG331  CG321C  NG3C51   43.70    112.20 ! MOL-OP , FROM CG331 CG321C NG311, PENALTY= 3
NG2R53 CG321C  HGA2     51.50    109.50 ! MOL-OP , FROM NG2S1 CG321C HGA2, PENALTY= 1
NG3C51 CG321C  HGA2     32.40    109.50   50.00   2.13000 ! MOL-OP , FROM NG311 CG321C HGA2, PENALTY= 3
CG321C  CG324C  NG2R52   67.70    110.00 ! MOL-OP , FROM CG321C CG324C NG2P1, PENALTY= 2
NG2R52 CG324C  HGA2     42.00    110.10 ! MOL-OP , FROM NG2P1 CG324C HGA2, PENALTY= 2
!CG3C50 CG331  HGA3     34.60    110.10   22.53   2.17900 ! MOL-OP , FROM CG3C51 CG331 HGA3, PENALTY= 0.8
!CG251O CG3C50 CG2RX0   40.00    107.30 ! MOL-OP , FROM CG2R51 CG3C52 CG2RX0, PENALTY= 14
!CG251O CG3C50 CG331    62.00    103.00 ! MOL-OP , FROM CG2R51 CG3C54 NG3P2, PENALTY= 63.5
!CG2R52 CG3C50 CG2RX0   70.00    105.00 ! MOL-OP , FROM CG2R52 CG3C52 CG2RX0, PENALTY= 10
!CG2R52 CG3C50 CG331    62.00    103.00 ! MOL-OP , FROM CG2R51 CG3C54 NG3P2, PENALTY= 61.5
!CG2RX0 CG3C50 CG331    62.00    103.00 ! MOL-OP , FROM CG2R51 CG3C54 NG3P2, PENALTY= 60.5
!CG331  CG3C50 CG331    58.35    113.50   11.16   2.56100 ! MOL-OP , FROM CG321C CG3RC1 CG331, PENALTY= 22.9
!CG2R53 CG3C51 CG3C52   70.00    106.50 ! MOL-OP , FROM CG2R53 CG3C52 CG3C52, PENALTY= 4
!CG2R53 CG3C51 SG311    62.00    103.00 ! MOL-OP , FROM CG2R51 CG3C54 NG3P2, PENALTY= 130
!CG2R53 CG3C51 HGA1     58.00    111.00 ! MOL-OP , FROM CG2R53 CG3C52 HGA2, PENALTY= 4
!CG3C52 CG3C51 SG311   110.00    111.00 ! MOL-OP , FROM CG3C51 CG3C51 NG301, PENALTY= 111
!SG311  CG3C51 HGA1     46.10    111.30 ! MOL-OP , FROM SG311 CG321C HGA2, PENALTY= 65
!CG2R53 CG3C52 CG3C51   70.00    106.50 ! MOL-OP , FROM CG2R53 CG3C52 CG3C52, PENALTY= 0.4
!CG2R52 NG2R52 CG2RX0  145.00    108.00 ! MOL-OP , FROM CG2R51 NG2R52 CG2R53, PENALTY= 2
CG2R52 NG2R52 CG324C    29.00    123.20 ! MOL-OP , FROM CG2R52 NG2R52 HGP2, PENALTY= 141
CG2R53 NG2R53 CG321C    50.00    120.00 ! MOL-OP , FROM CG2R53 NG2R53 CG311, PENALTY= 0.6
!CG251O NG3C51 CG2RX0   60.00    106.90 ! MOL-OP , FROM CG2RX0 NG3C51 CG3C52, PENALTY= 75
CG251O NG3C51 CG321C    47.00    103.90 ! MOL-OP , FROM CG3C52 NG3C51 NG3P2, PENALTY= 123.5
CG2RX0 NG3C51 CG321C    47.00    103.90 ! MOL-OP , FROM CG3C52 NG3C51 NG3P2, PENALTY= 122.5
CG321C  SG311  CG3C51   34.00     95.00 ! MOL-OP , FROM CG321C SG311 CG321, PENALTY= 10
CG331    CG321C    NG3CC0      43.700 112.200000000000003
CG321C    NG3CC0   CG25C0      47.000 103.900000000000020
CG321C    NG3CC0   CG2RX0      47.000 103.900000000000020
NG3CC0   CG321C    HGA2        32.400 109.500000000000014   50.0000 2.130000000000000
NG3CC0   CG25C0   CG2DC0      40.000 130.000000000000000
NG3CC0   CG25C0   CG3C50     120.000 105.500000000000000
NG3CC0   CG2RX0   CG2R61      35.000 130.699999999999989
NG3CC0   CG2RX0   CG2RX0     100.000 109.299999999999997
CG2RX0   NG3CC0   CG25C0      60.000 106.900000000000006
CG2RX0   CG3C50   CG25C0      40.000 107.300000000000011
CG3C50   CG25C0   CG2DC0      40.000 130.000000000000000
CG331    CG3C50   CG25C0      62.000 103.000000000000000
CG25C0   CG2DC0   HGA4        42.000 119.000000000000000
CG25C0   CG2DC0   CG2DX1      48.000 123.000000000000014
CG2DC0   CG2DX1   CG2DX2      48.000 123.000000000000014
CG2DC0   CG2DX1   HGA4        42.000 118.000000000000014
CG2DX1   CG2DC0   HGA4        42.000 118.000000000000014
!CG2DX1   CG2DX2   HGA4        42.000 119.000000000000000
CG2DX1   CG2DX2   CG2DX3      48.000 123.000000000000014
!CG2DX2   CG2DX1   HGA4        42.000 119.000000000000000
CG2DX2   CG2DX3   CG2DC4      48.000 123.000000000000014
CG2DX2   CG2DX3   HGA4        42.000 118.000000000000014
CG2DX3   CG2DX2   HGA4        42.000 118.000000000000014
CG2DX3   CG2DC4   HGA4        42.000 119.000000000000000
CG2DX3   CG2DC4   CG2RX0      29.000 122.000000000000000
CG2DC4   CG2DX3   HGA4        42.000 119.000000000000000
CG2DC4   CG2RX0   NG2R52      45.800 122.000000000000000
CG2DC4   CG2RX0   CG3C50      65.000 126.700000000000003
CG2RX0   CG2DC4   HGA4        32.000 119.999999999999986
CG2RX0   NG2R52   CG324C       29.000 123.199999999999989
CG2RX0   NG2R52   CG2RX0     145.000 108.000000000000000
!CG2RX0   CG3C50   CG331       62.000 103.000000000000000
CG2RX0   CG3C50   CG2RX0      70.000 105.000000000000014
CG3C50   CG2RX0   NG2R52     170.000 112.000000000000000
CG2RX0   CG3C50   CG33C0      62.000      103.000
CG3C50   CG33C0   HGA3        34.600      110.100    22.530    2.17900
CG331    CG3C50   CG33C0      58.350      113.500    11.160    2.56100
CG33C0   CG3C50   CG25C0      62.000      103.000
HGA3     CG33C0   HGA3        35.500      108.400     5.400    1.80200
CG2R61   CG2R61   CG2RC1      40.000      120.000    35.000    2.41620
CG2R61   CG2RC1   CG2R61      40.000      120.000    35.000    2.41620
CG2R61   CG2RC1   HGR61       30.000      120.000    22.000    2.15250
CG2R61   SG3O1    OG2PC0      85.000       98.000
SG3O1    CG2R61   CG2RC1      10.000      122.300
OG2P1    SG3O1    OG2PC0     130.000      109.470    35.000    2.45000
CG2RC1   CG2R61   HGR61       30.000      120.000    22.000    2.15250
CG2RC1   CG2R61   CG2RX0      50.000      120.000
CG321C    NG2R53   CG2RC2      50.000      120.000
NG2R53   CG2RC2   OG2D1       65.000      127.800
NG2R53   CG2RC2   CG3C51     120.000      105.500
CG2RC2   NG2R53   CG2R53      55.000      120.500
CG2RC2   CG3C51   SG311       62.000      103.000
CG2RC2   CG3C51   HGA1        58.000      111.000
CG2RC2   CG3C51   CG3C52      70.000      106.500
OG2D1    CG2RC2   CG3C51      65.000      126.700
NH1    CT1    CG321C    70.000   113.5000 ! ALLOW   ALI PEP POL ARO
HB1    CT1    CG321C    35.000   111.0000 ! ALLOW  PEP
CG321C  CT1    C        52.000   108.0000 ! ALLOW   ALI PEP POL ARO
HGA2   CG321C  CT1      26.500    110.10   22.53   2.17900 ! ALLOW   ALI
SG311  CG321C  CT1      58.000   112.5000 ! ALLOW   ALI SUL ION
NH3    CT1    CG321C    67.700   110.0000 ! ALLOW   ALI POL
CG321C  CT1    CC       52.000   108.0000 ! ALLOW   ALI PEP POL ARO
CG321C  CT1    CD       52.000   108.0000 ! ALLOW   ALI PEP POL ARO
!! Huan - angle param for cy5r - end

!! Huan - angle param for cy5s - begin
!CG2DX1  CG2DX1  CG2DX2     48.000   123.0000
!CG2DX1  CG2DX1  HGA4       42.000   119.0000
!CG2DX2  CG2DX1  HGA4       42.000   118.0000
!CG2DX1  CG2DX2  CG2DX2     48.000   123.0000
!CG2DX1  CG2DX2  HGA4       42.000   118.0000
!CG2DX2  CG2DX2  HGA4       42.000   119.0000
CG321D   CG2O1   NG2S1      80.000   116.5000
CG321D   CG2O1   OG2D1      80.000   121.0000
!CG2R61  CG2R61  CG2RX0     50.000   120.0000
!CG2RX0  CG2R61  HGR61      30.000   120.0000    22.000    2.14600
!CG2R61  CG2RX0  CG2RX0     50.000   120.0000
!CG2R61  CG2RX0  NG3C51     35.000   130.7000
!CG2RX0  CG2RX0  NG3C51    100.000   109.3000
CG2O1   CG321D   CG321D      52.000   108.0000
CG2O1   CG321D   HGA2       33.000   109.5000    30.000    2.16300
CG321D   CG321D   CG321D      58.350   113.6000    11.160    2.56100
CG321D   CG321D   CG324D      58.350   110.5000    11.160    2.56100
CG321D   CG321D   NG2S1      70.000   113.5000
CG321D   CG321D   HGA2       26.500   110.1000    22.530    2.17900
CG324D   CG321D   HGA2       26.500   110.1000    22.530    2.17900
CG331   CG321D   SG311      58.000   114.5000
CG331   CG321D   HGA2       34.600   110.1000    22.530    2.17900
NG2S1   CG321D   HGA2       51.500   109.5000
SG311   CG321D   HGA2       46.100   111.3000
HGA2    CG321D   HGA2       35.500   109.0000     5.400    1.80200
CG321D   CG324D   HGA2       26.500   111.8000    22.530    2.17900
HGA2    CG324D   HGA2       35.500   109.0000     5.400    1.80200
CG321D   CG331   HGA3       34.600   110.1000    22.530    2.17900
CG2O1   NG2S1   CG321D      50.000   120.0000
CG321D   NG2S1   HGP1       35.000   117.0000
!CG2DX1 CG251O CG3C50   40.00    130.00 ! MOL-OP , FROM CG2DX3 CG251O NG2R53, PENALTY= 271
!CG2DX1 CG251O NG3C51   40.00    130.00 ! MOL-OP , FROM CG2DX3 CG251O NG2R53, PENALTY= 267.5
!CG3C50 CG251O NG3C51  120.00    105.50 ! MOL-OP , FROM CG3C52 CG2R53 NG2R53, PENALTY= 329.2
!CG251O CG2DX1 CG2DX2   48.00    123.00 ! MOL-OP , FROM CG2DX1 CG2DX1 CG2DX2, PENALTY= 23.5
!CG251O CG2DX1 HGA4     42.00    119.00 ! MOL-OP , FROM CG2DX1 CG2DX1 HGA4, PENALTY= 23.5
!CG2DX1 CG2DX1 CG2R52   29.00    122.00 ! MOL-OP , FROM CG2DX3 CG2DX1 CG2R61, PENALTY= 12
!CG2R52 CG2DX1 HGA4     32.00    120.00 ! MOL-OP , FROM CG2R61 CG2DX1 HGA4, PENALTY= 8.5
!CG2DX1 CG2R52 CG3C50   65.00    126.70 ! MOL-OP , FROM CG3C52 CG2R53 OG2D1, PENALTY= 79.2
!CG2DX1 CG2R52 NG2R52   45.80    122.00 ! MOL-OP , FROM CG321D CG2R51 NG2R52, PENALTY= 75
!CG3C50 CG2R52 NG2R52  170.00    112.00 ! MOL-OP , FROM CG3C52 CG2R52 NG2R50, PENALTY= 33.2
!CG3C51 CG2R53 NG2R53  120.00    105.50 ! MOL-OP , FROM CG3C52 CG2R53 NG2R53, PENALTY= 0.4
!CG3C51 CG2R53 OG2D1    65.00    126.70 ! MOL-OP , FROM CG3C52 CG2R53 OG2D1, PENALTY= 0.4
!CG2R61 CG2RX0 CG3C50   60.00    130.00 ! MOL-OP , FROM CG2R61 CG2RX0 CG3C52, PENALTY= 1.2
!CG2R61 CG2RX0 NG2R52  130.00    130.00 ! MOL-OP , FROM CG2R61 CG2RX0 NG2R50, PENALTY= 32
!CG2RX0 CG2RX0 CG3C50  110.00    110.00 ! MOL-OP , FROM CG2RX0 CG2RX0 CG3C52, PENALTY= 1.2
!CG2RX0 CG2RX0 NG2R52  100.00    110.00 ! MOL-OP , FROM CG2RX0 CG2RX0 NG2R50, PENALTY= 32
CG321D  CG321D  NG2R53   70.00    113.50 ! MOL-OP , FROM CG321D CG321D NG2S1, PENALTY= 1
CG331  CG321D  NG3C51   43.70    112.20 ! MOL-OP , FROM CG331 CG321D NG311, PENALTY= 3
NG2R53 CG321D  HGA2     51.50    109.50 ! MOL-OP , FROM NG2S1 CG321D HGA2, PENALTY= 1
NG3C51 CG321D  HGA2     32.40    109.50   50.00   2.13000 ! MOL-OP , FROM NG311 CG321D HGA2, PENALTY= 3
CG321D  CG324D  NG2R52   67.70    110.00 ! MOL-OP , FROM CG321D CG324D NG2P1, PENALTY= 2
NG2R52 CG324D  HGA2     42.00    110.10 ! MOL-OP , FROM NG2P1 CG324D HGA2, PENALTY= 2
!CG3C50 CG331  HGA3     34.60    110.10   22.53   2.17900 ! MOL-OP , FROM CG3C51 CG331 HGA3, PENALTY= 0.8
!CG251O CG3C50 CG2RX0   40.00    107.30 ! MOL-OP , FROM CG2R51 CG3C52 CG2RX0, PENALTY= 14
!CG251O CG3C50 CG331    62.00    103.00 ! MOL-OP , FROM CG2R51 CG3C54 NG3P2, PENALTY= 63.5
!CG2R52 CG3C50 CG2RX0   70.00    105.00 ! MOL-OP , FROM CG2R52 CG3C52 CG2RX0, PENALTY= 10
!CG2R52 CG3C50 CG331    62.00    103.00 ! MOL-OP , FROM CG2R51 CG3C54 NG3P2, PENALTY= 61.5
!CG2RX0 CG3C50 CG331    62.00    103.00 ! MOL-OP , FROM CG2R51 CG3C54 NG3P2, PENALTY= 60.5
!CG331  CG3C50 CG331    58.35    113.50   11.16   2.56100 ! MOL-OP , FROM CG321D CG3RC1 CG331, PENALTY= 22.9
!CG2R53 CG3C51 CG3C52   70.00    106.50 ! MOL-OP , FROM CG2R53 CG3C52 CG3C52, PENALTY= 4
!CG2R53 CG3C51 SG311    62.00    103.00 ! MOL-OP , FROM CG2R51 CG3C54 NG3P2, PENALTY= 130
!CG2R53 CG3C51 HGA1     58.00    111.00 ! MOL-OP , FROM CG2R53 CG3C52 HGA2, PENALTY= 4
!CG3C52 CG3C51 SG311   110.00    111.00 ! MOL-OP , FROM CG3C51 CG3C51 NG301, PENALTY= 111
!SG311  CG3C51 HGA1     46.10    111.30 ! MOL-OP , FROM SG311 CG321D HGA2, PENALTY= 65
!CG2R53 CG3C52 CG3C51   70.00    106.50 ! MOL-OP , FROM CG2R53 CG3C52 CG3C52, PENALTY= 0.4
!CG2R52 NG2R52 CG2RX0  145.00    108.00 ! MOL-OP , FROM CG2R51 NG2R52 CG2R53, PENALTY= 2
CG2R52 NG2R52 CG324D    29.00    123.20 ! MOL-OP , FROM CG2R52 NG2R52 HGP2, PENALTY= 141
CG2RX0 NG2R52 CG324D    25.00    124.90   15.00   2.13000 ! MOL-OP , FROM CG2R51 NG2R52 HGP2, PENALTY= 142
CG2R53 NG2R53 CG321D    50.00    120.00 ! MOL-OP , FROM CG2R53 NG2R53 CG311, PENALTY= 0.6
!CG251O NG3C51 CG2RX0   60.00    106.90 ! MOL-OP , FROM CG2RX0 NG3C51 CG3C52, PENALTY= 75
CG251O NG3C51 CG321D    47.00    103.90 ! MOL-OP , FROM CG3C52 NG3C51 NG3P2, PENALTY= 123.5
CG2RX0 NG3C51 CG321D    47.00    103.90 ! MOL-OP , FROM CG3C52 NG3C51 NG3P2, PENALTY= 122.5
CG321D  SG311  CG3C51   34.00     95.00 ! MOL-OP , FROM CG321D SG311 CG321, PENALTY= 10
CG331    CG321D    NG3CD0      43.700 112.200000000000003
CG321D    NG3CD0   CG25D0      47.000 103.900000000000020
CG321D    NG3CD0   CG2RX0      47.000 103.900000000000020
NG3CD0   CG321D    HGA2        32.400 109.500000000000014   50.0000 2.130000000000000
NG3CD0   CG25D0   CG2DD0      40.000 130.000000000000000
NG3CD0   CG25D0   CG3C50     120.000 105.500000000000000
NG3CD0   CG2RX0   CG2R61      35.000 130.699999999999989
NG3CD0   CG2RX0   CG2RX0     100.000 109.299999999999997
CG2RX0   NG3CD0   CG25D0      60.000 106.900000000000006
CG2RX0   CG3C50   CG25D0      40.000 107.300000000000011
CG3C50   CG25D0   CG2DD0      40.000 130.000000000000000
CG331    CG3C50   CG25D0      62.000 103.000000000000000
CG25D0   CG2DD0   HGA4        42.000 119.000000000000000
CG25D0   CG2DD0   CG2DD1      48.000 123.000000000000014
CG2DD0   CG2DD1   CG2DD2      48.000 123.000000000000014
CG2DD0   CG2DD1   HGA4        42.000 118.000000000000014
CG2DD1   CG2DD0   HGA4        42.000 118.000000000000014
CG2DD1   CG2DD2   HGA4        42.000 119.000000000000000
CG2DD1   CG2DD2   CG2DD3      48.000 123.000000000000014
CG2DD2   CG2DD1   HGA4        42.000 119.000000000000000
CG2DD2   CG2DD3   CG2DD4      48.000 123.000000000000014
CG2DD2   CG2DD3   HGA4        42.000 118.000000000000014
CG2DD3   CG2DD2   HGA4        42.000 118.000000000000014
CG2DD3   CG2DD4   HGA4        42.000 119.000000000000000
CG2DD3   CG2DD4   CG2RD0      29.000 122.000000000000000
CG2DD4   CG2DD3   HGA4        42.000 119.000000000000000
CG2DD4   CG2RD0   NG2R52      45.800 122.000000000000000
CG2DD4   CG2RD0   CG3C50      65.000 126.700000000000003
CG2RD0   CG2DD4   HGA4        32.000 119.999999999999986
CG2RD0   NG2R52   CG324D       29.000 123.199999999999989
CG2RD0   NG2R52   CG2RX0     145.000 108.000000000000000
CG2RD0   CG3C50   CG331       62.000 103.000000000000000
CG2RD0   CG3C50   CG2RX0      70.000 105.000000000000014
CG3C50   CG2RD0   NG2R52     170.000 112.000000000000000
CG2RX0   CG3C50   CG33D0      62.000      103.000
CG3C50   CG33D0   HGA3        34.600      110.100    22.530    2.17900
CG331    CG3C50   CG33D0      58.350      113.500    11.160    2.56100
CG33D0   CG3C50   CG25D0      62.000      103.000
HGA3     CG33D0   HGA3        35.500      108.400     5.400    1.80200
NG2R52   CG324D    HGA2D0      42.000      110.100
CG321D    CG324D    HGA2D0      26.500      111.800    22.530    2.17900
HGA2D0   CG324D    HGA2        35.500      109.000     5.400    1.80200
CG2R61   CG2R61   CG2RD1      40.000      120.000    35.000    2.41620
CG2R61   CG2RD1   CG2R61      40.000      120.000    35.000    2.41620
CG2R61   CG2RD1   HGR61       30.000      120.000    22.000    2.15250
CG2R61   SG3O1    OG2PD0      85.000       98.000
SG3O1    CG2R61   CG2RD1      10.000      122.300
OG2P1    SG3O1    OG2PD0     130.000      109.470    35.000    2.45000
CG2RD1   CG2R61   HGR61       30.000      120.000    22.000    2.15250
CG2RD1   CG2R61   CG2RX0      50.000      120.000
CG321D    NG2R53   CG2RD2      50.000      120.000
NG2R53   CG2RD2   OG2D1       65.000      127.800
NG2R53   CG2RD2   CG3C51     120.000      105.500
CG2RD2   NG2R53   CG2R53      55.000      120.500
CG2RD2   CG3C51   HGA1        58.000      111.000
CG2RD2   CG3C51   SG311       62.000      103.000
CG2RD2   CG3C51   CG3C52      70.000      106.500
OG2D1    CG2RD2   CG3C51      65.000      126.700
NH1    CT1    CG321D    70.000   113.5000 ! ALLOW   ALI PEP POL ARO
HB1    CT1    CG321D    35.000   111.0000 ! ALLOW  PEP
CG321D  CT1    C        52.000   108.0000 ! ALLOW   ALI PEP POL ARO
HGA2   CG321D  CT1      26.500    110.10   22.53   2.17900 ! ALLOW   ALI
SG311  CG321D  CT1      58.000   112.5000 ! ALLOW   ALI SUL ION
NH3    CT1    CG321D    67.700   110.0000 ! ALLOW   ALI POL
CG321D  CT1    CC       52.000   108.0000 ! ALLOW   ALI PEP POL ARO
CG321D  CT1    CD       52.000   108.0000 ! ALLOW   ALI PEP POL ARO
!! Huan - angle param for cy5s - end

!! Huan zero angle restraints on C-O-LTI
CC    OC     LTI        0.0000   180.0  ! asp/glu
CC    O      LTI        0.0000   180.0  ! asn/gln
C     O      LTI        0.0000   180.0  ! carbonyl - LTI
CT2   OH1    LTI        0.0000   180.0  ! ser
CT1   OH1    LTI        0.0000   180.0  ! thr
O     LTI     O         0.0000   180.0  !
O     LTI     OC        0.0000   180.0  !
O     LTI     OH1       0.0000   180.0  !
OC    LTI     OC        0.0000   180.0  !
OC    LTI     OH1       0.0000   180.0  !
OH1   LTI     OH1       0.0000   180.0  !


DIHEDRALS
!! For btnpyr_ia
C261X   C261X   C261X   C321X   3.1000     2      180.00     
C261X   C261X   C321X   C321X   0.0000     6      0.00       
C261X   C261X   C321X   HGA2X   0.0000     3      0.00       
HG61X   C261X   C261X   C321X   2.4000     2      180.00     
C261X   C321X   C321X   C321X   0.0400     3      0.00       
C261X   C321X   C321X   HGA2X   0.0400     3      0.00       
C261X   C261X   C261X   C261X   3.1000     2      180.00     
HG61X   C261X   C261X   C261X   4.2000     2      180.00     
HGA2X   C321X   C321X   C321X   0.1950     3      0.00       
HGA2X   C321X   C321X   HGA2X   0.2200     3      0.00       
C2O1X     C321X     C321X     C321X        2.302806113874000         1       0.0
C2O1X     C321X     C321X     C321X        0.301576260851000         2     180.0
C2O1X     C321X     C321X     C321X        1.000603736473000         3     180.0
C2O1X     C321X     C321X     C321X        0.214079475816000         4       0.0
C2O1X     C321X     C321X     C321X        0.128289556800000         6       0.0
HGA2X   C321X   C321X   C2O1X   0.1950     3      0.00       
C321X     C321X     C2O1X     N2S1X        0.367040210609000         1       0.0
C321X     C321X     C2O1X     N2S1X        0.188440707782000         2     180.0
C321X     C321X     C2O1X     N2S1X        0.528321869961000         3     180.0
C321X     C321X     C2O1X     N2S1X        0.146093463554000         4       0.0
C321X     C321X     C2O1X     N2S1X        0.147260243124000         6     180.0
C321X   C321X   C2O1X   O2D1X   1.4000     1      0.00       
C321X   N2S1X   C2O1X   C321X   2.5000     2      180.00     
C321X   N2S1X   C2O1X   C321X   1.6000     1      0.00       
HGP1X   N2S1X   C2O1X   C321X   2.5000     2      180.00     
N2S1X   C2O1X   C321X   HGA2X   0.0000     3      0.00       
O2D1X   C2O1X   C321X   HGA2X   0.0000     3      180.00     
O2D1X   C2O1X   N2S1X   C321X   2.5000     2      180.00     
O2D1X   C2O1X   N2S1X   HGP1X   2.5000     2      180.00     
C2O1X   N2S1X   C321X   C321X   1.8000     1      0.00       
C2O1X   N2S1X   C321X   HGA2X   0.0000     3      0.00       
C321X   C321X   C321X   N2S1X   0.2000     3      0.00       
HGA2X   C321X   C321X   N2S1X   0.1950     3      0.00       
C321X   C321X   N2S1X   HGP1X   0.0000     1      0.00       
HGA2X   C321X   N2S1X   HGP1X   0.0000     3      0.00       
C321X   C321X   C321X   C321X   0.14975    3      180.00     
C321X   C321X   C321X   C321X   0.09458    4      0.00       
C321X   C321X   C321X   C321X   0.11251    5      0.00       
C321X   C321X   C321X   C321X   0.06450    2      0.00       
C321X   C321X   C321X   C311X   0.5000     6      180.00     
C321X   C321X   C321X   C311X   0.5000     3      0.00       
HGA2X   C321X   C321X   C311X   0.1950     3      0.00       
C321X   C321X   C311X   C2O1X   0.2000     3      0.00       
C321X     C321X     C311X     HGA1X        1.473844978258000         1       0.0
C321X     C321X     C311X     HGA1X        2.208610493841000         2     180.0
C321X     C321X     C311X     HGA1X        0.642552866554000         3       0.0
C321X     C321X     C311X     HGA1X        0.027807044210000         4       0.0
C321X     C321X     C311X     HGA1X        0.008397985970000         6       0.0
C321X     C321X     C311X     N2S1X        1.174463129859000         1       0.0
C321X     C321X     C311X     N2S1X        0.199251074900000         2       0.0
C321X     C321X     C311X     N2S1X        0.436930215354000         3     180.0
C321X     C321X     C311X     N2S1X        0.106749327679000         4       0.0
C321X     C321X     C311X     N2S1X        0.085778819098000         6     180.0
N2S1X   C2O1X   C311X   C321X   0.0000     1      0.00       
O2D1X   C2O1X   C311X   C321X   1.4000     1      0.00       
C2O1X   C311X   C321X   HGA2X   0.2000     3      0.00       
HGA1X   C311X   C321X   HGA2X   0.1950     3      0.00       
C2O1X   N2S1X   C311X   C321X   1.8000     1      0.00       
HGP1X   N2S1X   C311X   C321X   0.0000     1      0.00       
N2S1X   C311X   C321X   HGA2X   0.2000     3      0.00       
N2S1X   N2S1X   C2O1X   C311X   2.5000     2      180.00     
N2S1X   N2S1X   C2O1X   C311X   1.6000     1      0.00       
HGP1X   N2S1X   C2O1X   C311X   2.5000     2      180.00     
N2S1X   C2O1X   C311X   HGA1X   0.0000     1      0.00       
N2S1X   C2O1X   C311X   N2S1X   0.6000     1      0.00       
O2D1X   C2O1X   C311X   HGA1X   0.0000     1      0.00       
O2D1X   C2O1X   C311X   N2S1X   0.0000     1      0.00       
C2O1X   C311X   N2S1X   C2O1X   0.2000     1      180.00     
C2O1X   C311X   N2S1X   HGP1X   0.0000     1      0.00       
C2O1X   N2S1X   C311X   HGA1X   0.0000     1      0.00       
HGP1X   N2S1X   C311X   HGA1X   0.0000     1      0.00       
C311X   N2S1X   C2O1X   C321X   2.5000     2      180.00     
C311X   N2S1X   C2O1X   C321X   1.6000     1      0.00       
C311X   N2S1X   C2O1X   O2D1X   2.5000     2      180.00     
O2D1X   C2O1X   N2S1X   N2S1X   0.0000     1      0.00       
C2O1X   N2S1X   N2S1X   C2O1X   0.2000     1      180.00     
C2O1X   N2S1X   N2S1X   HGP1X   0.0000     1      0.00       
HGP1X   N2S1X   N2S1X   HGP1X   4.5000     2      0.00       
HGP1X   N2S1X   N2S1X   HGP1X   0.0500     3      0.00       
HGP1X   N2S1X   N2S1X   HGP1X   1.1000     1      180.00     
N2S1X   N2S1X   C2O1X   C321X   2.5000     2      180.00     
C321X     C321X     C321X     CC51X        0.619539980041000         1       0.0
C321X     C321X     C321X     CC51X        0.610055136463000         2     180.0
C321X     C321X     C321X     CC51X        0.579879172195000         3     180.0
C321X     C321X     C321X     CC51X        0.114076910325000         4       0.0
C321X     C321X     C321X     CC51X        0.341062503240000         6       0.0
HGA2X   C321X   C321X   CC51X   0.1950     3      0.00       
C321X     C321X     CC51X     S250X        0.341694325463000         1     180.0
C321X     C321X     CC51X     S250X        0.298564145715000         2       0.0
C321X     C321X     CC51X     S250X        0.340787719183000         3       0.0
C321X     C321X     CC51X     S250X        0.056575152480000         4     180.0
C321X     C321X     CC51X     S250X        0.027354075476000         6     180.0
C321X   C321X   CC51X   CRC1X   0.1500     3      0.00       
C321X   C321X   CC51X   HGA1X   0.1950     3      0.00       
HGA2X   C321X   CC51X   S250X   0.0100     3      0.00       
HGA2X   C321X   CC51X   CRC1X   0.1500     3      0.00       
HGA2X   C321X   CC51X   HGA1X   0.1600     3      0.00       
C321X   CC51X   S250X   CC52X   0.3700     3      0.00       
C321X   CC51X   S250X   CC52X   0.2400     1      180.00     
C321X   CC51X   CRC1X   CRC1X   0.1500     3      0.00       
C321X   CC51X   CRC1X   HGA1X   0.1500     3      0.00       
C321X   CC51X   CRC1X   N253X   0.1500     3      0.00       
CRC1X   CRC1X   CC51X   S250X   0.1580     3      0.00       
HGA1X   CRC1X   CC51X   S250X   0.1950     3      0.00       
N253X   CRC1X   CC51X   S250X   0.2000     3      0.00       
CRC1X   CC51X   S250X   CC52X   0.1500     3      0.00       
HGA1X   CC51X   S250X   CC52X   0.1900     3      0.00       
CC51X   S250X   CC52X   CRC1X   0.1500     3      0.00       
CC51X   S250X   CC52X   HGA2X   0.2800     3      0.00       
HGA1X   CC51X   CRC1X   CRC1X   0.1500     3      0.00       
HGA1X   CC51X   CRC1X   HGA1X   0.1500     3      0.00       
HGA1X   CC51X   CRC1X   N253X   0.0000     3      0.00       
CC51X   CRC1X   CRC1X   CC52X   4.0000     3      0.00       
CC51X   CRC1X   CRC1X   HGA1X   0.1500     3      0.00       
CC51X   CRC1X   CRC1X   N253X   0.1500     3      0.00       
CC51X   CRC1X   N253X   C253X   0.0000     3      180.00     
CC51X   CRC1X   N253X   HGP1X   0.7600     3      0.00       
CRC1X   CRC1X   CC52X   S250X   1.7500     3      0.00       
HGA1X   CRC1X   CC52X   S250X   0.1950     3      0.00       
N253X   CRC1X   CC52X   S250X   0.2000     3      0.00       
HGA2X   CC52X   CRC1X   CRC1X   0.1500     3      0.00       
HGA2X   CC52X   CRC1X   HGA1X   0.1500     3      0.00       
HGA2X   CC52X   CRC1X   N253X   0.1500     3      0.00       
CC52X   CRC1X   CRC1X   HGA1X   0.1500     3      0.00       
CC52X   CRC1X   CRC1X   N253X   0.1500     3      0.00       
CC52X   CRC1X   N253X   C253X   0.1000     3      0.00       
CC52X   CRC1X   N253X   HGP1X   0.7600     3      0.00       
HGA1X   CRC1X   CRC1X   HGA1X   0.1500     3      0.00       
HGA1X   CRC1X   CRC1X   N253X   0.1500     3      0.00       
C253X   N253X   CRC1X   CRC1X   1.1000     1      180.00     
HGP1X   N253X   CRC1X   CRC1X   0.7600     3      0.00       
N253X   CRC1X   CRC1X   N253X   0.1500     3      0.00       
C253X   N253X   CRC1X   HGA1X   0.1950     3      0.00       
HGP1X   N253X   CRC1X   HGA1X   0.0100     3      0.00       
CRC1X   N253X   C253X   N253X   1.5000     2      180.00     
CRC1X   N253X   C253X   O2D1X   2.5900     2      180.00     
HG61X   C261X   C261X   HG61X   2.4000     2      180.00     
S311X   C321X   C2O1X   N2S1X   1.0000     2      180.00     
O2D1X   C2O1X   C321X   S311X   1.5850     2      180.00     
C2O1X   C321X   S311X   C321X   0.2000     1      120.00     
HGA2X   C321X   S311X   C321X   0.2800     3      0.00       
C321X   S311X   C321X   C331X   0.3700     3      0.00       
C321X   S311X   C321X   C331X   0.2400     1      180.00     
HGA3X   C331X   C321X   S311X   0.1600     3      0.00       
HGA2X   C321X   C331X   HGA3X   0.1600     3      0.00       
HGP1X   N253X   C253X   N253X   1.2700     2      180.00     
O2D1X   C253X   N253X   HGP1X   0.8600     2      180.00     
C321X     C311X     C2O1X     N2S1X0      10.332188774108999         1     180.0
C321X     C311X     C2O1X     N2S1X0      0.614869148251000         2     180.0
C321X     C311X     C2O1X     N2S1X0      0.762006373486000         3       0.0
C321X     C311X     C2O1X     N2S1X0      0.359931323806000         4     180.0
C321X     C311X     C2O1X     N2S1X0      0.409441456146000         6       0.0
C311X     C2O1X     N2S1X0   N2S1X1      1.600   1       0.0
C311X     C2O1X     N2S1X0   N2S1X1      2.500   2     180.0
C311X     C2O1X     N2S1X0   HGP1X0      2.500   2     180.0
C2O1X     N2S1X0   N2S1X1   C2O1X        0.200   1     180.0
C2O1X     N2S1X0   N2S1X1   HGP1X1      0.000   2     180.0
N2S1X0   C2O1X     C311X     HGA1X        0.000   2     180.0
N2S1X0   C2O1X     C311X     N2S1X        0.600   1       0.0
N2S1X0   N2S1X1   C2O1X     C321X        2.500   2     180.0
N2S1X0   N2S1X1   C2O1X     O2D1X        0.000   2     180.0
N2S1X1   N2S1X0   C2O1X     O2D1X        0.000   2     180.0
C2O1X     N2S1X1   N2S1X0   HGP1X0      0.000   2     180.0
O2D1X     C2O1X     N2S1X0   HGP1X0      2.500   2     180.0
HGP1X0   N2S1X0   N2S1X1   HGP1X1      1.100   1     180.0
HGP1X0   N2S1X0   N2S1X1   HGP1X1      4.500   2       0.0
HGP1X0   N2S1X0   N2S1X1   HGP1X1      0.050   3       0.0
N2S1X1   C2O1X     C321X     C321X        2.788067911825000         1       0.0
N2S1X1   C2O1X     C321X     C321X        1.019092220416000         2     180.0
N2S1X1   C2O1X     C321X     C321X        0.293232809759000         3     180.0
N2S1X1   C2O1X     C321X     C321X        0.022516315632000         4     180.0
N2S1X1   C2O1X     C321X     C321X        0.026707878079000         6       0.0
N2S1X1   C2O1X     C321X     HGA2X        0.000   2     180.0
C321X     C2O1X     N2S1X1   HGP1X1      2.500   2     180.0
O2D1X     C2O1X     N2S1X1   HGP1X1      2.500   2     180.0
C261X     C261X     C261X0   C261X1      3.100   2     180.0
C261X     C261X     C261X0   HG61X        4.200   2     180.0
C321X     C261X     C261X     C261X0      3.100   2     180.0
C261X     C261X0   C261X1   C261X        3.100   2     180.0
C261X     C261X0   C261X1   HG61X        4.200   2     180.0
C261X     C261X     C261X     C261X0      3.100   2     180.0
C261X0   C261X1   C261X     C261X        3.100   2     180.0
C261X     C261X1   C261X0   HG61X        4.200   2     180.0
HG61X     C261X0   C261X1   HG61X        2.400   2     180.0
C261X     C261X     C261X     C261X1      3.100   2     180.0
C261X1   C261X     C261X     HG61X        4.200   2     180.0
C261X     C261X     C261X1   HG61X        4.200   2     180.0
C261X     C261X     C261X3   C261X2      3.100   2     180.0
C261X     C261X     C261X     C261X2      3.100   2     180.0
C261X     C261X3   C261X2   C261X        3.100   2     180.0
C261X     C261X3   C261X2   HG61X        4.200   2     180.0
C261X     C261X     C261X2   C261X3      3.100   2     180.0
C261X     C261X     C261X2   HG61X        4.200   2     180.0
C261X     C261X2   C261X3   HG61X        4.200   2     180.0
C261X2   C261X     C261X     HG61X        4.200   2     180.0
HG61X     C261X2   C261X3   HG61X        2.400   2     180.0
C261X     C261X     C261X     C261X3      3.100   2     180.0
C261X     C261X     C261X3   HG61X        4.200   2     180.0
C261X3   C261X     C261X     HG61X        4.200   2     180.0
C321X     C311X     N2S1X     C2O1X0      0.496678794311000         1       0.0
C321X     C311X     N2S1X     C2O1X0      5.068931512802000         2     180.0
C321X     C311X     N2S1X     C2O1X0      0.697740225246000         3       0.0
C321X     C311X     N2S1X     C2O1X0      0.518244760592000         4       0.0
C321X     C311X     N2S1X     C2O1X0      0.132518618220000         6       0.0
C311X     N2S1X     C2O1X0   C321X        1.600   1       0.0
C311X     N2S1X     C2O1X0   C321X        2.500   2     180.0
C311X     N2S1X     C2O1X0   O2D1X        2.500   2     180.0
C2O1X     C311X     N2S1X     C2O1X0      0.200   1     180.0
HGA1X     C311X     N2S1X     C2O1X0      0.000   2     180.0
N2S1X     C2O1X0   C321X     S311X0      3.212811689605000         1       0.0
N2S1X     C2O1X0   C321X     S311X0      0.769410967632000         2       0.0
N2S1X     C2O1X0   C321X     S311X0      0.016678707451000         3     180.0
N2S1X     C2O1X0   C321X     S311X0      0.023703915284000         4       0.0
N2S1X     C2O1X0   C321X     S311X0      0.005770290352000         6     180.0
N2S1X     C2O1X0   C321X     HGA2X        0.000   2     180.0
C2O1X0   C321X     S311X0   C321X        0.423856034578000         1       0.0
C2O1X0   C321X     S311X0   C321X        0.018308135860000         2     180.0
C2O1X0   C321X     S311X0   C321X        0.071857829350000         3     180.0
C2O1X0   C321X     S311X0   C321X        0.189041301615000         4     180.0
C2O1X0   C321X     S311X0   C321X        0.007528121227000         6       0.0
C321X     C2O1X0   N2S1X     HGP1X        2.500   2     180.0
S311X0   C321X     C2O1X0   O2D1X        1.585   2     180.0
O2D1X     C2O1X0   N2S1X     HGP1X        2.500   2     180.0
O2D1X     C2O1X0   C321X     HGA2X        0.000   2     180.0
C321X     S311X0   C321X     C331X        0.077139815802000         1       0.0
C321X     S311X0   C321X     C331X        0.036847269095000         2     180.0
C321X     S311X0   C321X     C331X        0.182770162149000         3       0.0
C321X     S311X0   C321X     C331X        0.030388875531000         4     180.0
C321X     S311X0   C321X     C331X        0.015600759150000         6       0.0
C321X     S311X0   C321X     HGA2X        0.280   3       0.0
S311X0   C321X     C331X     HGA3X        0.160   3       0.0
C261X     C261X4   C261X     C261X      3.100000000000000   2     180.0
C261X     C261X4   C261X     HG61X      4.200000000000000   2     180.0
C321X     C261X     C261X4   C261X      3.100000000000000   2     180.0
C321X     C261X     C261X4   HG61X      2.400000000000000   2     180.0
C321X     C321X     C261X     C261X4    1.169580239834000   1       0.0
C321X     C321X     C261X     C261X4    0.027796395520000   2     180.0
C321X     C321X     C261X     C261X4    0.068516827492000   3       0.0
C321X     C321X     C261X     C261X4    0.080225635358000   4       0.0
C321X     C321X     C261X     C261X4    0.069261347225000   6     180.0
C261X     C261X     C261X4   HG61X      4.200000000000000   2     180.0
C261X     C261X     C261X     C261X4    3.100000000000000   2     180.0
C261X4   C261X     C321X     HGA2X      0.000000000000000   3       0.0
C261X4   C261X     C261X     C261X0    3.100000000000000   2     180.0
C261X4   C261X     C261X     C261X3    3.100000000000000   2     180.0
HG61X     C261X     C261X4   HG61X      2.400000000000000   2     180.0
C261X     C321X     C321X0   C321X      0.040000000000000   3       0.0
C261X     C321X     C321X0   HGA2X      0.040000000000000   3       0.0
C321X     C321X0   C321X     C2O1X      0.210000000000000   1     180.0
C321X     C321X0   C321X     C2O1X      0.390000000000000   2       0.0
C321X     C321X0   C321X     C2O1X      0.350000000000000   3     180.0
C321X     C321X0   C321X     C2O1X      0.110000000000000   4       0.0
C321X     C321X0   C321X     C2O1X      0.090000000000000   6     180.0
C321X     C321X0   C321X     HGA2X      0.195000000000000   3       0.0
C321X0   C321X     C261X     C261X      0.000000000000000   6       0.0
C321X0   C321X     C261X     C261X4    1.169580239834000   1       0.0
C321X0   C321X     C261X     C261X4    0.027796395520000   2     180.0
C321X0   C321X     C261X     C261X4    0.068516827492000   3       0.0
C321X0   C321X     C261X     C261X4    0.080225635358000   4       0.0
C321X0   C321X     C261X     C261X4    0.069261347225000   6     180.0
C321X0   C321X     C2O1X     N2S1X      0.367040210609000   1       0.0
C321X0   C321X     C2O1X     N2S1X      0.188440707782000   2     180.0
C321X0   C321X     C2O1X     N2S1X      0.528321869961000   3     180.0
C321X0   C321X     C2O1X     N2S1X      0.146093463554000   4       0.0
C321X0   C321X     C2O1X     N2S1X      0.147260243124000   6     180.0
C321X0   C321X     C2O1X     O2D1X      0.797401623337000   1       0.0
C321X0   C321X     C2O1X     O2D1X      1.152485800528000   2     180.0
C321X0   C321X     C2O1X     O2D1X      0.386662479059000   3       0.0
C321X0   C321X     C2O1X     O2D1X      0.042513379387000   4       0.0
C321X0   C321X     C2O1X     O2D1X      0.083360163714000   6     180.0
C2O1X     C321X     C321X0   HGA2X      0.195000000000000   3       0.0
HGA2X     C321X     C321X0   HGA2X      0.220000000000000   3       0.0
C321X     C321X0   C321X     HGA2X0    2.280141402101000   1       0.0
C321X     C321X0   C321X     HGA2X0    0.867730139926000   2     180.0
C321X     C321X0   C321X     HGA2X0    0.290604340014000   3     180.0
C321X     C321X0   C321X     HGA2X0    0.056532646608000   4       0.0
C321X     C321X0   C321X     HGA2X0    0.016482503974000   6       0.0
C261X     C261X     C321X     HGA2X0    0.000000000000000   3       0.0
C261X4   C261X     C321X     HGA2X0    0.000000000000000   3       0.0
HGA2X0   C321X     C321X0   HGA2X      0.220000000000000   3       0.0
N2S1X     C321X     C321X     HGA2X1    0.195000000000000   3       0.0
C321X     C321X     C321X     HGA2X1      0.626210591821000         1       0.0
C321X     C321X     C321X     HGA2X1      6.422495323568000         2     180.0
C321X     C321X     C321X     HGA2X1      0.816410688843000         3       0.0
C321X     C321X     C321X     HGA2X1      0.415672996588000         4     180.0
C321X     C321X     C321X     HGA2X1      0.430105394523000         6       0.0
HGA2X     C321X     C321X     HGA2X1    0.220000000000000   3       0.0
N2S1X     C321X     C321X     HGA2X2    0.195000000000000   3       0.0
C321X     C321X     C321X     HGA2X2      0.705387678759000         1       0.0
C321X     C321X     C321X     HGA2X2      0.405616073347000         2     180.0
C321X     C321X     C321X     HGA2X2      0.625254524908000         3       0.0
C321X     C321X     C321X     HGA2X2      0.010989168148000         4     180.0
C321X     C321X     C321X     HGA2X2      0.101071441990000         6     180.0
HGA2X     C321X     C321X     HGA2X2    0.220000000000000   3       0.0
N2S1X0   N2S1X1   C2O1X     C321X1    2.500000000000000   2     180.0
N2S1X1   C2O1X     C321X1   C321X      2.788067911825000   1       0.0
N2S1X1   C2O1X     C321X1   C321X      1.019092220416000   2     180.0
N2S1X1   C2O1X     C321X1   C321X      0.293232809759000   3     180.0
N2S1X1   C2O1X     C321X1   C321X      0.022516315632000   4     180.0
N2S1X1   C2O1X     C321X1   C321X      0.026707878079000   6       0.0
N2S1X1   C2O1X     C321X1   HGA2X      0.000000000000000   2     180.0
C2O1X     C321X1   C321X     C321X      2.302806113874000   1       0.0
C2O1X     C321X1   C321X     C321X      0.301576260851000   2     180.0
C2O1X     C321X1   C321X     C321X      1.000603736473000   3     180.0
C2O1X     C321X1   C321X     C321X      0.214079475816000   4       0.0
C2O1X     C321X1   C321X     C321X      0.128289556800000   6       0.0
C2O1X     C321X1   C321X     HGA2X      0.195000000000000   3       0.0
C321X1   C2O1X     N2S1X1   HGP1X1    2.500000000000000   2     180.0
C321X1   C321X     C321X     C321X      1.552491052752000   1       0.0
C321X1   C321X     C321X     C321X      0.633173607932000   2       0.0
C321X1   C321X     C321X     C321X      0.180017039386000   3       0.0
C321X1   C321X     C321X     C321X      0.271524374282000   4       0.0
C321X1   C321X     C321X     C321X      0.112510000000000   5       0.0
C321X1   C321X     C321X     C321X      0.061415394577000   6     180.0
C321X1   C321X     C321X     HGA2X      0.195000000000000   3       0.0
C321X     C321X1   C2O1X     O2D1X      1.400000000000000   1       0.0
C321X     C321X     C321X1   HGA2X      0.195000000000000   3       0.0
O2D1X     C2O1X     C321X1   HGA2X      0.000000000000000   3     180.0
HGA2X     C321X1   C321X     HGA2X      0.220000000000000   3       0.0

!! Huan
HB1  CT1  C321X  HGA2X         0.2000  3     0.00 ! From X    CT1  CT2  X
HB1  CT1  C321X  S311X0        0.2000  3     0.00 ! From X    CT1  CT2  X
O    C    CT1   C321X          1.4000  1     0.00 !   ALLOW PEP
HGA2X C321X  CT1  C            0.2000  3     0.00 ! From X    CT1  CT2  X
C    CT1  C321X  S311X0        0.2400  1   180.00
C    CT1  C321X  S311X0        0.7500  2   180.00
C    CT1  C321X  S311X0        1.3500  3   180.00
C321X  CT1  NH1  C            1.8000  1     0.00 ! ALLOW PEP
HGA2X   C321X  CT1  CC        0.2000  3     0.00 ! From X    CT1  CT2  X
CC    CT1  C321X  S311X0        0.2400  1   180.00
CC    CT1  C321X  S311X0        0.7500  2   180.00
CC    CT1  C321X  S311X0        1.3500  3   180.00
NH1   C    CT1  C321X      0.0000  1     0.00 !   ALLOW PEP
NH3   CT1  C321X  HGA2X      0.2000  3     0.00 ! From X    CT1  CT2  X
NH3  CT1  C321X  S311X0        0.3400  1     0.00
NH3  CT1  C321X  S311X0        0.5000  2   180.00
NH3  CT1  C321X  S311X0        1.4300  3     0.00

NH1  CT1  C321X  S311X0        0.3400  1     0.00
NH1  CT1  C321X  S311X0        0.5000  2   180.00
NH1  CT1  C321X  S311X0        1.4300  3     0.00
NH1  CT1  C321X  HGA2X      0.2000  3     0.00 ! From X    CT1  CT2  X
H    NH1  CT1  C321X      0.0000  1     0.00 ! ALLOW PEP
C321X     S311X0   C321X     CT1        0.077139815802000         1       0.0
C321X     S311X0   C321X     CT1        0.036847269095000         2     180.0
C321X     S311X0   C321X     CT1        0.182770162149000         3       0.0
C321X     S311X0   C321X     CT1        0.030388875531000         4     180.0
C321X     S311X0   C321X     CT1        0.015600759150000         6       0.

! from toppar_all36_spin_fret-lret.str
X  C3 C3 X      0.156         3       0.0
X  C3 SS0 X      0.333         3       0.0
X  CA0 NA X      0.300         2     180.0
NA CA0 CD0 CC0     2.550         2     180.0      ! SAME AS X  C2 CA0 X 
CA0 CA0 CD0 CC0     2.550         2     180.0      ! SAME AS X  C2 CA0 X 
NA CA0 CD0 C3     2.550         2     180.0      ! SAME AS X  C2 CA0 X 
CA0 CA0 CD0 C3     2.550         2     180.0      ! SAME AS X  C2 CA0 X 
X  CA0 CA0 X      3.625         2     180.0
X  CC0 NA X      1.700         2     180.0
X  CC0 CC0 X      4.000         2     180.0
X  C3 CC0 X      0.000         3       0.0
X  CC0 CD0 X      4.000         2     180.0
X  C3 CD0 X      0.000         3       0.0
X  C3 CA0 X      0.000         2       0.0
CC0 CC0 CA0 CA0     2.550         2     180.0      ! SAME AS X  C2 CA0 X 
C3 CC0 CA0 CA0     2.550         2     180.0      ! SAME AS X  C2 CA0 X 
CC0 CC0 CA0 NA     2.550         2     180.0      ! SAME AS X  C2 CA0 X 
C3 CC0 CA0 NA     2.550         2     180.0      ! SAME AS X  C2 CA0 X 
X  CD0 NA X      1.700         2     180.0

X  X NA   B     3.625         2     180.0
CC0 NA  B  NA    3.625         2     180.0
CD0 NA  B  NA    3.625         2     180.0
CA0 NA  B  NA    3.625         2     180.0
CC0 NA  B  F     0.000         2     180.0
CD0 NA  B  F     0.000         2     180.0
CA0 NA  B  F     0.000         2     180.0
CA0       NA_0     CC_0     CC0          1.700   2     180.0
CA0       NA_0     CC_0     C3          1.700   2     180.0
CA0       NA_0     B        NA_1        3.625   2     180.0
CA0       NA_0     B        F           0.000   2     180.0
NA_0     CA0       CD0       CC0          2.550   2     180.0
NA_0     CA0       CD0       C3          2.550   2     180.0
NA_0     CA0       CA0       C3          3.625   2     180.0
NA_0     CA0       CA0       CA0          3.625   2     180.0
NA_0     CC_0     CC0       HA0          4.000   2     180.0
NA_0     CC_0     CC0       CD0          4.000   2     180.0
NA_0     CC_0     C3       HC00          0.000   2     180.0
NA_0     B        NA_1     CA0          3.625   2     180.0
NA_0     B        NA_1     CD_0        3.625   2     180.0
CC_0     NA_0     CA0       CD0          0.300   2     180.0
CC_0     NA_0     CA0       CA0          0.300   2     180.0
CC_0     NA_0     B        NA_1        3.625   2     180.0
CC_0     NA_0     B        F           0.000   2     180.0
CC0       CC_0     NA_0     B           3.625   2     180.0
CD0       CA0       NA_0     B           3.625   2     180.0
CA0       CA0       NA_0     B           3.625   2     180.0
C3       CC_0     NA_0     B           3.625   2     180.0
CA0       CD0       CC0       CC_0        4.000   2     180.0
CC_0     CC0       CD0       C3          4.000   2     180.0
CC0       CC_0     C3       HC00          0.000   2     180.0
HA0       CC0       CC_0     C3          4.000   2     180.0
CD0       CC0       CC_0     C3          4.000   2     180.0
CA0       CA0       CA0       NA_1        3.625   2     180.0
CA0       CA0       NA_1     CD_0        0.300   2     180.0
CA0       CA0       NA_1     B           3.625   2     180.0
C3       CA0       CA0       NA_1        3.625   2     180.0
CC0       CA0       NA_1     CD_0        0.300   2     180.0
CC0       CA0       NA_1     B           3.625   2     180.0
CC0       CC0       CD_0     NA_1        4.000   2     180.0
CA0       NA_1     CD_0     CC0          1.700   2     180.0
CA0       NA_1     CD_0     C3          1.700   2     180.0
CA0       NA_1     B        F           0.000   2     180.0
NA_1     CA0       CC0       CC0          2.550   2     180.0
NA_1     CA0       CC0       C3          2.550   2     180.0
NA_1     CD_0     CC0       HA0          4.000   2     180.0
NA_1     CD_0     C3       HC00          0.000   2     180.0
CD_0     NA_1     B        F           0.000   2     180.0
CC0       CD_0     NA_1     B           3.625   2     180.0
C3       CD_0     NA_1     B           3.625   2     180.0
CC0       CC0       CD_0     C3          4.000   2     180.0
CA0       CC0       CC0       CD_0        4.000   2     180.0
CD_0     CC0       CC0       C3          4.000   2     180.0
CC0       CD_0     C3       HC00          0.000   2     180.0
HA0       CC0       CD_0     C3          4.000   2     180.0
C3       C3       SS0      C3          0.849093193840304         1       0.0
C3       C3       SS0      C3          0.185740252496616         2       0.0
C3       C3       SS0      C3          0.333955203354125         3       0.0
C3       C3       SS0      C3          0.010190238662746         6       0.0
C3       SS0      C3       CA0          1.251923461354995         1       0.0
C3       SS0      C3       CA0          0.841449965387835         2       0.0
C3       SS0      C3       CA0          0.047223997370188         3       0.0
C3       SS0      C3       CA0          0.311538993960903         4     180.0
SS0      C3       CA0       CA_0      0.972863710889165   1       0.0
SS0      C3       CA0       CA_0      10.823450343011434   2       0.0
SS0      C3       CA0       CA_0      0.580764476951692   3       0.0
SS0      C3       CA0       CA_0      4.769680341593285   4       0.0
SS0      C3       CA0       CA_0      1.202772884070420   6       0.0
CA_0     NA_0     CC_0     CC0        1.700000000000000   2     180.0
CA_0     NA_0     CC_0     C3        1.700000000000000   2     180.0
CA_0     NA_0     B        NA_1      3.625000000000000   2     180.0
CA_0     NA_0     B        F         0.000000000000000   2     180.0
CA_0     CD0       CC0       CC_0      4.000000000000000   2     180.0
CA_0     CD0       CC0       HA0        4.000000000000000   2     180.0
CA_0     CD0       C3       HC00        0.000000000000000   3       0.0
CA_0     CA0       C3       H1        0.000000000000000   2       0.0
CA_0     CA0       CA0       CC0        3.625000000000000   2     180.0
CA_0     CA0       CA0       NA_1      3.625000000000000   2     180.0
NA_0     CA_0     CD0       CC0        2.550000000000000   2     180.0
NA_0     CA_0     CD0       C3        2.550000000000000   2     180.0
NA_0     CA_0     CA0       C3        3.625000000000000   2     180.0
NA_0     CA_0     CA0       CA0        3.625000000000000   2     180.0
CC_0     NA_0     CA_0     CD0        0.300000000000000   2     180.0
CC_0     NA_0     CA_0     CA0        0.300000000000000   2     180.0
CC0       CD0       CA_0     CA0        2.550000000000000   2     180.0
CD0       CA_0     NA_0     B         3.625000000000000   2     180.0
CD0       CA_0     CA0       C3        3.625000000000000   2     180.0
CD0       CA_0     CA0       CA0        3.625000000000000   2     180.0
CA0       CA_0     NA_0     B         3.625000000000000   2     180.0
CA0       CA_0     CD0       C3        2.550000000000000   2     180.0


!! Added by Huan
C3  CT1  NH1  C        1.8000  1     0.00 ! ALLOW PEP
NH1  CT1  C3  H1      0.2000  3     0.00 ! From X    CT1  CT2  X
NH1  CT1  C3  SS0        0.3400  1     0.00
NH1  CT1  C3  SS0        0.5000  2   180.00
NH1  CT1  C3  SS0        1.4300  3     0.00
H    NH1  CT1  C3      0.0000  1     0.00 ! ALLOW PEP
HB1  CT1  C3  H1      0.2000  3     0.00 ! From X    CT1  CT2  X
HB1  CT1  C3  SS0        0.2000  3     0.00 ! From X    CT1  CT2  X
O    C    CT1  C3      1.4000  1     0.00 !   ALLOW PEP
NH1  C    CT1  C3      0.0000  1     0.00 !   ALLOW PEP
N    C    CT1  C3      0.0000  1     0.00 !   ALLOW PEP PRO
H1   C3  CT1  C        0.2000  3     0.00 ! From X    CT1  CT2  X
C    CT1  C3  SS0        0.2400  1   180.00
C    CT1  C3  SS0        0.7500  2   180.00
C    CT1  C3  SS0        1.3500  3   180.00
NH3   CT1  C3  H1      0.2000  3     0.00 ! From X    CT1  CT2  X
NH3  CT1  C3  SS0        0.3400  1     0.00
NH3  CT1  C3  SS0        0.5000  2   180.00
NH3  CT1  C3  SS0        1.4300  3     0.00

!! Huan - dihe param for cy3r - begin
HGA4    CG2DX1  CG2DX2  CG2DX2     1.0000         2      180.0
HGA4    CG2DX1  CG2DX2  HGA4       0.0000         2      180.0
CG2DX1  CG2DX2  CG2DX2  HGA4       5.2000         2      180.0
HGA4    CG2DX2  CG2DX2  HGA4       5.2000         2      180.0
CG321A    CG321A    CG2O1    NG2S1       1.719409360225000         1       0.0
CG321A    CG321A    CG2O1    NG2S1       0.239917993390000         2     180.0
CG321A    CG321A    CG2O1    NG2S1       0.415340126523000         3     180.0
CG321A    CG321A    CG2O1    NG2S1       0.166025840167000         4       0.0
CG321A    CG321A    CG2O1    NG2S1       0.189255822985000         6       0.0
NG2S1   CG2O1   CG321A   HGA2       0.0000         3        0.0
OG2D1   CG2O1   CG321A   CG321A      0.0500         6      180.0
OG2D1   CG2O1   CG321A   HGA2       0.0000         3      180.0
CG321A    CG2O1    NG2S1    CG321A       0.608492478856000         1       0.0
CG321A    CG2O1    NG2S1    CG321A       2.380116812393000         2     180.0
CG321A    CG2O1    NG2S1    CG321A       0.761872885064000         3       0.0
CG321A    CG2O1    NG2S1    CG321A       0.042687943353000         4     180.0
CG321A    CG2O1    NG2S1    CG321A       0.117712377833000         6     180.0
CG321A   CG2O1   NG2S1   HGP1       2.5000         2      180.0
OG2D1   CG2O1   NG2S1   CG321A      2.5000         2      180.0
!OG2D1   CG2O1   NG2S1   HGP1       2.5000         2      180.0
!NG2R53  CG2R53  CG3C52  HGA2       0.0000         3      180.0
!OG2D1   CG2R53  CG3C52  HGA2       0.0000         3        0.0
!OG2D1   CG2R53  NG2R53  CG2R53     1.1000         2      180.0
!CG2R61  CG2R61  CG2R61  CG2R61     3.1000         2      180.0
CG2R61  CG2R61  CG2R61  CG2RX0     3.0000         2      180.0
!CG2R61  CG2R61  CG2R61  SG3O1      3.1000         2      180.0
!CG2R61  CG2R61  CG2R61  HGR61      4.2000         2      180.0
CG2RX0  CG2R61  CG2R61  HGR61      3.0000         2      180.0
!SG3O1   CG2R61  CG2R61  HGR61      2.4000         2      180.0
!HGR61   CG2R61  CG2R61  HGR61      2.4000         2      180.0
CG2R61  CG2R61  CG2RX0  CG2RX0     3.0000         2      180.0
CG2R61  CG2R61  CG2RX0  NG3C51     6.0000         2      180.0
HGR61   CG2R61  CG2RX0  CG2RX0     3.0000         2      180.0
HGR61   CG2R61  CG2RX0  NG3C51     0.0000         2      180.0
!CG2R61  CG2R61  SG3O1   OG2P1      0.0040         6        0.0
CG2R61  CG2RX0  CG2RX0  CG2R61     3.0000         2      180.0
CG2R61  CG2RX0  CG2RX0  NG3C51     6.0000         2      180.0
CG2O1   CG321A   CG321A   HGA2       0.1950         3        0.0
CG321A    CG321A    CG321A    CG321A       1.352662980538000         1       0.0
CG321A    CG321A    CG321A    CG321A       1.024351251940000         2     180.0
CG321A    CG321A    CG321A    CG321A       0.493971546312000         3       0.0
CG321A    CG321A    CG321A    CG321A       0.189718005123000         4       0.0
CG321A    CG321A    CG321A    CG321A       0.112500000000000         5       0.0
CG321A    CG321A    CG321A    CG321A       0.200342993353000         6       0.0
CG324A    CG321A    CG321A    CG321A       2.535597795734000         1       0.0
CG324A    CG321A    CG321A    CG321A       0.663863917279000         2       0.0
CG324A    CG321A    CG321A    CG321A       0.556119456873000         3       0.0
CG324A    CG321A    CG321A    CG321A       0.732845500366000         4       0.0
CG324A    CG321A    CG321A    CG321A       0.062312646198000         6       0.0
CG321A   CG321A   CG321A   HGA2       0.1950         3        0.0
CG324A   CG321A   CG321A   HGA2       0.1950         3        0.0
NG2S1   CG321A   CG321A   HGA2       0.1950         3        0.0
HGA2    CG321A   CG321A   HGA2       0.2200         3        0.0
CG321A   CG321A   CG324A   HGA2       0.1950         3        0.0
HGA2    CG321A   CG324A   HGA2       0.1950         3        0.0
SG311   CG321A   CG331   HGA3       0.1600         3        0.0
HGA2    CG321A   CG331   HGA3       0.1600         3        0.0
CG2O1    NG2S1    CG321A    CG321A       1.234481578711000         1       0.0
CG2O1    NG2S1    CG321A    CG321A       0.506558317439000         2       0.0
CG2O1    NG2S1    CG321A    CG321A       0.199434867640000         3       0.0
CG2O1    NG2S1    CG321A    CG321A       0.258086494902000         4       0.0
CG2O1    NG2S1    CG321A    CG321A       0.040708878636000         6     180.0
CG321A   CG321A   NG2S1   HGP1       0.0000         1        0.0
HGA2    CG321A   NG2S1   CG2O1      0.0000         3        0.0
HGA2    CG321A   NG2S1   HGP1       0.0000         3        0.0
!HGA1    CG3C51  CG3C52  HGA2       0.1900         3        0.0
CG3C50 CG251O CG2DX1 CG2DX2     0.5600  1   180.00 ! MOL-OP , FROM CG2DX2 CG2DX1 CG2DX1 CG321, PENALTY= 255
CG3C50 CG251O CG2DX1 CG2DX2     7.0000  2   180.00 ! MOL-OP , FROM CG2DX2 CG2DX1 CG2DX1 CG321, PENALTY= 255
CG3C50 CG251O CG2DX1 HGA4       4.6000  2   180.00 ! MOL-OP , FROM NG2R53 CG251O CG2DX3 HGA5, PENALTY= 117.5
NG3C51 CG251O CG2DX1 CG2DX2     4.6000  2   180.00 ! MOL-OP , FROM NG2R53 CG251O CG2DX3 HGA5, PENALTY= 255
NG3C51 CG251O CG2DX1 HGA4       4.6000  2   180.00 ! MOL-OP , FROM NG2R53 CG251O CG2DX3 HGA5, PENALTY= 114
CG2DX1 CG251O CG3C50 CG2RX0     1.5000  3   180.00 ! MOL-OP , FROM CG2R51 CG2R51 CG3C52 CG2RX0, PENALTY= 146.5
CG2DX1 CG251O CG3C50 CG331      0.0500  3   180.00 ! MOL-OP , FROM CG2R51 CG2R51 CG3C52 CG3C52, PENALTY= 177.5
NG3C51 CG251O CG3C50 CG2RX0     1.5000  3   180.00 ! MOL-OP , FROM CG2R51 CG2R51 CG3C52 CG2RX0, PENALTY= 175.5
NG3C51 CG251O CG3C50 CG331      1.0500  3   180.00 ! MOL-OP , FROM NG2R53 CG2R53 CG3C52 CG3C52, PENALTY= 189
CG2DX1 CG251O NG3C51 CG2RX0     8.0000  2   180.00 ! MOL-OP , FROM CG2R51 CG2R51 NG3C51 CG3C52, PENALTY= 210.5
CG2DX1 CG251O NG3C51 CG321A      8.0000  2   180.00 ! MOL-OP , FROM CG2R51 CG2R51 NG3C51 CG3C52, PENALTY= 167.5
CG3C50 CG251O NG3C51 CG2RX0     4.0000  2   180.00 ! MOL-OP , FROM NG2R50 CG2R53 NG3C51 CG3C52, PENALTY= 232.5
CG3C50 CG251O NG3C51 CG321A      4.0000  2   180.00 ! MOL-OP , FROM NG2R50 CG2R53 NG3C51 CG3C52, PENALTY= 189.5
CG251O CG2DX1 CG2DX2 CG2DX2     0.5000  1   180.00 ! MOL-OP , FROM CG2DX1 CG2DX1 CG2DX2 CG2DX2, PENALTY= 23.5
CG251O CG2DX1 CG2DX2 CG2DX2     2.0000  2     0.00 ! MOL-OP , FROM CG2DX1 CG2DX1 CG2DX2 CG2DX2, PENALTY= 23.5
CG251O CG2DX1 CG2DX2 CG2DX2     1.0000  3     0.00 ! MOL-OP , FROM CG2DX1 CG2DX1 CG2DX2 CG2DX2, PENALTY= 23.5
CG251O CG2DX1 CG2DX2 HGA4       1.0000  2   180.00 ! MOL-OP , FROM CG2DX1 CG2DX1 CG2DX2 HGA4, PENALTY= 23.5
CG2DX1 CG2DX2 CG2DX2 CG2R52     0.5600  1   180.00 ! MOL-OP , FROM CG2DX2 CG2DX1 CG2DX1 CG2DX2, PENALTY= 22.5
CG2DX1 CG2DX2 CG2DX2 CG2R52     7.0000  2   180.00 ! MOL-OP , FROM CG2DX2 CG2DX1 CG2DX1 CG2DX2, PENALTY= 22.5
CG2R52 CG2DX2 CG2DX2 HGA4       5.2000  2   180.00 ! MOL-OP , FROM CG2DX2 CG2DX1 CG2DX1 HGA4, PENALTY= 22.5
CG2DX2 CG2DX2 CG2R52 CG3C50     0.7500  2   180.00 ! MOL-OP , FROM CG2DX3 CG2DX1 CG2R61 CG2R61, PENALTY= 142
CG2DX2 CG2DX2 CG2R52 CG3C50     0.1900  4     0.00 ! MOL-OP , FROM CG2DX3 CG2DX1 CG2R61 CG2R61, PENALTY= 142
CG2DX2 CG2DX2 CG2R52 NG2R52     0.7500  2   180.00 ! MOL-OP , FROM CG2DX3 CG2DX1 CG2R61 CG2R61, PENALTY= 133.5
CG2DX2 CG2DX2 CG2R52 NG2R52     0.1900  4     0.00 ! MOL-OP , FROM CG2DX3 CG2DX1 CG2R61 CG2R61, PENALTY= 133.5
HGA4   CG2DX2 CG2R52 CG3C50     0.6000  2   180.00 ! MOL-OP , FROM HGA4 CG2DX1 CG2R61 CG2R61, PENALTY= 138.5
HGA4   CG2DX2 CG2R52 NG2R52     0.6000  2   180.00 ! MOL-OP , FROM HGA4 CG2DX1 CG2R61 CG2R61, PENALTY= 130
CG2DX2 CG2R52 CG3C50 CG2RX0     1.5000  3   180.00 ! MOL-OP , FROM CG2R51 CG2R51 CG3C52 CG2RX0, PENALTY= 77.5
CG2DX2 CG2R52 CG3C50 CG331      0.0500  3   180.00 ! MOL-OP , FROM CG2R51 CG2R51 CG3C52 CG3C52, PENALTY= 108.5
NG2R52 CG2R52 CG3C50 CG2RX0     3.5000  3   180.00 ! MOL-OP , FROM NG2R50 CG2R52 CG3C52 CG2RX0, PENALTY= 42
NG2R52 CG2R52 CG3C50 CG331      2.8000  3   180.00 ! MOL-OP , FROM NG2R50 CG2R52 CG3C52 CG3C52, PENALTY= 73
CG2DX2 CG2R52 NG2R52 CG2RX0    12.0000  2   180.00 ! MOL-OP , FROM CG2R51 CG2R51 NG2R52 CG2R53, PENALTY= 71.5
CG2DX2 CG2R52 NG2R52 CG324A      6.0000  2   180.00 ! MOL-OP , FROM CG2R51 CG2R52 NG2R52 CG3C54, PENALTY= 88.7
CG3C50 CG2R52 NG2R52 CG2RX0     2.5000  2   180.00 ! MOL-OP , FROM CG321A CG2R51 NG2R52 CG2R53, PENALTY= 39
CG3C50 CG2R52 NG2R52 CG324A      6.0000  2   180.00 ! MOL-OP , FROM CG2R51 CG2R52 NG2R52 CG3C54, PENALTY= 121.2
NG2R53 CG2R53 CG3C51 CG3C52     1.0500  3   180.00 ! MOL-OP , FROM NG2R53 CG2R53 CG3C52 CG3C52, PENALTY= 4
NG2R53 CG2R53 CG3C51 SG311      1.0500  3   180.00 ! MOL-OP , FROM NG2R53 CG2R53 CG3C52 CG3C52, PENALTY= 140
NG2R53 CG2R53 CG3C51 HGA1       0.0000  3   180.00 ! MOL-OP , FROM NG2R53 CG2R53 CG3C52 HGA2, PENALTY= 4
OG2D1  CG2R53 CG3C51 CG3C52     0.0800  3     0.00 ! MOL-OP , FROM OG2D1 CG2R53 CG3C52 CG3C52, PENALTY= 4
OG2D1  CG2R53 CG3C51 SG311      0.0800  3     0.00 ! MOL-OP , FROM OG2D1 CG2R53 CG3C52 CG3C52, PENALTY= 140
OG2D1  CG2R53 CG3C51 HGA1       0.0000  3     0.00 ! MOL-OP , FROM OG2D1 CG2R53 CG3C52 HGA2, PENALTY= 4
NG2R53 CG2R53 CG3C52 CG3C51     1.0500  3   180.00 ! MOL-OP , FROM NG2R53 CG2R53 CG3C52 CG3C52, PENALTY= 0.4
OG2D1  CG2R53 CG3C52 CG3C51     0.0800  3     0.00 ! MOL-OP , FROM OG2D1 CG2R53 CG3C52 CG3C52, PENALTY= 0.4
CG3C51 CG2R53 NG2R53 CG2R53     0.5000  2   180.00 ! MOL-OP , FROM NG2R53 CG2R53 NG2R53 CG2R53, PENALTY= 87.5
CG3C51 CG2R53 NG2R53 CG321A      0.4000  2   180.00 ! MOL-OP , FROM CG3C52 CG2R53 NG2R53 CG3C52, PENALTY= 31.4
CG3C52 CG2R53 NG2R53 CG2R53     0.5000  2   180.00 ! MOL-OP , FROM NG2R53 CG2R53 NG2R53 CG2R53, PENALTY= 87.5
CG3C52 CG2R53 NG2R53 CG321A      0.4000  2   180.00 ! MOL-OP , FROM CG3C52 CG2R53 NG2R53 CG3C52, PENALTY= 31
OG2D1  CG2R53 NG2R53 CG321A      2.5000  2   180.00 ! MOL-OP , FROM OG2D1 CG2R53 NG2R53 CG311, PENALTY= 0.6
CG2RX0 CG2R61 CG2R61 SG3O1      3.1000  2   180.00 ! MOL-OP , FROM CG2R61 CG2R61 CG2R61 SG3O1, PENALTY= 1.5
CG2R61 CG2R61 CG2RX0 CG3C50     0.0000  2   180.00 ! MOL-OP , FROM CG2R61 CG2R61 CG2RX0 CG3C52, PENALTY= 1.2
CG2R61 CG2R61 CG2RX0 NG2R52     1.5000  2   180.00 ! MOL-OP , FROM CG2R61 CG2R61 CG2RX0 NG2R50, PENALTY= 32
HGR61  CG2R61 CG2RX0 CG3C50     0.0000  2   180.00 ! MOL-OP , FROM HGR61 CG2R61 CG2RX0 CG3C52, PENALTY= 1.2
HGR61  CG2R61 CG2RX0 NG2R52     0.8000  2   180.00 ! MOL-OP , FROM HGR61 CG2R61 CG2RX0 NG2R50, PENALTY= 32
CG2R61 CG2RX0 CG2RX0 CG3C50     6.5000  2   180.00 ! MOL-OP , FROM CG2R61 CG2RX0 CG2RX0 CG3C52, PENALTY= 1.2
CG2R61 CG2RX0 CG2RX0 NG2R52     1.5000  2   180.00 ! MOL-OP , FROM CG2R61 CG2RX0 CG2RX0 NG2R50, PENALTY= 32
CG3C50 CG2RX0 CG2RX0 NG2R52     6.5000  2   180.00 ! MOL-OP , FROM CG3C52 CG2RX0 CG2RX0 NG2R50, PENALTY= 33.2
CG3C50 CG2RX0 CG2RX0 NG3C51     6.0000  2   180.00 ! MOL-OP , FROM CG3C52 CG2RX0 CG2RX0 NG3C51, PENALTY= 1.2
CG2R61 CG2RX0 CG3C50 CG251O     0.9000  3     0.00 ! MOL-OP , FROM CG2R61 CG2RX0 CG3C52 CG2R51, PENALTY= 14
CG2R61 CG2RX0 CG3C50 CG2R52     3.5000  3     0.00 ! MOL-OP , FROM CG2R61 CG2RX0 CG3C52 CG2R52, PENALTY= 10
CG2R61 CG2RX0 CG3C50 CG331      3.0000  2   180.00 ! MOL-OP , FROM CG2R61 CG2RX0 CG3C52 CG3C52, PENALTY= 41
CG2RX0 CG2RX0 CG3C50 CG251O     1.0000  3   180.00 ! MOL-OP , FROM CG2RX0 CG2RX0 CG3C52 CG2R51, PENALTY= 14
CG2RX0 CG2RX0 CG3C50 CG2R52     2.0000  3   180.00 ! MOL-OP , FROM CG2RX0 CG2RX0 CG3C52 CG2R52, PENALTY= 10
CG2RX0 CG2RX0 CG3C50 CG331      1.0300  3   180.00 ! MOL-OP , FROM CG2RX0 CG2RX0 CG3C52 CG3C52, PENALTY= 41
CG2R61 CG2RX0 NG2R52 CG2R52    12.0000  2   180.00 ! MOL-OP , FROM CG2R51 CG2R51 NG2R52 CG2R53, PENALTY= 80
CG2R61 CG2RX0 NG2R52 CG324A      6.0000  2   180.00 ! MOL-OP , FROM CG2R51 CG2R52 NG2R52 CG3C54, PENALTY= 110.2
CG2RX0 CG2RX0 NG2R52 CG2R52    12.0000  2   180.00 ! MOL-OP , FROM CG2R51 CG2R51 NG2R52 CG2R53, PENALTY= 52
CG2RX0 CG2RX0 NG2R52 CG324A      6.0000  2   180.00 ! MOL-OP , FROM CG2R51 CG2R52 NG2R52 CG3C54, PENALTY= 82.2
CG2R61 CG2RX0 NG3C51 CG251O     4.0000  2   180.00 ! MOL-OP , FROM CG2R61 CG2RX0 NG3C51 CG3C52, PENALTY= 75
CG2R61 CG2RX0 NG3C51 CG321A      4.0000  2   180.00 ! MOL-OP , FROM CG2R61 CG2RX0 NG3C51 CG3C52, PENALTY= 31
CG2RX0 CG2RX0 NG3C51 CG251O     1.9600  3     0.00 ! MOL-OP , FROM CG2RX0 CG2RX0 NG3C51 CG3C52, PENALTY= 75
CG2RX0 CG2RX0 NG3C51 CG321A      1.9600  3     0.00 ! MOL-OP , FROM CG2RX0 CG2RX0 NG3C51 CG3C52, PENALTY= 31
CG321A    CG321A    CG321A    CG2O1       0.784087048522000         1       0.0
CG321A    CG321A    CG321A    CG2O1       2.929135635384000         2     180.0
CG321A    CG321A    CG321A    CG2O1       0.171754740718000         3     180.0
CG321A    CG321A    CG321A    CG2O1       0.697660628449000         4       0.0
CG321A    CG321A    CG321A    CG2O1       0.505823656489000         6       0.0
NG2S1    CG321A    CG321A    NG2R53      1.628477950856000         1       0.0
NG2S1    CG321A    CG321A    NG2R53      0.741370020704000         2       0.0
NG2S1    CG321A    CG321A    NG2R53      0.475641087153000         3     180.0
NG2S1    CG321A    CG321A    NG2R53      0.069717903655000         4       0.0
NG2S1    CG321A    CG321A    NG2R53      0.076546584020000         6     180.0
NG2R53 CG321A  CG321A  HGA2       0.1950  3     0.00 ! MOL-OP , FROM NG2S1 CG321A CG321A HGA2, PENALTY= 1
NG2R52   CG324A    CG321A    CG321A       0.590985744177000         1     180.0
NG2R52   CG324A    CG321A    CG321A       1.709540177788000         2     180.0
NG2R52   CG324A    CG321A    CG321A       0.479541187942000         3       0.0
NG2R52   CG324A    CG321A    CG321A       0.202920701113000         4       0.0
NG2R52   CG324A    CG321A    CG321A       0.213932052587000         6       0.0
HGA2   CG321A  CG324A  NG2R52     0.1950  3     0.00 ! MOL-OP , FROM HGA2 CG321A CG324A NG2P1, PENALTY= 2
NG3C51 CG321A  CG331  HGA3       0.1600  3     0.00 ! MOL-OP , FROM NG311 CG321A CG331 HGA3, PENALTY= 3
CG321A  CG321A  NG2R53 CG2R53     0.0000  1     0.00 ! MOL-OP , FROM CG321A CG311 NG2R53 CG2R53, PENALTY= 4
HGA2   CG321A  NG2R53 CG2R53     0.0000  1     0.00 ! MOL-OP , FROM HGA1 CG311 NG2R53 CG2R53, PENALTY= 4.1
CG331  CG321A  NG3C51 CG251O     2.5000  1   180.00 ! MOL-OP , FROM NG311 CG321A NG311 CG2R61, PENALTY= 89
CG331  CG321A  NG3C51 CG251O     1.5000  2     0.00 ! MOL-OP , FROM NG311 CG321A NG311 CG2R61, PENALTY= 89
CG331  CG321A  NG3C51 CG251O     0.5000  3     0.00 ! MOL-OP , FROM NG311 CG321A NG311 CG2R61, PENALTY= 89
CG331  CG321A  NG3C51 CG2RX0     2.5000  1   180.00 ! MOL-OP , FROM NG311 CG321A NG311 CG2R61, PENALTY= 81
CG331  CG321A  NG3C51 CG2RX0     1.5000  2     0.00 ! MOL-OP , FROM NG311 CG321A NG311 CG2R61, PENALTY= 81
CG331  CG321A  NG3C51 CG2RX0     0.5000  3     0.00 ! MOL-OP , FROM NG311 CG321A NG311 CG2R61, PENALTY= 81
HGA2   CG321A  NG3C51 CG251O     0.0000  3   180.00 ! MOL-OP , FROM HGA2 CG321A NG311 CG2R61, PENALTY= 49.5
HGA2   CG321A  NG3C51 CG2RX0     0.0000  3   180.00 ! MOL-OP , FROM HGA2 CG321A NG311 CG2R61, PENALTY= 41.5
CG3C51   SG311    CG321A    CG331       0.430161326070000         1       0.0
CG3C51   SG311    CG321A    CG331       0.449856683612000         2       0.0
CG3C51   SG311    CG321A    CG331       0.687580185794000         3       0.0
CG3C51   SG311    CG321A    CG331       0.003106192488000         4       0.0
CG3C51   SG311    CG321A    CG331       0.164516515857000         6     180.0
HGA2   CG321A  SG311  CG3C51     0.2800  3     0.00 ! MOL-OP , FROM HGA2 CG321A SG311 CG321, PENALTY= 10
CG321A  CG324A  NG2R52 CG2R52     0.0000  6   180.00 ! MOL-OP , FROM CG321A CG324A NG2P1 CG2N1, PENALTY= 93
CG2RX0   NG2R52   CG324A    CG321A       1.426260173163000         1     180.0
CG2RX0   NG2R52   CG324A    CG321A       0.839147589745000         2     180.0
CG2RX0   NG2R52   CG324A    CG321A       1.001405997826000         3     180.0
CG2RX0   NG2R52   CG324A    CG321A       0.226878419503000         4       0.0
CG2RX0   NG2R52   CG324A    CG321A       0.286189536212000         6       0.0
HGA2   CG324A  NG2R52 CG2R52     0.1500  3   180.00 ! MOL-OP , FROM HGA3 CG334 NG2P1 CG2D1, PENALTY= 88
HGA2   CG324A  NG2R52 CG2RX0     0.1500  3   180.00 ! MOL-OP , FROM HGA3 CG334 NG2P1 CG2D1, PENALTY= 88
HGA3   CG331  CG3C50 CG251O     0.1600  3     0.00 ! MOL-OP , FROM HGA3 CG331 CG3C51 CG3C52, PENALTY= 81
HGA3   CG331  CG3C50 CG2R52     0.1600  3     0.00 ! MOL-OP , FROM HGA3 CG331 CG3C51 CG3C52, PENALTY= 80
HGA3   CG331  CG3C50 CG2RX0     0.1600  3     0.00 ! MOL-OP , FROM HGA3 CG331 CG3C51 CG3C52, PENALTY= 80
HGA3   CG331  CG3C50 CG331      0.1600  3     0.00 ! MOL-OP , FROM HGA3 CG331 CG3RC1 CG321, PENALTY= 22.9
CG2R53 CG3C51 CG3C52 CG2R53     0.0000  3     0.00 ! MOL-OP , FROM CG2R52 CG3C52 CG3C52 NG3C51, PENALTY= 76
CG2R53 CG3C51 CG3C52 HGA2       0.0000  3     0.00 ! MOL-OP , FROM CG2R53 CG3C52 CG3C52 HGA2, PENALTY= 4
SG311  CG3C51 CG3C52 CG2R53     0.6000  3   180.00 ! MOL-OP , FROM CG2R51 CG3C52 CG3C54 NG3P2, PENALTY= 130
SG311  CG3C51 CG3C52 HGA2       0.1500  3   180.00 ! MOL-OP , FROM NG321 CG3C51 CG3C52 HGA2, PENALTY= 111.2
HGA1   CG3C51 CG3C52 CG2R53     0.0000  3     0.00 ! MOL-OP , FROM CG2R53 CG3C52 CG3C52 HGA2, PENALTY= 4
CG2R53 CG3C51 SG311  CG321A      0.2400  1   180.00 ! MOL-OP , FROM CG321A CG321A SG311 CG321, PENALTY= 156
CG2R53 CG3C51 SG311  CG321A      0.3700  3     0.00 ! MOL-OP , FROM CG321A CG321A SG311 CG321, PENALTY= 156
CG3C52 CG3C51 SG311  CG321A      0.2400  1   180.00 ! MOL-OP , FROM CG3C51 CG321A SG311 CG321, PENALTY= 85.4
CG3C52 CG3C51 SG311  CG321A      0.3700  3     0.00 ! MOL-OP , FROM CG3C51 CG321A SG311 CG321, PENALTY= 85.4
HGA1   CG3C51 SG311  CG321A      0.2800  3     0.00 ! MOL-OP , FROM HGA2 CG321A SG311 CG321, PENALTY= 65
CG331    CG321A    NG3CA0   CG25A0      4.074096586948000         1     180.0
CG331    CG321A    NG3CA0   CG25A0      2.411652926117000         2     180.0
CG331    CG321A    NG3CA0   CG25A0      1.032927730027000         3     180.0
CG331    CG321A    NG3CA0   CG25A0      1.147798666305000         4     180.0
CG331    CG321A    NG3CA0   CG25A0      0.281801491011000         6     180.0
CG331    CG321A    NG3CA0   CG2RX0      2.500   1     180.0
CG331    CG321A    NG3CA0   CG2RX0      1.500   2       0.0
CG331    CG321A    NG3CA0   CG2RX0      0.500   3       0.0
CG321A    NG3CA0   CG25A0   CG2DA0      8.000   2     180.0
CG321A    NG3CA0   CG25A0   CG3C50      4.000   2     180.0
CG321A    NG3CA0   CG2RX0   CG2R61      4.000   2     180.0
CG321A    NG3CA0   CG2RX0   CG2RX0      1.960   3       0.0
NG3CA0   CG321A    CG331    HGA3        0.160   3       0.0
NG3CA0   CG25A0   CG2DA0   HGA4        4.600   2     180.0
NG3CA0   CG25A0   CG2DA0   CG2DA1      0.882022626048000         1     180.0
NG3CA0   CG25A0   CG2DA0   CG2DA1      2.055275502152000         2       0.0
NG3CA0   CG25A0   CG2DA0   CG2DA1      0.320057302476000         3     180.0
NG3CA0   CG25A0   CG2DA0   CG2DA1      1.291436388915000         4     180.0
NG3CA0   CG25A0   CG2DA0   CG2DA1      0.585629952674000         6       0.0
NG3CA0   CG25A0   CG3C50   CG331       1.050   3     180.0
NG3CA0   CG25A0   CG3C50   CG2RX0      1.500   3     180.0
NG3CA0   CG2RX0   CG2R61   HGR61       0.000   2     180.0
NG3CA0   CG2RX0   CG2R61   CG2R61      6.000   2     180.0
NG3CA0   CG2RX0   CG2RX0   CG3C50      6.000   2     180.0
NG3CA0   CG2RX0   CG2RX0   CG2R61      6.000   2     180.0
CG2RX0   NG3CA0   CG321A    HGA2        0.000   2     180.0
CG2RX0   NG3CA0   CG25A0   CG2DA0      8.000   2     180.0
CG2RX0   NG3CA0   CG25A0   CG3C50      4.000   2     180.0
CG2R61   CG2RX0   NG3CA0   CG25A0      4.000   2     180.0
CG2RX0   CG2RX0   NG3CA0   CG25A0      1.960   3       0.0
CG25A0   NG3CA0   CG321A    HGA2        0.000   2     180.0
CG2RX0   CG2R61   CG2R61   CG2RA0      3.000   2     180.0
CG2RX0   CG2RX0   CG2R61   CG2RA0      3.000   2     180.0
CG2R61   CG2R61   CG2RA0   CG2R61      3.100   2     180.0
CG2R61   CG2R61   CG2RA0   SG3OA0      3.100   2     180.0
CG2R61   CG2RA0   CG2R61   CG2RX0      3.000   2     180.0
CG2R61   CG2RA0   CG2R61   HGR61       4.200   2     180.0
CG2R61   CG2RA0   SG3OA0   OG2P1       0.004   6       0.0
CG2RA0   CG2R61   CG2R61   HGR61       4.200   2     180.0
CG2RA0   CG2R61   CG2RX0   CG3C50      0.000   2     180.0
SG3OA0   CG2RA0   CG2R61   HGR61       2.400   2     180.0
SG3OA0   CG2RA0   CG2R61   CG2RX0      3.100   2     180.0
CG2RX0   CG2RX0   CG3C50   CG25A0      1.000   3     180.0
CG2R61   CG2RX0   CG3C50   CG25A0      0.900   3       0.0
CG2RX0   CG3C50   CG25A0   CG2DA0      1.500   3     180.0
CG3C50   CG25A0   CG2DA0   HGA4        4.600   2     180.0
CG3C50   CG25A0   CG2DA0   CG2DA1      0.560   1     180.0
CG3C50   CG25A0   CG2DA0   CG2DA1      7.000   2     180.0
CG331    CG3C50   CG25A0   CG2DA0      0.050   3     180.0
CG25A0   CG2DA0   CG2DA1   CG2DA2      0.545406095840000         1       0.0
CG25A0   CG2DA0   CG2DA1   CG2DA2      8.107130296673001         2     180.0
CG25A0   CG2DA0   CG2DA1   CG2DA2      0.296584369009000         3       0.0
CG25A0   CG2DA0   CG2DA1   CG2DA2      1.415794149586000         4       0.0
CG25A0   CG2DA0   CG2DA1   CG2DA2      0.276804370682000         6     180.0
CG25A0   CG2DA0   CG2DA1   HGA4        1.000   2     180.0
CG25A0   CG3C50   CG331    HGA3        0.160   3       0.0
CG2DA0   CG2DA1   CG2DA2   HGA4        5.200   2     180.0
CG2DA0   CG2DA1   CG2DA2   CG2RA1      0.484767815763000         1     180.0
CG2DA0   CG2DA1   CG2DA2   CG2RA1      4.674175002019000         2     180.0
CG2DA0   CG2DA1   CG2DA2   CG2RA1      0.287117751104000         3       0.0
CG2DA0   CG2DA1   CG2DA2   CG2RA1      0.897237747664000         4     180.0
CG2DA0   CG2DA1   CG2DA2   CG2RA1      0.757476982683000         6       0.0
CG2DA2   CG2DA1   CG2DA0   HGA4        1.000   2     180.0
HGA4     CG2DA0   CG2DA1   HGA4        0.000   2     180.0
CG2DA1   CG2DA2   CG2RA1   NG2R52      1.560745925283000         1     180.0
CG2DA1   CG2DA2   CG2RA1   NG2R52      6.736186788806000         2     180.0
CG2DA1   CG2DA2   CG2RA1   NG2R52      0.736809329595000         3       0.0
CG2DA1   CG2DA2   CG2RA1   NG2R52      0.166939961205000         4       0.0
CG2DA1   CG2DA2   CG2RA1   NG2R52      0.128187758088000         6       0.0
CG2DA1   CG2DA2   CG2RA1   CG3C50      0.750   2     180.0
CG2DA1   CG2DA2   CG2RA1   CG3C50      0.190   4       0.0
CG2RA1   CG2DA2   CG2DA1   HGA4        5.200   2     180.0
HGA4     CG2DA1   CG2DA2   HGA4        5.200   2     180.0
CG2DA2   CG2RA1   NG2R52   CG324A       6.000   2     180.0
CG2DA2   CG2RA1   NG2R52   CG2RX0     12.000   2     180.0
CG2DA2   CG2RA1   CG3C50   CG331       0.050   3     180.0
CG2DA2   CG2RA1   CG3C50   CG2RX0      1.500   3     180.0
CG3C50   CG2RA1   CG2DA2   HGA4        0.600   2     180.0
NG2R52   CG2RA1   CG2DA2   HGA4        0.600   2     180.0
CG2RA1   NG2R52   CG324A    HGA2        0.150   3     180.0
CG2RA1   NG2R52   CG324A    CG321A       0.000   2     180.0
CG2RA1   NG2R52   CG2RX0   CG2R61     12.000   2     180.0
CG2RA1   NG2R52   CG2RX0   CG2RX0     12.000   2     180.0
CG2RA1   CG3C50   CG331    HGA3        0.160   3       0.0
CG2RA1   CG3C50   CG2RX0   CG2RX0      2.000   3     180.0
CG2RA1   CG3C50   CG2RX0   CG2R61      3.500   3       0.0
CG3C50   CG2RA1   NG2R52   CG324A       6.000   2     180.0
CG3C50   CG2RA1   NG2R52   CG2RX0      2.500   2     180.0
CG331    CG3C50   CG2RA1   NG2R52      2.800   3     180.0
CG2RX0   CG3C50   CG2RA1   NG2R52      3.500   3     180.0
NG3CA0   CG2RX0   CG2R61   CG2RA2    6.000000000000000   2     180.0
CG2RX0   CG2R61   CG2RA2   HGR61     3.000000000000000   2     180.0
CG2RX0   CG2R61   CG2RA2   CG2RA0    3.000000000000000   2     180.0
CG2R61   CG2RA2   CG2RA0   CG2R61    3.100000000000000   2     180.0
CG2R61   CG2RA2   CG2RA0   SG3OA0    3.100000000000000   2     180.0
CG2RA2   CG2R61   CG2RX0   CG2RX0    3.000000000000000   2     180.0
CG2RA2   CG2RA0   CG2R61   CG2RX0    3.000000000000000   2     180.0
CG2RA2   CG2RA0   CG2R61   HGR61     4.200000000000000   2     180.0
CG2RA2   CG2RA0   SG3OA0   OG2PA0    0.000524908541000   1     180.0
CG2RA2   CG2RA0   SG3OA0   OG2PA0    0.003171083944000   2       0.0
CG2RA2   CG2RA0   SG3OA0   OG2PA0    0.178730405160000   3     180.0
CG2RA2   CG2RA0   SG3OA0   OG2PA0    0.001200403334000   4     180.0
CG2RA2   CG2RA0   SG3OA0   OG2PA0    0.036869553363000   6       0.0
CG2RA2   CG2RA0   SG3OA0   OG2P1     0.004000000000000   6       0.0
CG2RA0   CG2RA2   CG2R61   HGR61     4.200000000000000   2     180.0
SG3OA0   CG2RA0   CG2RA2   HGR61     2.400000000000000   2     180.0
OG2PA0   SG3OA0   CG2RA0   CG2R61    0.004000000000000   6       0.0
CG2R61   CG2RA0   CG2RA2   HGR61     4.200000000000000   2     180.0
HGR61    CG2R61   CG2RA2   HGR61     2.400000000000000   2     180.0
CG2RX0   CG2RX0   CG2R61   CG2RA3    3.000000000000000   2     180.0
CG2RX0   CG2R61   CG2R61   CG2RA3    3.000000000000000   2     180.0
CG2R61   CG2R61   CG2RA3   CG2R61    3.100000000000000   2     180.0
CG2R61   CG2R61   CG2RA3   HGR61     4.200000000000000   2     180.0
CG2R61   CG2R61   SG3O1    OG2PA1    0.004000000000000   6       0.0
CG2R61   CG2RA3   CG2R61   HGR61     4.200000000000000   2     180.0
CG2R61   CG2RA3   CG2R61   CG2RX0    3.000000000000000   2     180.0
SG3O1    CG2R61   CG2RA3   CG2R61    3.100000000000000   2     180.0
SG3O1    CG2R61   CG2RA3   HGR61     2.400000000000000   2     180.0
OG2P1    SG3O1    CG2R61   CG2RA3    0.004000000000000   6       0.0
OG2PA1   SG3O1    CG2R61   CG2RA3    0.007589035305000   1     180.0
OG2PA1   SG3O1    CG2R61   CG2RA3    0.000851822037000   2     180.0
OG2PA1   SG3O1    CG2R61   CG2RA3    0.563087751426000   3     180.0
OG2PA1   SG3O1    CG2R61   CG2RA3    0.012361491007000   4     180.0
OG2PA1   SG3O1    CG2R61   CG2RA3    0.185752044379000   6     180.0
CG2RA3   CG2R61   CG2RX0   NG2R52    1.500000000000000   2     180.0
CG2RA3   CG2R61   CG2R61   HGR61     4.200000000000000   2     180.0
CG2RX0   CG2R61   CG2RA3   HGR61     3.000000000000000   2     180.0
HGR61    CG2RA3   CG2R61   HGR61     2.400000000000000   2     180.0
CG321A    CG321A    NG2R53   CG2RA4    2.927802813872000   1       0.0
CG321A    CG321A    NG2R53   CG2RA4    0.229299446542000   2     180.0
CG321A    CG321A    NG2R53   CG2RA4    0.349762720646000   3     180.0
CG321A    CG321A    NG2R53   CG2RA4    0.057109560374000   4       0.0
CG321A    CG321A    NG2R53   CG2RA4    0.350658360468000   6     180.0
CG321A    NG2R53   CG2RA4   OG2D1     2.500000000000000   2     180.0
CG321A    NG2R53   CG2RA4   CG3C51    0.400000000000000   2     180.0
NG2R53   CG2RA4   CG3C51   HGA1      0.000000000000000   3     180.0
NG2R53   CG2RA4   CG3C51   CG3C52    1.050000000000000   3     180.0
NG2R53   CG2RA4   CG3C51   SG311     1.050000000000000   3     180.0
CG2R53   NG2R53   CG2RA4   OG2D1     1.100000000000000   2     180.0
CG2R53   NG2R53   CG2RA4   CG3C51    0.500000000000000   2     180.0
CG2R53   CG3C52   CG3C51   CG2RA4    0.000000000000000   3       0.0
OG2D1    CG2R53   NG2R53   CG2RA4    1.100000000000000   2     180.0
CG3C52   CG3C51   CG2RA4   OG2D1     0.080000000000000   3       0.0
CG3C52   CG2R53   NG2R53   CG2RA4    0.500000000000000   2     180.0
CG2RA4   NG2R53   CG321A    HGA2      0.000000000000000   1       0.0
CG2RA4   CG3C51   CG3C52   HGA2      0.000000000000000   3       0.0
CG2RA4   CG3C51   SG311    CG321A       0.347378654174000         1     180.0
CG2RA4   CG3C51   SG311    CG321A       1.010468345783000         2       0.0
CG2RA4   CG3C51   SG311    CG321A       0.396983534139000         3     180.0
CG2RA4   CG3C51   SG311    CG321A       0.767187057930000         4     180.0
CG2RA4   CG3C51   SG311    CG321A       0.108847269500000         6     180.0
OG2D1    CG2RA4   CG3C51   HGA1      0.000000000000000   3       0.0
OG2D1    CG2RA4   CG3C51   SG311     0.080000000000000   3       0.0
NH1  CT1  CG321A  HGA2         0.2000  3     0.00 ! From X    CT1  CT2  X
NH1  CT1  CG321A  SG311        0.3400  1     0.00
NH1  CT1  CG321A  SG311        0.5000  2   180.00
NH1  CT1  CG321A  SG311        1.4300  3     0.00
H    NH1  CT1    CG321A      0.0000  1     0.00 ! ALLOW PEP
CG3C51   SG311    CG321A    CT1       0.538382400941000         1       0.0
CG3C51   SG311    CG321A    CT1       0.306720418940000         2       0.0
CG3C51   SG311    CG321A    CT1       0.619768402759000         3       0.0
CG3C51   SG311    CG321A    CT1       0.000355270155000         4       0.0
CG3C51   SG311    CG321A    CT1       0.037683105450000         6       0.0
HB1  CT1  CG321A  HGA2         0.2000  3     0.00 ! From X    CT1  CT2  X
HB1  CT1  CG321A  SG311        0.2000  3     0.00 ! From X    CT1  CT2  X
O    C    CT1    CG321A        1.4000  1     0.00 !   ALLOW PEP
HGA2 CG321A  CT1  C            0.2000  3     0.00 ! From X    CT1  CT2  X
C    CT1  CG321A  SG311        0.2400  1   180.00
C    CT1  CG321A  SG311        0.7500  2   180.00
C    CT1  CG321A  SG311        1.3500  3   180.00
CG321A  CT1  NH1  C            1.8000  1     0.00 ! ALLOW PEP
HGA2   CG321A  CT1  CC        0.2000  3     0.00 ! From X    CT1  CT2  X
CC    CT1  CG321A  SG311        0.2400  1   180.00
CC    CT1  CG321A  SG311        0.7500  2   180.00
CC    CT1  CG321A  SG311        1.3500  3   180.00
NH1   C    CT1  CG321A      0.0000  1     0.00 !   ALLOW PEP
NH3   CT1  CG321A  HGA2      0.2000  3     0.00 ! From X    CT1  CT2  X
NH3  CT1  CG321A  SG311        0.3400  1     0.00
NH3  CT1  CG321A  SG311        0.5000  2   180.00
NH3  CT1  CG321A  SG311        1.4300  3     0.00
!! Huan - dihe param for cy3r - end

!! Huan - dihe param for cy3s - begin
!HGA4    CG2DX1  CG2DX2  CG2DX2     1.0000         2      180.0
!HGA4    CG2DX1  CG2DX2  HGA4       0.0000         2      180.0
!CG2DX1  CG2DX2  CG2DX2  HGA4       5.2000         2      180.0
!HGA4    CG2DX2  CG2DX2  HGA4       5.2000         2      180.0
CG321B    CG321B    CG2O1    NG2S1       0.111001527597000         1     180.0
CG321B    CG321B    CG2O1    NG2S1       0.397038994664000         2     180.0
CG321B    CG321B    CG2O1    NG2S1       0.533778522832000         3     180.0
CG321B    CG321B    CG2O1    NG2S1       0.138046405313000         4     180.0
CG321B    CG321B    CG2O1    NG2S1       0.152753100052000         6       0.0
NG2S1   CG2O1   CG321B   HGA2       0.0000         3        0.0
OG2D1   CG2O1   CG321B   CG321B      0.0500         6      180.0
OG2D1   CG2O1   CG321B   HGA2       0.0000         3      180.0
CG321B    CG2O1    NG2S1    CG321B       1.184711436783000         1       0.0
CG321B    CG2O1    NG2S1    CG321B       1.495299165495000         2     180.0
CG321B    CG2O1    NG2S1    CG321B       1.480108131220000         3       0.0
CG321B    CG2O1    NG2S1    CG321B       0.374750363838000         4       0.0
CG321B    CG2O1    NG2S1    CG321B       0.414999910739000         6     180.0
CG321B   CG2O1   NG2S1   HGP1       2.5000         2      180.0
OG2D1   CG2O1   NG2S1   CG321B      2.5000         2      180.0
!CG2R61  CG2R61  CG2R61  CG2RX0     3.0000         2      180.0
!CG2RX0  CG2R61  CG2R61  HGR61      3.0000         2      180.0
!CG2R61  CG2R61  CG2RX0  CG2RX0     3.0000         2      180.0
!CG2R61  CG2R61  CG2RX0  NG3C51     6.0000         2      180.0
!HGR61   CG2R61  CG2RX0  CG2RX0     3.0000         2      180.0
!HGR61   CG2R61  CG2RX0  NG3C51     0.0000         2      180.0
!CG2R61  CG2RX0  CG2RX0  CG2R61     3.0000         2      180.0
!CG2R61  CG2RX0  CG2RX0  NG3C51     6.0000         2      180.0
CG2O1   CG321B   CG321B   HGA2       0.1950         3        0.0
CG321B    CG321B    CG321B    CG321B       1.505056562618000         1       0.0
CG321B    CG321B    CG321B    CG321B       0.188651960385000         2     180.0
CG321B    CG321B    CG321B    CG321B       0.204063787766000         3       0.0
CG321B    CG321B    CG321B    CG321B       0.124028208052000         4     180.0
CG321B    CG321B    CG321B    CG321B       0.112500000000000         5       0.0
CG321B    CG321B    CG321B    CG321B       0.159592429499000         6     180.0
CG324B    CG321B    CG321B    CG321B       0.762594660327000         1       0.0
CG324B    CG321B    CG321B    CG321B       0.199836002604000         2     180.0
CG324B    CG321B    CG321B    CG321B       0.470122754793000         3     180.0
CG324B    CG321B    CG321B    CG321B       0.199693437716000         4       0.0
CG324B    CG321B    CG321B    CG321B       0.010253325781000         6     180.0
CG321B   CG321B   CG321B   HGA2       0.1950         3        0.0
CG324B   CG321B   CG321B   HGA2       0.1950         3        0.0
NG2S1   CG321B   CG321B   HGA2       0.1950         3        0.0
HGA2    CG321B   CG321B   HGA2       0.2200         3        0.0
CG321B   CG321B   CG324B   HGA2       0.1950         3        0.0
HGA2    CG321B   CG324B   HGA2       0.1950         3        0.0
SG311   CG321B   CG331   HGA3       0.1600         3        0.0
HGA2    CG321B   CG331   HGA3       0.1600         3        0.0
CG2O1    NG2S1    CG321B    CG321B       0.025992654733000         1       0.0
CG2O1    NG2S1    CG321B    CG321B       0.649751977994000         2       0.0
CG2O1    NG2S1    CG321B    CG321B       0.233281659350000         3     180.0
CG2O1    NG2S1    CG321B    CG321B       0.282487230962000         4       0.0
CG2O1    NG2S1    CG321B    CG321B       0.074019685376000         6       0.0
CG321B   CG321B   NG2S1   HGP1       0.0000         1        0.0
HGA2    CG321B   NG2S1   CG2O1      0.0000         3        0.0
HGA2    CG321B   NG2S1   HGP1       0.0000         3        0.0
!CG3C50 CG251O CG2DX1 CG2DX2     0.5600  1   180.00 ! MOL-OP , FROM CG2DX2 CG2DX1 CG2DX1 CG321, PENALTY= 255
!CG3C50 CG251O CG2DX1 CG2DX2     7.0000  2   180.00 ! MOL-OP , FROM CG2DX2 CG2DX1 CG2DX1 CG321, PENALTY= 255
!CG3C50 CG251O CG2DX1 HGA4       4.6000  2   180.00 ! MOL-OP , FROM NG2R53 CG251O CG2DX3 HGA5, PENALTY= 117.5
!NG3C51 CG251O CG2DX1 CG2DX2     4.6000  2   180.00 ! MOL-OP , FROM NG2R53 CG251O CG2DX3 HGA5, PENALTY= 255
!NG3C51 CG251O CG2DX1 HGA4       4.6000  2   180.00 ! MOL-OP , FROM NG2R53 CG251O CG2DX3 HGA5, PENALTY= 114
!CG2DX1 CG251O CG3C50 CG2RX0     1.5000  3   180.00 ! MOL-OP , FROM CG2R51 CG2R51 CG3C52 CG2RX0, PENALTY= 146.5
!CG2DX1 CG251O CG3C50 CG331      0.0500  3   180.00 ! MOL-OP , FROM CG2R51 CG2R51 CG3C52 CG3C52, PENALTY= 177.5
!NG3C51 CG251O CG3C50 CG2RX0     1.5000  3   180.00 ! MOL-OP , FROM CG2R51 CG2R51 CG3C52 CG2RX0, PENALTY= 175.5
!NG3C51 CG251O CG3C50 CG331      1.0500  3   180.00 ! MOL-OP , FROM NG2R53 CG2R53 CG3C52 CG3C52, PENALTY= 189
!CG2DX1 CG251O NG3C51 CG2RX0     8.0000  2   180.00 ! MOL-OP , FROM CG2R51 CG2R51 NG3C51 CG3C52, PENALTY= 210.5
CG2DX1 CG251O NG3C51 CG321B      8.0000  2   180.00 ! MOL-OP , FROM CG2R51 CG2R51 NG3C51 CG3C52, PENALTY= 167.5
!CG3C50 CG251O NG3C51 CG2RX0     4.0000  2   180.00 ! MOL-OP , FROM NG2R50 CG2R53 NG3C51 CG3C52, PENALTY= 232.5
CG3C50 CG251O NG3C51 CG321B      4.0000  2   180.00 ! MOL-OP , FROM NG2R50 CG2R53 NG3C51 CG3C52, PENALTY= 189.5
!CG251O CG2DX1 CG2DX2 CG2DX2     0.5000  1   180.00 ! MOL-OP , FROM CG2DX1 CG2DX1 CG2DX2 CG2DX2, PENALTY= 23.5
!CG251O CG2DX1 CG2DX2 CG2DX2     2.0000  2     0.00 ! MOL-OP , FROM CG2DX1 CG2DX1 CG2DX2 CG2DX2, PENALTY= 23.5
!CG251O CG2DX1 CG2DX2 CG2DX2     1.0000  3     0.00 ! MOL-OP , FROM CG2DX1 CG2DX1 CG2DX2 CG2DX2, PENALTY= 23.5
!CG251O CG2DX1 CG2DX2 HGA4       1.0000  2   180.00 ! MOL-OP , FROM CG2DX1 CG2DX1 CG2DX2 HGA4, PENALTY= 23.5
!CG2DX1 CG2DX2 CG2DX2 CG2R52     0.5600  1   180.00 ! MOL-OP , FROM CG2DX2 CG2DX1 CG2DX1 CG2DX2, PENALTY= 22.5
!CG2DX1 CG2DX2 CG2DX2 CG2R52     7.0000  2   180.00 ! MOL-OP , FROM CG2DX2 CG2DX1 CG2DX1 CG2DX2, PENALTY= 22.5
!CG2R52 CG2DX2 CG2DX2 HGA4       5.2000  2   180.00 ! MOL-OP , FROM CG2DX2 CG2DX1 CG2DX1 HGA4, PENALTY= 22.5
!CG2DX2 CG2DX2 CG2R52 CG3C50     0.7500  2   180.00 ! MOL-OP , FROM CG2DX3 CG2DX1 CG2R61 CG2R61, PENALTY= 142
!CG2DX2 CG2DX2 CG2R52 CG3C50     0.1900  4     0.00 ! MOL-OP , FROM CG2DX3 CG2DX1 CG2R61 CG2R61, PENALTY= 142
!CG2DX2 CG2DX2 CG2R52 NG2R52     0.7500  2   180.00 ! MOL-OP , FROM CG2DX3 CG2DX1 CG2R61 CG2R61, PENALTY= 133.5
!CG2DX2 CG2DX2 CG2R52 NG2R52     0.1900  4     0.00 ! MOL-OP , FROM CG2DX3 CG2DX1 CG2R61 CG2R61, PENALTY= 133.5
!HGA4   CG2DX2 CG2R52 CG3C50     0.6000  2   180.00 ! MOL-OP , FROM HGA4 CG2DX1 CG2R61 CG2R61, PENALTY= 138.5
!HGA4   CG2DX2 CG2R52 NG2R52     0.6000  2   180.00 ! MOL-OP , FROM HGA4 CG2DX1 CG2R61 CG2R61, PENALTY= 130
!CG2DX2 CG2R52 CG3C50 CG2RX0     1.5000  3   180.00 ! MOL-OP , FROM CG2R51 CG2R51 CG3C52 CG2RX0, PENALTY= 77.5
!CG2DX2 CG2R52 CG3C50 CG331      0.0500  3   180.00 ! MOL-OP , FROM CG2R51 CG2R51 CG3C52 CG3C52, PENALTY= 108.5
!NG2R52 CG2R52 CG3C50 CG2RX0     3.5000  3   180.00 ! MOL-OP , FROM NG2R50 CG2R52 CG3C52 CG2RX0, PENALTY= 42
!NG2R52 CG2R52 CG3C50 CG331      2.8000  3   180.00 ! MOL-OP , FROM NG2R50 CG2R52 CG3C52 CG3C52, PENALTY= 73
!CG2DX2 CG2R52 NG2R52 CG2RX0    12.0000  2   180.00 ! MOL-OP , FROM CG2R51 CG2R51 NG2R52 CG2R53, PENALTY= 71.5
CG2DX2 CG2R52 NG2R52 CG324B      6.0000  2   180.00 ! MOL-OP , FROM CG2R51 CG2R52 NG2R52 CG3C54, PENALTY= 88.7
!CG3C50 CG2R52 NG2R52 CG2RX0     2.5000  2   180.00 ! MOL-OP , FROM CG321B CG2R51 NG2R52 CG2R53, PENALTY= 39
CG3C50 CG2R52 NG2R52 CG324B      6.0000  2   180.00 ! MOL-OP , FROM CG2R51 CG2R52 NG2R52 CG3C54, PENALTY= 121.2
!NG2R53 CG2R53 CG3C51 CG3C52     1.0500  3   180.00 ! MOL-OP , FROM NG2R53 CG2R53 CG3C52 CG3C52, PENALTY= 4
!NG2R53 CG2R53 CG3C51 SG311      1.0500  3   180.00 ! MOL-OP , FROM NG2R53 CG2R53 CG3C52 CG3C52, PENALTY= 140
!NG2R53 CG2R53 CG3C51 HGA1       0.0000  3   180.00 ! MOL-OP , FROM NG2R53 CG2R53 CG3C52 HGA2, PENALTY= 4
!OG2D1  CG2R53 CG3C51 CG3C52     0.0800  3     0.00 ! MOL-OP , FROM OG2D1 CG2R53 CG3C52 CG3C52, PENALTY= 4
!OG2D1  CG2R53 CG3C51 SG311      0.0800  3     0.00 ! MOL-OP , FROM OG2D1 CG2R53 CG3C52 CG3C52, PENALTY= 140
!OG2D1  CG2R53 CG3C51 HGA1       0.0000  3     0.00 ! MOL-OP , FROM OG2D1 CG2R53 CG3C52 HGA2, PENALTY= 4
!NG2R53 CG2R53 CG3C52 CG3C51     1.0500  3   180.00 ! MOL-OP , FROM NG2R53 CG2R53 CG3C52 CG3C52, PENALTY= 0.4
!OG2D1  CG2R53 CG3C52 CG3C51     0.0800  3     0.00 ! MOL-OP , FROM OG2D1 CG2R53 CG3C52 CG3C52, PENALTY= 0.4
!CG3C51 CG2R53 NG2R53 CG2R53     0.5000  2   180.00 ! MOL-OP , FROM NG2R53 CG2R53 NG2R53 CG2R53, PENALTY= 87.5
CG3C51 CG2R53 NG2R53 CG321B      0.4000  2   180.00 ! MOL-OP , FROM CG3C52 CG2R53 NG2R53 CG3C52, PENALTY= 31.4
!CG3C52 CG2R53 NG2R53 CG2R53     0.5000  2   180.00 ! MOL-OP , FROM NG2R53 CG2R53 NG2R53 CG2R53, PENALTY= 87.5
CG3C52 CG2R53 NG2R53 CG321B      0.4000  2   180.00 ! MOL-OP , FROM CG3C52 CG2R53 NG2R53 CG3C52, PENALTY= 31
OG2D1  CG2R53 NG2R53 CG321B      2.5000  2   180.00 ! MOL-OP , FROM OG2D1 CG2R53 NG2R53 CG311, PENALTY= 0.6
!CG2RX0 CG2R61 CG2R61 SG3O1      3.1000  2   180.00 ! MOL-OP , FROM CG2R61 CG2R61 CG2R61 SG3O1, PENALTY= 1.5
!CG2R61 CG2R61 CG2RX0 CG3C50     0.0000  2   180.00 ! MOL-OP , FROM CG2R61 CG2R61 CG2RX0 CG3C52, PENALTY= 1.2
!CG2R61 CG2R61 CG2RX0 NG2R52     1.5000  2   180.00 ! MOL-OP , FROM CG2R61 CG2R61 CG2RX0 NG2R50, PENALTY= 32
!HGR61  CG2R61 CG2RX0 CG3C50     0.0000  2   180.00 ! MOL-OP , FROM HGR61 CG2R61 CG2RX0 CG3C52, PENALTY= 1.2
!HGR61  CG2R61 CG2RX0 NG2R52     0.8000  2   180.00 ! MOL-OP , FROM HGR61 CG2R61 CG2RX0 NG2R50, PENALTY= 32
!CG2R61 CG2RX0 CG2RX0 CG3C50     6.5000  2   180.00 ! MOL-OP , FROM CG2R61 CG2RX0 CG2RX0 CG3C52, PENALTY= 1.2
!CG2R61 CG2RX0 CG2RX0 NG2R52     1.5000  2   180.00 ! MOL-OP , FROM CG2R61 CG2RX0 CG2RX0 NG2R50, PENALTY= 32
!CG3C50 CG2RX0 CG2RX0 NG2R52     6.5000  2   180.00 ! MOL-OP , FROM CG3C52 CG2RX0 CG2RX0 NG2R50, PENALTY= 33.2
!CG3C50 CG2RX0 CG2RX0 NG3C51     6.0000  2   180.00 ! MOL-OP , FROM CG3C52 CG2RX0 CG2RX0 NG3C51, PENALTY= 1.2
!CG2R61 CG2RX0 CG3C50 CG251O     0.9000  3     0.00 ! MOL-OP , FROM CG2R61 CG2RX0 CG3C52 CG2R51, PENALTY= 14
!CG2R61 CG2RX0 CG3C50 CG2R52     3.5000  3     0.00 ! MOL-OP , FROM CG2R61 CG2RX0 CG3C52 CG2R52, PENALTY= 10
!CG2R61 CG2RX0 CG3C50 CG331      3.0000  2   180.00 ! MOL-OP , FROM CG2R61 CG2RX0 CG3C52 CG3C52, PENALTY= 41
!CG2RX0 CG2RX0 CG3C50 CG251O     1.0000  3   180.00 ! MOL-OP , FROM CG2RX0 CG2RX0 CG3C52 CG2R51, PENALTY= 14
!CG2RX0 CG2RX0 CG3C50 CG2R52     2.0000  3   180.00 ! MOL-OP , FROM CG2RX0 CG2RX0 CG3C52 CG2R52, PENALTY= 10
!CG2RX0 CG2RX0 CG3C50 CG331      1.0300  3   180.00 ! MOL-OP , FROM CG2RX0 CG2RX0 CG3C52 CG3C52, PENALTY= 41
!CG2R61 CG2RX0 NG2R52 CG2R52    12.0000  2   180.00 ! MOL-OP , FROM CG2R51 CG2R51 NG2R52 CG2R53, PENALTY= 80
CG2R61 CG2RX0 NG2R52 CG324B      6.0000  2   180.00 ! MOL-OP , FROM CG2R51 CG2R52 NG2R52 CG3C54, PENALTY= 110.2
!CG2RX0 CG2RX0 NG2R52 CG2R52    12.0000  2   180.00 ! MOL-OP , FROM CG2R51 CG2R51 NG2R52 CG2R53, PENALTY= 52
CG2RX0 CG2RX0 NG2R52 CG324B      6.0000  2   180.00 ! MOL-OP , FROM CG2R51 CG2R52 NG2R52 CG3C54, PENALTY= 82.2
!CG2R61 CG2RX0 NG3C51 CG251O     4.0000  2   180.00 ! MOL-OP , FROM CG2R61 CG2RX0 NG3C51 CG3C52, PENALTY= 75
CG2R61 CG2RX0 NG3C51 CG321B      4.0000  2   180.00 ! MOL-OP , FROM CG2R61 CG2RX0 NG3C51 CG3C52, PENALTY= 31
!CG2RX0 CG2RX0 NG3C51 CG251O     1.9600  3     0.00 ! MOL-OP , FROM CG2RX0 CG2RX0 NG3C51 CG3C52, PENALTY= 75
CG2RX0 CG2RX0 NG3C51 CG321B      1.9600  3     0.00 ! MOL-OP , FROM CG2RX0 CG2RX0 NG3C51 CG3C52, PENALTY= 31
CG321B    CG321B    CG321B    CG2O1       0.200556545791000         1       0.0
CG321B    CG321B    CG321B    CG2O1       0.243829669776000         2       0.0
CG321B    CG321B    CG321B    CG2O1       0.654900362876000         3     180.0
CG321B    CG321B    CG321B    CG2O1       0.124477715470000         4       0.0
CG321B    CG321B    CG321B    CG2O1       0.175596401862000         6     180.0
NG2S1    CG321B    CG321B    NG2R53      0.713757006447000         1       0.0
NG2S1    CG321B    CG321B    NG2R53      0.599945979141000         2       0.0
NG2S1    CG321B    CG321B    NG2R53      0.452401945083000         3     180.0
NG2S1    CG321B    CG321B    NG2R53      0.086018524106000         4       0.0
NG2S1    CG321B    CG321B    NG2R53      0.089067550443000         6     180.0
NG2R53 CG321B  CG321B  HGA2       0.1950  3     0.00 ! MOL-OP , FROM NG2S1 CG321B CG321B HGA2, PENALTY= 1
NG2R52   CG324B    CG321B    CG321B       0.856492339425000         1       0.0
NG2R52   CG324B    CG321B    CG321B       0.389648563184000         2     180.0
NG2R52   CG324B    CG321B    CG321B       0.635897290678000         3     180.0
NG2R52   CG324B    CG321B    CG321B       0.004741806289000         4       0.0
NG2R52   CG324B    CG321B    CG321B       0.000773402149000         6     180.0
HGA2   CG321B  CG324B  NG2R52     0.1950  3     0.00 ! MOL-OP , FROM HGA2 CG321B CG324B NG2P1, PENALTY= 2
NG3C51 CG321B  CG331  HGA3       0.1600  3     0.00 ! MOL-OP , FROM NG311 CG321B CG331 HGA3, PENALTY= 3
CG321B    CG321B    NG2R53   CG2R53      0.505284673696000         1       0.0
CG321B    CG321B    NG2R53   CG2R53      1.907370736055000         2     180.0
CG321B    CG321B    NG2R53   CG2R53      0.510965179686000         3     180.0
CG321B    CG321B    NG2R53   CG2R53      1.231704433629000         4     180.0
CG321B    CG321B    NG2R53   CG2R53      0.057962410247000         6     180.0
HGA2   CG321B  NG2R53 CG2R53     0.0000  1     0.00 ! MOL-OP , FROM HGA1 CG311 NG2R53 CG2R53, PENALTY= 4.1
CG331  CG321B  NG3C51 CG251O     2.5000  1   180.00 ! MOL-OP , FROM NG311 CG321B NG311 CG2R61, PENALTY= 89
CG331  CG321B  NG3C51 CG251O     1.5000  2     0.00 ! MOL-OP , FROM NG311 CG321B NG311 CG2R61, PENALTY= 89
CG331  CG321B  NG3C51 CG251O     0.5000  3     0.00 ! MOL-OP , FROM NG311 CG321B NG311 CG2R61, PENALTY= 89
CG331  CG321B  NG3C51 CG2RX0     2.5000  1   180.00 ! MOL-OP , FROM NG311 CG321B NG311 CG2R61, PENALTY= 81
CG331  CG321B  NG3C51 CG2RX0     1.5000  2     0.00 ! MOL-OP , FROM NG311 CG321B NG311 CG2R61, PENALTY= 81
CG331  CG321B  NG3C51 CG2RX0     0.5000  3     0.00 ! MOL-OP , FROM NG311 CG321B NG311 CG2R61, PENALTY= 81
HGA2   CG321B  NG3C51 CG251O     0.0000  3   180.00 ! MOL-OP , FROM HGA2 CG321B NG311 CG2R61, PENALTY= 49.5
HGA2   CG321B  NG3C51 CG2RX0     0.0000  3   180.00 ! MOL-OP , FROM HGA2 CG321B NG311 CG2R61, PENALTY= 41.5
CG331  CG321B  SG311  CG3C51     0.2400  1   180.00 ! MOL-OP , FROM CG321B CG321B SG311 CG321, PENALTY= 10.9
CG331  CG321B  SG311  CG3C51     0.3700  3     0.00 ! MOL-OP , FROM CG321B CG321B SG311 CG321, PENALTY= 10.9
HGA2   CG321B  SG311  CG3C51     0.2800  3     0.00 ! MOL-OP , FROM HGA2 CG321B SG311 CG321, PENALTY= 10
CG321B  CG324B  NG2R52 CG2R52     0.0000  6   180.00 ! MOL-OP , FROM CG321B CG324B NG2P1 CG2N1, PENALTY= 93
CG2RX0   NG2R52   CG324B    CG321B       1.770828488747000         1     180.0
CG2RX0   NG2R52   CG324B    CG321B       0.260694534041000         2     180.0
CG2RX0   NG2R52   CG324B    CG321B       0.106250581479000         3       0.0
CG2RX0   NG2R52   CG324B    CG321B       0.335857843527000         4       0.0
CG2RX0   NG2R52   CG324B    CG321B       0.637962016985000         6       0.0
HGA2   CG324B  NG2R52 CG2R52     0.1500  3   180.00 ! MOL-OP , FROM HGA3 CG334 NG2P1 CG2D1, PENALTY= 88
HGA2   CG324B  NG2R52 CG2RX0     0.1500  3   180.00 ! MOL-OP , FROM HGA3 CG334 NG2P1 CG2D1, PENALTY= 88
!HGA3   CG331  CG3C50 CG251O     0.1600  3     0.00 ! MOL-OP , FROM HGA3 CG331 CG3C51 CG3C52, PENALTY= 81
!HGA3   CG331  CG3C50 CG2R52     0.1600  3     0.00 ! MOL-OP , FROM HGA3 CG331 CG3C51 CG3C52, PENALTY= 80
!HGA3   CG331  CG3C50 CG2RX0     0.1600  3     0.00 ! MOL-OP , FROM HGA3 CG331 CG3C51 CG3C52, PENALTY= 80
!HGA3   CG331  CG3C50 CG331      0.1600  3     0.00 ! MOL-OP , FROM HGA3 CG331 CG3RC1 CG321, PENALTY= 22.9
!CG2R53 CG3C51 CG3C52 CG2R53     0.0000  3     0.00 ! MOL-OP , FROM CG2R52 CG3C52 CG3C52 NG3C51, PENALTY= 76
!CG2R53 CG3C51 CG3C52 HGA2       0.0000  3     0.00 ! MOL-OP , FROM CG2R53 CG3C52 CG3C52 HGA2, PENALTY= 4
!SG311  CG3C51 CG3C52 CG2R53     0.6000  3   180.00 ! MOL-OP , FROM CG2R51 CG3C52 CG3C54 NG3P2, PENALTY= 130
!SG311  CG3C51 CG3C52 HGA2       0.1500  3   180.00 ! MOL-OP , FROM NG321 CG3C51 CG3C52 HGA2, PENALTY= 111.2
!HGA1   CG3C51 CG3C52 CG2R53     0.0000  3     0.00 ! MOL-OP , FROM CG2R53 CG3C52 CG3C52 HGA2, PENALTY= 4
CG2R53 CG3C51 SG311  CG321B      0.2400  1   180.00 ! MOL-OP , FROM CG321B CG321B SG311 CG321, PENALTY= 156
CG2R53 CG3C51 SG311  CG321B      0.3700  3     0.00 ! MOL-OP , FROM CG321B CG321B SG311 CG321, PENALTY= 156
CG3C52 CG3C51 SG311  CG321B      0.2400  1   180.00 ! MOL-OP , FROM CG3C51 CG321B SG311 CG321, PENALTY= 85.4
CG3C52 CG3C51 SG311  CG321B      0.3700  3     0.00 ! MOL-OP , FROM CG3C51 CG321B SG311 CG321, PENALTY= 85.4
HGA1   CG3C51 SG311  CG321B      0.2800  3     0.00 ! MOL-OP , FROM HGA2 CG321B SG311 CG321, PENALTY= 65
CG331    CG321B    NG3CB0   CG2RX0      4.397106017784000         1     180.0
CG331    CG321B    NG3CB0   CG2RX0      0.142839471045000         2       0.0
CG331    CG321B    NG3CB0   CG2RX0      1.035202135077000         3     180.0
CG331    CG321B    NG3CB0   CG2RX0      0.561776398679000         4       0.0
CG331    CG321B    NG3CB0   CG2RX0      0.471239388165000         6       0.0
CG331    CG321B    NG3CB0   CG25B0      2.500   1     180.0
CG331    CG321B    NG3CB0   CG25B0      1.500   2       0.0
CG331    CG321B    NG3CB0   CG25B0      0.500   3       0.0
CG321B    NG3CB0   CG2RX0   CG2RX0      1.960   3       0.0
CG321B    NG3CB0   CG2RX0   CG2R61      4.000   2     180.0
CG321B    NG3CB0   CG25B0   CG3C50      4.000   2     180.0
CG321B    NG3CB0   CG25B0   CG2DB0      8.000   2     180.0
NG3CB0   CG2RX0   CG2RX0   CG2R61      6.000   2     180.0
NG3CB0   CG2RX0   CG2RX0   CG3C50      6.000   2     180.0
NG3CB0   CG2RX0   CG2R61   CG2R61      6.000   2     180.0
NG3CB0   CG2RX0   CG2R61   HGR61       0.000   2     180.0
NG3CB0   CG25B0   CG3C50   CG331       1.050   3     180.0
NG3CB0   CG25B0   CG3C50   CG2RX0      1.500   3     180.0
NG3CB0   CG25B0   CG2DB0   CG2DB1      1.218919683600000         1     180.0
NG3CB0   CG25B0   CG2DB0   CG2DB1      2.051181165158000         2       0.0
NG3CB0   CG25B0   CG2DB0   CG2DB1      0.195546649893000         3     180.0
NG3CB0   CG25B0   CG2DB0   CG2DB1      1.235258012824000         4     180.0
NG3CB0   CG25B0   CG2DB0   CG2DB1      0.542125786637000         6       0.0
NG3CB0   CG25B0   CG2DB0   HGA4        4.600   2     180.0
NG3CB0   CG321B    CG331    HGA3        0.160   3       0.0
CG2RX0   NG3CB0   CG25B0   CG3C50      4.000   2     180.0
CG2RX0   NG3CB0   CG25B0   CG2DB0      8.000   2     180.0
CG2RX0   NG3CB0   CG321B    HGA2        0.000   2     180.0
CG2R61   CG2RX0   NG3CB0   CG25B0      4.000   2     180.0
CG2RX0   CG2RX0   NG3CB0   CG25B0      1.960   3       0.0
CG25B0   NG3CB0   CG321B    HGA2        0.000   2     180.0
CG2RX0   CG2RX0   CG2R61   CG2RB0      3.000   2     180.0
CG2RX0   CG2R61   CG2R61   CG2RB0      3.000   2     180.0
CG2R61   CG2R61   CG2RB0   SG3OB0      3.100   2     180.0
CG2R61   CG2R61   CG2RB0   CG2R61      3.100   2     180.0
CG2R61   CG2RB0   SG3OB0   OG2P1       0.004   6       0.0
CG2R61   CG2RB0   CG2R61   HGR61       4.200   2     180.0
CG2R61   CG2RB0   CG2R61   CG2RX0      3.000   2     180.0
CG2RB0   CG2R61   CG2RX0   CG3C50      0.000   2     180.0
CG2RB0   CG2R61   CG2R61   HGR61       4.200   2     180.0
SG3OB0   CG2RB0   CG2R61   HGR61       2.400   2     180.0
SG3OB0   CG2RB0   CG2R61   CG2RX0      3.100   2     180.0
CG2RX0   CG2RX0   CG3C50   CG25B0      1.000   3     180.0
CG2R61   CG2RX0   CG3C50   CG25B0      0.900   3       0.0
CG2RX0   CG3C50   CG25B0   CG2DB0      1.500   3     180.0
CG3C50   CG25B0   CG2DB0   CG2DB1      0.560   1     180.0
CG3C50   CG25B0   CG2DB0   CG2DB1      7.000   2     180.0
CG3C50   CG25B0   CG2DB0   HGA4        4.600   2     180.0
CG331    CG3C50   CG25B0   CG2DB0      0.050   3     180.0
CG25B0   CG3C50   CG331    HGA3        0.160   3       0.0
CG25B0   CG2DB0   CG2DB1   HGA4        1.000   2     180.0
CG25B0   CG2DB0   CG2DB1   CG2DB2      7.308607218505000         1       0.0
CG25B0   CG2DB0   CG2DB1   CG2DB2      2.836514180114000         2     180.0
CG25B0   CG2DB0   CG2DB1   CG2DB2      3.984827499582000         3       0.0
CG25B0   CG2DB0   CG2DB1   CG2DB2      2.926482480860000         4       0.0
CG25B0   CG2DB0   CG2DB1   CG2DB2      0.418976677249000         6     180.0
CG2DB0   CG2DB1   CG2DB2   CG2RB1      1.267344939144000         1     180.0
CG2DB0   CG2DB1   CG2DB2   CG2RB1      4.588106038682000         2     180.0
CG2DB0   CG2DB1   CG2DB2   CG2RB1      0.714947964221000         3       0.0
CG2DB0   CG2DB1   CG2DB2   CG2RB1      1.149577560916000         4     180.0
CG2DB0   CG2DB1   CG2DB2   CG2RB1      0.875369406957000         6       0.0
CG2DB0   CG2DB1   CG2DB2   HGA4        5.200   2     180.0
CG2DB2   CG2DB1   CG2DB0   HGA4        1.000   2     180.0
HGA4     CG2DB0   CG2DB1   HGA4        0.000   2     180.0
CG2DB1   CG2DB2   CG2RB1   CG3C50      0.750   2     180.0
CG2DB1   CG2DB2   CG2RB1   CG3C50      0.190   4       0.0
CG2DB1   CG2DB2   CG2RB1   NG2R52      1.000870237495000         1     180.0
CG2DB1   CG2DB2   CG2RB1   NG2R52      6.678360757903000         2     180.0
CG2DB1   CG2DB2   CG2RB1   NG2R52      0.186932560242000         3       0.0
CG2DB1   CG2DB2   CG2RB1   NG2R52      0.321067608669000         4     180.0
CG2DB1   CG2DB2   CG2RB1   NG2R52      0.012000495621000         6     180.0
CG2RB1   CG2DB2   CG2DB1   HGA4        5.200   2     180.0
HGA4     CG2DB1   CG2DB2   HGA4        5.200   2     180.0
CG2DB2   CG2RB1   CG3C50   CG331       0.050   3     180.0
CG2DB2   CG2RB1   CG3C50   CG2RX0      1.500   3     180.0
CG2DB2   CG2RB1   NG2R52   CG2RX0     12.000   2     180.0
CG2DB2   CG2RB1   NG2R52   CG324B       6.000   2     180.0
CG3C50   CG2RB1   CG2DB2   HGA4        0.600   2     180.0
NG2R52   CG2RB1   CG2DB2   HGA4        0.600   2     180.0
CG2RB1   CG3C50   CG331    HGA3        0.160   3       0.0
CG2RB1   CG3C50   CG2RX0   CG2R61      3.500   3       0.0
CG2RB1   CG3C50   CG2RX0   CG2RX0      2.000   3     180.0
CG2RB1   NG2R52   CG2RX0   CG2RX0     12.000   2     180.0
CG2RB1   NG2R52   CG2RX0   CG2R61     12.000   2     180.0
CG2RB1   NG2R52   CG324B    CG321B       0.000   2     180.0
CG2RB1   NG2R52   CG324B    HGA2        0.150   3     180.0
CG3C50   CG2RB1   NG2R52   CG2RX0      2.500   2     180.0
CG3C50   CG2RB1   NG2R52   CG324B       6.000   2     180.0
CG331    CG3C50   CG2RB1   NG2R52      2.800   3     180.0
CG2RX0   CG3C50   CG2RB1   NG2R52      3.500   3     180.0
CG3C50   CG2RX0   CG2R61   CG2RB2      0.000   2     180.0
CG2RX0   CG2R61   CG2RB2   SG3OB1      3.100   2     180.0
CG2RX0   CG2R61   CG2RB2   CG2R61      3.000   2     180.0
CG2R61   CG2RB2   SG3OB1   OG2P1       0.004   6       0.0
CG2R61   CG2RB2   CG2R61   HGR61       4.200   2     180.0
CG2R61   CG2RB2   CG2R61   CG2R61      3.100   2     180.0
CG2RB2   CG2R61   CG2RX0   CG2RX0      3.000   2     180.0
CG2RB2   CG2R61   CG2R61   CG2RX0      3.000   2     180.0
CG2RB2   CG2R61   CG2R61   HGR61       4.200   2     180.0
SG3OB1   CG2RB2   CG2R61   HGR61       2.400   2     180.0
SG3OB1   CG2RB2   CG2R61   CG2R61      3.100   2     180.0
CG321B    CG321B    NG2R53   CG2RB3      0.000   2     180.0
CG321B    NG2R53   CG2RB3   CG3C51      0.400   2     180.0
CG321B    NG2R53   CG2RB3   OG2D1       2.500   2     180.0
NG2R53   CG2RB3   CG3C51   CG3C52      1.050   3     180.0
NG2R53   CG2RB3   CG3C51   SG31B0      1.050   3     180.0
NG2R53   CG2RB3   CG3C51   HGA1        0.000   2     180.0
CG2R53   CG3C52   CG3C51   CG2RB3      0.000   2     180.0
CG2R53   NG2R53   CG2RB3   CG3C51      0.500   2     180.0
CG2R53   NG2R53   CG2RB3   OG2D1       1.100   2     180.0
OG2D1    CG2R53   NG2R53   CG2RB3      1.100   2     180.0
CG3C52   CG2R53   NG2R53   CG2RB3      0.500   2     180.0
CG3C52   CG3C51   CG2RB3   OG2D1       0.080   3       0.0
CG2RB3   NG2R53   CG321B    HGA2        0.000   2     180.0
CG2RB3   CG3C51   CG3C52   HGA2        0.000   2     180.0
CG2RB3   CG3C51   SG31B0   CG321B       0.240   1     180.0
CG2RB3   CG3C51   SG31B0   CG321B       0.370   3       0.0
OG2D1    CG2RB3   CG3C51   SG31B0      0.080   3       0.0
OG2D1    CG2RB3   CG3C51   HGA1        0.000   2     180.0
CG2R53   CG3C52   CG3C51   SG31B0      0.600   3     180.0
CG3C52   CG3C51   SG31B0   CG321B       0.760653191017000         1     180.0
CG3C52   CG3C51   SG31B0   CG321B       0.744698836970000         2     180.0
CG3C52   CG3C51   SG31B0   CG321B       0.181417862868000         3       0.0
CG3C52   CG3C51   SG31B0   CG321B       0.104483040013000         4     180.0
CG3C52   CG3C51   SG31B0   CG321B       0.072861758039000         6       0.0
CG3C51   SG31B0   CG321B    HGA2        0.280   3       0.0
CG3C51   SG31B0   CG321B    CG331       0.377138764312000         1       0.0
CG3C51   SG31B0   CG321B    CG331       0.233227019292000         2       0.0
CG3C51   SG31B0   CG321B    CG331       0.613932221275000         3       0.0
CG3C51   SG31B0   CG321B    CG331       0.022490480906000         4       0.0
CG3C51   SG31B0   CG321B    CG331       0.020415515341000         6       0.0
HGA2     CG3C52   CG3C51   SG31B0      0.150   3     180.0
HGA1     CG3C51   SG31B0   CG321B       0.280   3       0.0
SG31B0   CG321B    CG331    HGA3        0.160   3       0.0
NG3CB0   CG2RX0   CG2RX0   CG2RB4    6.000000000000000   2     180.0
CG2RX0   CG2RX0   CG2RB4   HGR61     3.000000000000000   2     180.0
CG2RX0   CG2RX0   CG2RB4   CG2RB0    3.000000000000000   2     180.0
CG2R61   CG2R61   CG2RB0   CG2RB4    3.100000000000000   2     180.0
CG2R61   CG2RX0   CG2RX0   CG2RB4    3.000000000000000   2     180.0
CG2R61   CG2RB0   SG3OB0   OG2PB0    0.004000000000000   6       0.0
CG2R61   CG2RB0   CG2RB4   HGR61     4.200000000000000   2     180.0
CG2R61   CG2RB0   CG2RB4   CG2RX0    3.000000000000000   2     180.0
CG2RB0   CG2RB4   CG2RX0   CG3C50    0.000000000000000   2     180.0
SG3OB0   CG2RB0   CG2RB4   HGR61     2.400000000000000   2     180.0
SG3OB0   CG2RB0   CG2RB4   CG2RX0    3.100000000000000   2     180.0
OG2P1    SG3OB0   CG2RB0   CG2RB4    0.004000000000000   6       0.0
OG2PB0   SG3OB0   CG2RB0   CG2RB4    0.000850983543000   1     180.0
OG2PB0   SG3OB0   CG2RB0   CG2RB4    0.000049795623000   2       0.0
OG2PB0   SG3OB0   CG2RB0   CG2RB4    0.181853337188000   3       0.0
OG2PB0   SG3OB0   CG2RB0   CG2RB4    0.000398339970000   4       0.0
OG2PB0   SG3OB0   CG2RB0   CG2RB4    0.031859541032000   6       0.0
CG2RB4   CG2RB0   CG2R61   HGR61     4.200000000000000   2     180.0
CG2RB4   CG2RX0   CG3C50   CG331     3.000000000000000   2     180.0
CG2RB4   CG2RX0   CG3C50   CG25B0    0.900000000000000   3       0.0
CG3C50   CG2RX0   CG2RB4   HGR61     0.000000000000000   2     180.0
CG2RB1   CG3C50   CG2RX0   CG2RB5    3.500000000000000   3       0.0
CG3C50   CG2RX0   CG2RB5   HGR61     0.000000000000000   2     180.0
CG3C50   CG2RX0   CG2RB5   CG2RB2    0.000000000000000   2     180.0
CG331    CG3C50   CG2RX0   CG2RB5    3.000000000000000   2     180.0
CG2RX0   CG2RB5   CG2RB2   SG3OB1    3.100000000000000   2     180.0
CG2RX0   CG2RB5   CG2RB2   CG2R61    3.000000000000000   2     180.0
CG2RB5   CG2RB2   SG3OB1   OG2PB1    0.000964520262000   1     180.0
CG2RB5   CG2RB2   SG3OB1   OG2PB1    0.000241163629000   2     180.0
CG2RB5   CG2RB2   SG3OB1   OG2PB1    0.205557839576000   3       0.0
CG2RB5   CG2RB2   SG3OB1   OG2PB1    0.000092014523000   4     180.0
CG2RB5   CG2RB2   SG3OB1   OG2PB1    0.032081924371000   6       0.0
CG2RB5   CG2RB2   SG3OB1   OG2P1     0.004000000000000   6       0.0
CG2RB5   CG2RB2   CG2R61   HGR61     4.200000000000000   2     180.0
CG2RB5   CG2RB2   CG2R61   CG2R61    3.100000000000000   2     180.0
CG2RB5   CG2RX0   CG2RX0   CG2R61    3.000000000000000   2     180.0
CG2RB5   CG2RX0   CG2RX0   NG2R52    1.500000000000000   2     180.0
CG2RB2   CG2RB5   CG2RX0   CG2RX0    3.000000000000000   2     180.0
SG3OB1   CG2RB2   CG2RB5   HGR61     2.400000000000000   2     180.0
OG2PB1   SG3OB1   CG2RB2   CG2R61    0.004000000000000   6       0.0
CG2R61   CG2RB2   CG2RB5   HGR61     4.200000000000000   2     180.0
CG2RX0   CG2RX0   CG2RB5   HGR61     3.000000000000000   2     180.0
NH1  CT1  CG321B  HGA2         0.2000  3     0.00 ! From X    CT1  CT2  X
NH1  CT1  CG321B  SG31B0        0.3400  1     0.00
NH1  CT1  CG321B  SG31B0        0.5000  2   180.00
NH1  CT1  CG321B  SG31B0        1.4300  3     0.00
H    NH1  CT1    CG321B      0.0000  1     0.00 ! ALLOW PEP
CG3C51   SG31B0    CG321B    CT1       0.538382400941000         1       0.0
CG3C51   SG31B0    CG321B    CT1       0.306720418940000         2       0.0
CG3C51   SG31B0    CG321B    CT1       0.619768402759000         3       0.0
CG3C51   SG31B0    CG321B    CT1       0.000355270155000         4       0.0
CG3C51   SG31B0    CG321B    CT1       0.037683105450000         6       0.0
HB1  CT1  CG321B  HGA2         0.2000  3     0.00 ! From X    CT1  CT2  X
HB1  CT1  CG321B  SG31B0        0.2000  3     0.00 ! From X    CT1  CT2  X
O    C    CT1    CG321B        1.4000  1     0.00 !   ALLOW PEP
HGA2 CG321B  CT1  C            0.2000  3     0.00 ! From X    CT1  CT2  X
C    CT1  CG321B  SG31B0        0.2400  1   180.00
C    CT1  CG321B  SG31B0        0.7500  2   180.00
C    CT1  CG321B  SG31B0        1.3500  3   180.00
CG321B  CT1  NH1  C            1.8000  1     0.00 ! ALLOW PEP
HGA2   CG321B  CT1  CC        0.2000  3     0.00 ! From X    CT1  CT2  X
CC    CT1  CG321B  SG31B0        0.2400  1   180.00
CC    CT1  CG321B  SG31B0        0.7500  2   180.00
CC    CT1  CG321B  SG31B0        1.3500  3   180.00
NH1   C    CT1  CG321B      0.0000  1     0.00 !   ALLOW PEP
NH3   CT1  CG321B  HGA2      0.2000  3     0.00 ! From X    CT1  CT2  X
NH3  CT1  CG321B  SG31B0        0.3400  1     0.00
NH3  CT1  CG321B  SG31B0        0.5000  2   180.00
NH3  CT1  CG321B  SG31B0        1.4300  3     0.00
!! Huan - dihe param for cy3s - end

!! Huan - dihe param for cy5r - begin
CG2DX2  CG2DX1  CG2DX1  HGA4       5.2000         2      180.0
HGA4    CG2DX1  CG2DX1  HGA4       5.2000         2      180.0
CG2DX1  CG2DX1  CG2DX2  CG2DX2     0.5000         1      180.0
CG2DX1  CG2DX1  CG2DX2  CG2DX2     2.0000         2        0.0
CG2DX1  CG2DX1  CG2DX2  CG2DX2     1.0000         3        0.0
CG2DX1  CG2DX1  CG2DX2  HGA4       1.0000         2      180.0
!HGA4    CG2DX1  CG2DX2  CG2DX2     1.0000         2      180.0
!HGA4    CG2DX1  CG2DX2  HGA4       0.0000         2      180.0
CG2DX1  CG2DX2  CG2DX2  CG2DX1     0.5600         1      180.0
CG2DX1  CG2DX2  CG2DX2  CG2DX1     7.0000         2      180.0
!CG2DX1  CG2DX2  CG2DX2  HGA4       5.2000         2      180.0
!HGA4    CG2DX2  CG2DX2  HGA4       5.2000         2      180.0
CG321C    CG321C    CG2O1    NG2S1       0.780203618792000         1       0.0
CG321C    CG321C    CG2O1    NG2S1       0.297832921485000         2     180.0
CG321C    CG321C    CG2O1    NG2S1       0.191356056345000         3     180.0
CG321C    CG321C    CG2O1    NG2S1       0.022054568990000         4       0.0
CG321C    CG321C    CG2O1    NG2S1       0.063107114207000         6       0.0
NG2S1   CG2O1   CG321C   HGA2       0.0000         3        0.0
OG2D1   CG2O1   CG321C   CG321C      0.0500         6      180.0
OG2D1   CG2O1   CG321C   HGA2       0.0000         3      180.0
CG321C    CG2O1    NG2S1    CG321C       1.829357630421000         1       0.0
CG321C    CG2O1    NG2S1    CG321C       2.192627760907000         2     180.0
CG321C    CG2O1    NG2S1    CG321C       0.588232153409000         3       0.0
CG321C    CG2O1    NG2S1    CG321C       0.235599808854000         4       0.0
CG321C    CG2O1    NG2S1    CG321C       0.187977325097000         6     180.0
CG321C   CG2O1   NG2S1   HGP1       2.5000         2      180.0
OG2D1   CG2O1   NG2S1   CG321C      2.5000         2      180.0
!CG2R61  CG2R61  CG2R61  CG2RX0     3.0000         2      180.0
!CG2RX0  CG2R61  CG2R61  HGR61      3.0000         2      180.0
!CG2R61  CG2R61  CG2RX0  CG2RX0     3.0000         2      180.0
!CG2R61  CG2R61  CG2RX0  NG3C51     6.0000         2      180.0
!HGR61   CG2R61  CG2RX0  CG2RX0     3.0000         2      180.0
!HGR61   CG2R61  CG2RX0  NG3C51     0.0000         2      180.0
!CG2R61  CG2RX0  CG2RX0  CG2R61     3.0000         2      180.0
!CG2R61  CG2RX0  CG2RX0  NG3C51     6.0000         2      180.0
CG2O1   CG321C   CG321C   HGA2       0.1950         3        0.0
CG321C    CG321C    CG321C    CG321C       0.770519395050000         1       0.0
CG321C    CG321C    CG321C    CG321C       0.077495902471000         2       0.0
CG321C    CG321C    CG321C    CG321C       0.026280677168000         3       0.0
CG321C    CG321C    CG321C    CG321C       0.113263736712000         4       0.0
CG321C    CG321C    CG321C    CG321C       0.112500000000000         5       0.0
CG321C    CG321C    CG321C    CG321C       0.096260146881000         6     180.0
CG324C    CG321C    CG321C    CG321C       0.395161105637000         1       0.0
CG324C    CG321C    CG321C    CG321C       0.698382347765000         2     180.0
CG324C    CG321C    CG321C    CG321C       0.013275769434000         3       0.0
CG324C    CG321C    CG321C    CG321C       0.070963408027000         4     180.0
CG324C    CG321C    CG321C    CG321C       0.271648682152000         6       0.0
CG321C   CG321C   CG321C   HGA2       0.1950         3        0.0
CG324C   CG321C   CG321C   HGA2       0.1950         3        0.0
NG2S1   CG321C   CG321C   HGA2       0.1950         3        0.0
HGA2    CG321C   CG321C   HGA2       0.2200         3        0.0
CG321C   CG321C   CG324C   HGA2       0.1950         3        0.0
HGA2    CG321C   CG324C   HGA2       0.1950         3        0.0
SG311   CG321C   CG331   HGA3       0.1600         3        0.0
HGA2    CG321C   CG331   HGA3       0.1600         3        0.0
CG2O1    NG2S1    CG321C    CG321C       0.408751515738000         1       0.0
CG2O1    NG2S1    CG321C    CG321C       0.645843042668000         2       0.0
CG2O1    NG2S1    CG321C    CG321C       0.238027502987000         3     180.0
CG2O1    NG2S1    CG321C    CG321C       0.272796316828000         4       0.0
CG2O1    NG2S1    CG321C    CG321C       0.073374070986000         6       0.0
CG321C   CG321C   NG2S1   HGP1       0.0000         1        0.0
HGA2    CG321C   NG2S1   CG2O1      0.0000         3        0.0
HGA2    CG321C   NG2S1   HGP1       0.0000         3        0.0
!CG3C50 CG251O CG2DX1 CG2DX2     0.5600  1   180.00 ! MOL-OP , FROM CG2DX2 CG2DX1 CG2DX1 CG321, PENALTY= 255
!CG3C50 CG251O CG2DX1 CG2DX2     7.0000  2   180.00 ! MOL-OP , FROM CG2DX2 CG2DX1 CG2DX1 CG321, PENALTY= 255
!CG3C50 CG251O CG2DX1 HGA4       4.6000  2   180.00 ! MOL-OP , FROM NG2R53 CG251O CG2DX3 HGA5, PENALTY= 117.5
!NG3C51 CG251O CG2DX1 CG2DX2     4.6000  2   180.00 ! MOL-OP , FROM NG2R53 CG251O CG2DX3 HGA5, PENALTY= 255
!NG3C51 CG251O CG2DX1 HGA4       4.6000  2   180.00 ! MOL-OP , FROM NG2R53 CG251O CG2DX3 HGA5, PENALTY= 114
!CG2DX1 CG251O CG3C50 CG2RX0     1.5000  3   180.00 ! MOL-OP , FROM CG2R51 CG2R51 CG3C52 CG2RX0, PENALTY= 146.5
!CG2DX1 CG251O CG3C50 CG331      0.0500  3   180.00 ! MOL-OP , FROM CG2R51 CG2R51 CG3C52 CG3C52, PENALTY= 177.5
!NG3C51 CG251O CG3C50 CG2RX0     1.5000  3   180.00 ! MOL-OP , FROM CG2R51 CG2R51 CG3C52 CG2RX0, PENALTY= 175.5
!NG3C51 CG251O CG3C50 CG331      1.0500  3   180.00 ! MOL-OP , FROM NG2R53 CG2R53 CG3C52 CG3C52, PENALTY= 189
!CG2DX1 CG251O NG3C51 CG2RX0     8.0000  2   180.00 ! MOL-OP , FROM CG2R51 CG2R51 NG3C51 CG3C52, PENALTY= 210.5
CG2DX1 CG251O NG3C51 CG321C      8.0000  2   180.00 ! MOL-OP , FROM CG2R51 CG2R51 NG3C51 CG3C52, PENALTY= 167.5
!CG3C50 CG251O NG3C51 CG2RX0     4.0000  2   180.00 ! MOL-OP , FROM NG2R50 CG2R53 NG3C51 CG3C52, PENALTY= 232.5
CG3C50 CG251O NG3C51 CG321C      4.0000  2   180.00 ! MOL-OP , FROM NG2R50 CG2R53 NG3C51 CG3C52, PENALTY= 189.5
CG2DX2 CG2DX1 CG2DX1 CG2R52     0.5600  1   180.00 ! MOL-OP , FROM CG2DX2 CG2DX1 CG2DX1 CG2DX2, PENALTY= 22.5
CG2DX2 CG2DX1 CG2DX1 CG2R52     7.0000  2   180.00 ! MOL-OP , FROM CG2DX2 CG2DX1 CG2DX1 CG2DX2, PENALTY= 22.5
CG2R52 CG2DX1 CG2DX1 HGA4       5.2000  2   180.00 ! MOL-OP , FROM CG2DX2 CG2DX1 CG2DX1 HGA4, PENALTY= 22.5
!CG251O CG2DX1 CG2DX2 CG2DX2     0.5000  1   180.00 ! MOL-OP , FROM CG2DX1 CG2DX1 CG2DX2 CG2DX2, PENALTY= 23.5
!CG251O CG2DX1 CG2DX2 CG2DX2     2.0000  2     0.00 ! MOL-OP , FROM CG2DX1 CG2DX1 CG2DX2 CG2DX2, PENALTY= 23.5
!CG251O CG2DX1 CG2DX2 CG2DX2     1.0000  3     0.00 ! MOL-OP , FROM CG2DX1 CG2DX1 CG2DX2 CG2DX2, PENALTY= 23.5
!CG251O CG2DX1 CG2DX2 HGA4       1.0000  2   180.00 ! MOL-OP , FROM CG2DX1 CG2DX1 CG2DX2 HGA4, PENALTY= 23.5
CG2DX1 CG2DX1 CG2R52 CG3C50     0.7500  2   180.00 ! MOL-OP , FROM CG2DX3 CG2DX1 CG2R61 CG2R61, PENALTY= 142
CG2DX1 CG2DX1 CG2R52 CG3C50     0.1900  4     0.00 ! MOL-OP , FROM CG2DX3 CG2DX1 CG2R61 CG2R61, PENALTY= 142
CG2DX1 CG2DX1 CG2R52 NG2R52     0.7500  2   180.00 ! MOL-OP , FROM CG2DX3 CG2DX1 CG2R61 CG2R61, PENALTY= 133.5
CG2DX1 CG2DX1 CG2R52 NG2R52     0.1900  4     0.00 ! MOL-OP , FROM CG2DX3 CG2DX1 CG2R61 CG2R61, PENALTY= 133.5
HGA4   CG2DX1 CG2R52 CG3C50     0.6000  2   180.00 ! MOL-OP , FROM HGA4 CG2DX1 CG2R61 CG2R61, PENALTY= 138.5
HGA4   CG2DX1 CG2R52 NG2R52     0.6000  2   180.00 ! MOL-OP , FROM HGA4 CG2DX1 CG2R61 CG2R61, PENALTY= 130
CG2DX1 CG2R52 CG3C50 CG2RX0     1.5000  3   180.00 ! MOL-OP , FROM CG2R51 CG2R51 CG3C52 CG2RX0, PENALTY= 77.5
CG2DX1 CG2R52 CG3C50 CG331      0.0500  3   180.00 ! MOL-OP , FROM CG2R51 CG2R51 CG3C52 CG3C52, PENALTY= 108.5
!NG2R52 CG2R52 CG3C50 CG2RX0     3.5000  3   180.00 ! MOL-OP , FROM NG2R50 CG2R52 CG3C52 CG2RX0, PENALTY= 42
!NG2R52 CG2R52 CG3C50 CG331      2.8000  3   180.00 ! MOL-OP , FROM NG2R50 CG2R52 CG3C52 CG3C52, PENALTY= 73
CG2DX1 CG2R52 NG2R52 CG2RX0    12.0000  2   180.00 ! MOL-OP , FROM CG2R51 CG2R51 NG2R52 CG2R53, PENALTY= 71.5
CG2DX1 CG2R52 NG2R52 CG324C      6.0000  2   180.00 ! MOL-OP , FROM CG2R51 CG2R52 NG2R52 CG3C54, PENALTY= 88.7
!CG3C50 CG2R52 NG2R52 CG2RX0     2.5000  2   180.00 ! MOL-OP , FROM CG321C CG2R51 NG2R52 CG2R53, PENALTY= 39
CG3C50 CG2R52 NG2R52 CG324C      6.0000  2   180.00 ! MOL-OP , FROM CG2R51 CG2R52 NG2R52 CG3C54, PENALTY= 121.2
!NG2R53 CG2R53 CG3C51 CG3C52     1.0500  3   180.00 ! MOL-OP , FROM NG2R53 CG2R53 CG3C52 CG3C52, PENALTY= 4
!NG2R53 CG2R53 CG3C51 SG311      1.0500  3   180.00 ! MOL-OP , FROM NG2R53 CG2R53 CG3C52 CG3C52, PENALTY= 140
!NG2R53 CG2R53 CG3C51 HGA1       0.0000  3   180.00 ! MOL-OP , FROM NG2R53 CG2R53 CG3C52 HGA2, PENALTY= 4
!OG2D1  CG2R53 CG3C51 CG3C52     0.0800  3     0.00 ! MOL-OP , FROM OG2D1 CG2R53 CG3C52 CG3C52, PENALTY= 4
!OG2D1  CG2R53 CG3C51 SG311      0.0800  3     0.00 ! MOL-OP , FROM OG2D1 CG2R53 CG3C52 CG3C52, PENALTY= 140
!OG2D1  CG2R53 CG3C51 HGA1       0.0000  3     0.00 ! MOL-OP , FROM OG2D1 CG2R53 CG3C52 HGA2, PENALTY= 4
!NG2R53 CG2R53 CG3C52 CG3C51     1.0500  3   180.00 ! MOL-OP , FROM NG2R53 CG2R53 CG3C52 CG3C52, PENALTY= 0.4
!OG2D1  CG2R53 CG3C52 CG3C51     0.0800  3     0.00 ! MOL-OP , FROM OG2D1 CG2R53 CG3C52 CG3C52, PENALTY= 0.4
!CG3C51 CG2R53 NG2R53 CG2R53     0.5000  2   180.00 ! MOL-OP , FROM NG2R53 CG2R53 NG2R53 CG2R53, PENALTY= 87.5
CG3C51 CG2R53 NG2R53 CG321C      0.4000  2   180.00 ! MOL-OP , FROM CG3C52 CG2R53 NG2R53 CG3C52, PENALTY= 31.4
!CG3C52 CG2R53 NG2R53 CG2R53     0.5000  2   180.00 ! MOL-OP , FROM NG2R53 CG2R53 NG2R53 CG2R53, PENALTY= 87.5
CG3C52 CG2R53 NG2R53 CG321C      0.4000  2   180.00 ! MOL-OP , FROM CG3C52 CG2R53 NG2R53 CG3C52, PENALTY= 31
OG2D1  CG2R53 NG2R53 CG321C      2.5000  2   180.00 ! MOL-OP , FROM OG2D1 CG2R53 NG2R53 CG311, PENALTY= 0.6
!CG2RX0 CG2R61 CG2R61 SG3O1      3.1000  2   180.00 ! MOL-OP , FROM CG2R61 CG2R61 CG2R61 SG3O1, PENALTY= 1.5
!CG2R61 CG2R61 CG2RX0 CG3C50     0.0000  2   180.00 ! MOL-OP , FROM CG2R61 CG2R61 CG2RX0 CG3C52, PENALTY= 1.2
!CG2R61 CG2R61 CG2RX0 NG2R52     1.5000  2   180.00 ! MOL-OP , FROM CG2R61 CG2R61 CG2RX0 NG2R50, PENALTY= 32
!HGR61  CG2R61 CG2RX0 CG3C50     0.0000  2   180.00 ! MOL-OP , FROM HGR61 CG2R61 CG2RX0 CG3C52, PENALTY= 1.2
!HGR61  CG2R61 CG2RX0 NG2R52     0.8000  2   180.00 ! MOL-OP , FROM HGR61 CG2R61 CG2RX0 NG2R50, PENALTY= 32
!CG2R61 CG2RX0 CG2RX0 CG3C50     6.5000  2   180.00 ! MOL-OP , FROM CG2R61 CG2RX0 CG2RX0 CG3C52, PENALTY= 1.2
!CG2R61 CG2RX0 CG2RX0 NG2R52     1.5000  2   180.00 ! MOL-OP , FROM CG2R61 CG2RX0 CG2RX0 NG2R50, PENALTY= 32
!CG3C50 CG2RX0 CG2RX0 NG2R52     6.5000  2   180.00 ! MOL-OP , FROM CG3C52 CG2RX0 CG2RX0 NG2R50, PENALTY= 33.2
!CG3C50 CG2RX0 CG2RX0 NG3C51     6.0000  2   180.00 ! MOL-OP , FROM CG3C52 CG2RX0 CG2RX0 NG3C51, PENALTY= 1.2
!CG2R61 CG2RX0 CG3C50 CG251O     0.9000  3     0.00 ! MOL-OP , FROM CG2R61 CG2RX0 CG3C52 CG2R51, PENALTY= 14
!CG2R61 CG2RX0 CG3C50 CG2R52     3.5000  3     0.00 ! MOL-OP , FROM CG2R61 CG2RX0 CG3C52 CG2R52, PENALTY= 10
!CG2R61 CG2RX0 CG3C50 CG331      3.0000  2   180.00 ! MOL-OP , FROM CG2R61 CG2RX0 CG3C52 CG3C52, PENALTY= 41
!CG2RX0 CG2RX0 CG3C50 CG251O     1.0000  3   180.00 ! MOL-OP , FROM CG2RX0 CG2RX0 CG3C52 CG2R51, PENALTY= 14
!CG2RX0 CG2RX0 CG3C50 CG2R52     2.0000  3   180.00 ! MOL-OP , FROM CG2RX0 CG2RX0 CG3C52 CG2R52, PENALTY= 10
!CG2RX0 CG2RX0 CG3C50 CG331      1.0300  3   180.00 ! MOL-OP , FROM CG2RX0 CG2RX0 CG3C52 CG3C52, PENALTY= 41
!CG2R61 CG2RX0 NG2R52 CG2R52    12.0000  2   180.00 ! MOL-OP , FROM CG2R51 CG2R51 NG2R52 CG2R53, PENALTY= 80
CG2R61 CG2RX0 NG2R52 CG324C      6.0000  2   180.00 ! MOL-OP , FROM CG2R51 CG2R52 NG2R52 CG3C54, PENALTY= 110.2
!CG2RX0 CG2RX0 NG2R52 CG2R52    12.0000  2   180.00 ! MOL-OP , FROM CG2R51 CG2R51 NG2R52 CG2R53, PENALTY= 52
CG2RX0 CG2RX0 NG2R52 CG324C      6.0000  2   180.00 ! MOL-OP , FROM CG2R51 CG2R52 NG2R52 CG3C54, PENALTY= 82.2
!CG2R61 CG2RX0 NG3C51 CG251O     4.0000  2   180.00 ! MOL-OP , FROM CG2R61 CG2RX0 NG3C51 CG3C52, PENALTY= 75
CG2R61 CG2RX0 NG3C51 CG321C      4.0000  2   180.00 ! MOL-OP , FROM CG2R61 CG2RX0 NG3C51 CG3C52, PENALTY= 31
!CG2RX0 CG2RX0 NG3C51 CG251O     1.9600  3     0.00 ! MOL-OP , FROM CG2RX0 CG2RX0 NG3C51 CG3C52, PENALTY= 75
CG2RX0 CG2RX0 NG3C51 CG321C      1.9600  3     0.00 ! MOL-OP , FROM CG2RX0 CG2RX0 NG3C51 CG3C52, PENALTY= 31
CG321C    CG321C    CG321C    CG2O1       1.731968918786000         1       0.0
CG321C    CG321C    CG321C    CG2O1       0.564173441071000         2       0.0
CG321C    CG321C    CG321C    CG2O1       0.912524881129000         3     180.0
CG321C    CG321C    CG321C    CG2O1       0.200581797108000         4       0.0
CG321C    CG321C    CG321C    CG2O1       0.004837066081000         6     180.0
NG2S1    CG321C    CG321C    NG2R53      2.463611579816000         1       0.0
NG2S1    CG321C    CG321C    NG2R53      1.835829064420000         2       0.0
NG2S1    CG321C    CG321C    NG2R53      0.224311886500000         3       0.0
NG2S1    CG321C    CG321C    NG2R53      0.202426879849000         4       0.0
NG2S1    CG321C    CG321C    NG2R53      0.206705538687000         6     180.0
NG2R53 CG321C  CG321C  HGA2       0.1950  3     0.00 ! MOL-OP , FROM NG2S1 CG321C CG321C HGA2, PENALTY= 1
NG2R52   CG324C    CG321C    CG321C       0.742074344625000         1       0.0
NG2R52   CG324C    CG321C    CG321C       0.186059552060000         2     180.0
NG2R52   CG324C    CG321C    CG321C       0.426891464562000         3     180.0
NG2R52   CG324C    CG321C    CG321C       0.126060121259000         4     180.0
NG2R52   CG324C    CG321C    CG321C       0.025048020683000         6       0.0
HGA2   CG321C  CG324C  NG2R52     0.1950  3     0.00 ! MOL-OP , FROM HGA2 CG321C CG324C NG2P1, PENALTY= 2
NG3C51 CG321C  CG331  HGA3       0.1600  3     0.00 ! MOL-OP , FROM NG311 CG321C CG331 HGA3, PENALTY= 3
CG321C  CG321C  NG2R53 CG2R53     0.0000  1     0.00 ! MOL-OP , FROM CG321C CG311 NG2R53 CG2R53, PENALTY= 4
HGA2   CG321C  NG2R53 CG2R53     0.0000  1     0.00 ! MOL-OP , FROM HGA1 CG311 NG2R53 CG2R53, PENALTY= 4.1
CG331  CG321C  NG3C51 CG251O     2.5000  1   180.00 ! MOL-OP , FROM NG311 CG321C NG311 CG2R61, PENALTY= 89
CG331  CG321C  NG3C51 CG251O     1.5000  2     0.00 ! MOL-OP , FROM NG311 CG321C NG311 CG2R61, PENALTY= 89
CG331  CG321C  NG3C51 CG251O     0.5000  3     0.00 ! MOL-OP , FROM NG311 CG321C NG311 CG2R61, PENALTY= 89
CG331  CG321C  NG3C51 CG2RX0     2.5000  1   180.00 ! MOL-OP , FROM NG311 CG321C NG311 CG2R61, PENALTY= 81
CG331  CG321C  NG3C51 CG2RX0     1.5000  2     0.00 ! MOL-OP , FROM NG311 CG321C NG311 CG2R61, PENALTY= 81
CG331  CG321C  NG3C51 CG2RX0     0.5000  3     0.00 ! MOL-OP , FROM NG311 CG321C NG311 CG2R61, PENALTY= 81
HGA2   CG321C  NG3C51 CG251O     0.0000  3   180.00 ! MOL-OP , FROM HGA2 CG321C NG311 CG2R61, PENALTY= 49.5
HGA2   CG321C  NG3C51 CG2RX0     0.0000  3   180.00 ! MOL-OP , FROM HGA2 CG321C NG311 CG2R61, PENALTY= 41.5
CG3C51   SG311    CG321C    CG331       0.273482366080000         1       0.0
CG3C51   SG311    CG321C    CG331       0.258493044001000         2       0.0
CG3C51   SG311    CG321C    CG331       0.625086957101000         3       0.0
CG3C51   SG311    CG321C    CG331       0.006399755582000         4       0.0
CG3C51   SG311    CG321C    CG331       0.035860347437000         6       0.0
HGA2   CG321C  SG311  CG3C51     0.2800  3     0.00 ! MOL-OP , FROM HGA2 CG321C SG311 CG321, PENALTY= 10
CG321C  CG324C  NG2R52 CG2R52     0.0000  6   180.00 ! MOL-OP , FROM CG321C CG324C NG2P1 CG2N1, PENALTY= 93
HGA2   CG324C  NG2R52 CG2R52     0.1500  3   180.00 ! MOL-OP , FROM HGA3 CG334 NG2P1 CG2D1, PENALTY= 88
!HGA3   CG331  CG3C50 CG251O     0.1600  3     0.00 ! MOL-OP , FROM HGA3 CG331 CG3C51 CG3C52, PENALTY= 81
!HGA3   CG331  CG3C50 CG2R52     0.1600  3     0.00 ! MOL-OP , FROM HGA3 CG331 CG3C51 CG3C52, PENALTY= 80
!HGA3   CG331  CG3C50 CG2RX0     0.1600  3     0.00 ! MOL-OP , FROM HGA3 CG331 CG3C51 CG3C52, PENALTY= 80
!HGA3   CG331  CG3C50 CG331      0.1600  3     0.00 ! MOL-OP , FROM HGA3 CG331 CG3RC1 CG321, PENALTY= 22.9
!CG2R53 CG3C51 CG3C52 CG2R53     0.0000  3     0.00 ! MOL-OP , FROM CG2R52 CG3C52 CG3C52 NG3C51, PENALTY= 76
!CG2R53 CG3C51 CG3C52 HGA2       0.0000  3     0.00 ! MOL-OP , FROM CG2R53 CG3C52 CG3C52 HGA2, PENALTY= 4
!SG311  CG3C51 CG3C52 CG2R53     0.6000  3   180.00 ! MOL-OP , FROM CG2R51 CG3C52 CG3C54 NG3P2, PENALTY= 130
!SG311  CG3C51 CG3C52 HGA2       0.1500  3   180.00 ! MOL-OP , FROM NG321 CG3C51 CG3C52 HGA2, PENALTY= 111.2
!HGA1   CG3C51 CG3C52 CG2R53     0.0000  3     0.00 ! MOL-OP , FROM CG2R53 CG3C52 CG3C52 HGA2, PENALTY= 4
CG2R53 CG3C51 SG311  CG321C      0.2400  1   180.00 ! MOL-OP , FROM CG321C CG321C SG311 CG321, PENALTY= 156
CG2R53 CG3C51 SG311  CG321C      0.3700  3     0.00 ! MOL-OP , FROM CG321C CG321C SG311 CG321, PENALTY= 156
CG3C52 CG3C51 SG311  CG321C      0.2400  1   180.00 ! MOL-OP , FROM CG3C51 CG321C SG311 CG321, PENALTY= 85.4
CG3C52 CG3C51 SG311  CG321C      0.3700  3     0.00 ! MOL-OP , FROM CG3C51 CG321C SG311 CG321, PENALTY= 85.4
HGA1   CG3C51 SG311  CG321C      0.2800  3     0.00 ! MOL-OP , FROM HGA2 CG321C SG311 CG321, PENALTY= 65
CG331    CG321C    NG3CC0   CG25C0      2.500   1     180.0
CG331    CG321C    NG3CC0   CG25C0      1.500   2       0.0
CG331    CG321C    NG3CC0   CG25C0      0.500   3       0.0
CG331    CG321C    NG3CC0   CG2RX0      2.500   1     180.0
CG331    CG321C    NG3CC0   CG2RX0      1.500   2       0.0
CG331    CG321C    NG3CC0   CG2RX0      0.500   3       0.0
CG321C    NG3CC0   CG25C0   CG2DC0      8.000   2     180.0
CG321C    NG3CC0   CG25C0   CG3C50      4.000   2     180.0
CG321C    NG3CC0   CG2RX0   CG2R61      4.000   2     180.0
CG321C    NG3CC0   CG2RX0   CG2RX0      1.960   3       0.0
NG3CC0   CG321C    CG331    HGA3        0.160   3       0.0
NG3CC0   CG25C0   CG2DC0   HGA4        4.600   2     180.0
NG3CC0   CG25C0   CG2DC0   CG2DX1      4.600   2     180.0
NG3CC0   CG25C0   CG3C50   CG331       1.050   3     180.0
NG3CC0   CG25C0   CG3C50   CG2RX0      1.500   3     180.0
NG3CC0   CG2RX0   CG2R61   HGR61       0.000   2     180.0
NG3CC0   CG2RX0   CG2R61   CG2R61      6.000   2     180.0
NG3CC0   CG2RX0   CG2RX0   CG3C50      6.000   2     180.0
NG3CC0   CG2RX0   CG2RX0   CG2R61      6.000   2     180.0
CG2RX0   NG3CC0   CG321C    HGA2        0.000   2     180.0
CG2RX0   NG3CC0   CG25C0   CG2DC0      8.000   2     180.0
CG2RX0   NG3CC0   CG25C0   CG3C50      4.000   2     180.0
CG2R61   CG2RX0   NG3CC0   CG25C0      4.000   2     180.0
CG2RX0   CG2RX0   NG3CC0   CG25C0      1.960   3       0.0
CG25C0   NG3CC0   CG321C    HGA2        0.000   2     180.0
CG2RX0   CG2RX0   CG3C50   CG25C0      1.000   3     180.0
CG2R61   CG2RX0   CG3C50   CG25C0      0.900   3       0.0
CG2RX0   CG3C50   CG25C0   CG2DC0      1.500   3     180.0
CG3C50   CG25C0   CG2DC0   HGA4        4.600   2     180.0
CG3C50   CG25C0   CG2DC0   CG2DX1      0.560   1     180.0
CG3C50   CG25C0   CG2DC0   CG2DX1      7.000   2     180.0
CG331    CG3C50   CG25C0   CG2DC0      0.050   3     180.0
CG25C0   CG2DC0   CG2DX1   CG2DX2      0.500   1     180.0
CG25C0   CG2DC0   CG2DX1   CG2DX2      2.000   2       0.0
CG25C0   CG2DC0   CG2DX1   CG2DX2      1.000   3       0.0
CG25C0   CG2DC0   CG2DX1   HGA4        1.000   2     180.0
CG25C0   CG3C50   CG331    HGA3        0.160   3       0.0
CG2DC0   CG2DX1   CG2DX2   HGA4        5.200   2     180.0
CG2DC0   CG2DX1   CG2DX2   CG2DX3      0.450629006648000         1     180.0
CG2DC0   CG2DX1   CG2DX2   CG2DX3      2.641043552868000         2     180.0
CG2DC0   CG2DX1   CG2DX2   CG2DX3      0.861769220175000         3       0.0
CG2DC0   CG2DX1   CG2DX2   CG2DX3      1.500949642317000         4     180.0
CG2DC0   CG2DX1   CG2DX2   CG2DX3      0.793691385409000         6       0.0
CG2DX2   CG2DX1   CG2DC0   HGA4        1.000   2     180.0
HGA4     CG2DC0   CG2DX1   HGA4        0.000   2     180.0
CG2DX1   CG2DX2   CG2DX3   CG2DC4      1.363593668816000         1     180.0
CG2DX1   CG2DX2   CG2DX3   CG2DC4      6.361133295522000         2     180.0
CG2DX1   CG2DX2   CG2DX3   CG2DC4      1.755613604096000         3       0.0
CG2DX1   CG2DX2   CG2DX3   CG2DC4      0.134213746531000         4     180.0
CG2DX1   CG2DX2   CG2DX3   CG2DC4      0.660684482710000         6       0.0
CG2DX1   CG2DX2   CG2DX3   HGA4        1.000   2     180.0
CG2DX3   CG2DX2   CG2DX1   HGA4        5.200   2     180.0
!HGA4     CG2DX1   CG2DX2   HGA4        5.200   2     180.0
CG2DX2   CG2DX3   CG2DC4   HGA4        5.200   2     180.0
CG2DX2   CG2DX3   CG2DC4   CG2RX0      0.850477509167000         1     180.0
CG2DX2   CG2DX3   CG2DC4   CG2RX0      6.189340615463000         2     180.0
CG2DX2   CG2DX3   CG2DC4   CG2RX0      0.412476972591000         3       0.0
CG2DX2   CG2DX3   CG2DC4   CG2RX0      0.115289400462000         4     180.0
CG2DX2   CG2DX3   CG2DC4   CG2RX0      0.343714250210000         6       0.0
CG2DC4   CG2DX3   CG2DX2   HGA4        1.003895270911000         1     180.0
CG2DC4   CG2DX3   CG2DX2   HGA4        2.139361082534000         2       0.0
CG2DC4   CG2DX3   CG2DX2   HGA4        0.322293913034000         3     180.0
CG2DC4   CG2DX3   CG2DX2   HGA4        1.559417125974000         4     180.0
CG2DC4   CG2DX3   CG2DX2   HGA4        0.562657943159000         6       0.0
HGA4     CG2DX2   CG2DX3   HGA4        0.000   2     180.0
CG2DX3   CG2DC4   CG2RX0   NG2R52      1.519220181638000         1     180.0
CG2DX3   CG2DC4   CG2RX0   NG2R52      5.866814666257000         2     180.0
CG2DX3   CG2DC4   CG2RX0   NG2R52      0.734573523241000         3       0.0
CG2DX3   CG2DC4   CG2RX0   NG2R52      0.401141581775000         4     180.0
CG2DX3   CG2DC4   CG2RX0   NG2R52      0.146001237131000         6       0.0
CG2DX3   CG2DC4   CG2RX0   CG3C50      0.750   2     180.0
CG2DX3   CG2DC4   CG2RX0   CG3C50      0.190   4       0.0
CG2RX0   CG2DC4   CG2DX3   HGA4        5.200   2     180.0
HGA4     CG2DX3   CG2DC4   HGA4        5.200   2     180.0
CG2DC4   CG2RX0   NG2R52   CG324C       6.000   2     180.0
CG2DC4   CG2RX0   NG2R52   CG2RX0     12.000   2     180.0
CG2DC4   CG2RX0   CG3C50   CG331       0.050   3     180.0
CG2DC4   CG2RX0   CG3C50   CG2RX0      1.500   3     180.0
CG3C50   CG2RX0   CG2DC4   HGA4        0.600   2     180.0
NG2R52   CG2RX0   CG2DC4   HGA4        0.600   2     180.0
CG2RX0   NG2R52   CG324C    HGA2        0.150   3     180.0
CG2RX0   NG2R52   CG324C    CG321C       1.447367714024000         1       0.0
CG2RX0   NG2R52   CG324C    CG321C       0.187390769435000         2       0.0
CG2RX0   NG2R52   CG324C    CG321C       0.567138208158000         3       0.0
CG2RX0   NG2R52   CG324C    CG321C       0.554027237748000         4       0.0
CG2RX0   NG2R52   CG324C    CG321C       0.400048159098000         6       0.0
CG2RX0   NG2R52   CG2RX0   CG2R61      0.001477024546000         1       0.0
CG2RX0   NG2R52   CG2RX0   CG2R61      0.000193324405000         2     180.0
CG2RX0   NG2R52   CG2RX0   CG2R61      0.201205122398000         3     180.0
CG2RX0   NG2R52   CG2RX0   CG2R61      0.000155811920000         4     180.0
CG2RX0   NG2R52   CG2RX0   CG2R61      0.042470839460000         6       0.0
CG2RX0   NG2R52   CG2RX0   CG2RX0      0.060431365045000         1       0.0
CG2RX0   NG2R52   CG2RX0   CG2RX0      7.102825832673000         2     180.0
CG2RX0   NG2R52   CG2RX0   CG2RX0      0.472050589973000         3       0.0
CG2RX0   NG2R52   CG2RX0   CG2RX0      1.154248312983000         4       0.0
CG2RX0   NG2R52   CG2RX0   CG2RX0      0.086775688462000         6     180.0
CG2RX0   CG3C50   CG2RX0   CG2RX0      2.000   3     180.0
CG2RX0   CG3C50   CG2RX0   CG2R61      3.500   3       0.0
CG3C50   CG2RX0   NG2R52   CG324C       6.000   2     180.0
CG3C50   CG2RX0   NG2R52   CG2RX0      2.500   2     180.0
CG331    CG3C50   CG2RX0   NG2R52      2.800   3     180.0
CG2RX0   CG3C50   CG2RX0   NG2R52      3.500   3     180.0
NG3CC0   CG25C0   CG3C50   CG33C0    1.050000000000000   3     180.0
CG2RX0   CG2RX0   CG3C50   CG33C0    1.030000000000000   3     180.0
CG2R61   CG2RX0   CG3C50   CG33C0    3.867402766712000   1     180.0
CG2R61   CG2RX0   CG3C50   CG33C0    2.285797833956000   2     180.0
CG2R61   CG2RX0   CG3C50   CG33C0    0.906011527692000   3     180.0
CG2R61   CG2RX0   CG3C50   CG33C0    1.091279430824000   4     180.0
CG2R61   CG2RX0   CG3C50   CG33C0    0.297833099210000   6     180.0
CG2RX0   CG3C50   CG33C0   HGA3      0.160000000000000   3       0.0
CG331    CG3C50   CG33C0   HGA3      0.160000000000000   3       0.0
CG33C0   CG3C50   CG25C0   CG2DC0    0.050000000000000   3     180.0
CG33C0   CG3C50   CG331    HGA3      0.160000000000000   3       0.0
CG25C0   CG3C50   CG33C0   HGA3      0.160000000000000   3       0.0
CG2RX0   CG2RX0   CG2R61   CG2RC1    3.000000000000000   2     180.0
CG2RX0   CG2R61   CG2R61   CG2RC1    3.000000000000000   2     180.0
CG2R61   CG2R61   CG2RC1   CG2R61    3.100000000000000   2     180.0
CG2R61   CG2R61   CG2RC1   HGR61     4.200000000000000   2     180.0
CG2R61   CG2R61   SG3O1    OG2PC0    0.004000000000000   6       0.0
CG2R61   CG2RC1   CG2R61   HGR61     4.200000000000000   2     180.0
CG2R61   CG2RC1   CG2R61   CG2RX0    3.000000000000000   2     180.0
SG3O1    CG2R61   CG2RC1   CG2R61    3.100000000000000   2     180.0
SG3O1    CG2R61   CG2RC1   HGR61     2.400000000000000   2     180.0
OG2P1    SG3O1    CG2R61   CG2RC1    0.004000000000000   6       0.0
OG2PC0   SG3O1    CG2R61   CG2RC1    0.001973991936000   1       0.0
OG2PC0   SG3O1    CG2R61   CG2RC1    0.001221936473000   2     180.0
OG2PC0   SG3O1    CG2R61   CG2RC1    0.272002998501000   3     180.0
OG2PC0   SG3O1    CG2R61   CG2RC1    0.000448827674000   4       0.0
OG2PC0   SG3O1    CG2R61   CG2RC1    0.044958474616000   6       0.0
CG2RC1   CG2R61   CG2RX0   NG2R52    1.500000000000000   2     180.0
CG2RC1   CG2R61   CG2R61   HGR61     4.200000000000000   2     180.0
CG2RX0   CG2R61   CG2RC1   HGR61     3.000000000000000   2     180.0
HGR61    CG2RC1   CG2R61   HGR61     2.400000000000000   2     180.0
CG321C    CG321C    NG2R53   CG2RC2    0.078534769030000   1       0.0
CG321C    CG321C    NG2R53   CG2RC2    0.944338326903000   2       0.0
CG321C    CG321C    NG2R53   CG2RC2    0.076888062814000   3     180.0
CG321C    CG321C    NG2R53   CG2RC2    0.283661101378000   4       0.0
CG321C    CG321C    NG2R53   CG2RC2    0.035411607513000   6       0.0
CG321C    NG2R53   CG2RC2   OG2D1     2.500000000000000   2     180.0
CG321C    NG2R53   CG2RC2   CG3C51    0.400000000000000   2     180.0
NG2R53   CG2RC2   CG3C51   SG311     1.050000000000000   3     180.0
NG2R53   CG2RC2   CG3C51   HGA1      0.000000000000000   3     180.0
NG2R53   CG2RC2   CG3C51   CG3C52    1.050000000000000   3     180.0
CG2RC2   NG2R53   CG321C    HGA2      0.000000000000000   1       0.0
CG2RC2   NG2R53   CG2R53   CG3C52    0.500000000000000   2     180.0
CG2RC2   NG2R53   CG2R53   OG2D1     1.100000000000000   2     180.0
CG2RC2   CG3C51   SG311    CG321C       0.790522853566000         1     180.0
CG2RC2   CG3C51   SG311    CG321C       0.195911224709000         2       0.0
CG2RC2   CG3C51   SG311    CG321C       0.251392890913000         3       0.0
CG2RC2   CG3C51   SG311    CG321C       0.088215934284000         4       0.0
CG2RC2   CG3C51   SG311    CG321C       0.001991410563000         6       0.0
CG2RC2   CG3C51   CG3C52   CG2R53    0.000000000000000   3       0.0
CG2RC2   CG3C51   CG3C52   HGA2      0.000000000000000   3       0.0
OG2D1    CG2RC2   NG2R53   CG2R53    1.100000000000000   2     180.0
OG2D1    CG2RC2   CG3C51   SG311     0.080000000000000   3       0.0
OG2D1    CG2RC2   CG3C51   HGA1      0.000000000000000   3       0.0
OG2D1    CG2RC2   CG3C51   CG3C52    0.080000000000000   3       0.0
CG3C51   CG2RC2   NG2R53   CG2R53    0.500000000000000   2     180.0
NH1  CT1  CG321C  HGA2         0.2000  3     0.00 ! From X    CT1  CT2  X
NH1  CT1  CG321C  SG311        0.3400  1     0.00
NH1  CT1  CG321C  SG311        0.5000  2   180.00
NH1  CT1  CG321C  SG311        1.4300  3     0.00
H    NH1  CT1    CG321C      0.0000  1     0.00 ! ALLOW PEP
CG3C51   SG311    CG321C    CT1       0.538382400941000         1       0.0
CG3C51   SG311    CG321C    CT1       0.306720418940000         2       0.0
CG3C51   SG311    CG321C    CT1       0.619768402759000         3       0.0
CG3C51   SG311    CG321C    CT1       0.000355270155000         4       0.0
CG3C51   SG311    CG321C    CT1       0.037683105450000         6       0.0
HB1  CT1  CG321C  HGA2         0.2000  3     0.00 ! From X    CT1  CT2  X
HB1  CT1  CG321C  SG311        0.2000  3     0.00 ! From X    CT1  CT2  X
O    C    CT1    CG321C        1.4000  1     0.00 !   ALLOW PEP
HGA2 CG321C  CT1  C            0.2000  3     0.00 ! From X    CT1  CT2  X
C    CT1  CG321C  SG311        0.2400  1   180.00
C    CT1  CG321C  SG311        0.7500  2   180.00
C    CT1  CG321C  SG311        1.3500  3   180.00
CG321C  CT1  NH1  C            1.8000  1     0.00 ! ALLOW PEP
HGA2   CG321C  CT1  CC        0.2000  3     0.00 ! From X    CT1  CT2  X
CC    CT1  CG321C  SG311        0.2400  1   180.00
CC    CT1  CG321C  SG311        0.7500  2   180.00
CC    CT1  CG321C  SG311        1.3500  3   180.00
NH1   C    CT1  CG321C      0.0000  1     0.00 !   ALLOW PEP
NH3   CT1  CG321C  HGA2      0.2000  3     0.00 ! From X    CT1  CT2  X
NH3  CT1  CG321C  SG311        0.3400  1     0.00
NH3  CT1  CG321C  SG311        0.5000  2   180.00
NH3  CT1  CG321C  SG311        1.4300  3     0.00
!! Huan - dihe param for cy5r - end

!! Huan - dihe param for cy5s - begin
!CG2DX2  CG2DX1  CG2DX1  HGA4       5.2000         2      180.0
!HGA4    CG2DX1  CG2DX1  HGA4       5.2000         2      180.0
!CG2DX1  CG2DX1  CG2DX2  CG2DX2     0.5000         1      180.0
!CG2DX1  CG2DX1  CG2DX2  CG2DX2     2.0000         2        0.0
!CG2DX1  CG2DX1  CG2DX2  CG2DX2     1.0000         3        0.0
!CG2DX1  CG2DX1  CG2DX2  HGA4       1.0000         2      180.0
!HGA4    CG2DX1  CG2DX2  CG2DX2     1.0000         2      180.0
!HGA4    CG2DX1  CG2DX2  HGA4       0.0000         2      180.0
!CG2DX1  CG2DX2  CG2DX2  CG2DX1     0.5600         1      180.0
!CG2DX1  CG2DX2  CG2DX2  CG2DX1     7.0000         2      180.0
!CG2DX1  CG2DX2  CG2DX2  HGA4       5.2000         2      180.0
!HGA4    CG2DX2  CG2DX2  HGA4       5.2000         2      180.0
CG321D    CG321D    CG2O1    NG2S1       0.723243027625000         1       0.0
CG321D    CG321D    CG2O1    NG2S1       0.296657186862000         2     180.0
CG321D    CG321D    CG2O1    NG2S1       0.186593175372000         3     180.0
CG321D    CG321D    CG2O1    NG2S1       0.023380787507000         4       0.0
CG321D    CG321D    CG2O1    NG2S1       0.063454717210000         6       0.0
NG2S1   CG2O1   CG321D   HGA2       0.0000         3        0.0
OG2D1   CG2O1   CG321D   CG321D      0.0500         6      180.0
OG2D1   CG2O1   CG321D   HGA2       0.0000         3      180.0
CG321D    CG2O1    NG2S1    CG321D       2.301756073197000         1       0.0
CG321D    CG2O1    NG2S1    CG321D       1.828262080358000         2     180.0
CG321D    CG2O1    NG2S1    CG321D       0.862663196067000         3       0.0
CG321D    CG2O1    NG2S1    CG321D       0.197891613417000         4       0.0
CG321D    CG2O1    NG2S1    CG321D       0.074209457918000         6     180.0
CG321D   CG2O1   NG2S1   HGP1       2.5000         2      180.0
OG2D1   CG2O1   NG2S1   CG321D      2.5000         2      180.0
!CG2R61  CG2R61  CG2R61  CG2RX0     3.0000         2      180.0
!CG2RX0  CG2R61  CG2R61  HGR61      3.0000         2      180.0
!CG2R61  CG2R61  CG2RX0  CG2RX0     3.0000         2      180.0
!CG2R61  CG2R61  CG2RX0  NG3C51     6.0000         2      180.0
!HGR61   CG2R61  CG2RX0  CG2RX0     3.0000         2      180.0
!HGR61   CG2R61  CG2RX0  NG3C51     0.0000         2      180.0
!CG2R61  CG2RX0  CG2RX0  CG2R61     3.0000         2      180.0
!CG2R61  CG2RX0  CG2RX0  NG3C51     6.0000         2      180.0
CG2O1   CG321D   CG321D   HGA2       0.1950         3        0.0
CG321D    CG321D    CG321D    CG321D       0.678918975832000         1       0.0
CG321D    CG321D    CG321D    CG321D       0.155295246442000         2       0.0
CG321D    CG321D    CG321D    CG321D       0.035809538153000         3     180.0
CG321D    CG321D    CG321D    CG321D       0.155974001802000         4       0.0
CG321D    CG321D    CG321D    CG321D       0.112500000000000         5       0.0
CG321D    CG321D    CG321D    CG321D       0.044722768842000         6     180.0
CG324D    CG321D    CG321D    CG321D       0.667030386344000         1       0.0
CG324D    CG321D    CG321D    CG321D       0.426823653423000         2     180.0
CG324D    CG321D    CG321D    CG321D       0.260166812599000         3     180.0
CG324D    CG321D    CG321D    CG321D       0.028706863550000         4     180.0
CG324D    CG321D    CG321D    CG321D       0.085359013555000         6       0.0
CG321D   CG321D   CG321D   HGA2       0.1950         3        0.0
CG324D   CG321D   CG321D   HGA2       0.1950         3        0.0
NG2S1   CG321D   CG321D   HGA2       0.1950         3        0.0
HGA2    CG321D   CG321D   HGA2       0.2200         3        0.0
CG321D   CG321D   CG324D   HGA2       0.1950         3        0.0
HGA2    CG321D   CG324D   HGA2       0.1950         3        0.0
SG311   CG321D   CG331   HGA3       0.1600         3        0.0
HGA2    CG321D   CG331   HGA3       0.1600         3        0.0
CG2O1    NG2S1    CG321D    CG321D       0.486224638384000         1       0.0
CG2O1    NG2S1    CG321D    CG321D       0.723600587079000         2       0.0
CG2O1    NG2S1    CG321D    CG321D       0.231771816952000         3     180.0
CG2O1    NG2S1    CG321D    CG321D       0.268351331806000         4       0.0
CG2O1    NG2S1    CG321D    CG321D       0.071532242436000         6       0.0
CG321D   CG321D   NG2S1   HGP1       0.0000         1        0.0
HGA2    CG321D   NG2S1   CG2O1      0.0000         3        0.0
HGA2    CG321D   NG2S1   HGP1       0.0000         3        0.0
!CG3C50 CG251O CG2DX1 CG2DX2     0.5600  1   180.00 ! MOL-OP , FROM CG2DX2 CG2DX1 CG2DX1 CG321, PENALTY= 255
!CG3C50 CG251O CG2DX1 CG2DX2     7.0000  2   180.00 ! MOL-OP , FROM CG2DX2 CG2DX1 CG2DX1 CG321, PENALTY= 255
!CG3C50 CG251O CG2DX1 HGA4       4.6000  2   180.00 ! MOL-OP , FROM NG2R53 CG251O CG2DX3 HGA5, PENALTY= 117.5
!NG3C51 CG251O CG2DX1 CG2DX2     4.6000  2   180.00 ! MOL-OP , FROM NG2R53 CG251O CG2DX3 HGA5, PENALTY= 255
!NG3C51 CG251O CG2DX1 HGA4       4.6000  2   180.00 ! MOL-OP , FROM NG2R53 CG251O CG2DX3 HGA5, PENALTY= 114
!CG2DX1 CG251O CG3C50 CG2RX0     1.5000  3   180.00 ! MOL-OP , FROM CG2R51 CG2R51 CG3C52 CG2RX0, PENALTY= 146.5
!CG2DX1 CG251O CG3C50 CG331      0.0500  3   180.00 ! MOL-OP , FROM CG2R51 CG2R51 CG3C52 CG3C52, PENALTY= 177.5
!NG3C51 CG251O CG3C50 CG2RX0     1.5000  3   180.00 ! MOL-OP , FROM CG2R51 CG2R51 CG3C52 CG2RX0, PENALTY= 175.5
!NG3C51 CG251O CG3C50 CG331      1.0500  3   180.00 ! MOL-OP , FROM NG2R53 CG2R53 CG3C52 CG3C52, PENALTY= 189
!CG2DX1 CG251O NG3C51 CG2RX0     8.0000  2   180.00 ! MOL-OP , FROM CG2R51 CG2R51 NG3C51 CG3C52, PENALTY= 210.5
CG2DX1 CG251O NG3C51 CG321D      8.0000  2   180.00 ! MOL-OP , FROM CG2R51 CG2R51 NG3C51 CG3C52, PENALTY= 167.5
!CG3C50 CG251O NG3C51 CG2RX0     4.0000  2   180.00 ! MOL-OP , FROM NG2R50 CG2R53 NG3C51 CG3C52, PENALTY= 232.5
CG3C50 CG251O NG3C51 CG321D      4.0000  2   180.00 ! MOL-OP , FROM NG2R50 CG2R53 NG3C51 CG3C52, PENALTY= 189.5
!CG2DX2 CG2DX1 CG2DX1 CG2R52     0.5600  1   180.00 ! MOL-OP , FROM CG2DX2 CG2DX1 CG2DX1 CG2DX2, PENALTY= 22.5
!CG2DX2 CG2DX1 CG2DX1 CG2R52     7.0000  2   180.00 ! MOL-OP , FROM CG2DX2 CG2DX1 CG2DX1 CG2DX2, PENALTY= 22.5
!CG2R52 CG2DX1 CG2DX1 HGA4       5.2000  2   180.00 ! MOL-OP , FROM CG2DX2 CG2DX1 CG2DX1 HGA4, PENALTY= 22.5
!CG251O CG2DX1 CG2DX2 CG2DX2     0.5000  1   180.00 ! MOL-OP , FROM CG2DX1 CG2DX1 CG2DX2 CG2DX2, PENALTY= 23.5
!CG251O CG2DX1 CG2DX2 CG2DX2     2.0000  2     0.00 ! MOL-OP , FROM CG2DX1 CG2DX1 CG2DX2 CG2DX2, PENALTY= 23.5
!CG251O CG2DX1 CG2DX2 CG2DX2     1.0000  3     0.00 ! MOL-OP , FROM CG2DX1 CG2DX1 CG2DX2 CG2DX2, PENALTY= 23.5
!CG251O CG2DX1 CG2DX2 HGA4       1.0000  2   180.00 ! MOL-OP , FROM CG2DX1 CG2DX1 CG2DX2 HGA4, PENALTY= 23.5
!CG2DX1 CG2DX1 CG2R52 CG3C50     0.7500  2   180.00 ! MOL-OP , FROM CG2DX3 CG2DX1 CG2R61 CG2R61, PENALTY= 142
!CG2DX1 CG2DX1 CG2R52 CG3C50     0.1900  4     0.00 ! MOL-OP , FROM CG2DX3 CG2DX1 CG2R61 CG2R61, PENALTY= 142
!CG2DX1 CG2DX1 CG2R52 NG2R52     0.7500  2   180.00 ! MOL-OP , FROM CG2DX3 CG2DX1 CG2R61 CG2R61, PENALTY= 133.5
!CG2DX1 CG2DX1 CG2R52 NG2R52     0.1900  4     0.00 ! MOL-OP , FROM CG2DX3 CG2DX1 CG2R61 CG2R61, PENALTY= 133.5
!HGA4   CG2DX1 CG2R52 CG3C50     0.6000  2   180.00 ! MOL-OP , FROM HGA4 CG2DX1 CG2R61 CG2R61, PENALTY= 138.5
!HGA4   CG2DX1 CG2R52 NG2R52     0.6000  2   180.00 ! MOL-OP , FROM HGA4 CG2DX1 CG2R61 CG2R61, PENALTY= 130
!CG2DX1 CG2R52 CG3C50 CG2RX0     1.5000  3   180.00 ! MOL-OP , FROM CG2R51 CG2R51 CG3C52 CG2RX0, PENALTY= 77.5
!CG2DX1 CG2R52 CG3C50 CG331      0.0500  3   180.00 ! MOL-OP , FROM CG2R51 CG2R51 CG3C52 CG3C52, PENALTY= 108.5
!NG2R52 CG2R52 CG3C50 CG2RX0     3.5000  3   180.00 ! MOL-OP , FROM NG2R50 CG2R52 CG3C52 CG2RX0, PENALTY= 42
!NG2R52 CG2R52 CG3C50 CG331      2.8000  3   180.00 ! MOL-OP , FROM NG2R50 CG2R52 CG3C52 CG3C52, PENALTY= 73
!CG2DX1 CG2R52 NG2R52 CG2RX0    12.0000  2   180.00 ! MOL-OP , FROM CG2R51 CG2R51 NG2R52 CG2R53, PENALTY= 71.5
CG2DX1 CG2R52 NG2R52 CG324D      6.0000  2   180.00 ! MOL-OP , FROM CG2R51 CG2R52 NG2R52 CG3C54, PENALTY= 88.7
!CG3C50 CG2R52 NG2R52 CG2RX0     2.5000  2   180.00 ! MOL-OP , FROM CG321D CG2R51 NG2R52 CG2R53, PENALTY= 39
CG3C50 CG2R52 NG2R52 CG324D      6.0000  2   180.00 ! MOL-OP , FROM CG2R51 CG2R52 NG2R52 CG3C54, PENALTY= 121.2
!NG2R53 CG2R53 CG3C51 CG3C52     1.0500  3   180.00 ! MOL-OP , FROM NG2R53 CG2R53 CG3C52 CG3C52, PENALTY= 4
!NG2R53 CG2R53 CG3C51 SG311      1.0500  3   180.00 ! MOL-OP , FROM NG2R53 CG2R53 CG3C52 CG3C52, PENALTY= 140
!NG2R53 CG2R53 CG3C51 HGA1       0.0000  3   180.00 ! MOL-OP , FROM NG2R53 CG2R53 CG3C52 HGA2, PENALTY= 4
!OG2D1  CG2R53 CG3C51 CG3C52     0.0800  3     0.00 ! MOL-OP , FROM OG2D1 CG2R53 CG3C52 CG3C52, PENALTY= 4
!OG2D1  CG2R53 CG3C51 SG311      0.0800  3     0.00 ! MOL-OP , FROM OG2D1 CG2R53 CG3C52 CG3C52, PENALTY= 140
!OG2D1  CG2R53 CG3C51 HGA1       0.0000  3     0.00 ! MOL-OP , FROM OG2D1 CG2R53 CG3C52 HGA2, PENALTY= 4
!NG2R53 CG2R53 CG3C52 CG3C51     1.0500  3   180.00 ! MOL-OP , FROM NG2R53 CG2R53 CG3C52 CG3C52, PENALTY= 0.4
!OG2D1  CG2R53 CG3C52 CG3C51     0.0800  3     0.00 ! MOL-OP , FROM OG2D1 CG2R53 CG3C52 CG3C52, PENALTY= 0.4
!CG3C51 CG2R53 NG2R53 CG2R53     0.5000  2   180.00 ! MOL-OP , FROM NG2R53 CG2R53 NG2R53 CG2R53, PENALTY= 87.5
CG3C51 CG2R53 NG2R53 CG321D      0.4000  2   180.00 ! MOL-OP , FROM CG3C52 CG2R53 NG2R53 CG3C52, PENALTY= 31.4
!CG3C52 CG2R53 NG2R53 CG2R53     0.5000  2   180.00 ! MOL-OP , FROM NG2R53 CG2R53 NG2R53 CG2R53, PENALTY= 87.5
CG3C52 CG2R53 NG2R53 CG321D      0.4000  2   180.00 ! MOL-OP , FROM CG3C52 CG2R53 NG2R53 CG3C52, PENALTY= 31
OG2D1  CG2R53 NG2R53 CG321D      2.5000  2   180.00 ! MOL-OP , FROM OG2D1 CG2R53 NG2R53 CG311, PENALTY= 0.6
!CG2RX0 CG2R61 CG2R61 SG3O1      3.1000  2   180.00 ! MOL-OP , FROM CG2R61 CG2R61 CG2R61 SG3O1, PENALTY= 1.5
!CG2R61 CG2R61 CG2RX0 CG3C50     0.0000  2   180.00 ! MOL-OP , FROM CG2R61 CG2R61 CG2RX0 CG3C52, PENALTY= 1.2
!CG2R61 CG2R61 CG2RX0 NG2R52     1.5000  2   180.00 ! MOL-OP , FROM CG2R61 CG2R61 CG2RX0 NG2R50, PENALTY= 32
!HGR61  CG2R61 CG2RX0 CG3C50     0.0000  2   180.00 ! MOL-OP , FROM HGR61 CG2R61 CG2RX0 CG3C52, PENALTY= 1.2
!HGR61  CG2R61 CG2RX0 NG2R52     0.8000  2   180.00 ! MOL-OP , FROM HGR61 CG2R61 CG2RX0 NG2R50, PENALTY= 32
!CG2R61 CG2RX0 CG2RX0 CG3C50     6.5000  2   180.00 ! MOL-OP , FROM CG2R61 CG2RX0 CG2RX0 CG3C52, PENALTY= 1.2
!CG2R61 CG2RX0 CG2RX0 NG2R52     1.5000  2   180.00 ! MOL-OP , FROM CG2R61 CG2RX0 CG2RX0 NG2R50, PENALTY= 32
!CG3C50 CG2RX0 CG2RX0 NG2R52     6.5000  2   180.00 ! MOL-OP , FROM CG3C52 CG2RX0 CG2RX0 NG2R50, PENALTY= 33.2
!CG3C50 CG2RX0 CG2RX0 NG3C51     6.0000  2   180.00 ! MOL-OP , FROM CG3C52 CG2RX0 CG2RX0 NG3C51, PENALTY= 1.2
!CG2R61 CG2RX0 CG3C50 CG251O     0.9000  3     0.00 ! MOL-OP , FROM CG2R61 CG2RX0 CG3C52 CG2R51, PENALTY= 14
!CG2R61 CG2RX0 CG3C50 CG2R52     3.5000  3     0.00 ! MOL-OP , FROM CG2R61 CG2RX0 CG3C52 CG2R52, PENALTY= 10
!CG2R61 CG2RX0 CG3C50 CG331      3.0000  2   180.00 ! MOL-OP , FROM CG2R61 CG2RX0 CG3C52 CG3C52, PENALTY= 41
!CG2RX0 CG2RX0 CG3C50 CG251O     1.0000  3   180.00 ! MOL-OP , FROM CG2RX0 CG2RX0 CG3C52 CG2R51, PENALTY= 14
!CG2RX0 CG2RX0 CG3C50 CG2R52     2.0000  3   180.00 ! MOL-OP , FROM CG2RX0 CG2RX0 CG3C52 CG2R52, PENALTY= 10
!CG2RX0 CG2RX0 CG3C50 CG331      1.0300  3   180.00 ! MOL-OP , FROM CG2RX0 CG2RX0 CG3C52 CG3C52, PENALTY= 41
!CG2R61 CG2RX0 NG2R52 CG2R52    12.0000  2   180.00 ! MOL-OP , FROM CG2R51 CG2R51 NG2R52 CG2R53, PENALTY= 80
CG2R61 CG2RX0 NG2R52 CG324D      6.0000  2   180.00 ! MOL-OP , FROM CG2R51 CG2R52 NG2R52 CG3C54, PENALTY= 110.2
!CG2RX0 CG2RX0 NG2R52 CG2R52    12.0000  2   180.00 ! MOL-OP , FROM CG2R51 CG2R51 NG2R52 CG2R53, PENALTY= 52
CG2RX0 CG2RX0 NG2R52 CG324D      6.0000  2   180.00 ! MOL-OP , FROM CG2R51 CG2R52 NG2R52 CG3C54, PENALTY= 82.2
!CG2R61 CG2RX0 NG3C51 CG251O     4.0000  2   180.00 ! MOL-OP , FROM CG2R61 CG2RX0 NG3C51 CG3C52, PENALTY= 75
CG2R61 CG2RX0 NG3C51 CG321D      4.0000  2   180.00 ! MOL-OP , FROM CG2R61 CG2RX0 NG3C51 CG3C52, PENALTY= 31
!CG2RX0 CG2RX0 NG3C51 CG251O     1.9600  3     0.00 ! MOL-OP , FROM CG2RX0 CG2RX0 NG3C51 CG3C52, PENALTY= 75
CG2RX0 CG2RX0 NG3C51 CG321D      1.9600  3     0.00 ! MOL-OP , FROM CG2RX0 CG2RX0 NG3C51 CG3C52, PENALTY= 31
CG321D    CG321D    CG321D    CG2O1       1.782596173733000         1       0.0
CG321D    CG321D    CG321D    CG2O1       0.531858316677000         2       0.0
CG321D    CG321D    CG321D    CG2O1       1.141735865236000         3     180.0
CG321D    CG321D    CG321D    CG2O1       0.056734363902000         4       0.0
CG321D    CG321D    CG321D    CG2O1       0.096996596535000         6       0.0
NG2S1    CG321D    CG321D    NG2R53      0.540995491506000         1       0.0
NG2S1    CG321D    CG321D    NG2R53      0.127820548176000         2       0.0
NG2S1    CG321D    CG321D    NG2R53      0.147148345316000         3     180.0
NG2S1    CG321D    CG321D    NG2R53      0.088112733367000         4       0.0
NG2S1    CG321D    CG321D    NG2R53      0.153102177025000         6     180.0
NG2R53 CG321D  CG321D  HGA2       0.1950  3     0.00 ! MOL-OP , FROM NG2S1 CG321D CG321D HGA2, PENALTY= 1
NG2R52   CG324D    CG321D    CG321D       0.795478523103000         1       0.0
NG2R52   CG324D    CG321D    CG321D       0.209706597656000         2     180.0
NG2R52   CG324D    CG321D    CG321D       0.482692091947000         3     180.0
NG2R52   CG324D    CG321D    CG321D       0.109266269424000         4     180.0
NG2R52   CG324D    CG321D    CG321D       0.005553782514000         6       0.0
HGA2   CG321D  CG324D  NG2R52     0.1950  3     0.00 ! MOL-OP , FROM HGA2 CG321D CG324D NG2P1, PENALTY= 2
NG3C51 CG321D  CG331  HGA3       0.1600  3     0.00 ! MOL-OP , FROM NG311 CG321D CG331 HGA3, PENALTY= 3
CG321D  CG321D  NG2R53 CG2R53     0.0000  1     0.00 ! MOL-OP , FROM CG321D CG311 NG2R53 CG2R53, PENALTY= 4
HGA2   CG321D  NG2R53 CG2R53     0.0000  1     0.00 ! MOL-OP , FROM HGA1 CG311 NG2R53 CG2R53, PENALTY= 4.1
CG331  CG321D  NG3C51 CG251O     2.5000  1   180.00 ! MOL-OP , FROM NG311 CG321D NG311 CG2R61, PENALTY= 89
CG331  CG321D  NG3C51 CG251O     1.5000  2     0.00 ! MOL-OP , FROM NG311 CG321D NG311 CG2R61, PENALTY= 89
CG331  CG321D  NG3C51 CG251O     0.5000  3     0.00 ! MOL-OP , FROM NG311 CG321D NG311 CG2R61, PENALTY= 89
CG331  CG321D  NG3C51 CG2RX0     2.5000  1   180.00 ! MOL-OP , FROM NG311 CG321D NG311 CG2R61, PENALTY= 81
CG331  CG321D  NG3C51 CG2RX0     1.5000  2     0.00 ! MOL-OP , FROM NG311 CG321D NG311 CG2R61, PENALTY= 81
CG331  CG321D  NG3C51 CG2RX0     0.5000  3     0.00 ! MOL-OP , FROM NG311 CG321D NG311 CG2R61, PENALTY= 81
HGA2   CG321D  NG3C51 CG251O     0.0000  3   180.00 ! MOL-OP , FROM HGA2 CG321D NG311 CG2R61, PENALTY= 49.5
HGA2   CG321D  NG3C51 CG2RX0     0.0000  3   180.00 ! MOL-OP , FROM HGA2 CG321D NG311 CG2R61, PENALTY= 41.5
CG3C51   SG311    CG321D    CG331       0.538382400941000         1       0.0
CG3C51   SG311    CG321D    CG331       0.306720418940000         2       0.0
CG3C51   SG311    CG321D    CG331       0.619768402759000         3       0.0
CG3C51   SG311    CG321D    CG331       0.000355270155000         4       0.0
CG3C51   SG311    CG321D    CG331       0.037683105450000         6       0.0
HGA2   CG321D  SG311  CG3C51     0.2800  3     0.00 ! MOL-OP , FROM HGA2 CG321D SG311 CG321, PENALTY= 10
CG321D  CG324D  NG2R52 CG2R52     0.0000  6   180.00 ! MOL-OP , FROM CG321D CG324D NG2P1 CG2N1, PENALTY= 93
CG321D  CG324D  NG2R52 CG2RX0     0.0000  6   180.00 ! MOL-OP , FROM CG321D CG324D NG2P1 CG2N1, PENALTY= 93
HGA2   CG324D  NG2R52 CG2R52     0.1500  3   180.00 ! MOL-OP , FROM HGA3 CG334 NG2P1 CG2D1, PENALTY= 88
HGA2   CG324D  NG2R52 CG2RX0     0.1500  3   180.00 ! MOL-OP , FROM HGA3 CG334 NG2P1 CG2D1, PENALTY= 88
!HGA3   CG331  CG3C50 CG251O     0.1600  3     0.00 ! MOL-OP , FROM HGA3 CG331 CG3C51 CG3C52, PENALTY= 81
!HGA3   CG331  CG3C50 CG2R52     0.1600  3     0.00 ! MOL-OP , FROM HGA3 CG331 CG3C51 CG3C52, PENALTY= 80
!HGA3   CG331  CG3C50 CG2RX0     0.1600  3     0.00 ! MOL-OP , FROM HGA3 CG331 CG3C51 CG3C52, PENALTY= 80
!HGA3   CG331  CG3C50 CG331      0.1600  3     0.00 ! MOL-OP , FROM HGA3 CG331 CG3RC1 CG321, PENALTY= 22.9
!CG2R53 CG3C51 CG3C52 CG2R53     0.0000  3     0.00 ! MOL-OP , FROM CG2R52 CG3C52 CG3C52 NG3C51, PENALTY= 76
!CG2R53 CG3C51 CG3C52 HGA2       0.0000  3     0.00 ! MOL-OP , FROM CG2R53 CG3C52 CG3C52 HGA2, PENALTY= 4
!SG311  CG3C51 CG3C52 CG2R53     0.6000  3   180.00 ! MOL-OP , FROM CG2R51 CG3C52 CG3C54 NG3P2, PENALTY= 130
!SG311  CG3C51 CG3C52 HGA2       0.1500  3   180.00 ! MOL-OP , FROM NG321 CG3C51 CG3C52 HGA2, PENALTY= 111.2
!HGA1   CG3C51 CG3C52 CG2R53     0.0000  3     0.00 ! MOL-OP , FROM CG2R53 CG3C52 CG3C52 HGA2, PENALTY= 4
CG2R53 CG3C51 SG311  CG321D      0.2400  1   180.00 ! MOL-OP , FROM CG321D CG321D SG311 CG321, PENALTY= 156
CG2R53 CG3C51 SG311  CG321D      0.3700  3     0.00 ! MOL-OP , FROM CG321D CG321D SG311 CG321, PENALTY= 156
CG3C52 CG3C51 SG311  CG321D      0.2400  1   180.00 ! MOL-OP , FROM CG3C51 CG321D SG311 CG321, PENALTY= 85.4
CG3C52 CG3C51 SG311  CG321D      0.3700  3     0.00 ! MOL-OP , FROM CG3C51 CG321D SG311 CG321, PENALTY= 85.4
HGA1   CG3C51 SG311  CG321D      0.2800  3     0.00 ! MOL-OP , FROM HGA2 CG321D SG311 CG321, PENALTY= 65
CG331    CG321D    NG3CD0   CG25D0      2.500   1     180.0
CG331    CG321D    NG3CD0   CG25D0      1.500   2       0.0
CG331    CG321D    NG3CD0   CG25D0      0.500   3       0.0
CG331    CG321D    NG3CD0   CG2RX0      2.500   1     180.0
CG331    CG321D    NG3CD0   CG2RX0      1.500   2       0.0
CG331    CG321D    NG3CD0   CG2RX0      0.500   3       0.0
CG321D    NG3CD0   CG25D0   CG2DD0      8.000   2     180.0
CG321D    NG3CD0   CG25D0   CG3C50      4.000   2     180.0
CG321D    NG3CD0   CG2RX0   CG2R61      4.000   2     180.0
CG321D    NG3CD0   CG2RX0   CG2RX0      1.960   3       0.0
NG3CD0   CG321D    CG331    HGA3        0.160   3       0.0
NG3CD0   CG25D0   CG2DD0   HGA4        4.600   2     180.0
NG3CD0   CG25D0   CG2DD0   CG2DD1      4.600   2     180.0
NG3CD0   CG25D0   CG3C50   CG331       1.050   3     180.0
NG3CD0   CG25D0   CG3C50   CG2RX0      1.500   3     180.0
NG3CD0   CG2RX0   CG2R61   HGR61       0.000   2     180.0
NG3CD0   CG2RX0   CG2R61   CG2R61      6.000   2     180.0
NG3CD0   CG2RX0   CG2RX0   CG3C50      6.000   2     180.0
NG3CD0   CG2RX0   CG2RX0   CG2R61      6.000   2     180.0
CG2RX0   NG3CD0   CG321D    HGA2        0.000   2     180.0
CG2RX0   NG3CD0   CG25D0   CG2DD0      8.000   2     180.0
CG2RX0   NG3CD0   CG25D0   CG3C50      4.000   2     180.0
CG2R61   CG2RX0   NG3CD0   CG25D0      4.000   2     180.0
CG2RX0   CG2RX0   NG3CD0   CG25D0      1.960   3       0.0
CG25D0   NG3CD0   CG321D    HGA2        0.000   2     180.0
CG2RX0   CG2RX0   CG3C50   CG25D0      1.000   3     180.0
CG2R61   CG2RX0   CG3C50   CG25D0      0.900   3       0.0
CG2RX0   CG3C50   CG25D0   CG2DD0      1.500   3     180.0
CG3C50   CG25D0   CG2DD0   HGA4        4.600   2     180.0
CG3C50   CG25D0   CG2DD0   CG2DD1      0.560   1     180.0
CG3C50   CG25D0   CG2DD0   CG2DD1      7.000   2     180.0
CG331    CG3C50   CG25D0   CG2DD0      0.050   3     180.0
CG25D0   CG2DD0   CG2DD1   CG2DD2      0.500   1     180.0
CG25D0   CG2DD0   CG2DD1   CG2DD2      2.000   2       0.0
CG25D0   CG2DD0   CG2DD1   CG2DD2      1.000   3       0.0
CG25D0   CG2DD0   CG2DD1   HGA4        1.000   2     180.0
CG25D0   CG3C50   CG331    HGA3        0.160   3       0.0
CG2DD0   CG2DD1   CG2DD2   HGA4        5.200   2     180.0
CG2DD0   CG2DD1   CG2DD2   CG2DD3      0.469151265202000         1     180.0
CG2DD0   CG2DD1   CG2DD2   CG2DD3      2.660708635880000         2     180.0
CG2DD0   CG2DD1   CG2DD2   CG2DD3      0.868854274802000         3       0.0
CG2DD0   CG2DD1   CG2DD2   CG2DD3      1.500421056088000         4     180.0
CG2DD0   CG2DD1   CG2DD2   CG2DD3      0.794720669254000         6       0.0
CG2DD2   CG2DD1   CG2DD0   HGA4        1.000   2     180.0
HGA4     CG2DD0   CG2DD1   HGA4        0.000   2     180.0
CG2DD1   CG2DD2   CG2DD3   CG2DD4      0.926766050351000         1     180.0
CG2DD1   CG2DD2   CG2DD3   CG2DD4      6.147195577598000         2     180.0
CG2DD1   CG2DD2   CG2DD3   CG2DD4      1.234414650066000         3     180.0
CG2DD1   CG2DD2   CG2DD3   CG2DD4      0.379140459800000         4     180.0
CG2DD1   CG2DD2   CG2DD3   CG2DD4      0.185940813683000         6       0.0
CG2DD1   CG2DD2   CG2DD3   HGA4        1.000   2     180.0
CG2DD3   CG2DD2   CG2DD1   HGA4        5.200   2     180.0
HGA4     CG2DD1   CG2DD2   HGA4        5.200   2     180.0
CG2DD2   CG2DD3   CG2DD4   HGA4        5.200   2     180.0
CG2DD2   CG2DD3   CG2DD4   CG2RD0      0.722423638374000         1     180.0
CG2DD2   CG2DD3   CG2DD4   CG2RD0      7.113582597749000         2     180.0
CG2DD2   CG2DD3   CG2DD4   CG2RD0      0.323070279072000         3       0.0
CG2DD2   CG2DD3   CG2DD4   CG2RD0      0.630528071593000         4       0.0
CG2DD2   CG2DD3   CG2DD4   CG2RD0      0.028915871987000         6     180.0
CG2DD4   CG2DD3   CG2DD2   HGA4        1.000   2     180.0
HGA4     CG2DD2   CG2DD3   HGA4        0.000   2     180.0
CG2DD3   CG2DD4   CG2RD0   NG2R52      0.125038953233000         1     180.0
CG2DD3   CG2DD4   CG2RD0   NG2R52      6.253917403961000         2     180.0
CG2DD3   CG2DD4   CG2RD0   NG2R52      0.271267818618000         3     180.0
CG2DD3   CG2DD4   CG2RD0   NG2R52      0.361665732389000         4       0.0
CG2DD3   CG2DD4   CG2RD0   NG2R52      0.280404871509000         6     180.0
CG2DD3   CG2DD4   CG2RD0   CG3C50      0.750   2     180.0
CG2DD3   CG2DD4   CG2RD0   CG3C50      0.190   4       0.0
CG2RD0   CG2DD4   CG2DD3   HGA4        5.200   2     180.0
HGA4     CG2DD3   CG2DD4   HGA4        5.200   2     180.0
CG2DD4   CG2RD0   NG2R52   CG324D       6.000   2     180.0
CG2DD4   CG2RD0   NG2R52   CG2RX0     12.000   2     180.0
CG2DD4   CG2RD0   CG3C50   CG331       0.050   3     180.0
CG2DD4   CG2RD0   CG3C50   CG2RX0      1.500   3     180.0
CG3C50   CG2RD0   CG2DD4   HGA4        0.600   2     180.0
NG2R52   CG2RD0   CG2DD4   HGA4        0.600   2     180.0
CG2RD0   NG2R52   CG324D    HGA2        0.150   3     180.0
CG2RD0   NG2R52   CG324D    CG321D       0.860558861137000         1       0.0
CG2RD0   NG2R52   CG324D    CG321D       0.268348181450000         2     180.0
CG2RD0   NG2R52   CG324D    CG321D       0.242200826825000         3       0.0
CG2RD0   NG2R52   CG324D    CG321D       0.379897619084000         4       0.0
CG2RD0   NG2R52   CG324D    CG321D       0.406026695116000         6       0.0
CG2RD0   NG2R52   CG2RX0   CG2R61      0.000846397625000         1       0.0
CG2RD0   NG2R52   CG2RX0   CG2R61      0.000316269460000         2     180.0
CG2RD0   NG2R52   CG2RX0   CG2R61      0.201891077160000         3     180.0
CG2RD0   NG2R52   CG2RX0   CG2R61      0.000256493744000         4       0.0
CG2RD0   NG2R52   CG2RX0   CG2R61      0.044003374693000         6       0.0
CG2RD0   NG2R52   CG2RX0   CG2RX0      0.449358863217000         1     180.0
CG2RD0   NG2R52   CG2RX0   CG2RX0      4.914545328752000         2     180.0
CG2RD0   NG2R52   CG2RX0   CG2RX0      0.399933765819000         3     180.0
CG2RD0   NG2R52   CG2RX0   CG2RX0      0.393148661110000         4       0.0
CG2RD0   NG2R52   CG2RX0   CG2RX0      0.424096280635000         6       0.0
CG2RD0   CG3C50   CG331    HGA3        0.160   3       0.0
CG2RD0   CG3C50   CG2RX0   CG2RX0      2.000   3     180.0
CG2RD0   CG3C50   CG2RX0   CG2R61      3.500   3       0.0
CG3C50   CG2RD0   NG2R52   CG324D       6.000   2     180.0
CG3C50   CG2RD0   NG2R52   CG2RX0      2.500   2     180.0
CG331    CG3C50   CG2RD0   NG2R52      2.800   3     180.0
CG2RX0   CG3C50   CG2RD0   NG2R52      3.500   3     180.0
NG3CD0   CG25D0   CG3C50   CG33D0    1.050000000000000   3     180.0
CG2RX0   CG2RX0   CG3C50   CG33D0    1.030000000000000   3     180.0
CG2R61   CG2RX0   CG3C50   CG33D0    3.863337511370000   1     180.0
CG2R61   CG2RX0   CG3C50   CG33D0    2.275924121594000   2     180.0
CG2R61   CG2RX0   CG3C50   CG33D0    0.906463552638000   3     180.0
CG2R61   CG2RX0   CG3C50   CG33D0    1.093944262179000   4     180.0
CG2R61   CG2RX0   CG3C50   CG33D0    0.299049488761000   6     180.0
CG2RX0   CG3C50   CG33D0   HGA3      0.160000000000000   3       0.0
CG331    CG3C50   CG33D0   HGA3      0.160000000000000   3       0.0
CG33D0   CG3C50   CG25D0   CG2DD0    0.050000000000000   3     180.0
CG33D0   CG3C50   CG331    HGA3      0.160000000000000   3       0.0
CG25D0   CG3C50   CG33D0   HGA3      0.160000000000000   3       0.0
CG2RD0   NG2R52   CG324D    HGA2D0    1.066519160411000   1     180.0
CG2RD0   NG2R52   CG324D    HGA2D0    2.115274993193000   2       0.0
CG2RD0   NG2R52   CG324D    HGA2D0    0.301795739080000   3     180.0
CG2RD0   NG2R52   CG324D    HGA2D0    1.558959732354000   4     180.0
CG2RD0   NG2R52   CG324D    HGA2D0    0.565525535217000   6       0.0
CG2RX0   NG2R52   CG324D    HGA2D0    0.150000000000000   3     180.0
CG321D    CG321D    CG324D    HGA2D0    0.195000000000000   3       0.0
HGA2D0   CG324D    CG321D    HGA2      0.195000000000000   3       0.0
CG2RX0   CG2RX0   CG2R61   CG2RD1    3.000000000000000   2     180.0
CG2RX0   CG2R61   CG2R61   CG2RD1    3.000000000000000   2     180.0
CG2R61   CG2R61   CG2RD1   CG2R61    3.100000000000000   2     180.0
CG2R61   CG2R61   CG2RD1   HGR61     4.200000000000000   2     180.0
CG2R61   CG2R61   SG3O1    OG2PD0    0.004000000000000   6       0.0
CG2R61   CG2RD1   CG2R61   HGR61     4.200000000000000   2     180.0
CG2R61   CG2RD1   CG2R61   CG2RX0    3.000000000000000   2     180.0
SG3O1    CG2R61   CG2RD1   CG2R61    3.100000000000000   2     180.0
SG3O1    CG2R61   CG2RD1   HGR61     2.400000000000000   2     180.0
OG2P1    SG3O1    CG2R61   CG2RD1    0.004000000000000   6       0.0
OG2PD0   SG3O1    CG2R61   CG2RD1    0.001019803924000   1       0.0
OG2PD0   SG3O1    CG2R61   CG2RD1    0.000003004483000   2     180.0
OG2PD0   SG3O1    CG2R61   CG2RD1    0.226417978815000   3     180.0
OG2PD0   SG3O1    CG2R61   CG2RD1    0.000368501799000   4       0.0
OG2PD0   SG3O1    CG2R61   CG2RD1    0.043683969217000   6       0.0
CG2RD1   CG2R61   CG2RX0   NG2R52    1.500000000000000   2     180.0
CG2RD1   CG2R61   CG2R61   HGR61     4.200000000000000   2     180.0
CG2RX0   CG2R61   CG2RD1   HGR61     3.000000000000000   2     180.0
HGR61    CG2RD1   CG2R61   HGR61     2.400000000000000   2     180.0
CG321D    CG321D    NG2R53   CG2RD2    0.233606312194000   1       0.0
CG321D    CG321D    NG2R53   CG2RD2    0.899226625703000   2       0.0
CG321D    CG321D    NG2R53   CG2RD2    0.066699945242000   3     180.0
CG321D    CG321D    NG2R53   CG2RD2    0.271785461106000   4       0.0
CG321D    CG321D    NG2R53   CG2RD2    0.032913184256000   6       0.0
CG321D    NG2R53   CG2RD2   OG2D1     2.500000000000000   2     180.0
CG321D    NG2R53   CG2RD2   CG3C51    0.400000000000000   2     180.0
NG2R53   CG2RD2   CG3C51   HGA1      0.000000000000000   3     180.0
NG2R53   CG2RD2   CG3C51   SG311     1.050000000000000   3     180.0
NG2R53   CG2RD2   CG3C51   CG3C52    1.050000000000000   3     180.0
CG2RD2   NG2R53   CG321D    HGA2      0.000000000000000   1       0.0
CG2RD2   NG2R53   CG2R53   CG3C52    0.500000000000000   2     180.0
CG2RD2   NG2R53   CG2R53   OG2D1     1.100000000000000   2     180.0
CG2RD2   CG3C51   SG311    CG321D       0.702650478230000         1     180.0
CG2RD2   CG3C51   SG311    CG321D       0.192448730258000         2       0.0
CG2RD2   CG3C51   SG311    CG321D       0.327270576888000         3       0.0
CG2RD2   CG3C51   SG311    CG321D       0.103659905798000         4       0.0
CG2RD2   CG3C51   SG311    CG321D       0.005162505504000         6     180.0
CG2RD2   CG3C51   CG3C52   CG2R53    0.000000000000000   3       0.0
CG2RD2   CG3C51   CG3C52   HGA2      0.000000000000000   3       0.0
OG2D1    CG2RD2   NG2R53   CG2R53    1.100000000000000   2     180.0
OG2D1    CG2RD2   CG3C51   HGA1      0.000000000000000   3       0.0
OG2D1    CG2RD2   CG3C51   SG311     0.080000000000000   3       0.0
OG2D1    CG2RD2   CG3C51   CG3C52    0.080000000000000   3       0.0
CG3C51   CG2RD2   NG2R53   CG2R53    0.500000000000000   2     180.0
NH1  CT1  CG321D  HGA2         0.2000  3     0.00 ! From X    CT1  CT2  X
NH1  CT1  CG321D  SG311        0.3400  1     0.00
NH1  CT1  CG321D  SG311        0.5000  2   180.00
NH1  CT1  CG321D  SG311        1.4300  3     0.00
H    NH1  CT1    CG321D      0.0000  1     0.00 ! ALLOW PEP
CG3C51   SG311    CG321D    CT1       0.538382400941000         1       0.0
CG3C51   SG311    CG321D    CT1       0.306720418940000         2       0.0
CG3C51   SG311    CG321D    CT1       0.619768402759000         3       0.0
CG3C51   SG311    CG321D    CT1       0.000355270155000         4       0.0
CG3C51   SG311    CG321D    CT1       0.037683105450000         6       0.0
HB1  CT1  CG321D  HGA2         0.2000  3     0.00 ! From X    CT1  CT2  X
HB1  CT1  CG321D  SG311        0.2000  3     0.00 ! From X    CT1  CT2  X
O    C    CT1    CG321D        1.4000  1     0.00 !   ALLOW PEP
HGA2 CG321D  CT1  C            0.2000  3     0.00 ! From X    CT1  CT2  X
C    CT1  CG321D  SG311        0.2400  1   180.00
C    CT1  CG321D  SG311        0.7500  2   180.00
C    CT1  CG321D  SG311        1.3500  3   180.00
CG321D  CT1  NH1  C            1.8000  1     0.00 ! ALLOW PEP
HGA2   CG321D  CT1  CC        0.2000  3     0.00 ! From X    CT1  CT2  X
CC    CT1  CG321D  SG311        0.2400  1   180.00
CC    CT1  CG321D  SG311        0.7500  2   180.00
CC    CT1  CG321D  SG311        1.3500  3   180.00
NH1   C    CT1  CG321D      0.0000  1     0.00 !   ALLOW PEP
NH3   CT1  CG321D  HGA2      0.2000  3     0.00 ! From X    CT1  CT2  X
NH3  CT1  CG321D  SG311        0.3400  1     0.00
NH3  CT1  CG321D  SG311        0.5000  2   180.00
NH3  CT1  CG321D  SG311        1.4300  3     0.00
!! Huan - dihe param for cy5s - end

IMPROPERS
! btnpyr_ia
C2O1X   X      X      O2D1X   120.0000   0      0.00       
N2S1X   X      X      HGP1X   20.0000    0      0.00       
C2O1X   C311X   N2S1X   O2D1X   120.0000   0      0.00       
N2S1X   C2O1X   N2S1X   HGP1X   20.0000    0      0.00       
N2S1X   C311X   C2O1X   HGP1X   20.0000    0      0.00       
C2O1X     C311X     N2S1X0   O2D1X      120.000     0       0.0
N2S1X0   C2O1X     N2S1X1   HGP1X0     20.000     0       0.0
N2S1X1   C2O1X     N2S1X0   HGP1X1     20.000     0       0.0
C2O1X     C321X     N2S1X1   O2D1X      120.000     0       0.0
N2S1X     C311X     C2O1X0   HGP1X       20.000     0       0.0
C2O1X0   C321X     N2S1X     O2D1X      120.000     0       0.0
C2O1X     C321X1   N2S1X1   O2D1X      120.000     0       0.0


		

!from toppar_all36_spin_fret-lret.str 
CA0 CD0 CA0 NA     1.100         2     180.0    ! USING DEFAULT VALUE
CA0 CA0 NA CC0     1.100         2     180.0    ! USING DEFAULT VALUE
C3 CC0 CC0 NA     1.100         2     180.0     ! USING DEFAULT VALUE
CC0 CD0 CC0 HA0     1.100         2     180.0   ! USING DEFAULT VALUE
C3 CA0 CD0 CC0     1.100         2     180.0    ! USING DEFAULT VALUE
C3 CA0 CA0 CA0     1.100         2     180.0
C3 CA0 CC0 CC0     1.100         2     180.0    ! USING DEFAULT VALUE
CA0 CC0 CA0 NA     1.100         2     180.0    ! USING DEFAULT VALUE
CA0 CA0 NA CD0     1.100         2     180.0    ! USING DEFAULT VALUE
C3 CC0 CD0 NA     1.100         2     180.0     ! USING DEFAULT VALUE
F  NA CA0 NA     1.100         2     180.0      ! USING DEFAULT VALUE

CA0 B NA CC0      1.100         2     180.0
CA0 B NA CD0      1.100         2     180.0
B CA0 NA CC0      1.100         2     180.0
B CA0 NA CD0      1.100         2     180.0
CA0       CD0       CA0       NA_0        1.100     2     180.0
CA0       B        NA_0     CC_0        1.100     2     180.0
C3       CC0       CC_0     NA_0        1.100     2     180.0
CC_0     CD0       CC0       HA0          1.100     2     180.0
CA0       CC0       CA0       NA_1        1.100     2     180.0
CA0       B        NA_1     CD_0        1.100     2     180.0
C3       CC0       CD_0     NA_1        1.100     2     180.0
CC0       CD_0     CC0       HA0          1.100     2     180.0
CA0       CD0       CA_0     NA_0        1.100     2     180.0
CA_0     B        NA_0     CC_0        1.100     2     180.0
C3       CA_0     CD0       CC0          1.100     2     180.0
C3       CA0       CA0       CA_0        1.100     2     180.0

!! Huan - improper param for cy3r - begin
CG2O1   CG321A   NG2S1   OG2D1    120.0000         0        0.0
!CG2R53  CG3C52  NG2R53  OG2D1     90.0000         0        0.0
!CG2R53  CG3C51  NG2R53  OG2D1     90.0000  0     0.00 ! MOL-OP , FROM CG2R53 CG3C52 NG2R53 OG2D1, PENALTY= 0.4
CG2RA4   CG3C51   NG2R53   OG2D1      90.000     0       0.0
!! Huan - improper param for cy3r - end

!! Huan - improper param for cy3s - begin
CG2O1   CG321B   NG2S1   OG2D1    120.0000         0        0.0
!CG2R53  CG3C52  NG2R53  OG2D1     90.0000         0        0.0
!CG2R53 CG3C51 NG2R53 OG2D1     90.0000  0     0.00 ! MOL-OP , FROM CG2R53 CG3C52 NG2R53 OG2D1, PENALTY= 0.4
CG2RB3   CG3C51   NG2R53   OG2D1      90.000     0       0.0
!! Huan - improper param for cy3s - end

!! Huan - improper param for cy5r - begin
CG2O1   CG321C   NG2S1   OG2D1    120.0000         0        0.0
!CG2R53  CG3C52  NG2R53  OG2D1     90.0000         0        0.0
!CG2R53 CG3C51 NG2R53 OG2D1     90.0000  0     0.00 ! MOL-OP , FROM CG2R53 CG3C52 NG2R53 OG2D1, PENALTY= 0.4
CG2RC2   CG3C51   NG2R53   OG2D1      90.000     0       0.0
!! Huan - improper param for cy5r - end

!! Huan - improper param for cy5s - begin
CG2O1   CG321D   NG2S1   OG2D1    120.0000         0        0.0
!CG2R53  CG3C52  NG2R53  OG2D1     90.0000         0        0.0
!CG2R53 CG3C51 NG2R53 OG2D1     90.0000  0     0.00 ! MOL-OP , FROM CG2R53 CG3C52 NG2R53 OG2D1, PENALTY= 0.4
CG2RD2   CG3C51   NG2R53   OG2D1      90.000     0       0.0
!! Huan - improper param for cy5s - end


NONBONDED  E14FAC  1.000000
! btnpyr_ia
C261X   0.0000     -0.0700    1.9924     
C321X   0.0000     -0.0560    2.0100     
HGA2X   0.0000     -0.0350    1.3400     
C2O1X   0.0000     -0.1100    2.0000     
N2S1X   0.0000     -0.2000    1.8500     
O2D1X   0.0000     -0.1200    1.7000     
HGP1X   0.0000     -0.0460    0.2245     
C311X   0.0000     -0.0320    2.0000     
HGA1X   0.0000     -0.0450    1.3400     
CC51X   0.0000     -0.0360    2.0100     
S250X   0.0000     -0.4500    2.0000     
CRC1X   0.0000     -0.0320    2.0000     
CC52X   0.0000     -0.0600    2.0200     
N253X   0.0000     -0.2000    1.8500     
HG61X   0.0000     -0.0300    1.3582     
S311X   0.0000     -0.4500    2.0000     
C331X   0.0000     -0.0780    2.0500     
HGA3X   0.0000     -0.0240    1.3400     
C253X   0.0000     -0.0500    1.8000     


N2S1X0     0.00   -0.2000    1.8500
N2S1X1     0.00   -0.2000    1.8500
C261X0     0.00   -0.0700    1.9924
C261X1     0.00   -0.0700    1.9924
C261X2     0.00   -0.0700    1.9924
C261X3     0.00   -0.0700    1.9924
C2O1X0     0.00   -0.1100    2.0000
S311X0     0.00   -0.4500    2.0000
HGP1X0     0.00   -0.0460    0.2245
HGP1X1     0.00   -0.0460    0.2245
C261X4     0.00   -0.0700    1.9924
C321X0     0.00   -0.0560    2.0100
HGA2X0     0.00   -0.0350    1.3400
HGA2X1     0.00   -0.0350    1.3400
HGA2X2     0.00   -0.0350    1.3400
C321X1     0.00   -0.0560    2.0100

! from toppar_all36_spin_fret-lret.str 
HC00      0.00   -0.0157    1.4870      0.00   -0.0078    1.4870
C3      0.00   -0.1094    1.9080      0.00   -0.0547    1.9080
H1      0.00   -0.0157    1.3870      0.00   -0.0078    1.3870
SS0     0.00   -0.2500    2.0000      0.00   -0.1250    2.0000
CA0      0.00   -0.0860    1.9080      0.00   -0.0430    1.9080
NA      0.00   -0.1700    1.8240      0.00   -0.0850    1.8240
CC0      0.00   -0.0860    1.9080      0.00   -0.0430    1.9080
HA0      0.00   -0.0150    1.4590      0.00   -0.0075    1.4590
CD0      0.00   -0.0860    1.9080      0.00   -0.0430    1.9080
 F      0.00   -0.0610    1.7500      0.00   -0.0305    1.7500

B       0.0       -0.450     2.00     ! FROM S

NA_0       0.00   -0.1700    1.8240   0.00   -0.0850    1.8240
CC_0       0.00   -0.0860    1.9080   0.00   -0.0430    1.9080
NA_1       0.00   -0.1700    1.8240   0.00   -0.0850    1.8240
CD_0       0.00   -0.0860    1.9080   0.00   -0.0430    1.9080
CA_0       0.00   -0.0860    1.9080      0.00   -0.0430    1.9080

NG3CA0     0.00   -0.2000    1.8500
CG2RA0     0.00   -0.0700    1.9924
SG3OA0     0.00   -0.4700    2.1000
CG25A0     0.00   -0.0680    2.0900
CG2DA0     0.00   -0.0680    2.0900
CG2DA1     0.00   -0.0680    2.0900
CG2DA2     0.00   -0.0680    2.0900
CG2RA1     0.00   -0.0200    2.2000
CG2RA2     0.00   -0.0700    1.9924
OG2PA0     0.00   -0.1200    1.7000
OG2PA1     0.00   -0.1200    1.7000
CG2RA3     0.00   -0.0700    1.9924
CG2RA4     0.00   -0.0200    2.2000
CG321A    0.0       -0.0560     2.0100   0.0 -0.01 1.9 ! alkane (CT2), 4/98, yin, adm jr, also used by viv
CG324A    0.0       -0.0550     2.1750   0.0 -0.01 1.9 ! PIP1,2,3

NG3CB0     0.00   -0.2000    1.8500
CG2RB0     0.00   -0.0700    1.9924
SG3OB0     0.00   -0.4700    2.1000
CG25B0     0.00   -0.0680    2.0900
CG2DB0     0.00   -0.0680    2.0900
CG2DB1     0.00   -0.0680    2.0900
CG2DB2     0.00   -0.0680    2.0900
CG2RB1     0.00   -0.0200    2.2000
CG2RB2     0.00   -0.0700    1.9924
SG3OB1     0.00   -0.4700    2.1000
CG2RB3     0.00   -0.0200    2.2000
SG31B0     0.00   -0.4500    2.0000
OG2PB0     0.00   -0.1200    1.7000
CG2RB4     0.00   -0.0700    1.9924
CG2RB5     0.00   -0.0700    1.9924
OG2PB1     0.00   -0.1200    1.7000
CG321B    0.0       -0.0560     2.0100   0.0 -0.01 1.9 ! alkane (CT2), 4/98, yin, adm jr, also used by viv
CG324B    0.0       -0.0550     2.1750   0.0 -0.01 1.9 ! PIP1,2,3

NG3CC0     0.00   -0.2000    1.8500
CG25C0     0.00   -0.0680    2.0900
CG2DC0     0.00   -0.0680    2.0900
CG2DX1     0.00   -0.0680    2.0900
CG2DX2     0.00   -0.0680    2.0900
CG2DX3     0.00   -0.0680    2.0900
CG2DC4     0.00   -0.0680    2.0900
CG2RX0     0.00   -0.0200    2.2000
CG33C0     0.00   -0.0780    2.0500      0.00   -0.0100    1.9000
OG2PC0     0.00   -0.1200    1.7000
CG2RC1     0.00   -0.0700    1.9924
CG2RC2     0.00   -0.0200    2.2000
CG321C    0.0       -0.0560     2.0100   0.0 -0.01 1.9 ! alkane (CT2), 4/98, yin, adm jr, also used by viv
CG324C    0.0       -0.0550     2.1750   0.0 -0.01 1.9 ! PIP1,2,3

NG3CD0     0.00   -0.2000    1.8500
CG25D0     0.00   -0.0680    2.0900
CG2DD0     0.00   -0.0680    2.0900
CG2DD1     0.00   -0.0680    2.0900
CG2DD2     0.00   -0.0680    2.0900
CG2DD3     0.00   -0.0680    2.0900
CG2DD4     0.00   -0.0680    2.0900
CG2RD0     0.00   -0.0200    2.2000
CG33D0     0.00   -0.0780    2.0500      0.00   -0.0100    1.9000
HGA2D0     0.00   -0.0350    1.3400
OG2PD0     0.00   -0.1200    1.7000
CG2RD1     0.00   -0.0700    1.9924
CG2RD2     0.00   -0.0200    2.2000
CG321D    0.0       -0.0560     2.0100   0.0 -0.01 1.9 ! alkane (CT2), 4/98, yin, adm jr, also used by viv
CG324D    0.0       -0.0550     2.1750   0.0 -0.01 1.9 ! PIP1,2,3

LTI         0.00   -0.2500    2.0000 ! Lanthanide ion in LBT Loop by Huan Rui


END
