# Supplementary material for: Solvent Channels and Electric Fields Guide Proton Delivery to the Active Site of Heme Peroxidases
Source: Angew Chem Int Ed Engl. 2025 Sep 21;64(50):e202515743. doi: 10.1002/anie.202515743 (PMC12684355; doi:10.1002/anie.202515743)
Supplement: Supplementary file 7 — Supporting Information [file ANIE-64-e202515743-s009.zip › qmmm_si/Neutral_Arg38/tau1_m4/toppar/toppar_all36_lipid_cholesterol.str]

* Toppar stream file for cholesterol.  Stream following reading of
* top_all36_lipid.rtf
* par_all36_lipid.rtf
* top_all36_cgenff.rtf
* and par_all36_cgenff.prm
*

!topology and parameters are included for two cholesterol models. the
!model may be selected by setting variable chol_model to 1 or 2, as 
!specified below
!

set chol_model 1 !2 for original Suits et al. model

!
!1) Revised model of Lim et al.  This contains a number of NBFIXes that
!makes it unsuitable for ANTON (set chol_model 1)
!
!2) Original model of Suits et al., which is used on ANTON as well as
!being suitable for other systems (set chol_model 2 (or anything but 1....))
!
!references
!
!Lim, J.B., Rogaski, B. and Klauda, J.B.. "Update of the Cholesterol Force Field 
!Parameters in CHARMM" 116: 203-210 (2012).
!
!Suits, F., Pitman, M., MacKerell, A.D., Jr., Feller, S.E. "Molecular Level 
!Organization of Saturated and Polyunsaturated Fatty Acids in a 
!Phosphatidylcholine Bilayer Containing Cholesterol" Biochemistry,
!43(49):15318-28, 2004
!

!test "append"
set nat ?NATC
set app
!We're exploiting what is arguably a bug in the parser. On the left hand side,
!the quotes have priority, so NAT is correctly substituted. On the right hand
!side, the ? has priority and NATC" (sic) is not a valid substitution...
if "@NAT" ne "?NATC" if @nat ne 0 set app append

if chol_model eq 1 then

! reference
! Lim, J.B., Rogaski, B. and Klauda, J.B.. "Update of the Cholesterol Force Field 
! Parameters in CHARMM" 116: 203-210 (2012).
!

read rtf card @app
* Topology for cholesterol   
*
31  1

RESI CHL1          0.00  !cholesterol v. 2(name to avoid conflict with choline)
! by Joseph Lim, based on DEC2
! atoms names correspond to the correct cholesterol nomenclature
GROUP
ATOM C3   CRL1     0.14
ATOM H3   HGA1     0.09
ATOM O3   OHL     -0.66
ATOM H3'  HOL      0.43
GROUP
ATOM C4   CRL2    -0.18
ATOM H4A  HGA2     0.09
ATOM H4B  HGA2     0.09
GROUP
ATOM C5   CEL1     0.00
ATOM C6   CEL1    -0.15
ATOM H6   HEL1     0.15
GROUP
ATOM C7   CRL2    -0.18
ATOM H7A  HGA2     0.09
ATOM H7B  HGA2     0.09
GROUP
ATOM C8   CRL1    -0.09
ATOM H8   HGA1     0.09
GROUP
ATOM C14  CRL1    -0.09
ATOM H14  HGA1     0.09
GROUP
ATOM C15  CRL2    -0.18
ATOM H15A HGA2     0.09
ATOM H15B HGA2     0.09
GROUP
ATOM C16  CRL2    -0.18
ATOM H16A HGA2     0.09
ATOM H16B HGA2     0.09
GROUP
ATOM C17  CRL1    -0.09
ATOM H17  HGA1     0.09
GROUP
ATOM C13  CRL1     0.00
GROUP
ATOM C18  CTL3    -0.27  !methyl at c13
ATOM H18A HAL3     0.09
ATOM H18B HAL3     0.09
ATOM H18C HAL3     0.09
GROUP
ATOM C12  CRL2    -0.18
ATOM H12A HGA2     0.09
ATOM H12B HGA2     0.09
GROUP
ATOM C11  CRL2    -0.18
ATOM H11A HGA2     0.09
ATOM H11B HGA2     0.09
GROUP
ATOM C9   CRL1    -0.09
ATOM H9   HGA1     0.09
GROUP
ATOM C10  CRL1     0.00
GROUP
ATOM C19  CTL3    -0.27  !methyl at c10
ATOM H19A HAL3     0.09
ATOM H19B HAL3     0.09
ATOM H19C HAL3     0.09
GROUP
ATOM C1   CRL2    -0.18
ATOM H1A  HGA2     0.09
ATOM H1B  HGA2     0.09
GROUP
ATOM C2   CRL2    -0.18
ATOM H2A  HGA2     0.09
ATOM H2B  HGA2     0.09
GROUP
ATOM C20  CTL1    -0.09
ATOM H20  HAL1     0.09
GROUP
ATOM C21  CTL3    -0.27
ATOM H21A HAL3     0.09
ATOM H21B HAL3     0.09
ATOM H21C HAL3     0.09
GROUP
ATOM C22  CTL2    -0.18
ATOM H22A HAL2     0.09
ATOM H22B HAL2     0.09
GROUP
ATOM C23  CTL2    -0.18
ATOM H23A HAL2     0.09
ATOM H23B HAL2     0.09
GROUP
ATOM C24  CTL2    -0.18  !beyond this nomenclature may not be correct
ATOM H24A HAL2     0.09
ATOM H24B HAL2     0.09
GROUP
ATOM C25  CTL1    -0.09  !c25
ATOM H25  HAL1     0.09
GROUP
ATOM C26  CTL3    -0.27  !terminal methyl, c26
ATOM H26A HAL3     0.09
ATOM H26B HAL3     0.09
ATOM H26C HAL3     0.09
GROUP
ATOM C27  CTL3    -0.27  !terminal methyl, c27
ATOM H27A HAL3     0.09
ATOM H27B HAL3     0.09
ATOM H27C HAL3     0.09

BOND C3   O3   C3   H3   O3   H3'
BOND C3   C2   C2   H2A  C2   H2B
BOND C2   C1   C1   H1A  C1   H1B
BOND C3   C4   C4   H4A  C4   H4B
BOND C4   C5
BOND C5   C10
BOND C10  C1
BOND C10  C19  C19  H19A C19  H19B C19  H19C
DOUBLE C5   C6
BOND C6   H6
BOND C6   C7   C7   H7A  C7   H7B
BOND C7   C8   C8   H8
BOND C8   C9   C9   H9
BOND C9   C10
BOND C8   C14  C14  H14
BOND C14  C13
BOND C13  C12  C12  H12A C12  H12B
BOND C12  C11  C11  H11A C11  H11B
BOND C11  C9
BOND C13  C18  C18  H18A C18  H18B C18  H18C
BOND C14  C15  C15  H15A C15  H15B
BOND C15  C16  C16  H16A C16  H16B
BOND C16  C17  C17  H17
BOND C17  C13
BOND C17  C20  C20  H20
BOND C20  C21  C21  H21A C21  H21B C21  H21C
BOND C20  C22  C22  H22A C22  H22B
BOND C22  C23  C23  H23A C23  H23B
BOND C23  C24  C24  H24A C24  H24B
BOND C24  C25  C25  H25
BOND C25  C26  C26  H26A C26  H26B C26  H26C
BOND C25  C27  C27  H27A C27  H27B C27  H27C
!ICs based on CHARMM optimized structure
IC C1   C2   C3   C4    1.5383  110.44   55.92  110.66   1.5367
IC C4   C2   *C3  O3    1.5367  110.66  120.28  109.14   1.4158
IC O3   C2   *C3  H3    1.4158  109.14  118.92  109.40   1.1155
IC C2   C3   O3   H3'   1.5311  109.14  -58.51  105.39   0.9593
IC C2   C3   C4   C5    1.5311  110.66  -55.96  111.70   1.5156
IC C5   C3   *C4  H4A   1.5156  111.70  121.99  109.16   1.1099
IC H4A  C3   *C4  H4B   1.1099  109.16  115.03  107.34   1.1142
IC C3   C4   C5   C10   1.5367  111.70   54.04  115.09   1.5304
IC C10  C4   *C5  C6    1.5304  115.09 -177.32  121.28   1.3432
IC C4   C5   C6   C7    1.5156  121.28 -178.39  123.88   1.5018
IC C7   C5   *C6  H6    1.5018  123.88  177.19  119.54   1.1001
IC C5   C6   C7   C8    1.3432  123.88   14.50  112.36   1.5506
IC C8   C6   *C7  H7A   1.5506  112.36  122.18  110.84   1.1114
IC H7A  C6   *C7  H7B   1.1114  110.84  118.17  109.17   1.1124
IC C6   C7   C8   C14   1.5018  112.36 -165.89  110.02   1.5202
IC C14  C7   *C8  C9    1.5202  110.02  121.07  110.84   1.5327
IC C9   C7   *C8  H8    1.5327  110.84  119.34  108.18   1.1123
IC C7   C8   C14  C13   1.5506  110.02  179.73  115.21   1.5247
IC C13  C8   *C14 C15   1.5247  115.21  126.69  117.86   1.5382
IC C13  C8   *C14 H14   1.5247  115.21 -116.05  105.83   1.1205
IC C8   C14  C15  C16   1.5202  117.86 -163.10  103.40   1.5360
IC C16  C14  *C15 H15A  1.5360  103.40  117.45  109.62   1.1113
IC H15A C14  *C15 H15B  1.1113  109.62  121.32  111.94   1.1082
IC C14  C15  C16  C17   1.5382  103.40    7.85  106.79   1.5620
IC C17  C15  *C16 H16A  1.5620  106.79  118.96  109.25   1.1107
IC H16A C15  *C16 H16B  1.1107  109.25  120.76  111.65   1.1090
IC C13  C16  *C17 C20   1.5401  104.94  132.02  112.36   1.5633
IC C13  C16  *C17 H17   1.5401  104.94 -111.76  106.42   1.1153
IC C17  C14  *C13 C12   1.5401  100.27  122.68  106.98   1.5408
IC C12  C14  *C13 C18   1.5408  106.98  122.91  110.83   1.5518
IC C14  C13  C18  H18A  1.5247  110.83   60.33  111.48   1.1077
IC H18A C13  *C18 H18B  1.1077  111.48  119.80  110.01   1.1086
IC H18A C13  *C18 H18C  1.1077  111.48 -121.00  111.71   1.1067
IC C14  C13  C12  C11   1.5247  106.98   56.78  111.10   1.5422
IC C11  C13  *C12 H12A  1.5422  111.10  121.37  111.21   1.1067
IC H12A C13  *C12 H12B  1.1067  111.21  118.82  108.68   1.1119
IC C9   C12  *C11 H11A  1.5593  113.54  121.67  107.06   1.1093
IC H11A C12  *C11 H11B  1.1093  107.06  115.98  108.75   1.1100
IC C10  C8   *C9  H9    1.5531  112.73 -114.54  104.68   1.1185
IC C9   C5   *C10 C19   1.5531  111.91 -120.04  108.03   1.5524
IC C19  C5   *C10 C1    1.5524  108.03 -119.87  109.26   1.5579
IC C5   C10  C19  H19A  1.5304  108.03 -172.88  110.67   1.1082
IC H19A C10  *C19 H19B  1.1082  110.67  118.48  111.77   1.1080
IC H19A C10  *C19 H19C  1.1082  110.67 -120.66  110.97   1.1095
IC C2   C10  *C1  H1A   1.5383  114.55  122.42  109.26   1.1104
IC C2   C10  *C1  H1B   1.5383  114.55 -120.71  108.29   1.1134
IC C1   C3   *C2  H2A   1.5383  110.44  121.16  109.41   1.1119
IC H2A  C3   *C2  H2B   1.1119  109.41  118.30  109.70   1.1112
IC C16  C17  C20  C22   1.5620  112.36   55.21  110.55   1.5476
IC C22  C17  *C20 C21   1.5476  110.55  125.88  113.32   1.5349
IC C21  C17  *C20 H20   1.5349  113.32  118.87  107.27   1.1157
IC C17  C20  C21  H21A  1.5633  113.32   64.90  110.93   1.1077
IC H21A C20  *C21 H21B  1.1077  110.93 -121.00  110.41   1.1104
IC H21A C20  *C21 H21C  1.1077  110.93  118.40  111.29   1.1085
IC C17  C20  C22  C23   1.5633  110.55 -174.59  115.12   1.5394
IC C23  C20  *C22 H22A  1.5394  115.12  120.23  109.35   1.1116
IC H22A C20  *C22 H22B  1.1116  109.35  117.13  108.75   1.1121
IC C20  C22  C23  C24   1.5476  115.12  172.50  112.25   1.5377
IC C24  C22  *C23 H23A  1.5377  112.25  121.13  109.69   1.1108
IC H23A C22  *C23 H23B  1.1108  109.69  118.14  108.99   1.1129
IC C22  C23  C24  C25   1.5394  112.25 -176.23  114.06   1.5418
IC C25  C23  *C24 H24A  1.5418  114.06  120.56  108.44   1.1132
IC H24A C23  *C24 H24B  1.1132  108.44  117.11  109.39   1.1121
IC C23  C24  C25  C26   1.5377  114.06  174.26  111.24   1.5378
IC C26  C24  *C25 C27   1.5378  111.24  119.63  112.86   1.5381
IC C26  C24  *C25 H25   1.5378  111.24 -119.50  108.47   1.1151
IC C24  C25  C26  H26A  1.5418  111.24 -178.53  110.52   1.1105
IC H26A C25  *C26 H26B  1.1105  110.52  120.00  110.36   1.1105
IC H26A C25  *C26 H26C  1.1105  110.52 -120.09  110.33   1.1106
IC C24  C25  C27  H27A  1.5418  112.86 -178.28  110.40   1.1105
IC H27A C25  *C27 H27B  1.1105  110.40  119.95  110.31   1.1105
IC H27A C25  *C27 H27C  1.1105  110.40 -119.82  110.77   1.1097

RESI CHNS          0.00  !cholesterol with sidechain beyond c18(c20) omitted
! atoms names after the comments correspond to the
! correct cholesterol nomenclature
GROUP
ATOM C1   CRL1     0.14 !C3
ATOM H1   HGA1     0.09
ATOM O1   OHL     -0.66
ATOM HO1  HOL      0.43

ATOM C2   CRL2    -0.18 !c4
ATOM H2   HGA2     0.09
ATOM H2'  HGA2     0.09

ATOM C3   CEL1     0.00 !c5
ATOM C4   CEL1    -0.15 !c6
ATOM H4   HEL1     0.15

ATOM C5   CRL2    -0.18 !c7
ATOM H5   HGA2     0.09
ATOM H5'  HGA2     0.09

ATOM C6   CRL1    -0.09 !c8
ATOM H6   HGA1     0.09

ATOM C7   CRL1    -0.09 !c14
ATOM H7   HGA1     0.09

ATOM C8   CRL2    -0.18 !c15
ATOM H8   HGA2     0.09
ATOM H8'  HGA2     0.09

ATOM C9   CRL2    -0.18 !c16
ATOM H9   HGA2     0.09
ATOM H9'  HGA2     0.09

ATOM C10  CRL1    -0.09 !c17
ATOM H10  HGA1     0.09
GROUP
ATOM C11  CRL1     0.00 ! c14

ATOM Cc11 CTL3    -0.27  !c18, methyl at c13
ATOM H111 HAL3     0.09
ATOM H112 HAL3     0.09
ATOM H113 HAL3     0.09

ATOM C12  CRL2    -0.18 !c12
ATOM H12  HGA2     0.09
ATOM H12' HGA2     0.09

ATOM C13  CRL2    -0.18 !c11
ATOM H13  HGA2     0.09
ATOM H13' HGA2     0.09

ATOM C14  CRL1    -0.09 !c9
ATOM H14  HGA1     0.09

ATOM C15  CRL1     0.00 !c10

ATOM CC15 CTL3    -0.27  !c19, methyl at c10
ATOM H151 HAL3     0.09
ATOM H152 HAL3     0.09
ATOM H153 HAL3     0.09

ATOM C16  CRL2    -0.18 !c1
ATOM H16  HGA2     0.09
ATOM H16' HGA2     0.09

ATOM C17  CRL2    -0.18 !c2
ATOM H17  HGA2     0.09
ATOM H17' HGA2     0.09

ATOM C18  CTL3    -0.27 !c20
ATOM H181 HAL3     0.09
ATOM H182 HAL3     0.09
ATOM H183 HAL3     0.09

BOND C1 O1 C1 H1 C1 C2
BOND O1 HO1
BOND C2 C3 C2 H2 C2 H2'
DOUBLE C3 C4
BOND C4 C5 C4 H4
BOND C5 C6 C5 H5 C5 H5'
BOND C6 C7 C6 H6
BOND C7 C8 C7 H7
BOND C8 C9 C8 H8 C8 H8'
BOND C9 C10 C9 H9 C9 H9'
BOND C10 C18 C10 C11 C10 H10
BOND C11 CC11 C11 C7 C11 C12
BOND CC11 H111 CC11 H112 CC11 H113
BOND C12 C13 C12 H12 C12 H12'
BOND C13 C14 C13 H13 C13 H13'
BOND C14 C15 C14 C6 C14 H14
BOND C15 C16 C15 C3 C15 CC15
BOND CC15 H151 CC15 H152 CC15 H153
BOND C16 C17 C16 H16 C16 H16'
BOND C17 C1 C17 H17 C17 H17'
BOND C18  H181 C18 H182 C18 H183

!DONO HO1 O1
!ACCE O1

IC O1   C1   C2   C3     1.4158  109.24 -176.17  111.80   1.5153
IC C1   C2   C3   C4     1.5368  111.80 -123.48  121.41   1.3430
IC C2   C3   C4   C5     1.5153  121.41 -178.76  123.84   1.5019
IC C3   C4   C5   C6     1.3430  123.84   14.64  112.44   1.5504
IC C4   C5   C6   C7     1.5019  112.44 -166.16  109.90   1.5192
IC C5   C6   C7   C8     1.5504  109.90  -54.73  118.74   1.5447
IC C6   C7   C8   C9     1.5192  118.74 -161.90  103.72   1.5418
IC C7   C8   C9   C10    1.5447  103.72    5.69  105.45   1.5530
IC C8   C9   C10  C11    1.5418  105.45   21.50  105.85   1.5300
IC C9   C10  C11  C12    1.5530  105.85 -155.90  116.00   1.5351
IC C7   C12  *C11 CC11   1.5194  108.58 -123.00  111.88   1.5530
IC C10  C11  C12  C13    1.5300  116.00  167.75  110.42   1.5414
IC C10  C11  C7   C8     1.5300   99.46   43.93  105.86   1.5447
IC C11  C12  C13  C14    1.5351  110.42  -52.28  113.50   1.5626
IC CC11 C11  C12  C13    1.5530  111.88  -66.16  110.42   1.5414
IC CC11 C11  C7   C8     1.5530  111.12  -70.96  105.86   1.5447
IC C12  C13  C14  C15    1.5414  113.50  179.43  114.52   1.5524
IC C13  C14  C15  CC15   1.5626  114.52  -50.80  109.07   1.5522
IC C13  C14  C15  C16    1.5626  114.52   69.29  108.64   1.5574
IC C13  C14  C6   C7     1.5626  113.16  -48.42  109.31   1.5192
IC CC15 C15  C16  C17    1.5522  110.15  -68.75  114.54   1.5383
IC C14  C15  C16  C17    1.5524  108.64  171.83  114.54   1.5383
IC C14  C15  C3   C4     1.5524  111.86    7.71  123.46   1.3430
IC C15  C16  C17  C1     1.5574  114.54  -54.68  110.51   1.5312
IC C11  C9   *C10 C18    1.5300  105.85  126.88  114.22   1.5413
IC O1   C2   *C1  H1     1.4158  109.24 -119.02  109.53   1.1156
IC C2   C1   O1   HO1    1.5368  109.24   62.69  105.39   0.9593
IC C3   C1   *C2  H2     1.5153  111.80  121.88  109.11   1.1100
IC C3   C1   *C2  H2'    1.5153  111.80 -123.05  107.36   1.1142
IC C5   C3   *C4  H4     1.5019  123.84  177.13  119.55   1.1001
IC C6   C4   *C5  H5     1.5504  112.44  122.17  110.88   1.1114
IC C6   C4   *C5  H5'    1.5504  112.44 -119.69  109.16   1.1124
IC C7   C5   *C6  H6     1.5192  109.90 -119.58  108.19   1.1122
IC C8   C6   *C7  H7     1.5447  118.74  117.73  105.77   1.1205
IC C9   C7   *C8  H8     1.5418  103.72  117.51  109.61   1.1108
IC C9   C7   *C8  H8'    1.5418  103.72 -121.25  111.67   1.1078
IC C10  C8   *C9  H9     1.5530  105.45  118.45  109.64   1.1105
IC C10  C8   *C9  H9'    1.5530  105.45 -120.18  112.16   1.1085
IC C18  C9   *C10 H10    1.5413  114.22  119.69  107.07   1.1162
IC C7   C11  CC11 H111   1.5194  111.12 -178.60  110.01   1.1092
IC H111 C11  *CC1 H112   1.1092  110.01  118.82  111.63   1.1068
IC H111 C11  *CC1 H113   1.1092  110.01 -120.26  111.66   1.1075
IC C13  C11  *C12 H12    1.5414  110.42  122.09  109.96   1.1102
IC C13  C11  *C12 H12'   1.5414  110.42 -119.49  108.88   1.1120
IC C14  C12  *C13 H13    1.5626  113.50  121.59  107.14   1.1091
IC C14  C12  *C13 H13'   1.5626  113.50 -122.38  108.79   1.1098
IC C13  C6   *C14 H14    1.5626  113.16  113.80  104.59   1.1184
IC C3   C15  CC15 H151   1.5435  107.81 -172.81  110.68   1.1082
IC H151 C15  *CC1 H152   1.1082  110.68  118.52  111.71   1.1081
IC H151 C15  *CC1 H153   1.1082  110.68 -120.68  110.98   1.1094
IC C17  C15  *C16 H16    1.5383  114.54  122.43  109.27   1.1104
IC C17  C15  *C16 H16'   1.5383  114.54 -120.70  108.26   1.1134
IC C16  C1   *C17 H17    1.5383  110.51  121.12  109.37   1.1120
IC C16  C1   *C17 H17'   1.5383  110.51 -120.62  109.70   1.1111
!use hbuild for c18 hydrogens

RESI CHM1          0.00  !cholesterol analog with only rings 1 and 2
                        !and the position 19 methyl
! atoms names after the comments correspond to the
! correct cholesterol nomenclature
!
!ring 1
!
GROUP
ATOM C1   CRL1     0.14 !C3
ATOM H1   HGA1     0.09
ATOM O1   OHL     -0.66
ATOM HO1  HOL      0.43

ATOM C2   CRL2    -0.18 !c4
ATOM H2   HGA2     0.09
ATOM H2'  HGA2     0.09

ATOM C3   CEL1     0.00 !c5

ATOM C15  CRL1     0.00 !c10

ATOM C16  CRL2    -0.18 !c1
ATOM H16  HGA2     0.09
ATOM H16' HGA2     0.09

ATOM C17  CRL2    -0.18 !c2
ATOM H17  HGA2     0.09
ATOM H17' HGA2     0.09

ATOM CC15 CTL3    -0.27  !c19, methyl at c10
ATOM H151 HAL3     0.09
ATOM H152 HAL3     0.09
ATOM H153 HAL3     0.09

!ring 2

ATOM C4   CEL1    -0.15 !c6
ATOM H4   HEL1     0.15

ATOM C5   CRL2    -0.18 !c7
ATOM H5   HGA2     0.09
ATOM H5'  HGA2     0.09

ATOM C6   CRL2    -0.18 !c8
ATOM H6   HGA2     0.09
ATOM H6'  HGA2     0.09

ATOM C14  CRL2    -0.18 !c9
ATOM H14  HGA2     0.09
ATOM H14' HGA2     0.09


BOND C1  C2   C2   C3   C3   C15  C15  C16  C16  C17  C17  C1
BOND C1  O1   O1   HO1  C1   H1
BOND C2  H2   C2   H2'
BOND C15 CC15 CC15 H151 CC15 H152 CC15 H153
BOND C16 H16  C16  H16'
BOND C17 H17  C17  H17'
DOUB C3  C4
BOND C4  C5   C5   C6   C6  C14  C14  C15
BOND C4  H4
BOND C5  H5   C5   H5'
BOND C6  H6   C6   H6'
BOND C14 H14  C14  H14'

IC C1    C2    C3    C15    0.0000    0.00    0.00    0.00   0.0000
IC C2    C3    C15   C16    0.0000    0.00    0.00    0.00   0.0000
IC C17   C1    C2    C3     0.0000    0.00    0.00    0.00   0.0000
IC C2    C17   *C1   O1     0.0000    0.00  120.00    0.00   0.0000
IC C2    C17   *C1   H1     0.0000    0.00 -120.00    0.00   0.0000
IC C17   C1    O1    HO1    0.0000    0.00  180.00    0.00   0.0000
IC C3    C1    *C2   H2     0.0000    0.00  120.00    0.00   0.0000
IC C3    C1    *C2   H2'    0.0000    0.00 -120.00    0.00   0.0000
IC C1    C2    C3    C4     0.0000    0.00  180.00    0.00   0.0000
IC C2    C3    C4    C5     0.0000    0.00  180.00    0.00   0.0000
IC C3    C4    C5    C6     0.0000    0.00   15.00    0.00   0.0000
IC C4    C5    C6    C14    0.0000    0.00  -45.00    0.00   0.0000
IC C14   C3    *C15  CC15   0.0000    0.00 -120.00    0.00   0.0000
IC C17   C15   *C16  H16    0.0000    0.00  120.00    0.00   0.0000
IC C17   C15   *C16  H16'   0.0000    0.00 -120.00    0.00   0.0000
IC C16   C1    *C17  H17    0.0000    0.00  120.00    0.00   0.0000
IC C16   C1    *C17  H17'   0.0000    0.00 -120.00    0.00   0.0000
IC C3    C15   CC15  H151   0.0000    0.00  180.00    0.00   0.0000
IC H151  C15   *CC15  H152   0.0000    0.00  120.00    0.00   0.0000
IC H151  C15   *CC15  H153   0.0000    0.00 -120.00    0.00   0.0000
IC C5    C3    *C4   H4     0.0000    0.00  180.00    0.00   0.0000
IC C6    C4    *C5   H5     0.0000    0.00  120.00    0.00   0.0000
IC C6    C4    *C5   H5'    0.0000    0.00 -120.00    0.00   0.0000
IC C14   C5    *C6   H6     0.0000    0.00  120.00    0.00   0.0000
IC C14   C5    *C6   H6'    0.0000    0.00 -120.00    0.00   0.0000
IC C6    C15   *C14  H14    0.0000    0.00  120.00    0.00   0.0000
IC C6    C15   *C14  H14'   0.0000    0.00 -120.00    0.00   0.0000

RESI ERG         0.0    ! Ergosterol
! Based off CHL1, Brent Rogaski (3/12)

GROUP                   !
ATOM C3 CRL1 0.14       !
ATOM O3 OHL -0.66       !
ATOM H3' HOL 0.43       !
ATOM H3 HGA1 0.09       !
GROUP                   !
ATOM C4 CRL2 -0.18      !                   H26B  H26C  H27C  H27B
ATOM H4A HGA2 0.09      !                      \ /         \ /
ATOM H4B HGA2 0.09      !                       C26         C27
GROUP                   !                      / \         / \
ATOM C5 CEL1 0.00       !                   H26A  \  H25  /   H27A
ATOM C6 CEL1 -0.15      !                          \  |  /
ATOM H6 HEL1 0.15       !                           \ | /
GROUP                   !                            \|/
ATOM C7 CEL1 -0.15      !                             C25
ATOM C8 CEL1 0.00       !                             |
ATOM H7 HEL1 0.15       !                             |       H28C
GROUP                   !                             |       |
ATOM C14 CRL1 -0.09     !                        H24--C24-----C28--H28B
ATOM H14 HGA1 0.09      !                             |       |
GROUP                   !                             |       H28A
ATOM C15 CRL2 -0.18     !                             |
ATOM H15A HGA2 0.09     !                             C23--H23
ATOM H15B HGA2 0.09     !                             |!
GROUP                   !                             |! (trans)
ATOM C16 CRL2 -0.18     !                             |!
ATOM H16A HGA2 0.09     !                        H22--C22
ATOM H16B HGA2 0.09     !                             |
GROUP                   !                     H21A    |
ATOM C17 CRL1 -0.09     !                     |       |
ATOM H17 HGA1 0.09      !               H21B--C21-----C20--H20
GROUP                   !                     |       |
ATOM C13 CRL1 0.00      !                     H21C    |
GROUP                   !                             |
ATOM C18 CTL3 -0.27     !                       H18C  |
ATOM H18A HAL3 0.09     !                       |     |       H16B
ATOM H18B HAL3 0.09     !                 H18B--C18   |       |
ATOM H18C HAL3 0.09     !                      / \    C17-----C16--H16A
GROUP                   !                  H18A   \   |\      |
ATOM C12 CRL2 -0.18     !                          \  | H17   |
ATOM H12A HGA2 0.09     !                 H12B      \ |       | H15B
ATOM H12B HGA2 0.09     !                    \       \|       |/
GROUP                   !               H12A--C12-----C13     C15--H15A
ATOM C11 CRL2 -0.18     !                    /         \     /
ATOM H11A HGA2 0.09     !             H11B  /           \   /
ATOM H11B HGA2 0.09     !                \ /             \ /
GROUP                   !           H11A--C11             C14--H14
ATOM C9 CRL1 -0.09      !                  \             /
ATOM H9 HGA1 0.09       !           H19C    \           /
GROUP                   !            |       \         /
ATOM C10 CRL1 0.00      !      H19A-C19-H19B  C9------C8
GROUP                   !              \     / \      \\
ATOM C19 CTL3 -0.27     !         H1B   \   /   H9     \\
ATOM H19A HAL3 0.09     !         |      \ /            \\
ATOM H19B HAL3 0.09     !    H1A--C1------C10             C7--H7
ATOM H19C HAL3 0.09     !        /         \             /
GROUP                   ! H2A   /           \           /
ATOM C1 CRL2 -0.18      !    \ /             \  -----  /
ATOM H1A HGA2 0.09      !     C2              C5------C6
ATOM H1B HGA2 0.09      !    / \             /         \
GROUP                   ! H2B   \           /           H6
ATOM C2 CRL2 -0.18      !        \         /
ATOM H2A HGA2 0.09      !     H3--C3------C4--H4A
ATOM H2B HGA2 0.09      !         |       |
GROUP                   !         |       H4B
ATOM C20 CTL1 -0.09     !         |
ATOM H20 HAL1 0.09      !    H3'--O3
GROUP                   !
ATOM C21 CTL3 -0.27     !
ATOM H21A HAL3 0.09     !
ATOM H21B HAL3 0.09     !
ATOM H21C HAL3 0.09     !
GROUP                   !
ATOM C22 CEL1 -0.15     !
ATOM C23 CEL1 -0.15     !
ATOM H22 HEL1 0.15      !
ATOM H23 HEL1 0.15      !
GROUP                   !
ATOM C24 CTL1 -0.09     !
ATOM H24 HAL1 0.09      !
GROUP                   !
ATOM C25 CTL1 -0.09     !
ATOM H25 HAL1 0.09      !
GROUP                   !
ATOM C26 CTL3 -0.27     !
ATOM H26A HAL3 0.09     !
ATOM H26B HAL3 0.09     !
ATOM H26C HAL3 0.09     !
GROUP                   !
ATOM C27 CTL3 -0.27     !
ATOM H27A HAL3 0.09     !
ATOM H27B HAL3 0.09     !
ATOM H27C HAL3 0.09     !
GROUP                   !
ATOM C28 CTL3 -0.27     !
ATOM H28A HAL3 0.09     !
ATOM H28B HAL3 0.09     !
ATOM H28C HAL3 0.09     !

BOND C3 O3 C3 H3 O3 H3'
BOND C3 C2 C2 H2A C2 H2B
BOND C2 C1 C1 H1A C1 H1B
BOND C3 C4 C4 H4A C4 H4B
BOND C4 C5
BOND C5 C10
BOND C10 C1
BOND C10 C19 C19 H19A C19 H19B C19 H19C
DOUBLE C5 C6
BOND C6 H6
BOND C6 C7 C7 H7
DOUBLE C7 C8
BOND C8 C9 C9 H9
BOND C9 C10
BOND C8 C14 C14 H14
BOND C14 C13
BOND C13 C12 C12 H12A C12 H12B
BOND C12 C11 C11 H11A C11 H11B
BOND C11 C9
BOND C13 C18 C18 H18A C18 H18B C18 H18C
BOND C14 C15 C15 H15A C15 H15B
BOND C15 C16 C16 H16A C16 H16B
BOND C16 C17 C17 H17
BOND C17 C13
BOND C17 C20 C20 H20
BOND C20 C21 C21 H21A C21 H21B C21 H21C
BOND C20 C22 C22 H22
DOUBLE C22 C23
BOND C23 H23
BOND C23 C24 C24 H24 C24 C28
BOND C24 C25 C25 H25
BOND C25 C26 C26 H26A C26 H26B C26 H26C
BOND C25 C27 C27 H27A C27 H27B C27 H27C
BOND C28 H28A C28 H28B C28 H28C

!ICs based on CHARMM optimized structure updated 3-2012 BJR
IC      C4      C2      *C3     O3      1.5384  111.29  120.53  109.15  1.4152
IC      O3      C2      *C3     H3      1.4152  109.15  118.43  109.07  1.1161
IC      C2      C3      O3      H3'     1.534   109.15  -59.53  105.21  0.9594
IC      C2      C3      C4      C5      1.534   111.29  -55.64  110.68  1.5147
IC      C5      C3      *C4     H4A     1.5147  110.68  -122.49 107.48  1.114
IC      H4A     C3      *C4     H4B     1.114   107.48  -115.4  109.39  1.1091
IC      C3      C4      C5      C10     1.5384  110.68  54.27   115.86  1.5508
IC      C10     C4      *C5     C6      1.5508  115.86  -176.59 122.84  1.3509
IC      C4      C5      C6      C7      1.5147  122.84  175.21  124.45  1.3514
IC      C7      C5      *C6     H6      1.3514  124.45  -178.72 117.51  1.0999
IC      C5      C6      C7      C8      1.3509  124.45  -2.28   123.72  1.349
IC      C8      C6      *C7     H7      1.349   123.72  -177.09 118.27  1.0989
IC      C6      C7      C8      C14     1.3514  123.72  -174.8  125.77  1.5158
IC      C14     C7      *C8     C9      1.5158  125.77  176.26  121.16  1.534
IC      C7      C8      C14     C13     1.349   125.77  -127.21 114.84  1.527
IC      C13     C8      *C14    C15     1.527   114.84  128.62  120.79  1.5474
IC      C13     C8      *C14    H14     1.527   114.84  -114.65 104.93  1.1181
IC      C8      C14     C15     C16     1.5158  120.79  -164.56 103.93  1.5364
IC      C16     C14     *C15    H15A    1.5364  103.93  -121.65 111.8   1.1083
IC      H15A    C14     *C15    H15B    1.1083  111.8   -121.53 110.09  1.1118
IC      C14     C15     C16     C17     1.5474  103.93  8.48    106.75  1.5641
IC      C17     C15     *C16    H16A    1.5641  106.75  -120.41 111.79  1.1095
IC      H16A    C15     *C16    H16B    1.1095  111.79  -120.41 109.03  1.1113
IC      C13     C16     *C17    C20     1.5483  105.1   131.23  112.64  1.5382
IC      C13     C16     *C17    H17     1.5483  105.1   -111.42 106.08  1.1169
IC      C17     C14     *C13    C12     1.5483  100.83  123.37  107.03  1.5453
IC      C12     C14     *C13    C18     1.5453  107.03  121.68  110     1.5503
IC      C14     C13     C18     H18A    1.527   110     64.09   111.53  1.1074
IC      H18A    C13     *C18    H18B    1.1074  111.53  -120.53 111.19  1.1083
IC      H18A    C13     *C18    H18C    1.1074  111.53  120     110.03  1.1088
IC      C14     C13     C12     C11     1.527   107.03  56.14   111.71  1.5474
IC      C11     C13     *C12    H12A    1.5474  111.71  -120.3  108.81  1.1114
IC      H12A    C13     *C12    H12B    1.1114  108.81  -118.79 110.91  1.1064
IC      C9      C12     *C11    H11A    1.5641  114.35  -121.47 108.03  1.1115
IC      H11A    C12     *C11    H11B    1.1115  108.03  -116.16 107.02  1.1107
IC      C10     C8      *C9     H9      1.5774  115.61  -115.28 104.59  1.1141
IC      C9      C5      *C10    C19     1.5774  113.62  -120.34 106.21  1.554
IC      C19     C5      *C10    C1      1.554   106.21  -117.85 108.65  1.5564
IC      C5      C10     C19     H19A    1.5508  106.21  63.88   110.62  1.1106
IC      H19A    C10     *C19    H19B    1.1106  110.62  -120.12 112.1   1.1066
IC      H19A    C10     *C19    H19C    1.1106  110.62  121.49  111.12  1.1081
IC      C2      C10     *C1     H1A     1.5411  114.47  -120.26 108.38  1.1136
IC      C2      C10     *C1     H1B     1.5411  114.47  123.02  108.74  1.1111
IC      C1      C3      *C2     H2A     1.5411  110.88  -121.14 109.65  1.1104
IC      H2A     C3      *C2     H2B     1.1104  109.65  -117.79 109.12  1.1121
IC      C16     C17     C20     C22     1.5641  112.64  51.77   111.66  1.5187
IC      C22     C17     *C20    C21     1.5187  111.66  119.38  111.66  1.5443
IC      C21     C17     *C20    H20     1.5443  111.66  119.6   109.11  1.1139
IC      C17     C20     C21     H21A    1.5382  111.66  69.91   110.37  1.1067
IC      H21A    C20     *C21    H21B    1.1067  110.37  -121    111.06  1.1104
IC      H21A    C20     *C21    H21C    1.1067  110.37  117.94  111.09  1.1119
IC      C17     C20     C22     C23     1.5382  111.66  -127.81 124.83  1.3444
IC      C23     C20     *C22    H22     1.3444  124.83  -179.53 115.68  1.1005
IC      C20     C22     C23     C24     1.5187  124.83  -179.44 124.94  1.5151
IC      C24     C22     *C23    H23     1.5151  124.94  178.9   119.39  1.1007
IC      C22     C23     C24     C25     1.3444  124.94  74.2    112.31  1.5348
IC      C25     C23     *C24    C28     1.5348  112.31  125.07  109.12  1.5491
IC      C28     C23     *C24    H24     1.5491  109.12  116.8   108.77  1.1162
IC      C23     C24     C25     C26     1.5151  112.31  66.3    112.54  1.5424
IC      C26     C24     *C25    C27     1.5424  112.54  124.63  110.25  1.5415
IC      C26     C24     *C25    H25     1.5424  112.54  -118.78 107.84  1.1178
IC      C24     C25     C26     H26A    1.5348  112.54  66.53   111.05  1.1092
IC      H26A    C25     *C26    H26B    1.1092  111.05  -121.38 111.05  1.1097
IC      H26A    C25     *C26    H26C    1.1092  111.05  119.06  109.67  1.1108
IC      C24     C25     C27     H27A    1.5348  110.25  52.82   110.63  1.11
IC      H27A    C25     *C27    H27B    1.11    110.63  -121    111.09  1.1092
IC      H27A    C25     *C27    H27C    1.11    110.63  119.67  109.85  1.1108
IC      C23     C24     C28     H28A    1.5151  109.12  59.12   110.24  1.1113
IC      H28A    C24     *C28    H28B    1.1113  110.24  -120.08 111.67  1.1097
IC      H28A    C24     *C28    H28C    1.1113  110.24  118.88  111.07  1.1085

RESI SITO         0.0   !  beta-Sitosterol
GROUP                   !
ATOM C3  CRL1 0.14      ! 
ATOM H3  HGA1 0.09      !
ATOM O3  OHL -0.66      !
ATOM H3' HOL  0.43      !
GROUP                   !
ATOM C4 CRL2 -0.18      !                   H26B  H26C  H27C  H27B
ATOM H4A HGA2 0.09      !                      \ /         \ /
ATOM H4B HGA2 0.09      !                       C26         C27
GROUP                   !                      / \         / \
ATOM C5 CEL1 0.00       !                   H26A  \  H25  /   H27A
ATOM C6 CEL1 -0.15      !                          \  |  /
ATOM H6 HEL1 0.15       !                           \ | /
GROUP                   !                            \|/
ATOM C7 CRL2 -0.18      !                             C25
ATOM H7A HGA2 0.09      !                             |
ATOM H7B HGA2 0.09      !                             |
GROUP                   !                             |
ATOM C8 CRL1 -0.09      !                             |           
ATOM H8 HGA1 0.09       !                             |       H28B     H29A
GROUP                   !                             |       |        |
ATOM C14 CRL1 -0.09     !                        H24--C24-----C28-----C29--H29B
ATOM H14 HGA1 0.09      !                             |       |        |
GROUP                   !                             |       H28A     H29C
ATOM C15 CRL2 -0.18     !                             |
ATOM H15A HGA2 0.09     !                       H23A--C23--H23B
ATOM H15B HGA2 0.09     !                             |
GROUP                   !                             |
ATOM C16 CRL2 -0.18     !                             |
ATOM H16A HGA2 0.09     !                       H22A--C22--H22B
ATOM H16B HGA2 0.09     !                             |
GROUP                   !                     H21A    |
ATOM C17 CRL1 -0.09     !                     |       |
ATOM H17 HGA1 0.09      !               H21B--C21-----C20--H20
GROUP                   !                     |       |
ATOM C13 CRL1 0.00      !                     H21C    |
GROUP                   !                             |
ATOM C18 CTL3 -0.27     !                       H18C  |
ATOM H18A HAL3 0.09     !                       |     |       H16B
ATOM H18B HAL3 0.09     !                 H18B--C18   |       |
ATOM H18C HAL3 0.09     !                      / \    C17-----C16--H16A
GROUP                   !                  H18A   \   |\      |
ATOM C12 CRL2 -0.18     !                          \  | H17   |
ATOM H12A HGA2 0.09     !                 H12B      \ |       | H15B
ATOM H12B HGA2 0.09     !                    \       \|       |/
GROUP                   !               H12A--C12-----C13     C15--H15A
ATOM C11 CRL2 -0.18     !                    /         \     /
ATOM H11A HGA2 0.09     !             H11B  /           \   /
ATOM H11B HGA2 0.09     !                \ /             \ /
GROUP                   !           H11A--C11             C14--H14
ATOM C9 CRL1 -0.09      !                  \             /
ATOM H9 HGA1  0.09      !           H19C    \       H8  /
GROUP                   !            |       \       \ /
ATOM C10 CRL1  0.00     !      H19A-C19-H19B  C9------C8
GROUP                   !              \     / \       \
ATOM C19 CTL3 -0.27     !         H1B   \   /   H9      \   H7A
ATOM H19A HAL3 0.09     !         |      \ /             \  /
ATOM H19B HAL3 0.09     !    H1A--C1------C10             C7
ATOM H19C HAL3 0.09     !        /         \             / \
GROUP                   ! H2A   /           \           /   H7B
ATOM C1 CRL2 -0.18      !    \ /             \  ------ /
ATOM H1A HGA2 0.09      !     C2              C5------C6
ATOM H1B HGA2 0.09      !    / \             /         \
GROUP                   ! H2B   \           /           H6
ATOM C2 CRL2 -0.18      !        \         /
ATOM H2A HGA2 0.09      !     H3--C3------C4--H4A
ATOM H2B HGA2 0.09      !         |       |
GROUP                   !         |       H4B
ATOM C20 CTL1 -0.09     !         |
ATOM H20 HAL1   0.09    !    H3'--O3
GROUP                   !
ATOM C21 CTL3  -0.27    !
ATOM H21A HAL3  0.09    !
ATOM H21B HAL3  0.09    !
ATOM H21C HAL3  0.09    !
GROUP                   !
ATOM C22  CTL2 -0.18    !
ATOM H22A HAL2  0.09    !
ATOM H22B HAL2  0.09    !
GROUP                   !
ATOM C23  CTL2 -0.18    !
ATOM H23A HAL2  0.09    !
ATOM H23B HAL2  0.09    !
GROUP                   !
ATOM C24 CTL1 -0.09     !
ATOM H24 HAL1  0.09     !
GROUP                   !
ATOM C25 CTL1 -0.09     !
ATOM H25 HAL1  0.09     !
GROUP                   !
ATOM C26 CTL3 -0.27     !
ATOM H26A HAL3 0.09     !
ATOM H26B HAL3 0.09     !
ATOM H26C HAL3 0.09     !
GROUP                   !
ATOM C27 CTL3 -0.27     !
ATOM H27A HAL3 0.09     !
ATOM H27B HAL3 0.09     !
ATOM H27C HAL3 0.09     !
GROUP                   !
ATOM C28 CTL2 -0.18     !
ATOM H28A HAL2 0.09     !
ATOM H28B HAL2 0.09     !
GROUP                   !
ATOM C29 CTL3 -0.27     !
ATOM H29A HAL3 0.09     !
ATOM H29B HAL3 0.09     !
ATOM H29C HAL3 0.09     !

BOND C3 O3 C3 H3 O3 H3'
BOND C3 C2 C2 H2A C2 H2B
BOND C2 C1 C1 H1A C1 H1B
BOND C3 C4 C4 H4A C4 H4B
BOND C4 C5
BOND C5 C10
BOND C10 C1
BOND C10 C19 C19 H19A C19 H19B C19 H19C
DOUBLE C5 C6
BOND C6 H6
BOND C6 C7 C7 H7A C7 H7B
BOND C7 C8 C8 H8
BOND C8 C9 C9 H9
BOND C9 C10
BOND C8 C14 C14 H14
BOND C14 C13
BOND C13 C12 C12 H12A C12 H12B
BOND C12 C11 C11 H11A C11 H11B
BOND C11 C9
BOND C13 C18 C18 H18A C18 H18B C18 H18C
BOND C14 C15 C15 H15A C15 H15B
BOND C15 C16 C16 H16A C16 H16B
BOND C16 C17 C17 H17
BOND C17 C13
BOND C17 C20 C20 H20
BOND C20 C21 C21 H21A C21 H21B C21 H21C
BOND C20 C22 C22 H22A C22 H22B
BOND C22 C23 C23 H23A C23 H23B
BOND C23 C24 C24 H24 C24 C28
BOND C24 C25 C25 H25
BOND C25 C26 C26 H26A C26 H26B C26 H26C
BOND C25 C27 C27 H27A C27 H27B C27 H27C
BOND C28 H28A C28 H28B C28 C29
BOND C29 H29A C29 H29B C29 H29C

!IC table by CHARMM ic generate
!      I      J      K     L  R(I(J/K)) T(I(JK/KJ))  PHI   T(JKL)  R(KL) 
IC C4    C2   *C3    O3     1.5614  110.14  115.63  112.44   1.4052
IC O3    C2   *C3    H3     1.4052  112.44  121.91  109.94   1.1110
IC C2    C3    O3    H3'    1.5481  112.44   16.69  111.55   0.9600
IC C2    C3    C4    C5     1.5481  110.14  -57.11  113.38   1.4781
IC C5    C3   *C4    H4A    1.4781  113.38  116.30  100.70   1.1110
IC H4A   C3   *C4    H4B    1.1110  100.70  121.05  113.53   1.1110
IC C3    C4    C5    C10    1.5614  113.38   47.05  115.71   1.6032
IC C10   C4   *C5    C6     1.6032  115.71 -175.59  121.48   1.3118
IC C4    C5    C6    C7     1.4781  121.48  179.72  126.06   1.5250
IC C7    C5   *C6    H6     1.5250  126.06  177.70  114.72   1.1000
IC C5    C6    C7    C8     1.3118  126.06    6.14  113.57   1.5411
IC C8    C6   *C7    H7A    1.5411  113.57  124.57  109.39   1.1110
IC H7A   C6   *C7    H7B    1.1110  109.39  112.27  105.47   1.1110
IC C6    C7    C8    C14    1.5250  113.57 -156.98  108.82   1.5247
IC C14   C7   *C8    C9     1.5247  108.82  121.65  111.80   1.5528
IC C9    C7   *C8    H8     1.5528  111.80  118.34  106.77   1.1110
IC C7    C8    C14   C13    1.5411  108.82 -179.93  114.78   1.5511
IC C13   C8   *C14   C15    1.5511  114.78  127.01  117.29   1.5049
IC C13   C8   *C14   H14    1.5511  114.78 -121.80  106.97   1.1110
IC C8    C14   C15   C16    1.5247  117.29 -164.40  105.99   1.5740
IC C16   C14  *C15   H15A   1.5740  105.99  125.51  110.98   1.1110
IC H15A  C14  *C15   H15B   1.1110  110.98  118.15  112.47   1.1110
IC C14   C15   C16   C17    1.5049  105.99    8.40  101.13   1.5604
IC C17   C15  *C16   H16A   1.5604  101.13  120.24  112.66   1.1110
IC H16A  C15  *C16   H16B   1.1110  112.66  122.80  114.92   1.1110
IC C13   C16  *C17   C20    1.5408  110.40  135.55  112.19   1.5585
IC C13   C16  *C17   H17    1.5408  110.40 -111.30  108.54   1.1110
IC C17   C14  *C13   C12    1.5408   96.21  126.93  108.95   1.5449
IC C12   C14  *C13   C18    1.5449  108.95  125.67  112.03   1.5959
IC C14   C13   C18   H18A   1.5511  112.03   59.86  105.90   1.1110
IC H18A  C13  *C18   H18B   1.1110  105.90  121.44  112.98   1.1110
IC H18A  C13  *C18   H18C   1.1110  105.90 -115.49  113.78   1.1110
IC C14   C13   C12   C11    1.5511  108.95   55.50  108.69   1.5667
IC C11   C13  *C12   H12A   1.5667  108.69  120.36  114.84   1.1110
IC H12A  C13  *C12   H12B   1.1110  114.84  134.32  111.99   1.1110
IC C9    C12  *C11   H11A   1.5661  113.29  123.44  111.09   1.1110
IC H11A  C12  *C11   H11B   1.1110  111.09  119.55  108.81   1.1110
IC C10   C8   *C9    H9     1.5596  114.24 -123.22  105.85   1.1110
IC C9    C5   *C10   C19    1.5596  108.96 -119.21  103.05   1.5822
IC C19   C5   *C10   C1     1.5822  103.05 -120.22  113.87   1.5719
IC C5    C10   C19   H19A   1.6032  103.05 -167.91  105.17   1.1110
IC H19A  C10  *C19   H19B   1.1110  105.17  117.83  110.02   1.1110
IC H19A  C10  *C19   H19C   1.1110  105.17 -113.41  116.87   1.1110
IC C2    C10  *C1    H1A    1.5748  111.85  122.31  112.41   1.1110
IC C2    C10  *C1    H1B    1.5748  111.85 -115.17  108.89   1.1110
IC C1    C3   *C2    H2A    1.5748  111.28  108.57  114.79   1.1110
IC H2A   C3   *C2    H2B    1.1110  114.79  130.06  115.45   1.1110
IC C16   C17   C20   C22    1.5604  112.19   63.09  110.55   1.5457
IC C22   C17  *C20   C21    1.5457  110.55  117.76  114.29   1.5454
IC C21   C17  *C20   H20    1.5454  114.29  123.20  112.25   1.1110
IC C17   C20   C21   H21A   1.5585  114.29   63.46  102.59   1.1110
IC H21A  C20  *C21   H21B   1.1110  102.59 -104.97  108.57   1.1110
IC H21A  C20  *C21   H21C   1.1110  102.59  124.57  117.48   1.1110
IC C17   C20   C22   C23    1.5585  110.55 -154.15  120.40   1.4799
IC C23   C20  *C22   H22A   1.4799  120.40  128.99  110.01   1.1110
IC H22A  C20  *C22   H22B   1.1110  110.01  106.96  103.91   1.1110
IC C20   C22   C23   C24    1.5457  120.40  179.97  118.23   1.5226
IC C24   C22  *C23   H23A   1.5226  118.23  117.35  116.59   1.1110
IC H23A  C22  *C23   H23B   1.1110  116.59  109.14  105.33   1.1110
IC C22   C23   C24   C25    1.4799  118.23 -141.10  108.01   1.5402
IC C25   C23  *C24   C28    1.5402  108.01 -126.79  109.69   1.5069
IC C28   C23  *C24   H24    1.5069  109.69 -120.24  107.94   1.1110
IC C23   C24   C25   C26    1.5226  108.01  -53.24  113.42   1.5913
IC C26   C24  *C25   C27    1.5913  113.42  126.06  111.29   1.5764
IC C26   C24  *C25   H25    1.5913  113.42 -117.89  114.16   1.1110
IC C24   C25   C26   H26A   1.5402  113.42    9.38  108.77   1.1110
IC H26A  C25  *C26   H26B   1.1110  108.77  118.59  114.62   1.1110
IC H26A  C25  *C26   H26C   1.1110  108.77 -121.37  111.02   1.1110
IC C24   C25   C27   H27A   1.5402  111.29  -51.12  116.25   1.1110
IC H27A  C25  *C27   H27B   1.1110  116.25  136.82  114.66   1.1110
IC H27A  C25  *C27   H27C   1.1110  116.25 -118.20  104.68   1.1110
IC C23   C24   C28   C29    1.5226  109.69  176.49  114.11   1.5039
IC C29   C24  *C28   H28A   1.5039  114.11 -122.70  109.66   1.1110
IC H28A  C24  *C28   H28B   1.1110  109.66 -121.24  113.74   1.1110
IC C24   C28   C29   H29A   1.5069  114.11  151.34  109.11   1.1110
IC H29A  C28  *C29   H29B   1.1110  109.11 -111.49  108.42   1.1110
IC H29A  C28  *C29   H29C   1.1110  109.11  130.25  116.78   1.1110


RESI STIG         0.0   !  Stigmasterol
GROUP                   !
ATOM C3  CRL1 0.14      ! 
ATOM H3  HGA1 0.09      !
ATOM O3  OHL -0.66      !
ATOM H3' HOL  0.43      !
GROUP                   !
ATOM C4 CRL2 -0.18      !                   H26B  H26C  H27C  H27B
ATOM H4A HGA2 0.09      !                      \ /         \ /
ATOM H4B HGA2 0.09      !                       C26         C27
GROUP                   !                      / \         / \
ATOM C5 CEL1 0.00       !                   H26A  \  H25  /   H27A
ATOM C6 CEL1 -0.15      !                          \  |  /
ATOM H6 HEL1 0.15       !                           \ | /
GROUP                   !                            \|/
ATOM C7 CRL2 -0.18      !                             C25
ATOM H7A HGA2 0.09      !                             |
ATOM H7B HGA2 0.09      !                             |
GROUP                   !                             |
ATOM C8 CRL1 -0.09      !                             |           
ATOM H8 HGA1 0.09       !                             |       H28B     H29A
GROUP                   !                             |       |        |
ATOM C14 CRL1 -0.09     !                        H24--C24-----C28-----C29--H29B
ATOM H14 HGA1 0.09      !                             |       |        |
GROUP                   !                             |       H28A     H29C
ATOM C15 CRL2 -0.18     !                             |
ATOM H15A HGA2 0.09     !                             C23--H23
ATOM H15B HGA2 0.09     !                             ||
GROUP                   !                             || (trans)
ATOM C16 CRL2 -0.18     !                             ||
ATOM H16A HGA2 0.09     !                        H22--C22
ATOM H16B HGA2 0.09     !                             |
GROUP                   !                     H21A    |
ATOM C17 CRL1 -0.09     !                     |       |
ATOM H17 HGA1 0.09      !               H21B--C21-----C20--H20
GROUP                   !                     |       |
ATOM C13 CRL1 0.00      !                     H21C    |
GROUP                   !                             |
ATOM C18 CTL3 -0.27     !                       H18C  |
ATOM H18A HAL3 0.09     !                       |     |       H16B
ATOM H18B HAL3 0.09     !                 H18B--C18   |       |
ATOM H18C HAL3 0.09     !                      / \    C17-----C16--H16A
GROUP                   !                  H18A   \   |\      |
ATOM C12 CRL2 -0.18     !                          \  | H17   |
ATOM H12A HGA2 0.09     !                 H12B      \ |       | H15B
ATOM H12B HGA2 0.09     !                    \       \|       |/
GROUP                   !               H12A--C12-----C13     C15--H15A
ATOM C11 CRL2 -0.18     !                    /         \     /
ATOM H11A HGA2 0.09     !             H11B  /           \   /
ATOM H11B HGA2 0.09     !                \ /             \ /
GROUP                   !           H11A--C11             C14--H14
ATOM C9 CRL1 -0.09      !                  \             /
ATOM H9 HGA1 0.09       !           H19C    \       H8  /
GROUP                   !            |       \       \ /
ATOM C10 CRL1 0.00      !      H19A-C19-H19B  C9------C8
GROUP                   !              \     / \       \
ATOM C19 CTL3 -0.27     !         H1B   \   /   H9      \   H7A
ATOM H19A HAL3 0.09     !         |      \ /             \  /
ATOM H19B HAL3 0.09     !    H1A--C1------C10             C7
ATOM H19C HAL3 0.09     !        /         \             / \
GROUP                   ! H2A   /           \           /   H7B
ATOM C1 CRL2 -0.18      !    \ /             \  ------ /
ATOM H1A HGA2 0.09      !     C2              C5------C6
ATOM H1B HGA2 0.09      !    / \             /         \
GROUP                   ! H2B   \           /           H6
ATOM C2 CRL2 -0.18      !        \         /
ATOM H2A HGA2 0.09      !     H3--C3------C4--H4A
ATOM H2B HGA2 0.09      !         |       |
GROUP                   !         |       H4B
ATOM C20 CTL1 -0.09     !         |
ATOM H20 HAL1 0.09      !    H3'--O3
GROUP                   !
ATOM C21 CTL3 -0.27     !
ATOM H21A HAL3 0.09     !
ATOM H21B HAL3 0.09     !
ATOM H21C HAL3 0.09     !
GROUP                   !
ATOM C22 CEL1 -0.15     !
ATOM C23 CEL1 -0.15     !
ATOM H22 HEL1 0.15      !
ATOM H23 HEL1 0.15      !
GROUP                   !
ATOM C24 CTL1 -0.09     !
ATOM H24 HAL1  0.09     !
GROUP                   !
ATOM C25 CTL1 -0.09     !
ATOM H25 HAL1 0.09      !
GROUP                   !
ATOM C26 CTL3 -0.27     !
ATOM H26A HAL3 0.09     !
ATOM H26B HAL3 0.09     !
ATOM H26C HAL3 0.09     !
GROUP                   !
ATOM C27 CTL3 -0.27     !
ATOM H27A HAL3 0.09     !
ATOM H27B HAL3 0.09     !
ATOM H27C HAL3 0.09     !
GROUP                   !
ATOM C28 CTL2 -0.18     !
ATOM H28A HAL2 0.09     !
ATOM H28B HAL2 0.09     !
GROUP                   !
ATOM C29 CTL3 -0.27     !
ATOM H29A HAL3 0.09     !
ATOM H29B HAL3 0.09     !
ATOM H29C HAL3 0.09     !

BOND C3 O3 C3 H3 O3 H3'
BOND C3 C2 C2 H2A C2 H2B
BOND C2 C1 C1 H1A C1 H1B
BOND C3 C4 C4 H4A C4 H4B
BOND C4 C5
BOND C5 C10
BOND C10 C1
BOND C10 C19 C19 H19A C19 H19B C19 H19C
DOUBLE C5 C6
BOND C6 H6
BOND C6 C7 C7 H7A C7 H7B
BOND C7 C8 C8 H8
BOND C8 C9 C9 H9
BOND C9 C10
BOND C8 C14 C14 H14
BOND C14 C13
BOND C13 C12 C12 H12A C12 H12B
BOND C12 C11 C11 H11A C11 H11B
BOND C11 C9
BOND C13 C18 C18 H18A C18 H18B C18 H18C
BOND C14 C15 C15 H15A C15 H15B
BOND C15 C16 C16 H16A C16 H16B
BOND C16 C17 C17 H17
BOND C17 C13
BOND C17 C20 C20 H20
BOND C20 C21 C21 H21A C21 H21B C21 H21C
BOND C20 C22 C22 H22
DOUBLE C22 C23
BOND C23 H23
BOND C23 C24 C24 H24 C24 C28
BOND C24 C25 C25 H25
BOND C25 C26 C26 H26A C26 H26B C26 H26C
BOND C25 C27 C27 H27A C27 H27B C27 H27C
BOND C28 H28A C28 H28B C28 C29
BOND C29 H29A C29 H29B C29 H29C

!IC table by CHARMM ic generate
!      I      J      K     L  R(I(J/K)) T(I(JK/KJ))  PHI   T(JKL)  R(KL) 
IC C4    C2   *C3    O3     1.4600  116.45  124.37  115.09   1.4138
IC O3    C2   *C3    H3     1.4138  115.09  111.63  103.06   1.1110
IC C2    C3    O3    H3'    1.5011  115.09   12.45  103.88   0.9600
IC C2    C3    C4    C5     1.5011  116.45  -48.20  113.63   1.5551
IC C5    C3   *C4    H4A    1.5551  113.63 -124.55  114.65   1.1110
IC H4A   C3   *C4    H4B    1.1110  114.65 -121.73  109.77   1.1110
IC C3    C4    C5    C10    1.4600  113.63   47.69  111.85   1.5760
IC C10   C4   *C5    C6     1.5760  111.85 -176.22  127.17   1.3458
IC C4    C5    C6    C7     1.5551  127.17 -173.81  128.86   1.4452
IC C7    C5   *C6    H6     1.4452  128.86 -179.80  115.00   1.1000
IC C5    C6    C7    C8     1.3458  128.86    1.75  111.43   1.5827
IC C8    C6   *C7    H7A    1.5827  111.43  127.40  111.35   1.1110
IC H7A   C6   *C7    H7B    1.1110  111.35  117.59  105.43   1.1110
IC C6    C7    C8    C14    1.4452  111.43 -157.15  111.37   1.5222
IC C14   C7   *C8    C9     1.5222  111.37  126.86  115.77   1.5005
IC C9    C7   *C8    H8     1.5005  115.77  116.26  103.10   1.1110
IC C7    C8    C14   C13    1.5827  111.37 -174.43  116.65   1.5236
IC C13   C8   *C14   C15    1.5236  116.65  133.34  122.31   1.5523
IC C13   C8   *C14   H14    1.5236  116.65 -111.52  101.68   1.1110
IC C8    C14   C15   C16    1.5222  122.31 -166.78  102.64   1.5553
IC C16   C14  *C15   H15A   1.5553  102.64 -122.90  109.69   1.1110
IC H15A  C14  *C15   H15B   1.1110  109.69 -119.53  111.74   1.1110
IC C14   C15   C16   C17    1.5523  102.64    5.54  107.73   1.5892
IC C17   C15  *C16   H16A   1.5892  107.73 -125.75  115.88   1.1110
IC H16A  C15  *C16   H16B   1.1110  115.88 -117.35  103.73   1.1110
IC C13   C16  *C17   C20    1.5251  103.03  137.81  115.32   1.4998
IC C13   C16  *C17   H17    1.5251  103.03 -106.00  101.80   1.1110
IC C17   C14  *C13   C12    1.5251  102.84  118.75  106.60   1.4784
IC C12   C14  *C13   C18    1.4784  106.60  125.19  108.76   1.5467
IC C14   C13   C18   H18A   1.5236  108.76 -168.94  111.63   1.1110
IC H18A  C13  *C18   H18B   1.1110  111.63 -119.95  115.77   1.1110
IC H18A  C13  *C18   H18C   1.1110  111.63  118.51  113.11   1.1110
IC C14   C13   C12   C11    1.5236  106.60   56.04  113.05   1.5836
IC C11   C13  *C12   H12A   1.5836  113.05 -121.48  105.21   1.1110
IC H12A  C13  *C12   H12B   1.1110  105.21 -122.79  112.66   1.1110
IC C9    C12  *C11   H11A   1.5522  111.03 -120.32  104.78   1.1110
IC H11A  C12  *C11   H11B   1.1110  104.78 -114.59  109.24   1.1110
IC C10   C8   *C9    H9     1.5345  116.11 -111.52   94.43   1.1110
IC C9    C5   *C10   C19    1.5345  111.76 -117.35  111.31   1.5484
IC C19   C5   *C10   C1     1.5484  111.31 -124.33  109.05   1.5749
IC C5    C10   C19   H19A   1.5760  111.31 -161.99  108.74   1.1110
IC H19A  C10  *C19   H19B   1.1110  108.74 -131.18  115.95   1.1110
IC H19A  C10  *C19   H19C   1.1110  108.74  113.77  105.26   1.1110
IC C2    C10  *C1    H1A    1.5252  110.50 -118.40  108.36   1.1110
IC C2    C10  *C1    H1B    1.5252  110.50  119.03  105.91   1.1110
IC C1    C3   *C2    H2A    1.5252  111.08 -117.58  111.07   1.1110
IC H2A   C3   *C2    H2B    1.1110  111.07 -118.37  108.64   1.1110
IC C16   C17   C20   C22    1.5892  115.32   28.71  113.92   1.4966
IC C22   C17  *C20   C21    1.4966  113.92  126.49  112.68   1.4791
IC C21   C17  *C20   H20    1.4791  112.68  123.18  109.73   1.1110
IC C17   C20   C21   H21A   1.4998  112.68 -168.75  107.07   1.1110
IC H21A  C20  *C21   H21B   1.1110  107.07  124.22  115.92   1.1110
IC H21A  C20  *C21   H21C   1.1110  107.07 -113.90  111.07   1.1110
IC C17   C20   C22   C23    1.4998  113.92 -111.53  123.11   1.3675
IC C23   C20  *C22   H22    1.3675  123.11  169.63  115.56   1.1000
IC C20   C22   C23   C24    1.4966  123.11  165.09  127.56   1.5687
IC C24   C22  *C23   H23    1.5687  127.56 -171.50  119.49   1.1000
IC C22   C23   C24   C25    1.3675  127.56 -109.85  110.86   1.4914
IC C25   C23  *C24   C28    1.4914  110.86 -116.70  112.32   1.5935
IC C28   C23  *C24   H24    1.5935  112.32 -120.62  111.47   1.1110
IC C23   C24   C25   C26    1.5687  110.86  -43.82  113.65   1.5159
IC C26   C24  *C25   C27    1.5159  113.65  127.06  109.33   1.5890
IC C26   C24  *C25   H25    1.5159  113.65 -120.79  103.04   1.1110
IC C24   C25   C26   H26A   1.4914  113.65 -173.69  108.07   1.1110
IC H26A  C25  *C26   H26B   1.1110  108.07 -121.53  112.72   1.1110
IC H26A  C25  *C26   H26C   1.1110  108.07  111.96  112.42   1.1110
IC C24   C25   C27   H27A   1.4914  109.33  -75.83  116.02   1.1110
IC H27A  C25  *C27   H27B   1.1110  116.02 -127.41  112.98   1.1110
IC H27A  C25  *C27   H27C   1.1110  116.02  125.01  102.34   1.1110
IC C23   C24   C28   C29    1.5687  112.32  -64.65  114.58   1.5403
IC C29   C24  *C28   H28A   1.5403  114.58 -111.09   99.41   1.1110
IC H28A  C24  *C28   H28B   1.1110  99.41  -111.25  120.66   1.1110
IC C24   C28   C29   H29A   1.5935  114.58 -171.60  114.68   1.1110
IC H29A  C28  *C29   H29B   1.1110  114.68 -118.84  111.22   1.1110
IC H29A  C28  *C29   H29C   1.1110  114.68  124.20  111.33   1.1110


end

read param card flex @app
* cholesterol parameters
*

BONDS
!
!V(bond) = Kb(b - b0)**2
!
!Kb: kcal/mole/A**2
!b0: A
!
!atom type Kb          b0
!
! added from par_all35_lipid_jbl.prm by jbl
CEL1  CTL1  240.000     1.502   ! from CEL1  CTL2: sR12cc (c8-c39)
! added for new mixing rule for decalin/heptane by jbl
! CRL1 equivalent to CTL1, HGA1 equivalent to HAL1, etc. (jbl)
CTL1  CRL1  222.500     1.500   ! alkanes, 3/92
CRL1  CRL1  222.500     1.500   ! alkanes, 3/92
CRL1  CTL2  222.500     1.538   ! alkanes, 3/92
CRL1  CRL2  222.500     1.538   ! alkanes, 3/92
CTL1  CRL2  222.500     1.538   ! alkanes, 3/92
CRL2  CRL2  222.500     1.530   ! alkanes, 3/92
CTL2  CRL2  222.500     1.530   ! alkanes, 3/92
CRL1  HGA1  309.00      1.111   ! alkanes, 3/92
CRL2  HGA2  309.00      1.111   ! alkanes, 4/98
OHL   CRL1  428.0       1.420   !  glycerol
CRL1  CTL3  222.500     1.538   ! alkanes, 3/92
CEL1  CRL2  365.000     1.502   ! butene; from propene, yin,adm jr., 12/95
CEL1  CRL1  240.000     1.502   ! from CEL1  CTL2: sR12cc (c8-c39)
! Added for ergosterol (bjr 3/12)
! CEL1  CTL1  240.000     1.502   ! butene, yin,adm jr., 12/95

ANGLES
!
!V(angle) = Ktheta(Theta - Theta0)**2
!
!V(Urey-Bradley) = Kub(S - S0)**2
!
!Ktheta: kcal/mole/rad**2
!Theta0: degrees
!Kub: kcal/mole/A**2 (Urey-Bradley)
!S0: A
!
!atom types     Ktheta    Theta0   Kub     S0
!
!
! Added from par_al35_lipid.prm by jbl

CTL1 CTL2 CEL1   32.00     112.20   !from CEL1 CTL2 CTL2 !all CEL1 containing terms will
CTL1 CEL1 CTL2   50.00     113.00   !guess FC, eq. angle to yield 360 deg sum
CEL1 CEL1 CTL1   48.00     123.50   ! from CEL1 CEL1 CTL1
CTL1 CTL1 CEL1   32.00     112.20   !from CEL1 CTL2 CTL2
CTL3 CTL1 CEL1   32.00     112.20   !from CEL1 CTL2 CTL2
CTL2 CTL1 CEL1   32.00     112.20   !from CEL1 CTL2 CTL2 !involve the dR1 and dR2 terms
OHL  CTL1 CTL3   75.700    110.10   ! glycerol
! added for new mixing rule for decalin/heptane by jbl
! CRL1 equivalent to CTL1, HGA1 equivalent to HAL1, etc. (jbl)
HOL  OHL  CRL1   57.500    106.00   ! glycerol
OHL  CRL1 CRL2   75.700    110.10   ! glycerol
OHL  CRL1 HGA1   45.900    108.89   ! glycerol
HAL3 CTL3 CRL1   33.430    110.10   22.53   2.179  ! alkane, 4/98
CRL1 CRL1 CTL3   53.350    108.50    8.00   2.561  ! alkane, 3/92
CRL2 CRL1 CTL3   58.350    113.50   11.16   2.561  ! glycerol
HEL1 CEL1 CRL2   40.00     116.00   ! 1-butene; from propene, yin,adm jr., 12/95
HGA2 CRL2 CEL1   45.00     111.50   ! 1-butene; from propene, yin,adm jr., 12/95
HAL2 CRL2 CEL1   45.00     111.50   ! 1-butene; from propene, yin,adm jr., 12/95
HGA2 CTL2 CEL1   45.00     111.50   ! 1-butene; from propene, yin,adm jr., 12/95
CRL1 CRL2 CEL1   32.00     112.20   !from CEL1 CTL2 CTL2 !all CEL1 containing terms will
CEL1 CEL1 CRL2   48.00     123.50   ! from 2-butene, yin,adm jr., 12/95
CEL1 CEL1 CRL1   48.00     123.50   ! from CEL1 CEL1 CTL1
CRL1 CRL1 CEL1   32.00     112.20   !from CEL1 CTL2 CTL2
CTL1 CRL1 CEL1   32.00     112.20   !from CEL1 CTL2 CTL2
CRL1 CTL1 CEL1   32.00     112.20   !from CEL1 CTL2 CTL2
CTL3 CRL1 CEL1   32.00     112.20   !from CEL1 CTL2 CTL2
CRL2 CRL1 CEL1   32.00     112.20   !from CEL1 CTL2 CTL2 !involve the dR1 and dR2 terms
CTL2 CRL1 CEL1   32.00     112.20   !from CEL1 CTL2 CTL2 !involve the dR1 and dR2 terms
CRL2 CTL1 CEL1   32.00     112.20   !from CEL1 CTL2 CTL2 !involve the dR1 and dR2 terms
CRL2 CRL1 CTL2   58.350    113.50   11.16   2.561  ! glycerol
CRL2 CRL1 CRL2   58.350    113.50   11.16   2.561  ! glycerol
HGA1 CRL1 CTL2   34.500    110.10   22.53   2.179  ! alkane, 3/92
HGA1 CRL1 CRL2   34.500    110.10   22.53   2.179  ! alkane, 3/92
CRL1 CRL1 CTL2   58.350    113.50   11.16   2.561  ! glycerol
CRL1 CRL1 CRL2   58.350    113.50   11.16   2.561  ! glycerol
CRL1 CTL2 CTL3   58.350    113.50   11.16   2.561  ! glycerol
HAL2 CTL2 CRL1   26.500    110.10   22.53   2.179  ! alkane, 4/98
HGA2 CRL2 CRL1   26.500    110.10   22.53   2.179  ! alkane, 4/98
CRL1 CTL2 CTL2   58.350    113.50   11.16   2.561  ! glycerol
CRL1 CRL2 CRL2   58.350    113.50   11.16   2.561  ! glycerol
CRL1 CEL1 CRL2   50.00     113.00   !guess FC, eq. angle to yield 360 deg sum
CRL1 CRL1 CRL1   53.350    111.00    8.00   2.561  ! alkane, 3/92
CTL1 CRL1 CRL2   58.350    113.50   11.16   2.561  ! glycerol
HGA1 CRL1 CTL1   34.500    110.10   22.53   2.179  ! alkane, 3/92
HGA1 CRL1 CRL1   34.500    110.10   22.53   2.179  ! alkane, 3/92
CTL1 CRL1 CRL1   53.350    111.00    8.00   2.561  ! alkane, 3/92
HAL1 CTL1 CRL1   34.500    110.10   22.53   2.179  ! alkane, 3/92
CRL1 CTL1 CTL3   53.350    108.50    8.00   2.561  ! alkane, 3/92
CRL1 CTL1 CTL2   58.350    113.50   11.16   2.561  ! glycerol
CEL2 CEL1 CRL2   48.00     126.00   ! 1-butene; from propene, yin,adm jr., 12/95
CEL1 CRL2 CRL2   32.00     112.20   ! 1-butene; from propene, yin,adm jr., 12/95
CEL1 CTL2 CRL2   32.00     112.20   ! 1-butene; from propene, yin,adm jr., 12/95
CEL1 CRL2 CTL2   32.00     112.20   ! 1-butene; from propene, yin,adm jr., 12/95
CEL1 CRL2 CTL3   32.00     112.20   ! 1-butene; from propene, yin,adm jr., 12/95
CEL1 CRL2 CEL1   30.0      114.0    ! 1,4-dipentene, adm jr., 2/00
CTL1 CRL2 CEL1   32.00     112.20   !from CEL1 CTL2 CTL2 !all CEL1 containing terms will
CRL1 CTL2 CEL1   32.00     112.20   !from CEL1 CTL2 CTL2 !all CEL1 containing terms will
CTL1 CEL1 CRL2   50.00     113.00   !guess FC, eq. angle to yield 360 deg sum
CRL1 CEL1 CTL2   50.00     113.00   !guess FC, eq. angle to yield 360 deg sum
HGA2 CRL2 HGA2   35.500    109.00    5.40   1.80200 ! alkane, 3/92
HGA2 CRL2 CRL2   26.500    110.10   22.53   2.179  ! alkane, 4/98
HGA1 CRL1 CTL3   34.500    110.10   22.53   2.179  ! alkane, 3/92
CRL2 CRL2 CRL2   58.350    113.60   11.16   2.561  ! alkane, 3/92
!Angles appended for ergosterol (bjr)
CEL1 CEL1 CEL1    48.00    123.50   ! From CEL1 CEL1 CTL1
CRL1 CEL1 CRL1    50.00    113.00   ! From CTL1 CEL1 CTL2
CEL1 CRL1 HGA1    45.00    111.50   ! From HAL2 CTL2 CEL1
HEL1 CEL1 CTL1    40.00    116.00   ! From HAL2 CTL2 CEL1
CTL1 CEL1 CTL1    50.00    113.00   !guess from CTL1 CEL1 CTL2
CEL1 CTL1 HAL1    45.00    111.50   !guess from HAL2 CTL2 CEL1

DIHEDRALS
!
!V(dihedral) = Kchi(1 + cos(n(chi) - delta))
!
!Kchi: kcal/mole
!n: multiplicity
!delta: degrees
!
!atom types             Kchi    n   delta
!
! added for new mixing rule for decalin/heptane by jbl
! CRL1 equivalent to CTL1, HGA1 equivalent to HAL1, etc. (jbl)
CRL1 CRL1 CTL1 CTL2     0.000   3     0.00 ! 6/10, jbk
CRL1 CTL1 CTL2 CTL3     0.1218  3   180.00 ! 6/10, jbk
CRL1 CTL1 CTL2 CTL3     0.2175  2   180.00 ! 6/10, jbk
CRL1 CTL1 CTL2 CTL3     0.2398  1   180.00 ! 6/10, jbk
CRL1 CTL1 CTL2 CTL2     0.1218  3   180.00 ! 6/10, jbk
CRL1 CTL1 CTL2 CTL2     0.2175  2   180.00 ! 6/10, jbk
CRL1 CTL1 CTL2 CTL2     0.2398  1   180.00 ! 6/10, jbk
CRL1 CRL2 CEL1 CRL1     0.30    3   180.0  ! torR1
CTL1 CRL2 CEL1 CRL1     0.30    3   180.0  ! torR1
CRL1 CTL2 CEL1 CRL1     0.30    3   180.0  ! torR1
CRL1 CRL2 CEL1 CTL1     0.30    3   180.0  ! torR1
CTL1 CTL2 CEL1 CRL1     0.30    3   180.0  ! torR1
CTL1 CRL2 CEL1 CTL1     0.30    3   180.0  ! torR1
CRL1 CTL2 CEL1 CTL1     0.30    3   180.0  ! torR1
X    CRL1 OHL  X        0.14    3     0.00 ! glycerol
X    CRL2 OHL  X        0.14    3     0.00 ! glycerol
CRL2 CEL1 CRL1 CRL1     0.00    3   180.0  ! bR12
CTL2 CEL1 CRL1 CRL1     0.00    3   180.0  ! bR12
CRL2 CEL1 CTL1 CRL1     0.00    3   180.0  ! bR12
CRL2 CEL1 CRL1 CTL1     0.00    3   180.0  ! bR12
CTL2 CEL1 CTL1 CRL1     0.00    3   180.0  ! bR12
CTL2 CEL1 CRL1 CTL1     0.00    3   180.0  ! bR12
CRL2 CEL1 CTL1 CTL1     0.00    3   180.0  ! bR12
CTL2 CEL1 CRL1 CTL3     0.00    3   180.0  ! bR12
CRL2 CEL1 CTL1 CTL3     0.00    3   180.0  ! bR12
CRL2 CEL1 CRL1 CRL2     0.30    3   180.0  ! torR1
CRL2 CEL1 CRL1 CTL2     0.30    3   180.0  ! torR1
CRL2 CEL1 CTL1 CRL2     0.30    3   180.0  ! torR1
CTL2 CEL1 CRL1 CRL2     0.30    3   180.0  ! torR1
CRL2 CEL1 CTL1 CTL2     0.30    3   180.0  ! torR1
CTL2 CEL1 CRL1 CTL2     0.30    3   180.0  ! torR1
CTL2 CEL1 CTL1 CRL2     0.30    3   180.0  ! torR1
CEL1 CEL1 CRL2 HGA2     0.3000  3   180.00 !2-butene, adm jr., 4/04
CEL1 CEL1 CRL2 HAL2     0.3000  3   180.00 !2-butene, adm jr., 4/04
CEL1 CEL1 CTL2 HGA2     0.3000  3   180.00 !2-butene, adm jr., 4/04
CEL1 CEL1 CRL2 CRL1     0.5000  1   180.0  ! torR2, CEL1 CEL1 CTL2 CTL2
CEL1 CEL1 CRL2 CRL1     1.3000  3   180.0  !
CEL1 CEL1 CTL2 CRL1     0.5000  1   180.0  ! torR2, CEL1 CEL1 CTL2 CTL2
CEL1 CEL1 CTL2 CRL1     1.3000  3   180.0  !
CEL1 CEL1 CRL2 CTL1     0.5000  1   180.0  ! torR2, CEL1 CEL1 CTL2 CTL2
CEL1 CEL1 CRL2 CTL1     1.3000  3   180.0  !
CEL1 CEL1 CRL1 CRL2     0.5000  1   180.0  ! bR12, CEL1 CEL1 CTL2 CTL2
CEL1 CEL1 CRL1 CRL2     1.3000  3   180.0  !
CEL1 CEL1 CTL1 CRL2     0.5000  1   180.0  ! bR12, CEL1 CEL1 CTL2 CTL2
CEL1 CEL1 CTL1 CRL2     1.3000  3   180.0  !
CEL1 CEL1 CRL1 CTL2     0.5000  1   180.0  ! bR12, CEL1 CEL1 CTL2 CTL2
CEL1 CEL1 CRL1 CTL2     1.3000  3   180.0  !
CEL1 CEL1 CRL1 CTL3     0.5000  1   180.0  ! bR13, rCH3, CEL1 CEL1 CTL2 CTL2
CEL1 CEL1 CRL1 CTL3     1.3000  3   180.0  !
CEL1 CEL1 CRL2 CTL3     0.9000  1   180.00 !2-pentene and 3-heptene
CEL1 CEL1 CRL2 CTL3     0.2000  2   180.00 !2-pentene and 3-heptene
CEL1 CRL2 CRL2 CTL3     0.1400  1    180.0 !2-hexene, adm jr., 11/09 (from jbklauda)
CEL1 CRL2 CRL2 CTL3     0.1700  2      0.0 !2-hexene, adm jr., 11/09 (from jbklauda)
CEL1 CRL2 CRL2 CTL3     0.0500  3    180.0 !2-hexene, adm jr., 11/09 (from jbklauda)
CEL1 CRL2 CTL2 CTL3     0.1400  1    180.0 !2-hexene, adm jr., 11/09 (from jbklauda)
CEL1 CRL2 CTL2 CTL3     0.1700  2      0.0 !2-hexene, adm jr., 11/09 (from jbklauda)
CEL1 CRL2 CTL2 CTL3     0.0500  3    180.0 !2-hexene, adm jr., 11/09 (from jbklauda)
CEL1 CTL2 CRL2 CTL3     0.1400  1    180.0 !2-hexene, adm jr., 11/09 (from jbklauda)
CEL1 CTL2 CRL2 CTL3     0.1700  2      0.0 !2-hexene, adm jr., 11/09 (from jbklauda)
CEL1 CTL2 CRL2 CTL3     0.0500  3    180.0 !2-hexene, adm jr., 11/09 (from jbklauda)
CEL1 CEL1 CRL2 CEL1     1.000   1   180.00 !2,5-diheptane
CEL1 CEL1 CRL2 CEL1     0.100   2     0.00 !2,5-diheptane
CEL1 CEL1 CRL2 CEL1     0.300   3   180.00 !2,5-diheptane
CEL1 CEL1 CRL2 CEL1     0.200   4     0.00 !2,5-diheptane
CEL1 CEL1 CRL1 CRL1     0.5000  1   180.0  ! torR2, CEL1 CEL1 CTL2 CTL2
CEL1 CEL1 CRL1 CRL1     1.3000  3   180.0  !
CEL1 CEL1 CTL1 CRL1     0.5000  1   180.0  ! torR2, CEL1 CEL1 CTL2 CTL2
CEL1 CEL1 CTL1 CRL1     1.3000  3   180.0  !
CEL1 CEL1 CRL1 CTL1     0.5000  1   180.0  ! torR2, CEL1 CEL1 CTL2 CTL2
CEL1 CEL1 CRL1 CTL1     1.3000  3   180.0  !
CEL1 CEL1 CRL2 CRL2     0.9100  1    180.0 !2-hexene, adm jr., 11/09 (from jbklauda, 6/18)
CEL1 CEL1 CRL2 CRL2     0.1800  2    180.0 !2-hexene, adm jr., 11/09 (from jbklauda, 6/18)
CEL1 CEL1 CRL2 CRL2     0.1700  3    180.0 !2-hexene, adm jr., 11/09 (from jbklauda, 6/18)
CEL1 CEL1 CRL2 CTL2     0.9100  1    180.0 !2-hexene, adm jr., 11/09 (from jbklauda, 6/18)
CEL1 CEL1 CRL2 CTL2     0.1800  2    180.0 !2-hexene, adm jr., 11/09 (from jbklauda, 6/18)
CEL1 CEL1 CRL2 CTL2     0.1700  3    180.0 !2-hexene, adm jr., 11/09 (from jbklauda, 6/18)
CEL1 CEL1 CTL2 CRL2     0.9100  1    180.0 !2-hexene, adm jr., 11/09 (from jbklauda, 6/18)
CEL1 CEL1 CTL2 CRL2     0.1800  2    180.0 !2-hexene, adm jr., 11/09 (from jbklauda, 6/18)
CEL1 CEL1 CTL2 CRL2     0.1700  3    180.0 !2-hexene, adm jr., 11/09 (from jbklauda, 6/18)
CEL1 CRL2 CRL2 CRL2     0.1400  1    180.0 !2-hexene, adm jr., 11/09 (from jbklauda)
CEL1 CRL2 CRL2 CRL2     0.1700  2      0.0 !2-hexene, adm jr., 11/09 (from jbklauda)
CEL1 CRL2 CRL2 CRL2     0.0500  3    180.0 !2-hexene, adm jr., 11/09 (from jbklauda)
CEL1 CRL2 CTL2 CTL2     0.1400  1    180.0 !2-hexene, adm jr., 11/09 (from jbklauda)
CEL1 CRL2 CTL2 CTL2     0.1700  2      0.0 !2-hexene, adm jr., 11/09 (from jbklauda)
CEL1 CRL2 CTL2 CTL2     0.0500  3    180.0 !2-hexene, adm jr., 11/09 (from jbklauda)
CEL1 CTL2 CRL2 CTL2     0.1400  1    180.0 !2-hexene, adm jr., 11/09 (from jbklauda)
CEL1 CTL2 CRL2 CTL2     0.1700  2      0.0 !2-hexene, adm jr., 11/09 (from jbklauda)
CEL1 CTL2 CRL2 CTL2     0.0500  3    180.0 !2-hexene, adm jr., 11/09 (from jbklauda)
CEL1 CTL2 CTL2 CRL2     0.1400  1    180.0 !2-hexene, adm jr., 11/09 (from jbklauda)
CEL1 CTL2 CTL2 CRL2     0.1700  2      0.0 !2-hexene, adm jr., 11/09 (from jbklauda)
CEL1 CTL2 CTL2 CRL2     0.0500  3    180.0 !2-hexene, adm jr., 11/09 (from jbklauda)
CEL1 CRL2 CRL2 CTL2     0.1400  1    180.0 !2-hexene, adm jr., 11/09 (from jbklauda)
CEL1 CRL2 CRL2 CTL2     0.1700  2      0.0 !2-hexene, adm jr., 11/09 (from jbklauda)
CEL1 CRL2 CRL2 CTL2     0.0500  3    180.0 !2-hexene, adm jr., 11/09 (from jbklauda)
CEL1 CRL2 CTL2 CRL2     0.1400  1    180.0 !2-hexene, adm jr., 11/09 (from jbklauda)
CEL1 CRL2 CTL2 CRL2     0.1700  2      0.0 !2-hexene, adm jr., 11/09 (from jbklauda)
CEL1 CRL2 CTL2 CRL2     0.0500  3    180.0 !2-hexene, adm jr., 11/09 (from jbklauda)
CEL1 CTL2 CRL2 CRL2     0.1400  1    180.0 !2-hexene, adm jr., 11/09 (from jbklauda)
CEL1 CTL2 CRL2 CRL2     0.1700  2      0.0 !2-hexene, adm jr., 11/09 (from jbklauda)
CEL1 CTL2 CRL2 CRL2     0.0500  3    180.0 !2-hexene, adm jr., 11/09 (from jbklauda)
X    CRL1 CTL1 X        0.200   3     0.00 ! alkane, 3/92
X    CRL1 CRL1 X        0.200   3     0.00 ! alkane, 3/92
X    CRL1 CTL2 X        0.200   3     0.00 ! alkane, 3/92
X    CRL1 CRL2 X        0.200   3     0.00 ! alkane, 3/92
X    CTL1 CRL2 X        0.200   3     0.00 ! alkane, 3/92
X    CRL1 CTL3 X        0.200   3     0.00 ! alkane, 3/92
X    CTL2 CRL2 X        0.1900  3     0.00 ! alkane, 4/98, yin and mackerell
X    CRL2 CRL2 X        0.1900  3     0.00 ! alkane, 4/98, yin and mackerell
X    CRL2 CTL3 X        0.1600  3     0.00 ! alkane, 4/98, yin and mackerell
CRL2 CEL1 CRL1 CTL3     0.00    3   180.0  ! bR12
X    CRL1 NH3L X        0.1000  3     0.00 ! for POPS
HEL1 CEL1 CRL2 CRL1     0.00    3     0.0  ! wC9H, HEL1 CEL1 CTL2 CTL2
HEL1 CEL1 CTL2 CRL1     0.00    3     0.0  ! wC9H, HEL1 CEL1 CTL2 CTL2
HEL1 CEL1 CRL2 CTL1     0.00    3     0.0  ! wC9H, HEL1 CEL1 CTL2 CTL2
HEL1 CEL1 CRL2 CTL2     0.1200  3     0.00 ! butene, yin,adm jr., 12/95
HEL1 CEL1 CTL2 CRL2     0.1200  3     0.00 ! butene, yin,adm jr., 12/95
HEL1 CEL1 CRL2 CTL3     0.1200  3     0.00 ! butene, yin,adm jr., 12/95
HEL1 CEL1 CRL2 HGA2     0.0000  3     0.00 ! butene, adm jr., 2/00 update
HEL1 CEL1 CTL2 HGA2     0.0000  3     0.00 ! butene, adm jr., 2/00 update
HEL1 CEL1 CRL2 HAL2     0.0000  3     0.00 ! butene, adm jr., 2/00 update
CEL1 CRL2 CEL1 HEL1     0.000   2     0.00 !1,4-dipentene
CEL1 CRL2 CEL1 HEL1     0.000   3     0.00 !1,4-dipentene
CRL2 CEL1 CEL2 HEL2     5.2000  2   180.00 ! propene, yin,adm jr., 12/95
CEL2 CEL1 CRL2 CRL2     0.5000  1   180.00 ! 1-butene, adm jr., 2/00 update
CEL2 CEL1 CRL2 CRL2     1.3000  3   180.00 ! 1-butene, adm jr., 2/00 update
CEL2 CEL1 CTL2 CRL2     0.5000  1   180.00 ! 1-butene, adm jr., 2/00 update
CEL2 CEL1 CTL2 CRL2     1.3000  3   180.00 ! 1-butene, adm jr., 2/00 update
CEL2 CEL1 CRL2 CTL2     0.5000  1   180.00 ! 1-butene, adm jr., 2/00 update
CEL2 CEL1 CRL2 CTL2     1.3000  3   180.00 ! 1-butene, adm jr., 2/00 update
CEL2 CEL1 CRL2 CTL3     0.5000  1   180.00 ! 1-butene, adm jr., 2/00 update
CEL2 CEL1 CRL2 CTL3     1.3000  3   180.00 ! 1-butene, adm jr., 2/00 update
CEL2 CEL1 CRL2 HGA2     0.1200  3     0.00 ! 1-butene, yin,adm jr., 12/95
CEL2 CEL1 CTL2 HGA2     0.1200  3     0.00 ! 1-butene, yin,adm jr., 12/95
CEL2 CEL1 CRL2 HAL2     0.1200  3     0.00 ! 1-butene, yin,adm jr., 12/95
CEL2 CEL1 CRL2 CEL1     1.200   1   180.00 !1,4-dipentene
CEL2 CEL1 CRL2 CEL1     0.400   2   180.00 !1,4-dipentene
CEL2 CEL1 CRL2 CEL1     1.300   3   180.00 !1,4-dipentene
HGA2 CRL2 CEL1 CRL1     0.0300  3     0.0  ! CH2 wag and twist, from CEL1 CEL1 CTL2 HAL2
HAL2 CRL2 CEL1 CRL1     0.0300  3     0.0  ! CH2 wag and twist, from CEL1 CEL1 CTL2 HAL2
HGA2 CTL2 CEL1 CRL1     0.0300  3     0.0  ! CH2 wag and twist, from CEL1 CEL1 CTL2 HAL2
HGA2 CRL2 CEL1 CTL1     0.0300  3     0.0  ! CH2 wag and twist, from CEL1 CEL1 CTL2 HAL2
HGA2 CTL2 CEL1 CTL1     0.0300  3     0.0  ! CH2 wag and twist, from CEL1 CEL1 CTL2 HAL2
HAL2 CRL2 CEL1 CTL1     0.0300  3     0.0  ! CH2 wag and twist, from CEL1 CEL1 CTL2 HAL2
HAL2 CTL2 CEL1 CRL1     0.0300  3     0.0  ! CH2 wag and twist, from CEL1 CEL1 CTL2 HAL2
HEL1 CEL1 CRL2 CRL2     0.1200  3     0.00 ! butene, yin,adm jr., 12/95
!Dihedrals appended for ergosterol (bjr)
CEL1 CEL1 CTL1 HAL1     0.3000  3   180.00 ! From 2-butene
CEL1 CEL1 CRL1 HGA1     0.3000  3   180.00 ! From CEL1 CEL1 CRL2 HGA2
X CEL1 CTL1 X           0.000   3   180.00 ! from br12
HAL2 CTL2 CEL1 CTL1     0.0300  3     0.0  ! CH2 wag and twist, from CEL1 CEL1 CTL2 HAL2
CEL1 CEL1 CTL2 CTL1     0.5000  1   180.0  ! torR2, CEL1 CEL1 CTL2 CTL2
CEL1 CEL1 CTL2 CTL1     1.3000  3   180.0  !
CTL1 CTL2 CEL1 CTL1     0.30    3   180.0  ! torR1
X CEL1 CRL1 X           0.000   3   180.00 ! from br12


NONBONDED nbxmod  5 atom cdiel fshift vatom vdistance vfswitch -
cutnb 14.0 ctofnb 12.0 ctonnb 10.0 eps 1.0 e14fac 1.0 wmin 1.5
!
!V(Lennard-Jones) = Eps,i,j[(Rmin,i,j/ri,j)**12 - 2(Rmin,i,j/ri,j)**6]
!
!epsilon: kcal/mole, Eps,i,j = sqrt(eps,i * eps,j)
!Rmin/2: A, Rmin,i,j = Rmin/2,i + Rmin/2,j
!
!atom  ignored    epsilon      Rmin/2   ignored   eps,1-4       Rmin/2,1-4
!
! added for new mixing rule for decalin and heptane by jbl

NBFIX
!               Emin        Rmin
!            (kcal/mol)     (A)
!
! added for new mixing rule for decalin/heptane by jbl
CRL1 HAL2 -0.0321 3.3500
HGA1 HAL2 -0.0359 2.6800
CRL2 HAL2 -0.0415 3.3600
HGA2 HAL2 -0.0317 2.6800
CRL1 HAL1 -0.0293 3.3500
HGA1 HAL1 -0.0329 2.6800
CRL2 HAL1 -0.0379 3.3600
HGA2 HAL1 -0.0289 2.6800
CRL1 CTL1 -0.0275 4.0100
HGA1 CTL1 -0.0308 3.3400
CRL2 CTL1 -0.0355 4.0200
HGA2 CTL1 -0.0271 3.3400

end

return

endif

! Original model of Suits et al., which is used on ANTON as well as
!being suitable for other systems (set chol_model 2 (or anything but 1....))
!
!Suits, F., Pitman, M., MacKerell, A.D., Jr., Feller, S.E. "Molecular Level 
!Organization of Saturated and Polyunsaturated Fatty Acids in a 
!Phosphatidylcholine Bilayer Containing Cholesterol" Biochemistry,
!43(49):15318-28, 2004
!

read rtf card @app
* cholesterol residues
*
36  1

RESI CHL1          0.00  !cholesterol (name to avoid conflict with choline)
! atoms names correspond to the correct cholesterol nomenclature
GROUP
ATOM C3   CTL1     0.14  
ATOM H3   HAL1     0.09
ATOM O3   OHL     -0.66
ATOM H3'  HOL      0.43
GROUP
ATOM C4   CTL2    -0.18  
ATOM H4A  HAL2     0.09
ATOM H4B  HAL2     0.09
GROUP
ATOM C5   CEL1     0.00
ATOM C6   CEL1    -0.15
ATOM H6   HEL1     0.15
GROUP
ATOM C7   CTL2    -0.18
ATOM H7A  HAL2     0.09
ATOM H7B  HAL2     0.09
GROUP
ATOM C8   CTL1    -0.09
ATOM H8   HAL1     0.09 
GROUP
ATOM C14  CTL1    -0.09
ATOM H14  HAL1     0.09 
GROUP
ATOM C15  CTL2    -0.18
ATOM H15A HAL2     0.09
ATOM H15B HAL2     0.09
GROUP
ATOM C16  CTL2    -0.18
ATOM H16A HAL2     0.09
ATOM H16B HAL2     0.09
GROUP
ATOM C17  CTL1    -0.09
ATOM H17  HAL1     0.09
GROUP
ATOM C13  CTL1     0.00
GROUP
ATOM C18  CTL3    -0.27  !methyl at c13
ATOM H18A HAL3     0.09
ATOM H18B HAL3     0.09
ATOM H18C HAL3     0.09
GROUP
ATOM C12  CTL2    -0.18
ATOM H12A HAL2     0.09
ATOM H12B HAL2     0.09
GROUP
ATOM C11  CTL2    -0.18
ATOM H11A HAL2     0.09
ATOM H11B HAL2     0.09
GROUP
ATOM C9   CTL1    -0.09
ATOM H9   HAL1     0.09
GROUP
ATOM C10  CTL1     0.00
GROUP
ATOM C19  CTL3    -0.27  !methyl at c10
ATOM H19A HAL3     0.09
ATOM H19B HAL3     0.09
ATOM H19C HAL3     0.09
GROUP
ATOM C1   CTL2    -0.18
ATOM H1A  HAL2     0.09
ATOM H1B  HAL2     0.09
GROUP
ATOM C2   CTL2    -0.18
ATOM H2A  HAL2     0.09
ATOM H2B  HAL2     0.09
GROUP
ATOM C20  CTL2    -0.09
ATOM H20  HAL2     0.09
GROUP
ATOM C21  CTL3    -0.27
ATOM H21A HAL3     0.09
ATOM H21B HAL3     0.09
ATOM H21C HAL3     0.09
GROUP
ATOM C22  CTL2    -0.18
ATOM H22A HAL2     0.09
ATOM H22B HAL2     0.09
GROUP
ATOM C23  CTL2    -0.18
ATOM H23A HAL2     0.09
ATOM H23B HAL2     0.09
GROUP
ATOM C24  CTL2    -0.18  !beyond this nomenclature may not be correct
ATOM H24A HAL2     0.09
ATOM H24B HAL2     0.09
GROUP
ATOM C25  CTL1    -0.09  !c25
ATOM H25  HAL1     0.09
GROUP
ATOM C26  CTL3    -0.27  !terminal methyl, c26
ATOM H26A HAL3     0.09
ATOM H26B HAL3     0.09
ATOM H26C HAL3     0.09
GROUP
ATOM C27  CTL3    -0.27  !terminal methyl, c27
ATOM H27A HAL3     0.09
ATOM H27B HAL3     0.09
ATOM H27C HAL3     0.09

BOND C3   O3   C3   H3   O3   H3'
BOND C3   C2   C2   H2A  C2   H2B
BOND C2   C1   C1   H1A  C1   H1B
BOND C3   C4   C4   H4A  C4   H4B
BOND C4   C5
BOND C5   C10  
BOND C10  C1
BOND C10  C19  C19  H19A C19  H19B C19  H19C
DOUBLE C5   C6   
BOND C6   H6
BOND C6   C7   C7   H7A  C7   H7B
BOND C7   C8   C8   H8
BOND C8   C9   C9   H9
BOND C9   C10
BOND C8   C14  C14  H14
BOND C14  C13
BOND C13  C12  C12  H12A C12  H12B
BOND C12  C11  C11  H11A C11  H11B
BOND C11  C9
BOND C13  C18  C18  H18A C18  H18B C18  H18C
BOND C14  C15  C15  H15A C15  H15B
BOND C15  C16  C16  H16A C16  H16B
BOND C16  C17  C17  H17
BOND C17  C13
BOND C17  C20  C20  H20
BOND C20  C21  C21  H21A C21  H21B C21  H21C
BOND C20  C22  C22  H22A C22  H22B
BOND C22  C23  C23  H23A C23  H23B
BOND C23  C24  C24  H24A C24  H24B
BOND C24  C25  C25  H25
BOND C25  C26  C26  H26A C26  H26B C26  H26C
BOND C25  C27  C27  H27A C27  H27B C27  H27C
!ICs based on CHARMM optimized structure
IC C1   C2   C3   C4    1.5383  110.44   55.92  110.66   1.5367
IC C4   C2   *C3  O3    1.5367  110.66  120.28  109.14   1.4158
IC O3   C2   *C3  H3    1.4158  109.14  118.92  109.40   1.1155
IC C2   C3   O3   H3'   1.5311  109.14  -58.51  105.39   0.9593
IC C2   C3   C4   C5    1.5311  110.66  -55.96  111.70   1.5156
IC C5   C3   *C4  H4A   1.5156  111.70  121.99  109.16   1.1099
IC H4A  C3   *C4  H4B   1.1099  109.16  115.03  107.34   1.1142
IC C3   C4   C5   C10   1.5367  111.70   54.04  115.09   1.5304
IC C10  C4   *C5  C6    1.5304  115.09 -177.32  121.28   1.3432
IC C4   C5   C6   C7    1.5156  121.28 -178.39  123.88   1.5018
IC C7   C5   *C6  H6    1.5018  123.88  177.19  119.54   1.1001
IC C5   C6   C7   C8    1.3432  123.88   14.50  112.36   1.5506
IC C8   C6   *C7  H7A   1.5506  112.36  122.18  110.84   1.1114
IC H7A  C6   *C7  H7B   1.1114  110.84  118.17  109.17   1.1124
IC C6   C7   C8   C14   1.5018  112.36 -165.89  110.02   1.5202
IC C14  C7   *C8  C9    1.5202  110.02  121.07  110.84   1.5327
IC C9   C7   *C8  H8    1.5327  110.84  119.34  108.18   1.1123
IC C7   C8   C14  C13   1.5506  110.02  179.73  115.21   1.5247
IC C13  C8   *C14 C15   1.5247  115.21  126.69  117.86   1.5382
IC C13  C8   *C14 H14   1.5247  115.21 -116.05  105.83   1.1205
IC C8   C14  C15  C16   1.5202  117.86 -163.10  103.40   1.5360
IC C16  C14  *C15 H15A  1.5360  103.40  117.45  109.62   1.1113
IC H15A C14  *C15 H15B  1.1113  109.62  121.32  111.94   1.1082
IC C14  C15  C16  C17   1.5382  103.40    7.85  106.79   1.5620
IC C17  C15  *C16 H16A  1.5620  106.79  118.96  109.25   1.1107
IC H16A C15  *C16 H16B  1.1107  109.25  120.76  111.65   1.1090
IC C13  C16  *C17 C20   1.5401  104.94  132.02  112.36   1.5633
IC C13  C16  *C17 H17   1.5401  104.94 -111.76  106.42   1.1153
IC C17  C14  *C13 C12   1.5401  100.27  122.68  106.98   1.5408
IC C12  C14  *C13 C18   1.5408  106.98  122.91  110.83   1.5518
IC C14  C13  C18  H18A  1.5247  110.83   60.33  111.48   1.1077
IC H18A C13  *C18 H18B  1.1077  111.48  119.80  110.01   1.1086
IC H18A C13  *C18 H18C  1.1077  111.48 -121.00  111.71   1.1067
IC C14  C13  C12  C11   1.5247  106.98   56.78  111.10   1.5422
IC C11  C13  *C12 H12A  1.5422  111.10  121.37  111.21   1.1067
IC H12A C13  *C12 H12B  1.1067  111.21  118.82  108.68   1.1119
IC C9   C12  *C11 H11A  1.5593  113.54  121.67  107.06   1.1093
IC H11A C12  *C11 H11B  1.1093  107.06  115.98  108.75   1.1100
IC C10  C8   *C9  H9    1.5531  112.73 -114.54  104.68   1.1185
IC C9   C5   *C10 C19   1.5531  111.91 -120.04  108.03   1.5524
IC C19  C5   *C10 C1    1.5524  108.03 -119.87  109.26   1.5579
IC C5   C10  C19  H19A  1.5304  108.03 -172.88  110.67   1.1082
IC H19A C10  *C19 H19B  1.1082  110.67  118.48  111.77   1.1080
IC H19A C10  *C19 H19C  1.1082  110.67 -120.66  110.97   1.1095
IC C2   C10  *C1  H1A   1.5383  114.55  122.42  109.26   1.1104
IC C2   C10  *C1  H1B   1.5383  114.55 -120.71  108.29   1.1134
IC C1   C3   *C2  H2A   1.5383  110.44  121.16  109.41   1.1119
IC H2A  C3   *C2  H2B   1.1119  109.41  118.30  109.70   1.1112
IC C16  C17  C20  C22   1.5620  112.36   55.21  110.55   1.5476
IC C22  C17  *C20 C21   1.5476  110.55  125.88  113.32   1.5349
IC C21  C17  *C20 H20   1.5349  113.32  118.87  107.27   1.1157
IC C17  C20  C21  H21A  1.5633  113.32   64.90  110.93   1.1077
IC H21A C20  *C21 H21B  1.1077  110.93 -121.00  110.41   1.1104
IC H21A C20  *C21 H21C  1.1077  110.93  118.40  111.29   1.1085
IC C17  C20  C22  C23   1.5633  110.55 -174.59  115.12   1.5394
IC C23  C20  *C22 H22A  1.5394  115.12  120.23  109.35   1.1116
IC H22A C20  *C22 H22B  1.1116  109.35  117.13  108.75   1.1121
IC C20  C22  C23  C24   1.5476  115.12  172.50  112.25   1.5377
IC C24  C22  *C23 H23A  1.5377  112.25  121.13  109.69   1.1108
IC H23A C22  *C23 H23B  1.1108  109.69  118.14  108.99   1.1129
IC C22  C23  C24  C25   1.5394  112.25 -176.23  114.06   1.5418
IC C25  C23  *C24 H24A  1.5418  114.06  120.56  108.44   1.1132
IC H24A C23  *C24 H24B  1.1132  108.44  117.11  109.39   1.1121
IC C23  C24  C25  C26   1.5377  114.06  174.26  111.24   1.5378
IC C26  C24  *C25 C27   1.5378  111.24  119.63  112.86   1.5381
IC C26  C24  *C25 H25   1.5378  111.24 -119.50  108.47   1.1151
IC C24  C25  C26  H26A  1.5418  111.24 -178.53  110.52   1.1105
IC H26A C25  *C26 H26B  1.1105  110.52  120.00  110.36   1.1105
IC H26A C25  *C26 H26C  1.1105  110.52 -120.09  110.33   1.1106
IC C24  C25  C27  H27A  1.5418  112.86 -178.28  110.40   1.1105
IC H27A C25  *C27 H27B  1.1105  110.40  119.95  110.31   1.1105
IC H27A C25  *C27 H27C  1.1105  110.40 -119.82  110.77   1.1097

RESI CHNS          0.00 !cholesterol with sidechain beyond c18(c20) omitted
! atoms names after the comments correspond to the
! correct cholesterol nomenclature
GROUP
ATOM C1   CTL1     0.14  !c3
ATOM H1   HAL1     0.09
ATOM O1   OHL     -0.66
ATOM HO1  HOL      0.43

ATOM C2   CTL2    -0.18  !c4
ATOM H2   HAL2     0.09
ATOM H2'  HAL2     0.09

ATOM C3   CEL1     0.00  !c5
ATOM C4   CEL1    -0.15  !c6
ATOM H4   HEL1     0.15

ATOM C5   CTL2    -0.18  !c7
ATOM H5   HAL2     0.09
ATOM H5'  HAL2     0.09

ATOM C6   CTL1    -0.09  !c8
ATOM H6   HAL1     0.09 

ATOM C7   CTL1    -0.09  !c14
ATOM H7   HAL1     0.09 

ATOM C8   CTL2    -0.18  !c15
ATOM H8   HAL2     0.09
ATOM H8'  HAL2     0.09

ATOM C9   CTL2    -0.18  !c16
ATOM H9   HAL2     0.09
ATOM H9'  HAL2     0.09

ATOM C10  CTL1    -0.09  !c17
ATOM H10  HAL1     0.09

ATOM C11  CTL1     0.00  !c13

ATOM CC11 CTL3    -0.27  !c18, methyl at c13
ATOM H111 HAL3     0.09
ATOM H112 HAL3     0.09
ATOM H113 HAL3     0.09

ATOM C12  CTL2    -0.18  !c12
ATOM H12  HAL2     0.09
ATOM H12' HAL2     0.09

ATOM C13  CTL2    -0.18  !c11
ATOM H13  HAL2     0.09
ATOM H13' HAL2     0.09

ATOM C14  CTL1    -0.09  !c9
ATOM H14  HAL1     0.09

ATOM C15  CTL1     0.00  !c10

ATOM CC15 CTL3    -0.27  !c19, methyl at c10
ATOM H151 HAL3     0.09
ATOM H152 HAL3     0.09
ATOM H153 HAL3     0.09

ATOM C16  CTL2    -0.18  !c1
ATOM H16  HAL2     0.09
ATOM H16' HAL2     0.09

ATOM C17  CTL2    -0.18  !c2
ATOM H17  HAL2     0.09
ATOM H17' HAL2     0.09

ATOM C18  CTL3    -0.27  !c20
ATOM H181 HAL3     0.09
ATOM H182 HAL3     0.09
ATOM H183 HAL3     0.09

BOND C1 O1 C1 H1 C1 C2
BOND O1 HO1
BOND C2 C3 C2 H2 C2 H2'
DOUBLE C3 C4
BOND C4 C5 C4 H4
BOND C5 C6 C5 H5 C5 H5'
BOND C6 C7 C6 H6
BOND C7 C8 C7 H7
BOND C8 C9 C8 H8 C8 H8'
BOND C9 C10 C9 H9 C9 H9'
BOND C10 C18 C10 C11 C10 H10
BOND C11 CC11 C11 C7 C11 C12
BOND CC11 H111 CC11 H112 CC11 H113
BOND C12 C13 C12 H12 C12 H12'
BOND C13 C14 C13 H13 C13 H13'
BOND C14 C15 C14 C6 C14 H14
BOND C15 C16 C15 C3 C15 CC15
BOND CC15 H151 CC15 H152 CC15 H153
BOND C16 C17 C16 H16 C16 H16'
BOND C17 C1 C17 H17 C17 H17'
BOND C18  H181 C18 H182 C18 H183

!DONO HO1 O1
!ACCE O1

IC O1   C1   C2   C3     1.4158  109.24 -176.17  111.80   1.5153
IC C1   C2   C3   C4     1.5368  111.80 -123.48  121.41   1.3430
IC C2   C3   C4   C5     1.5153  121.41 -178.76  123.84   1.5019
IC C3   C4   C5   C6     1.3430  123.84   14.64  112.44   1.5504
IC C4   C5   C6   C7     1.5019  112.44 -166.16  109.90   1.5192
IC C5   C6   C7   C8     1.5504  109.90  -54.73  118.74   1.5447
IC C6   C7   C8   C9     1.5192  118.74 -161.90  103.72   1.5418
IC C7   C8   C9   C10    1.5447  103.72    5.69  105.45   1.5530
IC C8   C9   C10  C11    1.5418  105.45   21.50  105.85   1.5300
IC C9   C10  C11  C12    1.5530  105.85 -155.90  116.00   1.5351
IC C7   C12  *C11 CC11   1.5194  108.58 -123.00  111.88   1.5530
IC C10  C11  C12  C13    1.5300  116.00  167.75  110.42   1.5414
IC C10  C11  C7   C8     1.5300   99.46   43.93  105.86   1.5447
IC C11  C12  C13  C14    1.5351  110.42  -52.28  113.50   1.5626
IC CC11 C11  C12  C13    1.5530  111.88  -66.16  110.42   1.5414
IC CC11 C11  C7   C8     1.5530  111.12  -70.96  105.86   1.5447
IC C12  C13  C14  C15    1.5414  113.50  179.43  114.52   1.5524
IC C13  C14  C15  CC15   1.5626  114.52  -50.80  109.07   1.5522
IC C13  C14  C15  C16    1.5626  114.52   69.29  108.64   1.5574
IC C13  C14  C6   C7     1.5626  113.16  -48.42  109.31   1.5192
IC CC15 C15  C16  C17    1.5522  110.15  -68.75  114.54   1.5383
IC C14  C15  C16  C17    1.5524  108.64  171.83  114.54   1.5383
IC C14  C15  C3   C4     1.5524  111.86    7.71  123.46   1.3430
IC C15  C16  C17  C1     1.5574  114.54  -54.68  110.51   1.5312
IC C11  C9   *C10 C18    1.5300  105.85  126.88  114.22   1.5413
IC O1   C2   *C1  H1     1.4158  109.24 -119.02  109.53   1.1156
IC C2   C1   O1   HO1    1.5368  109.24   62.69  105.39   0.9593
IC C3   C1   *C2  H2     1.5153  111.80  121.88  109.11   1.1100
IC C3   C1   *C2  H2'    1.5153  111.80 -123.05  107.36   1.1142
IC C5   C3   *C4  H4     1.5019  123.84  177.13  119.55   1.1001
IC C6   C4   *C5  H5     1.5504  112.44  122.17  110.88   1.1114
IC C6   C4   *C5  H5'    1.5504  112.44 -119.69  109.16   1.1124
IC C7   C5   *C6  H6     1.5192  109.90 -119.58  108.19   1.1122
IC C8   C6   *C7  H7     1.5447  118.74  117.73  105.77   1.1205
IC C9   C7   *C8  H8     1.5418  103.72  117.51  109.61   1.1108
IC C9   C7   *C8  H8'    1.5418  103.72 -121.25  111.67   1.1078
IC C10  C8   *C9  H9     1.5530  105.45  118.45  109.64   1.1105
IC C10  C8   *C9  H9'    1.5530  105.45 -120.18  112.16   1.1085
IC C18  C9   *C10 H10    1.5413  114.22  119.69  107.07   1.1162
IC C7   C11  CC11 H111   1.5194  111.12 -178.60  110.01   1.1092
IC H111 C11  *CC1 H112   1.1092  110.01  118.82  111.63   1.1068
IC H111 C11  *CC1 H113   1.1092  110.01 -120.26  111.66   1.1075
IC C13  C11  *C12 H12    1.5414  110.42  122.09  109.96   1.1102
IC C13  C11  *C12 H12'   1.5414  110.42 -119.49  108.88   1.1120
IC C14  C12  *C13 H13    1.5626  113.50  121.59  107.14   1.1091
IC C14  C12  *C13 H13'   1.5626  113.50 -122.38  108.79   1.1098
IC C13  C6   *C14 H14    1.5626  113.16  113.80  104.59   1.1184
IC C3   C15  CC15 H151   1.5435  107.81 -172.81  110.68   1.1082
IC H151 C15  *CC1 H152   1.1082  110.68  118.52  111.71   1.1081
IC H151 C15  *CC1 H153   1.1082  110.68 -120.68  110.98   1.1094
IC C17  C15  *C16 H16    1.5383  114.54  122.43  109.27   1.1104
IC C17  C15  *C16 H16'   1.5383  114.54 -120.70  108.26   1.1134
IC C16  C1   *C17 H17    1.5383  110.51  121.12  109.37   1.1120
IC C16  C1   *C17 H17'   1.5383  110.51 -120.62  109.70   1.1111
!use hbuild for c18 hydrogens

RESI CHM1          0.00 !cholesterol analog with only rings 1 and 2
                        !and the position 19 methyl
! atoms names after the comments correspond to the
! correct cholesterol nomenclature
!
!ring 1
!
GROUP
ATOM C1   CTL1     0.14  !c3
ATOM H1   HAL1     0.09
ATOM O1   OHL     -0.66
ATOM HO1  HOL      0.43

ATOM C2   CTL2    -0.18  !c4
ATOM H2   HAL2     0.09
ATOM H2'  HAL2     0.09

ATOM C3   CEL1     0.00  !c5

ATOM C15  CTL1     0.00  !c10

ATOM C16  CTL2    -0.18  !c1
ATOM H16  HAL2     0.09
ATOM H16' HAL2     0.09

ATOM C17  CTL2    -0.18  !c2
ATOM H17  HAL2     0.09
ATOM H17' HAL2     0.09

ATOM CC15 CTL3    -0.27  !c19, methyl at c10
ATOM H151 HAL3     0.09
ATOM H152 HAL3     0.09
ATOM H153 HAL3     0.09

!ring 2
ATOM C4   CEL1    -0.15  !c6
ATOM H4   HEL1     0.15

ATOM C5   CTL2    -0.18  !c7
ATOM H5   HAL2     0.09
ATOM H5'  HAL2     0.09

ATOM C6   CTL2    -0.18  !c8
ATOM H6   HAL2     0.09 
ATOM H6'  HAL2     0.09

ATOM C14  CTL2    -0.18  !c9
ATOM H14  HAL2     0.09
ATOM H14' HAL2     0.09

BOND C1  C2   C2   C3   C3   C15  C15  C16  C16  C17  C17  C1
BOND C1  O1   O1   HO1  C1   H1
BOND C2  H2   C2   H2'
BOND C15 CC15 CC15 H151 CC15 H152 CC15 H153
BOND C16 H16  C16  H16'
BOND C17 H17  C17  H17'
DOUB C3  C4
BOND C4  C5   C5   C6   C6  C14  C14  C15
BOND C4  H4
BOND C5  H5   C5   H5'
BOND C6  H6   C6   H6'
BOND C14 H14  C14  H14'

IC C1    C2    C3    C15    0.0000    0.00    0.00    0.00   0.0000
IC C2    C3    C15   C16    0.0000    0.00    0.00    0.00   0.0000
IC C17   C1    C2    C3     0.0000    0.00    0.00    0.00   0.0000
IC C2    C17   *C1   O1     0.0000    0.00  120.00    0.00   0.0000
IC C2    C17   *C1   H1     0.0000    0.00 -120.00    0.00   0.0000
IC C17   C1    O1    HO1    0.0000    0.00  180.00    0.00   0.0000
IC C3    C1    *C2   H2     0.0000    0.00  120.00    0.00   0.0000
IC C3    C1    *C2   H2'    0.0000    0.00 -120.00    0.00   0.0000
IC C1    C2    C3    C4     0.0000    0.00  180.00    0.00   0.0000
IC C2    C3    C4    C5     0.0000    0.00  180.00    0.00   0.0000
IC C3    C4    C5    C6     0.0000    0.00   15.00    0.00   0.0000
IC C4    C5    C6    C14    0.0000    0.00  -45.00    0.00   0.0000
IC C14   C3    *C15  CC15   0.0000    0.00 -120.00    0.00   0.0000
IC C17   C15   *C16  H16    0.0000    0.00  120.00    0.00   0.0000
IC C17   C15   *C16  H16'   0.0000    0.00 -120.00    0.00   0.0000
IC C16   C1    *C17  H17    0.0000    0.00  120.00    0.00   0.0000
IC C16   C1    *C17  H17'   0.0000    0.00 -120.00    0.00   0.0000
IC C3    C15   CC15  H151   0.0000    0.00  180.00    0.00   0.0000
IC H151  C15   *CC15  H152   0.0000    0.00  120.00    0.00   0.0000
IC H151  C15   *CC15  H153   0.0000    0.00 -120.00    0.00   0.0000
IC C5    C3    *C4   H4     0.0000    0.00  180.00    0.00   0.0000
IC C6    C4    *C5   H5     0.0000    0.00  120.00    0.00   0.0000
IC C6    C4    *C5   H5'    0.0000    0.00 -120.00    0.00   0.0000
IC C14   C5    *C6   H6     0.0000    0.00  120.00    0.00   0.0000
IC C14   C5    *C6   H6'    0.0000    0.00 -120.00    0.00   0.0000
IC C6    C15   *C14  H14    0.0000    0.00  120.00    0.00   0.0000
IC C6    C15   *C14  H14'   0.0000    0.00 -120.00    0.00   0.0000
end

read para card flex @app
* cholesterol parameters
*

BONDS
!
!V(bond) = Kb(b - b0)**2
!
!Kb: kcal/mole/A**2
!b0: A
!
!atom type Kb          b0
CEL1  CTL1  240.000     1.502   ! from CEL1  CTL2: sR12cc (c8-c39)
!

ANGLES
!
!V(angle) = Ktheta(Theta - Theta0)**2
!
!V(Urey-Bradley) = Kub(S - S0)**2
!
!Ktheta: kcal/mole/rad**2
!Theta0: degrees
!Kub: kcal/mole/A**2 (Urey-Bradley)
!S0: A
!
!atom types     Ktheta    Theta0   Kub     S0
CTL1 CTL2 CEL1   32.00     112.20   !from CEL1 CTL2 CTL2 !all CEL1 containing terms will
CTL2 CTL1 CEL1   32.00     112.20   !from CEL1 CTL2 CTL2 !involve the dR1 and dR2 terms
CTL1 CTL1 CEL1   32.00     112.20   !from CEL1 CTL2 CTL2
CTL3 CTL1 CEL1   32.00     112.20   !from CEL1 CTL2 CTL2
CTL1 CEL1 CTL2   50.00     113.00   !guess FC, eq. angle to yield 360 deg sum  
CEL1 CEL1 CTL1   48.00     123.50   ! from CEL1 CEL1 CTL1 
!
DIHEDRALS
!
!V(dihedral) = Kchi(1 + cos(n(chi) - delta))
!
!Kchi: kcal/mole
!n: multiplicity
!delta: degrees
!
!atom types             Kchi    n   delta
CTL1 CTL2 CEL1 CTL1     0.30    3   180.0  ! torR1
CTL2 CEL1 CTL1 CTL1     0.00    3   180.0  ! bR12
CTL2 CEL1 CTL1 CTL3     0.00    3   180.0  ! bR12
CTL2 CEL1 CTL1 CTL2     0.30    3   180.0  ! torR1
HAL2 CTL2 CEL1 CTL1     0.0300  3     0.0  ! CH2 wag and twist, from CEL1 CEL1 CTL2 HAL2
CEL1 CEL1 CTL2 CTL1     0.5000  1   180.0  ! torR2, CEL1 CEL1 CTL2 CTL2
CEL1 CEL1 CTL2 CTL1     1.3000  3   180.0  ! 
CEL1 CEL1 CTL1 CTL1     0.5000  1   180.0  ! torR2, CEL1 CEL1 CTL2 CTL2
CEL1 CEL1 CTL1 CTL1     1.3000  3   180.0  ! 
CEL1 CEL1 CTL1 CTL2     0.5000  1   180.0  ! bR12, CEL1 CEL1 CTL2 CTL2
CEL1 CEL1 CTL1 CTL2     1.3000  3   180.0  ! 
CEL1 CEL1 CTL1 CTL3     0.5000  1   180.0  ! bR13, rCH3, CEL1 CEL1 CTL2 CTL2
CEL1 CEL1 CTL1 CTL3     1.3000  3   180.0  !
HEL1 CEL1 CTL2 CTL1     0.00    3     0.0  ! wC9H, HEL1 CEL1 CTL2 CTL2
CTL2 CTL1 OHL  HOL      0.9     1     0.00 ! hydroxyl mp2/6-31g* surface
CTL2 CTL1 OHL  HOL      0.3     3     0.00 ! possible conflict with protein

end

return
