# Supplementary material for: Solvent Channels and Electric Fields Guide Proton Delivery to the Active Site of Heme Peroxidases
Source: Angew Chem Int Ed Engl. 2025 Sep 21;64(50):e202515743. doi: 10.1002/anie.202515743 (PMC12684355; doi:10.1002/anie.202515743)
Supplement: Supplementary file 7 — Supporting Information [file ANIE-64-e202515743-s009.zip › qmmm_si/Neutral_Arg38/tau1_m4/toppar/toppar_all36_lipid_detergent.str]

* Toppar stream file for detergents and fatty acids.  
* Stream following reading of
* top_all36_lipid.rtf
* and
* par_all36_lipid.rtf
*

!Additional residues added by Im lab, Aug. 2017

!Fatty acids added Jan. 2016

read rtf card append 
* detergent and fatty acid residues
*
41  1

RESI SDS         -1.00 ! Dodecylsulphate
GROUP
ATOM S    SL      1.33 !           OS2(-1)
ATOM OS1  OSL    -0.28 !             |
ATOM OS2  O2L    -0.65 !   (-) OS3--S(+2)--OS4 (-)
ATOM OS3  O2L    -0.65 !             |
ATOM OS4  O2L    -0.65 !            OS1
ATOM C1   CTL2   -0.28 !              \
ATOM H11  HAL2    0.09 !          H11-C1-H12
ATOM H12  HAL2    0.09 !               |
GROUP                  !               |
ATOM C2   CTL2   -0.18 !          H21-C2-H22
ATOM H21  HAL2    0.09 !               |
ATOM H22  HAL2    0.09 !               |
GROUP                  !               |
ATOM C3   CTL2   -0.18 !          H31-C3-H32
ATOM H31  HAL2    0.09 !               |
ATOM H32  HAL2    0.09 !               |
GROUP                  !               |
ATOM C4   CTL2   -0.18 !          H41-C4-H42
ATOM H41  HAL2    0.09 !               |
ATOM H42  HAL2    0.09 !               |
GROUP                  !               |
ATOM C5   CTL2   -0.18 !          H51-C5-H52
ATOM H51  HAL2    0.09 !               |
ATOM H52  HAL2    0.09 !               |
GROUP                  !               |
ATOM C6   CTL2   -0.18 !          H61-C6-H62
ATOM H61  HAL2    0.09 !               |
ATOM H62  HAL2    0.09 !               |
GROUP                  !               |
ATOM C7   CTL2   -0.18 !          H71-C7-H72
ATOM H71  HAL2    0.09 !               |
ATOM H72  HAL2    0.09 !               |
GROUP                  !               |
ATOM C8   CTL2   -0.18 !          H81-C8-H82
ATOM H81  HAL2    0.09 !               |
ATOM H82  HAL2    0.09 !               |
GROUP                  !               |
ATOM C9   CTL2   -0.18 !          H91-C9-H92
ATOM H91  HAL2    0.09 !               |
ATOM H92  HAL2    0.09 !               |
GROUP                  !               |
ATOM C10  CTL2   -0.18 !         H101-C10-H102
ATOM H101 HAL2    0.09 !               |
ATOM H102 HAL2    0.09 !               |
GROUP                  !               |
ATOM C11  CTL2   -0.18 !         H111-C11-H112
ATOM H111 HAL2    0.09 !               |
ATOM H112 HAL2    0.09 !               |
GROUP                  !               |
ATOM C12  CTL3   -0.27 !         H121-C12-H123
ATOM H121 HAL3    0.09 !               |
ATOM H122 HAL3    0.09 !             H122
ATOM H123 HAL3    0.09 !

BOND  S   OS1 S   OS2  S   OS3  S  OS4 
BOND  OS1 C1  C1  H11  C1  H12  
BOND  C1  C2  C2  H21  C2  H22
BOND  C2  C3  C3  H31  C3  H32
BOND  C3  C4  C4  H41  C4  H42
BOND  C4  C5  C5  H51  C5  H52
BOND  C5  C6  C6  H61  C6  H62
BOND  C6  C7  C7  H71  C7  H72
BOND  C7  C8  C8  H81  C8  H82
BOND  C8  C9  C9  H91  C9  H92
BOND  C9  C10 C10 H101 C10 H102
BOND  C10 C11 C11 H111 C11 H112
BOND  C11 C12 C12 H121 C12 H122 C12 H123

ACCE  OS1
ACCE  OS2
ACCE  OS3
ACCE  OS4

!IC table from IC generate, minimized geometry
IC  OS4    S      OS1    C1         1.4528  105.54   60.48  114.12   1.4238
IC  OS2    OS1    *S     OS3        1.4521  103.32  119.41  105.53   1.4528
IC  OS2    OS1    *S     OS4        1.4521  103.32 -119.41  105.54   1.4528
IC  OS2    S      OS1    C1         1.4521  103.32  179.90  114.12   1.4238
IC  S      OS1    C1     C2         1.5670  114.12  179.86  108.48   1.5337
IC  C2     OS1    *C1    H11        1.5337  108.48 -119.30  111.15   1.1167
IC  H11    OS1    *C1    H12        1.1167  111.15 -121.39  111.13   1.1167
IC  OS1    C1     C2     C3         1.4238  108.48 -179.98  112.43   1.5340
IC  C3     C1     *C2    H21        1.5340  112.43 -121.50  108.71   1.1129
IC  H21    C1     *C2    H22        1.1129  108.71 -117.02  108.70   1.1129
IC  C1     C2     C3     C4         1.5337  112.43  179.90  112.76   1.5346
IC  C4     C2     *C3    H31        1.5346  112.76 -121.58  108.61   1.1129
IC  H31    C2     *C3    H32        1.1129  108.61 -116.82  108.62   1.1129
IC  C2     C3     C4     C5         1.5340  112.76 -179.96  112.67   1.5346
IC  C5     C3     *C4    H41        1.5346  112.67 -121.47  108.80   1.1130
IC  H41    C3     *C4    H42        1.1130  108.80 -117.09  108.78   1.1130
IC  C3     C4     C5     C6         1.5346  112.67  179.84  112.66   1.5346
IC  C6     C4     *C5    H51        1.5346  112.66 -121.41  108.87   1.1131
IC  H51    C4     *C5    H52        1.1131  108.87 -117.14  108.89   1.1131
IC  C4     C5     C6     C7         1.5346  112.66 -179.93  112.63   1.5346
IC  C7     C5     *C6    H61        1.5346  112.63 -121.40  108.95   1.1131
IC  H61    C5     *C6    H62        1.1131  108.95 -117.23  108.93   1.1131
IC  C5     C6     C7     C8         1.5346  112.63  179.86  112.65   1.5346
IC  C8     C6     *C7    H71        1.5346  112.65 -121.36  108.97   1.1132
IC  H71    C6     *C7    H72        1.1132  108.97 -117.25  108.98   1.1132
IC  C6     C7     C8     C9         1.5346  112.65 -179.96  112.62   1.5346
IC  C9     C7     *C8    H81        1.5346  112.62 -121.36  109.02   1.1132
IC  H81    C7     *C8    H82        1.1132  109.02 -117.30  109.00   1.1132
IC  C7     C8     C9     C10        1.5346  112.62  179.91  112.64   1.5347
IC  C10    C8     *C9    H91        1.5347  112.64 -121.34  109.01   1.1132
IC  H91    C8     *C9    H92        1.1132  109.01 -117.30  109.02   1.1132
IC  C8     C9     C10    C11        1.5346  112.64 -179.97  112.68   1.5339
IC  C11    C9     *C10   H101       1.5339  112.68 -121.35  109.07   1.1132
IC  H101   C9     *C10   H102       1.1132  109.07 -117.32  109.06   1.1132
IC  C9     C10    C11    C12        1.5347  112.68  179.95  113.31   1.5309
IC  C12    C10    *C11   H111       1.5309  113.31 -121.69  108.71   1.1141
IC  H111   C10    *C11   H112       1.1141  108.71 -116.61  108.71   1.1141
IC  C10    C11    C12    H121       1.5339  113.31  -59.91  110.42   1.1113
IC  H121   C11    *C12   H122       1.1113  110.42  119.82  110.42   1.1113
IC  H121   C11    *C12   H123       1.1113  110.42 -120.09  110.61   1.1111

RESI FOS10	  0.00 ! decylphosphocholine
! Polar Head and glycerol backbone
GROUP	               !           H15B
ATOM N	  NTL    -0.60 !            |
ATOM C13  CTL5   -0.35 !     H15A--C15-H15C
ATOM H13A HL      0.25 !            |
ATOM H13B HL      0.25 !      H13B  |   H14A
ATOM H13C HL      0.25 !      |     |   |
ATOM C14  CTL5   -0.35 ! H13A-C13---N---C14-H14B  (+)
ATOM H14A HL      0.25 !      |     |   |
ATOM H14B HL      0.25 !      H13C  |   H14C
ATOM H14C HL      0.25 !            |
ATOM C15  CTL5   -0.35 !            |
ATOM H15A HL      0.25 !            |   alpha6
ATOM H15B HL      0.25 !            |   
ATOM H15C HL      0.25 !            |
ATOM C12  CTL2   -0.10 !      H12A--C12-H12B
ATOM H12A HL      0.25 !            |
ATOM H12B HL      0.25 !            |
GROUP		       !            |   alpha5
ATOM C11  CTL2   -0.08 !            |
ATOM H11A HAL2    0.09 !            |
ATOM H11B HAL2    0.09 !      H11A--C11-H11B 
ATOM P    PL      1.50 !            |   alpha4
ATOM O13  O2L    -0.78 !    (-)O13  O12
ATOM O14  O2L    -0.78 !          \ |   alpha3
ATOM O11  OSLP   -0.57 !            P(+)
ATOM O12  OSLP   -0.57 !          / |   alpha2
ATOM C31  CTL2   -0.08 !    (-)O14  O11
ATOM H1X  HAL2    0.09 !            |   alpha1
ATOM H1Y  HAL2    0.09 !       H1X---C31---H1Y
GROUP		       !            |   theta1
ATOM C32  CTL2   -0.18 !       H2X---C32---H2Y
ATOM H2X  HAL2    0.09 !            |
ATOM H2Y  HAL2    0.09 !            |
GROUP		       !            |
ATOM C33  CTL2   -0.18 !       H3X---C33---H3Y
ATOM H3X  HAL2    0.09 !            |
ATOM H3Y  HAL2    0.09 !            |
GROUP		       !            |
ATOM C34  CTL2   -0.18 !       H4X--C34--H4Y
ATOM H4X  HAL2    0.09 !            |
ATOM H4Y  HAL2    0.09 !            |
GROUP		       !            |
ATOM C35  CTL2   -0.18 !       H5X--C35--H5Y  
ATOM H5X  HAL2    0.09 !            |
ATOM H5Y  HAL2    0.09 !            |
GROUP		       !            |
ATOM C36  CTL2   -0.18 !       H6X--C36--H6Y
ATOM H6X  HAL2    0.09 !            |
ATOM H6Y  HAL2    0.09 !            |
GROUP		       !            |
ATOM C37  CTL2   -0.18 !       H7X--C37--H7Y    
ATOM H7X  HAL2    0.09 !            |  
ATOM H7Y  HAL2    0.09 !            |
GROUP		       !            |
ATOM C38  CTL2   -0.18 !       H8X--C38--H8Y  
ATOM H8X  HAL2    0.09 !            |
ATOM H8Y  HAL2    0.09 !            |
GROUP		       !            |
ATOM C39  CTL2   -0.18 !       H9X--C39--H9Y
ATOM H9X  HAL2    0.09 !            |
ATOM H9Y  HAL2    0.09 !            |
GROUP		       !            | 
ATOM C310 CTL3   -0.27 !       H10X--C310--H10Y  
ATOM H10X HAL3    0.09 !            |
ATOM H10Y HAL3    0.09 !            |
ATOM H10Z HAL3    0.09 !            H10Z

! Polar Head
BOND  N     C13      N     C14      N     C15
BOND  C13   H13A     C13   H13B     C13   H13C        
BOND  C14   H14A     C14   H14B     C14   H14C
BOND  C15   H15A     C15   H15B     C15   H15C
BOND  N     C12
BOND  C12   H12A     C12   H12B     C12   C11
BOND  C11   H11A     C11   H11B     C11   O12
BOND  O12   P        P     O11      P     O13      P     O14
! Glycerol Backbone
BOND  C31    H1X       C31    H1Y       C31    C32       C31     O11
BOND  C32    H2X       C32    H2Y       C32    C33
BOND  C33    H3X       C33    H3Y       C33    C34
! Chain
BOND  C34   H4X      C34   H4Y      C34   C35
BOND  C35   H5X      C35   H5Y      C35   C36
BOND  C36   H6X      C36   H6Y      C36   C37
BOND  C37   H7X      C37   H7Y      C37   C38
BOND  C38   H8X      C38   H8Y      C38   C39
BOND  C39   H9X      C39   H9Y      C39   C310
BOND  C310   H10X      C310   H10Y      C310   H10Z

! Polar head
IC  C32   C31    O11    P          1.5446  104.13  133.26  123.63   1.5581
IC  C31   O11    P      O12        1.3880  123.63   95.71  100.60   1.6580
IC  O11   O12    *P     O13        1.5581  100.60  118.73  106.06   1.5120
IC  O11   O12    *P     O14        1.5581  100.60 -115.98  107.23   1.4586
IC  O11   P      O12    C11        1.5581  100.60 -176.59  110.95   1.4441
IC  O12   C12    *C11   H11A       1.4441  102.89  115.40  114.60   1.1804
IC  O12   C12    *C11   H11B       1.4441  102.89 -124.69  112.38   1.1256
IC  P     O12    C11    C12        1.6580  110.95 -148.08  102.89   1.4931
IC  N     C11    *C12   H12A       1.5304  111.85  112.90  100.27   1.1237
IC  N     C11    *C12   H12B       1.5304  111.85 -132.21  107.82   1.1125
IC  O12   C11    C12    N          1.4441  102.89  167.59  111.85   1.5304
IC  C11   C12    N      C13        1.4931  111.85  157.97  107.54   1.4547
IC  C12   C13    *N     C14        1.5304  107.54  117.42  106.15   1.5742
IC  C12   C13    *N     C15        1.5304  107.54 -122.24  115.94   1.4881
IC  C12   N      C13    H13A       1.5304  107.54  166.51  110.45   1.0583
IC  H13A  N      *C13   H13B       1.0583  110.45  126.43  114.27   1.0755
IC  H13A  N      *C13   H13C       1.0583  110.45 -118.13  109.05   1.0745
IC  C12   N      C14    H14A       1.5304  109.75  173.68  110.84   1.1038
IC  H14A  N      *C14   H14B       1.1038  110.84  118.94  112.38   1.0853
IC  H14A  N      *C14   H14C       1.1038  110.84 -116.78  115.34   1.0524
IC  C12   N      C15    H15A       1.5304  109.00 -168.21  109.57   1.1055
IC  H15A  N      *C15   H15B       1.1055  109.57  119.24  108.39   1.1398
IC  H15A  N      *C15   H15C       1.1055  109.57 -118.42  117.38   1.1004
IC  P     O11    C31    C32        1.5581  123.63  133.26  104.13   1.5446
IC  C32   O11    *C31   H1X        1.5446  104.13 -121.76  113.36   1.0946
IC  H1X   O11    *C31   H1Y        1.0946  113.36 -126.45  110.60   1.0870
IC  O11   C31    C32    C33        1.3880  104.13  154.37  109.72   1.5478
IC  C33   C31    *C32   H2X        1.5478  109.72 -125.08  110.52   1.1253
IC  H2X   C31    *C32   H2Y        1.1253  110.52 -106.53  110.12   1.1744
IC  C31   C32    C33    C34        1.5446  109.72 -162.39  111.73   1.5166
IC  C34   C32    *C33   H3X        1.5166  111.73 -127.62  111.23   1.1317
IC  H3X   C32    *C33   H3Y        1.1317  111.23 -117.83  112.13   1.1442
IC  C32   C33    C34    C35        1.5478  111.73 -158.46  113.38   1.5377
IC  C35   C33    *C34   H4X        1.5377  113.38 -117.86  107.56   1.0818
IC  H4X   C33    *C34   H4Y        1.0818  107.56 -118.70  109.61   1.1614
IC  C33   C34    C35    C36        1.5166  113.38 -174.15  118.10   1.5405
IC  C36   C34    *C35   H5X        1.5405  118.10 -121.14  103.70   1.1326
IC  H5X   C34    *C35   H5Y        1.1326  103.70 -117.76  107.15   1.1025
IC  C34   C35    C36    C37        1.5377  118.10  174.71  113.74   1.5366
IC  C37   C35    *C36   H6X        1.5366  113.74 -119.86  113.61   1.1182
IC  H6X   C35    *C36   H6Y        1.1182  113.61 -118.15  108.26   1.1515
IC  C35   C36    C37    C38        1.5405  113.74 -165.74  114.26   1.5354
IC  C38   C36    *C37   H7X        1.5354  114.26 -122.06  108.60   1.0982
IC  H7X   C36    *C37   H7Y        1.0982  108.60 -120.03  113.79   1.0878
IC  C36   C37    C38    C39        1.5366  114.26 -164.61  115.81   1.4813
IC  C39   C37    *C38   H8X        1.4813  115.81 -124.63  106.00   1.1033
IC  H8X   C37    *C38   H8Y        1.1033  106.00 -115.22  105.88   1.1398
IC  C37   C38    C39    C310       1.5354  115.81 -175.39  116.61   1.5374
IC  C310  C38    *C39   H9X        1.5374  116.61 -135.80  110.96   1.1234
IC  H9X   C38    *C39   H9Y        1.1234  110.96 -106.07   98.92   1.1472
IC  C38   C39    C310   H10X       1.4813  116.61  -70.97  102.67   1.1460
IC  H10X  C39    *C310  H10Y       1.1460  102.67  118.25  109.32   1.1016
IC  H10X  C39    *C310  H10Z       1.1460  102.67 -127.41  111.94   1.0918

RESI CYFOS3        0.00 ! 3-Cyclohexyl-1-Propylphosphocholine
! Polar Head and glycerol backbone
GROUP                  !           H15B
ATOM N    NTL    -0.60 !            |
ATOM C13  CTL5   -0.35 !     H15A--C15-H15C
ATOM H13A HL      0.25 !            |
ATOM H13B HL      0.25 !      H13B  |   H14A
ATOM H13C HL      0.25 !      |     |   |
ATOM C14  CTL5   -0.35 ! H13A-C13---N---C14-H14B  (+)
ATOM H14A HL      0.25 !      |     |   |
ATOM H14B HL      0.25 !      H13C  |   H14C
ATOM H14C HL      0.25 !            |
ATOM C15  CTL5   -0.35 !            |
ATOM H15A HL      0.25 !            |   alpha6
ATOM H15B HL      0.25 !            |
ATOM H15C HL      0.25 !            |
ATOM C12  CTL2   -0.10 !      H12A--C12-H12B
ATOM H12A HL      0.25 !            |
ATOM H12B HL      0.25 !            |
GROUP                  !            |   alpha5
ATOM C11  CTL2   -0.08 !            |
ATOM H11A HAL2    0.09 !            |
ATOM H11B HAL2    0.09 !      H11A--C11-H11B
ATOM P    PL      1.50 !            |   alpha4
ATOM O13  O2L    -0.78 !    (-)O13  O12
ATOM O14  O2L    -0.78 !          \ |   alpha3
ATOM O11  OSLP   -0.57 !            P(+)
ATOM O12  OSLP   -0.57 !          / |   alpha2
ATOM C31  CTL2   -0.08 !    (-)O14  O11
ATOM H1X  HAL2    0.09 !            |   alpha1
ATOM H1Y  HAL2    0.09 !       H1X---C31---H1Y
GROUP                  !            |   theta1
ATOM C32  CTL2   -0.18 !       H2X---C32---H2Y
ATOM H2X  HAL2    0.09 !            |
ATOM H2Y  HAL2    0.09 !            |
GROUP                  !            |
ATOM C33  CTL2   -0.18 !       H3X---C33---H3Y
ATOM H3X  HAL2    0.09 !            |
ATOM H3Y  HAL2    0.09 !            |
GROUP                  !            Cyclohexyl
ATOM C1A  CC311C -0.09 !
ATOM H1A  HCA1    0.09 !
GROUP                  !
ATOM C2A  CC321C -0.18 !
ATOM H2A  HCA2    0.09 !
ATOM H2B  HCA2    0.09 !
GROUP                  !
ATOM C3A  CC321C -0.18 !
ATOM H3A  HCA2    0.09 !
ATOM H3B  HCA2    0.09 !
GROUP
ATOM C4A  CC321C -0.18
ATOM H4A  HCA2    0.09
ATOM H4B  HCA2    0.09
GROUP
ATOM C5A  CC321C -0.18
ATOM H5A  HCA2    0.09
ATOM H5B  HCA2    0.09
GROUP
ATOM C6A  CC321C -0.18
ATOM H6A  HCA2    0.09
ATOM H6B  HCA2    0.09

! Polar Head
BOND  N     C13      N     C14      N     C15
BOND  C13   H13A     C13   H13B     C13   H13C
BOND  C14   H14A     C14   H14B     C14   H14C
BOND  C15   H15A     C15   H15B     C15   H15C
BOND  N     C12
BOND  C12   H12A     C12   H12B     C12   C11
BOND  C11   H11A     C11   H11B     C11   O12
BOND  O12   P        P     O11      P     O13      P     O14
! Glycerol Backbone
BOND  C31    H1X       C31    H1Y       C31    C32       C31     O11
BOND  C32    H2X       C32    H2Y       C32    C33
BOND  C33    H3X       C33    H3Y       C33    C1A
! Ring
BOND C1A H1A  C1A C2A
BOND C2A H2A  C2A  H2B  C2A C3A
BOND C3A H3A  C3A  H3B  C3A C4A
BOND C4A H4A  C4A  H4B  C4A C5A
BOND C5A H5A  C5A  H5B  C5A C6A
BOND C6A H6A  C6A  H6B  C6A C1A

IC  C32   C31    O11    P          1.5446  104.13  133.26  123.63   1.5581
IC  C31   O11    P      O12        1.3880  123.63   95.71  100.60   1.6580
IC  O11   O12    *P     O13        1.5581  100.60  118.73  106.06   1.5120
IC  O11   O12    *P     O14        1.5581  100.60 -115.98  107.23   1.4586
IC  O11   P      O12    C11        1.5581  100.60 -176.59  110.95   1.4441
IC  O12   C12    *C11   H11A       1.4441  102.89  115.40  114.60   1.1804
IC  O12   C12    *C11   H11B       1.4441  102.89 -124.69  112.38   1.1256
IC  P     O12    C11    C12        1.6580  110.95 -148.08  102.89   1.4931
IC  N     C11    *C12   H12A       1.5304  111.85  112.90  100.27   1.1237
IC  N     C11    *C12   H12B       1.5304  111.85 -132.21  107.82   1.1125
IC  O12   C11    C12    N          1.4441  102.89  167.59  111.85   1.5304
IC  C11   C12    N      C13        1.4931  111.85  157.97  107.54   1.4547
IC  C12   C13    *N     C14        1.5304  107.54  117.42  106.15   1.5742
IC  C12   C13    *N     C15        1.5304  107.54 -122.24  115.94   1.4881
IC  C12   N      C13    H13A       1.5304  107.54  166.51  110.45   1.0583
IC  H13A  N      *C13   H13B       1.0583  110.45  126.43  114.27   1.0755
IC  H13A  N      *C13   H13C       1.0583  110.45 -118.13  109.05   1.0745
IC  C12   N      C14    H14A       1.5304  109.75  173.68  110.84   1.1038
IC  H14A  N      *C14   H14B       1.1038  110.84  118.94  112.38   1.0853
IC  H14A  N      *C14   H14C       1.1038  110.84 -116.78  115.34   1.0524
IC  C12   N      C15    H15A       1.5304  109.00 -168.21  109.57   1.1055
IC  H15A  N      *C15   H15B       1.1055  109.57  119.24  108.39   1.1398
IC  H15A  N      *C15   H15C       1.1055  109.57 -118.42  117.38   1.1004
IC  P     O11    C31    C32        1.5581  123.63  133.26  104.13   1.5446
IC  C32   O11    *C31   H1X        1.5446  104.13 -121.76  113.36   1.0946
IC  H1X   O11    *C31   H1Y        1.0946  113.36 -126.45  110.60   1.0870
IC  O11   C31    C32    C33        1.3880  104.13  154.37  109.72   1.5478
IC  C33   C31    *C32   H2X        1.5478  109.72 -125.08  110.52   1.1253
IC  H2X   C31    *C32   H2Y        1.1253  110.52 -106.53  110.12   1.1744
IC  C31   C32    C33    C1A        1.5446  109.72 -162.39  111.73   1.5166
IC  C1A   C32    *C33   H3X        1.5166  111.73 -127.62  111.23   1.1317
IC  H3X   C32    *C33   H3Y        1.1317  111.23 -117.83  112.13   1.1442
IC   C2A   C6A   *C1A  H1A         1.5577  109.50  116.67  118.32   1.1443
IC   H1A   C6A   *C1A  C3          1.1443  118.32  124.65  107.86   1.5345
IC   C6A   C1A   C2A   C3A         1.5158  109.50  -59.08  110.22   1.5977
IC   C3A   C1A   *C2A  H2A         1.5977  110.22  124.22  105.15   1.1217
IC   H2A   C1A   *C2A  H2B         1.1217  105.15  111.74  108.71   1.1035
IC   C1A   C2A   C3A   C4A         1.5577  110.22   47.64  115.10   1.5469
IC   C4A   C2A   *C3A  H3A         1.5469  115.10  129.92  106.77   1.1292
IC   H3A   C2A   *C3A  H3B         1.1292  106.77  111.27  106.42   1.1158
IC   C2A   C3A   C4A   C5A         1.5977  115.10  -43.10  111.15   1.5735
IC   C5A   C3A   *C4A  H4A         1.5735  111.15  121.37  109.21   1.1871
IC   H4A   C3A   *C4A  H4B         1.1871  109.21  115.43  112.13   1.0395
IC   C6A   C4A   *C5A  H5A         1.5631  112.23  135.64  115.89   1.1188
IC   H5A   C4A   *C5A  H5B         1.1188  115.89  107.70  107.68   1.1603
IC   C5A   C1A   *C6A  H6A         1.5631  107.66 -115.78  108.70   1.1108
IC   C5A   C1A   *C6A  H6B         1.5631  107.66  124.95  110.76   1.1187
IC   C32   C33   C1A   C6A         1.5300  113.60  180.00  113.50   1.5380
IC  C6A    C33   *C1A  C2A         0.0000    0.00  120.00    0.00   0.0000
IC  C2A    C33   *C1A  H1A         0.0000    0.00 -120.00    0.00   0.0000
PATC FIRS NONE LAST NONE

RESI CYFOS4        0.00 ! 3-Cyclohexyl-1-Butylphosphocholine
! Polar Head and glycerol backbone
GROUP                  !           H15B
ATOM N    NTL    -0.60 !            |
ATOM C13  CTL5   -0.35 !     H15A--C15-H15C
ATOM H13A HL      0.25 !            |
ATOM H13B HL      0.25 !      H13B  |   H14A
ATOM H13C HL      0.25 !      |     |   |
ATOM C14  CTL5   -0.35 ! H13A-C13---N---C14-H14B  (+)
ATOM H14A HL      0.25 !      |     |   |
ATOM H14B HL      0.25 !      H13C  |   H14C
ATOM H14C HL      0.25 !            |
ATOM C15  CTL5   -0.35 !            |
ATOM H15A HL      0.25 !            |   alpha6
ATOM H15B HL      0.25 !            |
ATOM H15C HL      0.25 !            |
ATOM C12  CTL2   -0.10 !      H12A--C12-H12B
ATOM H12A HL      0.25 !            |
ATOM H12B HL      0.25 !            |
GROUP                  !            |   alpha5
ATOM C11  CTL2   -0.08 !            |
ATOM H11A HAL2    0.09 !            |
ATOM H11B HAL2    0.09 !      H11A--C11-H11B
ATOM P    PL      1.50 !            |   alpha4
ATOM O13  O2L    -0.78 !    (-)O13  O12
ATOM O14  O2L    -0.78 !          \ |   alpha3
ATOM O11  OSLP   -0.57 !            P(+)
ATOM O12  OSLP   -0.57 !          / |   alpha2
ATOM C31  CTL2   -0.08 !    (-)O14  O11
ATOM H1X  HAL2    0.09 !            |   alpha1
ATOM H1Y  HAL2    0.09 !       H1X---C31---H1Y
GROUP                  !            |   theta1
ATOM C32  CTL2   -0.18 !       H2X---C32---H2Y
ATOM H2X  HAL2    0.09 !            |
ATOM H2Y  HAL2    0.09 !            |
GROUP                  !            |
ATOM C33  CTL2   -0.18 !       H3X---C33---H3Y
ATOM H3X  HAL2    0.09 !            |
ATOM H3Y  HAL2    0.09 !            |
GROUP                  !            |
ATOM C34  CTL2   -0.18 !       H4X--C34--H4Y
ATOM H4X  HAL2    0.09 !            |
ATOM H4Y  HAL2    0.09 !            |
GROUP                  !            Cyclohexyl
ATOM C1A  CC311C -0.09 !
ATOM H1A  HCA1    0.09 !
GROUP                  !
ATOM C2A  CC321C -0.18 !
ATOM H2A  HCA2    0.09 !
ATOM H2B  HCA2    0.09 !
GROUP                  !
ATOM C3A  CC321C -0.18 !
ATOM H3A  HCA2    0.09 !
ATOM H3B  HCA2    0.09 !
GROUP
ATOM C4A  CC321C -0.18
ATOM H4A  HCA2    0.09
ATOM H4B  HCA2    0.09
GROUP
ATOM C5A  CC321C -0.18
ATOM H5A  HCA2    0.09
ATOM H5B  HCA2    0.09
GROUP
ATOM C6A  CC321C -0.18
ATOM H6A  HCA2    0.09
ATOM H6B  HCA2    0.09

! Polar Head
BOND  N     C13      N     C14      N     C15
BOND  C13   H13A     C13   H13B     C13   H13C
BOND  C14   H14A     C14   H14B     C14   H14C
BOND  C15   H15A     C15   H15B     C15   H15C
BOND  N     C12
BOND  C12   H12A     C12   H12B     C12   C11
BOND  C11   H11A     C11   H11B     C11   O12
BOND  O12   P        P     O11      P     O13      P     O14
! Glycerol Backbone
BOND  C31    H1X       C31    H1Y       C31    C32       C31     O11
BOND  C32    H2X       C32    H2Y       C32    C33
BOND  C33    H3X       C33    H3Y       C33    C34
BOND  C34    H4X       C34    H4Y       C34    C1A
! Ring
BOND C1A H1A  C1A C2A
BOND C2A H2A  C2A  H2B  C2A C3A
BOND C3A H3A  C3A  H3B  C3A C4A
BOND C4A H4A  C4A  H4B  C4A C5A
BOND C5A H5A  C5A  H5B  C5A C6A
BOND C6A H6A  C6A  H6B  C6A C1A

IC  C32   C31    O11    P     1.5197  103.75  130.64  124.06   1.5369
IC  C31   O11    P      O12   1.4306  124.06   62.82  102.12   1.6171
IC  O11   O12    *P     O13   1.5369  102.12  114.59  106.38   1.4609
IC  O11   O12    *P     O14   1.5369  102.12 -119.12  108.58   1.4590
IC  O11   P      O12    C11   1.5369  102.12  166.01  117.80   1.4167
IC  O12   C12    *C11   H11A  1.4167  102.90  108.60  112.65   1.0867
IC  O12   C12    *C11   H11B  1.4167  102.90 -126.54  116.85   1.1829
IC  P     O12    C11    C12   1.6171  117.80  -95.52  102.90   1.4722
IC  N     C11    *C12   H12A  1.5767  113.57  124.62  109.55   1.1242
IC  N     C11    *C12   H12B  1.5767  113.57 -126.86  109.68   1.0780
IC  O12   C11    C12    N     1.4167  102.90  156.37  113.57   1.5767
IC  C11   C12    N      C13   1.4722  113.57  161.06  112.23   1.4781
IC  C12   C13    *N     C14   1.5767  112.23  121.38  108.74   1.5285
IC  C12   C13    *N     C15   1.5767  112.23 -116.90  111.94   1.4985
IC  C12   N      C13    H13A  1.5767  112.23 -173.63  105.63   1.1451
IC  H13A  N      *C13   H13B  1.1451  105.63  129.37  113.60   1.0481
IC  H13A  N      *C13   H13C  1.1451  105.63 -108.61  110.69   1.1340
IC  C12   N      C14    H14A  1.5767  109.57  176.93  110.65   1.1092
IC  H14A  N      *C14   H14B  1.1092  110.65  114.30  106.62   1.0844
IC  H14A  N      *C14   H14C  1.1092  110.65 -127.64  120.61   1.0817
IC  C12   N      C15    H15A  1.5767  104.31 -170.74  108.64   1.0982
IC  H15A  N      *C15   H15B  1.0982  108.64  122.93  105.44   1.0881
IC  H15A  N      *C15   H15C  1.0982  108.64 -122.83  110.04   1.1140
IC  P     O11    C31    C32   1.5369  124.06  130.64  103.75   1.5197
IC  C32   O11    *C31   H1X   1.5197  103.75 -132.50  120.07   1.1220
IC  H1X   O11    *C31   H1Y   1.1220  120.07 -117.88  112.39   1.1260
IC  O11   C31    C32    C33   1.4306  103.75  170.09  108.17   1.5666
IC  C33   C31    *C32   H2X   1.5666  108.17 -130.56  110.50   1.1443
IC  H2X   C31    *C32   H2Y   1.1443  110.50 -112.11  108.62   1.1295
IC  C31   C32    C33    C34   1.5197  108.17 -155.27  106.58   1.5124
IC  C34   C32    *C33   H3X   1.5124  106.58 -117.91  116.01   1.1195
IC  H3X   C32    *C33   H3Y   1.1195  116.01 -121.17  105.58   1.1238
IC  C32   C33    C34    C1A   1.5666  106.58 -167.75  112.32   1.5681
IC  C1A   C33    *C34   H4X   1.5681  112.32 -121.74  111.37   1.0531
IC  H4X   C33    *C34   H4Y   1.0531  111.37 -119.31  111.07   1.0847
IC  C2A   C6A    *C1A   H1A   1.4818  107.69 -112.43  106.56   1.1467
IC  C6A   C1A    C2A    C3A   1.5623  107.69  -60.61  113.92   1.5562
IC  C3A   C1A    *C2A   H2A   1.5562  113.92  127.58  109.70   1.1397
IC  H2A   C1A    *C2A   H2B   1.1397  109.70  107.23  109.05   1.0958
IC  C1A   C2A    C3A    C4A   1.4818  113.92   55.02  110.49   1.5438
IC  C4A   C2A    *C3A   H3A   1.5438  110.49  121.38  106.23   1.0864
IC  H3A   C2A    *C3A   H3B   1.0864  106.23  112.35  107.79   1.0808
IC  C2A   C3A    C4A    C5A   1.5562  110.49  -50.36  112.18   1.5604
IC  C5A   C3A    *C4A   H4A   1.5604  112.18  116.11  105.34   1.1519
IC  H4A   C3A    *C4A   H4B   1.1519  105.34  113.73  114.32   1.0776
IC  C6A   C4A    *C5A   H5A   1.5733  109.23  124.17  113.60   1.1137
IC  H5A   C4A    *C5A   H5B   1.1137  113.60  121.50  111.01   1.0814
IC  C5A   C1A    *C6A   H6A   1.5733  109.38 -117.39  108.43   1.1261
IC  C5A   C1A    *C6A   H6B   1.5733  109.38  122.46  113.24   1.1444
IC  C33   C34    C1A    C6A   1.5124  112.32  175.05  110.31   1.5623
IC  C6A   C34    *C1A   C2A   1.5623  110.31  122.77  116.04   1.4818
IC  C2A   C34    *C1A   H1A   1.4818  116.04  119.63  110.55   1.1467
PATC FIRS NONE LAST NONE

RESI CYFOS5        0.00 ! 3-Cyclohexyl-1-Pentylphosphocholine
! Polar Head and glycerol backbone
GROUP                  !           H15B
ATOM N    NTL    -0.60 !            |
ATOM C13  CTL5   -0.35 !     H15A--C15-H15C
ATOM H13A HL      0.25 !            |
ATOM H13B HL      0.25 !      H13B  |   H14A
ATOM H13C HL      0.25 !      |     |   |
ATOM C14  CTL5   -0.35 ! H13A-C13---N---C14-H14B  (+)
ATOM H14A HL      0.25 !      |     |   |
ATOM H14B HL      0.25 !      H13C  |   H14C
ATOM H14C HL      0.25 !            |
ATOM C15  CTL5   -0.35 !            |
ATOM H15A HL      0.25 !            |   alpha6
ATOM H15B HL      0.25 !            |
ATOM H15C HL      0.25 !            |
ATOM C12  CTL2   -0.10 !      H12A--C12-H12B
ATOM H12A HL      0.25 !            |
ATOM H12B HL      0.25 !            |
GROUP                  !            |   alpha5
ATOM C11  CTL2   -0.08 !            |
ATOM H11A HAL2    0.09 !            |
ATOM H11B HAL2    0.09 !      H11A--C11-H11B
ATOM P    PL      1.50 !            |   alpha4
ATOM O13  O2L    -0.78 !    (-)O13  O12
ATOM O14  O2L    -0.78 !          \ |   alpha3
ATOM O11  OSLP   -0.57 !            P(+)
ATOM O12  OSLP   -0.57 !          / |   alpha2
ATOM C31  CTL2   -0.08 !    (-)O14  O11
ATOM H1X  HAL2    0.09 !            |   alpha1
ATOM H1Y  HAL2    0.09 !       H1X---C31---H1Y
GROUP                  !            |   theta1
ATOM C32  CTL2   -0.18 !       H2X---C32---H2Y
ATOM H2X  HAL2    0.09 !            |
ATOM H2Y  HAL2    0.09 !            |
GROUP                  !            |
ATOM C33  CTL2   -0.18 !       H3X---C33---H3Y
ATOM H3X  HAL2    0.09 !            |
ATOM H3Y  HAL2    0.09 !            |
GROUP                  !            |
ATOM C34  CTL2   -0.18 !       H4X--C34--H4Y
ATOM H4X  HAL2    0.09 !            |
ATOM H4Y  HAL2    0.09 !            |
GROUP                  !            |
ATOM C35  CTL2   -0.18 !       H5X--C35--H5Y
ATOM H5X  HAL2    0.09 !            |
ATOM H5Y  HAL2    0.09 !            |
GROUP                  !            Cyclohexyl
ATOM C1A  CC311C -0.09 !
ATOM H1A  HCA1    0.09 !
GROUP                  !
ATOM C2A  CC321C -0.18 !
ATOM H2A  HCA2    0.09 !
ATOM H2B  HCA2    0.09 !
GROUP                  !
ATOM C3A  CC321C -0.18 !
ATOM H3A  HCA2    0.09 !
ATOM H3B  HCA2    0.09 !
GROUP
ATOM C4A  CC321C -0.18
ATOM H4A  HCA2    0.09
ATOM H4B  HCA2    0.09
GROUP
ATOM C5A  CC321C -0.18
ATOM H5A  HCA2    0.09
ATOM H5B  HCA2    0.09
GROUP
ATOM C6A  CC321C -0.18
ATOM H6A  HCA2    0.09
ATOM H6B  HCA2    0.09

! Polar Head
BOND  N     C13      N     C14      N     C15
BOND  C13   H13A     C13   H13B     C13   H13C
BOND  C14   H14A     C14   H14B     C14   H14C
BOND  C15   H15A     C15   H15B     C15   H15C
BOND  N     C12
BOND  C12   H12A     C12   H12B     C12   C11
BOND  C11   H11A     C11   H11B     C11   O12
BOND  O12   P        P     O11      P     O13      P     O14
! Glycerol Backbone
BOND  C31    H1X       C31    H1Y       C31    C32       C31     O11
BOND  C32    H2X       C32    H2Y       C32    C33
BOND  C33    H3X       C33    H3Y       C33    C34
BOND  C34    H4X       C34    H4Y       C34    C35
BOND  C35    H5X       C35    H5Y       C35    C1A
! Ring
BOND C1A H1A  C1A C2A
BOND C2A H2A  C2A  H2B  C2A C3A
BOND C3A H3A  C3A  H3B  C3A C4A
BOND C4A H4A  C4A  H4B  C4A C5A
BOND C5A H5A  C5A  H5B  C5A C6A
BOND C6A H6A  C6A  H6B  C6A C1A

IC  C32   C31    O11    P     1.5197  103.75  130.64  124.06   1.5369
IC  C31   O11    P      O12   1.4306  124.06   62.82  102.12   1.6171
IC  O11   O12    *P     O13   1.5369  102.12  114.59  106.38   1.4609
IC  O11   O12    *P     O14   1.5369  102.12 -119.12  108.58   1.4590
IC  O11   P      O12    C11   1.5369  102.12  166.01  117.80   1.4167
IC  O12   C12    *C11   H11A  1.4167  102.90  108.60  112.65   1.0867
IC  O12   C12    *C11   H11B  1.4167  102.90 -126.54  116.85   1.1829
IC  P     O12    C11    C12   1.6171  117.80  -95.52  102.90   1.4722
IC  N     C11    *C12   H12A  1.5767  113.57  124.62  109.55   1.1242
IC  N     C11    *C12   H12B  1.5767  113.57 -126.86  109.68   1.0780
IC  O12   C11    C12    N     1.4167  102.90  156.37  113.57   1.5767
IC  C11   C12    N      C13   1.4722  113.57  161.06  112.23   1.4781
IC  C12   C13    *N     C14   1.5767  112.23  121.38  108.74   1.5285
IC  C12   C13    *N     C15   1.5767  112.23 -116.90  111.94   1.4985
IC  C12   N      C13    H13A  1.5767  112.23 -173.63  105.63   1.1451
IC  H13A  N      *C13   H13B  1.1451  105.63  129.37  113.60   1.0481
IC  H13A  N      *C13   H13C  1.1451  105.63 -108.61  110.69   1.1340
IC  C12   N      C14    H14A  1.5767  109.57  176.93  110.65   1.1092
IC  H14A  N      *C14   H14B  1.1092  110.65  114.30  106.62   1.0844
IC  H14A  N      *C14   H14C  1.1092  110.65 -127.64  120.61   1.0817
IC  C12   N      C15    H15A  1.5767  104.31 -170.74  108.64   1.0982
IC  H15A  N      *C15   H15B  1.0982  108.64  122.93  105.44   1.0881
IC  H15A  N      *C15   H15C  1.0982  108.64 -122.83  110.04   1.1140
IC  P     O11    C31    C32   1.5369  124.06  130.64  103.75   1.5197
IC  C32   O11    *C31   H1X   1.5197  103.75 -132.50  120.07   1.1220
IC  H1X   O11    *C31   H1Y   1.1220  120.07 -117.88  112.39   1.1260
IC  O11   C31    C32    C33   1.4306  103.75  170.09  108.17   1.5666
IC  C33   C31    *C32   H2X   1.5666  108.17 -130.56  110.50   1.1443
IC  H2X   C31    *C32   H2Y   1.1443  110.50 -112.11  108.62   1.1295
IC  C31   C32    C33    C34   1.5197  108.17 -155.27  106.58   1.5124
IC  C34   C32    *C33   H3X   1.5124  106.58 -117.91  116.01   1.1195
IC  H3X   C32    *C33   H3Y   1.1195  116.01 -121.17  105.58   1.1238
IC  C32   C33    C34    C35   1.5197  108.17 -155.27  106.58   1.5124
IC  C35   C33    *C34   H4X   1.5124  106.58 -117.91  116.01   1.1195
IC  H4X   C33    *C34   H4Y   1.1195  116.01 -121.17  105.58   1.1238
IC  C33   C34    C35    C1A   1.5666  106.58 -167.75  112.32   1.5681
IC  C1A   C34    *C35   H5X   1.5681  112.32 -121.74  111.37   1.0531
IC  H5X   C34    *C35   H5Y   1.0531  111.37 -119.31  111.07   1.0847
IC  C2A   C6A    *C1A   H1A   1.4818  107.69 -112.43  106.56   1.1467
IC  C6A   C1A    C2A    C3A   1.5623  107.69  -60.61  113.92   1.5562
IC  C3A   C1A    *C2A   H2A   1.5562  113.92  127.58  109.70   1.1397
IC  H2A   C1A    *C2A   H2B   1.1397  109.70  107.23  109.05   1.0958
IC  C1A   C2A    C3A    C4A   1.4818  113.92   55.02  110.49   1.5438
IC  C4A   C2A    *C3A   H3A   1.5438  110.49  121.38  106.23   1.0864
IC  H3A   C2A    *C3A   H3B   1.0864  106.23  112.35  107.79   1.0808
IC  C2A   C3A    C4A    C5A   1.5562  110.49  -50.36  112.18   1.5604
IC  C5A   C3A    *C4A   H4A   1.5604  112.18  116.11  105.34   1.1519
IC  H4A   C3A    *C4A   H4B   1.1519  105.34  113.73  114.32   1.0776
IC  C6A   C4A    *C5A   H5A   1.5733  109.23  124.17  113.60   1.1137
IC  H5A   C4A    *C5A   H5B   1.1137  113.60  121.50  111.01   1.0814
IC  C5A   C1A    *C6A   H6A   1.5733  109.38 -117.39  108.43   1.1261
IC  C5A   C1A    *C6A   H6B   1.5733  109.38  122.46  113.24   1.1444
IC  C34   C35    C1A    C6A   1.5124  112.32  175.05  110.31   1.5623
IC  C6A   C35    *C1A   C2A   1.5623  110.31  122.77  116.04   1.4818
IC  C2A   C35    *C1A   H1A   1.4818  116.04  119.63  110.55   1.1467
PATC FIRS NONE LAST NONE

RESI CYFOS6        0.00 ! 3-Cyclohexyl-1-Hexylphosphocholine
! Polar Head and glycerol backbone
GROUP                  !           H15B
ATOM N    NTL    -0.60 !            |
ATOM C13  CTL5   -0.35 !     H15A--C15-H15C
ATOM H13A HL      0.25 !            |
ATOM H13B HL      0.25 !      H13B  |   H14A
ATOM H13C HL      0.25 !      |     |   |
ATOM C14  CTL5   -0.35 ! H13A-C13---N---C14-H14B  (+)
ATOM H14A HL      0.25 !      |     |   |
ATOM H14B HL      0.25 !      H13C  |   H14C
ATOM H14C HL      0.25 !            |
ATOM C15  CTL5   -0.35 !            |
ATOM H15A HL      0.25 !            |   alpha6
ATOM H15B HL      0.25 !            |
ATOM H15C HL      0.25 !            |
ATOM C12  CTL2   -0.10 !      H12A--C12-H12B
ATOM H12A HL      0.25 !            |
ATOM H12B HL      0.25 !            |
GROUP                  !            |   alpha5
ATOM C11  CTL2   -0.08 !            |
ATOM H11A HAL2    0.09 !            |
ATOM H11B HAL2    0.09 !      H11A--C11-H11B
ATOM P    PL      1.50 !            |   alpha4
ATOM O13  O2L    -0.78 !    (-)O13  O12
ATOM O14  O2L    -0.78 !          \ |   alpha3
ATOM O11  OSLP   -0.57 !            P(+)
ATOM O12  OSLP   -0.57 !          / |   alpha2
ATOM C31  CTL2   -0.08 !    (-)O14  O11
ATOM H1X  HAL2    0.09 !            |   alpha1
ATOM H1Y  HAL2    0.09 !       H1X---C31---H1Y
GROUP                  !            |   theta1
ATOM C32  CTL2   -0.18 !       H2X---C32---H2Y
ATOM H2X  HAL2    0.09 !            |
ATOM H2Y  HAL2    0.09 !            |
GROUP                  !            |
ATOM C33  CTL2   -0.18 !       H3X---C33---H3Y
ATOM H3X  HAL2    0.09 !            |
ATOM H3Y  HAL2    0.09 !            |
GROUP                  !            |
ATOM C34  CTL2   -0.18 !       H4X--C34--H4Y
ATOM H4X  HAL2    0.09 !            |
ATOM H4Y  HAL2    0.09 !            |
GROUP                  !            |
ATOM C35  CTL2   -0.18 !       H5X--C35--H5Y
ATOM H5X  HAL2    0.09 !            |
ATOM H5Y  HAL2    0.09 !            |
GROUP                  !            |
ATOM C36  CTL2   -0.18 !       H6X--C36--H6Y
ATOM H6X  HAL2    0.09 !            |
ATOM H6Y  HAL2    0.09 !            |
GROUP                  !            Cyclohexyl
ATOM C1A  CC311C -0.09 !
ATOM H1A  HCA1    0.09 !
GROUP                  !
ATOM C2A  CC321C -0.18 !
ATOM H2A  HCA2    0.09 !
ATOM H2B  HCA2    0.09 !
GROUP                  !
ATOM C3A  CC321C -0.18 !
ATOM H3A  HCA2    0.09 !
ATOM H3B  HCA2    0.09 !
GROUP
ATOM C4A  CC321C -0.18
ATOM H4A  HCA2    0.09
ATOM H4B  HCA2    0.09
GROUP
ATOM C5A  CC321C -0.18
ATOM H5A  HCA2    0.09
ATOM H5B  HCA2    0.09
GROUP
ATOM C6A  CC321C -0.18
ATOM H6A  HCA2    0.09
ATOM H6B  HCA2    0.09

! Polar Head
BOND  N     C13      N     C14      N     C15
BOND  C13   H13A     C13   H13B     C13   H13C
BOND  C14   H14A     C14   H14B     C14   H14C
BOND  C15   H15A     C15   H15B     C15   H15C
BOND  N     C12
BOND  C12   H12A     C12   H12B     C12   C11
BOND  C11   H11A     C11   H11B     C11   O12
BOND  O12   P        P     O11      P     O13      P     O14
! Glycerol Backbone
BOND  C31    H1X       C31    H1Y       C31    C32       C31     O11
BOND  C32    H2X       C32    H2Y       C32    C33
BOND  C33    H3X       C33    H3Y       C33    C34
BOND  C34    H4X       C34    H4Y       C34    C35
BOND  C35    H5X       C35    H5Y       C35    C36
BOND  C36    H6X       C36    H6Y       C36    C1A
! Ring
BOND C1A H1A  C1A C2A
BOND C2A H2A  C2A  H2B  C2A C3A
BOND C3A H3A  C3A  H3B  C3A C4A
BOND C4A H4A  C4A  H4B  C4A C5A
BOND C5A H5A  C5A  H5B  C5A C6A
BOND C6A H6A  C6A  H6B  C6A C1A

IC  C32   C31    O11    P     1.5197  103.75  130.64  124.06   1.5369
IC  C31   O11    P      O12   1.4306  124.06   62.82  102.12   1.6171
IC  O11   O12    *P     O13   1.5369  102.12  114.59  106.38   1.4609
IC  O11   O12    *P     O14   1.5369  102.12 -119.12  108.58   1.4590
IC  O11   P      O12    C11   1.5369  102.12  166.01  117.80   1.4167
IC  O12   C12    *C11   H11A  1.4167  102.90  108.60  112.65   1.0867
IC  O12   C12    *C11   H11B  1.4167  102.90 -126.54  116.85   1.1829
IC  P     O12    C11    C12   1.6171  117.80  -95.52  102.90   1.4722
IC  N     C11    *C12   H12A  1.5767  113.57  124.62  109.55   1.1242
IC  N     C11    *C12   H12B  1.5767  113.57 -126.86  109.68   1.0780
IC  O12   C11    C12    N     1.4167  102.90  156.37  113.57   1.5767
IC  C11   C12    N      C13   1.4722  113.57  161.06  112.23   1.4781
IC  C12   C13    *N     C14   1.5767  112.23  121.38  108.74   1.5285
IC  C12   C13    *N     C15   1.5767  112.23 -116.90  111.94   1.4985
IC  C12   N      C13    H13A  1.5767  112.23 -173.63  105.63   1.1451
IC  H13A  N      *C13   H13B  1.1451  105.63  129.37  113.60   1.0481
IC  H13A  N      *C13   H13C  1.1451  105.63 -108.61  110.69   1.1340
IC  C12   N      C14    H14A  1.5767  109.57  176.93  110.65   1.1092
IC  H14A  N      *C14   H14B  1.1092  110.65  114.30  106.62   1.0844
IC  H14A  N      *C14   H14C  1.1092  110.65 -127.64  120.61   1.0817
IC  C12   N      C15    H15A  1.5767  104.31 -170.74  108.64   1.0982
IC  H15A  N      *C15   H15B  1.0982  108.64  122.93  105.44   1.0881
IC  H15A  N      *C15   H15C  1.0982  108.64 -122.83  110.04   1.1140
IC  P     O11    C31    C32   1.5369  124.06  130.64  103.75   1.5197
IC  C32   O11    *C31   H1X   1.5197  103.75 -132.50  120.07   1.1220
IC  H1X   O11    *C31   H1Y   1.1220  120.07 -117.88  112.39   1.1260
IC  O11   C31    C32    C33   1.4306  103.75  170.09  108.17   1.5666
IC  C33   C31    *C32   H2X   1.5666  108.17 -130.56  110.50   1.1443
IC  H2X   C31    *C32   H2Y   1.1443  110.50 -112.11  108.62   1.1295
IC  C31   C32    C33    C34   1.5197  108.17 -155.27  106.58   1.5124
IC  C34   C32    *C33   H3X   1.5124  106.58 -117.91  116.01   1.1195
IC  H3X   C32    *C33   H3Y   1.1195  116.01 -121.17  105.58   1.1238
IC  C32   C33    C34    C35   1.5197  108.17 -155.27  106.58   1.5124
IC  C35   C33    *C34   H4X   1.5124  106.58 -117.91  116.01   1.1195
IC  H4X   C33    *C34   H4Y   1.1195  116.01 -121.17  105.58   1.1238
IC  C33   C34    C35    C36   1.5197  108.17 -155.27  106.58   1.5124
IC  C36   C34    *C35   H5X   1.5124  106.58 -117.91  116.01   1.1195
IC  H5X   C34    *C35   H5Y   1.1195  116.01 -121.17  105.58   1.1238
IC  C34   C35    C36    C1A   1.5666  106.58 -167.75  112.32   1.5681
IC  C1A   C35    *C36   H6X   1.5681  112.32 -121.74  111.37   1.0531
IC  H6X   C35    *C36   H6Y   1.0531  111.37 -119.31  111.07   1.0847
IC  C2A   C6A    *C1A   H1A   1.4818  107.69 -112.43  106.56   1.1467
IC  C6A   C1A    C2A    C3A   1.5623  107.69  -60.61  113.92   1.5562
IC  C3A   C1A    *C2A   H2A   1.5562  113.92  127.58  109.70   1.1397
IC  H2A   C1A    *C2A   H2B   1.1397  109.70  107.23  109.05   1.0958
IC  C1A   C2A    C3A    C4A   1.4818  113.92   55.02  110.49   1.5438
IC  C4A   C2A    *C3A   H3A   1.5438  110.49  121.38  106.23   1.0864
IC  H3A   C2A    *C3A   H3B   1.0864  106.23  112.35  107.79   1.0808
IC  C2A   C3A    C4A    C5A   1.5562  110.49  -50.36  112.18   1.5604
IC  C5A   C3A    *C4A   H4A   1.5604  112.18  116.11  105.34   1.1519
IC  H4A   C3A    *C4A   H4B   1.1519  105.34  113.73  114.32   1.0776
IC  C6A   C4A    *C5A   H5A   1.5733  109.23  124.17  113.60   1.1137
IC  H5A   C4A    *C5A   H5B   1.1137  113.60  121.50  111.01   1.0814
IC  C5A   C1A    *C6A   H6A   1.5733  109.38 -117.39  108.43   1.1261
IC  C5A   C1A    *C6A   H6B   1.5733  109.38  122.46  113.24   1.1444
IC  C35   C36    C1A    C6A   1.5124  112.32  175.05  110.31   1.5623
IC  C6A   C36    *C1A   C2A   1.5623  110.31  122.77  116.04   1.4818
IC  C2A   C36    *C1A   H1A   1.4818  116.04  119.63  110.55   1.1467
PATC FIRS NONE LAST NONE

RESI CYFOS7        0.00 ! 3-Cyclohexyl-1-Heptylphosphocholine
! Polar Head and glycerol backbone
GROUP                  !           H15B
ATOM N    NTL    -0.60 !            |
ATOM C13  CTL5   -0.35 !     H15A--C15-H15C
ATOM H13A HL      0.25 !            |
ATOM H13B HL      0.25 !      H13B  |   H14A
ATOM H13C HL      0.25 !      |     |   |
ATOM C14  CTL5   -0.35 ! H13A-C13---N---C14-H14B  (+)
ATOM H14A HL      0.25 !      |     |   |
ATOM H14B HL      0.25 !      H13C  |   H14C
ATOM H14C HL      0.25 !            |
ATOM C15  CTL5   -0.35 !            |
ATOM H15A HL      0.25 !            |   alpha6
ATOM H15B HL      0.25 !            |
ATOM H15C HL      0.25 !            |
ATOM C12  CTL2   -0.10 !      H12A--C12-H12B
ATOM H12A HL      0.25 !            |
ATOM H12B HL      0.25 !            |
GROUP                  !            |   alpha5
ATOM C11  CTL2   -0.08 !            |
ATOM H11A HAL2    0.09 !            |
ATOM H11B HAL2    0.09 !      H11A--C11-H11B
ATOM P    PL      1.50 !            |   alpha4
ATOM O13  O2L    -0.78 !    (-)O13  O12
ATOM O14  O2L    -0.78 !          \ |   alpha3
ATOM O11  OSLP   -0.57 !            P(+)
ATOM O12  OSLP   -0.57 !          / |   alpha2
ATOM C31  CTL2   -0.08 !    (-)O14  O11
ATOM H1X  HAL2    0.09 !            |   alpha1
ATOM H1Y  HAL2    0.09 !       H1X---C31---H1Y
GROUP                  !            |   theta1
ATOM C32  CTL2   -0.18 !       H2X---C32---H2Y
ATOM H2X  HAL2    0.09 !            |
ATOM H2Y  HAL2    0.09 !            |
GROUP                  !            |
ATOM C33  CTL2   -0.18 !       H3X---C33---H3Y
ATOM H3X  HAL2    0.09 !            |
ATOM H3Y  HAL2    0.09 !            |
GROUP                  !            |
ATOM C34  CTL2   -0.18 !       H4X--C34--H4Y
ATOM H4X  HAL2    0.09 !            |
ATOM H4Y  HAL2    0.09 !            |
GROUP                  !            |
ATOM C35  CTL2   -0.18 !       H5X--C35--H5Y
ATOM H5X  HAL2    0.09 !            |
ATOM H5Y  HAL2    0.09 !            |
GROUP                  !            |
ATOM C36  CTL2   -0.18 !       H6X--C36--H6Y
ATOM H6X  HAL2    0.09 !            |
ATOM H6Y  HAL2    0.09 !            |
GROUP                  !            |
ATOM C37  CTL2   -0.18 !       H7X--C37--H7Y
ATOM H7X  HAL2    0.09 !            |
ATOM H7Y  HAL2    0.09 !            |
GROUP                  !            Cyclohexyl
ATOM C1A  CC311C -0.09 !
ATOM H1A  HCA1    0.09 !
GROUP                  !
ATOM C2A  CC321C -0.18 !
ATOM H2A  HCA2    0.09 !
ATOM H2B  HCA2    0.09 !
GROUP                  !
ATOM C3A  CC321C -0.18 !
ATOM H3A  HCA2    0.09 !
ATOM H3B  HCA2    0.09 !
GROUP
ATOM C4A  CC321C -0.18
ATOM H4A  HCA2    0.09
ATOM H4B  HCA2    0.09
GROUP
ATOM C5A  CC321C -0.18
ATOM H5A  HCA2    0.09
ATOM H5B  HCA2    0.09
GROUP
ATOM C6A  CC321C -0.18
ATOM H6A  HCA2    0.09
ATOM H6B  HCA2    0.09

! Polar Head
BOND  N     C13      N     C14      N     C15
BOND  C13   H13A     C13   H13B     C13   H13C
BOND  C14   H14A     C14   H14B     C14   H14C
BOND  C15   H15A     C15   H15B     C15   H15C
BOND  N     C12
BOND  C12   H12A     C12   H12B     C12   C11
BOND  C11   H11A     C11   H11B     C11   O12
BOND  O12   P        P     O11      P     O13      P     O14
! Glycerol Backbone
BOND  C31    H1X       C31    H1Y       C31    C32       C31     O11
BOND  C32    H2X       C32    H2Y       C32    C33
BOND  C33    H3X       C33    H3Y       C33    C34
BOND  C34    H4X       C34    H4Y       C34    C35
BOND  C35    H5X       C35    H5Y       C35    C36
BOND  C36    H6X       C36    H6Y       C36    C37
BOND  C37    H7X       C37    H7Y       C37    C1A
! Ring
BOND C1A H1A  C1A C2A
BOND C2A H2A  C2A  H2B  C2A C3A
BOND C3A H3A  C3A  H3B  C3A C4A
BOND C4A H4A  C4A  H4B  C4A C5A
BOND C5A H5A  C5A  H5B  C5A C6A
BOND C6A H6A  C6A  H6B  C6A C1A

IC  C32   C31    O11    P     1.5197  103.75  130.64  124.06   1.5369
IC  C31   O11    P      O12   1.4306  124.06   62.82  102.12   1.6171
IC  O11   O12    *P     O13   1.5369  102.12  114.59  106.38   1.4609
IC  O11   O12    *P     O14   1.5369  102.12 -119.12  108.58   1.4590
IC  O11   P      O12    C11   1.5369  102.12  166.01  117.80   1.4167
IC  O12   C12    *C11   H11A  1.4167  102.90  108.60  112.65   1.0867
IC  O12   C12    *C11   H11B  1.4167  102.90 -126.54  116.85   1.1829
IC  P     O12    C11    C12   1.6171  117.80  -95.52  102.90   1.4722
IC  N     C11    *C12   H12A  1.5767  113.57  124.62  109.55   1.1242
IC  N     C11    *C12   H12B  1.5767  113.57 -126.86  109.68   1.0780
IC  O12   C11    C12    N     1.4167  102.90  156.37  113.57   1.5767
IC  C11   C12    N      C13   1.4722  113.57  161.06  112.23   1.4781
IC  C12   C13    *N     C14   1.5767  112.23  121.38  108.74   1.5285
IC  C12   C13    *N     C15   1.5767  112.23 -116.90  111.94   1.4985
IC  C12   N      C13    H13A  1.5767  112.23 -173.63  105.63   1.1451
IC  H13A  N      *C13   H13B  1.1451  105.63  129.37  113.60   1.0481
IC  H13A  N      *C13   H13C  1.1451  105.63 -108.61  110.69   1.1340
IC  C12   N      C14    H14A  1.5767  109.57  176.93  110.65   1.1092
IC  H14A  N      *C14   H14B  1.1092  110.65  114.30  106.62   1.0844
IC  H14A  N      *C14   H14C  1.1092  110.65 -127.64  120.61   1.0817
IC  C12   N      C15    H15A  1.5767  104.31 -170.74  108.64   1.0982
IC  H15A  N      *C15   H15B  1.0982  108.64  122.93  105.44   1.0881
IC  H15A  N      *C15   H15C  1.0982  108.64 -122.83  110.04   1.1140
IC  P     O11    C31    C32   1.5369  124.06  130.64  103.75   1.5197
IC  C32   O11    *C31   H1X   1.5197  103.75 -132.50  120.07   1.1220
IC  H1X   O11    *C31   H1Y   1.1220  120.07 -117.88  112.39   1.1260
IC  O11   C31    C32    C33   1.4306  103.75  170.09  108.17   1.5666
IC  C33   C31    *C32   H2X   1.5666  108.17 -130.56  110.50   1.1443
IC  H2X   C31    *C32   H2Y   1.1443  110.50 -112.11  108.62   1.1295
IC  C31   C32    C33    C34   1.5197  108.17 -155.27  106.58   1.5124
IC  C34   C32    *C33   H3X   1.5124  106.58 -117.91  116.01   1.1195
IC  H3X   C32    *C33   H3Y   1.1195  116.01 -121.17  105.58   1.1238
IC  C32   C33    C34    C35   1.5197  108.17 -155.27  106.58   1.5124
IC  C35   C33    *C34   H4X   1.5124  106.58 -117.91  116.01   1.1195
IC  H4X   C33    *C34   H4Y   1.1195  116.01 -121.17  105.58   1.1238
IC  C33   C34    C35    C36   1.5197  108.17 -155.27  106.58   1.5124
IC  C36   C34    *C35   H5X   1.5124  106.58 -117.91  116.01   1.1195
IC  H5X   C34    *C35   H5Y   1.1195  116.01 -121.17  105.58   1.1238
IC  C34   C35    C36    C37   1.5197  108.17 -155.27  106.58   1.5124
IC  C37   C35    *C36   H6X   1.5124  106.58 -117.91  116.01   1.1195
IC  H6X   C35    *C36   H6Y   1.1195  116.01 -121.17  105.58   1.1238
IC  C35   C36    C37    C1A   1.5666  106.58 -167.75  112.32   1.5681
IC  C1A   C36    *C37   H7X   1.5681  112.32 -121.74  111.37   1.0531
IC  H7X   C36    *C37   H7Y   1.0531  111.37 -119.31  111.07   1.0847
IC  C2A   C6A    *C1A   H1A   1.4818  107.69 -112.43  106.56   1.1467
IC  C6A   C1A    C2A    C3A   1.5623  107.69  -60.61  113.92   1.5562
IC  C3A   C1A    *C2A   H2A   1.5562  113.92  127.58  109.70   1.1397
IC  H2A   C1A    *C2A   H2B   1.1397  109.70  107.23  109.05   1.0958
IC  C1A   C2A    C3A    C4A   1.4818  113.92   55.02  110.49   1.5438
IC  C4A   C2A    *C3A   H3A   1.5438  110.49  121.38  106.23   1.0864
IC  H3A   C2A    *C3A   H3B   1.0864  106.23  112.35  107.79   1.0808
IC  C2A   C3A    C4A    C5A   1.5562  110.49  -50.36  112.18   1.5604
IC  C5A   C3A    *C4A   H4A   1.5604  112.18  116.11  105.34   1.1519
IC  H4A   C3A    *C4A   H4B   1.1519  105.34  113.73  114.32   1.0776
IC  C6A   C4A    *C5A   H5A   1.5733  109.23  124.17  113.60   1.1137
IC  H5A   C4A    *C5A   H5B   1.1137  113.60  121.50  111.01   1.0814
IC  C5A   C1A    *C6A   H6A   1.5733  109.38 -117.39  108.43   1.1261
IC  C5A   C1A    *C6A   H6B   1.5733  109.38  122.46  113.24   1.1444
IC  C36   C37    C1A    C6A   1.5124  112.32  175.05  110.31   1.5623
IC  C6A   C37    *C1A   C2A   1.5623  110.31  122.77  116.04   1.4818
IC  C2A   C37    *C1A   H1A   1.4818  116.04  119.63  110.55   1.1467
PATC FIRS NONE LAST NONE

RESI FOIS9        0.00 ! 2,6-Dimethyl-4-Heptylphosphocholine
! Polar Head and glycerol backbone
GROUP                  !           H15B
ATOM N    NTL    -0.60 !            |
ATOM C13  CTL5   -0.35 !     H15A--C15-H15C
ATOM H13A HL      0.25 !            |
ATOM H13B HL      0.25 !      H13B  |   H14A
ATOM H13C HL      0.25 !      |     |   |
ATOM C14  CTL5   -0.35 ! H13A-C13---N---C14-H14B  (+)
ATOM H14A HL      0.25 !      |     |   |
ATOM H14B HL      0.25 !      H13C  |   H14C
ATOM H14C HL      0.25 !            |
ATOM C15  CTL5   -0.35 !            |
ATOM H15A HL      0.25 !            |   alpha6
ATOM H15B HL      0.25 !            |
ATOM H15C HL      0.25 !            |
ATOM C12  CTL2   -0.10 !      H12A--C12-H12B
ATOM H12A HL      0.25 !            |
ATOM H12B HL      0.25 !            |
GROUP                  !            |   alpha5
ATOM C11  CTL2   -0.08 !            |
ATOM H11A HAL2    0.09 !            |
ATOM H11B HAL2    0.09 !      H11A--C11-H11B
ATOM P    PL      1.50 !            |   alpha4
ATOM O13  O2L    -0.78 !    (-)O13  O12
ATOM O14  O2L    -0.78 !          \ |   alpha3
ATOM O11  OSLP   -0.57 !            P(+)
ATOM O12  OSLP   -0.57 !          / |   alpha2
ATOM C31  CTL1    0.01 !    (-)O14  O11
ATOM H1X  HAL1    0.09 !            |   alpha1
!                      !       H1X---C31-------------------------
GROUP                  !            |   theta1                  |
ATOM C32  CTL2   -0.18 !       H2X---C32---H2Y            H6X---C36---H6Y 
ATOM H2X  HAL2    0.09 !            |                           |                  
ATOM H2Y  HAL2    0.09 !            |                           |
GROUP                  !            |                           |
ATOM C33  CTL1   -0.09 !       H3X--C33----------          H7X--C37----------
ATOM H3X  HAL1    0.09 !            |            |              |            |
GROUP                  !            |            |              |            |
ATOM C34  CTL3   -0.27 !       H4X--C34--H4Y H5X-C35--H5Y  H8X--C38--H8Y H9X-C39-H9Y
ATOM H4X  HAL3    0.09 !            |            |              |            |
ATOM H4Y  HAL3    0.09 !            C4Z          C5Z            C8Z          C9Z
ATOM H4Z  HAL3    0.09 !            
GROUP                  !            
ATOM C35  CTL3   -0.27 !       
ATOM H5X  HAL3    0.09 !            
ATOM H5Y  HAL3    0.09 !            
ATOM H5Z  HAL3    0.09 !
GROUP
ATOM C36  CTL2   -0.18 !
ATOM H6X  HAL2    0.09 ! 
ATOM H6Y  HAL2    0.09 !
GROUP
ATOM C37  CTL1   -0.09 !
ATOM H7X  HAL1    0.09 !
GROUP
ATOM C38  CTL3   -0.27 !
ATOM H8X  HAL3    0.09 !
ATOM H8Y  HAL3    0.09 !
ATOM H8Z  HAL3    0.09 !
GROUP
ATOM C39  CTL3   -0.27 !
ATOM H9X  HAL3    0.09 !
ATOM H9Y  HAL3    0.09 !
ATOM H9Z  HAL3    0.09 ! 

! Polar Head
BOND  N     C13      N     C14      N     C15
BOND  C13   H13A     C13   H13B     C13   H13C
BOND  C14   H14A     C14   H14B     C14   H14C
BOND  C15   H15A     C15   H15B     C15   H15C
BOND  N     C12
BOND  C12   H12A     C12   H12B     C12   C11
BOND  C11   H11A     C11   H11B     C11   O12
BOND  O12   P        P     O11      P     O13      P     O14
! Glycerol Backbone
BOND  C31    H1X       C31    C32       C31     O11
BOND  C32    H2X       C32    H2Y       C32    C33
BOND  C33    H3X       C33    C34   C33   C35
BOND  C34   H4X      C34   H4Y      C34   H4Z
BOND  C35   H5X      C35   H5Y      C35   H5Z
BOND  C31   C36
BOND  C36   H6X      C36   H6Y      C36   C37
BOND  C37   H7X      C37   C38      C37   C39
BOND  C38   H8X      C38   H8Y      C38   H8Z
BOND  C39   H9X      C39   H9Y      C39   H9Z

IC  C32   C31    O11    P          1.5466  105.37  132.99  119.79   1.5710
IC  C31   O11    P      O12        1.4200  119.79   54.23  104.20   1.5895
IC  O11   O12    *P     O13        1.5710  104.20  117.86  107.28   1.4800
IC  O11   O12    *P     O14        1.5710  104.20 -117.62  106.38   1.4824
IC  O11   P      O12    C11        1.5710  104.20 -166.66  118.46   1.4229
IC  O12   C12    *C11   H11A       1.4229  108.17  118.22  109.26   1.1127
IC  O12   C12    *C11   H11B       1.4229  108.17 -123.02  113.22   1.1137
IC  P     O12    C11    C12        1.5895  118.46  -68.03  108.17   1.5411
IC  N     C11    *C12   H12A       1.5223  116.90  128.07  108.90   1.0784
IC  N     C11    *C12   H12B       1.5223  116.90 -119.24  104.31   1.0977
IC  O12   C11    C12    N          1.4229  108.17  127.39  116.90   1.5223
IC  C11   C12    N      C13        1.5411  116.90 -179.87  109.65   1.4975
IC  C12   C13    *N     C14        1.5223  109.65  122.60  111.04   1.4952
IC  C12   C13    *N     C15        1.5223  109.65 -117.39  107.95   1.5032
IC  C12   N      C13    H13A       1.5223  109.65  176.92  110.90   1.0819
IC  H13A  N      *C13   H13B       1.0819  110.90  121.57  111.51   1.0811
IC  H13A  N      *C13   H13C       1.0819  110.90 -118.66  109.59   1.0878
IC  C12   N      C14    H14A       1.5223  110.66 -177.66  111.15   1.0811
IC  H14A  N      *C14   H14B       1.0811  111.15  118.98  109.30   1.0869
IC  H14A  N      *C14   H14C       1.0811  111.15 -122.05  111.31   1.0812
IC  C12   N      C15    H15A       1.5223  107.97  179.94  113.96   1.0737
IC  H15A  N      *C15   H15B       1.0737  113.96  123.73  110.24   1.0943
IC  H15A  N      *C15   H15C       1.0737  113.96 -124.09  111.08   1.0953
IC  P     O11    C31    C32        1.5710  119.79  132.99  105.37   1.5466
IC  C32   O11    *C31   H1X        1.5466  105.37 -116.50  112.37   1.1177
IC  H1X   O11    *C31   C36        1.1177  112.37 -120.20  107.42   1.5450
IC  O11   C31    C32    C33        1.4200  105.37 -174.12  117.16   1.5455
IC  C33   C31    *C32   H2X        1.5455  117.16 -126.05  109.40   1.1095
IC  H2X   C31    *C32   H2Y        1.1095  109.40 -114.53  105.30   1.1147
IC  C31   C32    C33    C34        1.5466  117.16  143.11  110.60   1.5386
IC   C34    C32    *C33   C35      1.5386  110.60  122.45  112.22   1.5385
IC  C34   C32    *C33   H3X        1.5386  110.60 -117.37  107.84   1.1154
IC  C32   C33    C34    H4X        1.5455  110.60 -178.66  110.45   1.1099
IC  H4X   C33    *C34   H4Y        1.1099  110.45  120.09  110.26   1.1108
IC  H4X   C33    *C34   H4Z        1.1099  110.45 -120.13  110.13   1.1105
IC  C32    C33    C35    H5X       1.5455  112.22  178.05  110.34   1.1100
IC  H5X   C33    *C35   H5Y        1.1100  110.34  119.74  109.98   1.1105
IC  H5X   C33    *C35   H5Z        1.1100  110.34 -120.46  111.12   1.1080
IC  O11   C31    C36    C37        1.4200  107.42  148.75  115.93   1.5470
IC  C37    C31    *C36   H6X       1.5470  115.93  124.63  108.04   1.1094
IC  C37    C31    *C36   H6Y       1.5470  115.93 -119.85  108.46   1.1132
IC  C31    C36    C37    C38       1.5450  115.93  168.62  110.38   1.5375
IC  C38    C36    *C37   C39       1.5375  110.38  122.74  111.83   1.5387
IC  C38    C36    *C37   H7X       1.5375  110.38 -118.03  108.43   1.1139
IC  C36    C37    C38    H8X       1.5470  110.38 -178.42  110.45   1.1100
IC  H8X   C37    *C38   H8Y        1.1100  110.45  120.20  110.28   1.1104
IC  H8X   C37    *C38   H8Z        1.1100  110.45 -120.06  110.04   1.1106
IC  C36    C37    C39    H9X       1.5470  111.83 -178.59  110.51   1.1095
IC  H9X   C37    *C39   H9Y        1.1095  110.51  120.20  109.91   1.1107
IC  H9X   C37    *C39   H9Z        1.1095  110.51 -120.48  110.93   1.1097
IC  C31    C32    C33    C34       1.5466  117.16  143.11  110.60   1.5386
IC  C31    C36    C37    C38       1.5450  115.93  168.62  110.38   1.5375

RESI FOIS11       0.00 ! 2,6-Dimethyl-4-Nonylphosphocholine
! Polar Head and glycerol backbone
GROUP                  !           H15B
ATOM N    NTL    -0.60 !            |
ATOM C13  CTL5   -0.35 !     H15A--C15-H15C
ATOM H13A HL      0.25 !            |
ATOM H13B HL      0.25 !      H13B  |   H14A
ATOM H13C HL      0.25 !      |     |   |
ATOM C14  CTL5   -0.35 ! H13A-C13---N---C14-H14B  (+)
ATOM H14A HL      0.25 !      |     |   |
ATOM H14B HL      0.25 !      H13C  |   H14C
ATOM H14C HL      0.25 !            |
ATOM C15  CTL5   -0.35 !            |
ATOM H15A HL      0.25 !            |   alpha6
ATOM H15B HL      0.25 !            |
ATOM H15C HL      0.25 !            |
ATOM C12  CTL2   -0.10 !      H12A--C12-H12B
ATOM H12A HL      0.25 !            |
ATOM H12B HL      0.25 !            |
GROUP                  !            |   alpha5
ATOM C11  CTL2   -0.08 !            |
ATOM H11A HAL2    0.09 !            |
ATOM H11B HAL2    0.09 !      H11A--C11-H11B
ATOM P    PL      1.50 !            |   alpha4
ATOM O13  O2L    -0.78 !    (-)O13  O12
ATOM O14  O2L    -0.78 !          \ |   alpha3
ATOM O11  OSLP   -0.57 !            P(+)
ATOM O12  OSLP   -0.57 !          / |   alpha2
ATOM C31  CTL1    0.01 !    (-)O14  O11
ATOM H1X  HAL1    0.09 !            |   alpha1
!                      !       H1X---C31-------------------------
GROUP                  !            |   theta1                  |
ATOM C32  CTL2   -0.18 !       H2X---C32---H2Y            H7X---C37---H7Y 
ATOM H2X  HAL2    0.09 !            |                           |                  
ATOM H2Y  HAL2    0.09 !            |                           |
GROUP                  !            |                           |
ATOM C33  CTL2   -0.18 !       H3X---C33---H3Y            H8X---C38---H8Y
ATOM H3X  HAL2    0.09 !            |                           |
ATOM H3Y  HAL2    0.09 !            |                           |
GROUP                  !            |                           |
ATOM C34  CTL1   -0.09 !       H4X--C34----------          H9X--C39--------------
ATOM H4X  HAL1    0.09 !            |            |              |                |
GROUP                  !            |            |              |                |
ATOM C35  CTL3   -0.27 !       H5X--C35--H5Y H6X-C36--H6Y  H10X--C310--H10Y H11X-C311-H11Y
ATOM H5X  HAL3    0.09 !            |            |              |                |
ATOM H5Y  HAL3    0.09 !            C5Z          C6Z            C10Z             C11Z
ATOM H5Z  HAL3    0.09 !            
GROUP                  !            
ATOM C36  CTL3   -0.27 !       
ATOM H6X  HAL3    0.09 !            
ATOM H6Y  HAL3    0.09 !            
ATOM H6Z  HAL3    0.09 !
GROUP
ATOM C37  CTL2   -0.18 !
ATOM H7X  HAL2    0.09 ! 
ATOM H7Y  HAL2    0.09 !
GROUP
ATOM C38  CTL2   -0.18 !
ATOM H8X  HAL2    0.09 !
ATOM H8Y  HAL2    0.09 !
GROUP
ATOM C39  CTL1   -0.09 !
ATOM H9X  HAL1    0.09 !
GROUP
ATOM C310  CTL3   -0.27 !
ATOM H10X  HAL3    0.09 !
ATOM H10Y  HAL3    0.09 !
ATOM H10Z  HAL3    0.09 !
GROUP
ATOM C311  CTL3   -0.27 !
ATOM H11X  HAL3    0.09 !
ATOM H11Y  HAL3    0.09 !
ATOM H11Z  HAL3    0.09 ! 

! Polar Head
BOND  N     C13      N     C14      N     C15
BOND  C13   H13A     C13   H13B     C13   H13C
BOND  C14   H14A     C14   H14B     C14   H14C
BOND  C15   H15A     C15   H15B     C15   H15C
BOND  N     C12
BOND  C12   H12A     C12   H12B     C12   C11
BOND  C11   H11A     C11   H11B     C11   O12
BOND  O12   P        P     O11      P     O13      P     O14
! Glycerol Backbone
BOND  C31    H1X       C31    C32       C31     O11
BOND  C32    H2X       C32    H2Y       C32    C33
BOND  C33    H3X       C33    H3Y       C33    C34
BOND  C34   H4X      C34   C35      C34   C36
BOND  C35   H5X      C35   H5Y      C35   H5Z
BOND  C36   H6X      C36   H6Y      C36   H6Z
BOND  C31   C37
BOND  C37   H7X      C37   H7Y      C37   C38
BOND  C38   H8X      C38   H8Y      C38   C39
BOND  C39   H9X      C39   C310     C39   C311
BOND  C310   H10X      C310   H10Y      C310   H10Z
BOND  C311   H11X      C311   H11Y      C311   H11Z

IC  C32    C31    O11    P      1.5726  105.10  133.46  121.28   1.6171
IC  C31    O11    P      O12    1.4132  121.28   74.50   96.82   1.6220
IC  O11    O12    *P     O13    1.6171   96.82  117.72  106.54   1.5053
IC  O11    O12    *P     O14    1.6171   96.82 -111.70  110.91   1.4816
IC  O11    P      O12    C11    1.6171   96.82  170.21  110.92   1.4002
IC  O12    C12    *C11   H11A   1.4002  108.61  112.18  112.06   1.1211
IC  O12    C12    *C11   H11B   1.4002  108.61 -132.91  113.39   1.0560
IC  P      O12    C11    C12    1.6220  110.92  -89.15  108.61   1.5383
IC  N      C11    *C12   H12A   1.5156  116.76  131.24  101.68   1.1646
IC  N      C11    *C12   H12B   1.5156  116.76 -122.12  104.37   1.1020
IC  O12    C11    C12    N      1.4002  108.61  162.62  116.76   1.5156
IC  C11    C12    N      C13    1.5383  116.76  152.56  107.46   1.5198
IC  C12    C13    *N     C14    1.5156  107.46  122.16  107.35   1.5054
IC  C12    C13    *N     C15    1.5156  107.46 -118.09  105.97   1.4771
IC  C12    N      C13    H13A   1.5156  107.46  164.37  110.76   1.0744
IC  H13A   N      *C13   H13B   1.0744  110.76  117.07  110.03   1.0664
IC  H13A   N      *C13   H13C   1.0744  110.76 -115.52  108.57   1.0638
IC  C12    N      C14    H14A   1.5156  113.28  170.46  106.14   1.1058
IC  H14A   N      *C14   H14B   1.1058  106.14  119.91  107.51   1.0211
IC  H14A   N      *C14   H14C   1.1058  106.14 -117.40  108.48   1.0606
IC  C12    N      C15    H15A   1.5156  110.45  172.85  112.83   1.0407
IC  H15A   N      *C15   H15B   1.0407  112.83  140.77  111.52   1.0633
IC  H15A   N      *C15   H15C   1.0407  112.83 -115.72  104.27   1.1144
IC  P      O11    C31    C32    1.6171  121.28  133.46  105.10   1.5726
IC  C32    O11    *C31   H1X    1.5726  105.10 -122.35  114.40   1.1245
IC  H1X    O11    *C31   C37    1.1245  114.40 -120.92  110.39   1.5684
IC  O11    C31    C32    C33    1.4132  105.10 -171.79  120.47   1.5419
IC  C33    C31    *C32   H2X    1.5419  120.47 -126.15  108.77   1.1454
IC  H2X    C31    *C32   H2Y    1.1454  108.77 -111.44  101.07   1.1350
IC  C31    C32    C33    C34    1.5726  120.47 -146.42  112.52   1.5606
IC  C34    C32    *C33   C35    1.5606  112.52   36.09  102.92   2.5306
IC  C34    C32    *C33   H3X    1.5606  112.52 -117.39  109.64   1.1446
IC  H3X    C32    *C33   H3Y    1.1446  109.64 -119.49  111.07   1.1219
IC  C32    C33    C34    C35    1.5419  112.52   80.60  108.66   1.5544
IC  C35    C33    *C34   H4X    1.5544  108.66 -120.61  109.56   1.0730
IC  C35    C33    *C34   C36    1.5544  108.66  116.73  116.01   1.5124
IC  C33    C34    C35    H5X    1.5606  108.66 -167.50  113.75   1.0534
IC  H5X    C34    *C35   H5Y    1.0534  113.75  123.81  104.94   1.1353
IC  H5X    C34    *C35   H5Z    1.0534  113.75 -120.48  106.55   1.1020
IC  C33    C34    C36    H6X    1.5606  116.01  170.58  113.19   1.1252
IC  H6X    C34    *C36   H6Y    1.1252  113.19  123.55  112.91   1.1082
IC  H6X    C34    *C36   H6Z    1.1252  113.19 -112.71  106.47   1.1707
IC  O11    C31    C37    C38    1.4132  110.39  150.53  118.34   1.4993
IC  C38    C31    *C37   H7X    1.4993  118.34 -126.35  109.88   1.1743
IC  H7X    C31    *C37   H7Y    1.1743  109.88 -114.00  100.96   1.1170
IC  C31    C37    C38    C39    1.5684  118.34  171.03  116.02   1.5230
IC  C39    C37    *C38   H8X    1.5230  116.02  125.22  113.45   1.0973
IC  H8X    C37    *C38   H8Y    1.0973  113.45  120.00  104.70   1.0414
IC  C37    C38    C39    C310   1.4993  116.02 -157.43  117.51   1.5656
IC  C310   C38    *C39   C311   1.5656  117.51  124.51  113.23   1.5546
IC  C310   C38    *C39   H9X    1.5656  117.51 -114.79  110.29   1.0429
IC  C38    C39    C310   H10X   1.5230  117.51 -160.92  111.99   1.0856
IC  H10X   C39    *C310  H10Y   1.0856  111.99  123.22  109.53   1.1025
IC  H10X   C39    *C310  H10Z   1.0856  111.99 -124.63  105.03   1.0626
IC  C38    C39    C311   H11X   1.5230  113.23  174.47  111.62   1.1270
IC  H11X   C39    *C311  H11Y   1.1270  111.62  119.52  112.30   1.1524
IC  H11X   C39    *C311  H11Z   1.1270  111.62 -116.60  109.44   1.1580


RESI FOS12	  0.00 ! N-dodecylphosphocholine, DPC
! Polar Head and glycerol backbone
GROUP	               !           H15B
ATOM N	  NTL    -0.60 !            |
ATOM C13  CTL5   -0.35 !     H15A--C15-H15C
ATOM H13A HL      0.25 !            |
ATOM H13B HL      0.25 !      H13B  |   H14A
ATOM H13C HL      0.25 !      |     |   |
ATOM C14  CTL5   -0.35 ! H13A-C13---N---C14-H14B  (+)
ATOM H14A HL      0.25 !      |     |   |
ATOM H14B HL      0.25 !      H13C  |   H14C
ATOM H14C HL      0.25 !            |
ATOM C15  CTL5   -0.35 !            |
ATOM H15A HL      0.25 !            |   alpha6
ATOM H15B HL      0.25 !            |   
ATOM H15C HL      0.25 !            |
ATOM C12  CTL2   -0.10 !      H12A--C12-H12B
ATOM H12A HL      0.25 !            |
ATOM H12B HL      0.25 !            |
GROUP		       !            |   alpha5
ATOM C11  CTL2   -0.08 !            |
ATOM H11A HAL2    0.09 !            |
ATOM H11B HAL2    0.09 !      H11A--C11-H11B 
ATOM P    PL      1.50 !            |   alpha4
ATOM O13  O2L    -0.78 !    (-)O13  O12
ATOM O14  O2L    -0.78 !          \ |   alpha3
ATOM O11  OSLP   -0.57 !            P(+)
ATOM O12  OSLP   -0.57 !          / |   alpha2
ATOM C31  CTL2   -0.08 !    (-)O14  O11
ATOM H1X  HAL2    0.09 !            |   alpha1
ATOM H1Y  HAL2    0.09 !       H1X---C31---H1Y
GROUP		       !            |   theta1
ATOM C32  CTL2   -0.18 !       H2X---C32---H2Y
ATOM H2X  HAL2    0.09 !            |
ATOM H2Y  HAL2    0.09 !            |
GROUP		       !            |
ATOM C33  CTL2   -0.18 !       H3X---C33---H3Y
ATOM H3X  HAL2    0.09 !            |
ATOM H3Y  HAL2    0.09 !            |
GROUP		       !            |
ATOM C34  CTL2   -0.18 !       H4X--C34--H4Y
ATOM H4X  HAL2    0.09 !            |
ATOM H4Y  HAL2    0.09 !            |
GROUP		       !            |
ATOM C35  CTL2   -0.18 !       H5X--C35--H5Y  
ATOM H5X  HAL2    0.09 !            |
ATOM H5Y  HAL2    0.09 !            |
GROUP		       !            |
ATOM C36  CTL2   -0.18 !       H6X--C36--H6Y
ATOM H6X  HAL2    0.09 !            |
ATOM H6Y  HAL2    0.09 !            |
GROUP		       !            |
ATOM C37  CTL2   -0.18 !       H7X--C37--H7Y    
ATOM H7X  HAL2    0.09 !            |  
ATOM H7Y  HAL2    0.09 !            |
GROUP		       !            |
ATOM C38  CTL2   -0.18 !       H8X--C38--H8Y  
ATOM H8X  HAL2    0.09 !            |
ATOM H8Y  HAL2    0.09 !            |
GROUP		       !            |
ATOM C39  CTL2   -0.18 !       H9X--C39--H9Y
ATOM H9X  HAL2    0.09 !            |
ATOM H9Y  HAL2    0.09 !            |
GROUP		       !            | 
ATOM C310 CTL2   -0.18 !      H10X--C310--H10Y  
ATOM H10X HAL2    0.09 !            |
ATOM H10Y HAL2    0.09 !            |
GROUP                  !            |
ATOM C311 CTL2   -0.18 !      H11X--C311--H11Y
ATOM H11X HAL2    0.09 !            |
ATOM H11Y HAL2    0.09 !            |
GROUP                  !            |
ATOM C312 CTL3   -0.27 !      H12X--C312--H12Y
ATOM H12X HAL3    0.09 !            |
ATOM H12Y HAL3    0.09 !            |
ATOM H12Z HAL3    0.09 !            H12Z

! Polar Head
BOND  N     C13      N     C14      N     C15
BOND  C13   H13A     C13   H13B     C13   H13C        
BOND  C14   H14A     C14   H14B     C14   H14C
BOND  C15   H15A     C15   H15B     C15   H15C
BOND  N     C12
BOND  C12   H12A     C12   H12B     C12   C11
BOND  C11   H11A     C11   H11B     C11   O12
BOND  O12   P        P     O11      P     O13      P     O14
! Glycerol Backbone
BOND  C31    H1X       C31    H1Y       C31    C32       C31     O11
BOND  C32    H2X       C32    H2Y       C32    C33
BOND  C33    H3X       C33    H3Y       C33    C34
! Chain
BOND  C34   H4X      C34   H4Y      C34   C35
BOND  C35   H5X      C35   H5Y      C35   C36
BOND  C36   H6X      C36   H6Y      C36   C37
BOND  C37   H7X      C37   H7Y      C37   C38
BOND  C38   H8X      C38   H8Y      C38   C39
BOND  C39   H9X      C39   H9Y      C39   C310
BOND  C310  H10X     C310  H10Y     C310  C311
BOND  C311 H11X      C311 H11Y      C311 C312
BOND  C312 H12X      C312 H12Y      C312 H12Z

! Polar head
IC  C32   C31    O11    P          1.5446  104.13  133.26  123.63   1.5581
IC  C31   O11    P      O12        1.3880  123.63   95.71  100.60   1.6580
IC  O11   O12    *P     O13        1.5581  100.60  118.73  106.06   1.5120
IC  O11   O12    *P     O14        1.5581  100.60 -115.98  107.23   1.4586
IC  O11   P      O12    C11        1.5581  100.60 -176.59  110.95   1.4441
IC  O12   C12    *C11   H11A       1.4441  102.89  115.40  114.60   1.1804
IC  O12   C12    *C11   H11B       1.4441  102.89 -124.69  112.38   1.1256
IC  P     O12    C11    C12        1.6580  110.95 -148.08  102.89   1.4931
IC  N     C11    *C12   H12A       1.5304  111.85  112.90  100.27   1.1237
IC  N     C11    *C12   H12B       1.5304  111.85 -132.21  107.82   1.1125
IC  O12   C11    C12    N          1.4441  102.89  167.59  111.85   1.5304
IC  C11   C12    N      C13        1.4931  111.85  157.97  107.54   1.4547
IC  C12   C13    *N     C14        1.5304  107.54  117.42  106.15   1.5742
IC  C12   C13    *N     C15        1.5304  107.54 -122.24  115.94   1.4881
IC  C12   N      C13    H13A       1.5304  107.54  166.51  110.45   1.0583
IC  H13A  N      *C13   H13B       1.0583  110.45  126.43  114.27   1.0755
IC  H13A  N      *C13   H13C       1.0583  110.45 -118.13  109.05   1.0745
IC  C12   N      C14    H14A       1.5304  109.75  173.68  110.84   1.1038
IC  H14A  N      *C14   H14B       1.1038  110.84  118.94  112.38   1.0853
IC  H14A  N      *C14   H14C       1.1038  110.84 -116.78  115.34   1.0524
IC  C12   N      C15    H15A       1.5304  109.00 -168.21  109.57   1.1055
IC  H15A  N      *C15   H15B       1.1055  109.57  119.24  108.39   1.1398
IC  H15A  N      *C15   H15C       1.1055  109.57 -118.42  117.38   1.1004
IC  P     O11    C31    C32        1.5581  123.63  133.26  104.13   1.5446
IC  C32   O11    *C31   H1X        1.5446  104.13 -121.76  113.36   1.0946
IC  H1X   O11    *C31   H1Y        1.0946  113.36 -126.45  110.60   1.0870
IC  O11   C31    C32    C33        1.3880  104.13  154.37  109.72   1.5478
IC  C33   C31    *C32   H2X        1.5478  109.72 -125.08  110.52   1.1253
IC  H2X   C31    *C32   H2Y        1.1253  110.52 -106.53  110.12   1.1744
IC  C31   C32    C33    C34        1.5446  109.72 -162.39  111.73   1.5166
IC  C34   C32    *C33   H3X        1.5166  111.73 -127.62  111.23   1.1317
IC  H3X   C32    *C33   H3Y        1.1317  111.23 -117.83  112.13   1.1442
IC  C32   C33    C34    C35        1.5478  111.73 -158.46  113.38   1.5377
IC  C35   C33    *C34   H4X        1.5377  113.38 -117.86  107.56   1.0818
IC  H4X   C33    *C34   H4Y        1.0818  107.56 -118.70  109.61   1.1614
IC  C33   C34    C35    C36        1.5166  113.38 -174.15  118.10   1.5405
IC  C36   C34    *C35   H5X        1.5405  118.10 -121.14  103.70   1.1326
IC  H5X   C34    *C35   H5Y        1.1326  103.70 -117.76  107.15   1.1025
IC  C34   C35    C36    C37        1.5377  118.10  174.71  113.74   1.5366
IC  C37   C35    *C36   H6X        1.5366  113.74 -119.86  113.61   1.1182
IC  H6X   C35    *C36   H6Y        1.1182  113.61 -118.15  108.26   1.1515
IC  C35   C36    C37    C38        1.5405  113.74 -165.74  114.26   1.5354
IC  C38   C36    *C37   H7X        1.5354  114.26 -122.06  108.60   1.0982
IC  H7X   C36    *C37   H7Y        1.0982  108.60 -120.03  113.79   1.0878
IC  C36   C37    C38    C39        1.5366  114.26 -164.61  115.81   1.4813
IC  C39   C37    *C38   H8X        1.4813  115.81 -124.63  106.00   1.1033
IC  H8X   C37    *C38   H8Y        1.1033  106.00 -115.22  105.88   1.1398
IC  C37   C38    C39    C310       1.5354  115.81 -175.39  116.61   1.5374
IC  C310  C38    *C39   H9X        1.5374  116.61 -135.80  110.96   1.1234
IC  H9X   C38    *C39   H9Y        1.1234  110.96 -106.07   98.92   1.1472
IC  C38   C39    C310   C311       1.4813  116.61 -178.81  112.83   1.5339
IC  C38   C39    C310   H10X       1.4813  116.61  -70.97  102.67   1.1460
IC  H10X  C39    *C310  H10Y       1.1460  102.67  118.25  109.32   1.1016
IC  C39    C310   C311   C312       1.5344  112.83  179.12  112.41   1.5346
IC  C312   C310   *C311  H11X       1.5346  112.41 -121.13  109.11   1.1132
IC  H11X   C310   *C311  H11Y       1.1132  109.11 -117.49  109.19   1.1130
IC  C310   C311   C312   H12X       1.5339  112.41 -179.72  109.68   1.1133
IC  H12X   C311   *C312  H12Y       1.1133  109.14 -117.34  109.09   1.1133
IC  H12X   C311   *C312  H12Z       1.1133  109.14  117.34  109.09   1.1133


RESI FOS13	  0.00 ! N-tridecylphosphocholine
! Polar Head and glycerol backbone
GROUP	               !           H15B
ATOM N	  NTL    -0.60 !            |
ATOM C13  CTL5   -0.35 !     H15A--C15-H15C
ATOM H13A HL      0.25 !            |
ATOM H13B HL      0.25 !      H13B  |   H14A
ATOM H13C HL      0.25 !      |     |   |
ATOM C14  CTL5   -0.35 ! H13A-C13---N---C14-H14B  (+)
ATOM H14A HL      0.25 !      |     |   |
ATOM H14B HL      0.25 !      H13C  |   H14C
ATOM H14C HL      0.25 !            |
ATOM C15  CTL5   -0.35 !            |
ATOM H15A HL      0.25 !            |   alpha6
ATOM H15B HL      0.25 !            |   
ATOM H15C HL      0.25 !            |
ATOM C12  CTL2   -0.10 !      H12A--C12-H12B
ATOM H12A HL      0.25 !            |
ATOM H12B HL      0.25 !            |
GROUP		       !            |   alpha5
ATOM C11  CTL2   -0.08 !            |
ATOM H11A HAL2    0.09 !            |
ATOM H11B HAL2    0.09 !      H11A--C11-H11B 
ATOM P    PL      1.50 !            |   alpha4
ATOM O13  O2L    -0.78 !    (-)O13  O12
ATOM O14  O2L    -0.78 !          \ |   alpha3
ATOM O11  OSLP   -0.57 !            P(+)
ATOM O12  OSLP   -0.57 !          / |   alpha2
ATOM C31  CTL2   -0.08 !    (-)O14  O11
ATOM H1X  HAL2    0.09 !            |   alpha1
ATOM H1Y  HAL2    0.09 !       H1X---C31---H1Y
GROUP		       !            |   theta1
ATOM C32  CTL2   -0.18 !       H2X---C32---H2Y
ATOM H2X  HAL2    0.09 !            |
ATOM H2Y  HAL2    0.09 !            |
GROUP		       !            |
ATOM C33  CTL2   -0.18 !       H3X---C33---H3Y
ATOM H3X  HAL2    0.09 !            |
ATOM H3Y  HAL2    0.09 !            |
GROUP		       !            |
ATOM C34  CTL2   -0.18 !       H4X--C34--H4Y
ATOM H4X  HAL2    0.09 !            |
ATOM H4Y  HAL2    0.09 !            |
GROUP		       !            |
ATOM C35  CTL2   -0.18 !       H5X--C35--H5Y  
ATOM H5X  HAL2    0.09 !            |
ATOM H5Y  HAL2    0.09 !            |
GROUP		       !            |
ATOM C36  CTL2   -0.18 !       H6X--C36--H6Y
ATOM H6X  HAL2    0.09 !            |
ATOM H6Y  HAL2    0.09 !            |
GROUP		       !            |
ATOM C37  CTL2   -0.18 !       H7X--C37--H7Y    
ATOM H7X  HAL2    0.09 !            |  
ATOM H7Y  HAL2    0.09 !            |
GROUP		       !            |
ATOM C38  CTL2   -0.18 !       H8X--C38--H8Y  
ATOM H8X  HAL2    0.09 !            |
ATOM H8Y  HAL2    0.09 !            |
GROUP		       !            |
ATOM C39  CTL2   -0.18 !       H9X--C39--H9Y
ATOM H9X  HAL2    0.09 !            |
ATOM H9Y  HAL2    0.09 !            |
GROUP		       !            | 
ATOM C310 CTL2   -0.18 !      H10X--C310--H10Y  
ATOM H10X HAL2    0.09 !            |
ATOM H10Y HAL2    0.09 !            |
GROUP                  !            |
ATOM C311 CTL2   -0.18 !      H11X--C311--H11Y
ATOM H11X HAL2    0.09 !            |
ATOM H11Y HAL2    0.09 !            |
GROUP                  !            |
ATOM C312 CTL2   -0.18 !      H12X--C312--H12Y
ATOM H12X HAL2    0.09 !            |
ATOM H12Y HAL2    0.09 !            |
GROUP                  !            |
ATOM C313 CTL3   -0.27 !      H13X--C313--H13Y
ATOM H13X HAL3    0.09 !            |
ATOM H13Y HAL3    0.09 !            |
ATOM H13Z HAL3    0.09 !            H13Z

! Polar Head
BOND  N     C13      N     C14      N     C15
BOND  C13   H13A     C13   H13B     C13   H13C        
BOND  C14   H14A     C14   H14B     C14   H14C
BOND  C15   H15A     C15   H15B     C15   H15C
BOND  N     C12
BOND  C12   H12A     C12   H12B     C12   C11
BOND  C11   H11A     C11   H11B     C11   O12
BOND  O12   P        P     O11      P     O13      P     O14
! Glycerol Backbone
BOND  C31    H1X       C31    H1Y       C31    C32       C31     O11
BOND  C32    H2X       C32    H2Y       C32    C33
BOND  C33    H3X       C33    H3Y       C33    C34
! Chain
BOND  C34   H4X      C34   H4Y      C34   C35
BOND  C35   H5X      C35   H5Y      C35   C36
BOND  C36   H6X      C36   H6Y      C36   C37
BOND  C37   H7X      C37   H7Y      C37   C38
BOND  C38   H8X      C38   H8Y      C38   C39
BOND  C39   H9X      C39   H9Y      C39   C310
BOND  C310  H10X     C310  H10Y     C310  C311
BOND  C311 H11X      C311 H11Y      C311 C312
BOND  C312 H12X      C312 H12Y      C312 C313
BOND  C313 H13X      C313 H13Y      C313 H13Z

! Polar head
IC  C32   C31    O11    P          1.5446  104.13  133.26  123.63   1.5581
IC  C31   O11    P      O12        1.3880  123.63   95.71  100.60   1.6580
IC  O11   O12    *P     O13        1.5581  100.60  118.73  106.06   1.5120
IC  O11   O12    *P     O14        1.5581  100.60 -115.98  107.23   1.4586
IC  O11   P      O12    C11        1.5581  100.60 -176.59  110.95   1.4441
IC  O12   C12    *C11   H11A       1.4441  102.89  115.40  114.60   1.1804
IC  O12   C12    *C11   H11B       1.4441  102.89 -124.69  112.38   1.1256
IC  P     O12    C11    C12        1.6580  110.95 -148.08  102.89   1.4931
IC  N     C11    *C12   H12A       1.5304  111.85  112.90  100.27   1.1237
IC  N     C11    *C12   H12B       1.5304  111.85 -132.21  107.82   1.1125
IC  O12   C11    C12    N          1.4441  102.89  167.59  111.85   1.5304
IC  C11   C12    N      C13        1.4931  111.85  157.97  107.54   1.4547
IC  C12   C13    *N     C14        1.5304  107.54  117.42  106.15   1.5742
IC  C12   C13    *N     C15        1.5304  107.54 -122.24  115.94   1.4881
IC  C12   N      C13    H13A       1.5304  107.54  166.51  110.45   1.0583
IC  H13A  N      *C13   H13B       1.0583  110.45  126.43  114.27   1.0755
IC  H13A  N      *C13   H13C       1.0583  110.45 -118.13  109.05   1.0745
IC  C12   N      C14    H14A       1.5304  109.75  173.68  110.84   1.1038
IC  H14A  N      *C14   H14B       1.1038  110.84  118.94  112.38   1.0853
IC  H14A  N      *C14   H14C       1.1038  110.84 -116.78  115.34   1.0524
IC  C12   N      C15    H15A       1.5304  109.00 -168.21  109.57   1.1055
IC  H15A  N      *C15   H15B       1.1055  109.57  119.24  108.39   1.1398
IC  H15A  N      *C15   H15C       1.1055  109.57 -118.42  117.38   1.1004
IC  P     O11    C31    C32        1.5581  123.63  133.26  104.13   1.5446
IC  C32   O11    *C31   H1X        1.5446  104.13 -121.76  113.36   1.0946
IC  H1X   O11    *C31   H1Y        1.0946  113.36 -126.45  110.60   1.0870
IC  O11   C31    C32    C33        1.3880  104.13  154.37  109.72   1.5478
IC  C33   C31    *C32   H2X        1.5478  109.72 -125.08  110.52   1.1253
IC  H2X   C31    *C32   H2Y        1.1253  110.52 -106.53  110.12   1.1744
IC  C31   C32    C33    C34        1.5446  109.72 -162.39  111.73   1.5166
IC  C34   C32    *C33   H3X        1.5166  111.73 -127.62  111.23   1.1317
IC  H3X   C32    *C33   H3Y        1.1317  111.23 -117.83  112.13   1.1442
IC  C32   C33    C34    C35        1.5478  111.73 -158.46  113.38   1.5377
IC  C35   C33    *C34   H4X        1.5377  113.38 -117.86  107.56   1.0818
IC  H4X   C33    *C34   H4Y        1.0818  107.56 -118.70  109.61   1.1614
IC  C33   C34    C35    C36        1.5166  113.38 -174.15  118.10   1.5405
IC  C36   C34    *C35   H5X        1.5405  118.10 -121.14  103.70   1.1326
IC  H5X   C34    *C35   H5Y        1.1326  103.70 -117.76  107.15   1.1025
IC  C34   C35    C36    C37        1.5377  118.10  174.71  113.74   1.5366
IC  C37   C35    *C36   H6X        1.5366  113.74 -119.86  113.61   1.1182
IC  H6X   C35    *C36   H6Y        1.1182  113.61 -118.15  108.26   1.1515
IC  C35   C36    C37    C38        1.5405  113.74 -165.74  114.26   1.5354
IC  C38   C36    *C37   H7X        1.5354  114.26 -122.06  108.60   1.0982
IC  H7X   C36    *C37   H7Y        1.0982  108.60 -120.03  113.79   1.0878
IC  C36   C37    C38    C39        1.5366  114.26 -164.61  115.81   1.4813
IC  C39   C37    *C38   H8X        1.4813  115.81 -124.63  106.00   1.1033
IC  H8X   C37    *C38   H8Y        1.1033  106.00 -115.22  105.88   1.1398
IC  C37   C38    C39    C310       1.5354  115.81 -175.39  116.61   1.5374
IC  C310  C38    *C39   H9X        1.5374  116.61 -135.80  110.96   1.1234
IC  H9X   C38    *C39   H9Y        1.1234  110.96 -106.07   98.92   1.1472
IC  C38   C39    C310   C311       1.4813  116.61 -178.81  112.83   1.5339
IC  C38   C39    C310   H10X       1.4813  116.61  -70.97  102.67   1.1460
IC  H10X  C39    *C310  H10Y       1.1460  102.67  118.25  109.32   1.1016
IC  C39    C310   C311   C312       1.5344  112.83  179.12  112.41   1.5346
IC  C312   C310   *C311  H11X       1.5346  112.41 -121.13  109.11   1.1132
IC  H11X   C310   *C311  H11Y       1.1132  109.11 -117.49  109.19   1.1130
IC C310   C311   C312   C313       1.5339  112.41 -179.72  112.68   1.5336
IC C313   C311   *C312  H12X       1.5336  112.68 -121.39  109.14   1.1133
IC H12X   C311   *C312  H12Y       1.1133  109.14 -117.34  109.09   1.1133
IC C311   C312   C313   H13X       1.5346  112.68  179.81  108.29   1.1108
IC H13X   C312   *C313  H13Y       1.1108  108.29 -121.66  108.73   1.1141
IC H13X   C312   *C313  H13Z       1.1108  108.29   60.66  108.73   1.1141

RESI FOS14	  0.00 ! N-tridecylphosphocholine, TPC
! Polar Head and glycerol backbone
GROUP	               !           H15B
ATOM N	  NTL    -0.60 !            |
ATOM C13  CTL5   -0.35 !     H15A--C15-H15C
ATOM H13A HL      0.25 !            |
ATOM H13B HL      0.25 !      H13B  |   H14A
ATOM H13C HL      0.25 !      |     |   |
ATOM C14  CTL5   -0.35 ! H13A-C13---N---C14-H14B  (+)
ATOM H14A HL      0.25 !      |     |   |
ATOM H14B HL      0.25 !      H13C  |   H14C
ATOM H14C HL      0.25 !            |
ATOM C15  CTL5   -0.35 !            |
ATOM H15A HL      0.25 !            |   alpha6
ATOM H15B HL      0.25 !            |   
ATOM H15C HL      0.25 !            |
ATOM C12  CTL2   -0.10 !      H12A--C12-H12B
ATOM H12A HL      0.25 !            |
ATOM H12B HL      0.25 !            |
GROUP		       !            |   alpha5
ATOM C11  CTL2   -0.08 !            |
ATOM H11A HAL2    0.09 !            |
ATOM H11B HAL2    0.09 !      H11A--C11-H11B 
ATOM P    PL      1.50 !            |   alpha4
ATOM O13  O2L    -0.78 !    (-)O13  O12
ATOM O14  O2L    -0.78 !          \ |   alpha3
ATOM O11  OSLP   -0.57 !            P(+)
ATOM O12  OSLP   -0.57 !          / |   alpha2
ATOM C31  CTL2   -0.08 !    (-)O14  O11
ATOM H1X  HAL2    0.09 !            |   alpha1
ATOM H1Y  HAL2    0.09 !       H1X---C31---H1Y
GROUP		       !            |   theta1
ATOM C32  CTL2   -0.18 !       H2X---C32---H2Y
ATOM H2X  HAL2    0.09 !            |
ATOM H2Y  HAL2    0.09 !            |
GROUP		       !            |
ATOM C33  CTL2   -0.18 !       H3X---C33---H3Y
ATOM H3X  HAL2    0.09 !            |
ATOM H3Y  HAL2    0.09 !            |
GROUP		       !            |
ATOM C34  CTL2   -0.18 !       H4X--C34--H4Y
ATOM H4X  HAL2    0.09 !            |
ATOM H4Y  HAL2    0.09 !            |
GROUP		       !            |
ATOM C35  CTL2   -0.18 !       H5X--C35--H5Y  
ATOM H5X  HAL2    0.09 !            |
ATOM H5Y  HAL2    0.09 !            |
GROUP		       !            |
ATOM C36  CTL2   -0.18 !       H6X--C36--H6Y
ATOM H6X  HAL2    0.09 !            |
ATOM H6Y  HAL2    0.09 !            |
GROUP		       !            |
ATOM C37  CTL2   -0.18 !       H7X--C37--H7Y    
ATOM H7X  HAL2    0.09 !            |  
ATOM H7Y  HAL2    0.09 !            |
GROUP		       !            |
ATOM C38  CTL2   -0.18 !       H8X--C38--H8Y  
ATOM H8X  HAL2    0.09 !            |
ATOM H8Y  HAL2    0.09 !            |
GROUP		       !            |
ATOM C39  CTL2   -0.18 !       H9X--C39--H9Y
ATOM H9X  HAL2    0.09 !            |
ATOM H9Y  HAL2    0.09 !            |
GROUP		       !            | 
ATOM C310 CTL2   -0.18 !      H10X--C310--H10Y  
ATOM H10X HAL2    0.09 !            |
ATOM H10Y HAL2    0.09 !            |
GROUP                  !            |
ATOM C311 CTL2   -0.18 !      H11X--C311--H11Y
ATOM H11X HAL2    0.09 !            |
ATOM H11Y HAL2    0.09 !            |
GROUP                  !            |
ATOM C312 CTL2   -0.18 !      H12X--C312--H12Y
ATOM H12X HAL2    0.09 !            |
ATOM H12Y HAL2    0.09 !            |
GROUP                  !            |
ATOM C313 CTL2   -0.18 !      H13X--C313--H13Y
ATOM H13X HAL2    0.09 !            |
ATOM H13Y HAL2    0.09 !            |
GROUP                  !            |
ATOM C314 CTL3   -0.27 !      H14X--C314--H14Y
ATOM H14X HAL3    0.09 !            |
ATOM H14Y HAL3    0.09 !            |
ATOM H14Z HAL3    0.09 !            H14Z

! Polar Head
BOND  N     C13      N     C14      N     C15
BOND  C13   H13A     C13   H13B     C13   H13C        
BOND  C14   H14A     C14   H14B     C14   H14C
BOND  C15   H15A     C15   H15B     C15   H15C
BOND  N     C12
BOND  C12   H12A     C12   H12B     C12   C11
BOND  C11   H11A     C11   H11B     C11   O12
BOND  O12   P        P     O11      P     O13      P     O14
! Glycerol Backbone
BOND  C31    H1X       C31    H1Y       C31    C32       C31     O11
BOND  C32    H2X       C32    H2Y       C32    C33
BOND  C33    H3X       C33    H3Y       C33    C34
! Chain
BOND  C34   H4X      C34   H4Y      C34   C35
BOND  C35   H5X      C35   H5Y      C35   C36
BOND  C36   H6X      C36   H6Y      C36   C37
BOND  C37   H7X      C37   H7Y      C37   C38
BOND  C38   H8X      C38   H8Y      C38   C39
BOND  C39   H9X      C39   H9Y      C39   C310
BOND  C310  H10X     C310  H10Y     C310  C311
BOND  C311 H11X      C311 H11Y      C311 C312
BOND  C312 H12X      C312 H12Y      C312 C313
BOND  C313 H13X      C313 H13Y      C313 C314
BOND  C314 H14X      C314 H14Y      C314 H14Z

! Polar head
IC  C32   C31    O11    P          1.5446  104.13  133.26  123.63   1.5581
IC  C31   O11    P      O12        1.3880  123.63   95.71  100.60   1.6580
IC  O11   O12    *P     O13        1.5581  100.60  118.73  106.06   1.5120
IC  O11   O12    *P     O14        1.5581  100.60 -115.98  107.23   1.4586
IC  O11   P      O12    C11        1.5581  100.60 -176.59  110.95   1.4441
IC  O12   C12    *C11   H11A       1.4441  102.89  115.40  114.60   1.1804
IC  O12   C12    *C11   H11B       1.4441  102.89 -124.69  112.38   1.1256
IC  P     O12    C11    C12        1.6580  110.95 -148.08  102.89   1.4931
IC  N     C11    *C12   H12A       1.5304  111.85  112.90  100.27   1.1237
IC  N     C11    *C12   H12B       1.5304  111.85 -132.21  107.82   1.1125
IC  O12   C11    C12    N          1.4441  102.89  167.59  111.85   1.5304
IC  C11   C12    N      C13        1.4931  111.85  157.97  107.54   1.4547
IC  C12   C13    *N     C14        1.5304  107.54  117.42  106.15   1.5742
IC  C12   C13    *N     C15        1.5304  107.54 -122.24  115.94   1.4881
IC  C12   N      C13    H13A       1.5304  107.54  166.51  110.45   1.0583
IC  H13A  N      *C13   H13B       1.0583  110.45  126.43  114.27   1.0755
IC  H13A  N      *C13   H13C       1.0583  110.45 -118.13  109.05   1.0745
IC  C12   N      C14    H14A       1.5304  109.75  173.68  110.84   1.1038
IC  H14A  N      *C14   H14B       1.1038  110.84  118.94  112.38   1.0853
IC  H14A  N      *C14   H14C       1.1038  110.84 -116.78  115.34   1.0524
IC  C12   N      C15    H15A       1.5304  109.00 -168.21  109.57   1.1055
IC  H15A  N      *C15   H15B       1.1055  109.57  119.24  108.39   1.1398
IC  H15A  N      *C15   H15C       1.1055  109.57 -118.42  117.38   1.1004
IC  P     O11    C31    C32        1.5581  123.63  133.26  104.13   1.5446
IC  C32   O11    *C31   H1X        1.5446  104.13 -121.76  113.36   1.0946
IC  H1X   O11    *C31   H1Y        1.0946  113.36 -126.45  110.60   1.0870
IC  O11   C31    C32    C33        1.3880  104.13  154.37  109.72   1.5478
IC  C33   C31    *C32   H2X        1.5478  109.72 -125.08  110.52   1.1253
IC  H2X   C31    *C32   H2Y        1.1253  110.52 -106.53  110.12   1.1744
IC  C31   C32    C33    C34        1.5446  109.72 -162.39  111.73   1.5166
IC  C34   C32    *C33   H3X        1.5166  111.73 -127.62  111.23   1.1317
IC  H3X   C32    *C33   H3Y        1.1317  111.23 -117.83  112.13   1.1442
IC  C32   C33    C34    C35        1.5478  111.73 -158.46  113.38   1.5377
IC  C35   C33    *C34   H4X        1.5377  113.38 -117.86  107.56   1.0818
IC  H4X   C33    *C34   H4Y        1.0818  107.56 -118.70  109.61   1.1614
IC  C33   C34    C35    C36        1.5166  113.38 -174.15  118.10   1.5405
IC  C36   C34    *C35   H5X        1.5405  118.10 -121.14  103.70   1.1326
IC  H5X   C34    *C35   H5Y        1.1326  103.70 -117.76  107.15   1.1025
IC  C34   C35    C36    C37        1.5377  118.10  174.71  113.74   1.5366
IC  C37   C35    *C36   H6X        1.5366  113.74 -119.86  113.61   1.1182
IC  H6X   C35    *C36   H6Y        1.1182  113.61 -118.15  108.26   1.1515
IC  C35   C36    C37    C38        1.5405  113.74 -165.74  114.26   1.5354
IC  C38   C36    *C37   H7X        1.5354  114.26 -122.06  108.60   1.0982
IC  H7X   C36    *C37   H7Y        1.0982  108.60 -120.03  113.79   1.0878
IC  C36   C37    C38    C39        1.5366  114.26 -164.61  115.81   1.4813
IC  C39   C37    *C38   H8X        1.4813  115.81 -124.63  106.00   1.1033
IC  H8X   C37    *C38   H8Y        1.1033  106.00 -115.22  105.88   1.1398
IC  C37   C38    C39    C310       1.5354  115.81 -175.39  116.61   1.5374
IC  C310  C38    *C39   H9X        1.5374  116.61 -135.80  110.96   1.1234
IC  H9X   C38    *C39   H9Y        1.1234  110.96 -106.07   98.92   1.1472
IC  C38   C39    C310   C311       1.4813  116.61 -178.81  112.83   1.5339
IC  C38   C39    C310   H10X       1.4813  116.61  -70.97  102.67   1.1460
IC  H10X  C39    *C310  H10Y       1.1460  102.67  118.25  109.32   1.1016
IC  C39    C310   C311   C312       1.5344  112.83  179.12  112.41   1.5346
IC  C312   C310   *C311  H11X       1.5346  112.41 -121.13  109.11   1.1132
IC  H11X   C310   *C311  H11Y       1.1132  109.11 -117.49  109.19   1.1130
IC C310   C311   C312   C313       1.5339  112.41 -179.72  112.68   1.5336
IC C313   C311   *C312  H12X       1.5336  112.68 -121.39  109.14   1.1133
IC H12X   C311   *C312  H12Y       1.1133  109.14 -117.34  109.09   1.1133
IC C311   C312   C313   C314       1.5346  112.68  179.81  113.29   1.5308
IC C314   C312   *C313  H13X       1.5308  113.29 -121.66  108.73   1.1141
IC H13X   C312   *C313  H13Y       1.1141  108.73 -116.66  108.73   1.1141
IC C312   C313   C314   H14X       1.5336  113.29  -59.97  110.46   1.1113
IC H14X   C313   *C314  H14Y       1.1113  110.46  119.87  110.46   1.1113
IC H14X   C313   *C314  H14Z       1.1113  110.46 -120.06  110.59   1.1112

RESI FOS15	  0.00 ! N-tridecylphosphocholine
! Polar Head and glycerol backbone
GROUP	               !           H15B
ATOM N	  NTL    -0.60 !            |
ATOM C13  CTL5   -0.35 !     H15A--C15-H15C
ATOM H13A HL      0.25 !            |
ATOM H13B HL      0.25 !      H13B  |   H14A
ATOM H13C HL      0.25 !      |     |   |
ATOM C14  CTL5   -0.35 ! H13A-C13---N---C14-H14B  (+)
ATOM H14A HL      0.25 !      |     |   |
ATOM H14B HL      0.25 !      H13C  |   H14C
ATOM H14C HL      0.25 !            |
ATOM C15  CTL5   -0.35 !            |
ATOM H15A HL      0.25 !            |   alpha6
ATOM H15B HL      0.25 !            |   
ATOM H15C HL      0.25 !            |
ATOM C12  CTL2   -0.10 !      H12A--C12-H12B
ATOM H12A HL      0.25 !            |
ATOM H12B HL      0.25 !            |
GROUP		       !            |   alpha5
ATOM C11  CTL2   -0.08 !            |
ATOM H11A HAL2    0.09 !            |
ATOM H11B HAL2    0.09 !      H11A--C11-H11B 
ATOM P    PL      1.50 !            |   alpha4
ATOM O13  O2L    -0.78 !    (-)O13  O12
ATOM O14  O2L    -0.78 !          \ |   alpha3
ATOM O11  OSLP   -0.57 !            P(+)
ATOM O12  OSLP   -0.57 !          / |   alpha2
ATOM C31  CTL2   -0.08 !    (-)O14  O11
ATOM H1X  HAL2    0.09 !            |   alpha1
ATOM H1Y  HAL2    0.09 !       H1X---C31---H1Y
GROUP		       !            |   theta1
ATOM C32  CTL2   -0.18 !       H2X---C32---H2Y
ATOM H2X  HAL2    0.09 !            |
ATOM H2Y  HAL2    0.09 !            |
GROUP		       !            |
ATOM C33  CTL2   -0.18 !       H3X---C33---H3Y
ATOM H3X  HAL2    0.09 !            |
ATOM H3Y  HAL2    0.09 !            |
GROUP		       !            |
ATOM C34  CTL2   -0.18 !       H4X--C34--H4Y
ATOM H4X  HAL2    0.09 !            |
ATOM H4Y  HAL2    0.09 !            |
GROUP		       !            |
ATOM C35  CTL2   -0.18 !       H5X--C35--H5Y  
ATOM H5X  HAL2    0.09 !            |
ATOM H5Y  HAL2    0.09 !            |
GROUP		       !            |
ATOM C36  CTL2   -0.18 !       H6X--C36--H6Y
ATOM H6X  HAL2    0.09 !            |
ATOM H6Y  HAL2    0.09 !            |
GROUP		       !            |
ATOM C37  CTL2   -0.18 !       H7X--C37--H7Y    
ATOM H7X  HAL2    0.09 !            |  
ATOM H7Y  HAL2    0.09 !            |
GROUP		       !            |
ATOM C38  CTL2   -0.18 !       H8X--C38--H8Y  
ATOM H8X  HAL2    0.09 !            |
ATOM H8Y  HAL2    0.09 !            |
GROUP		       !            |
ATOM C39  CTL2   -0.18 !       H9X--C39--H9Y
ATOM H9X  HAL2    0.09 !            |
ATOM H9Y  HAL2    0.09 !            |
GROUP		       !            | 
ATOM C310 CTL2   -0.18 !      H10X--C310--H10Y  
ATOM H10X HAL2    0.09 !            |
ATOM H10Y HAL2    0.09 !            |
GROUP                  !            |
ATOM C311 CTL2   -0.18 !      H11X--C311--H11Y
ATOM H11X HAL2    0.09 !            |
ATOM H11Y HAL2    0.09 !            |
GROUP                  !            |
ATOM C312 CTL2   -0.18 !      H12X--C312--H12Y
ATOM H12X HAL2    0.09 !            |
ATOM H12Y HAL2    0.09 !            |
GROUP                  !            |
ATOM C313 CTL2   -0.18 !      H13X--C313--H13Y
ATOM H13X HAL2    0.09 !            |
ATOM H13Y HAL2    0.09 !            |
GROUP                  !            |
ATOM C314 CTL2   -0.18 !      H14X--C314--H14Y
ATOM H14X HAL2    0.09 !            |
ATOM H14Y HAL2    0.09 !            |
GROUP                  !            |
ATOM C315 CTL3   -0.27 !      H15X--C315--H15Y
ATOM H15X HAL3    0.09 !            |
ATOM H15Y HAL3    0.09 !            |
ATOM H15Z HAL3    0.09 !            H15Z

! Polar Head
BOND  N     C13      N     C14      N     C15
BOND  C13   H13A     C13   H13B     C13   H13C        
BOND  C14   H14A     C14   H14B     C14   H14C
BOND  C15   H15A     C15   H15B     C15   H15C
BOND  N     C12
BOND  C12   H12A     C12   H12B     C12   C11
BOND  C11   H11A     C11   H11B     C11   O12
BOND  O12   P        P     O11      P     O13      P     O14
! Glycerol Backbone
BOND  C31    H1X       C31    H1Y       C31    C32       C31     O11
BOND  C32    H2X       C32    H2Y       C32    C33
BOND  C33    H3X       C33    H3Y       C33    C34
! Chain
BOND  C34   H4X      C34   H4Y      C34   C35
BOND  C35   H5X      C35   H5Y      C35   C36
BOND  C36   H6X      C36   H6Y      C36   C37
BOND  C37   H7X      C37   H7Y      C37   C38
BOND  C38   H8X      C38   H8Y      C38   C39
BOND  C39   H9X      C39   H9Y      C39   C310
BOND  C310  H10X     C310  H10Y     C310  C311
BOND  C311 H11X      C311 H11Y      C311 C312
BOND  C312 H12X      C312 H12Y      C312 C313
BOND  C313 H13X      C313 H13Y      C313 C314
BOND  C314 H14X      C314 H14Y      C314 C315
BOND  C315 H15X      C315 H15Y      C315 H15Z

! Polar head
IC  C32   C31    O11    P          1.5446  104.13  133.26  123.63   1.5581
IC  C31   O11    P      O12        1.3880  123.63   95.71  100.60   1.6580
IC  O11   O12    *P     O13        1.5581  100.60  118.73  106.06   1.5120
IC  O11   O12    *P     O14        1.5581  100.60 -115.98  107.23   1.4586
IC  O11   P      O12    C11        1.5581  100.60 -176.59  110.95   1.4441
IC  O12   C12    *C11   H11A       1.4441  102.89  115.40  114.60   1.1804
IC  O12   C12    *C11   H11B       1.4441  102.89 -124.69  112.38   1.1256
IC  P     O12    C11    C12        1.6580  110.95 -148.08  102.89   1.4931
IC  N     C11    *C12   H12A       1.5304  111.85  112.90  100.27   1.1237
IC  N     C11    *C12   H12B       1.5304  111.85 -132.21  107.82   1.1125
IC  O12   C11    C12    N          1.4441  102.89  167.59  111.85   1.5304
IC  C11   C12    N      C13        1.4931  111.85  157.97  107.54   1.4547
IC  C12   C13    *N     C14        1.5304  107.54  117.42  106.15   1.5742
IC  C12   C13    *N     C15        1.5304  107.54 -122.24  115.94   1.4881
IC  C12   N      C13    H13A       1.5304  107.54  166.51  110.45   1.0583
IC  H13A  N      *C13   H13B       1.0583  110.45  126.43  114.27   1.0755
IC  H13A  N      *C13   H13C       1.0583  110.45 -118.13  109.05   1.0745
IC  C12   N      C14    H14A       1.5304  109.75  173.68  110.84   1.1038
IC  H14A  N      *C14   H14B       1.1038  110.84  118.94  112.38   1.0853
IC  H14A  N      *C14   H14C       1.1038  110.84 -116.78  115.34   1.0524
IC  C12   N      C15    H15A       1.5304  109.00 -168.21  109.57   1.1055
IC  H15A  N      *C15   H15B       1.1055  109.57  119.24  108.39   1.1398
IC  H15A  N      *C15   H15C       1.1055  109.57 -118.42  117.38   1.1004
IC  P     O11    C31    C32        1.5581  123.63  133.26  104.13   1.5446
IC  C32   O11    *C31   H1X        1.5446  104.13 -121.76  113.36   1.0946
IC  H1X   O11    *C31   H1Y        1.0946  113.36 -126.45  110.60   1.0870
IC  O11   C31    C32    C33        1.3880  104.13  154.37  109.72   1.5478
IC  C33   C31    *C32   H2X        1.5478  109.72 -125.08  110.52   1.1253
IC  H2X   C31    *C32   H2Y        1.1253  110.52 -106.53  110.12   1.1744
IC  C31   C32    C33    C34        1.5446  109.72 -162.39  111.73   1.5166
IC  C34   C32    *C33   H3X        1.5166  111.73 -127.62  111.23   1.1317
IC  H3X   C32    *C33   H3Y        1.1317  111.23 -117.83  112.13   1.1442
IC  C32   C33    C34    C35        1.5478  111.73 -158.46  113.38   1.5377
IC  C35   C33    *C34   H4X        1.5377  113.38 -117.86  107.56   1.0818
IC  H4X   C33    *C34   H4Y        1.0818  107.56 -118.70  109.61   1.1614
IC  C33   C34    C35    C36        1.5166  113.38 -174.15  118.10   1.5405
IC  C36   C34    *C35   H5X        1.5405  118.10 -121.14  103.70   1.1326
IC  H5X   C34    *C35   H5Y        1.1326  103.70 -117.76  107.15   1.1025
IC  C34   C35    C36    C37        1.5377  118.10  174.71  113.74   1.5366
IC  C37   C35    *C36   H6X        1.5366  113.74 -119.86  113.61   1.1182
IC  H6X   C35    *C36   H6Y        1.1182  113.61 -118.15  108.26   1.1515
IC  C35   C36    C37    C38        1.5405  113.74 -165.74  114.26   1.5354
IC  C38   C36    *C37   H7X        1.5354  114.26 -122.06  108.60   1.0982
IC  H7X   C36    *C37   H7Y        1.0982  108.60 -120.03  113.79   1.0878
IC  C36   C37    C38    C39        1.5366  114.26 -164.61  115.81   1.4813
IC  C39   C37    *C38   H8X        1.4813  115.81 -124.63  106.00   1.1033
IC  H8X   C37    *C38   H8Y        1.1033  106.00 -115.22  105.88   1.1398
IC  C37   C38    C39    C310       1.5354  115.81 -175.39  116.61   1.5374
IC  C310  C38    *C39   H9X        1.5374  116.61 -135.80  110.96   1.1234
IC  H9X   C38    *C39   H9Y        1.1234  110.96 -106.07   98.92   1.1472
IC  C38   C39    C310   C311       1.4813  116.61 -178.81  112.83   1.5339
IC  C38   C39    C310   H10X       1.4813  116.61  -70.97  102.67   1.1460
IC  H10X  C39    *C310  H10Y       1.1460  102.67  118.25  109.32   1.1016
IC  C39    C310   C311   C312       1.5344  112.83  179.12  112.41   1.5346
IC  C312   C310   *C311  H11X       1.5346  112.41 -121.13  109.11   1.1132
IC  H11X   C310   *C311  H11Y       1.1132  109.11 -117.49  109.19   1.1130
IC C310   C311   C312   C313       1.5339  112.41 -179.72  112.68   1.5336
IC C313   C311   *C312  H12X       1.5336  112.68 -121.39  109.14   1.1133
IC H12X   C311   *C312  H12Y       1.1133  109.14 -117.34  109.09   1.1133
IC C311   C312   C313   C314       1.5346  112.68  179.81  113.29   1.5308
IC C314   C312   *C313  H13X       1.5308  113.29 -121.66  108.73   1.1141
IC H13X   C312   *C313  H13Y       1.1141  108.73 -116.66  108.73   1.1141
IC C312   C313   C314   C315       1.5336  113.29  -59.97  110.46   1.5313
IC C315   C313   *C314  H14X       1.5313  110.46  119.87  110.46   1.1113
IC C315   C313   *C314  H14Y       1.1113  110.46 -120.06  110.59   1.1112
IC C313   C314   C315   H15X       1.5336  113.29  -59.97  110.46   1.1113
IC H15X   C314   *C315  H15Y       1.1113  110.46  119.87  110.46   1.1113
IC H15X   C314   *C315  H15Z       1.1113  110.46 -120.06  110.59   1.1112

RESI FOS16	  0.00 ! N-tridecylphosphocholine
! Polar Head and glycerol backbone
GROUP	               !           H15B
ATOM N	  NTL    -0.60 !            |
ATOM C13  CTL5   -0.35 !     H15A--C15-H15C
ATOM H13A HL      0.25 !            |
ATOM H13B HL      0.25 !      H13B  |   H14A
ATOM H13C HL      0.25 !      |     |   |
ATOM C14  CTL5   -0.35 ! H13A-C13---N---C14-H14B  (+)
ATOM H14A HL      0.25 !      |     |   |
ATOM H14B HL      0.25 !      H13C  |   H14C
ATOM H14C HL      0.25 !            |
ATOM C15  CTL5   -0.35 !            |
ATOM H15A HL      0.25 !            |   alpha6
ATOM H15B HL      0.25 !            |   
ATOM H15C HL      0.25 !            |
ATOM C12  CTL2   -0.10 !      H12A--C12-H12B
ATOM H12A HL      0.25 !            |
ATOM H12B HL      0.25 !            |
GROUP		       !            |   alpha5
ATOM C11  CTL2   -0.08 !            |
ATOM H11A HAL2    0.09 !            |
ATOM H11B HAL2    0.09 !      H11A--C11-H11B 
ATOM P    PL      1.50 !            |   alpha4
ATOM O13  O2L    -0.78 !    (-)O13  O12
ATOM O14  O2L    -0.78 !          \ |   alpha3
ATOM O11  OSLP   -0.57 !            P(+)
ATOM O12  OSLP   -0.57 !          / |   alpha2
ATOM C31  CTL2   -0.08 !    (-)O14  O11
ATOM H1X  HAL2    0.09 !            |   alpha1
ATOM H1Y  HAL2    0.09 !       H1X---C31---H1Y
GROUP		       !            |   theta1
ATOM C32  CTL2   -0.18 !       H2X---C32---H2Y
ATOM H2X  HAL2    0.09 !            |
ATOM H2Y  HAL2    0.09 !            |
GROUP		       !            |
ATOM C33  CTL2   -0.18 !       H3X---C33---H3Y
ATOM H3X  HAL2    0.09 !            |
ATOM H3Y  HAL2    0.09 !            |
GROUP		       !            |
ATOM C34  CTL2   -0.18 !       H4X--C34--H4Y
ATOM H4X  HAL2    0.09 !            |
ATOM H4Y  HAL2    0.09 !            |
GROUP		       !            |
ATOM C35  CTL2   -0.18 !       H5X--C35--H5Y  
ATOM H5X  HAL2    0.09 !            |
ATOM H5Y  HAL2    0.09 !            |
GROUP		       !            |
ATOM C36  CTL2   -0.18 !       H6X--C36--H6Y
ATOM H6X  HAL2    0.09 !            |
ATOM H6Y  HAL2    0.09 !            |
GROUP		       !            |
ATOM C37  CTL2   -0.18 !       H7X--C37--H7Y    
ATOM H7X  HAL2    0.09 !            |  
ATOM H7Y  HAL2    0.09 !            |
GROUP		       !            |
ATOM C38  CTL2   -0.18 !       H8X--C38--H8Y  
ATOM H8X  HAL2    0.09 !            |
ATOM H8Y  HAL2    0.09 !            |
GROUP		       !            |
ATOM C39  CTL2   -0.18 !       H9X--C39--H9Y
ATOM H9X  HAL2    0.09 !            |
ATOM H9Y  HAL2    0.09 !            |
GROUP		       !            | 
ATOM C310 CTL2   -0.18 !      H10X--C310--H10Y  
ATOM H10X HAL2    0.09 !            |
ATOM H10Y HAL2    0.09 !            |
GROUP                  !            |
ATOM C311 CTL2   -0.18 !      H11X--C311--H11Y
ATOM H11X HAL2    0.09 !            |
ATOM H11Y HAL2    0.09 !            |
GROUP                  !            |
ATOM C312 CTL2   -0.18 !      H12X--C312--H12Y
ATOM H12X HAL2    0.09 !            |
ATOM H12Y HAL2    0.09 !            |
GROUP                  !            |
ATOM C313 CTL2   -0.18 !      H13X--C313--H13Y
ATOM H13X HAL2    0.09 !            |
ATOM H13Y HAL2    0.09 !            |
GROUP                  !            |
ATOM C314 CTL2   -0.18 !      H14X--C314--H14Y
ATOM H14X HAL2    0.09 !            |
ATOM H14Y HAL2    0.09 !            |
GROUP                  !            |
ATOM C315 CTL2   -0.18 !      H15X--C315--H15Y
ATOM H15X HAL2    0.09 !            |
ATOM H15Y HAL2    0.09 !            |
GROUP                  !            |
ATOM C316 CTL3   -0.27 !      H16X--C316--H16Y
ATOM H16X HAL3    0.09 !            |
ATOM H16Y HAL3    0.09 !            |
ATOM H16Z HAL3    0.09 !            H16Z

! Polar Head
BOND  N     C13      N     C14      N     C15
BOND  C13   H13A     C13   H13B     C13   H13C        
BOND  C14   H14A     C14   H14B     C14   H14C
BOND  C15   H15A     C15   H15B     C15   H15C
BOND  N     C12
BOND  C12   H12A     C12   H12B     C12   C11
BOND  C11   H11A     C11   H11B     C11   O12
BOND  O12   P        P     O11      P     O13      P     O14
! Glycerol Backbone
BOND  C31    H1X       C31    H1Y       C31    C32       C31     O11
BOND  C32    H2X       C32    H2Y       C32    C33
BOND  C33    H3X       C33    H3Y       C33    C34
! Chain
BOND  C34   H4X      C34   H4Y      C34   C35
BOND  C35   H5X      C35   H5Y      C35   C36
BOND  C36   H6X      C36   H6Y      C36   C37
BOND  C37   H7X      C37   H7Y      C37   C38
BOND  C38   H8X      C38   H8Y      C38   C39
BOND  C39   H9X      C39   H9Y      C39   C310
BOND  C310  H10X     C310  H10Y     C310  C311
BOND  C311 H11X      C311 H11Y      C311 C312
BOND  C312 H12X      C312 H12Y      C312 C313
BOND  C313 H13X      C313 H13Y      C313 C314
BOND  C314 H14X      C314 H14Y      C314 C315
BOND  C315 H15X      C315 H15Y      C315 C316
BOND  C316 H16X      C316 H16Y      C316 H16Z

! Polar head
IC  C32   C31    O11    P          1.5309  107.51 -179.68  119.93   1.5765
IC  C31   O11    P      O12        1.4221  119.93   39.79  104.07   1.5910
IC  O11   O12    *P     O13        1.5765  104.07  118.00  107.27   1.4794
IC  O11   O12    *P     O14        1.5765  104.07 -117.39  106.42   1.4824
IC  O11   P      O12    C11        1.5765  104.07 -167.70  118.33   1.4237
IC  O12   C12    *C11   H11A       1.4237  108.24  118.16  109.19   1.1127
IC  O12   C12    *C11   H11B       1.4237  108.24 -123.18  113.22   1.1137
IC  P     O12    C11    C12        1.5910  118.33  -68.34  108.24   1.5417
IC  N     C11    *C12   H12A       1.5230  117.11  128.14  108.91   1.0783
IC  N     C11    *C12   H12B       1.5230  117.11 -119.16  104.17   1.0976
IC  O12   C11    C12    N          1.4237  108.24  127.02  117.11   1.5230
IC  C11   C12    N      C13        1.5417  117.11 -179.13  109.59   1.4980
IC  C12   C13    *N     C14        1.5230  109.59  122.72  111.12   1.4950
IC  C12   C13    *N     C15        1.5230  109.59 -117.39  107.90   1.5030
IC  C12   N      C13    H13A       1.5230  109.59  176.86  110.98   1.0819
IC  H13A  N      *C13   H13B       1.0819  110.98  121.69  111.55   1.0810
IC  H13A  N      *C13   H13C       1.0819  110.98 -118.60  109.57   1.0879
IC  C12   N      C14    H14A       1.5230  110.75 -177.51  111.15   1.0813
IC  H14A  N      *C14   H14B       1.0813  111.15  118.89  109.29   1.0867
IC  H14A  N      *C14   H14C       1.0813  111.15 -122.09  111.36   1.0810
IC  C12   N      C15    H15A       1.5230  108.03 -179.96  113.92   1.0736
IC  H15A  N      *C15   H15B       1.0736  113.92  123.65  110.21   1.0946
IC  H15A  N      *C15   H15C       1.0736  113.92 -124.09  111.10   1.0948
IC  P     O11    C31    C32        1.5765  119.93 -179.68  107.51   1.5309
IC  C32   O11    *C31   H1X        1.5309  107.51 -119.48  111.00   1.1160
IC  H1X   O11    *C31   H1Y        1.1160  111.00 -121.42  111.21   1.1163
IC  O11   C31    C32    C33        1.4221  107.51  177.91  113.68   1.5354
IC  C33   C31    *C32   H2X        1.5354  113.68 -121.48  108.12   1.1131
IC  H2X   C31    *C32   H2Y        1.1131  108.12 -116.27  108.48   1.1128
IC  C31   C32    C33    C34        1.5309  113.68 -178.07  112.18   1.5347
IC  C34   C32    *C33   H3X        1.5347  112.18 -121.57  109.26   1.1126
IC  H3X   C32    *C33   H3Y        1.1126  109.26 -117.55  108.85   1.1131
IC  C32   C33    C34    C35        1.5354  112.18  177.51  112.96   1.5345
IC  C35   C33    *C34   H4X        1.5345  112.96 -121.11  108.71   1.1135
IC  H4X   C33    *C34   H4Y        1.1135  108.71 -116.97  109.11   1.1131
IC  C33   C34    C35    C36        1.5347  112.96 -178.23  112.26   1.5345
IC  C36   C34    *C35   H5X        1.5345  112.26 -121.57  109.22   1.1129
IC  H5X   C34    *C35   H5Y        1.1129  109.22 -117.52  108.89   1.1133
IC  C34   C35    C36    C37        1.5345  112.26  177.89  113.07   1.5344
IC  C37   C35    *C36   H6X        1.5344  113.07 -121.09  108.79   1.1134
IC  H6X   C35    *C36   H6Y        1.1134  108.79 -117.10  109.11   1.1130
IC  C35   C36    C37    C38        1.5345  113.07 -178.17  112.27   1.5348
IC  C38   C36    *C37   H7X        1.5348  112.27 -121.56  109.34   1.1130
IC  H7X   C36    *C37   H7Y        1.1130  109.34 -117.56  109.01   1.1134
IC  C36   C37    C38    C39        1.5344  112.27  178.42  112.74   1.5343
IC  C39   C37    *C38   H8X        1.5343  112.74 -121.13  108.88   1.1135
IC  H8X   C37    *C38   H8Y        1.1135  108.88 -117.23  109.16   1.1130
IC  C37   C38    C39    C310       1.5348  112.74 -178.10  112.63   1.5346
IC  C310  C38    *C39   H9X        1.5346  112.63 -121.59  109.17   1.1130
IC  H9X   C38    *C39   H9Y        1.1130  109.17 -117.38  108.93   1.1132
IC  C38   C39    C310   C311       1.5343  112.63  179.27  112.71   1.5345
IC  C38   C39    C310   H10X       1.5343  112.63  -59.28  109.23   1.1132
IC  H10X  C39    *C310  H10Y       1.1132  109.23  117.42  109.02   1.1135
IC  C39    C310   C311   C312      1.5346  112.71 -178.43  112.39   1.5350
IC  C312   C310   *C311  H11X      1.5350  112.39 -121.41  109.18   1.1131
IC  H11X   C310   *C311  H11Y      1.1131  109.18 -117.43  109.10   1.1131
IC C310   C311   C312   C313       1.5345  112.39 -179.69  112.67   1.5357
IC C313   C311   *C312  H12X       1.5357  112.67 -121.15  108.92   1.1131
IC H12X   C311   *C312  H12Y       1.1131  108.92 -117.24  108.77   1.1127
IC C311   C312   C313   C314       1.5350  112.67 -174.88  113.87   1.5397
IC C314   C312   *C313  H13X       1.5397  113.87 -122.99  109.14   1.1121
IC H13X   C312   *C313  H13Y       1.1121  109.14 -116.44  108.44   1.1139
IC C312   C313   C314   C315       1.5357  113.87  -59.63  115.19   1.5387
IC C315   C313   *C314  H14X       1.5387  115.19  122.03  108.65   1.1135
IC C315   C313   *C314  H14Y       1.5387  115.19 -121.48  108.33   1.1137
IC C313   C314   C315   C316       1.5397  115.19  -58.57  114.54   1.5323
IC C316   C314   *C315  H15X       1.5323  114.54  122.72  109.14   1.1132
IC C316   C314   *C315  H15Y       1.5323  114.54 -121.41  108.03   1.1147
IC C314   C315   C316   H16X       1.5387  114.54  -56.59  110.44   1.1110
IC H16X   C314   *C315  H16Y       2.1843   97.26   49.22   99.93   2.1874
IC H16X   C314   *C315  H16Z       2.1843   97.26   20.97  142.89   2.1858

RESI UFOS10	  0.00 ! 10-Undecylenyl-1-phosphocholine
! Polar Head and glycerol backbone
GROUP	               !           H15B
ATOM N	  NTL    -0.60 !            |
ATOM C13  CTL5   -0.35 !     H15A--C15-H15C
ATOM H13A HL      0.25 !            |
ATOM H13B HL      0.25 !      H13B  |   H14A
ATOM H13C HL      0.25 !      |     |   |
ATOM C14  CTL5   -0.35 ! H13A-C13---N---C14-H14B  (+)
ATOM H14A HL      0.25 !      |     |   |
ATOM H14B HL      0.25 !      H13C  |   H14C
ATOM H14C HL      0.25 !            |
ATOM C15  CTL5   -0.35 !            |
ATOM H15A HL      0.25 !            |   alpha6
ATOM H15B HL      0.25 !            |   
ATOM H15C HL      0.25 !            |
ATOM C12  CTL2   -0.10 !      H12A--C12-H12B
ATOM H12A HL      0.25 !            |
ATOM H12B HL      0.25 !            |
GROUP		       !            |   alpha5
ATOM C11  CTL2   -0.08 !            |
ATOM H11A HAL2    0.09 !            |
ATOM H11B HAL2    0.09 !      H11A--C11-H11B 
ATOM P    PL      1.50 !            |   alpha4
ATOM O13  O2L    -0.78 !    (-)O13  O12
ATOM O14  O2L    -0.78 !          \ |   alpha3
ATOM O11  OSLP   -0.57 !            P(+)
ATOM O12  OSLP   -0.57 !          / |   alpha2
ATOM C31  CTL2   -0.08 !    (-)O14  O11
ATOM H1X  HAL2    0.09 !            |   alpha1
ATOM H1Y  HAL2    0.09 !       H1X---C31---H1Y
GROUP		       !            |   theta1
ATOM C32  CTL2   -0.18 !       H2X---C32---H2Y
ATOM H2X  HAL2    0.09 !            |
ATOM H2Y  HAL2    0.09 !            |
GROUP		       !            |
ATOM C33  CTL2   -0.18 !       H3X---C33---H3Y
ATOM H3X  HAL2    0.09 !            |
ATOM H3Y  HAL2    0.09 !            |
GROUP		       !            |
ATOM C34  CTL2   -0.18 !       H4X--C34--H4Y
ATOM H4X  HAL2    0.09 !            |
ATOM H4Y  HAL2    0.09 !            |
GROUP		       !            |
ATOM C35  CTL2   -0.18 !       H5X--C35--H5Y  
ATOM H5X  HAL2    0.09 !            |
ATOM H5Y  HAL2    0.09 !            |
GROUP		       !            |
ATOM C36  CTL2   -0.18 !       H6X--C36--H6Y
ATOM H6X  HAL2    0.09 !            |
ATOM H6Y  HAL2    0.09 !            |
GROUP		       !            |
ATOM C37  CTL2   -0.18 !       H7X--C37--H7Y    
ATOM H7X  HAL2    0.09 !            |  
ATOM H7Y  HAL2    0.09 !            |
GROUP		       !            |
ATOM C38  CTL2   -0.18 !       H8X--C38--H8Y  
ATOM H8X  HAL2    0.09 !            |
ATOM H8Y  HAL2    0.09 !            |
GROUP		       !            |
ATOM C39  CTL2   -0.18 !       H9X--C39--H9Y
ATOM H9X  HAL2    0.09 !            |
ATOM H9Y  HAL2    0.09 !            |
GROUP		       !            | 
ATOM C310 CEL1   -0.15 !      H10X--C310
ATOM H10X HEL1    0.15 !            ||
GROUP                  !            ||
ATOM C311 CEL2   -0.42 !      H11X--C311--H11Y
ATOM H11X HEL2    0.21 !            
ATOM H11Y HEL2    0.21 !            

! Polar Head
BOND  N     C13      N     C14      N     C15
BOND  C13   H13A     C13   H13B     C13   H13C        
BOND  C14   H14A     C14   H14B     C14   H14C
BOND  C15   H15A     C15   H15B     C15   H15C
BOND  N     C12
BOND  C12   H12A     C12   H12B     C12   C11
BOND  C11   H11A     C11   H11B     C11   O12
BOND  O12   P        P     O11      P     O13      P     O14
! Glycerol Backbone
BOND  C31    H1X       C31    H1Y       C31    C32       C31     O11
BOND  C32    H2X       C32    H2Y       C32    C33
BOND  C33    H3X       C33    H3Y       C33    C34
! Chain
BOND  C34   H4X      C34   H4Y      C34   C35
BOND  C35   H5X      C35   H5Y      C35   C36
BOND  C36   H6X      C36   H6Y      C36   C37
BOND  C37   H7X      C37   H7Y      C37   C38
BOND  C38   H8X      C38   H8Y      C38   C39
BOND  C39   H9X      C39   H9Y      C39   C310
BOND  C310  H10X     
BOND  C311 H11X      C311 H11Y      
DOUBLE C310 C311

! Polar head
IC  C32   C31    O11    P          1.5446  104.13  133.26  123.63   1.5581
IC  C31   O11    P      O12        1.3880  123.63   95.71  100.60   1.6580
IC  O11   O12    *P     O13        1.5581  100.60  118.73  106.06   1.5120
IC  O11   O12    *P     O14        1.5581  100.60 -115.98  107.23   1.4586
IC  O11   P      O12    C11        1.5581  100.60 -176.59  110.95   1.4441
IC  O12   C12    *C11   H11A       1.4441  102.89  115.40  114.60   1.1804
IC  O12   C12    *C11   H11B       1.4441  102.89 -124.69  112.38   1.1256
IC  P     O12    C11    C12        1.6580  110.95 -148.08  102.89   1.4931
IC  N     C11    *C12   H12A       1.5304  111.85  112.90  100.27   1.1237
IC  N     C11    *C12   H12B       1.5304  111.85 -132.21  107.82   1.1125
IC  O12   C11    C12    N          1.4441  102.89  167.59  111.85   1.5304
IC  C11   C12    N      C13        1.4931  111.85  157.97  107.54   1.4547
IC  C12   C13    *N     C14        1.5304  107.54  117.42  106.15   1.5742
IC  C12   C13    *N     C15        1.5304  107.54 -122.24  115.94   1.4881
IC  C12   N      C13    H13A       1.5304  107.54  166.51  110.45   1.0583
IC  H13A  N      *C13   H13B       1.0583  110.45  126.43  114.27   1.0755
IC  H13A  N      *C13   H13C       1.0583  110.45 -118.13  109.05   1.0745
IC  C12   N      C14    H14A       1.5304  109.75  173.68  110.84   1.1038
IC  H14A  N      *C14   H14B       1.1038  110.84  118.94  112.38   1.0853
IC  H14A  N      *C14   H14C       1.1038  110.84 -116.78  115.34   1.0524
IC  C12   N      C15    H15A       1.5304  109.00 -168.21  109.57   1.1055
IC  H15A  N      *C15   H15B       1.1055  109.57  119.24  108.39   1.1398
IC  H15A  N      *C15   H15C       1.1055  109.57 -118.42  117.38   1.1004
IC  P     O11    C31    C32        1.5581  123.63  133.26  104.13   1.5446
IC  C32   O11    *C31   H1X        1.5446  104.13 -121.76  113.36   1.0946
IC  H1X   O11    *C31   H1Y        1.0946  113.36 -126.45  110.60   1.0870
IC  O11   C31    C32    C33        1.3880  104.13  154.37  109.72   1.5478
IC  C33   C31    *C32   H2X        1.5478  109.72 -125.08  110.52   1.1253
IC  H2X   C31    *C32   H2Y        1.1253  110.52 -106.53  110.12   1.1744
IC  C31   C32    C33    C34        1.5446  109.72 -162.39  111.73   1.5166
IC  C34   C32    *C33   H3X        1.5166  111.73 -127.62  111.23   1.1317
IC  H3X   C32    *C33   H3Y        1.1317  111.23 -117.83  112.13   1.1442
IC  C32   C33    C34    C35        1.5478  111.73 -158.46  113.38   1.5377
IC  C35   C33    *C34   H4X        1.5377  113.38 -117.86  107.56   1.0818
IC  H4X   C33    *C34   H4Y        1.0818  107.56 -118.70  109.61   1.1614
IC  C33   C34    C35    C36        1.5166  113.38 -174.15  118.10   1.5405
IC  C36   C34    *C35   H5X        1.5405  118.10 -121.14  103.70   1.1326
IC  H5X   C34    *C35   H5Y        1.1326  103.70 -117.76  107.15   1.1025
IC  C34   C35    C36    C37        1.5377  118.10  174.71  113.74   1.5366
IC  C37   C35    *C36   H6X        1.5366  113.74 -119.86  113.61   1.1182
IC  H6X   C35    *C36   H6Y        1.1182  113.61 -118.15  108.26   1.1515
IC  C35   C36    C37    C38        1.5405  113.74 -165.74  114.26   1.5354
IC  C38   C36    *C37   H7X        1.5354  114.26 -122.06  108.60   1.0982
IC  H7X   C36    *C37   H7Y        1.0982  108.60 -120.03  113.79   1.0878
IC  C36   C37    C38    C39        1.5366  114.26 -164.61  115.81   1.4813
IC  C39   C37    *C38   H8X        1.4813  115.81 -124.63  106.00   1.1033
IC  H8X   C37    *C38   H8Y        1.1033  106.00 -115.22  105.88   1.1398
IC  C37   C38    C39    C310       1.5354  115.81 -175.39  116.61   1.5374
IC  C310  C38    *C39   H9X        1.5374  116.61 -135.80  110.96   1.1234
IC  H9X   C38    *C39   H9Y        1.1234  110.96 -106.07   98.92   1.1472
IC  C38   C39    C310   C311       1.4813  116.61 -178.81  112.83   1.5339
IC  C38   C39    C310   H10X       1.4813  116.61  -70.97  102.67   1.1460
IC  C39    C310   C311  H11X       1.5344  112.83  179.12  112.41   1.1346
IC  H11X   C310   *C311  H11Y      1.1346  112.41 -117.49  109.19   1.1130

RESI C7DHPC         0.00 ! 1,2-diheptanoyl-sn-glycero-3-phosphocholine 
!
!  R1 - CH2
!       |          (angles and atom names from Sundaralingam)
!  R2 - CH
!       |
!       CH2 - PO4 - CH2 - CH2 - N(CH3)3
!
! Polar Head and glycerol backbone
GROUP                  !          H15B
ATOM N    NTL    -0.60 !            |
ATOM C13  CTL5   -0.35 !      H15A-C15-H15C
ATOM H13A HL      0.25 !            |
ATOM H13B HL      0.25 !    H13B    |    H14A
ATOM H13C HL      0.25 !      |     |     |
ATOM C14  CTL5   -0.35 !H13A-C13----N----C14-H14B     (+)
ATOM H14A HL      0.25 !      |     |     |
ATOM H14B HL      0.25 !    H13C    |    H14C
ATOM H14C HL      0.25 !            |
ATOM C15  CTL5   -0.35 !            |
ATOM H15A HL      0.25 !            |    alpha6
ATOM H15B HL      0.25 !            |
ATOM H15C HL      0.25 !            |
ATOM C12  CTL2   -0.10 !     H12A--C12---H12B
ATOM H12A HL      0.25 !            |
ATOM H12B HL      0.25 !            |
GROUP                  !                  alpha5
ATOM C11  CTL2   -0.08 !            |
ATOM H11A HAL2    0.09 !     H11A--C11---H11B
ATOM H11B HAL2    0.09 !            |     alpha4
ATOM P    PL      1.50 !   (-) O13  O12
ATOM O13  O2L    -0.78 !         \ /      alpha3
ATOM O14  O2L    -0.78 !          P (+)
ATOM O11  OSLP   -0.57 !         / \      alpha2
ATOM O12  OSLP   -0.57 !   (-) O14  O11
ATOM C1   CTL2   -0.08 !            |     alpha1
ATOM HA   HAL2    0.09 !       HA---C1---HB
ATOM HB   HAL2    0.09 !            |     theta1
GROUP                  !            |
ATOM C2   CTL1    0.17 !       HS---C2- - - - - - -
ATOM HS   HAL1    0.09 !            | beta1        |
ATOM O21  OSL    -0.49 !       O22  O21          theta3
ATOM C21  CL      0.90 !        \\ /  beta2        |
ATOM O22  OBL    -0.63 !          C21
ATOM C22  CTL2   -0.22 !          |   beta3        |
ATOM H2R  HAL2    0.09 !   H2R---C22---H2S
ATOM H2S  HAL2    0.09 !          |                |
GROUP                  !              beta4
ATOM C3   CTL2    0.08 !          |                |
ATOM HX   HAL2    0.09 !                      HX---C3---HY
ATOM HY   HAL2    0.09 !          |                |   gamma1
ATOM O31  OSL    -0.49 !                      O32  O31
ATOM C31  CL      0.90 !          |            \\ /    gamma2
ATOM O32  OBL    -0.63 !                         C31
ATOM C32  CTL2   -0.22 !          |              |     gamma3
ATOM H2X  HAL2    0.09 !                  H2X---C32---H2Y
ATOM H2Y  HAL2    0.09 !          |              |
GROUP                  !                               gamma4
ATOM C23  CTL2   -0.18 !          |              |
ATOM H3R  HAL2    0.09 !   H3R ---C23---H3S
ATOM H3S  HAL2    0.09 !          |              |
GROUP                  !
ATOM C24  CTL2   -0.18 !          |
ATOM H4R  HAL2    0.09 !   H4R ---C24---H4S      |
ATOM H4S  HAL2    0.09 !          |
GROUP                  !
ATOM C25  CTL2   -0.18 !          |              |
ATOM H5R  HAL2    0.09 !   H5R ---C25---H5S
ATOM H5S  HAL2    0.09 !          |              |
GROUP                  !
ATOM C26  CTL2   -0.18 !          |
ATOM H6R  HAL2    0.09 !   H6R ---C26---H6S      |
ATOM H6S  HAL2    0.09 !          |
GROUP                  !
ATOM C27  CTL3   -0.27 !          |              |
ATOM H7R  HAL3    0.09 !   H7R ---C27---H7S
ATOM H7S  HAL3    0.09 !          |              |
ATOM H7T  HAL3    0.09 !         H7T
GROUP                  !				|
ATOM C33  CTL2   -0.18 !                         |
ATOM H3X  HAL2    0.09 !                  H3X ---C33---H3Y
ATOM H3Y  HAL2    0.09 !                         |
GROUP                  !
ATOM C34  CTL2   -0.18 !                         |
ATOM H4X  HAL2    0.09 !                  H4X ---C34---H4Y
ATOM H4Y  HAL2    0.09 !                         |
GROUP                  !
ATOM C35  CTL2   -0.18 !                         |
ATOM H5X  HAL2    0.09 !                  H5X ---C35---H5Y
ATOM H5Y  HAL2    0.09 !                         |
GROUP                  !
ATOM C36  CTL2   -0.18 !                         |
ATOM H6X  HAL2    0.09 !                  H6X ---C36---H6Y
ATOM H6Y  HAL2    0.09 !                         |
GROUP                  !
ATOM C37  CTL3   -0.27 !                         |
ATOM H7X  HAL3    0.09 !                  H7X ---C37---H7Y
ATOM H7Y  HAL3    0.09 !                         |
ATOM H7Z  HAL3    0.09 !                         H7Z

! Polar Head
BOND  N    C13       N    C14       N    C15
BOND  C13  H13A      C13  H13B      C13  H13C
BOND  C14  H14A      C14  H14B      C14  H14C
BOND  C15  H15A      C15  H15B      C15  H15C
BOND  N    C12
BOND  C12  H12A      C12  H12B      C12  C11
BOND  C11  H11A      C11  H11B      C11  O12
BOND  O12  P         P    O11       P    O13       P    O14
! Glycerol Backbone
BOND  C1   HA        C1    HB       C1   C2        C1   O11
BOND  C2   HS        C2    C3       C2   O21
BOND  C3   HX        C3    HY       C3   O31
! Chain #2
BOND  O21  C21
BOND  C21  C22
DOUBLE C21  O22
BOND  C22  H2R       C22  H2S       C22  C23
BOND  C23  H3R       C23  H3S       C23  C24
BOND  C24  H4R       C24  H4S       C24  C25
BOND  C25  H5R       C25  H5S       C25  C26
BOND  C26  H6R       C26  H6S       C26  C27
BOND  C27  H7R       C27  H7S       C27  H7T
! Chain #3
BOND  O31  C31
BOND  C31  C32
DOUBLE  C31  O32
BOND  C32  H2X       C32  H2Y       C32  C33
BOND  C33  H3X       C33  H3Y       C33  C34
BOND  C34  H4X       C34  H4Y       C34  C35
BOND  C35  H5X       C35  H5Y       C35  C36
BOND  C36  H6X       C36  H6Y       C36  C37
BOND  C37  H7X       C37  H7Y       C37  H7Z

IMPR C21 O21 C22 O22   C31 O31 C32 O32

!IC table from IC generate, minimized geometry
IC C13    N      C12    C11        1.4955  110.64   57.27  116.86   1.5415
IC C15    N      C12    C11        1.4976  109.72  180.00  116.86   1.5415
IC C13    C12    *N     C14        1.4955  110.64 -119.74  108.01   1.5030
IC C13    C12    *N     C15        1.4955  110.64  122.73  109.72   1.4976
IC C12    N      C13    H13A       1.5224  110.64 -177.67  111.18   1.0813
IC H13A   N      *C13   H13B       1.0813  111.18  119.03  109.35   1.0870
IC H13A   N      *C13   H13C       1.0813  111.18 -122.04  111.32   1.0813
IC C12    N      C14    H14A       1.5224  108.01   56.08  111.03   1.0952
IC H14A   N      *C14   H14B       1.0952  111.03  123.93  113.88   1.0740
IC H14A   N      *C14   H14C       1.0952  111.03 -112.36  110.24   1.0938
IC C12    N      C15    H15A       1.5224  109.72  176.74  110.89   1.0821
IC H15A   N      *C15   H15B       1.0821  110.89  121.45  111.48   1.0812
IC H15A   N      *C15   H15C       1.0821  110.89 -118.76  109.68   1.0875
IC C11    N      *C12   H12A       1.5415  116.86 -126.38  111.91   1.0785
IC H12A   N      *C12   H12B       1.0785  111.91 -116.30  108.18   1.0972
IC N      C12    C11    O12        1.5224  116.86  127.42  108.31   1.4234
IC O12    C12    *C11   H11A       1.4234  108.31 -123.13  113.24   1.1138
IC H11A   C12    *C11   H11B       1.1138  113.24 -118.65  109.16   1.1130
IC C12    C11    O12    P          1.5415  108.31  -67.88  118.40   1.5875
IC C11    O12    P      O11        1.4234  118.40 -166.94  104.13   1.5782
IC O11    O12    *P     O13        1.5782  104.13  117.91  108.15   1.4793
IC O11    O12    *P     O14        1.5782  104.13 -117.27  106.75   1.4823
IC O12    P      O11    C1         1.5875  104.13  177.32  118.17   1.4318
IC P      O11    C1     C2         1.5782  118.17  167.65  110.87   1.5511
IC C2     O11    *C1    HA         1.5511  110.87 -119.11  111.42   1.1172
IC HA     O11    *C1    HB         1.1172  111.42 -120.82  110.01   1.1145
IC O11    C1     C2     C3         1.4318  110.87  177.69  110.63   1.5578
IC C3     C1     *C2    O21        1.5578  110.63  120.78  108.07   1.4415 !defines S chirality
IC C3     C1     *C2    HS         1.5578  110.63 -118.30  106.69   1.1168 !defines S chirality
IC C1     C2     O21    C21        1.5511  108.07  147.89  115.06   1.3179
IC C2     O21    C21    C22        1.4415  115.06  179.61  108.77   1.5289
IC C22    O21    *C21   O22        1.5289  108.77 -179.08  126.52   1.2183
IC O21    C21    C22    C23        1.3179  108.77 -173.00  112.01   1.5450
IC C23    C21    *C22   H2R        1.5450  112.01 -121.50  107.73   1.1091
IC H2R    C21    *C22   H2S        1.1091  107.73 -117.24  107.85   1.1091
IC C1     C2     C3     O31        1.5511  110.63  175.48  112.70   1.4436
IC O31    C2     *C3    HX         1.4436  112.70 -118.48  106.61   1.1129
IC HX     C2     *C3    HY         1.1129  106.61 -115.12  109.44   1.1145
IC C2     C3     O31    C31        1.5578  112.70   87.10  115.14   1.3313
IC C3     O31    C31    C32        1.4436  115.14 -172.45  108.40   1.5287
IC C32    O31    *C31   O32        1.5287  108.40 -178.98  125.63   1.2169
IC O31    C31    C32    C33        1.3313  108.40 -169.89  113.40   1.5448
IC C33    C31    *C32   H2X        1.5448  113.40 -121.09  107.19   1.1104
IC H2X    C31    *C32   H2Y        1.1104  107.19 -116.85  108.01   1.1089
IC C21    C22    C23    C24        1.5289  112.01  177.45  112.54   1.5336
IC C24    C22    *C23   H3R        1.5336  112.54 -120.79  109.48   1.1146
IC H3R    C22    *C23   H3S        1.1146  109.48 -117.62  109.70   1.1144
IC C22    C23    C24    C25        1.5450  112.54 -177.78  112.24   1.5346
IC C25    C23    *C24   H4R        1.5346  112.24 -121.51  109.37   1.1130
IC H4R    C23    *C24   H4S        1.1130  109.37 -117.64  109.09   1.1133
IC C23    C24    C25    C26        1.5336  112.24  178.33  112.83   1.5342
IC C26    C24    *C25   H5R        1.5342  112.83 -121.07  108.90   1.1136
IC H5R    C24    *C25   H5S        1.1136  108.90 -117.22  109.21   1.1132
IC C24    C25    C26    C27        1.5346  112.83 -177.92  112.39   1.5344
IC C27    C25    *C26   H6R        1.5344  112.39 -121.57  109.28   1.1129
IC H6R    C25    *C26   H6S        1.1129  109.28 -117.51  109.01   1.1133
IC C25    C26    C27    H7R        1.5342  112.39  178.43  112.74   1.5342
IC H7R    C26    *C27   H7S        1.1113  110.43  119.85  110.46   1.1113
IC H7R    C26    *C27   H7T        1.1113  110.43 -120.04  110.62   1.1112
IC C31    C32    C33    C34        1.5287  113.40  179.64  111.32   1.5341
IC C34    C32    *C33   H3X        1.5341  111.32 -120.86  109.71   1.1137
IC H3X    C32    *C33   H3Y        1.1137  109.71 -118.09  109.81   1.1143
IC C32    C33    C34    C35        1.5448  111.32 -176.82  113.37   1.5345
IC C35    C33    *C34   H4X        1.5345  113.37 -121.80  109.05   1.1135
IC H4X    C33    *C34   H4Y        1.1135  109.05 -117.12  108.83   1.1136
IC C33    C34    C35    C36        1.5341  113.37  178.26  111.94   1.5348
IC C36    C34    *C35   H5X        1.5348  111.94 -120.83  109.02   1.1132
IC H5X    C34    *C35   H5Y        1.1132  109.02 -117.61  109.44   1.1129
IC C34    C35    C36    C37        1.5346  112.68  179.81  113.29   1.5308
IC C37    C35    *C36   H6X        1.5308  113.29 -121.66  108.73   1.1141
IC H6X    C35    *C36   H6Y        1.1141  108.73 -116.66  108.73   1.1141
IC C35    C36    C37    H7X        1.5336  113.29  -59.97  110.46   1.1113
IC H7X    C36    *C37   H7Y        1.1113  110.46  119.87  110.46   1.1113
IC H7X    C36    *C37   H7Z        1.1113  110.46 -120.06  110.59   1.1112

RESI C6DHPC         0.00 ! 1,2-dihexanoyl-sn-glycero-3-phosphocholine 
!
!  R1 - CH2
!       |          (angles and atom names from Sundaralingam)
!  R2 - CH
!       |
!       CH2 - PO4 - CH2 - CH2 - N(CH3)3
!
! Polar Head and glycerol backbone
GROUP                  !          H15B
ATOM N    NTL    -0.60 !            |
ATOM C13  CTL5   -0.35 !      H15A-C15-H15C
ATOM H13A HL      0.25 !            |
ATOM H13B HL      0.25 !    H13B    |    H14A
ATOM H13C HL      0.25 !      |     |     |
ATOM C14  CTL5   -0.35 !H13A-C13----N----C14-H14B     (+)
ATOM H14A HL      0.25 !      |     |     |
ATOM H14B HL      0.25 !    H13C    |    H14C
ATOM H14C HL      0.25 !            |
ATOM C15  CTL5   -0.35 !            |
ATOM H15A HL      0.25 !            |    alpha6
ATOM H15B HL      0.25 !            |
ATOM H15C HL      0.25 !            |
ATOM C12  CTL2   -0.10 !     H12A--C12---H12B
ATOM H12A HL      0.25 !            |
ATOM H12B HL      0.25 !            |
GROUP                  !                  alpha5
ATOM C11  CTL2   -0.08 !            |
ATOM H11A HAL2    0.09 !     H11A--C11---H11B
ATOM H11B HAL2    0.09 !            |     alpha4
ATOM P    PL      1.50 !   (-) O13  O12
ATOM O13  O2L    -0.78 !         \ /      alpha3
ATOM O14  O2L    -0.78 !          P (+)
ATOM O11  OSLP   -0.57 !         / \      alpha2
ATOM O12  OSLP   -0.57 !   (-) O14  O11
ATOM C1   CTL2   -0.08 !            |     alpha1
ATOM HA   HAL2    0.09 !       HA---C1---HB
ATOM HB   HAL2    0.09 !            |     theta1
GROUP                  !            |
ATOM C2   CTL1    0.17 !       HS---C2- - - - - - -
ATOM HS   HAL1    0.09 !            | beta1        |
ATOM O21  OSL    -0.49 !       O22  O21          theta3
ATOM C21  CL      0.90 !        \\ /  beta2        |
ATOM O22  OBL    -0.63 !          C21
ATOM C22  CTL2   -0.22 !          |   beta3        |
ATOM H2R  HAL2    0.09 !   H2R---C22---H2S
ATOM H2S  HAL2    0.09 !          |                |
GROUP                  !              beta4
ATOM C3   CTL2    0.08 !          |                |
ATOM HX   HAL2    0.09 !                      HX---C3---HY
ATOM HY   HAL2    0.09 !          |                |   gamma1
ATOM O31  OSL    -0.49 !                      O32  O31
ATOM C31  CL      0.90 !          |            \\ /    gamma2
ATOM O32  OBL    -0.63 !                         C31
ATOM C32  CTL2   -0.22 !          |              |     gamma3
ATOM H2X  HAL2    0.09 !                  H2X---C32---H2Y
ATOM H2Y  HAL2    0.09 !          |              |
GROUP                  !                               gamma4
ATOM C23  CTL2   -0.18 !          |              |
ATOM H3R  HAL2    0.09 !   H3R ---C23---H3S
ATOM H3S  HAL2    0.09 !          |              |
GROUP                  !
ATOM C24  CTL2   -0.18 !          |
ATOM H4R  HAL2    0.09 !   H4R ---C24---H4S      |
ATOM H4S  HAL2    0.09 !          |
GROUP                  !
ATOM C25  CTL2   -0.18 !          |              |
ATOM H5R  HAL2    0.09 !   H5R ---C25---H5S
ATOM H5S  HAL2    0.09 !          |              |
GROUP                  !
ATOM C26  CTL3   -0.27 !          |
ATOM H6R  HAL3    0.09 !   H6R ---C26---H6S      |
ATOM H6S  HAL3    0.09 !          |
ATOM H6T  HAL3    0.09 !
GROUP                  !			 |
ATOM C33  CTL2   -0.18 !                         |
ATOM H3X  HAL2    0.09 !                  H3X ---C33---H3Y
ATOM H3Y  HAL2    0.09 !                         |
GROUP                  !
ATOM C34  CTL2   -0.18 !                         |
ATOM H4X  HAL2    0.09 !                  H4X ---C34---H4Y
ATOM H4Y  HAL2    0.09 !                         |
GROUP                  !
ATOM C35  CTL2   -0.18 !                         |
ATOM H5X  HAL2    0.09 !                  H5X ---C35---H5Y
ATOM H5Y  HAL2    0.09 !                         |
GROUP                  !
ATOM C36  CTL3   -0.27 !                         |
ATOM H6X  HAL3    0.09 !                  H6X ---C36---H6Y
ATOM H6Y  HAL3    0.09 !                         |
ATOM H6Z  HAL3    0.09 !                         H6Z

! Polar Head
BOND  N    C13       N    C14       N    C15
BOND  C13  H13A      C13  H13B      C13  H13C
BOND  C14  H14A      C14  H14B      C14  H14C
BOND  C15  H15A      C15  H15B      C15  H15C
BOND  N    C12
BOND  C12  H12A      C12  H12B      C12  C11
BOND  C11  H11A      C11  H11B      C11  O12
BOND  O12  P         P    O11       P    O13       P    O14
! Glycerol Backbone
BOND  C1   HA        C1    HB       C1   C2        C1   O11
BOND  C2   HS        C2    C3       C2   O21
BOND  C3   HX        C3    HY       C3   O31
! Chain #2
BOND  O21  C21
BOND  C21  C22
DOUBLE C21  O22
BOND  C22  H2R       C22  H2S       C22  C23
BOND  C23  H3R       C23  H3S       C23  C24
BOND  C24  H4R       C24  H4S       C24  C25
BOND  C25  H5R       C25  H5S       C25  C26
BOND  C26  H6R       C26  H6S       C26  H6T
! Chain #3
BOND  O31  C31
BOND  C31  C32
DOUBLE  C31  O32
BOND  C32  H2X       C32  H2Y       C32  C33
BOND  C33  H3X       C33  H3Y       C33  C34
BOND  C34  H4X       C34  H4Y       C34  C35
BOND  C35  H5X       C35  H5Y       C35  C36
BOND  C36  H6X       C36  H6Y       C36  H6Z

IMPR C21 O21 C22 O22   C31 O31 C32 O32

!IC table from IC generate, minimized geometry
IC C13    N      C12    C11        1.4955  110.64   57.27  116.86   1.5415
IC C15    N      C12    C11        1.4976  109.72  180.00  116.86   1.5415
IC C13    C12    *N     C14        1.4955  110.64 -119.74  108.01   1.5030
IC C13    C12    *N     C15        1.4955  110.64  122.73  109.72   1.4976
IC C12    N      C13    H13A       1.5224  110.64 -177.67  111.18   1.0813
IC H13A   N      *C13   H13B       1.0813  111.18  119.03  109.35   1.0870
IC H13A   N      *C13   H13C       1.0813  111.18 -122.04  111.32   1.0813
IC C12    N      C14    H14A       1.5224  108.01   56.08  111.03   1.0952
IC H14A   N      *C14   H14B       1.0952  111.03  123.93  113.88   1.0740
IC H14A   N      *C14   H14C       1.0952  111.03 -112.36  110.24   1.0938
IC C12    N      C15    H15A       1.5224  109.72  176.74  110.89   1.0821
IC H15A   N      *C15   H15B       1.0821  110.89  121.45  111.48   1.0812
IC H15A   N      *C15   H15C       1.0821  110.89 -118.76  109.68   1.0875
IC C11    N      *C12   H12A       1.5415  116.86 -126.38  111.91   1.0785
IC H12A   N      *C12   H12B       1.0785  111.91 -116.30  108.18   1.0972
IC N      C12    C11    O12        1.5224  116.86  127.42  108.31   1.4234
IC O12    C12    *C11   H11A       1.4234  108.31 -123.13  113.24   1.1138
IC H11A   C12    *C11   H11B       1.1138  113.24 -118.65  109.16   1.1130
IC C12    C11    O12    P          1.5415  108.31  -67.88  118.40   1.5875
IC C11    O12    P      O11        1.4234  118.40 -166.94  104.13   1.5782
IC O11    O12    *P     O13        1.5782  104.13  117.91  108.15   1.4793
IC O11    O12    *P     O14        1.5782  104.13 -117.27  106.75   1.4823
IC O12    P      O11    C1         1.5875  104.13  177.32  118.17   1.4318
IC P      O11    C1     C2         1.5782  118.17  167.65  110.87   1.5511
IC C2     O11    *C1    HA         1.5511  110.87 -119.11  111.42   1.1172
IC HA     O11    *C1    HB         1.1172  111.42 -120.82  110.01   1.1145
IC O11    C1     C2     C3         1.4318  110.87  177.69  110.63   1.5578
IC C3     C1     *C2    O21        1.5578  110.63  120.78  108.07   1.4415 !defines S chirality
IC C3     C1     *C2    HS         1.5578  110.63 -118.30  106.69   1.1168 !defines S chirality
IC C1     C2     O21    C21        1.5511  108.07  147.89  115.06   1.3179
IC C2     O21    C21    C22        1.4415  115.06  179.61  108.77   1.5289
IC C22    O21    *C21   O22        1.5289  108.77 -179.08  126.52   1.2183
IC O21    C21    C22    C23        1.3179  108.77 -173.00  112.01   1.5450
IC C23    C21    *C22   H2R        1.5450  112.01 -121.50  107.73   1.1091
IC H2R    C21    *C22   H2S        1.1091  107.73 -117.24  107.85   1.1091
IC C1     C2     C3     O31        1.5511  110.63  175.48  112.70   1.4436
IC O31    C2     *C3    HX         1.4436  112.70 -118.48  106.61   1.1129
IC HX     C2     *C3    HY         1.1129  106.61 -115.12  109.44   1.1145
IC C2     C3     O31    C31        1.5578  112.70   87.10  115.14   1.3313
IC C3     O31    C31    C32        1.4436  115.14 -172.45  108.40   1.5287
IC C32    O31    *C31   O32        1.5287  108.40 -178.98  125.63   1.2169
IC O31    C31    C32    C33        1.3313  108.40 -169.89  113.40   1.5448
IC C33    C31    *C32   H2X        1.5448  113.40 -121.09  107.19   1.1104
IC H2X    C31    *C32   H2Y        1.1104  107.19 -116.85  108.01   1.1089
IC C21    C22    C23    C24        1.5289  112.01  177.45  112.54   1.5336
IC C24    C22    *C23   H3R        1.5336  112.54 -120.79  109.48   1.1146
IC H3R    C22    *C23   H3S        1.1146  109.48 -117.62  109.70   1.1144
IC C22    C23    C24    C25        1.5450  112.54 -177.78  112.24   1.5346
IC C25    C23    *C24   H4R        1.5346  112.24 -121.51  109.37   1.1130
IC H4R    C23    *C24   H4S        1.1130  109.37 -117.64  109.09   1.1133
IC C23    C24    C25    C26        1.5336  112.24  178.33  112.83   1.5342
IC C26    C24    *C25   H5R        1.5342  112.83 -121.07  108.90   1.1136
IC H5R    C24    *C25   H5S        1.1136  108.90 -117.22  109.21   1.1132
IC C24    C25    C26    H6R        1.5346  112.83 -177.92  112.39   1.1112
IC H6R    C25    *C26   H6S        1.1129  109.28 -117.51  109.01   1.1133
IC H6R    C25    *C26   H6T        1.1113  110.43 -120.04  110.62   1.1112
IC C31    C32    C33    C34        1.5287  113.40  179.64  111.32   1.5341
IC C34    C32    *C33   H3X        1.5341  111.32 -120.86  109.71   1.1137
IC H3X    C32    *C33   H3Y        1.1137  109.71 -118.09  109.81   1.1143
IC C32    C33    C34    C35        1.5448  111.32 -176.82  113.37   1.5345
IC C35    C33    *C34   H4X        1.5345  113.37 -121.80  109.05   1.1135
IC H4X    C33    *C34   H4Y        1.1135  109.05 -117.12  108.83   1.1136
IC C33    C34    C35    C36        1.5341  113.37  178.26  111.94   1.5348
IC C36    C34    *C35   H5X        1.5348  111.94 -120.83  109.02   1.1132
IC H5X    C34    *C35   H5Y        1.1132  109.02 -117.61  109.44   1.1129
IC C34    C35    C36    H6X        1.5346  112.68  179.81  113.29   1.1112
IC H6X    C35    *C36   H6Y        1.1141  108.73 -116.66  108.73   1.1141
IC H6X    C35    *C36   H6Z        1.1113  110.46 -120.06  110.59   1.1112

RESI LMPG        -1.00 ! 2,3 dilauroyl-D-glycero-1-Phosphatidylglycerol
GROUP                  !
ATOM C13  CTL2    0.05 !
ATOM H13A HAL2    0.09 !           H13A
ATOM H13B HAL2    0.09 !            |
ATOM OC3  OHL    -0.65 !            |
ATOM HO3  HOL     0.42 !     H13B--C13---OC3--HO3
GROUP                  !            |
ATOM C12  CTL1    0.14 !            |
ATOM H12A HAL1    0.09 !            |
ATOM OC2  OHL    -0.65 !     H12A--C12---OC2--HO2
ATOM HO2  HOL     0.42 !            |
GROUP                  !            |     alpha5
ATOM C11  CTL2   -0.08 !            |
ATOM H11A HAL2    0.09 !     H11A--C11---H11B
ATOM H11B HAL2    0.09 !            |     alpha4
ATOM P    PL      1.50 !   (-) O13  O12
ATOM O13  O2L    -0.78 !         \ /      alpha3
ATOM O14  O2L    -0.78 !          P (+)
ATOM O12  OSLP   -0.57 !         / \      alpha2
ATOM O11  OSLP   -0.57 !   (-) O14  O11
ATOM C1   CTL2   -0.08 !            |     alpha1
ATOM HA   HAL2    0.09 !       HA---C1---HB
ATOM HB   HAL2    0.09 !            |     theta1
GROUP                  !            |
ATOM C2   CTL1    0.14 !       HS---C2--------------
ATOM HS   HAL1    0.09 !            | beta1        |
ATOM O21  OHL    -0.65 !           O21          theta3
ATOM H21  HOL     0.42 !            | beta2        |
GROUP                  !           H21       beta4 |
ATOM C3   CTL2    0.08 !                           |
ATOM HX   HAL2    0.09 !                      HX---C3---HY
ATOM HY   HAL2    0.09 !                           |   gamma1
ATOM O31  OSL    -0.49 !                      O32  O31
ATOM C31  CL      0.90 !                       \\ /    gamma2
ATOM O32  OBL    -0.63 !                         C31
ATOM C32  CTL2   -0.22 !                         |     gamma3
ATOM H2X  HAL2    0.09 !                   H2X---C32---H2Y
ATOM H2Y  HAL2    0.09 !                         |
GROUP                  !                         |      gamma4
ATOM C33  CTL2   -0.18 !                         |
ATOM H3X  HAL2    0.09 !                  H3X ---C33---H3Y
ATOM H3Y  HAL2    0.09 !                         |
GROUP                  !
ATOM C34  CTL2   -0.18 !                         |
ATOM H4X  HAL2    0.09 !                  H4X ---C34---H4Y
ATOM H4Y  HAL2    0.09 !                         |
GROUP                  !
ATOM C35  CTL2   -0.18 !                         |
ATOM H5X  HAL2    0.09 !                  H5X ---C35---H5Y
ATOM H5Y  HAL2    0.09 !                         |
GROUP                  !
ATOM C36  CTL2   -0.18 !                         |
ATOM H6X  HAL2    0.09 !                  H6X ---C36---H6Y
ATOM H6Y  HAL2    0.09 !                         |
GROUP                  !
ATOM C37  CTL2   -0.18 !                         |
ATOM H7X  HAL2    0.09 !                  H7X ---C37---H7Y
ATOM H7Y  HAL2    0.09 !                         |
GROUP                  !
ATOM C38  CTL2   -0.18 !                         |
ATOM H8X  HAL2    0.09 !                  H8X ---C38---H8Y
ATOM H8Y  HAL2    0.09 !                         |
GROUP                  !
ATOM C39  CTL2   -0.18 !                         |
ATOM H9X  HAL2    0.09 !                  H9X ---C39---H9Y
ATOM H9Y  HAL2    0.09 !                         |
GROUP                  !
ATOM C310 CTL2   -0.18 !                         |
ATOM H10X HAL2    0.09 !                  H10X---C310--H10Y
ATOM H10Y HAL2    0.09 !                         |
GROUP                  !
ATOM C311 CTL2   -0.18 !                         |
ATOM H11X HAL2    0.09 !                  H11X---C311--H11Y
ATOM H11Y HAL2    0.09 !                         |
GROUP                  !
ATOM C312 CTL2   -0.18 !                         |
ATOM H12X HAL2    0.09 !                  H12X---C312--H12Y
ATOM H12Y HAL2    0.09 !                         |
GROUP                  !
ATOM C313 CTL2   -0.18 !                         |
ATOM H13X HAL2    0.09 !                  H13X---C313--H13Y
ATOM H13Y HAL2    0.09 !                         |
GROUP                  !
ATOM C314 CTL3   -0.27 !                         |
ATOM H14X HAL3    0.09 !                  H14X---C314--H14Y
ATOM H14Y HAL3    0.09 !                         |
ATOM H14Z HAL3    0.09 !                         H14Z

! Polar Head
BOND  HO3  OC3       OC3  C13       C13  H13A      C13  H13B      C13  C12
BOND  HO2  OC2       OC2  C12       C12  H12A      C12  C11
BOND  C11  H11A      C11  H11B      C11  O12       O11  C1
BOND  O12  P         P    O11       P    O13       P    O14
! Glycerol Backbone
BOND  C1   HA        C1    HB       C1   C2
BOND  C2   HS        C2    C3       C2   O21
BOND  C3   HX        C3    HY       C3   O31
BOND  O21  H21
! Chain #3
BOND  O31  C31
BOND  C31  C32
DOUBLE  C31  O32
BOND  C32  H2X       C32  H2Y       C32  C33
BOND  C33  H3X       C33  H3Y       C33  C34
BOND  C34  H4X       C34  H4Y       C34  C35
BOND  C35  H5X       C35  H5Y       C35  C36
BOND  C36  H6X       C36  H6Y       C36  C37
BOND  C37  H7X       C37  H7Y       C37  C38
BOND  C38  H8X       C38  H8Y       C38  C39
BOND  C39  H9X       C39  H9Y       C39  C310
BOND  C310 H10X      C310 H10Y      C310 C311
BOND  C311 H11X      C311 H11Y      C311 C312
BOND  C312 H12X      C312 H12Y      C312 C313
BOND  C313 H13X      C313 H13Y      C313 C314
BOND  C314 H14X      C314 H14Y      C314 H14Z

IMPR  C31 O31 C32 O32

!IC table from IC generate, minimized geometry
IC C13   C12   C11   O12    1.5488  112.66  -35.81  112.39   1.4344
IC OC3   C13   C12   C11    1.4270  110.57  -42.21  112.66   1.5571
IC OC3   C12   *C13  H13A   1.4270  110.57 -122.49  109.88   1.1107
IC OC3   C12   *C13  H13B   1.4270  110.57  118.97  108.79   1.1138
IC C12   C13   OC3   HO3    1.5488  110.57   57.80  102.36   0.9730
IC C11   C13   *C12  OC2    1.5571  112.66 -123.12  109.82   1.4244
IC OC2   C13   *C12  H12A   1.4244  109.82 -117.60  108.41   1.1125
IC C13   C12   OC2   HO2    1.5488  109.82   76.72  104.26   0.9856
IC O12   C12   *C11  H11A   1.4344  112.39 -127.09  110.08   1.1160
IC H11A  C12   *C11  H11B   1.1160  110.08 -115.04  106.84   1.1128
IC C12   C11   O12   P      1.5571  112.39  -88.77  119.48   1.5876
IC C11   O12   P     O11    1.4344  119.48  -61.43  101.30   1.5863
IC O11   O12   *P    O13    1.5863  101.30 -115.24  108.56   1.4777
IC O11   O12   *P    O14    1.5863  101.30  114.96  107.76   1.4796
IC O12   P     O11   C1     1.5876  101.30  -76.29  119.38   1.4327
IC P     O11   C1    C2     1.5863  119.38  -98.06  111.23   1.5544
IC C2    O11   *C1   HA     1.5544  111.23 -119.43  109.09   1.1120
IC HA    O11   *C1   HB     1.1120  109.09 -117.62  112.27   1.1163
IC O11   C1    C2    C3     1.4327  111.23  155.08  111.33   1.5580
IC C3    C1    *C2   O21    1.5580  111.33  121.74  107.47   1.4417
IC C3    C1    *C2   HS     1.5580  111.33 -118.17  107.50   1.1176
IC C1    C2    O21   H21    1.5544  107.47  164.23  115.49   1.3176
IC C1     C2     C3     O31        1.5511  110.63  175.48  112.70   1.4436
IC O31    C2     *C3    HX         1.4436  112.70 -118.48  106.61   1.1129
IC HX     C2     *C3    HY         1.1129  106.61 -115.12  109.44   1.1145
IC C2     C3     O31    C31        1.5578  112.70   87.10  115.14   1.3313
IC C3     O31    C31    C32        1.4436  115.14 -172.45  108.40   1.5287
IC C32    O31    *C31   O32        1.5287  108.40 -178.98  125.63   1.2169
IC O31    C31    C32    C33        1.3313  108.40 -169.89  113.40   1.5448
IC C33    C31    *C32   H2X        1.5448  113.40 -121.09  107.19   1.1104
IC H2X    C31    *C32   H2Y        1.1104  107.19 -116.85  108.01   1.1089
IC C31    C32    C33    C34        1.5287  113.40  179.64  111.32   1.5341
IC C34    C32    *C33   H3X        1.5341  111.32 -120.86  109.71   1.1137
IC H3X    C32    *C33   H3Y        1.1137  109.71 -118.09  109.81   1.1143
IC C32    C33    C34    C35        1.5448  111.32 -176.82  113.37   1.5345
IC C35    C33    *C34   H4X        1.5345  113.37 -121.80  109.05   1.1135
IC H4X    C33    *C34   H4Y        1.1135  109.05 -117.12  108.83   1.1136
IC C33    C34    C35    C36        1.5341  113.37  178.26  111.94   1.5348
IC C36    C34    *C35   H5X        1.5348  111.94 -120.83  109.02   1.1132
IC H5X    C34    *C35   H5Y        1.1132  109.02 -117.61  109.44   1.1129
IC C34    C35    C36    C37        1.5345  111.94 -176.79  113.19   1.5342
IC C37    C35    *C36   H6X        1.5342  113.19 -121.90  109.15   1.1132
IC H6X    C35    *C36   H6Y        1.1132  109.15 -117.14  108.76   1.1136
IC C35    C36    C37    C38        1.5348  113.19  177.72  112.13   1.5346
IC C38    C36    *C37   H7X        1.5346  112.13 -120.80  109.00   1.1133
IC H7X    C36    *C37   H7Y        1.1133  109.00 -117.59  109.40   1.1128
IC C36    C37    C38    C39        1.5342  112.13 -177.62  112.99   1.5342
IC C39    C37    *C38   H8X        1.5342  112.99 -121.75  109.20   1.1132
IC H8X    C37    *C38   H8Y        1.1132  109.20 -117.24  108.86   1.1136
IC C37    C38    C39    C310       1.5346  112.99  178.21  112.22   1.5344
IC C310   C38    *C39   H9X        1.5344  112.22 -120.97  109.07   1.1134
IC H9X    C38    *C39   H9Y        1.1134  109.07 -117.54  109.30   1.1130
IC C38    C39    C310   C311       1.5342  112.22 -178.81  112.83   1.5339
IC C311   C39    *C310  H10X       1.5339  112.83 -121.55  109.12   1.1132
IC H10X   C39    *C310  H10Y       1.1132  109.12 -117.29  108.97   1.1134
IC C39    C310   C311   C312       1.5344  112.83  179.12  112.41   1.5346
IC C312   C310   *C311  H11X       1.5346  112.41 -121.13  109.11   1.1132
IC H11X   C310   *C311  H11Y       1.1132  109.11 -117.49  109.19   1.1130
IC C310   C311   C312   C313       1.5339  112.41 -179.72  112.68   1.5336
IC C313   C311   *C312  H12X       1.5336  112.68 -121.39  109.14   1.1133
IC H12X   C311   *C312  H12Y       1.1133  109.14 -117.34  109.09   1.1133
IC C311   C312   C313   C314       1.5346  112.68  179.81  113.29   1.5308
IC C314   C312   *C313  H13X       1.5308  113.29 -121.66  108.73   1.1141
IC H13X   C312   *C313  H13Y       1.1141  108.73 -116.66  108.73   1.1141
IC C312   C313   C314   H14X       1.5336  113.29  -59.97  110.46   1.1113
IC H14X   C313   *C314  H14Y       1.1113  110.46  119.87  110.46   1.1113
IC H14X   C313   *C314  H14Z       1.1113  110.46 -120.06  110.59   1.1112

RESI LPPG        -1.00 ! 3-palmitoyl-D-glycero-1-Phosphatidylglycerol
GROUP                  !
ATOM C13  CTL2    0.05 !
ATOM H13A HAL2    0.09 !           H13A
ATOM H13B HAL2    0.09 !            |
ATOM OC3  OHL    -0.65 !            |
ATOM HO3  HOL     0.42 !     H13B--C13---OC3--HO3
GROUP                  !            |
ATOM C12  CTL1    0.14 !            |
ATOM H12A HAL1    0.09 !            |
ATOM OC2  OHL    -0.65 !     H12A--C12---OC2--HO2
ATOM HO2  HOL     0.42 !            |
GROUP                  !            |     alpha5
ATOM C11  CTL2   -0.08 !            |
ATOM H11A HAL2    0.09 !     H11A--C11---H11B
ATOM H11B HAL2    0.09 !            |     alpha4
ATOM P    PL      1.50 !   (-) O13  O12
ATOM O13  O2L    -0.78 !         \ /      alpha3
ATOM O14  O2L    -0.78 !          P (+)
ATOM O12  OSLP   -0.57 !         / \      alpha2
ATOM O11  OSLP   -0.57 !   (-) O14  O11
ATOM C1   CTL2   -0.08 !            |     alpha1
ATOM HA   HAL2    0.09 !       HA---C1---HB
ATOM HB   HAL2    0.09 !            |     theta1
GROUP                  !            |
ATOM C2   CTL1    0.14 !       HS---C2--------------
ATOM HS   HAL1    0.09 !            | beta1        |
ATOM O21  OHL    -0.65 !           O21          theta3
ATOM H21  HOL     0.42 !            | beta2        |
GROUP                  !           H21       beta4 |
ATOM C3   CTL2    0.08 !                           |
ATOM HX   HAL2    0.09 !                      HX---C3---HY
ATOM HY   HAL2    0.09 !                           |   gamma1
ATOM O31  OSL    -0.49 !                      O32  O31
ATOM C31  CL      0.90 !                       \\ /    gamma2
ATOM O32  OBL    -0.63 !                         C31
ATOM C32  CTL2   -0.22 !                         |     gamma3
ATOM H2X  HAL2    0.09 !                   H2X---C32---H2Y
ATOM H2Y  HAL2    0.09 !                         |
GROUP                  !                         |      gamma4
ATOM C33  CTL2   -0.18 !                         |
ATOM H3X  HAL2    0.09 !                  H3X ---C33---H3Y
ATOM H3Y  HAL2    0.09 !                         |
GROUP                  !
ATOM C34  CTL2   -0.18 !                         |
ATOM H4X  HAL2    0.09 !                  H4X ---C34---H4Y
ATOM H4Y  HAL2    0.09 !                         |
GROUP                  !
ATOM C35  CTL2   -0.18 !                         |
ATOM H5X  HAL2    0.09 !                  H5X ---C35---H5Y
ATOM H5Y  HAL2    0.09 !                         |
GROUP                  !
ATOM C36  CTL2   -0.18 !                         |
ATOM H6X  HAL2    0.09 !                  H6X ---C36---H6Y
ATOM H6Y  HAL2    0.09 !                         |
GROUP                  !
ATOM C37  CTL2   -0.18 !                         |
ATOM H7X  HAL2    0.09 !                  H7X ---C37---H7Y
ATOM H7Y  HAL2    0.09 !                         |
GROUP                  !
ATOM C38  CTL2   -0.18 !                         |
ATOM H8X  HAL2    0.09 !                  H8X ---C38---H8Y
ATOM H8Y  HAL2    0.09 !                         |
GROUP                  !
ATOM C39  CTL2   -0.18 !                         |
ATOM H9X  HAL2    0.09 !                  H9X ---C39---H9Y
ATOM H9Y  HAL2    0.09 !                         |
GROUP                  !
ATOM C310 CTL2   -0.18 !                         |
ATOM H10X HAL2    0.09 !                  H10X---C310--H10Y
ATOM H10Y HAL2    0.09 !                         |
GROUP                  !
ATOM C311 CTL2   -0.18 !                         |
ATOM H11X HAL2    0.09 !                  H11X---C311--H11Y
ATOM H11Y HAL2    0.09 !                         |
GROUP                  !
ATOM C312 CTL2   -0.18 !                         |
ATOM H12X HAL2    0.09 !                  H12X---C312--H12Y
ATOM H12Y HAL2    0.09 !                         |
GROUP                  !
ATOM C313 CTL2   -0.18 !                         |
ATOM H13X HAL2    0.09 !                  H13X---C313--H13Y
ATOM H13Y HAL2    0.09 !                         |
GROUP                  !
ATOM C314 CTL2   -0.18 !                         |
ATOM H14X HAL2    0.09 !                  H14X---C314--H14Y
ATOM H14Y HAL2    0.09 !                         |
GROUP                  !
ATOM C315 CTL2   -0.18 !                         |
ATOM H15X HAL2    0.09 !                  H15X---C315--H15Y
ATOM H15Y HAL2    0.09 !                         |
GROUP                  !
ATOM C316 CTL3   -0.27 !                         |
ATOM H16X HAL3    0.09 !                  H16X---C316--H16Y
ATOM H16Y HAL3    0.09 !                         |
ATOM H16Z HAL3    0.09 !                         H16Z

! Polar Head
BOND  HO3  OC3       OC3  C13       C13  H13A      C13  H13B      C13  C12
BOND  HO2  OC2       OC2  C12       C12  H12A      C12  C11
BOND  C11  H11A      C11  H11B      C11  O12       O11  C1
BOND  O12  P         P    O11       P    O13       P    O14
! Glycerol Backbone
BOND  C1   HA        C1    HB       C1   C2
BOND  C2   HS        C2    C3       C2   O21
BOND  C3   HX        C3    HY       C3   O31
BOND  O21  H21
! Chain #3
BOND  O31  C31
BOND  C31  C32
DOUBLE  C31  O32
BOND  C32  H2X       C32  H2Y       C32  C33
BOND  C33  H3X       C33  H3Y       C33  C34
BOND  C34  H4X       C34  H4Y       C34  C35
BOND  C35  H5X       C35  H5Y       C35  C36
BOND  C36  H6X       C36  H6Y       C36  C37
BOND  C37  H7X       C37  H7Y       C37  C38
BOND  C38  H8X       C38  H8Y       C38  C39
BOND  C39  H9X       C39  H9Y       C39  C310
BOND  C310 H10X      C310 H10Y      C310 C311
BOND  C311 H11X      C311 H11Y      C311 C312
BOND  C312 H12X      C312 H12Y      C312 C313
BOND  C313 H13X      C313 H13Y      C313 C314
BOND  C314 H14X      C314 H14Y      C314 C315
BOND  C315 H15X      C315 H15Y      C315 C316
BOND  C316 H16X      C316 H16Y      C316 H16Z

IMPR  C31 O31 C32 O32

!IC table from IC generate, minimized geometry
IC C13    C12    C11    O12        1.5488  112.66  -35.81  112.39   1.4344
IC OC3    C13    C12    C11        1.4270  110.57  -42.21  112.66   1.5571
IC OC3    C12    *C13   H13A       1.4270  110.57 -122.49  109.88   1.1107
IC OC3    C12    *C13   H13B       1.4270  110.57  118.97  108.79   1.1138
IC C12    C13    OC3    HO3        1.5488  110.57   57.80  102.36   0.9730
IC C11    C13    *C12   OC2        1.5571  112.66 -123.12  109.82   1.4244
IC OC2    C13    *C12   H12A       1.4244  109.82 -117.60  108.41   1.1125
IC C13    C12    OC2    HO2        1.5488  109.82   76.72  104.26   0.9856
IC O12    C12    *C11   H11A       1.4344  112.39 -127.09  110.08   1.1160
IC H11A   C12    *C11   H11B       1.1160  110.08 -115.04  106.84   1.1128
IC C12    C11    O12    P          1.5571  112.39  -88.77  119.48   1.5876
IC C11    O12    P      O11        1.4344  119.48  -61.43  101.30   1.5863
IC O11    O12    *P     O13        1.5863  101.30 -115.24  108.56   1.4777
IC O11    O12    *P     O14        1.5863  101.30  114.96  107.76   1.4796
IC O12    P      O11    C1         1.5876  101.30  -76.29  119.38   1.4327
IC P      O11    C1     C2         1.5863  119.38  -98.06  111.23   1.5544
IC C2     O11    *C1    HA         1.5544  111.23 -119.43  109.09   1.1120
IC HA     O11    *C1    HB         1.1120  109.09 -117.62  112.27   1.1163
IC O11    C1     C2     C3         1.4327  111.23  155.08  111.33   1.5580
IC C3     C1     *C2    O21        1.5580  111.33  121.74  107.47   1.4417
IC C3     C1     *C2    HS         1.5580  111.33 -118.17  107.50   1.1176
IC C1     C2     O21    H21        1.5544  107.47  164.23  115.49   1.3176
IC C1     C2     C3     O31        1.5511  110.63  175.48  112.70   1.4436
IC O31    C2     *C3    HX         1.4436  112.70 -118.48  106.61   1.1129
IC HX     C2     *C3    HY         1.1129  106.61 -115.12  109.44   1.1145
IC C2     C3     O31    C31        1.5578  112.70   87.10  115.14   1.3313
IC C3     O31    C31    C32        1.4436  115.14 -172.45  108.40   1.5287
IC C32    O31    *C31   O32        1.5287  108.40 -178.98  125.63   1.2169
IC O31    C31    C32    C33        1.3313  108.40 -169.89  113.40   1.5448
IC C33    C31    *C32   H2X        1.5448  113.40 -121.09  107.19   1.1104
IC H2X    C31    *C32   H2Y        1.1104  107.19 -116.85  108.01   1.1089
IC C31    C32    C33    C34        1.5287  113.40  179.64  111.32   1.5341
IC C34    C32    *C33   H3X        1.5341  111.32 -120.86  109.71   1.1137
IC H3X    C32    *C33   H3Y        1.1137  109.71 -118.09  109.81   1.1143
IC C32    C33    C34    C35        1.5448  111.32 -176.82  113.37   1.5345
IC C35    C33    *C34   H4X        1.5345  113.37 -121.80  109.05   1.1135
IC H4X    C33    *C34   H4Y        1.1135  109.05 -117.12  108.83   1.1136
IC C33    C34    C35    C36        1.5341  113.37  178.26  111.94   1.5348
IC C36    C34    *C35   H5X        1.5348  111.94 -120.83  109.02   1.1132
IC H5X    C34    *C35   H5Y        1.1132  109.02 -117.61  109.44   1.1129
IC C34    C35    C36    C37        1.5345  111.94 -176.79  113.19   1.5342
IC C37    C35    *C36   H6X        1.5342  113.19 -121.90  109.15   1.1132
IC H6X    C35    *C36   H6Y        1.1132  109.15 -117.14  108.76   1.1136
IC C35    C36    C37    C38        1.5348  113.19  177.72  112.13   1.5346
IC C38    C36    *C37   H7X        1.5346  112.13 -120.80  109.00   1.1133
IC H7X    C36    *C37   H7Y        1.1133  109.00 -117.59  109.40   1.1128
IC C36    C37    C38    C39        1.5342  112.13 -177.62  112.99   1.5342
IC C39    C37    *C38   H8X        1.5342  112.99 -121.75  109.20   1.1132
IC H8X    C37    *C38   H8Y        1.1132  109.20 -117.24  108.86   1.1136
IC C37    C38    C39    C310       1.5346  112.99  178.21  112.22   1.5344
IC C310   C38    *C39   H9X        1.5344  112.22 -120.97  109.07   1.1134
IC H9X    C38    *C39   H9Y        1.1134  109.07 -117.54  109.30   1.1130
IC C38    C39    C310   C311       1.5342  112.22 -178.81  112.83   1.5339
IC C311   C39    *C310  H10X       1.5339  112.83 -121.55  109.12   1.1132
IC H10X   C39    *C310  H10Y       1.1132  109.12 -117.29  108.97   1.1134
IC C39    C310   C311   C312       1.5344  112.83  179.12  112.41   1.5346
IC C312   C310   *C311  H11X       1.5346  112.41 -121.13  109.11   1.1132
IC H11X   C310   *C311  H11Y       1.1132  109.11 -117.49  109.19   1.1130
IC C310   C311   C312   C313       1.5339  112.41 -179.72  112.68   1.5336
IC C313   C311   *C312  H12X       1.5336  112.68 -121.39  109.14   1.1133
IC H12X   C311   *C312  H12Y       1.1133  109.14 -117.34  109.09   1.1133
IC C311   C312   C313   C314       1.5345  112.49  178.82  112.71   1.5347
IC C314   C312   *C313  H13X       1.5347  112.71 -121.19  109.01   1.1133
IC H13X   C312   *C313  H13Y       1.1133  109.01 -117.33  109.14   1.1131
IC C312   C313   C314   C315       1.5347  112.71 -179.59  112.61   1.5341
IC C315   C313   *C314  H14X       1.5341  112.61 -121.38  109.18   1.1131
IC H14X   C313   *C314  H14Y       1.1131  109.18 -117.39  109.09   1.1133
IC C313   C314   C315   C316       1.5347  112.61  179.60  113.33   1.5309
IC C316   C314   *C315  H15X       1.5309  113.33 -121.65  108.72   1.1142
IC H15X   C314   *C315  H15Y       1.1142  108.72 -116.62  108.76   1.1141
IC C314   C315   C316   H16X       1.5341  113.33  -59.94  110.45   1.1113
IC H16X   C315   *C316  H16Y       1.1113  110.45  119.88  110.47   1.1113
IC H16X   C315   *C316  H16Z       1.1113  110.45 -120.04  110.63   1.1112

RESI LPC12        0.00 !1-Lauroyl-2-Hydroxy-sn-Glycero-3-Phosphocholine; 12:0 LysoPC
! Polar Head and glycerol backbone
GROUP                  !          H15B
ATOM N    NTL    -0.60 !            |
ATOM C13  CTL5   -0.35 !      H15A-C15-H15C
ATOM H13A HL      0.25 !            |
ATOM H13B HL      0.25 !    H13B    |    H14A
ATOM H13C HL      0.25 !      |     |     |
ATOM C14  CTL5   -0.35 !H13A-C13----N----C14-H14B     (+)
ATOM H14A HL      0.25 !      |     |     |
ATOM H14B HL      0.25 !    H13C    |    H14C
ATOM H14C HL      0.25 !            |
ATOM C15  CTL5   -0.35 !            |    
ATOM H15A HL      0.25 !            |    alpha6
ATOM H15B HL      0.25 !            |
ATOM H15C HL      0.25 !            |
ATOM C12  CTL2   -0.10 !     H12A--C12---H12B
ATOM H12A HL      0.25 !            |
ATOM H12B HL      0.25 !            |     
GROUP                  !                  alpha5
ATOM C11  CTL2   -0.08 !            |
ATOM H11A HAL2    0.09 !     H11A--C11---H11B
ATOM H11B HAL2    0.09 !            |     alpha4
ATOM P    PL      1.50 !   (-) O13  O12
ATOM O13  O2L    -0.78 !         \ /      alpha3
ATOM O14  O2L    -0.78 !          P (+)
ATOM O12  OSLP   -0.57 !         / \      alpha2
ATOM O11  OSLP   -0.57 !   (-) O14  O11
ATOM C1   CTL2   -0.08 !            |     alpha1
ATOM HA   HAL2    0.09 !       HA---C1---HB
ATOM HB   HAL2    0.09 !            |     theta1
GROUP                  !            |
ATOM C2   CTL1    0.14 !       HS---C2--------------
ATOM HS   HAL1    0.09 !            | beta1        |
ATOM O21  OHL    -0.65 !           O21          theta3
ATOM H21  HOL     0.42 !            | beta2        |
GROUP                  !           H21       beta4 |
ATOM C3   CTL2    0.08 !                           |
ATOM HX   HAL2    0.09 !                      HX---C3---HY
ATOM HY   HAL2    0.09 !                           |   gamma1
ATOM O31  OSL    -0.49 !                      O32  O31
ATOM C31  CL      0.90 !                       \\ /    gamma2
ATOM O32  OBL    -0.63 !                         C31
ATOM C32  CTL2   -0.22 !                         |     gamma3
ATOM H2X  HAL2    0.09 !                   H2X---C32---H2Y
ATOM H2Y  HAL2    0.09 !                         |
GROUP                  !                         |      gamma4
ATOM C33  CTL2   -0.18 !                         |
ATOM H3X  HAL2    0.09 !                  H3X ---C33---H3Y
ATOM H3Y  HAL2    0.09 !                         |
GROUP                  !
ATOM C34  CTL2   -0.18 !                         |
ATOM H4X  HAL2    0.09 !                  H4X ---C34---H4Y
ATOM H4Y  HAL2    0.09 !                         |
GROUP                  !
ATOM C35  CTL2   -0.18 !                         |
ATOM H5X  HAL2    0.09 !                  H5X ---C35---H5Y
ATOM H5Y  HAL2    0.09 !                         |
GROUP                  !
ATOM C36  CTL2   -0.18 !                         |
ATOM H6X  HAL2    0.09 !                  H6X ---C36---H6Y
ATOM H6Y  HAL2    0.09 !                         |
GROUP                  !
ATOM C37  CTL2   -0.18 !                         |
ATOM H7X  HAL2    0.09 !                  H7X ---C37---H7Y
ATOM H7Y  HAL2    0.09 !                         |
GROUP                  !
ATOM C38  CTL2   -0.18 !                         |
ATOM H8X  HAL2    0.09 !                  H8X ---C38---H8Y
ATOM H8Y  HAL2    0.09 !                         |
GROUP                  !
ATOM C39  CTL2   -0.18 !                         |
ATOM H9X  HAL2    0.09 !                  H9X ---C39---H9Y
ATOM H9Y  HAL2    0.09 !                         |
GROUP                  !
ATOM C310 CTL2   -0.18 !                         |
ATOM H10X HAL2    0.09 !                  H10X---C310--H10Y
ATOM H10Y HAL2    0.09 !                         |
GROUP                  !
ATOM C311 CTL2   -0.18 !                         |
ATOM H11X HAL2    0.09 !                  H11X---C311--H11Y
ATOM H11Y HAL2    0.09 !                         |
GROUP                  !
ATOM C312 CTL3   -0.27 !                         |
ATOM H12X HAL3    0.09 !                  H12X---C312--H12Y
ATOM H12Y HAL3    0.09 !                         |
ATOM H12Z HAL3    0.09 !                         H14Z

! Polar Head
BOND  N    C13       N    C14       N    C15
BOND  C13  H13A      C13  H13B      C13  H13C
BOND  C14  H14A      C14  H14B      C14  H14C
BOND  C15  H15A      C15  H15B      C15  H15C
BOND  N    C12
BOND  C12  H12A      C12  H12B      C12  C11
BOND  C11  H11A      C11  H11B      C11  O12       O11  C1
BOND  O12  P         P    O11       P    O13       P    O14
! Glycerol Backbone
BOND  C1   HA        C1    HB       C1   C2
BOND  C2   HS        C2    C3       C2   O21
BOND  C3   HX        C3    HY       C3   O31
BOND  O21  H21
! Chain #3
BOND  O31  C31
BOND  C31  C32
DOUBLE  C31  O32
BOND  C32  H2X       C32  H2Y       C32  C33
BOND  C33  H3X       C33  H3Y       C33  C34
BOND  C34  H4X       C34  H4Y       C34  C35
BOND  C35  H5X       C35  H5Y       C35  C36
BOND  C36  H6X       C36  H6Y       C36  C37
BOND  C37  H7X       C37  H7Y       C37  C38
BOND  C38  H8X       C38  H8Y       C38  C39
BOND  C39  H9X       C39  H9Y       C39  C310
BOND  C310 H10X      C310 H10Y      C310 C311
BOND  C311 H11X      C311 H11Y      C311 C312
BOND  C312 H12X      C312 H12Y      C312 H12Z

IMPR  C31 O31 C32 O32

!IC table from IC generate, minimized geometry
IC C13    N      C12    C11        1.4955  110.64   57.27  116.86   1.5415
IC C15    N      C12    C11        1.4976  109.72  180.00  116.86   1.5415
IC C13    C12    *N     C14        1.4955  110.64 -119.74  108.01   1.5030
IC C13    C12    *N     C15        1.4955  110.64  122.73  109.72   1.4976
IC C12    N      C13    H13A       1.5224  110.64 -177.67  111.18   1.0813
IC H13A   N      *C13   H13B       1.0813  111.18  119.03  109.35   1.0870
IC H13A   N      *C13   H13C       1.0813  111.18 -122.04  111.32   1.0813
IC C12    N      C14    H14A       1.5224  108.01   56.08  111.03   1.0952
IC H14A   N      *C14   H14B       1.0952  111.03  123.93  113.88   1.0740
IC H14A   N      *C14   H14C       1.0952  111.03 -112.36  110.24   1.0938
IC C12    N      C15    H15A       1.5224  109.72  176.74  110.89   1.0821
IC H15A   N      *C15   H15B       1.0821  110.89  121.45  111.48   1.0812
IC H15A   N      *C15   H15C       1.0821  110.89 -118.76  109.68   1.0875
IC C11    N      *C12   H12A       1.5415  116.86 -126.38  111.91   1.0785
IC H12A   N      *C12   H12B       1.0785  111.91 -116.30  108.18   1.0972
IC N      C12    C11    O12        1.5224  116.86  127.42  108.31   1.4234
IC O12    C12    *C11   H11A       1.4234  108.31 -123.13  113.24   1.1138
IC H11A   C12    *C11   H11B       1.1138  113.24 -118.65  109.16   1.1130
IC C12   C11   O12   P      1.5571  112.39  -88.77  119.48   1.5876
IC C11   O12   P     O11    1.4344  119.48  -61.43  101.30   1.5863
IC O11   O12   *P    O13    1.5863  101.30 -115.24  108.56   1.4777
IC O11   O12   *P    O14    1.5863  101.30  114.96  107.76   1.4796
IC O12   P     O11   C1     1.5876  101.30  -76.29  119.38   1.4327
IC P     O11   C1    C2     1.5863  119.38  -98.06  111.23   1.5544
IC C2    O11   *C1   HA     1.5544  111.23 -119.43  109.09   1.1120
IC HA    O11   *C1   HB     1.1120  109.09 -117.62  112.27   1.1163
IC O11   C1    C2    C3     1.4327  111.23  155.08  111.33   1.5580
IC C3    C1    *C2   O21    1.5580  111.33  121.74  107.47   1.4417
IC C3    C1    *C2   HS     1.5580  111.33 -118.17  107.50   1.1176
IC C1    C2    O21   H21    1.5544  107.47  164.23  115.49   1.3176
IC C1     C2     C3     O31        1.5511  110.63  175.48  112.70   1.4436
IC O31    C2     *C3    HX         1.4436  112.70 -118.48  106.61   1.1129
IC HX     C2     *C3    HY         1.1129  106.61 -115.12  109.44   1.1145
IC C2     C3     O31    C31        1.5578  112.70   87.10  115.14   1.3313
IC C3     O31    C31    C32        1.4436  115.14 -172.45  108.40   1.5287
IC C32    O31    *C31   O32        1.5287  108.40 -178.98  125.63   1.2169
IC O31    C31    C32    C33        1.3313  108.40 -169.89  113.40   1.5448
IC C33    C31    *C32   H2X        1.5448  113.40 -121.09  107.19   1.1104
IC H2X    C31    *C32   H2Y        1.1104  107.19 -116.85  108.01   1.1089
IC C31    C32    C33    C34        1.5287  113.40  179.64  111.32   1.5341
IC C34    C32    *C33   H3X        1.5341  111.32 -120.86  109.71   1.1137
IC H3X    C32    *C33   H3Y        1.1137  109.71 -118.09  109.81   1.1143
IC C32    C33    C34    C35        1.5448  111.32 -176.82  113.37   1.5345
IC C35    C33    *C34   H4X        1.5345  113.37 -121.80  109.05   1.1135
IC H4X    C33    *C34   H4Y        1.1135  109.05 -117.12  108.83   1.1136
IC C33    C34    C35    C36        1.5341  113.37  178.26  111.94   1.5348
IC C36    C34    *C35   H5X        1.5348  111.94 -120.83  109.02   1.1132
IC H5X    C34    *C35   H5Y        1.1132  109.02 -117.61  109.44   1.1129
IC C34    C35    C36    C37        1.5345  111.94 -176.79  113.19   1.5342
IC C37    C35    *C36   H6X        1.5342  113.19 -121.90  109.15   1.1132
IC H6X    C35    *C36   H6Y        1.1132  109.15 -117.14  108.76   1.1136
IC C35    C36    C37    C38        1.5348  113.19  177.72  112.13   1.5346
IC C38    C36    *C37   H7X        1.5346  112.13 -120.80  109.00   1.1133
IC H7X    C36    *C37   H7Y        1.1133  109.00 -117.59  109.40   1.1128
IC C36    C37    C38    C39        1.5342  112.13 -177.62  112.99   1.5342
IC C39    C37    *C38   H8X        1.5342  112.99 -121.75  109.20   1.1132
IC H8X    C37    *C38   H8Y        1.1132  109.20 -117.24  108.86   1.1136
IC C37    C38    C39    C310       1.5346  112.99  178.21  112.22   1.5344
IC C310   C38    *C39   H9X        1.5344  112.22 -120.97  109.07   1.1134
IC H9X    C38    *C39   H9Y        1.1134  109.07 -117.54  109.30   1.1130
IC C38    C39    C310   C311       1.5342  112.22 -178.81  112.83   1.5339
IC C311   C39    *C310  H10X       1.5339  112.83 -121.55  109.12   1.1132
IC H10X   C39    *C310  H10Y       1.1132  109.12 -117.29  108.97   1.1134
IC C39    C310   C311   C312       1.5344  112.83  179.12  112.41   1.5346
IC C312   C310   *C311  H11X       1.5346  112.41 -121.13  109.11   1.1132
IC H11X   C310   *C311  H11Y       1.1132  109.11 -117.49  109.19   1.1130
IC C310   C311   C312   H12X       1.5339  112.41 -179.72  109.14   1.1133
IC H12X   C311   *C312  H12Y       1.1133  109.14 -117.34  109.09   1.1133
IC H12X   C311   *C312  H12Z       1.1133  109.14 -120.06  110.59   1.1112

RESI LPC14        0.00 !1-Myristoyl-2-Hydroxy-sn-Glycero-3-Phosphocholine; 14:0 LysoPC
! Polar Head and glycerol backbone
GROUP                  !          H15B
ATOM N    NTL    -0.60 !            |
ATOM C13  CTL5   -0.35 !      H15A-C15-H15C
ATOM H13A HL      0.25 !            |
ATOM H13B HL      0.25 !    H13B    |    H14A
ATOM H13C HL      0.25 !      |     |     |
ATOM C14  CTL5   -0.35 !H13A-C13----N----C14-H14B     (+)
ATOM H14A HL      0.25 !      |     |     |
ATOM H14B HL      0.25 !    H13C    |    H14C
ATOM H14C HL      0.25 !            |
ATOM C15  CTL5   -0.35 !            |    
ATOM H15A HL      0.25 !            |    alpha6
ATOM H15B HL      0.25 !            |
ATOM H15C HL      0.25 !            |
ATOM C12  CTL2   -0.10 !     H12A--C12---H12B
ATOM H12A HL      0.25 !            |
ATOM H12B HL      0.25 !            |     
GROUP                  !                  alpha5
ATOM C11  CTL2   -0.08 !            |
ATOM H11A HAL2    0.09 !     H11A--C11---H11B
ATOM H11B HAL2    0.09 !            |     alpha4
ATOM P    PL      1.50 !   (-) O13  O12
ATOM O13  O2L    -0.78 !         \ /      alpha3
ATOM O14  O2L    -0.78 !          P (+)
ATOM O12  OSLP   -0.57 !         / \      alpha2
ATOM O11  OSLP   -0.57 !   (-) O14  O11
ATOM C1   CTL2   -0.08 !            |     alpha1
ATOM HA   HAL2    0.09 !       HA---C1---HB
ATOM HB   HAL2    0.09 !            |     theta1
GROUP                  !            |
ATOM C2   CTL1    0.14 !       HS---C2--------------
ATOM HS   HAL1    0.09 !            | beta1        |
ATOM O21  OHL    -0.65 !           O21          theta3
ATOM H21  HOL     0.42 !            | beta2        |
GROUP                  !           H21       beta4 |
ATOM C3   CTL2    0.08 !                           |
ATOM HX   HAL2    0.09 !                      HX---C3---HY
ATOM HY   HAL2    0.09 !                           |   gamma1
ATOM O31  OSL    -0.49 !                      O32  O31
ATOM C31  CL      0.90 !                       \\ /    gamma2
ATOM O32  OBL    -0.63 !                         C31
ATOM C32  CTL2   -0.22 !                         |     gamma3
ATOM H2X  HAL2    0.09 !                   H2X---C32---H2Y
ATOM H2Y  HAL2    0.09 !                         |
GROUP                  !                         |      gamma4
ATOM C33  CTL2   -0.18 !                         |
ATOM H3X  HAL2    0.09 !                  H3X ---C33---H3Y
ATOM H3Y  HAL2    0.09 !                         |
GROUP                  !
ATOM C34  CTL2   -0.18 !                         |
ATOM H4X  HAL2    0.09 !                  H4X ---C34---H4Y
ATOM H4Y  HAL2    0.09 !                         |
GROUP                  !
ATOM C35  CTL2   -0.18 !                         |
ATOM H5X  HAL2    0.09 !                  H5X ---C35---H5Y
ATOM H5Y  HAL2    0.09 !                         |
GROUP                  !
ATOM C36  CTL2   -0.18 !                         |
ATOM H6X  HAL2    0.09 !                  H6X ---C36---H6Y
ATOM H6Y  HAL2    0.09 !                         |
GROUP                  !
ATOM C37  CTL2   -0.18 !                         |
ATOM H7X  HAL2    0.09 !                  H7X ---C37---H7Y
ATOM H7Y  HAL2    0.09 !                         |
GROUP                  !
ATOM C38  CTL2   -0.18 !                         |
ATOM H8X  HAL2    0.09 !                  H8X ---C38---H8Y
ATOM H8Y  HAL2    0.09 !                         |
GROUP                  !
ATOM C39  CTL2   -0.18 !                         |
ATOM H9X  HAL2    0.09 !                  H9X ---C39---H9Y
ATOM H9Y  HAL2    0.09 !                         |
GROUP                  !
ATOM C310 CTL2   -0.18 !                         |
ATOM H10X HAL2    0.09 !                  H10X---C310--H10Y
ATOM H10Y HAL2    0.09 !                         |
GROUP                  !
ATOM C311 CTL2   -0.18 !                         |
ATOM H11X HAL2    0.09 !                  H11X---C311--H11Y
ATOM H11Y HAL2    0.09 !                         |
GROUP                  !
ATOM C312 CTL2   -0.18 !                         |
ATOM H12X HAL2    0.09 !                  H12X---C312--H12Y
ATOM H12Y HAL2    0.09 !                         |
GROUP                  !
ATOM C313 CTL2   -0.18 !                         |
ATOM H13X HAL2    0.09 !                  H13X---C313--H13Y
ATOM H13Y HAL2    0.09 !                         |
GROUP                  !
ATOM C314 CTL3   -0.27 !                         |
ATOM H14X HAL3    0.09 !                  H14X---C314--H14Y
ATOM H14Y HAL3    0.09 !                         |
ATOM H14Z HAL3    0.09 !                         H14Z

! Polar Head
BOND  N    C13       N    C14       N    C15
BOND  C13  H13A      C13  H13B      C13  H13C
BOND  C14  H14A      C14  H14B      C14  H14C
BOND  C15  H15A      C15  H15B      C15  H15C
BOND  N    C12
BOND  C12  H12A      C12  H12B      C12  C11
BOND  C11  H11A      C11  H11B      C11  O12       O11  C1
BOND  O12  P         P    O11       P    O13       P    O14
! Glycerol Backbone
BOND  C1   HA        C1    HB       C1   C2
BOND  C2   HS        C2    C3       C2   O21
BOND  C3   HX        C3    HY       C3   O31
BOND  O21  H21
! Chain #3
BOND  O31  C31
BOND  C31  C32
DOUBLE  C31  O32
BOND  C32  H2X       C32  H2Y       C32  C33
BOND  C33  H3X       C33  H3Y       C33  C34
BOND  C34  H4X       C34  H4Y       C34  C35
BOND  C35  H5X       C35  H5Y       C35  C36
BOND  C36  H6X       C36  H6Y       C36  C37
BOND  C37  H7X       C37  H7Y       C37  C38
BOND  C38  H8X       C38  H8Y       C38  C39
BOND  C39  H9X       C39  H9Y       C39  C310
BOND  C310 H10X      C310 H10Y      C310 C311
BOND  C311 H11X      C311 H11Y      C311 C312
BOND  C312 H12X      C312 H12Y      C312 C313
BOND  C313 H13X      C313 H13Y      C313 C314
BOND  C314 H14X      C314 H14Y      C314 H14Z

IMPR  C31 O31 C32 O32

!IC table from IC generate, minimized geometry
IC C13    N      C12    C11        1.4955  110.64   57.27  116.86   1.5415
IC C15    N      C12    C11        1.4976  109.72  180.00  116.86   1.5415
IC C13    C12    *N     C14        1.4955  110.64 -119.74  108.01   1.5030
IC C13    C12    *N     C15        1.4955  110.64  122.73  109.72   1.4976
IC C12    N      C13    H13A       1.5224  110.64 -177.67  111.18   1.0813
IC H13A   N      *C13   H13B       1.0813  111.18  119.03  109.35   1.0870
IC H13A   N      *C13   H13C       1.0813  111.18 -122.04  111.32   1.0813
IC C12    N      C14    H14A       1.5224  108.01   56.08  111.03   1.0952
IC H14A   N      *C14   H14B       1.0952  111.03  123.93  113.88   1.0740
IC H14A   N      *C14   H14C       1.0952  111.03 -112.36  110.24   1.0938
IC C12    N      C15    H15A       1.5224  109.72  176.74  110.89   1.0821
IC H15A   N      *C15   H15B       1.0821  110.89  121.45  111.48   1.0812
IC H15A   N      *C15   H15C       1.0821  110.89 -118.76  109.68   1.0875
IC C11    N      *C12   H12A       1.5415  116.86 -126.38  111.91   1.0785
IC H12A   N      *C12   H12B       1.0785  111.91 -116.30  108.18   1.0972
IC N      C12    C11    O12        1.5224  116.86  127.42  108.31   1.4234
IC O12    C12    *C11   H11A       1.4234  108.31 -123.13  113.24   1.1138
IC H11A   C12    *C11   H11B       1.1138  113.24 -118.65  109.16   1.1130
IC C12   C11   O12   P      1.5571  112.39  -88.77  119.48   1.5876
IC C11   O12   P     O11    1.4344  119.48  -61.43  101.30   1.5863
IC O11   O12   *P    O13    1.5863  101.30 -115.24  108.56   1.4777
IC O11   O12   *P    O14    1.5863  101.30  114.96  107.76   1.4796
IC O12   P     O11   C1     1.5876  101.30  -76.29  119.38   1.4327
IC P     O11   C1    C2     1.5863  119.38  -98.06  111.23   1.5544
IC C2    O11   *C1   HA     1.5544  111.23 -119.43  109.09   1.1120
IC HA    O11   *C1   HB     1.1120  109.09 -117.62  112.27   1.1163
IC O11   C1    C2    C3     1.4327  111.23  155.08  111.33   1.5580
IC C3    C1    *C2   O21    1.5580  111.33  121.74  107.47   1.4417
IC C3    C1    *C2   HS     1.5580  111.33 -118.17  107.50   1.1176
IC C1    C2    O21   H21    1.5544  107.47  164.23  115.49   1.3176
IC C1     C2     C3     O31        1.5511  110.63  175.48  112.70   1.4436
IC O31    C2     *C3    HX         1.4436  112.70 -118.48  106.61   1.1129
IC HX     C2     *C3    HY         1.1129  106.61 -115.12  109.44   1.1145
IC C2     C3     O31    C31        1.5578  112.70   87.10  115.14   1.3313
IC C3     O31    C31    C32        1.4436  115.14 -172.45  108.40   1.5287
IC C32    O31    *C31   O32        1.5287  108.40 -178.98  125.63   1.2169
IC O31    C31    C32    C33        1.3313  108.40 -169.89  113.40   1.5448
IC C33    C31    *C32   H2X        1.5448  113.40 -121.09  107.19   1.1104
IC H2X    C31    *C32   H2Y        1.1104  107.19 -116.85  108.01   1.1089
IC C31    C32    C33    C34        1.5287  113.40  179.64  111.32   1.5341
IC C34    C32    *C33   H3X        1.5341  111.32 -120.86  109.71   1.1137
IC H3X    C32    *C33   H3Y        1.1137  109.71 -118.09  109.81   1.1143
IC C32    C33    C34    C35        1.5448  111.32 -176.82  113.37   1.5345
IC C35    C33    *C34   H4X        1.5345  113.37 -121.80  109.05   1.1135
IC H4X    C33    *C34   H4Y        1.1135  109.05 -117.12  108.83   1.1136
IC C33    C34    C35    C36        1.5341  113.37  178.26  111.94   1.5348
IC C36    C34    *C35   H5X        1.5348  111.94 -120.83  109.02   1.1132
IC H5X    C34    *C35   H5Y        1.1132  109.02 -117.61  109.44   1.1129
IC C34    C35    C36    C37        1.5345  111.94 -176.79  113.19   1.5342
IC C37    C35    *C36   H6X        1.5342  113.19 -121.90  109.15   1.1132
IC H6X    C35    *C36   H6Y        1.1132  109.15 -117.14  108.76   1.1136
IC C35    C36    C37    C38        1.5348  113.19  177.72  112.13   1.5346
IC C38    C36    *C37   H7X        1.5346  112.13 -120.80  109.00   1.1133
IC H7X    C36    *C37   H7Y        1.1133  109.00 -117.59  109.40   1.1128
IC C36    C37    C38    C39        1.5342  112.13 -177.62  112.99   1.5342
IC C39    C37    *C38   H8X        1.5342  112.99 -121.75  109.20   1.1132
IC H8X    C37    *C38   H8Y        1.1132  109.20 -117.24  108.86   1.1136
IC C37    C38    C39    C310       1.5346  112.99  178.21  112.22   1.5344
IC C310   C38    *C39   H9X        1.5344  112.22 -120.97  109.07   1.1134
IC H9X    C38    *C39   H9Y        1.1134  109.07 -117.54  109.30   1.1130
IC C38    C39    C310   C311       1.5342  112.22 -178.81  112.83   1.5339
IC C311   C39    *C310  H10X       1.5339  112.83 -121.55  109.12   1.1132
IC H10X   C39    *C310  H10Y       1.1132  109.12 -117.29  108.97   1.1134
IC C39    C310   C311   C312       1.5344  112.83  179.12  112.41   1.5346
IC C312   C310   *C311  H11X       1.5346  112.41 -121.13  109.11   1.1132
IC H11X   C310   *C311  H11Y       1.1132  109.11 -117.49  109.19   1.1130
IC C310   C311   C312   C313       1.5339  112.41 -179.72  112.68   1.5336
IC C313   C311   *C312  H12X       1.5336  112.68 -121.39  109.14   1.1133
IC H12X   C311   *C312  H12Y       1.1133  109.14 -117.34  109.09   1.1133
IC C311   C312   C313   C314       1.5346  112.68  179.81  113.29   1.5308
IC C314   C312   *C313  H13X       1.5308  113.29 -121.66  108.73   1.1141
IC H13X   C312   *C313  H13Y       1.1141  108.73 -116.66  108.73   1.1141
IC C312   C313   C314   H14X       1.5336  113.29  -59.97  110.46   1.1113
IC H14X   C313   *C314  H14Y       1.1113  110.46  119.87  110.46   1.1113
IC H14X   C313   *C314  H14Z       1.1113  110.46 -120.06  110.59   1.1112


RESI SB3-10       0.00 ! N-decyl-N,N-dimethyl-3-ammonio-1-propanesulfonate
GROUP                  ! Sulfobetaine 3-10 (SB3-10)
ATOM S    SL      0.73 ! 3-(N,N-Dimethyl myristyl ammonio) propane sulfonate
ATOM O1   OSL    -0.55 !
ATOM O2   OSL    -0.55 !
ATOM O3   OSL    -0.55 !
ATOM C25  CTL2   -0.26 !
ATOM H25A HAL2    0.09 !
ATOM H25B HAL2    0.09 !
GROUP                  !
ATOM C24  CTL2   -0.18 !
ATOM H24A HAL2    0.09 !
ATOM H24B HAL2    0.09 !               O1
GROUP                  !               |
ATOM N    NTL    -0.60 !          O2---S---O3 (-)
ATOM C1   CTL2   -0.10 !               |
ATOM C21  CTL5   -0.35 !               |
ATOM C22  CTL5   -0.35 !         H25A-C25-H25B
ATOM C23  CTL2   -0.10 !               |
ATOM H1A  HL      0.25 !         H24A-C24-H24B
ATOM H1B  HL      0.25 !               |
ATOM H21A HL      0.25 !               |
ATOM H21B HL      0.25 !         H23A-C23-H23B
ATOM H21C HL      0.25 !         H21A  |  H22A
ATOM H22A HL      0.25 !          |    |   |
ATOM H22B HL      0.25 !    H21B-C21---N---C22-H22B  (+)
ATOM H22C HL      0.25 !          |    |   |
ATOM H23A HL      0.25 !         H21C  |  H22C
ATOM H23B HL      0.25 !          H1A-C1-H1B
GROUP                  !               |
ATOM C2   CTL2   -0.18 !          H2A-C2-H2B
ATOM H2A  HAL2    0.09 !               |
ATOM H2B  HAL2    0.09 !               |
GROUP                  !               |
ATOM C3   CTL2   -0.18 !          H3A-C3-H3B
ATOM H3A  HAL2    0.09 !               |
ATOM H3B  HAL2    0.09 !               |
GROUP                  !               |
ATOM C4   CTL2   -0.18 !          H4A-C4-H4B
ATOM H4A  HAL2    0.09 !               |
ATOM H4B  HAL2    0.09 !               |
GROUP                  !               |
ATOM C5   CTL2   -0.18 !          H5A-C5-H5B
ATOM H5A  HAL2    0.09 !               |
ATOM H5B  HAL2    0.09 !               |
GROUP                  !               |
ATOM C6   CTL2   -0.18 !          H6A-C6-H6B
ATOM H6A  HAL2    0.09 !               |
ATOM H6B  HAL2    0.09 !               |
GROUP                  !               |
ATOM C7   CTL2   -0.18 !          H7A-C7-H7B
ATOM H7A  HAL2    0.09 !               |
ATOM H7B  HAL2    0.09 !               |
GROUP                  !               |
ATOM C8   CTL2   -0.18 !          H8A-C8-H8B
ATOM H8A  HAL2    0.09 !               |
ATOM H8B  HAL2    0.09 !               |
GROUP                  !               |
ATOM C9   CTL2   -0.18 !          H9A-C9-H9B
ATOM H9A  HAL2    0.09 !               |
ATOM H9B  HAL2    0.09 !               |
GROUP                  !               |
ATOM C10  CTL3   -0.27 !         H10A-C10-H10B
ATOM H10A HAL3    0.09 !               |
ATOM H10B HAL3    0.09 !               |
ATOM H10C HAL3    0.09 !               H10C

BOND  S   O1  S   O2   S   O3
BOND  S   C25  C25  H25A  C25  H25B
BOND  C25  C24  C24  H24A  C24  H24B
BOND  C24  C23  C23  H23A  C23  H23B
BOND N C1 N C21 N C22 N C23
BOND C21 H21A C21 H21B C21 H21C
BOND C22 H22A C22 H22B C22 H22C
BOND  C1  H1A C1  H1B
BOND  C1  C2  C2  H2A C2  H2B
BOND  C2  C3  C3  H3A  C3  H3B
BOND  C3  C4  C4  H4A  C4  H4B
BOND  C4  C5  C5  H5A  C5  H5B
BOND  C5  C6  C6  H6A  C6  H6B
BOND  C6  C7  C7  H7A  C7  H7B
BOND  C7  C8  C8  H8A  C8  H8B
BOND  C8  C9  C9  H9A  C9  H9B
BOND  C9  C10 C10 H10A C10 H10B C10 H10C
ACCEPTOR O1 S
ACCEPTOR O2 S
ACCEPTOR O3 S

! minimized IC
IC  C24    C25   S     O1      1.5470  103.27 -177.79  100.13   1.4912
IC  C25    O1    *S    O2      1.8904  100.13  115.86  116.92   1.6176
IC  C25    O1    *S    O3      1.8904  100.13 -107.74  116.01   1.5747
IC  S      C24   *C25  H25A    1.8904  103.27 -113.56  113.74   1.0982
IC  S      C24   *C25  H25B    1.8904  103.27  116.32  109.60   1.0958
IC  C25    C24   C23   N       1.5470  104.11 -170.50  114.08   1.5460
IC  S      C25   C24   C23     1.8904  103.27  173.58  104.11   1.5019
IC  C25    C23   *C24  H24A    1.5470  104.11  124.22  112.13   1.1481
IC  C25    C23   *C24  H24B    1.5470  104.11 -122.45  113.98   1.0618
IC  C25    C24   C23   H23A    1.5470  104.11   67.70  108.11   1.0179
IC  C24    H23A  *C23  H23B    1.5019  108.11  119.47  107.21   1.0910
IC  C24    H23A  *C23  N       1.5019  108.11 -124.70  109.30   1.5460
IC  C22    N     C1    C2      1.5230  116.24   66.59  118.33   1.5711
IC  C2     C1    N     C21     1.5711  118.33  -51.47  107.24   1.5140
IC  C2     C1    N     C23     1.5711  118.33 -170.22  113.77   1.5460
IC  C22    N     C1    H1A     1.5230  116.24  -59.24  106.33   1.0497
IC  C22    N     C1    H1B     1.5230  116.24 -169.86  104.84   1.0743
IC  C1     N     C21   H21A    1.5212  107.24  171.13  113.29   1.1299
IC  C1     N     C21   H21B    1.5212  107.24   47.84  111.55   1.1185
IC  C1     N     C21   H21C    1.5212  107.24  -70.52  111.39   1.1379
IC  C1     N     C23   H23A    1.5212  113.77  -46.95  109.30   1.0179
IC  C1     N     C23   H23B    1.5212  113.77   68.91  107.16   1.0910
IC  C1     N     C23   C24     1.5212  113.77 -168.09  114.08   1.5019
IC  C1     N     C22   H22A    1.5212  116.24 -175.94  107.85   1.0639
IC  C1     N     C22   H22B    1.5212  116.24   74.14  108.36   1.0615
IC  C1     N     C22   H22C    1.5212  116.24  -50.77  114.29   1.0663
IC  N      C1    C2    H2A     1.5212  118.33   72.10  109.26   1.1219
IC  N      C1    C2    H2B     1.5212  118.33  -46.82  105.62   1.0870
IC  N      C1    C2    C3      1.5212  118.33 -169.50  111.27   1.4895
IC  C3     C1    *C2   H2A     1.4895  111.27 -118.40  109.26   1.1219
IC  H2A    C1    *C2   H2B     1.1219  109.26 -118.92  105.62   1.0870
IC  C1     C2    C3    C4      1.5711  111.27 -178.21  111.25   1.5913
IC  C4     C2    *C3   H3A     1.5343  113.50 -121.19  110.58   1.1095
IC  H3A    C2    *C3   H3B     1.1095  110.58 -117.60  108.83   1.1152
IC  C2     C3    C4    C5      1.5363  113.50 -177.42  111.54   1.5344
IC  C5     C3    *C4   H4A     1.5344  111.54 -121.39  109.81   1.1132
IC  H4A    C3    *C4   H4B     1.1132  109.81 -118.01  109.20   1.1132
IC  C3     C4    C5    C6      1.5343  111.54  173.23  113.54   1.5338
IC  C6     C4    *C5   H5A     1.5338  113.54 -120.81  108.84   1.1141
IC  H5A    C4    *C5   H5B     1.1141  108.84 -116.96  109.21   1.1138
IC  C4     C5    C6    C7      1.5344  113.54 -178.89  111.88   1.5344
IC  C7     C5    *C6   H6A     1.5344  111.88 -121.59  109.73   1.1130
IC  H6A    C5    *C6   H6B     1.1130  109.73 -117.82  109.02   1.1134
IC  C5     C6    C7    C8      1.5338  111.88  174.04  113.23   1.5338
IC  C8     C6    *C7   H7A     1.5338  113.23 -120.83  108.89   1.1139
IC  H7A    C6    *C7   H7B     1.1139  108.89 -117.15  109.10   1.1133
IC  C6     C7    C8    C9      1.5344  113.23 -179.24  112.19   1.5346
IC  C9     C7    *C8   H8A     1.5346  112.19 -121.59  109.45   1.1128
IC  H8A    C7    *C8   H8B     1.1128  109.45 -117.62  109.02   1.1136
IC  C7     C8    C9    C10     1.5338  112.19  177.52  112.92   1.5342
IC  C10    C8    *C9   H9A     1.5342  112.92 -121.03  108.88   1.1135
IC  H9A    C8    *C9   H9B     1.1135  108.88 -117.25  109.20   1.1133
IC  C8     C9    C10   H10A    1.5346  112.92 -178.09  109.24   1.1130
IC  H10A   C9    *C10  H10B    1.1130  109.24 -121.52  109.24   1.1130
IC  H10A   C9    *C10  H10C    1.1130  109.24 -117.47  109.09   1.1133
PATC FIRS NONE LAST NONE

RESI SB3-12       0.00 ! N-dodecyl-N,N-dimethyl-3-ammonio-1-propanesulfonate
GROUP                  ! Sulfobetaine 3-12 (SB3-12)
ATOM S    SL      0.73 ! 3-(N,N-Dimethyl myristyl ammonio) propane sulfonate
ATOM O1   OSL    -0.55 !
ATOM O2   OSL    -0.55 !
ATOM O3   OSL    -0.55 !
ATOM C25  CTL2   -0.26 !
ATOM H25A HAL2    0.09 !
ATOM H25B HAL2    0.09 !
GROUP                  !
ATOM C24  CTL2   -0.18 !
ATOM H24A HAL2    0.09 !
ATOM H24B HAL2    0.09 !               O1
GROUP                  !               |
ATOM N    NTL    -0.60 !          O2---S---O3 (-)
ATOM C1   CTL2   -0.10 !               |
ATOM C21  CTL5   -0.35 !               |
ATOM C22  CTL5   -0.35 !         H25A-C25-H25B
ATOM C23  CTL2   -0.10 !               |
ATOM H1A  HL      0.25 !         H24A-C24-H24B
ATOM H1B  HL      0.25 !               |
ATOM H21A HL      0.25 !               |
ATOM H21B HL      0.25 !         H23A-C23-H23B
ATOM H21C HL      0.25 !         H21A  |  H22A
ATOM H22A HL      0.25 !          |    |   |
ATOM H22B HL      0.25 !    H21B-C21---N---C22-H22B  (+)
ATOM H22C HL      0.25 !          |    |   |
ATOM H23A HL      0.25 !         H21C  |  H22C
ATOM H23B HL      0.25 !          H1A-C1-H1B
GROUP                  !               |
ATOM C2   CTL2   -0.18 !          H2A-C2-H2B
ATOM H2A  HAL2    0.09 !               |
ATOM H2B  HAL2    0.09 !               |
GROUP                  !               |
ATOM C3   CTL2   -0.18 !          H3A-C3-H3B
ATOM H3A  HAL2    0.09 !               |
ATOM H3B  HAL2    0.09 !               |
GROUP                  !               |
ATOM C4   CTL2   -0.18 !          H4A-C4-H4B
ATOM H4A  HAL2    0.09 !               |
ATOM H4B  HAL2    0.09 !               |
GROUP                  !               |
ATOM C5   CTL2   -0.18 !          H5A-C5-H5B
ATOM H5A  HAL2    0.09 !               |
ATOM H5B  HAL2    0.09 !               |
GROUP                  !               |
ATOM C6   CTL2   -0.18 !          H6A-C6-H6B
ATOM H6A  HAL2    0.09 !               |
ATOM H6B  HAL2    0.09 !               |
GROUP                  !               |
ATOM C7   CTL2   -0.18 !          H7A-C7-H7B
ATOM H7A  HAL2    0.09 !               |
ATOM H7B  HAL2    0.09 !               |
GROUP                  !               |
ATOM C8   CTL2   -0.18 !          H8A-C8-H8B
ATOM H8A  HAL2    0.09 !               |
ATOM H8B  HAL2    0.09 !               |
GROUP                  !               |
ATOM C9   CTL2   -0.18 !          H9A-C9-H9B
ATOM H9A  HAL2    0.09 !               |
ATOM H9B  HAL2    0.09 !               |
GROUP                  !               |
ATOM C10  CTL2   -0.18 !         H10A-C10-H10B
ATOM H10A HAL2    0.09 !               |
ATOM H10B HAL2    0.09 !               |
GROUP                  !               |
ATOM C11  CTL2   -0.18 !         H11A-C11-H11B
ATOM H11A HAL2    0.09 !               |
ATOM H11B HAL2    0.09 !               |
GROUP                  !               |
ATOM C12  CTL3   -0.27 !         H12A-C12-H12B
ATOM H12A HAL3    0.09 !               |
ATOM H12B HAL3    0.09 !               |
ATOM H12C HAL3    0.09 !               H12C

BOND  S   O1  S   O2   S   O3
BOND  S   C25  C25  H25A  C25  H25B
BOND  C25  C24  C24  H24A  C24  H24B
BOND  C24  C23  C23  H23A  C23  H23B
BOND N C1 N C21 N C22 N C23
BOND C21 H21A C21 H21B C21 H21C
BOND C22 H22A C22 H22B C22 H22C
BOND  C1  H1A C1  H1B
BOND  C1  C2  C2  H2A C2  H2B
BOND  C2  C3  C3  H3A  C3  H3B
BOND  C3  C4  C4  H4A  C4  H4B
BOND  C4  C5  C5  H5A  C5  H5B
BOND  C5  C6  C6  H6A  C6  H6B
BOND  C6  C7  C7  H7A  C7  H7B
BOND  C7  C8  C8  H8A  C8  H8B
BOND  C8  C9  C9  H9A  C9  H9B
BOND  C9  C10 C10 H10A C10 H10B
BOND  C10 C11 C11 H11A C11 H11B
BOND  C11 C12 C12 H12A C12 H12B C12 H12C
ACCEPTOR O1 S
ACCEPTOR O2 S
ACCEPTOR O3 S

! minimized IC
IC  C24    C25   S     O1      1.5470  103.27 -177.79  100.13   1.4912
IC  C25    O1    *S    O2      1.8904  100.13  115.86  116.92   1.6176
IC  C25    O1    *S    O3      1.8904  100.13 -107.74  116.01   1.5747
IC  S      C24   *C25  H25A    1.8904  103.27 -113.56  113.74   1.0982
IC  S      C24   *C25  H25B    1.8904  103.27  116.32  109.60   1.0958
IC  C25    C24   C23   N       1.5470  104.11 -170.50  114.08   1.5460
IC  S      C25   C24   C23     1.8904  103.27  173.58  104.11   1.5019
IC  C25    C23   *C24  H24A    1.5470  104.11  124.22  112.13   1.1481
IC  C25    C23   *C24  H24B    1.5470  104.11 -122.45  113.98   1.0618
IC  C25    C24   C23   H23A    1.5470  104.11   67.70  108.11   1.0179
IC  C24    H23A  *C23  H23B    1.5019  108.11  119.47  107.21   1.0910
IC  C24    H23A  *C23  N       1.5019  108.11 -124.70  109.30   1.5460
IC  C22    N     C1    C2      1.5230  116.24   66.59  118.33   1.5711
IC  C2     C1    N     C21     1.5711  118.33  -51.47  107.24   1.5140
IC  C2     C1    N     C23     1.5711  118.33 -170.22  113.77   1.5460
IC  C22    N     C1    H1A     1.5230  116.24  -59.24  106.33   1.0497
IC  C22    N     C1    H1B     1.5230  116.24 -169.86  104.84   1.0743
IC  C1     N     C21   H21A    1.5212  107.24  171.13  113.29   1.1299
IC  C1     N     C21   H21B    1.5212  107.24   47.84  111.55   1.1185
IC  C1     N     C21   H21C    1.5212  107.24  -70.52  111.39   1.1379
IC  C1     N     C23   H23A    1.5212  113.77  -46.95  109.30   1.0179
IC  C1     N     C23   H23B    1.5212  113.77   68.91  107.16   1.0910
IC  C1     N     C23   C24     1.5212  113.77 -168.09  114.08   1.5019
IC  C1     N     C22   H22A    1.5212  116.24 -175.94  107.85   1.0639
IC  C1     N     C22   H22B    1.5212  116.24   74.14  108.36   1.0615
IC  C1     N     C22   H22C    1.5212  116.24  -50.77  114.29   1.0663
IC  N      C1    C2    H2A     1.5212  118.33   72.10  109.26   1.1219
IC  N      C1    C2    H2B     1.5212  118.33  -46.82  105.62   1.0870
IC  N      C1    C2    C3      1.5212  118.33 -169.50  111.27   1.4895
IC  C3     C1    *C2   H2A     1.4895  111.27 -118.40  109.26   1.1219
IC  H2A    C1    *C2   H2B     1.1219  109.26 -118.92  105.62   1.0870
IC  C1     C2    C3    C4      1.5711  111.27 -178.21  111.25   1.5913
IC  C4     C2    *C3   H3A     1.5913  111.25 -116.38  107.75   1.1662
IC  H3A    C2    *C3   H3B     1.1662  107.75 -124.76  116.84   1.1275
IC  C2     C3    C4    C5      1.4895  111.25  160.51  113.88   1.5289
IC  C5     C3    *C4   H4A     1.5289  113.88 -113.98   99.78   1.1324
IC  H4A    C3    *C4   H4B     1.1324   99.78 -115.87  116.01   1.1191
IC  C3     C4    C5    C6      1.5913  113.88 -173.10  111.56   1.5735
IC  C6     C4    *C5   H5A     1.5735  111.56 -117.63  103.94   1.0806
IC  H5A    C4    *C5   H5B     1.0806  103.94 -122.50  110.84   1.1702
IC  C4     C5    C6    C7      1.5289  111.56 -175.67  109.14   1.5384
IC  C7     C5    *C6   H6A     1.5384  109.14 -120.00  110.14   1.0925
IC  H6A    C5    *C6   H6B     1.0925  110.14 -127.89  105.12   1.1071
IC  C5     C6    C7    C8      1.5735  109.14  166.38  113.63   1.5309
IC  C8     C6    *C7   H7A     1.5309  113.63 -115.24  109.49   1.1358
IC  H7A    C6    *C7   H7B     1.1358  109.49 -115.76  110.05   1.1276
IC  C6     C7    C8    C9      1.5384  113.63 -161.87  114.35   1.5896
IC  C9     C7    *C8   H8A     1.5896  114.35 -128.26  103.43   1.0828
IC  H8A    C7    *C8   H8B     1.0828  103.43 -102.37  108.67   1.1267
IC  C7     C8    C9    C10     1.5309  114.35 -179.74  116.29   1.5912
IC  C10    C8    *C9   H9A     1.5912  116.29 -120.70  109.40   1.1923
IC  H9A    C8    *C9   H9B     1.1923  109.40 -110.92  100.21   1.1359
IC  C8     C9    C10   C11     1.5896  116.29 -174.51  111.80   1.5213
IC  C11    C9    *C10  H10A    1.5213  111.80 -126.02  116.58   1.1264
IC  H10A   C9    *C10  H10B    1.1264  116.58 -116.33  107.11   1.1166
IC  C9     C10   C11   C12     1.5912  111.80  168.61  113.88   1.5753
IC  C12    C10   *C11  H11A    1.5753  113.88 -119.78  109.26   1.1762
IC  H11A   C10   *C11  H11B    1.1762  109.26 -115.92  112.95   1.1248
IC  C10    C11   C12   H12A    1.5213  113.88  -63.57  114.94   1.0972
IC  H12A   C11   *C12  H12B    1.0972  114.94  126.28  110.31   1.0714
IC  H12A   C11   *C12  H12C    1.0972  114.94 -117.45  111.78   1.1309
PATC FIRS NONE LAST NONE


RESI SB3-14       0.00 ! N-Tetradecyl-N,N-dimethyl-3-ammonio-1-propanesulfonate
GROUP                  ! Sulfobetaine 3-14 (SB3-14)
ATOM S    SL      0.73 ! 3-(N,N-Dimethyl myristyl ammonio) propane sulfonate
ATOM O1   OSL    -0.55 !
ATOM O2   OSL    -0.55 !
ATOM O3   OSL    -0.55 !
ATOM C25  CTL2   -0.26 !
ATOM H25A HAL2    0.09 !
ATOM H25B HAL2    0.09 !
GROUP                  !
ATOM C24  CTL2   -0.18 !
ATOM H24A HAL2    0.09 !
ATOM H24B HAL2    0.09 !               O1
GROUP                  !               |
ATOM N    NTL    -0.60 !          O2---S---O3 (-)
ATOM C1   CTL2   -0.10 !               |
ATOM C21  CTL5   -0.35 !               |
ATOM C22  CTL5   -0.35 !         H25A-C25-H25B
ATOM C23  CTL2   -0.10 !               |
ATOM H1A  HL      0.25 !         H24A-C24-H24B
ATOM H1B  HL      0.25 !               |
ATOM H21A HL      0.25 !               |
ATOM H21B HL      0.25 !         H23A-C23-H23B
ATOM H21C HL      0.25 !         H21A  |  H22A
ATOM H22A HL      0.25 !          |    |   |
ATOM H22B HL      0.25 !    H21B-C21---N---C22-H22B  (+)
ATOM H22C HL      0.25 !          |    |   |
ATOM H23A HL      0.25 !         H21C  |  H22C
ATOM H23B HL      0.25 !          H1A-C1-H1B
GROUP                  !               |
ATOM C2   CTL2   -0.18 !          H2A-C2-H2B
ATOM H2A  HAL2    0.09 !               |
ATOM H2B  HAL2    0.09 !               |
GROUP                  !               |
ATOM C3   CTL2   -0.18 !          H3A-C3-H3B
ATOM H3A  HAL2    0.09 !               |
ATOM H3B  HAL2    0.09 !               |
GROUP                  !               |
ATOM C4   CTL2   -0.18 !          H4A-C4-H4B
ATOM H4A  HAL2    0.09 !               |
ATOM H4B  HAL2    0.09 !               |
GROUP                  !               |
ATOM C5   CTL2   -0.18 !          H5A-C5-H5B
ATOM H5A  HAL2    0.09 !               |
ATOM H5B  HAL2    0.09 !               |
GROUP                  !               |
ATOM C6   CTL2   -0.18 !          H6A-C6-H6B
ATOM H6A  HAL2    0.09 !               |
ATOM H6B  HAL2    0.09 !               |
GROUP                  !               |
ATOM C7   CTL2   -0.18 !          H7A-C7-H7B
ATOM H7A  HAL2    0.09 !               |
ATOM H7B  HAL2    0.09 !               |
GROUP                  !               |
ATOM C8   CTL2   -0.18 !          H8A-C8-H8B
ATOM H8A  HAL2    0.09 !               |
ATOM H8B  HAL2    0.09 !               |
GROUP                  !               |
ATOM C9   CTL2   -0.18 !          H9A-C9-H9B
ATOM H9A  HAL2    0.09 !               |
ATOM H9B  HAL2    0.09 !               |
GROUP                  !               |
ATOM C10  CTL2   -0.18 !         H10A-C10-H10B
ATOM H10A HAL2    0.09 !               |
ATOM H10B HAL2    0.09 !               |
GROUP                  !               |
ATOM C11  CTL2   -0.18 !         H11A-C11-H11B
ATOM H11A HAL2    0.09 !               |
ATOM H11B HAL2    0.09 !               |
GROUP                  !               |
ATOM C12  CTL2   -0.18 !         H12A-C12-H12B
ATOM H12A HAL2    0.09 !               |
ATOM H12B HAL2    0.09 !               |
GROUP                  !               |
ATOM C13  CTL2   -0.18 !         H13A-C13-H13B
ATOM H13A HAL2    0.09 !               |
ATOM H13B HAL2    0.09 !               |
GROUP                  !               |
ATOM C14  CTL3   -0.27 !         H14A-C14-H14B
ATOM H14A HAL3    0.09 !               |
ATOM H14B HAL3    0.09 !               |
ATOM H14C HAL3    0.09 !               H14C

BOND  S   O1  S   O2   S   O3
BOND  S   C25  C25  H25A  C25  H25B
BOND  C25  C24  C24  H24A  C24  H24B
BOND  C24  C23  C23  H23A  C23  H23B
BOND N C1 N C21 N C22 N C23
BOND C21 H21A C21 H21B C21 H21C
BOND C22 H22A C22 H22B C22 H22C
BOND  C1  H1A C1  H1B
BOND  C1  C2  C2  H2A C2  H2B
BOND  C2  C3  C3  H3A  C3  H3B
BOND  C3  C4  C4  H4A  C4  H4B
BOND  C4  C5  C5  H5A  C5  H5B
BOND  C5  C6  C6  H6A  C6  H6B
BOND  C6  C7  C7  H7A  C7  H7B
BOND  C7  C8  C8  H8A  C8  H8B
BOND  C8  C9  C9  H9A  C9  H9B
BOND  C9  C10 C10 H10A C10 H10B
BOND  C10 C11 C11 H11A C11 H11B
BOND  C11 C12 C12 H12A C12 H12B
BOND  C12 C13 C13 H13A C13 H13B
BOND  C13 C14 C14 H14A C14 H14B C14 H14C
ACCEPTOR O1 S
ACCEPTOR O2 S
ACCEPTOR O3 S

! Minimized IC
IC  C24    C25   S     O1      1.5470  103.27 -177.79  100.13   1.4912
IC  C25    O1    *S    O2      1.8904  100.13  115.86  116.92   1.6176
IC  C25    O1    *S    O3      1.8904  100.13 -107.74  116.01   1.5747
IC  S      C24   *C25  H25A    1.8904  103.27 -113.56  113.74   1.0982
IC  S      C24   *C25  H25B    1.8904  103.27  116.32  109.60   1.0958
IC  C25    C24   C23   N       1.5470  104.11 -170.50  114.08   1.5460
IC  S      C25   C24   C23     1.8904  103.27  173.58  104.11   1.5019
IC  C25    C23   *C24  H24A    1.5470  104.11  124.22  112.13   1.1481
IC  C25    C23   *C24  H24B    1.5470  104.11 -122.45  113.98   1.0618
IC  C25    C24   C23   H23A    1.5470  104.11   67.70  108.11   1.0179
IC  C24    H23A  *C23  H23B    1.5019  108.11  119.47  107.21   1.0910
IC  C24    H23A  *C23  N       1.5019  108.11 -124.70  109.30   1.5460
IC  C22    N     C1    C2      1.5230  116.24   66.59  118.33   1.5711
IC  C2     C1    N     C21     1.5711  118.33  -51.47  107.24   1.5140
IC  C2     C1    N     C23     1.5711  118.33 -170.22  113.77   1.5460
IC  C22    N     C1    H1A     1.5230  116.24  -59.24  106.33   1.0497
IC  C22    N     C1    H1B     1.5230  116.24 -169.86  104.84   1.0743
IC  C1     N     C21   H21A    1.5212  107.24  171.13  113.29   1.1299
IC  C1     N     C21   H21B    1.5212  107.24   47.84  111.55   1.1185
IC  C1     N     C21   H21C    1.5212  107.24  -70.52  111.39   1.1379
IC  C1     N     C23   H23A    1.5212  113.77  -46.95  109.30   1.0179
IC  C1     N     C23   H23B    1.5212  113.77   68.91  107.16   1.0910
IC  C1     N     C23   C24     1.5212  113.77 -168.09  114.08   1.5019
IC  C1     N     C22   H22A    1.5212  116.24 -175.94  107.85   1.0639
IC  C1     N     C22   H22B    1.5212  116.24   74.14  108.36   1.0615
IC  C1     N     C22   H22C    1.5212  116.24  -50.77  114.29   1.0663
IC  N      C1    C2    H2A     1.5212  118.33   72.10  109.26   1.1219
IC  N      C1    C2    H2B     1.5212  118.33  -46.82  105.62   1.0870
IC  N      C1    C2    C3      1.5212  118.33 -169.50  111.27   1.4895
IC  C3     C1    *C2   H2A     1.4895  111.27 -118.40  109.26   1.1219
IC  H2A    C1    *C2   H2B     1.1219  109.26 -118.92  105.62   1.0870
IC  C1     C2    C3    C4      1.5711  111.27 -178.21  111.25   1.5913
IC  C4    C2     *C3    H3A    1.5353  113.26 -121.29  110.68   1.1090
IC  H3A   C2     *C3    H3B    1.1090  110.68 -117.74  108.83   1.1149
IC  C2    C3     C4     C5     1.5368  113.26 -177.89  111.62   1.5351
IC  C5    C3     *C4    H4A    1.5351  111.62 -121.22  109.60   1.1128
IC  H4A   C3     *C4    H4B    1.1128  109.60 -118.03  109.36   1.1127
IC  C3    C4     C5     C6     1.5353  111.62  174.74  113.41   1.5346
IC  C6    C4     *C5    H5A    1.5346  113.41 -120.86  108.98   1.1135
IC  H5A   C4     *C5    H5B    1.1135  108.98 -117.07  109.12   1.1132
IC  C4    C5     C6     C7     1.5351  113.41  180.00  111.84   1.5352
IC  C7    C5     *C6    H6A    1.5352  111.84 -121.49  109.75   1.1126
IC  H6A   C5     *C6    H6B    1.1126  109.75 -117.81  108.97   1.1130
IC  C5    C6     C7     C8     1.5346  111.84  173.42  113.14   1.5342
IC  C8    C6     *C7    H7A    1.5342  113.14 -120.81  108.90   1.1134
IC  H7A   C6     *C7    H7B    1.1134  108.90 -117.21  109.14   1.1130
IC  C6    C7     C8     C9     1.5352  113.14 -179.61  112.26   1.5349
IC  C9    C7     *C8    H8A    1.5349  112.26 -121.64  109.49   1.1127
IC  H8A   C7     *C8    H8B    1.1127  109.49 -117.65  108.94   1.1133
IC  C7    C8     C9     C10    1.5342  112.26  176.47  112.76   1.5342
IC  C10   C8     *C9    H9A    1.5342  112.76 -121.00  108.98   1.1134
IC  H9A   C8     *C9    H9B    1.1134  108.98 -117.34  109.17   1.1131
IC  C8    C9     C10    C11    1.5349  112.76 -178.71  112.59   1.5347
IC  C11   C9     *C10   H10A   1.5347  112.59 -121.47  109.19   1.1130
IC  H10A  C9     *C10   H10B   1.1130  109.19 -117.44  109.07   1.1134
IC  C9    C10    C11    C12    1.5342  112.59  179.71  112.57   1.5345
IC  C12   C10    *C11   H11A   1.5345  112.57 -121.23  109.09   1.1133
IC  H11A  C10    *C11   H11B   1.1133  109.09 -117.43  109.14   1.1131
IC  C10   C11    C12    C13    1.5347  112.57 -179.72  112.79   1.5338
IC  C13   C11    *C12   H12A   1.5338  112.79 -121.33  109.09   1.1132
IC  H12A  C11    *C12   H12B   1.1132  109.09 -117.35  109.10   1.1132
IC  C11   C12    C13    C14    1.5345  112.79 -179.21  113.24   1.5308
IC  C14   C12    *C13   H13A   1.5308  113.24 -121.68  108.81   1.1141
IC  H13A  C12    *C13   H13B   1.1141  108.81 -116.72  108.77   1.1141
IC  C12   C13    C14    H14A   1.5338  113.24  -59.93  110.47   1.1113
IC  H14A  C13    *C14   H14B   1.1113  110.47  119.83  110.39   1.1114
IC  H14A  C13    *C14   H14C   1.1113  110.47 -120.11  110.63   1.1111
PATC FIRS NONE LAST NONE

RESI LAPAO        0.00 ! 3-Dodecylamido-N,N'-Dimethylpropyl Amine Oxide
                       !
GROUP                  !                H14B
ATOM N    NTL    -0.83 !                  |
ATOM C13  CTL5   -0.35 !            H14A-C14-H14C
ATOM H13A HL      0.25 !                  |
ATOM H13B HL      0.25 !          H13B    |
ATOM H13C HL      0.25 !            |     | (+)
ATOM C14  CTL5   -0.35 !      H13A-C13----N------O1 (-)
ATOM H14A HL      0.25 !            |     |
ATOM H14B HL      0.25 !          H13C    |
ATOM H14C HL      0.25 !                  |
ATOM O1   O2L    -0.37 !                  |
ATOM C1   CTL2   -0.10 !                  |
ATOM H11  HL      0.25 !                  |
ATOM H12  HL      0.25 !                  |
GROUP                                H11-C1-H12
ATOM C2   CTL2   -0.18 !                  |
ATOM H21  HAL2    0.09 !                  |
ATOM H22  HAL2    0.09 !             H21-C2-H22
GROUP                  !                  |
ATOM C3   CTL2    0.25 !                  |
ATOM H31  HAL2    0.05 !                  |
ATOM H32  HAL2    0.05 !             H31-C3-H32
ATOM NF   NHL    -0.70 !                  |
ATOM HNF  H       0.35 !                  |
GROUP                  !                  NF--HNF 
ATOM C1F  C       0.55 !                  | 
ATOM OF   O      -0.60 !                  C1F=OF
ATOM C22  CTL2   -0.07 !                  |
ATOM H2R  HAL2    0.06 !           H2R---C22---H2S
ATOM H2S  HAL2    0.06 !                  |
GROUP                  !         
ATOM C23  CTL2   -0.18 !                  |
ATOM H3R  HAL2    0.09 !           H3R---C23---H3S
ATOM H3S  HAL2    0.09 !                  |
GROUP                  !         
ATOM C24  CTL2   -0.18 !                  |
ATOM H4R  HAL2    0.09 !           H4R---C24---H4S
ATOM H4S  HAL2    0.09 !                  |
GROUP                  !         
ATOM C25  CTL2   -0.18 !                  |
ATOM H5R  HAL2    0.09 !           H5R---C25---H5S
ATOM H5S  HAL2    0.09 !                  |
GROUP                  !         
ATOM C26  CTL2   -0.18 !                  |
ATOM H6R  HAL2    0.09 !           H6R---C26---H6S
ATOM H6S  HAL2    0.09 !                  |
GROUP                  !         
ATOM C27  CTL2   -0.18 !                  |
ATOM H7R  HAL2    0.09 !           H7R---C27---H7S
ATOM H7S  HAL2    0.09 !                  |
GROUP                  !         
ATOM C28  CTL2   -0.18 !                  |
ATOM H8R  HAL2    0.09 !           H8R---C28---H8S
ATOM H8S  HAL2    0.09 !                  |
GROUP                  !         
ATOM C29  CTL2   -0.18 !                  |
ATOM H9R  HAL2    0.09 !           H9R---C29---H9S
ATOM H9S  HAL2    0.09 !                  |
GROUP                  !         
ATOM C210 CTL2   -0.18 !                  |
ATOM H10R HAL2    0.09 !           H10R---C210--H10S
ATOM H10S HAL2    0.09 !                  |
GROUP                  !         
ATOM C211 CTL2   -0.18 !                  |
ATOM H11R HAL2    0.09 !          H11R---C211--H11S
ATOM H11S HAL2    0.09 !                  |
GROUP                  !         
ATOM C212 CTL3   -0.27 !                  |
ATOM H12S HAL3    0.09 !          H12R---C212--H12S
ATOM H12R HAL3    0.09 !                  |
ATOM H12T HAL3    0.09 !                 H12T

BOND  N    C13       N    C14       N    O1
BOND  C13  H13A      C13  H13B      C13  H13C
BOND  C14  H14A      C14  H14B      C14  H14C
BOND  N    C1
BOND  C1   H11       C1    H12      C1     C2
BOND  C2   H21       C2    H22      C2     C3
BOND  C3   H31       C3    H32      C3     NF
BOND  NF   HNF       NF    C1F      
BOND  C1F  C22
DOUBLE  C1F  OF
BOND  C22  H2R       C22  H2S       C22  C23
BOND  C23  H3R       C23  H3S       C23  C24
BOND  C24  H4R       C24  H4S       C24  C25
BOND  C25  H5R       C25  H5S       C25  C26
BOND  C26  H6R       C26  H6S       C26  C27
BOND  C27  H7R       C27  H7S       C27  C28
BOND  C28  H8R       C28  H8S       C28  C29
BOND  C29  H9R       C29  H9S       C29  C210
BOND  C210 H10R      C210 H10S      C210 C211
BOND  C211 H11R      C211 H11S      C211 C212
BOND  C212 H12R      C212 H12S      C212 H12T

IC O1     C1     *N      C13    1.3708  112.44 -124.22  110.47   1.5727
IC C13    C1     *N      C14    1.5727  110.47 -118.50  110.61   1.4817
IC C1     N      C13     H13A   1.4914  110.47  -47.34  109.94   1.0412
IC H13A   N      *C13    H13B   1.0412  109.94 -121.31  104.66   1.0636
IC H13A   N      *C13    H13C   1.0412  109.94  120.72  110.94   1.0651
IC C1     N      C14     H14A   1.4914  110.61 -178.85  105.60   1.0740
IC H14A   N      *C14    H14B   1.0740  105.60 -118.54  109.76   1.0640
IC H14A   N      *C14    H14C   1.0740  105.60  123.33  107.49   1.0522
IC C13    N      C1      C2     1.5727  110.47  161.99  114.01   1.5373
IC C2     N      *C1     H11    1.5373  114.01 -131.98  116.20   1.0729
IC H11    N      *C1     H12    1.0729  116.20 -110.09  105.74   1.0817
IC N      C1     C2      C3     1.4914  114.01 -179.48  117.09   1.5479
IC C3     C1     *C2     H21    1.5479  117.09 -115.71  104.99   1.1594
IC H21    C1     *C2     H22    1.1594  104.99 -123.51  111.85   1.0769
IC C1     C2     C3      NF     1.5373  117.09 -177.47  108.52   1.4726
IC C1F    C3     *NF     HNF    1.3589  116.64 -175.47  118.78   1.0376
IC NF     C2     *C3     H31    1.4726  108.52 -119.75  110.46   1.0903
IC H31    C2     *C3     H32    1.0903  110.46 -123.27  105.72   1.1264
IC C2     C3     NF      C1F    1.5479  108.52 -179.95  116.64   1.3589
IC C3     NF     C1F     C22    1.4726  116.64 -175.11  121.50   1.5537
IC C3     NF     *C1F    OF     2.4103   33.10   -1.04  117.60   1.2413
IC NF     C1F    C22     C23    1.3589  121.50 -152.40  112.97   1.5937
IC OF     C1F    C22     C23    1.2413  120.63   33.71  112.97   1.5937
IC C23    C1F    *C22    H2R    1.5937  112.97 -116.94  105.59   1.1028
IC H2R    C1F    *C22    H2S    1.1028  105.59 -115.03  112.07   1.0922
IC C1F    C22    C23     C24    1.5537  112.97 -161.54  108.21   1.5442
IC C24    C22    *C23    H3R    1.5442  108.21 -130.01  114.81   1.0437
IC H3R    C22    *C23    H3S    1.0437  114.81 -117.59  106.95   1.1134
IC C22    C23    C24     C25    1.5937  108.21 -161.66  111.30   1.5460
IC C25    C23    *C24    H4R    1.5460  111.30 -115.85  115.65   1.0900
IC H4R    C23    *C24    H4S    1.0900  115.65 -122.96  105.35   1.0983
IC C23    C24    C25     C26    1.5442  111.30 -163.99  110.83   1.5542
IC C26    C24    *C25    H5R    1.5542  110.83 -127.42  114.48   1.1579
IC H5R    C24    *C25    H5S    1.1579  114.48 -115.76  104.54   1.0627
IC C24    C25    C26     C27    1.5460  110.83 -171.70  111.15   1.4891
IC C27    C25    *C26    H6R    1.4891  111.15 -126.40  114.37   1.0883
IC H6R    C25    *C26    H6S    1.0883  114.37 -120.32  108.88   1.1030
IC C25    C26    C27     C28    1.5542  111.15  176.01  114.77   1.5452
IC C28    C26    *C27    H7R    1.5452  114.77 -123.56  115.72   1.1169
IC H7R    C26    *C27    H7S    1.1169  115.72 -113.07  108.37   1.1328
IC C26    C27    C28     C29    1.4891  114.77  166.85  113.44   1.4775
IC C29    C27    *C28    H8R    1.4775  113.44 -128.07  105.22   1.1185
IC H8R    C27    *C28    H8S    1.1185  105.22 -119.74  104.33   1.1308
IC C27    C28    C29     C210   1.5452  113.44  155.17  109.87   1.5548
IC C210   C28    *C29    H9R    1.5548  109.87 -109.51  107.35   1.1222
IC H9R    C28    *C29    H9S    1.1222  107.35 -123.66  110.21   1.1253
IC C28    C29    C210    C211   1.4775  109.87  171.04  111.93   1.5403
IC C211   C29    *C210   H10R   1.5403  111.93 -125.49  110.29   1.0678
IC H10R   C29    *C210   H10S   1.0678  110.29 -109.38  102.89   1.1258
IC C29    C210   C211    C212   1.5548  111.93 -179.30  115.53   1.5835
IC C212   C210   *C211   H11R   1.5835  115.53 -119.02  107.07   1.1376
IC H11R   C210   *C211   H11S   1.1376  107.07 -115.23  110.65   1.1384
IC C210   C211   C212    H12R   1.5403  115.53   46.09  109.39   1.1298
IC H12R   C211   *C212   H12S   1.1298  109.39 -115.30  106.55   1.1012
IC H12R   C211   *C212   H12T   1.1298  109.39  122.31  105.37   1.0710

RESI LAPAOP       1.00 ! 3-Dodecylamido-N,N'-Dimethylpropyl Amine Oxide protonated
                       !
GROUP                  !                H14B
ATOM N    NTL    -0.53 !                  |
ATOM C13  CTL5   -0.35 !            H14A-C14-H14C
ATOM H13A HL      0.25 !                  |
ATOM H13B HL      0.25 !          H13B    |
ATOM H13C HL      0.25 !            |     | (+)
ATOM C14  CTL5   -0.35 !      H13A-C13----N------O1 (-)
ATOM H14A HL      0.25 !            |     |
ATOM H14B HL      0.25 !          H13C    |
ATOM H14C HL      0.25 !                  |
ATOM O1   OHL    -0.17 !                  |
ATOM HO1  HOL     0.50 !                  |
ATOM C1   CTL2   -0.10 !                  |
ATOM H11  HL      0.25 !                  |
ATOM H12  HL      0.25 !                  |
GROUP                                H11-C1-H12
ATOM C2   CTL2   -0.18 !                  |
ATOM H21  HAL2    0.09 !                  |
ATOM H22  HAL2    0.09 !             H21-C2-H22
GROUP                  !                  |
ATOM C3   CTL2    0.25 !                  |
ATOM H31  HAL2    0.05 !                  |
ATOM H32  HAL2    0.05 !             H31-C3-H32
ATOM NF   NHL    -0.70 !                  |
ATOM HNF  H       0.35 !                  |
GROUP                  !                  NF--HNF 
ATOM C1F  C       0.55 !                  | 
ATOM OF   O      -0.60 !                  C1F=OF
ATOM C22  CTL2   -0.07 !                  |
ATOM H2R  HAL2    0.06 !           H2R---C22---H2S
ATOM H2S  HAL2    0.06 !                  |
GROUP                  !         
ATOM C23  CTL2   -0.18 !                  |
ATOM H3R  HAL2    0.09 !           H3R---C23---H3S
ATOM H3S  HAL2    0.09 !                  |
GROUP                  !         
ATOM C24  CTL2   -0.18 !                  |
ATOM H4R  HAL2    0.09 !           H4R---C24---H4S
ATOM H4S  HAL2    0.09 !                  |
GROUP                  !         
ATOM C25  CTL2   -0.18 !                  |
ATOM H5R  HAL2    0.09 !           H5R---C25---H5S
ATOM H5S  HAL2    0.09 !                  |
GROUP                  !         
ATOM C26  CTL2   -0.18 !                  |
ATOM H6R  HAL2    0.09 !           H6R---C26---H6S
ATOM H6S  HAL2    0.09 !                  |
GROUP                  !         
ATOM C27  CTL2   -0.18 !                  |
ATOM H7R  HAL2    0.09 !           H7R---C27---H7S
ATOM H7S  HAL2    0.09 !                  |
GROUP                  !         
ATOM C28  CTL2   -0.18 !                  |
ATOM H8R  HAL2    0.09 !           H8R---C28---H8S
ATOM H8S  HAL2    0.09 !                  |
GROUP                  !         
ATOM C29  CTL2   -0.18 !                  |
ATOM H9R  HAL2    0.09 !           H9R---C29---H9S
ATOM H9S  HAL2    0.09 !                  |
GROUP                  !         
ATOM C210 CTL2   -0.18 !                  |
ATOM H10R HAL2    0.09 !           H10R---C210--H10S
ATOM H10S HAL2    0.09 !                  |
GROUP                  !         
ATOM C211 CTL2   -0.18 !                  |
ATOM H11R HAL2    0.09 !          H11R---C211--H11S
ATOM H11S HAL2    0.09 !                  |
GROUP                  !         
ATOM C212 CTL3   -0.27 !                  |
ATOM H12S HAL3    0.09 !          H12R---C212--H12S
ATOM H12R HAL3    0.09 !                  |
ATOM H12T HAL3    0.09 !                 H12T

BOND  N    C13       N    C14       N    O1
BOND  C13  H13A      C13  H13B      C13  H13C
BOND  C14  H14A      C14  H14B      C14  H14C
BOND  N    C1        O1   HO1
BOND  C1   H11       C1    H12      C1     C2
BOND  C2   H21       C2    H22      C2     C3
BOND  C3   H31       C3    H32      C3     NF
BOND  NF   HNF       NF    C1F      
BOND  C1F  C22
DOUBLE  C1F  OF
BOND  C22  H2R       C22  H2S       C22  C23
BOND  C23  H3R       C23  H3S       C23  C24
BOND  C24  H4R       C24  H4S       C24  C25
BOND  C25  H5R       C25  H5S       C25  C26
BOND  C26  H6R       C26  H6S       C26  C27
BOND  C27  H7R       C27  H7S       C27  C28
BOND  C28  H8R       C28  H8S       C28  C29
BOND  C29  H9R       C29  H9S       C29  C210
BOND  C210 H10R      C210 H10S      C210 C211
BOND  C211 H11R      C211 H11S      C211 C212
BOND  C212 H12R      C212 H12S      C212 H12T

IC O1     C1     *N      C13    1.3708  112.44 -124.22  110.47   1.5727
IC C13    C1     *N      C14    1.5727  110.47 -118.50  110.61   1.4817
IC C1     N      O1      HO1    1.4925  111.61  120.00  109.89   1.0935
IC C1     N      C13     H13A   1.4914  110.47  -47.34  109.94   1.0412
IC H13A   N      *C13    H13B   1.0412  109.94 -121.31  104.66   1.0636
IC H13A   N      *C13    H13C   1.0412  109.94  120.72  110.94   1.0651
IC C1     N      C14     H14A   1.4914  110.61 -178.85  105.60   1.0740
IC H14A   N      *C14    H14B   1.0740  105.60 -118.54  109.76   1.0640
IC H14A   N      *C14    H14C   1.0740  105.60  123.33  107.49   1.0522
IC C13    N      C1      C2     1.5727  110.47  161.99  114.01   1.5373
IC C2     N      *C1     H11    1.5373  114.01 -131.98  116.20   1.0729
IC H11    N      *C1     H12    1.0729  116.20 -110.09  105.74   1.0817
IC N      C1     C2      C3     1.4914  114.01 -179.48  117.09   1.5479
IC C3     C1     *C2     H21    1.5479  117.09 -115.71  104.99   1.1594
IC H21    C1     *C2     H22    1.1594  104.99 -123.51  111.85   1.0769
IC C1     C2     C3      NF     1.5373  117.09 -177.47  108.52   1.4726
IC C1F    C3     *NF     HNF    1.3589  116.64 -175.47  118.78   1.0376
IC NF     C2     *C3     H31    1.4726  108.52 -119.75  110.46   1.0903
IC H31    C2     *C3     H32    1.0903  110.46 -123.27  105.72   1.1264
IC C2     C3     NF      C1F    1.5479  108.52 -179.95  116.64   1.3589
IC C3     NF     C1F     C22    1.4726  116.64 -175.11  121.50   1.5537
IC C3     NF     *C1F    OF     2.4103   33.10   -1.04  117.60   1.2413
IC NF     C1F    C22     C23    1.3589  121.50 -152.40  112.97   1.5937
IC OF     C1F    C22     C23    1.2413  120.63   33.71  112.97   1.5937
IC C23    C1F    *C22    H2R    1.5937  112.97 -116.94  105.59   1.1028
IC H2R    C1F    *C22    H2S    1.1028  105.59 -115.03  112.07   1.0922
IC C1F    C22    C23     C24    1.5537  112.97 -161.54  108.21   1.5442
IC C24    C22    *C23    H3R    1.5442  108.21 -130.01  114.81   1.0437
IC H3R    C22    *C23    H3S    1.0437  114.81 -117.59  106.95   1.1134
IC C22    C23    C24     C25    1.5937  108.21 -161.66  111.30   1.5460
IC C25    C23    *C24    H4R    1.5460  111.30 -115.85  115.65   1.0900
IC H4R    C23    *C24    H4S    1.0900  115.65 -122.96  105.35   1.0983
IC C23    C24    C25     C26    1.5442  111.30 -163.99  110.83   1.5542
IC C26    C24    *C25    H5R    1.5542  110.83 -127.42  114.48   1.1579
IC H5R    C24    *C25    H5S    1.1579  114.48 -115.76  104.54   1.0627
IC C24    C25    C26     C27    1.5460  110.83 -171.70  111.15   1.4891
IC C27    C25    *C26    H6R    1.4891  111.15 -126.40  114.37   1.0883
IC H6R    C25    *C26    H6S    1.0883  114.37 -120.32  108.88   1.1030
IC C25    C26    C27     C28    1.5542  111.15  176.01  114.77   1.5452
IC C28    C26    *C27    H7R    1.5452  114.77 -123.56  115.72   1.1169
IC H7R    C26    *C27    H7S    1.1169  115.72 -113.07  108.37   1.1328
IC C26    C27    C28     C29    1.4891  114.77  166.85  113.44   1.4775
IC C29    C27    *C28    H8R    1.4775  113.44 -128.07  105.22   1.1185
IC H8R    C27    *C28    H8S    1.1185  105.22 -119.74  104.33   1.1308
IC C27    C28    C29     C210   1.5452  113.44  155.17  109.87   1.5548
IC C210   C28    *C29    H9R    1.5548  109.87 -109.51  107.35   1.1222
IC H9R    C28    *C29    H9S    1.1222  107.35 -123.66  110.21   1.1253
IC C28    C29    C210    C211   1.4775  109.87  171.04  111.93   1.5403
IC C211   C29    *C210   H10R   1.5403  111.93 -125.49  110.29   1.0678
IC H10R   C29    *C210   H10S   1.0678  110.29 -109.38  102.89   1.1258
IC C29    C210   C211    C212   1.5548  111.93 -179.30  115.53   1.5835
IC C212   C210   *C211   H11R   1.5835  115.53 -119.02  107.07   1.1376
IC H11R   C210   *C211   H11S   1.1376  107.07 -115.23  110.65   1.1384
IC C210   C211   C212    H12R   1.5403  115.53   46.09  109.39   1.1298
IC H12R   C211   *C212   H12S   1.1298  109.39 -115.30  106.55   1.1012
IC H12R   C211   *C212   H12T   1.1298  109.39  122.31  105.37   1.0710

RESI TRIPAO       0.00 !((3-(3 Butyl-3-Phenylheptanamido)-N,N-Dimethylpropan-1-Amine Oxide))
                       !
GROUP                  !                H14B
ATOM N    NTL    -0.83 !                  |
ATOM C13  CTL5   -0.35 !            H14A-C14-H14C
ATOM H13A HL      0.25 !                  |
ATOM H13B HL      0.25 !          H13B    |
ATOM H13C HL      0.25 !            |     | (+)
ATOM C14  CTL5   -0.35 !      H13A-C13----N------O1 (-)
ATOM H14A HL      0.25 !            |     |
ATOM H14B HL      0.25 !          H13C    |
ATOM H14C HL      0.25 !                  |
ATOM O1   O2L    -0.37 !                  |
ATOM C1   CTL2   -0.10 !                  |
ATOM H11  HL      0.25 !                  |
ATOM H12  HL      0.25 !                  |
GROUP                                H11-C1-H12
ATOM C2   CTL2   -0.18 !                  |
ATOM H21  HAL2    0.09 !                  |
ATOM H22  HAL2    0.09 !             H21-C2-H22
GROUP                  !                  |
ATOM C3   CTL2    0.25 !                  |
ATOM H31  HAL2    0.05 !                  |
ATOM H32  HAL2    0.05 !             H31-C3-H32
ATOM NF   NHL    -0.70 !                  |
ATOM HNF  H       0.35 !                  |
GROUP                  !                  NF--HNF 
ATOM C1F  C       0.55 !                  | 
ATOM OF   O      -0.60 !                  C1F=OF
ATOM C22  CTL2   -0.07 !                  |
ATOM H2R  HAL2    0.06 !           H2R---C22---H2S
ATOM H2S  HAL2    0.06 !                  |
GROUP                  !         
ATOM C23  CC301  -0.00 !       Phenyl----C23--------------------------
GROUP                  !                                              |                
ATOM C24  CTL2   -0.18 !                  |                           |               
ATOM H4R  HAL2    0.09 !           H4R---C24---H4S             H4X---C34---H4Y      
ATOM H4S  HAL2    0.09 !                  |                           |             
GROUP                  !                                                                 
ATOM C25  CTL2   -0.18 !                  |                           |                   
ATOM H5R  HAL2    0.09 !           H5R---C25---H5S             H5X---C35---H5Y        
ATOM H5S  HAL2    0.09 !                  |                           |          
GROUP                  !                                                      
ATOM C26  CTL2   -0.18 !                  |                           |       
ATOM H6R  HAL2    0.09 !           H6R---C26---H6S             H6X---C36---H6Y
ATOM H6S  HAL2    0.09 !                  |                           |            
GROUP                  !                                                      
ATOM C27  CTL3   -0.27 !                  |                           |       
ATOM H7R  HAL3    0.09 !           H7R---C27---H7S             H7X---C37---H7Y  
ATOM H7S  HAL3    0.09 !                  |                           |        
ATOM H7T  HAL3    0.09 !                 H7T                        H7Z     
GROUP                  !        
ATOM C34  CTL2   -0.18 !        
ATOM H4X  HAL2    0.09 !        
ATOM H4Y  HAL2    0.09 !        
GROUP                  !        
ATOM C35  CTL2   -0.18 !        
ATOM H5X  HAL2    0.09 !        
ATOM H5Y  HAL2    0.09 !        
GROUP                  !        
ATOM C36  CTL2   -0.18 !        
ATOM H6X  HAL2    0.09 !        
ATOM H6Y  HAL2    0.09 !        
GROUP                  !        
ATOM C37  CTL3   -0.27 !        
ATOM H7X  HAL3    0.09 !        
ATOM H7Y  HAL3    0.09 !         
ATOM H7Z  HAL3    0.09 !         
GROUP                   ! 
ATOM CG   CG2R61   0.000!
ATOM CD1  CG2R61  -0.115!
ATOM HD1  HGR61    0.115!
ATOM CD2  CG2R61  -0.115!
ATOM HD2  HGR61    0.115!
ATOM CE1  CG2R61  -0.115!
ATOM HE1  HGR61    0.115!
ATOM CE2  CG2R61  -0.115!
ATOM HE2  HGR61    0.115!
ATOM CZ   CG2R61  -0.115!
ATOM HZ   HGR61    0.115!

BOND  N    C13       N    C14       N    O1
BOND  C13  H13A      C13  H13B      C13  H13C
BOND  C14  H14A      C14  H14B      C14  H14C
BOND  N    C1
BOND  C1   H11       C1    H12      C1     C2
BOND  C2   H21       C2    H22      C2     C3
BOND  C3   H31       C3    H32      C3     NF
BOND  NF   HNF       NF    C1F      
BOND  C1F  C22
DOUBLE  C1F  OF
BOND  C22  H2R       C22  H2S       C22  C23
BOND  C23  CG        C23  C34       C23  C24
BOND  C24  H4R       C24  H4S       C24  C25
BOND  C25  H5R       C25  H5S       C25  C26
BOND  C26  H6R       C26  H6S       C26  C27
BOND  C27  H7R       C27  H7S       C27  H7T
BOND  C34  H4X       C34  H4Y       C34  C35
BOND  C35  H5X       C35  H5Y       C35  C36
BOND  C36  H6X       C36  H6Y       C36  C37
BOND  C37  H7X       C37  H7Y       C37  H7Z
BOND CD1 CG  CD2 CG  CE1 CD1
BOND CE2 CD2 CZ  CE1 CZ CE2
BOND CD1 HD1 CD2 HD2 CE1 HE1 CE2 HE2 CZ  HZ

IC O1     C1     *N      C13    1.3708  112.44 -124.22  110.47   1.5727
IC C13    C1     *N      C14    1.5727  110.47 -118.50  110.61   1.4817
IC C1     N      C13     H13A   1.4914  110.47  -47.34  109.94   1.0412
IC H13A   N      *C13    H13B   1.0412  109.94 -121.31  104.66   1.0636
IC H13A   N      *C13    H13C   1.0412  109.94  120.72  110.94   1.0651
IC C1     N      C14     H14A   1.4914  110.61 -178.85  105.60   1.0740
IC H14A   N      *C14    H14B   1.0740  105.60 -118.54  109.76   1.0640
IC H14A   N      *C14    H14C   1.0740  105.60  123.33  107.49   1.0522
IC C13    N      C1      C2     1.5727  110.47  161.99  114.01   1.5373
IC C2     N      *C1     H11    1.5373  114.01 -131.98  116.20   1.0729
IC H11    N      *C1     H12    1.0729  116.20 -110.09  105.74   1.0817
IC N      C1     C2      C3     1.4914  114.01 -179.48  117.09   1.5479
IC C3     C1     *C2     H21    1.5479  117.09 -115.71  104.99   1.1594
IC H21    C1     *C2     H22    1.1594  104.99 -123.51  111.85   1.0769
IC C1     C2     C3      NF     1.5373  117.09 -177.47  108.52   1.4726
IC C1F    C3     *NF     HNF    1.3589  116.64 -175.47  118.78   1.0376
IC NF     C2     *C3     H31    1.4726  108.52 -119.75  110.46   1.0903
IC H31    C2     *C3     H32    1.0903  110.46 -123.27  105.72   1.1264
IC C2     C3     NF      C1F    1.5479  108.52 -179.95  116.64   1.3589
IC C3     NF     C1F     C22    1.4726  116.64 -175.11  121.50   1.5537
IC C3     NF     *C1F    OF     2.4103   33.10   -1.04  117.60   1.2413
IC NF     C1F    C22     C23    1.3589  121.50 -152.40  112.97   1.5937
IC OF     C1F    C22     C23    1.2413  120.63   33.71  112.97   1.5937
IC C23    C1F    *C22    H2R    1.5937  112.97 -116.94  105.59   1.1028
IC H2R    C1F    *C22    H2S    1.1028  105.59 -115.03  112.07   1.0922
IC C1F    C22    C23     C24    1.5537  112.97 -161.54  108.21   1.5442
IC C24    C22    *C23    CG     1.5442  108.21 -130.01  114.81   1.5000
IC CG     C22    *C23    C34    1.5000  114.81 -117.59  106.95   1.5134
IC C22    C23    C24     C25    1.5937  108.21 -161.66  111.30   1.5460
IC C25    C23    *C24    H4R    1.5460  111.30 -115.85  115.65   1.0900
IC H4R    C23    *C24    H4S    1.0900  115.65 -122.96  105.35   1.0983
IC C23    C24    C25     C26    1.5442  111.30 -163.99  110.83   1.5542
IC C26    C24    *C25    H5R    1.5542  110.83 -127.42  114.48   1.1579
IC H5R    C24    *C25    H5S    1.1579  114.48 -115.76  104.54   1.0627
IC C24    C25    C26     C27    1.5460  110.83 -171.70  111.15   1.4891
IC C27    C25    *C26    H6R    1.4891  111.15 -126.40  114.37   1.0883
IC H6R    C25    *C26    H6S    1.0883  114.37 -120.32  108.88   1.1030
IC C25    C26    C27     H7R   1.5403  115.53   46.09  109.39   1.1298
IC H7R    C26    *C27     H7S   1.1298  109.39 -115.30  106.55   1.1012
IC H7R    C26    *C27     H7T   1.1298  109.39  122.31  105.37   1.0710
IC C22    C23    C34     C35    1.5937  108.21 -161.66  111.30   1.5460
IC C25    C23    *C34    H4X    1.5460  111.30 -115.85  115.65   1.0900
IC H4X    C23    *C34    H4Y    1.0900  115.65 -122.96  105.35   1.0983
IC C23    C34    C35     C36    1.5442  111.30 -163.99  110.83   1.5542
IC C36    C34    *C35    H5X    1.5542  110.83 -127.42  114.48   1.1579
IC H5X    C34    *C35    H5Y    1.1579  114.48 -115.76  104.54   1.0627
IC C34    C35    C36     C37    1.5460  110.83 -171.70  111.15   1.4891
IC C37    C35    *C36    H6X    1.4891  111.15 -126.40  114.37   1.0883
IC H6X    C35    *C36    H6Y    1.0883  114.37 -120.32  108.88   1.1030
IC C35    C36    C37     H7X   1.5403  115.53   46.09  109.39   1.1298
IC H7X    C36    *C37     H7Y   1.1298  109.39 -115.30  106.55   1.1012
IC H7X    C36    *C37     H7Z   1.1298  109.39  122.31  105.37   1.0710
IC CG     CD1    CE1     CZ     1.4226  120.23   -0.46  121.28   1.3780
IC CD1    CE1    CZ      CE2    1.3980  121.28   -5.02  120.10   1.3532
IC CE1    CZ     CE2     CD2    1.3780  120.10   -2.24  119.87   1.4214
IC CD1    CD2    *CG     C23    1.4226  115.53 -167.38  120.31   1.5635
IC CD2    CG     C23     C22    1.4204  120.31   70.06  104.41   1.5697
IC CG     C23    C22     C1F    1.5635  104.41   79.25  120.59   1.4893
IC CE1    CG     *CD1    HD1    1.3980  120.23 -179.55  123.99   1.0820
IC CE2    CG     *CD2    HD2    1.4214  120.31 -170.20  124.31   1.1025
IC CZ     CD1    *CE1    HE1    1.3780  121.28 -174.75  124.07   1.0461
IC CZ     CD2    *CE2    HE2    1.3532  119.87  174.07  122.05   1.0573
IC CE1    CE2    *CZ     HZ     1.3780  120.10 -175.69  120.36   1.0735
IC CG     C22    *C23    C24    1.5635  104.41  119.21  106.26   1.6131
IC C23    CG     CD1     CE1    1.5635  122.87  179.51  120.23   1.3980
IC CE1    CG     *CD1    HD1    1.3980  120.23 -179.55  123.99   1.0820

RESI TRPAOP       1.00 !((3-(3 Butyl-3-Phenylheptanamido)-N,N-Dimethylpropan-1-Amine Oxide)) protonated
                       !
GROUP                  !                H14B
ATOM N    NTL    -0.53 !                  |
ATOM C13  CTL5   -0.35 !            H14A-C14-H14C
ATOM H13A HL      0.25 !                  |
ATOM H13B HL      0.25 !          H13B    |
ATOM H13C HL      0.25 !            |     | (+)
ATOM C14  CTL5   -0.35 !      H13A-C13----N------O1--HO1
ATOM H14A HL      0.25 !            |     |
ATOM H14B HL      0.25 !          H13C    |
ATOM H14C HL      0.25 !                  |
ATOM O1   OHL    -0.17 !                  |
ATOM HO1  HOL     0.50 !                  |
ATOM C1   CTL2   -0.10 !                  |
ATOM H11  HL      0.25 !                  |
ATOM H12  HL      0.25 !                  |
GROUP                                H11-C1-H12
ATOM C2   CTL2   -0.18 !                  |
ATOM H21  HAL2    0.09 !                  |
ATOM H22  HAL2    0.09 !             H21-C2-H22
GROUP                  !                  |
ATOM C3   CTL2    0.25 !                  |
ATOM H31  HAL2    0.05 !                  |
ATOM H32  HAL2    0.05 !             H31-C3-H32
ATOM NF   NHL    -0.70 !                  |
ATOM HNF  H       0.35 !                  |
GROUP                  !                  NF--HNF 
ATOM C1F  C       0.55 !                  | 
ATOM OF   O      -0.60 !                  C1F=OF
ATOM C22  CTL2   -0.07 !                  |
ATOM H2R  HAL2    0.06 !           H2R---C22---H2S
ATOM H2S  HAL2    0.06 !                  |
GROUP                  !         
ATOM C23  CC301  -0.00 !       Phenyl----C23--------------------------
GROUP                  !                                              |                
ATOM C24  CTL2   -0.18 !                  |                           |               
ATOM H4R  HAL2    0.09 !           H4R---C24---H4S             H4X---C34---H4Y      
ATOM H4S  HAL2    0.09 !                  |                           |             
GROUP                  !                                                                 
ATOM C25  CTL2   -0.18 !                  |                           |                   
ATOM H5R  HAL2    0.09 !           H5R---C25---H5S             H5X---C35---H5Y        
ATOM H5S  HAL2    0.09 !                  |                           |          
GROUP                  !                                                      
ATOM C26  CTL2   -0.18 !                  |                           |       
ATOM H6R  HAL2    0.09 !           H6R---C26---H6S             H6X---C36---H6Y
ATOM H6S  HAL2    0.09 !                  |                           |            
GROUP                  !                                                      
ATOM C27  CTL3   -0.27 !                  |                           |       
ATOM H7R  HAL3    0.09 !           H7R---C27---H7S             H7X---C37---H7Y  
ATOM H7S  HAL3    0.09 !                  |                           |        
ATOM H7T  HAL3    0.09 !                 H7T                        H7Z     
GROUP                  !        
ATOM C34  CTL2   -0.18 !        
ATOM H4X  HAL2    0.09 !        
ATOM H4Y  HAL2    0.09 !        
GROUP                  !        
ATOM C35  CTL2   -0.18 !        
ATOM H5X  HAL2    0.09 !        
ATOM H5Y  HAL2    0.09 !        
GROUP                  !        
ATOM C36  CTL2   -0.18 !        
ATOM H6X  HAL2    0.09 !        
ATOM H6Y  HAL2    0.09 !        
GROUP                  !        
ATOM C37  CTL3   -0.27 !        
ATOM H7X  HAL3    0.09 !        
ATOM H7Y  HAL3    0.09 !         
ATOM H7Z  HAL3    0.09 !         
GROUP                   ! 
ATOM CG   CG2R61   0.000!
ATOM CD1  CG2R61  -0.115!
ATOM HD1  HGR61    0.115!
ATOM CD2  CG2R61  -0.115!
ATOM HD2  HGR61    0.115!
ATOM CE1  CG2R61  -0.115!
ATOM HE1  HGR61    0.115!
ATOM CE2  CG2R61  -0.115!
ATOM HE2  HGR61    0.115!
ATOM CZ   CG2R61  -0.115!
ATOM HZ   HGR61    0.115!

BOND  N    C13       N    C14       N    O1
BOND  C13  H13A      C13  H13B      C13  H13C
BOND  C14  H14A      C14  H14B      C14  H14C
BOND  N    C1        O1   HO1
BOND  C1   H11       C1    H12      C1     C2
BOND  C2   H21       C2    H22      C2     C3
BOND  C3   H31       C3    H32      C3     NF
BOND  NF   HNF       NF    C1F      
BOND  C1F  C22
DOUBLE  C1F  OF
BOND  C22  H2R       C22  H2S       C22  C23
BOND  C23  CG        C23  C34       C23  C24
BOND  C24  H4R       C24  H4S       C24  C25
BOND  C25  H5R       C25  H5S       C25  C26
BOND  C26  H6R       C26  H6S       C26  C27
BOND  C27  H7R       C27  H7S       C27  H7T
BOND  C34  H4X       C34  H4Y       C34  C35
BOND  C35  H5X       C35  H5Y       C35  C36
BOND  C36  H6X       C36  H6Y       C36  C37
BOND  C37  H7X       C37  H7Y       C37  H7Z
BOND CD1 CG  CD2 CG  CE1 CD1
BOND CE2 CD2 CZ  CE1 CZ CE2
BOND CD1 HD1 CD2 HD2 CE1 HE1 CE2 HE2 CZ  HZ

IC O1     C1     *N      C13    1.3708  112.44 -124.22  110.47   1.5727
IC C13    C1     *N      C14    1.5727  110.47 -118.50  110.61   1.4817
IC C1     N      O1      HO1    1.4925  111.61  120.00  109.89   1.0935
IC C1     N      C13     H13A   1.4914  110.47  -47.34  109.94   1.0412
IC H13A   N      *C13    H13B   1.0412  109.94 -121.31  104.66   1.0636
IC H13A   N      *C13    H13C   1.0412  109.94  120.72  110.94   1.0651
IC C1     N      C14     H14A   1.4914  110.61 -178.85  105.60   1.0740
IC H14A   N      *C14    H14B   1.0740  105.60 -118.54  109.76   1.0640
IC H14A   N      *C14    H14C   1.0740  105.60  123.33  107.49   1.0522
IC C13    N      C1      C2     1.5727  110.47  161.99  114.01   1.5373
IC C2     N      *C1     H11    1.5373  114.01 -131.98  116.20   1.0729
IC H11    N      *C1     H12    1.0729  116.20 -110.09  105.74   1.0817
IC N      C1     C2      C3     1.4914  114.01 -179.48  117.09   1.5479
IC C3     C1     *C2     H21    1.5479  117.09 -115.71  104.99   1.1594
IC H21    C1     *C2     H22    1.1594  104.99 -123.51  111.85   1.0769
IC C1     C2     C3      NF     1.5373  117.09 -177.47  108.52   1.4726
IC C1F    C3     *NF     HNF    1.3589  116.64 -175.47  118.78   1.0376
IC NF     C2     *C3     H31    1.4726  108.52 -119.75  110.46   1.0903
IC H31    C2     *C3     H32    1.0903  110.46 -123.27  105.72   1.1264
IC C2     C3     NF      C1F    1.5479  108.52 -179.95  116.64   1.3589
IC C3     NF     C1F     C22    1.4726  116.64 -175.11  121.50   1.5537
IC C3     NF     *C1F    OF     2.4103   33.10   -1.04  117.60   1.2413
IC NF     C1F    C22     C23    1.3589  121.50 -152.40  112.97   1.5937
IC OF     C1F    C22     C23    1.2413  120.63   33.71  112.97   1.5937
IC C23    C1F    *C22    H2R    1.5937  112.97 -116.94  105.59   1.1028
IC H2R    C1F    *C22    H2S    1.1028  105.59 -115.03  112.07   1.0922
IC C1F    C22    C23     C24    1.5537  112.97 -161.54  108.21   1.5442
IC C24    C22    *C23    CG     1.5442  108.21 -130.01  114.81   1.5000
IC CG     C22    *C23    C34    1.5000  114.81 -117.59  106.95   1.5134
IC C22    C23    C24     C25    1.5937  108.21 -161.66  111.30   1.5460
IC C25    C23    *C24    H4R    1.5460  111.30 -115.85  115.65   1.0900
IC H4R    C23    *C24    H4S    1.0900  115.65 -122.96  105.35   1.0983
IC C23    C24    C25     C26    1.5442  111.30 -163.99  110.83   1.5542
IC C26    C24    *C25    H5R    1.5542  110.83 -127.42  114.48   1.1579
IC H5R    C24    *C25    H5S    1.1579  114.48 -115.76  104.54   1.0627
IC C24    C25    C26     C27    1.5460  110.83 -171.70  111.15   1.4891
IC C27    C25    *C26    H6R    1.4891  111.15 -126.40  114.37   1.0883
IC H6R    C25    *C26    H6S    1.0883  114.37 -120.32  108.88   1.1030
IC C25    C26    C27     H7R   1.5403  115.53   46.09  109.39   1.1298
IC H7R    C26    *C27     H7S   1.1298  109.39 -115.30  106.55   1.1012
IC H7R    C26    *C27     H7T   1.1298  109.39  122.31  105.37   1.0710
IC C22    C23    C34     C35    1.5937  108.21 -161.66  111.30   1.5460
IC C25    C23    *C34    H4X    1.5460  111.30 -115.85  115.65   1.0900
IC H4X    C23    *C34    H4Y    1.0900  115.65 -122.96  105.35   1.0983
IC C23    C34    C35     C36    1.5442  111.30 -163.99  110.83   1.5542
IC C36    C34    *C35    H5X    1.5542  110.83 -127.42  114.48   1.1579
IC H5X    C34    *C35    H5Y    1.1579  114.48 -115.76  104.54   1.0627
IC C34    C35    C36     C37    1.5460  110.83 -171.70  111.15   1.4891
IC C37    C35    *C36    H6X    1.4891  111.15 -126.40  114.37   1.0883
IC H6X    C35    *C36    H6Y    1.0883  114.37 -120.32  108.88   1.1030
IC C35    C36    C37     H7X   1.5403  115.53   46.09  109.39   1.1298
IC H7X    C36    *C37     H7Y   1.1298  109.39 -115.30  106.55   1.1012
IC H7X    C36    *C37     H7Z   1.1298  109.39  122.31  105.37   1.0710
IC CG     CD1    CE1     CZ     1.4226  120.23   -0.46  121.28   1.3780
IC CD1    CE1    CZ      CE2    1.3980  121.28   -5.02  120.10   1.3532
IC CE1    CZ     CE2     CD2    1.3780  120.10   -2.24  119.87   1.4214
IC CD1    CD2    *CG     C23    1.4226  115.53 -167.38  120.31   1.5635
IC CD2    CG     C23     C22    1.4204  120.31   70.06  104.41   1.5697
IC CG     C23    C22     C1F    1.5635  104.41   79.25  120.59   1.4893
IC CE1    CG     *CD1    HD1    1.3980  120.23 -179.55  123.99   1.0820
IC CE2    CG     *CD2    HD2    1.4214  120.31 -170.20  124.31   1.1025
IC CZ     CD1    *CE1    HE1    1.3780  121.28 -174.75  124.07   1.0461
IC CZ     CD2    *CE2    HE2    1.3532  119.87  174.07  122.05   1.0573
IC CE1    CE2    *CZ     HZ     1.3780  120.10 -175.69  120.36   1.0735
IC CG     C22    *C23    C24    1.5635  104.41  119.21  106.26   1.6131
IC C23    CG     CD1     CE1    1.5635  122.87  179.51  120.23   1.3980
IC CE1    CG     *CD1    HD1    1.3980  120.23 -179.55  123.99   1.0820


RESI DDMG        0.00 ! n-Decyl-N,N-Dimethylglycine

GROUP                  !                H14B
ATOM N    NTL    -0.60 !                  |
ATOM C13  CTL5   -0.35 !            H14A-C14-H14C
ATOM H13A HL      0.25 !                  |
ATOM H13B HL      0.25 !          H13B    |      H15A    OT2
ATOM H13C HL      0.25 !            |     | (+)  |      //
ATOM C14  CTL5   -0.35 !      H13A-C13----N------C15----CT--OT1 (-)
ATOM H14A HL      0.25 !            |     |      |
ATOM H14B HL      0.25 !          H13C    |      H15B
ATOM H14C HL      0.25 !                  |
ATOM C15  CTL2   -0.10 !                  |
ATOM H15A HL      0.25 !                  |    alpha6
ATOM H15B HL      0.25 !                  |
ATOM CT   CC      0.34 !                  |
ATOM OT1  OC     -0.67 !                  |
ATOM OT2  OC     -0.67 !                  |
ATOM C1   CTL2   -0.10 !                  |
ATOM H11  HL      0.25 !                  |
ATOM H12  HL      0.25 !                  |
GROUP                                H11-C1-H12
ATOM C2   CTL2   -0.18 !                  |
ATOM H21  HAL2    0.09 !                  |
ATOM H22  HAL2    0.09 !             H21-C2-H22
GROUP                  !                  |
ATOM C3   CTL2   -0.18 !                  |
ATOM H31  HAL2    0.09 !                  |
ATOM H32  HAL2    0.09 !             H31-C3-H32
GROUP                  !                  |
ATOM C4   CTL2   -0.18 !                  |
ATOM H41  HAL2    0.09 !                  |
ATOM H42  HAL2    0.09 !             H41-C4-H42
GROUP                  !                  |
ATOM C5   CTL2   -0.18 !                  |
ATOM H51  HAL2    0.09 !                  |
ATOM H52  HAL2    0.09 !             H51-C5-H52
GROUP                  !                  |
ATOM C6   CTL2   -0.18 !                  |
ATOM H61  HAL2    0.09 !                  |
ATOM H62  HAL2    0.09 !             H61-C6-H62
GROUP                  !                  |
ATOM C7   CTL2   -0.18 !                  |
ATOM H71  HAL2    0.09 !                  |
ATOM H72  HAL2    0.09 !             H71-C7-H72
GROUP                  !                  |
ATOM C8   CTL2   -0.18 !                  |
ATOM H81  HAL2    0.09 !                  |
ATOM H82  HAL2    0.09 !             H81-C8-H82
GROUP                  !                  |
ATOM C9   CTL2   -0.18 !                  |
ATOM H91  HAL2    0.09 !                  |
ATOM H92  HAL2    0.09 !             H91-C9-H92
GROUP                  !                  |
ATOM C10  CTL3   -0.27 !                  |
ATOM H101 HAL3    0.09 !                  |
ATOM H102 HAL3    0.09 !            H101-C10-H102
ATOM H103 HAL3    0.09 !                  |
                       !                H103

BOND  N    C13       N    C14       N    C15
BOND  C13  H13A      C13  H13B      C13  H13C
BOND  C14  H14A      C14  H14B      C14  H14C
BOND  C15  H15A      C15  H15B      C15  CT
DOUBLE  CT  OT2
BOND  CT    OT1      N    C1
BOND  C1   H11       C1    H12      C1     C2
BOND  C2   H21       C2    H22      C2     C3
BOND  C3   H31       C3    H32      C3     C4
BOND  C4   H41       C4    H42      C4     C5
BOND  C5   H51       C5    H52      C5     C6
BOND  C6   H61       C6    H62      C6     C7
BOND  C7   H71       C7    H72      C7     C8
BOND  C8   H81       C8    H82      C8     C9
BOND  C9   H91       C9    H92      C9     C10
BOND  C10  H101      C10   H102     C10    H103

!IC table from IC generated, minimized geometry
IC  C15    C1    *N      C13        1.4521  111.61 -120.62  110.85   1.4521
IC  C13    C1    *N      C14        1.4521  110.85 -116.04  109.89   1.4859
IC  C1     N     C13     H13A       1.4925  110.85  -60.70  117.14   1.0735
IC  H13A   N     *C13    H13B       1.0735  117.14 -130.24  110.44   1.0663
IC  H13A   N     *C13    H13C       1.0735  117.14  125.10  109.10   1.0899
IC  C1     N     C14     H14A       1.4925  109.89 -169.24  111.83   1.1168
IC  H14A   N     *C14    H14B       1.1168  111.83 -121.98  109.73   1.1273
IC  H14A   N     *C14    H14C       1.1168  111.83  109.13  110.55   1.0390
IC  C1     N     C15     H15A       1.4925  110.85  -60.70  117.14   1.0735
IC  H15A   N     *C15    H15B       1.0735  117.14 -130.24  110.44   1.0663
IC  H15A   N     *C15    CT         1.0735  117.14  125.10  109.10   1.5299
IC  C13    N     C1      C2         1.4521  110.85  171.58  119.99   1.5211
IC  C2     N     *C1     H11        1.5211  119.99 -132.71  110.94   1.0325
IC  H11    N     *C1     H12        1.0325  110.94 -112.99  105.45   1.0998
IC  N      C1    C2      C3         1.4925  119.99  164.07  109.61   1.5114
IC  C3     C1    *C2     H21        1.5114  109.61 -129.65  113.01   1.0922
IC  H21    C1    *C2     H22        1.0922  113.01 -111.60  103.85   1.0611
IC  C1     C2    C3      C4         1.5211  109.61 -159.08  114.83   1.4865
IC  C4     C2    *C3     H31        1.4865  114.83 -113.46  103.08   1.0869
IC  H31    C2    *C3     H32        1.0869  103.08 -121.19  108.26   1.1438
IC  C2     C3    C4      C5         1.5114  114.83 -158.01  107.70   1.5337
IC  C5     C3    *C4     H41        1.5337  107.70 -129.01  113.61   1.1051
IC  H41    C3    *C4     H42        1.1051  113.61 -121.47  106.92   1.1106
IC  C3     C4    C5      C6         1.4865  107.70  164.65  110.69   1.5691
IC  C6     C4    *C5     H51        1.5691  110.69 -129.22  113.22   1.1253
IC  H51    C4    *C5     H52        1.1253  113.22 -116.37  109.15   1.1351
IC  C4     C5    C6      C7         1.5337  110.69  177.90  115.21   1.5696
IC  C7     C5    *C6     H61        1.5696  115.21 -124.65  107.54   1.0916
IC  H61    C5    *C6     H62        1.0916  107.54 -115.24  105.26   1.1063
IC  C5     C6    C7      C8         1.5691  115.21 -177.34  115.30   1.5309
IC  C8     C6    *C7     H71        1.5309  115.30 -128.68  111.52   1.1128
IC  H71    C6    *C7     H72        1.1128  111.52 -112.24  105.11   1.0901
IC  C6     C7    C8      C9         1.5696  115.30  178.45  114.90   1.4708
IC  C9     C7    *C8     H81        1.4708  114.90 -118.65  110.89   1.1518
IC  H81    C7    *C8     H82        1.1518  110.89 -117.09  110.07   1.0910
IC  C7     C8    C9      C10        1.5309  114.90 -171.19  111.66   1.5480
IC  C10    C8    *C9     H91        1.5480  111.66 -114.14  109.25   1.1878
IC  H91    C8    *C9     H92        1.1878  109.25 -129.26  109.74   1.1015
IC  C8     C9    C10     H101       1.4708  111.66 -172.69  109.72   1.0914
IC  H101   C9    *C10    H102       1.0914  109.72 -125.32  110.52   1.0907
IC  H101   C9    *C10    H103       1.0907  110.52 -117.57  109.48   1.1371
IC  N      C15    CT      OT1       1.4925  119.99  164.07  109.61   1.2114
IC  N      C15    CT      OT2       1.4925  119.99  120.07  109.61   1.2114

RESI DOMG        0.00 ! n-Dodecyl-N,N-Dimethylglycine

GROUP                  !                H14B
ATOM N    NTL    -0.60 !                  |
ATOM C13  CTL5   -0.35 !            H14A-C14-H14C
ATOM H13A HL      0.25 !                  |
ATOM H13B HL      0.25 !          H13B    |      H15A    OT2
ATOM H13C HL      0.25 !            |     | (+)  |      //
ATOM C14  CTL5   -0.35 !      H13A-C13----N------C15----CT--OT1 (-)
ATOM H14A HL      0.25 !            |     |      |
ATOM H14B HL      0.25 !          H13C    |      H15B
ATOM H14C HL      0.25 !                  |
ATOM C15  CTL2   -0.10 !                  |
ATOM H15A HL      0.25 !                  |    alpha6
ATOM H15B HL      0.25 !                  |
ATOM CT   CC      0.34 !                  |
ATOM OT1  OC     -0.67 !                  |
ATOM OT2  OC     -0.67 !                  |
ATOM C1   CTL2   -0.10 !                  |
ATOM H11  HL      0.25 !                  |
ATOM H12  HL      0.25 !                  |
GROUP                                H11-C1-H12
ATOM C2   CTL2   -0.18 !                  |
ATOM H21  HAL2    0.09 !                  |
ATOM H22  HAL2    0.09 !             H21-C2-H22
GROUP                  !                  |
ATOM C3   CTL2   -0.18 !                  |
ATOM H31  HAL2    0.09 !                  |
ATOM H32  HAL2    0.09 !             H31-C3-H32
GROUP                  !                  |
ATOM C4   CTL2   -0.18 !                  |
ATOM H41  HAL2    0.09 !                  |
ATOM H42  HAL2    0.09 !             H41-C4-H42
GROUP                  !                  |
ATOM C5   CTL2   -0.18 !                  |
ATOM H51  HAL2    0.09 !                  |
ATOM H52  HAL2    0.09 !             H51-C5-H52
GROUP                  !                  |
ATOM C6   CTL2   -0.18 !                  |
ATOM H61  HAL2    0.09 !                  |
ATOM H62  HAL2    0.09 !             H61-C6-H62
GROUP                  !                  |
ATOM C7   CTL2   -0.18 !                  |
ATOM H71  HAL2    0.09 !                  |
ATOM H72  HAL2    0.09 !             H71-C7-H72
GROUP                  !                  |
ATOM C8   CTL2   -0.18 !                  |
ATOM H81  HAL2    0.09 !                  |
ATOM H82  HAL2    0.09 !             H81-C8-H82
GROUP                  !                  |
ATOM C9   CTL2   -0.18 !                  |
ATOM H91  HAL2    0.09 !                  |
ATOM H92  HAL2    0.09 !             H91-C9-H92
GROUP                  !                  |
ATOM C10  CTL2   -0.18 !                  |
ATOM H101 HAL2    0.09 !                  |
ATOM H102 HAL2    0.09 !            H101-C10-H102
GROUP                  !                  |
ATOM C11   CTL2  -0.18 !                  |
ATOM H111  HAL2   0.09 !                  |
ATOM H112  HAL2   0.09 !            H111-C11-H112
GROUP                  !                  |
ATOM C12  CTL3   -0.27 !                  |
ATOM H121 HAL3    0.09 !                  |
ATOM H122 HAL3    0.09 !            H121-C12-H122
ATOM H123 HAL3    0.09 !                  |
                       !                H123

BOND  N    C13       N    C14       N    C15
BOND  C13  H13A      C13  H13B      C13  H13C
BOND  C14  H14A      C14  H14B      C14  H14C
BOND  C15  H15A      C15  H15B      C15  CT
DOUBLE  CT  OT2
BOND  CT    OT1      N    C1
BOND  C1   H11       C1    H12      C1     C2
BOND  C2   H21       C2    H22      C2     C3
BOND  C3   H31       C3    H32      C3     C4
BOND  C4   H41       C4    H42      C4     C5
BOND  C5   H51       C5    H52      C5     C6
BOND  C6   H61       C6    H62      C6     C7
BOND  C7   H71       C7    H72      C7     C8
BOND  C8   H81       C8    H82      C8     C9
BOND  C9   H91       C9    H92      C9     C10
BOND  C10  H101      C10   H102     C10    C11
BOND  C11  H111      C11   H112     C11    C12
BOND  C12  H121      C12   H122     C12    H123

!IC table from IC generated, minimized geometry
IC  C15    C1    *N      C13        1.4521  111.61 -120.62  110.85   1.4521
IC  C13    C1    *N      C14        1.4521  110.85 -116.04  109.89   1.4859
IC  C1     N     C13     H13A       1.4925  110.85  -60.70  117.14   1.0735
IC  H13A   N     *C13    H13B       1.0735  117.14 -130.24  110.44   1.0663
IC  H13A   N     *C13    H13C       1.0735  117.14  125.10  109.10   1.0899
IC  C1     N     C14     H14A       1.4925  109.89 -169.24  111.83   1.1168
IC  H14A   N     *C14    H14B       1.1168  111.83 -121.98  109.73   1.1273
IC  H14A   N     *C14    H14C       1.1168  111.83  109.13  110.55   1.0390
IC  C1     N     C15     H15A       1.4925  110.85  -60.70  117.14   1.0735
IC  H15A   N     *C15    H15B       1.0735  117.14 -130.24  110.44   1.0663
IC  H15A   N     *C15    CT         1.0735  117.14  125.10  109.10   1.5299
IC  C13    N     C1      C2         1.4521  110.85  171.58  119.99   1.5211
IC  C2     N     *C1     H11        1.5211  119.99 -132.71  110.94   1.0325
IC  H11    N     *C1     H12        1.0325  110.94 -112.99  105.45   1.0998
IC  N      C1    C2      C3         1.4925  119.99  164.07  109.61   1.5114
IC  C3     C1    *C2     H21        1.5114  109.61 -129.65  113.01   1.0922
IC  H21    C1    *C2     H22        1.0922  113.01 -111.60  103.85   1.0611
IC  C1     C2    C3      C4         1.5211  109.61 -159.08  114.83   1.4865
IC  C4     C2    *C3     H31        1.4865  114.83 -113.46  103.08   1.0869
IC  H31    C2    *C3     H32        1.0869  103.08 -121.19  108.26   1.1438
IC  C2     C3    C4      C5         1.5114  114.83 -158.01  107.70   1.5337
IC  C5     C3    *C4     H41        1.5337  107.70 -129.01  113.61   1.1051
IC  H41    C3    *C4     H42        1.1051  113.61 -121.47  106.92   1.1106
IC  C3     C4    C5      C6         1.4865  107.70  164.65  110.69   1.5691
IC  C6     C4    *C5     H51        1.5691  110.69 -129.22  113.22   1.1253
IC  H51    C4    *C5     H52        1.1253  113.22 -116.37  109.15   1.1351
IC  C4     C5    C6      C7         1.5337  110.69  177.90  115.21   1.5696
IC  C7     C5    *C6     H61        1.5696  115.21 -124.65  107.54   1.0916
IC  H61    C5    *C6     H62        1.0916  107.54 -115.24  105.26   1.1063
IC  C5     C6    C7      C8         1.5691  115.21 -177.34  115.30   1.5309
IC  C8     C6    *C7     H71        1.5309  115.30 -128.68  111.52   1.1128
IC  H71    C6    *C7     H72        1.1128  111.52 -112.24  105.11   1.0901
IC  C6     C7    C8      C9         1.5696  115.30  178.45  114.90   1.4708
IC  C9     C7    *C8     H81        1.4708  114.90 -118.65  110.89   1.1518
IC  H81    C7    *C8     H82        1.1518  110.89 -117.09  110.07   1.0910
IC  C7     C8    C9      C10        1.5309  114.90 -171.19  111.66   1.5480
IC  C10    C8    *C9     H91        1.5480  111.66 -114.14  109.25   1.1878
IC  H91    C8    *C9     H92        1.1878  109.25 -129.26  109.74   1.1015
IC  C8     C9    C10      C11        1.5309  114.90 -171.19  111.66   1.5480
IC  C11    C9    *C10     H101        1.5480  111.66 -114.14  109.25   1.1878
IC  H101    C9    *C10     H102        1.1878  109.25 -129.26  109.74   1.1015
IC  C9     C10    C11      C12        1.5309  114.90 -171.19  111.66   1.5480
IC  C12    C10    *C11     H111        1.5480  111.66 -114.14  109.25   1.1878
IC  H111    C10    *C11     H112        1.1878  109.25 -129.26  109.74   1.1015
IC  C10     C11    C12     H121       1.4708  111.66 -172.69  109.72   1.0914
IC  H121   C11    *C12    H122       1.0914  109.72 -125.32  110.52   1.0907
IC  H121   C11    *C12    H123       1.0907  110.52 -117.57  109.48   1.1371
IC  N      C15    CT      OT1       1.4925  119.99  164.07  109.61   1.2114
IC  N      C15    CT      OT2       1.4925  119.99  120.07  109.61   1.2114

RESI DDAO        0.00 ! n-Decyl-N,N-dimethylamine-N-oxide

GROUP                  !                H14B
ATOM N    NTL    -0.83 !                  |
ATOM C13  CTL5   -0.35 !            H14A-C14-H14C
ATOM H13A HL      0.25 !                  |
ATOM H13B HL      0.25 !          H13B    |
ATOM H13C HL      0.25 !            |     | (+)
ATOM C14  CTL5   -0.35 !      H13A-C13----N------O1 (-)
ATOM H14A HL      0.25 !            |     |
ATOM H14B HL      0.25 !          H13C    |
ATOM H14C HL      0.25 !                  |
ATOM O1   O2L    -0.37 !                  |
ATOM C1   CTL2   -0.10 !                  |
ATOM H11  HL      0.25 !                  |
ATOM H12  HL      0.25 !                  |
GROUP                                H11-C1-H12
ATOM C2   CTL2   -0.18 !                  |
ATOM H21  HAL2    0.09 !                  |
ATOM H22  HAL2    0.09 !             H21-C2-H22
GROUP                  !                  |
ATOM C3   CTL2   -0.18 !                  |
ATOM H31  HAL2    0.09 !                  |
ATOM H32  HAL2    0.09 !             H31-C3-H32
GROUP                  !                  |
ATOM C4   CTL2   -0.18 !                  |
ATOM H41  HAL2    0.09 !                  |
ATOM H42  HAL2    0.09 !             H41-C4-H42
GROUP                  !                  |
ATOM C5   CTL2   -0.18 !                  |
ATOM H51  HAL2    0.09 !                  |
ATOM H52  HAL2    0.09 !             H51-C5-H52
GROUP                  !                  |
ATOM C6   CTL2   -0.18 !                  |
ATOM H61  HAL2    0.09 !                  |
ATOM H62  HAL2    0.09 !             H61-C6-H62
GROUP                  !                  |
ATOM C7   CTL2   -0.18 !                  |
ATOM H71  HAL2    0.09 !                  |
ATOM H72  HAL2    0.09 !             H71-C7-H72
GROUP                  !                  |
ATOM C8   CTL2   -0.18 !                  |
ATOM H81  HAL2    0.09 !                  |
ATOM H82  HAL2    0.09 !             H81-C8-H82
GROUP                  !                  |
ATOM C9   CTL2   -0.18 !                  |
ATOM H91  HAL2    0.09 !                  |
ATOM H92  HAL2    0.09 !             H91-C9-H92
GROUP                  !                  |
ATOM C10  CTL3   -0.27 !                  |
ATOM H101 HAL3    0.09 !                  |
ATOM H102 HAL3    0.09 !            H101-C10-H102
ATOM H103 HAL3    0.09 !                  |
                       !                H103


BOND  N    C13       N    C14       N    O1
BOND  C13  H13A      C13  H13B      C13  H13C
BOND  C14  H14A      C14  H14B      C14  H14C
BOND  N    C1
BOND  C1   H11       C1    H12      C1     C2
BOND  C2   H21       C2    H22      C2     C3
BOND  C3   H31       C3    H32      C3     C4
BOND  C4   H41       C4    H42      C4     C5
BOND  C5   H51       C5    H52      C5     C6
BOND  C6   H61       C6    H62      C6     C7
BOND  C7   H71       C7    H72      C7     C8
BOND  C8   H81       C8    H82      C8     C9
BOND  C9   H91       C9    H92      C9     C10
BOND  C10  H101      C10   H102     C10    H103


!IC table from IC generated, minimized geometry
IC  O1     C1    *N      C13        1.3521  111.61 -120.62  110.85   1.4521
IC  C13    C1    *N      C14        1.4521  110.85 -116.04  109.89   1.4859
IC  C1     N     C13     H13A       1.4925  110.85  -60.70  117.14   1.0735
IC  H13A   N     *C13    H13B       1.0735  117.14 -130.24  110.44   1.0663
IC  H13A   N     *C13    H13C       1.0735  117.14  125.10  109.10   1.0899
IC  C1     N     C14     H14A       1.4925  109.89 -169.24  111.83   1.1168
IC  H14A   N     *C14    H14B       1.1168  111.83 -121.98  109.73   1.1273
IC  H14A   N     *C14    H14C       1.1168  111.83  109.13  110.55   1.0390
IC  C13    N     C1      C2         1.4521  110.85  171.58  119.99   1.5211
IC  C2     N     *C1     H11        1.5211  119.99 -132.71  110.94   1.0325
IC  H11    N     *C1     H12        1.0325  110.94 -112.99  105.45   1.0998
IC  N      C1    C2      C3         1.4925  119.99  164.07  109.61   1.5114
IC  C3     C1    *C2     H21        1.5114  109.61 -129.65  113.01   1.0922
IC  H21    C1    *C2     H22        1.0922  113.01 -111.60  103.85   1.0611
IC  C1     C2    C3      C4         1.5211  109.61 -159.08  114.83   1.4865
IC  C4     C2    *C3     H31        1.4865  114.83 -113.46  103.08   1.0869
IC  H31    C2    *C3     H32        1.0869  103.08 -121.19  108.26   1.1438
IC  C2     C3    C4      C5         1.5114  114.83 -158.01  107.70   1.5337
IC  C5     C3    *C4     H41        1.5337  107.70 -129.01  113.61   1.1051
IC  H41    C3    *C4     H42        1.1051  113.61 -121.47  106.92   1.1106
IC  C3     C4    C5      C6         1.4865  107.70  164.65  110.69   1.5691
IC  C6     C4    *C5     H51        1.5691  110.69 -129.22  113.22   1.1253
IC  H51    C4    *C5     H52        1.1253  113.22 -116.37  109.15   1.1351
IC  C4     C5    C6      C7         1.5337  110.69  177.90  115.21   1.5696
IC  C7     C5    *C6     H61        1.5696  115.21 -124.65  107.54   1.0916
IC  H61    C5    *C6     H62        1.0916  107.54 -115.24  105.26   1.1063
IC  C5     C6    C7      C8         1.5691  115.21 -177.34  115.30   1.5309
IC  C8     C6    *C7     H71        1.5309  115.30 -128.68  111.52   1.1128
IC  H71    C6    *C7     H72        1.1128  111.52 -112.24  105.11   1.0901
IC  C6     C7    C8      C9         1.5696  115.30  178.45  114.90   1.4708
IC  C9     C7    *C8     H81        1.4708  114.90 -118.65  110.89   1.1518
IC  H81    C7    *C8     H82        1.1518  110.89 -117.09  110.07   1.0910
IC  C7     C8    C9      C10        1.5309  114.90 -171.19  111.66   1.5480
IC  C10    C8    *C9     H91        1.5480  111.66 -114.14  109.25   1.1878
IC  H91    C8    *C9     H92        1.1878  109.25 -129.26  109.74   1.1015
IC  C8     C9    C10     H101       1.4708  111.66 -172.69  109.72   1.0914
IC  H101   C9    *C10    H102       1.0914  109.72 -125.32  110.52   1.0907
IC  H101   C9    *C10    H103       1.0907  110.52 -117.57  109.48   1.1371

RESI DDAOP        1.00 ! n-Decyl-N,N-dimethylamine-N-oxide protonated

GROUP                  !                H14B
ATOM N    NTL    -0.53 !                  |
ATOM C13  CTL5   -0.35 !            H14A-C14-H14C
ATOM H13A HL      0.25 !                  |
ATOM H13B HL      0.25 !          H13B    |
ATOM H13C HL      0.25 !            |     | (+)
ATOM C14  CTL5   -0.35 !      H13A-C13----N------O1--HO1
ATOM H14A HL      0.25 !            |     |
ATOM H14B HL      0.25 !          H13C    |
ATOM H14C HL      0.25 !                  |
ATOM O1   OHL    -0.17 !                  |
ATOM HO1  HOL     0.50 !                  |
ATOM C1   CTL2   -0.10 !                  |
ATOM H11  HL      0.25 !                  |
ATOM H12  HL      0.25 !                  |
GROUP                                H11-C1-H12
ATOM C2   CTL2   -0.18 !                  |
ATOM H21  HAL2    0.09 !                  |
ATOM H22  HAL2    0.09 !             H21-C2-H22
GROUP                  !                  |
ATOM C3   CTL2   -0.18 !                  |
ATOM H31  HAL2    0.09 !                  |
ATOM H32  HAL2    0.09 !             H31-C3-H32
GROUP                  !                  |
ATOM C4   CTL2   -0.18 !                  |
ATOM H41  HAL2    0.09 !                  |
ATOM H42  HAL2    0.09 !             H41-C4-H42
GROUP                  !                  |
ATOM C5   CTL2   -0.18 !                  |
ATOM H51  HAL2    0.09 !                  |
ATOM H52  HAL2    0.09 !             H51-C5-H52
GROUP                  !                  |
ATOM C6   CTL2   -0.18 !                  |
ATOM H61  HAL2    0.09 !                  |
ATOM H62  HAL2    0.09 !             H61-C6-H62
GROUP                  !                  |
ATOM C7   CTL2   -0.18 !                  |
ATOM H71  HAL2    0.09 !                  |
ATOM H72  HAL2    0.09 !             H71-C7-H72
GROUP                  !                  |
ATOM C8   CTL2   -0.18 !                  |
ATOM H81  HAL2    0.09 !                  |
ATOM H82  HAL2    0.09 !             H81-C8-H82
GROUP                  !                  |
ATOM C9   CTL2   -0.18 !                  |
ATOM H91  HAL2    0.09 !                  |
ATOM H92  HAL2    0.09 !             H91-C9-H92
GROUP                  !                  |
ATOM C10  CTL3   -0.27 !                  |
ATOM H101 HAL3    0.09 !                  |
ATOM H102 HAL3    0.09 !            H101-C10-H102
ATOM H103 HAL3    0.09 !                  |
                       !                H103


BOND  N    C13       N    C14       N    O1
BOND  C13  H13A      C13  H13B      C13  H13C
BOND  C14  H14A      C14  H14B      C14  H14C
BOND  N    C1        O1   HO1
BOND  C1   H11       C1    H12      C1     C2
BOND  C2   H21       C2    H22      C2     C3
BOND  C3   H31       C3    H32      C3     C4
BOND  C4   H41       C4    H42      C4     C5
BOND  C5   H51       C5    H52      C5     C6
BOND  C6   H61       C6    H62      C6     C7
BOND  C7   H71       C7    H72      C7     C8
BOND  C8   H81       C8    H82      C8     C9
BOND  C9   H91       C9    H92      C9     C10
BOND  C10  H101      C10   H102     C10    H103


!IC table from IC generated, minimized geometry
IC  O1     C1    *N      C13        1.3521  111.61 -120.62  110.85   1.4521
IC  C13    C1    *N      C14        1.4521  110.85 -116.04  109.89   1.4859
IC  C1     N     O1      HO1        1.4925  111.61  120.00  109.89   1.0935
IC  C1     N     C13     H13A       1.4925  110.85  -60.70  117.14   1.0735
IC  H13A   N     *C13    H13B       1.0735  117.14 -130.24  110.44   1.0663
IC  H13A   N     *C13    H13C       1.0735  117.14  125.10  109.10   1.0899
IC  C1     N     C14     H14A       1.4925  109.89 -169.24  111.83   1.1168
IC  H14A   N     *C14    H14B       1.1168  111.83 -121.98  109.73   1.1273
IC  H14A   N     *C14    H14C       1.1168  111.83  109.13  110.55   1.0390
IC  C13    N     C1      C2         1.4521  110.85  171.58  119.99   1.5211
IC  C2     N     *C1     H11        1.5211  119.99 -132.71  110.94   1.0325
IC  H11    N     *C1     H12        1.0325  110.94 -112.99  105.45   1.0998
IC  N      C1    C2      C3         1.4925  119.99  164.07  109.61   1.5114
IC  C3     C1    *C2     H21        1.5114  109.61 -129.65  113.01   1.0922
IC  H21    C1    *C2     H22        1.0922  113.01 -111.60  103.85   1.0611
IC  C1     C2    C3      C4         1.5211  109.61 -159.08  114.83   1.4865
IC  C4     C2    *C3     H31        1.4865  114.83 -113.46  103.08   1.0869
IC  H31    C2    *C3     H32        1.0869  103.08 -121.19  108.26   1.1438
IC  C2     C3    C4      C5         1.5114  114.83 -158.01  107.70   1.5337
IC  C5     C3    *C4     H41        1.5337  107.70 -129.01  113.61   1.1051
IC  H41    C3    *C4     H42        1.1051  113.61 -121.47  106.92   1.1106
IC  C3     C4    C5      C6         1.4865  107.70  164.65  110.69   1.5691
IC  C6     C4    *C5     H51        1.5691  110.69 -129.22  113.22   1.1253
IC  H51    C4    *C5     H52        1.1253  113.22 -116.37  109.15   1.1351
IC  C4     C5    C6      C7         1.5337  110.69  177.90  115.21   1.5696
IC  C7     C5    *C6     H61        1.5696  115.21 -124.65  107.54   1.0916
IC  H61    C5    *C6     H62        1.0916  107.54 -115.24  105.26   1.1063
IC  C5     C6    C7      C8         1.5691  115.21 -177.34  115.30   1.5309
IC  C8     C6    *C7     H71        1.5309  115.30 -128.68  111.52   1.1128
IC  H71    C6    *C7     H72        1.1128  111.52 -112.24  105.11   1.0901
IC  C6     C7    C8      C9         1.5696  115.30  178.45  114.90   1.4708
IC  C9     C7    *C8     H81        1.4708  114.90 -118.65  110.89   1.1518
IC  H81    C7    *C8     H82        1.1518  110.89 -117.09  110.07   1.0910
IC  C7     C8    C9      C10        1.5309  114.90 -171.19  111.66   1.5480
IC  C10    C8    *C9     H91        1.5480  111.66 -114.14  109.25   1.1878
IC  H91    C8    *C9     H92        1.1878  109.25 -129.26  109.74   1.1015
IC  C8     C9    C10     H101       1.4708  111.66 -172.69  109.72   1.0914
IC  H101   C9    *C10    H102       1.0914  109.72 -125.32  110.52   1.0907
IC  H101   C9    *C10    H103       1.0907  110.52 -117.57  109.48   1.1371

RESI UDAO        0.00  ! n-Undecyl-N,N-Dimethylamine-Oxide

GROUP                  !                H14B
ATOM N    NTL    -0.83 !                  |
ATOM C13  CTL5   -0.35 !            H14A-C14-H14C
ATOM H13A HL      0.25 !                  |
ATOM H13B HL      0.25 !          H13B    |
ATOM H13C HL      0.25 !            |     | (+)
ATOM C14  CTL5   -0.35 !      H13A-C13----N------O1 (-)
ATOM H14A HL      0.25 !            |     |
ATOM H14B HL      0.25 !          H13C    |
ATOM H14C HL      0.25 !                  |
ATOM O1   O2L    -0.37 !                  |
ATOM C1   CTL2   -0.10 !                  |
ATOM H11  HL      0.25 !                  |
ATOM H12  HL      0.25 !                  |
GROUP                                H11-C1-H12
ATOM C2   CTL2   -0.18 !                  |
ATOM H21  HAL2    0.09 !                  |
ATOM H22  HAL2    0.09 !             H21-C2-H22
GROUP                  !                  |
ATOM C3   CTL2   -0.18 !                  |
ATOM H31  HAL2    0.09 !                  |
ATOM H32  HAL2    0.09 !             H31-C3-H32
GROUP                  !                  |
ATOM C4   CTL2   -0.18 !                  |
ATOM H41  HAL2    0.09 !                  |
ATOM H42  HAL2    0.09 !             H41-C4-H42
GROUP                  !                  |
ATOM C5   CTL2   -0.18 !                  |
ATOM H51  HAL2    0.09 !                  |
ATOM H52  HAL2    0.09 !             H51-C5-H52
GROUP                  !                  |
ATOM C6   CTL2   -0.18 !                  |
ATOM H61  HAL2    0.09 !                  |
ATOM H62  HAL2    0.09 !             H61-C6-H62
GROUP                  !                  |
ATOM C7   CTL2   -0.18 !                  |
ATOM H71  HAL2    0.09 !                  |
ATOM H72  HAL2    0.09 !             H71-C7-H72
GROUP                  !                  |
ATOM C8   CTL2   -0.18 !                  |
ATOM H81  HAL2    0.09 !                  |
ATOM H82  HAL2    0.09 !             H81-C8-H82
GROUP                  !                  |
ATOM C9   CTL2   -0.18 !                  |
ATOM H91  HAL2    0.09 !                  |
ATOM H92  HAL2    0.09 !             H91-C9-H92
GROUP                  !                  |
ATOM C10  CTL2   -0.18 !                  |
ATOM H101 HAL2    0.09 !                  |
ATOM H102 HAL2    0.09 !            H101-C10-H102
GROUP                  !                  |
ATOM C11  CTL3   -0.27 !                  |
ATOM H111 HAL3    0.09 !                  |
ATOM H112 HAL3    0.09 !            H111-C11-H112
ATOM H113 HAL3    0.09 !                  |
                       !                H113


BOND  N    C13       N    C14       N    O1
BOND  C13  H13A      C13  H13B      C13  H13C
BOND  C14  H14A      C14  H14B      C14  H14C
BOND  N    C1
BOND  C1   H11       C1    H12      C1     C2
BOND  C2   H21       C2    H22      C2     C3
BOND  C3   H31       C3    H32      C3     C4
BOND  C4   H41       C4    H42      C4     C5
BOND  C5   H51       C5    H52      C5     C6
BOND  C6   H61       C6    H62      C6     C7
BOND  C7   H71       C7    H72      C7     C8
BOND  C8   H81       C8    H82      C8     C9
BOND  C9   H91       C9    H92      C9     C10
BOND  C10  H101      C10   H102     C10    C11
BOND  C11  H111      C11   H112     C11    H113


!IC table from IC generated, minimized geometry
IC  O1     C1    *N      C13        1.3521  111.61 -120.62  110.85   1.4521
IC  C13    C1    *N      C14        1.4521  110.85 -116.04  109.89   1.4859
IC  C1     N     C13     H13A       1.4925  110.85  -60.70  117.14   1.0735
IC  H13A   N     *C13    H13B       1.0735  117.14 -130.24  110.44   1.0663
IC  H13A   N     *C13    H13C       1.0735  117.14  125.10  109.10   1.0899
IC  C1     N     C14     H14A       1.4925  109.89 -169.24  111.83   1.1168
IC  H14A   N     *C14    H14B       1.1168  111.83 -121.98  109.73   1.1273
IC  H14A   N     *C14    H14C       1.1168  111.83  109.13  110.55   1.0390
IC  C13    N     C1      C2         1.4521  110.85  171.58  119.99   1.5211
IC  C2     N     *C1     H11        1.5211  119.99 -132.71  110.94   1.0325
IC  H11    N     *C1     H12        1.0325  110.94 -112.99  105.45   1.0998
IC  N      C1    C2      C3         1.4925  119.99  164.07  109.61   1.5114
IC  C3     C1    *C2     H21        1.5114  109.61 -129.65  113.01   1.0922
IC  H21    C1    *C2     H22        1.0922  113.01 -111.60  103.85   1.0611
IC  C1     C2    C3      C4         1.5211  109.61 -159.08  114.83   1.4865
IC  C4     C2    *C3     H31        1.4865  114.83 -113.46  103.08   1.0869
IC  H31    C2    *C3     H32        1.0869  103.08 -121.19  108.26   1.1438
IC  C2     C3    C4      C5         1.5114  114.83 -158.01  107.70   1.5337
IC  C5     C3    *C4     H41        1.5337  107.70 -129.01  113.61   1.1051
IC  H41    C3    *C4     H42        1.1051  113.61 -121.47  106.92   1.1106
IC  C3     C4    C5      C6         1.4865  107.70  164.65  110.69   1.5691
IC  C6     C4    *C5     H51        1.5691  110.69 -129.22  113.22   1.1253
IC  H51    C4    *C5     H52        1.1253  113.22 -116.37  109.15   1.1351
IC  C4     C5    C6      C7         1.5337  110.69  177.90  115.21   1.5696
IC  C7     C5    *C6     H61        1.5696  115.21 -124.65  107.54   1.0916
IC  H61    C5    *C6     H62        1.0916  107.54 -115.24  105.26   1.1063
IC  C5     C6    C7      C8         1.5691  115.21 -177.34  115.30   1.5309
IC  C8     C6    *C7     H71        1.5309  115.30 -128.68  111.52   1.1128
IC  H71    C6    *C7     H72        1.1128  111.52 -112.24  105.11   1.0901
IC  C6     C7    C8      C9         1.5696  115.30  178.45  114.90   1.4708
IC  C9     C7    *C8     H81        1.4708  114.90 -118.65  110.89   1.1518
IC  H81    C7    *C8     H82        1.1518  110.89 -117.09  110.07   1.0910
IC  C7     C8    C9      C10        1.5309  114.90 -171.19  111.66   1.5480
IC  C10    C8    *C9     H91        1.5480  111.66 -114.14  109.25   1.1878
IC  H91    C8    *C9     H92        1.1878  109.25 -129.26  109.74   1.1015
IC  C8     C9    C10     C11        1.4708  111.66 -172.69  107.72   1.5914
IC  C11    C9    *C10    H101       1.5914  107.72 -125.32  110.52   1.0907
IC  H101   C9    *C10    H102       1.0907  110.52 -117.57  109.48   1.1371
IC  C9     C10   C11     H111       1.5480  107.72 -164.82  109.25   1.0817
IC  H111   C10   *C11    H112       1.0817  109.25 -123.21  111.04   1.0670
IC  H111   C10   *C11    H113       1.0670  111.04 -115.48  108.20   1.0903

RESI UDAOP        1.00  ! n-Undecyl-N,N-Dimethylamine-Oxide protonated
GROUP                  !                H14B
ATOM N    NTL    -0.53 !                  |
ATOM C13  CTL5   -0.35 !            H14A-C14-H14C
ATOM H13A HL      0.25 !                  |
ATOM H13B HL      0.25 !          H13B    |
ATOM H13C HL      0.25 !            |     | (+)
ATOM C14  CTL5   -0.35 !      H13A-C13----N------O1--HO1
ATOM H14A HL      0.25 !            |     |
ATOM H14B HL      0.25 !          H13C    |
ATOM H14C HL      0.25 !                  |
ATOM O1   OHL    -0.17 !                  |
ATOM HO1  HOL     0.50 !                  |
ATOM C1   CTL2   -0.10 !                  |
ATOM H11  HL      0.25 !                  |
ATOM H12  HL      0.25 !                  |
GROUP                                H11-C1-H12
ATOM C2   CTL2   -0.18 !                  |
ATOM H21  HAL2    0.09 !                  |
ATOM H22  HAL2    0.09 !             H21-C2-H22
GROUP                  !                  |
ATOM C3   CTL2   -0.18 !                  |
ATOM H31  HAL2    0.09 !                  |
ATOM H32  HAL2    0.09 !             H31-C3-H32
GROUP                  !                  |
ATOM C4   CTL2   -0.18 !                  |
ATOM H41  HAL2    0.09 !                  |
ATOM H42  HAL2    0.09 !             H41-C4-H42
GROUP                  !                  |
ATOM C5   CTL2   -0.18 !                  |
ATOM H51  HAL2    0.09 !                  |
ATOM H52  HAL2    0.09 !             H51-C5-H52
GROUP                  !                  |
ATOM C6   CTL2   -0.18 !                  |
ATOM H61  HAL2    0.09 !                  |
ATOM H62  HAL2    0.09 !             H61-C6-H62
GROUP                  !                  |
ATOM C7   CTL2   -0.18 !                  |
ATOM H71  HAL2    0.09 !                  |
ATOM H72  HAL2    0.09 !             H71-C7-H72
GROUP                  !                  |
ATOM C8   CTL2   -0.18 !                  |
ATOM H81  HAL2    0.09 !                  |
ATOM H82  HAL2    0.09 !             H81-C8-H82
GROUP                  !                  |
ATOM C9   CTL2   -0.18 !                  |
ATOM H91  HAL2    0.09 !                  |
ATOM H92  HAL2    0.09 !             H91-C9-H92
GROUP                  !                  |
ATOM C10  CTL2   -0.18 !                  |
ATOM H101 HAL2    0.09 !                  |
ATOM H102 HAL2    0.09 !            H101-C10-H102
GROUP                  !                  |
ATOM C11  CTL3   -0.27 !                  |
ATOM H111 HAL3    0.09 !                  |
ATOM H112 HAL3    0.09 !            H111-C11-H112
ATOM H113 HAL3    0.09 !                  |
                       !                H113


BOND  N    C13       N    C14       N    O1
BOND  C13  H13A      C13  H13B      C13  H13C
BOND  C14  H14A      C14  H14B      C14  H14C
BOND  N    C1        O1   HO1
BOND  C1   H11       C1    H12      C1     C2
BOND  C2   H21       C2    H22      C2     C3
BOND  C3   H31       C3    H32      C3     C4
BOND  C4   H41       C4    H42      C4     C5
BOND  C5   H51       C5    H52      C5     C6
BOND  C6   H61       C6    H62      C6     C7
BOND  C7   H71       C7    H72      C7     C8
BOND  C8   H81       C8    H82      C8     C9
BOND  C9   H91       C9    H92      C9     C10
BOND  C10  H101      C10   H102     C10    C11
BOND  C11  H111      C11   H112     C11    H113


!IC table from IC generated, minimized geometry
IC  O1     C1    *N      C13        1.3521  111.61 -120.62  110.85   1.4521
IC  C13    C1    *N      C14        1.4521  110.85 -116.04  109.89   1.4859
IC  C1     N     O1      HO1        1.4925  111.61  120.00  109.89   1.0935
IC  C1     N     C13     H13A       1.4925  110.85  -60.70  117.14   1.0735
IC  H13A   N     *C13    H13B       1.0735  117.14 -130.24  110.44   1.0663
IC  H13A   N     *C13    H13C       1.0735  117.14  125.10  109.10   1.0899
IC  C1     N     C14     H14A       1.4925  109.89 -169.24  111.83   1.1168
IC  H14A   N     *C14    H14B       1.1168  111.83 -121.98  109.73   1.1273
IC  H14A   N     *C14    H14C       1.1168  111.83  109.13  110.55   1.0390
IC  C13    N     C1      C2         1.4521  110.85  171.58  119.99   1.5211
IC  C2     N     *C1     H11        1.5211  119.99 -132.71  110.94   1.0325
IC  H11    N     *C1     H12        1.0325  110.94 -112.99  105.45   1.0998
IC  N      C1    C2      C3         1.4925  119.99  164.07  109.61   1.5114
IC  C3     C1    *C2     H21        1.5114  109.61 -129.65  113.01   1.0922
IC  H21    C1    *C2     H22        1.0922  113.01 -111.60  103.85   1.0611
IC  C1     C2    C3      C4         1.5211  109.61 -159.08  114.83   1.4865
IC  C4     C2    *C3     H31        1.4865  114.83 -113.46  103.08   1.0869
IC  H31    C2    *C3     H32        1.0869  103.08 -121.19  108.26   1.1438
IC  C2     C3    C4      C5         1.5114  114.83 -158.01  107.70   1.5337
IC  C5     C3    *C4     H41        1.5337  107.70 -129.01  113.61   1.1051
IC  H41    C3    *C4     H42        1.1051  113.61 -121.47  106.92   1.1106
IC  C3     C4    C5      C6         1.4865  107.70  164.65  110.69   1.5691
IC  C6     C4    *C5     H51        1.5691  110.69 -129.22  113.22   1.1253
IC  H51    C4    *C5     H52        1.1253  113.22 -116.37  109.15   1.1351
IC  C4     C5    C6      C7         1.5337  110.69  177.90  115.21   1.5696
IC  C7     C5    *C6     H61        1.5696  115.21 -124.65  107.54   1.0916
IC  H61    C5    *C6     H62        1.0916  107.54 -115.24  105.26   1.1063
IC  C5     C6    C7      C8         1.5691  115.21 -177.34  115.30   1.5309
IC  C8     C6    *C7     H71        1.5309  115.30 -128.68  111.52   1.1128
IC  H71    C6    *C7     H72        1.1128  111.52 -112.24  105.11   1.0901
IC  C6     C7    C8      C9         1.5696  115.30  178.45  114.90   1.4708
IC  C9     C7    *C8     H81        1.4708  114.90 -118.65  110.89   1.1518
IC  H81    C7    *C8     H82        1.1518  110.89 -117.09  110.07   1.0910
IC  C7     C8    C9      C10        1.5309  114.90 -171.19  111.66   1.5480
IC  C10    C8    *C9     H91        1.5480  111.66 -114.14  109.25   1.1878
IC  H91    C8    *C9     H92        1.1878  109.25 -129.26  109.74   1.1015
IC  C8     C9    C10     C11        1.4708  111.66 -172.69  107.72   1.5914
IC  C11    C9    *C10    H101       1.5914  107.72 -125.32  110.52   1.0907
IC  H101   C9    *C10    H102       1.0907  110.52 -117.57  109.48   1.1371
IC  C9     C10   C11     H111       1.5480  107.72 -164.82  109.25   1.0817
IC  H111   C10   *C11    H112       1.0817  109.25 -123.21  111.04   1.0670
IC  H111   C10   *C11    H113       1.0670  111.04 -115.48  108.20   1.0903

RESI LDAO        0.00 ! Lauryldimethylamine-oxide

GROUP                  !                H14B
ATOM N    NTL    -0.83 !                  |
ATOM C13  CTL5   -0.35 !            H14A-C14-H14C
ATOM H13A HL      0.25 !                  |
ATOM H13B HL      0.25 !          H13B    |
ATOM H13C HL      0.25 !            |     | (+)
ATOM C14  CTL5   -0.35 !      H13A-C13----N------O1 (-)
ATOM H14A HL      0.25 !            |     |
ATOM H14B HL      0.25 !          H13C    |
ATOM H14C HL      0.25 !                  |
ATOM O1   O2L    -0.37 !                  |
ATOM C1   CTL2   -0.10 !                  |
ATOM H11  HL      0.25 !                  |
ATOM H12  HL      0.25 !                  |
GROUP                                H11-C1-H12
ATOM C2   CTL2   -0.18 !                  |
ATOM H21  HAL2    0.09 !                  |
ATOM H22  HAL2    0.09 !             H21-C2-H22
GROUP                  !                  |
ATOM C3   CTL2   -0.18 !                  |
ATOM H31  HAL2    0.09 !                  |
ATOM H32  HAL2    0.09 !             H31-C3-H32
GROUP                  !                  |
ATOM C4   CTL2   -0.18 !                  |
ATOM H41  HAL2    0.09 !                  |
ATOM H42  HAL2    0.09 !             H41-C4-H42
GROUP                  !                  |
ATOM C5   CTL2   -0.18 !                  |
ATOM H51  HAL2    0.09 !                  |
ATOM H52  HAL2    0.09 !             H51-C5-H52
GROUP                  !                  |
ATOM C6   CTL2   -0.18 !                  |
ATOM H61  HAL2    0.09 !                  |
ATOM H62  HAL2    0.09 !             H61-C6-H62
GROUP                  !                  |
ATOM C7   CTL2   -0.18 !                  |
ATOM H71  HAL2    0.09 !                  |
ATOM H72  HAL2    0.09 !             H71-C7-H72
GROUP                  !                  |
ATOM C8   CTL2   -0.18 !                  |
ATOM H81  HAL2    0.09 !                  |
ATOM H82  HAL2    0.09 !             H81-C8-H82
GROUP                  !                  |
ATOM C9   CTL2   -0.18 !                  |
ATOM H91  HAL2    0.09 !                  |
ATOM H92  HAL2    0.09 !             H91-C9-H92
GROUP                  !                  |
ATOM C10  CTL2   -0.18 !                  |
ATOM H101 HAL2    0.09 !                  |
ATOM H102 HAL2    0.09 !            H101-C10-H102
GROUP                  !                  |
ATOM C11  CTL2   -0.18 !                  |
ATOM H111 HAL2    0.09 !                  |
ATOM H112 HAL2    0.09 !            H111-C11-H112
GROUP                  !                  |
ATOM C12  CTL3   -0.27 !                  |
ATOM H121 HAL3    0.09 !                  |
ATOM H122 HAL3    0.09 !            H121-C12-H123
ATOM H123 HAL3    0.09 !                  |
                       !                H122


BOND  N    C13       N    C14       N    O1
BOND  C13  H13A      C13  H13B      C13  H13C
BOND  C14  H14A      C14  H14B      C14  H14C
BOND  N    C1
BOND  C1   H11       C1    H12      C1     C2
BOND  C2   H21       C2    H22      C2     C3
BOND  C3   H31       C3    H32      C3     C4
BOND  C4   H41       C4    H42      C4     C5
BOND  C5   H51       C5    H52      C5     C6
BOND  C6   H61       C6    H62      C6     C7
BOND  C7   H71       C7    H72      C7     C8
BOND  C8   H81       C8    H82      C8     C9
BOND  C9   H91       C9    H92      C9     C10
BOND  C10  H101      C10   H102     C10    C11
BOND  C11  H111      C11   H112     C11    C12
BOND  C12  H121      C12   H122     C12    H123


!IC table from IC generated, minimized geometry
IC  O1     C1    *N      C13        1.3521  111.61 -120.62  110.85   1.4521
IC  C13    C1    *N      C14        1.4521  110.85 -116.04  109.89   1.4859
IC  C1     N     C13     H13A       1.4925  110.85  -60.70  117.14   1.0735
IC  H13A   N     *C13    H13B       1.0735  117.14 -130.24  110.44   1.0663
IC  H13A   N     *C13    H13C       1.0735  117.14  125.10  109.10   1.0899
IC  C1     N     C14     H14A       1.4925  109.89 -169.24  111.83   1.1168
IC  H14A   N     *C14    H14B       1.1168  111.83 -121.98  109.73   1.1273
IC  H14A   N     *C14    H14C       1.1168  111.83  109.13  110.55   1.0390
IC  C13    N     C1      C2         1.4521  110.85  171.58  119.99   1.5211
IC  C2     N     *C1     H11        1.5211  119.99 -132.71  110.94   1.0325
IC  H11    N     *C1     H12        1.0325  110.94 -112.99  105.45   1.0998
IC  N      C1    C2      C3         1.4925  119.99  164.07  109.61   1.5114
IC  C3     C1    *C2     H21        1.5114  109.61 -129.65  113.01   1.0922
IC  H21    C1    *C2     H22        1.0922  113.01 -111.60  103.85   1.0611
IC  C1     C2    C3      C4         1.5211  109.61 -159.08  114.83   1.4865
IC  C4     C2    *C3     H31        1.4865  114.83 -113.46  103.08   1.0869
IC  H31    C2    *C3     H32        1.0869  103.08 -121.19  108.26   1.1438
IC  C2     C3    C4      C5         1.5114  114.83 -158.01  107.70   1.5337
IC  C5     C3    *C4     H41        1.5337  107.70 -129.01  113.61   1.1051
IC  H41    C3    *C4     H42        1.1051  113.61 -121.47  106.92   1.1106
IC  C3     C4    C5      C6         1.4865  107.70  164.65  110.69   1.5691
IC  C6     C4    *C5     H51        1.5691  110.69 -129.22  113.22   1.1253
IC  H51    C4    *C5     H52        1.1253  113.22 -116.37  109.15   1.1351
IC  C4     C5    C6      C7         1.5337  110.69  177.90  115.21   1.5696
IC  C7     C5    *C6     H61        1.5696  115.21 -124.65  107.54   1.0916
IC  H61    C5    *C6     H62        1.0916  107.54 -115.24  105.26   1.1063
IC  C5     C6    C7      C8         1.5691  115.21 -177.34  115.30   1.5309
IC  C8     C6    *C7     H71        1.5309  115.30 -128.68  111.52   1.1128
IC  H71    C6    *C7     H72        1.1128  111.52 -112.24  105.11   1.0901
IC  C6     C7    C8      C9         1.5696  115.30  178.45  114.90   1.4708
IC  C9     C7    *C8     H81        1.4708  114.90 -118.65  110.89   1.1518
IC  H81    C7    *C8     H82        1.1518  110.89 -117.09  110.07   1.0910
IC  C7     C8    C9      C10        1.5309  114.90 -171.19  111.66   1.5480
IC  C10    C8    *C9     H91        1.5480  111.66 -114.14  109.25   1.1878
IC  H91    C8    *C9     H92        1.1878  109.25 -129.26  109.74   1.1015
IC  C8     C9    C10     C11        1.4708  111.66 -172.69  107.72   1.5914
IC  C11    C9    *C10    H101       1.5914  107.72 -125.32  110.52   1.0907
IC  H101   C9    *C10    H102       1.0907  110.52 -117.57  109.48   1.1371
IC  C9     C10   C11     C12        1.5480  107.72 -164.82  113.25   1.5817
IC  C12    C10   *C11    H111       1.5817  113.25 -123.21  111.04   1.0670
IC  H111   C10   *C11    H112       1.0670  111.04 -115.48  108.20   1.0903
IC  C10    C11   C12     H121       1.5914  113.25   41.13  114.06   1.1171
IC  H121   C11   *C12    H122       1.1171  114.06 -129.05  109.68   1.1023
IC  H121   C11   *C12    H123       1.1171  114.06  117.47  108.94   1.1571

RESI LDAOP        1.00 ! Lauryldimethylamine-oxide-protonated

GROUP                  !                H14B
ATOM N    NTL    -0.53 !                  |
ATOM C13  CTL5   -0.35 !            H14A-C14-H14C
ATOM H13A HL      0.25 !                  |
ATOM H13B HL      0.25 !          H13B    |
ATOM H13C HL      0.25 !            |     | (+)
ATOM C14  CTL5   -0.35 !      H13A-C13----N------O1-HO1
ATOM H14A HL      0.25 !            |     |
ATOM H14B HL      0.25 !          H13C    |
ATOM H14C HL      0.25 !                  |
ATOM O1   OHL    -0.17 !                  |
ATOM HO1  HOL     0.50 !                  |
ATOM C1   CTL2   -0.10 !                  |
ATOM H11  HL      0.25 !                  |
ATOM H12  HL      0.25 !                  |
GROUP                                H11-C1-H12
ATOM C2   CTL2   -0.18 !                  |
ATOM H21  HAL2    0.09 !                  |
ATOM H22  HAL2    0.09 !             H21-C2-H22
GROUP                  !                  |
ATOM C3   CTL2   -0.18 !                  |
ATOM H31  HAL2    0.09 !                  |
ATOM H32  HAL2    0.09 !             H31-C3-H32
GROUP                  !                  |
ATOM C4   CTL2   -0.18 !                  |
ATOM H41  HAL2    0.09 !                  |
ATOM H42  HAL2    0.09 !             H41-C4-H42
GROUP                  !                  |
ATOM C5   CTL2   -0.18 !                  |
ATOM H51  HAL2    0.09 !                  |
ATOM H52  HAL2    0.09 !             H51-C5-H52
GROUP                  !                  |
ATOM C6   CTL2   -0.18 !                  |
ATOM H61  HAL2    0.09 !                  |
ATOM H62  HAL2    0.09 !             H61-C6-H62
GROUP                  !                  |
ATOM C7   CTL2   -0.18 !                  |
ATOM H71  HAL2    0.09 !                  |
ATOM H72  HAL2    0.09 !             H71-C7-H72
GROUP                  !                  |
ATOM C8   CTL2   -0.18 !                  |
ATOM H81  HAL2    0.09 !                  |
ATOM H82  HAL2    0.09 !             H81-C8-H82
GROUP                  !                  |
ATOM C9   CTL2   -0.18 !                  |
ATOM H91  HAL2    0.09 !                  |
ATOM H92  HAL2    0.09 !             H91-C9-H92
GROUP                  !                  |
ATOM C10  CTL2   -0.18 !                  |
ATOM H101 HAL2    0.09 !                  |
ATOM H102 HAL2    0.09 !            H101-C10-H102
GROUP                  !                  |
ATOM C11  CTL2   -0.18 !                  |
ATOM H111 HAL2    0.09 !                  |
ATOM H112 HAL2    0.09 !            H111-C11-H112
GROUP                  !                  |
ATOM C12  CTL3   -0.27 !                  |
ATOM H121 HAL3    0.09 !                  |
ATOM H122 HAL3    0.09 !            H121-C12-H123
ATOM H123 HAL3    0.09 !                  |
                       !                H122


BOND  N    C13       N    C14       N    O1
BOND  C13  H13A      C13  H13B      C13  H13C
BOND  C14  H14A      C14  H14B      C14  H14C
BOND  N    C1        O1   HO1
BOND  C1   H11       C1    H12      C1     C2
BOND  C2   H21       C2    H22      C2     C3
BOND  C3   H31       C3    H32      C3     C4
BOND  C4   H41       C4    H42      C4     C5
BOND  C5   H51       C5    H52      C5     C6
BOND  C6   H61       C6    H62      C6     C7
BOND  C7   H71       C7    H72      C7     C8
BOND  C8   H81       C8    H82      C8     C9
BOND  C9   H91       C9    H92      C9     C10
BOND  C10  H101      C10   H102     C10    C11
BOND  C11  H111      C11   H112     C11    C12
BOND  C12  H121      C12   H122     C12    H123


!IC table from IC generated, minimized geometry
IC  O1     C1    *N      C13        1.3521  111.61 -120.62  110.85   1.4521
IC  C13    C1    *N      C14        1.4521  110.85 -116.04  109.89   1.4859
IC  C1     N     O1      HO1        1.4925  111.61  120.00  109.89   1.0935    
IC  C1     N     C13     H13A       1.4925  110.85  -60.70  117.14   1.0735
IC  H13A   N     *C13    H13B       1.0735  117.14 -130.24  110.44   1.0663
IC  H13A   N     *C13    H13C       1.0735  117.14  125.10  109.10   1.0899
IC  C1     N     C14     H14A       1.4925  109.89 -169.24  111.83   1.1168
IC  H14A   N     *C14    H14B       1.1168  111.83 -121.98  109.73   1.1273
IC  H14A   N     *C14    H14C       1.1168  111.83  109.13  110.55   1.0390
IC  C13    N     C1      C2         1.4521  110.85  171.58  119.99   1.5211
IC  C2     N     *C1     H11        1.5211  119.99 -132.71  110.94   1.0325
IC  H11    N     *C1     H12        1.0325  110.94 -112.99  105.45   1.0998
IC  N      C1    C2      C3         1.4925  119.99  164.07  109.61   1.5114
IC  C3     C1    *C2     H21        1.5114  109.61 -129.65  113.01   1.0922
IC  H21    C1    *C2     H22        1.0922  113.01 -111.60  103.85   1.0611
IC  C1     C2    C3      C4         1.5211  109.61 -159.08  114.83   1.4865
IC  C4     C2    *C3     H31        1.4865  114.83 -113.46  103.08   1.0869
IC  H31    C2    *C3     H32        1.0869  103.08 -121.19  108.26   1.1438
IC  C2     C3    C4      C5         1.5114  114.83 -158.01  107.70   1.5337
IC  C5     C3    *C4     H41        1.5337  107.70 -129.01  113.61   1.1051
IC  H41    C3    *C4     H42        1.1051  113.61 -121.47  106.92   1.1106
IC  C3     C4    C5      C6         1.4865  107.70  164.65  110.69   1.5691
IC  C6     C4    *C5     H51        1.5691  110.69 -129.22  113.22   1.1253
IC  H51    C4    *C5     H52        1.1253  113.22 -116.37  109.15   1.1351
IC  C4     C5    C6      C7         1.5337  110.69  177.90  115.21   1.5696
IC  C7     C5    *C6     H61        1.5696  115.21 -124.65  107.54   1.0916
IC  H61    C5    *C6     H62        1.0916  107.54 -115.24  105.26   1.1063
IC  C5     C6    C7      C8         1.5691  115.21 -177.34  115.30   1.5309
IC  C8     C6    *C7     H71        1.5309  115.30 -128.68  111.52   1.1128
IC  H71    C6    *C7     H72        1.1128  111.52 -112.24  105.11   1.0901
IC  C6     C7    C8      C9         1.5696  115.30  178.45  114.90   1.4708
IC  C9     C7    *C8     H81        1.4708  114.90 -118.65  110.89   1.1518
IC  H81    C7    *C8     H82        1.1518  110.89 -117.09  110.07   1.0910
IC  C7     C8    C9      C10        1.5309  114.90 -171.19  111.66   1.5480
IC  C10    C8    *C9     H91        1.5480  111.66 -114.14  109.25   1.1878
IC  H91    C8    *C9     H92        1.1878  109.25 -129.26  109.74   1.1015
IC  C8     C9    C10     C11        1.4708  111.66 -172.69  107.72   1.5914
IC  C11    C9    *C10    H101       1.5914  107.72 -125.32  110.52   1.0907
IC  H101   C9    *C10    H102       1.0907  110.52 -117.57  109.48   1.1371
IC  C9     C10   C11     C12        1.5480  107.72 -164.82  113.25   1.5817
IC  C12    C10   *C11    H111       1.5817  113.25 -123.21  111.04   1.0670
IC  H111   C10   *C11    H112       1.0670  111.04 -115.48  108.20   1.0903
IC  C10    C11   C12     H121       1.5914  113.25   41.13  114.06   1.1171
IC  H121   C11   *C12    H122       1.1171  114.06 -129.05  109.68   1.1023
IC  H121   C11   *C12    H123       1.1171  114.06  117.47  108.94   1.1571

!fatty acids

RESI LAU        -1.00 ! Lauric acid (12:0), unprotonated (DAO in PDB)
GROUP	              !
ATOM O1   OCL   -0.76 !      O2  O1 (-)
ATOM O2   OCL   -0.76 !       \\ /
ATOM C1   CL     0.62 !        C1
ATOM C2   CTL2  -0.28 !         |
ATOM H2R  HAL2   0.09 !  H2R---C2---H2S
ATOM H2S  HAL2   0.09 !         |		
GROUP                 !
ATOM C3   CTL2  -0.18 !         |
ATOM H3R  HAL2   0.09 !  H3R---C3---H3S
ATOM H3S  HAL2   0.09 !         |
GROUP                 !
ATOM C4   CTL2  -0.18 !         |
ATOM H4R  HAL2   0.09 !  H4R---C4---H4S
ATOM H4S  HAL2   0.09 !         |
GROUP                 !
ATOM C5   CTL2  -0.18 !         |
ATOM H5R  HAL2   0.09 !  H5R---C5---H5S
ATOM H5S  HAL2   0.09 !         |
GROUP                 !
ATOM C6   CTL2  -0.18 !         |
ATOM H6R  HAL2   0.09 !  H6R---C6---H6S
ATOM H6S  HAL2   0.09 !         |
GROUP                 !
ATOM C7   CTL2  -0.18 !         |
ATOM H7R  HAL2   0.09 !  H7R---C7---H7S
ATOM H7S  HAL2   0.09 !         |
GROUP                 !
ATOM C8   CTL2  -0.18 !         |
ATOM H8R  HAL2   0.09 !  H8R---C8---H8S
ATOM H8S  HAL2   0.09 !         |
GROUP                 !
ATOM C9   CTL2  -0.18 !         |
ATOM H9R  HAL2   0.09 !  H9R---C9---H9S
ATOM H9S  HAL2   0.09 !         |
GROUP                 !
ATOM C10  CTL2  -0.18 !         |
ATOM H10R HAL2   0.09 !  H10R---C10--H10S
ATOM H10S HAL2   0.09 !         |
GROUP                 !
ATOM C11  CTL2  -0.18 !         |
ATOM H11R HAL2   0.09 ! H11R---C11--H11S
ATOM H11S HAL2   0.09 !         |
GROUP                 !
ATOM C12  CTL3  -0.27 !         |
ATOM H12S HAL3   0.09 ! H12R---C12--H12S
ATOM H12R HAL3   0.09 !         |
ATOM H12T HAL3   0.09 !        H12T

BOND  O1  C1
BOND  C1  C2
DOUBLE  C1  O2
BOND  C2  H2R       C2  H2S       C2  C3
BOND  C3  H3R       C3  H3S       C3  C4
BOND  C4  H4R       C4  H4S       C4  C5
BOND  C5  H5R       C5  H5S       C5  C6
BOND  C6  H6R       C6  H6S       C6  C7
BOND  C7  H7R       C7  H7S       C7  C8
BOND  C8  H8R       C8  H8S       C8  C9
BOND  C9  H9R       C9  H9S       C9  C10
BOND  C10 H10R      C10 H10S      C10 C11
BOND  C11 H11R      C11 H11S      C11 C12
BOND  C12 H12R      C12 H12S      C12 H12T

! IC table from IC generated, minimized geometry
IC C2    O1    *C1   O2         1.5288  108.67 -179.80  126.24   1.2203
IC O1    C1    C2    C3         1.3189  108.67 -167.94  112.47   1.5443
IC C3    C1    *C2   H2R        1.5443  112.47 -121.71  107.41   1.1092
IC H2R   C1    *C2   H2S        1.1092  107.41 -116.85  107.91   1.1098
IC C1    C2    C3    C4         1.5288  112.47  179.46  112.33   1.5340
IC C4    C2    *C3   H3R        1.5340  112.33 -120.43  109.16   1.1152
IC H3R   C2    *C3   H3S        1.1152  109.16 -117.67  110.02   1.1133
IC C2    C3    C4    C5         1.5443  112.33 -176.69  112.31   1.5344
IC C5    C3    *C4   H4R        1.5344  112.31 -122.05  109.68   1.1126
IC H4R   C3    *C4   H4S        1.1126  109.68 -117.48  108.87   1.1140
IC C3    C4    C5    C6         1.5340  112.31  175.27  112.83   1.5344
IC C6    C4    *C5   H5R        1.5344  112.83 -120.53  108.69   1.1140
IC H5R   C4    *C5   H5S        1.1140  108.69 -117.22  109.46   1.1123
IC C4    C5    C6    C7         1.5344  112.83 -177.21  112.46   1.5347
IC C7    C5    *C6   H6R        1.5347  112.46 -121.92  109.58   1.1126
IC H6R   C5    *C6   H6S        1.1126  109.58 -117.43  108.81   1.1138
IC C5    C6    C7    C8         1.5344  112.46  176.32  112.59   1.5343
IC C8    C6    *C7   H7R        1.5343  112.59 -120.81  108.90   1.1137
IC H7R   C6    *C7   H7S        1.1137  108.90 -117.41  109.31   1.1128
IC C6    C7    C8    C9         1.5347  112.59 -178.70  112.72   1.5347
IC C9    C7    *C8   H8R        1.5347  112.72 -121.68  109.25   1.1130
IC H8R   C7    *C8   H8S        1.1130  109.25 -117.35  108.93   1.1136
IC C7    C8    C9    C10        1.5343  112.72  179.00  112.44   1.5346
IC C10   C8    *C9   H9R        1.5346  112.44 -121.08  109.08   1.1133
IC H9R   C8    *C9   H9S        1.1133  109.08 -117.47  109.24   1.1129
IC C8    C9    C10   C11        1.5347  112.44 -179.02  112.83   1.5338
IC C11   C9    *C10  H10R       1.5338  112.83 -121.47  109.09   1.1131
IC H10R  C9    *C10  H10S       1.1131  109.09 -117.30  109.04   1.1134
IC C9    C10   C11   C12        1.5346  112.83 -179.46  113.19   1.5308
IC C12   C10   *C11  H11R       1.5308  113.19 -121.59  108.75   1.1142
IC H11R  C10   *C11  H11S       1.1142  108.75 -116.77  108.84   1.1140
IC C10   C11   C12   H12R       1.5338  113.19   60.40  110.44   1.1113
IC H12R  C11   *C12  H12S       1.1113  110.44 -119.80  110.43   1.1114
IC H12R  C11   *C12  H12T       1.1113  110.44  120.09  110.66   1.1113

RESI MYR        -1.00 ! Myristic acid (14:0), unprotonated (MYR in PDB)
GROUP	              !
ATOM O1   OCL   -0.76 !       O2  O1 (-)
ATOM O2   OCL   -0.76 !        \\ /
ATOM C1   CL     0.62 !         C1
ATOM C2   CTL2  -0.28 !          |
ATOM H2R  HAL2   0.09 !   H2R---C2---H2S
ATOM H2S  HAL2   0.09 !          |		
GROUP                 !                             
ATOM C3   CTL2  -0.18 !          |             
ATOM H3R  HAL2   0.09 !   H3R---C3---H3S
ATOM H3S  HAL2   0.09 !          |              
GROUP                 !
ATOM C4   CTL2  -0.18 !          |
ATOM H4R  HAL2   0.09 !   H4R---C4---H4S     
ATOM H4S  HAL2   0.09 !          |
GROUP                 !
ATOM C5   CTL2  -0.18 !          |              
ATOM H5R  HAL2   0.09 !   H5R---C5---H5S
ATOM H5S  HAL2   0.09 !          |              
GROUP                 !
ATOM C6   CTL2  -0.18 !          |
ATOM H6R  HAL2   0.09 !   H6R---C6---H6S      
ATOM H6S  HAL2   0.09 !          |
GROUP                 !
ATOM C7   CTL2  -0.18 !          |              
ATOM H7R  HAL2   0.09 !   H7R---C7---H7S
ATOM H7S  HAL2   0.09 !          |              
GROUP                 !
ATOM C8   CTL2  -0.18 !          |
ATOM H8R  HAL2   0.09 !   H8R---C8---H8S      
ATOM H8S  HAL2   0.09 !          |
GROUP                 !
ATOM C9   CTL2  -0.18 !          |              
ATOM H9R  HAL2   0.09 !   H9R---C9---H9S
ATOM H9S  HAL2   0.09 !          |              
GROUP                 !
ATOM C10  CTL2  -0.18 !          |
ATOM H10R HAL2   0.09 !   H10R---C10--H10S    
ATOM H10S HAL2   0.09 !          |
GROUP                 !
ATOM C11  CTL2  -0.18 !          |              
ATOM H11R HAL2   0.09 !   H11R---C11--H11S
ATOM H11S HAL2   0.09 !          |              
GROUP                 !
ATOM C12  CTL2  -0.18 !          |
ATOM H12R HAL2   0.09 !   H12R---C12--H12S    
ATOM H12S HAL2   0.09 !          |
GROUP                 !
ATOM C13  CTL2  -0.18 !          |              
ATOM H13R HAL2   0.09 !   H13R---C13--H13S
ATOM H13S HAL2   0.09 !          |              
GROUP                 !
ATOM C14  CTL3  -0.27 !          |
ATOM H14R HAL3   0.09 !   H14R---C14--H14S     
ATOM H14S HAL3   0.09 !          |
ATOM H14T HAL3   0.09 !         H14Z            

BOND  O1  C1
BOND  C1  C2
DOUBLE C1  O2
BOND  C2  H2R       C2  H2S       C2  C3
BOND  C3  H3R       C3  H3S       C3  C4
BOND  C4  H4R       C4  H4S       C4  C5
BOND  C5  H5R       C5  H5S       C5  C6
BOND  C6  H6R       C6  H6S       C6  C7
BOND  C7  H7R       C7  H7S       C7  C8
BOND  C8  H8R       C8  H8S       C8  C9
BOND  C9  H9R       C9  H9S       C9  C10
BOND  C10 H10R      C10 H10S      C10 C11
BOND  C11 H11R      C11 H11S      C11 C12
BOND  C12 H12R      C12 H12S      C12 C13
BOND  C13 H13R      C13 H13S      C13 C14
BOND  C14 H14R      C14 H14S      C14 H14T

IMPR C1 O1 C2 O2

! IC table from IC generated, minimized geometry
IC C2    O1    *C1   O2         1.5289  108.77 -179.08  126.52   1.2183
IC O1    C1    C2    C3         1.3179  108.77 -173.00  112.01   1.5450
IC C3    C1    *C2   H2R        1.5450  112.01 -121.50  107.73   1.1091
IC H2R   C1    *C2   H2S        1.1091  107.73 -117.24  107.85   1.1091
IC C1    C2    C3    C4         1.5289  112.01  177.45  112.54   1.5336
IC C4    C2    *C3   H3R        1.5336  112.54 -120.79  109.48   1.1146
IC H3R   C2    *C3   H3S        1.1146  109.48 -117.62  109.70   1.1144
IC C2    C3    C4    C5         1.5450  112.54 -177.78  112.24   1.5346
IC C5    C3    *C4   H4R        1.5346  112.24 -121.51  109.37   1.1130
IC H4R   C3    *C4   H4S        1.1130  109.37 -117.64  109.09   1.1133
IC C3    C4    C5    C6         1.5336  112.24  178.33  112.83   1.5342
IC C6    C4    *C5   H5R        1.5342  112.83 -121.07  108.90   1.1136
IC H5R   C4    *C5   H5S        1.1136  108.90 -117.22  109.21   1.1132
IC C4    C5    C6    C7         1.5346  112.83 -177.92  112.39   1.5344
IC C7    C5    *C6   H6R        1.5344  112.39 -121.57  109.28   1.1129
IC H6R   C5    *C6   H6S        1.1129  109.28 -117.51  109.01   1.1133
IC C5    C6    C7    C8         1.5342  112.39  178.43  112.74   1.5342
IC C8    C6    *C7   H7R        1.5342  112.74 -121.06  108.92   1.1135
IC H7R   C6    *C7   H7S        1.1135  108.92 -117.29  109.22   1.1131
IC C6    C7    C8    C9         1.5344  112.74 -178.17  112.46   1.5345
IC C9    C7    *C8   H8R        1.5345  112.46 -121.56  109.25   1.1130
IC H8R   C7    *C8   H8S        1.1130  109.25 -117.46  109.01   1.1133
IC C7    C8    C9    C10        1.5342  112.46  178.92  112.68   1.5343
IC C10   C8    *C9   H9R        1.5343  112.68 -121.11  108.98   1.1135
IC H9R   C8    *C9   H9S        1.1135  108.98 -117.36  109.19   1.1131
IC C8    C9    C10   C11        1.5345  112.68 -178.62  112.55   1.5345
IC C11   C9    *C10  H10R       1.5345  112.55 -121.48  109.19   1.1130
IC H10R  C9    *C10  H10S       1.1130  109.19 -117.42  109.05   1.1132
IC C9    C10   C11   C12        1.5343  112.55  179.33  112.62   1.5345
IC C12   C10   *C11  H11R       1.5345  112.62 -121.19  109.03   1.1133
IC H11R  C10   *C11  H11S       1.1133  109.03 -117.37  109.14   1.1131
IC C10   C11   C12   C13        1.5345  112.62 -179.30  112.67   1.5338
IC C13   C11   *C12  H12R       1.5338  112.67 -121.40  109.15   1.1132
IC H12R  C11   *C12  H12S       1.1132  109.15 -117.41  109.09   1.1133
IC C11   C12   C13   C14        1.5345  112.67  179.80  113.26   1.5308
IC C14   C12   *C13  H13R       1.5308  113.26 -121.66  108.77   1.1142
IC H13R  C12   *C13  H13S       1.1142  108.77 -116.66  108.78   1.1140
IC C12   C13   C14   H14R       1.5338  113.26  -59.87  110.43   1.1113
IC H14R  C13   *C14  H14S       1.1113  110.43  119.85  110.46   1.1113
IC H14R  C13   *C14  H14T       1.1113  110.43 -120.04  110.62   1.1112

RESI PAL        -1.00 ! Palmitic acid (16:0), unprotonated (PLM in PDB)
GROUP	              !
ATOM O1   OCL   -0.76 !       O2  O1 (-)
ATOM O2   OCL   -0.76 !        \\ /
ATOM C1   CL     0.62 !         C1
ATOM C2   CTL2  -0.28 !          |
ATOM H2R  HAL2   0.09 !   H2R---C2---H2S
ATOM H2S  HAL2   0.09 !          |		
GROUP                 !             
ATOM C3   CTL2  -0.18 !          |         
ATOM H3R  HAL2   0.09 !   H3R---C3---H3S
ATOM H3S  HAL2   0.09 !          |         
GROUP                 !
ATOM C4   CTL2  -0.18 !          |
ATOM H4R  HAL2   0.09 !   H4R---C4---H4S      
ATOM H4S  HAL2   0.09 !          |
GROUP                 !
ATOM C5   CTL2  -0.18 !          |             
ATOM H5R  HAL2   0.09 !   H5R---C5---H5S
ATOM H5S  HAL2   0.09 !          |              
GROUP                 !
ATOM C6   CTL2  -0.18 !          |
ATOM H6R  HAL2   0.09 !   H6R---C6---H6S      
ATOM H6S  HAL2   0.09 !          |
GROUP                 !
ATOM C7   CTL2  -0.18 !          |              
ATOM H7R  HAL2   0.09 !   H7R---C7---H7S
ATOM H7S  HAL2   0.09 !          |              
GROUP                 !
ATOM C8   CTL2  -0.18 !          |
ATOM H8R  HAL2   0.09 !   H8R---C8---H8S      
ATOM H8S  HAL2   0.09 !          |
GROUP                 !
ATOM C9   CTL2  -0.18 !          |              
ATOM H9R  HAL2   0.09 !   H9R---C9---H9S
ATOM H9S  HAL2   0.09 !          |              
GROUP                 !
ATOM C10  CTL2  -0.18 !          |
ATOM H10R HAL2   0.09 !   H10R---C10--H10S     
ATOM H10S HAL2   0.09 !          |
GROUP                 !
ATOM C11  CTL2  -0.18 !          |              
ATOM H11R HAL2   0.09 !   H11R---C11--H11S
ATOM H11S HAL2   0.09 !          |              
GROUP                 !
ATOM C12  CTL2  -0.18 !          |
ATOM H12R HAL2   0.09 !   H12R---C12--H12S     
ATOM H12S HAL2   0.09 !          |
GROUP                 !
ATOM C13  CTL2  -0.18 !          |              
ATOM H13R HAL2   0.09 !   H13R---C13--H13S
ATOM H13S HAL2   0.09 !          |              
GROUP                 !
ATOM C14  CTL2  -0.18 !          |              
ATOM H14R HAL2   0.09 !   H14R---C14--H14S
ATOM H14S HAL2   0.09 !          |              
GROUP                 !
ATOM C15  CTL2  -0.18 !          |              
ATOM H15R HAL2   0.09 !   H15R---C15--H15S
ATOM H15S HAL2   0.09 !          |              
GROUP                 !
ATOM C16  CTL3  -0.27 !          |
ATOM H16R HAL3   0.09 !   H16R---C16--H16S
ATOM H16S HAL3   0.09 !          |
ATOM H16T HAL3   0.09 !         H16T      

BOND  O1  C1
BOND  C1  C2
DOUBLE C1  O2
BOND  C2  H2R       C2  H2S       C2  C3
BOND  C3  H3R       C3  H3S       C3  C4
BOND  C4  H4R       C4  H4S       C4  C5
BOND  C5  H5R       C5  H5S       C5  C6
BOND  C6  H6R       C6  H6S       C6  C7
BOND  C7  H7R       C7  H7S       C7  C8
BOND  C8  H8R       C8  H8S       C8  C9
BOND  C9  H9R       C9  H9S       C9  C10
BOND  C10 H10R      C10 H10S      C10 C11
BOND  C11 H11R      C11 H11S      C11 C12
BOND  C12 H12R      C12 H12S      C12 C13
BOND  C13 H13R      C13 H13S      C13 C14
BOND  C14 H14R      C14 H14S      C14 C15
BOND  C15 H15R      C15 H15S      C15 C16
BOND  C16 H16R      C16 H16S      C16 H16T

IMPR C1 O1 C2 O2

!IC table from IC generate, minimized geometry
IC C2     O1    *C1   O2         1.5292  108.80 -178.84  126.50   1.2187
IC O1     C1    C2    C3         1.3179  108.80 -177.42  111.91   1.5450
IC C3     C1    *C2   H2R        1.5450  111.91 -121.60  107.88   1.1091
IC H2R    C1    *C2   H2S        1.1091  107.88 -117.29  107.69   1.1091
IC C1     C2    C3    C4         1.5292  111.91  176.40  112.78   1.5339
IC C4     C2    *C3   H3R        1.5339  112.78 -120.84  109.53   1.1148
IC H3R    C2    *C3   H3S        1.1148  109.53 -117.51  109.55   1.1144
IC C2     C3    C4    C5         1.5450  112.78 -179.42  112.02   1.5348
IC C5     C3    *C4   H4R        1.5348  112.02 -121.40  109.42   1.1129
IC H4R    C3    *C4   H4S        1.1129  109.42 -117.70  109.09   1.1132
IC C3     C4    C5    C6         1.5339  112.02  177.20  113.15   1.5345
IC C6     C4    *C5   H5R        1.5345  113.15 -121.11  108.85   1.1137
IC H5R    C4    *C5   H5S        1.1137  108.85 -117.08  109.10   1.1133
IC C4     C5    C6    C7         1.5348  113.15 -179.00  112.16   1.5349
IC C7     C5    *C6   H6R        1.5349  112.16 -121.50  109.37   1.1128
IC H6R    C5    *C6   H6S        1.1128  109.37 -117.60  108.99   1.1133
IC C5     C6    C7    C8         1.5345  112.16  177.46  113.03   1.5345
IC C8     C6    *C7   H7R        1.5345  113.03 -121.07  108.86   1.1136
IC H7R    C6    *C7   H7S        1.1136  108.86 -117.16  109.14   1.1132
IC C6     C7    C8    C9         1.5349  113.03 -178.73  112.29   1.5348
IC C9     C7    *C8   H8R        1.5348  112.29 -121.53  109.34   1.1129
IC H8R    C7    *C8   H8S        1.1129  109.34 -117.54  108.99   1.1133
IC C7     C8    C9    C10        1.5345  112.29  177.77  112.89   1.5345
IC C10    C8    *C9   H9R        1.5345  112.89 -121.06  108.89   1.1135
IC H9R    C8    *C9   H9S        1.1135  108.89 -117.23  109.16   1.1131
IC C8     C9    C10   C11        1.5348  112.89 -178.85  112.40   1.5348
IC C11    C9    *C10  H10R       1.5348  112.40 -121.51  109.29   1.1130
IC H10R   C9    *C10  H10S       1.1130  109.29 -117.49  109.00   1.1133
IC C9     C10   C11   C12        1.5345  112.40  178.16  112.78   1.5345
IC C12    C10   *C11  H11R       1.5345  112.78 -121.11  108.96   1.1135
IC H11R   C10   *C11  H11S       1.1135  108.96 -117.30  109.16   1.1131
IC C10    C11   C12   C13        1.5348  112.78 -179.23  112.49   1.5347
IC C13    C11   *C12  H12R       1.5347  112.49 -121.45  109.24   1.1130
IC H12R   C11   *C12  H12S       1.1130  109.24 -117.45  109.03   1.1133
IC C11    C12   C13   C14        1.5345  112.49  178.82  112.71   1.5347
IC C14    C12   *C13  H13R       1.5347  112.71 -121.19  109.01   1.1133
IC H13R   C12   *C13  H13S       1.1133  109.01 -117.33  109.14   1.1131
IC C12    C13   C14   C15        1.5347  112.71 -179.59  112.61   1.5341
IC C15    C13   *C14  H14R       1.5341  112.61 -121.38  109.18   1.1131
IC H14R   C13   *C14  H14S       1.1131  109.18 -117.39  109.09   1.1133
IC C13    C14   C15   C16        1.5347  112.61  179.60  113.33   1.5309
IC C16    C14   *C15  H15R       1.5309  113.33 -121.65  108.72   1.1142
IC H15R   C14   *C15  H15S       1.1142  108.72 -116.62  108.76   1.1141
IC C14    C15   C16   H16R       1.5341  113.33  -59.94  110.45   1.1113
IC H16R   C15   *C16  H16S       1.1113  110.45  119.88  110.47   1.1113
IC H16R   C15   *C16  H16T       1.1113  110.45 -120.04  110.63   1.1112

RESI STE        -1.00 ! Stearic acid (18:0), unprotonated (STE in PDB)
GROUP	              !
ATOM O1   OCL   -0.76 !       O2  O1 (-)
ATOM O2   OCL   -0.76 !        \\ /
ATOM C1   CL     0.62 !         C1
ATOM C2   CTL2  -0.28 !          |
ATOM H2R  HAL2   0.09 !   H2R---C2---H2S
ATOM H2S  HAL2   0.09 !          |		
GROUP                 !              
ATOM C3   CTL2  -0.18 !          |   
ATOM H3R  HAL2   0.09 !   H3R---C3---H3S
ATOM H3S  HAL2   0.09 !          |   
GROUP                 !
ATOM C4   CTL2  -0.18 !          |
ATOM H4R  HAL2   0.09 !   H4R---C4---H4S      
ATOM H4S  HAL2   0.09 !          |
GROUP                 !
ATOM C5   CTL2  -0.18 !          |              
ATOM H5R  HAL2   0.09 !   H5R---C5---H5S
ATOM H5S  HAL2   0.09 !          |              
GROUP                 !
ATOM C6   CTL2  -0.18 !          |
ATOM H6R  HAL2   0.09 !   H6R---C6---H6S      
ATOM H6S  HAL2   0.09 !          |
GROUP                 !
ATOM C7   CTL2  -0.18 !          |              
ATOM H7R  HAL2   0.09 !   H7R---C7---H7S
ATOM H7S  HAL2   0.09 !          |              
GROUP                 !
ATOM C8   CTL2  -0.18 !          |
ATOM H8R  HAL2   0.09 !   H8R---C8---H8S     
ATOM H8S  HAL2   0.09 !          |
GROUP                 !
ATOM C9   CTL2  -0.18 !          |              
ATOM H9R  HAL2   0.09 !   H9R---C9---H9S
ATOM H9S  HAL2   0.09 !          |              
GROUP                 !
ATOM C10  CTL2  -0.18 !          |
ATOM H10R HAL2   0.09 !   H10R---C10--H10S     
ATOM H10S HAL2   0.09 !          |
GROUP                 !
ATOM C11  CTL2  -0.18 !          |              
ATOM H11R HAL2   0.09 !   H11R---C11--H11S
ATOM H11S HAL2   0.09 !          |              
GROUP                 !
ATOM C12  CTL2  -0.18 !          |
ATOM H12R HAL2   0.09 !   H12R---C12--H12S     
ATOM H12S HAL2   0.09 !          |
GROUP                 !
ATOM C13  CTL2  -0.18 !          |              
ATOM H13R HAL2   0.09 !   H13R---C13--H13S
ATOM H13S HAL2   0.09 !          |              
GROUP                 !
ATOM C14  CTL2  -0.18 !          |             
ATOM H14R HAL2   0.09 !   H14R---C14--H14S
ATOM H14S HAL2   0.09 !          |              
GROUP                 !
ATOM C15  CTL2  -0.18 !          |              
ATOM H15R HAL2   0.09 !   H15R---C15--H15S
ATOM H15S HAL2   0.09 !          |              
GROUP                 !
ATOM C16  CTL2  -0.18 !          |              
ATOM H16R HAL2   0.09 !   H16R---C16--H16S
ATOM H16S HAL2   0.09 !          |              
GROUP                 !
ATOM C17  CTL2  -0.18 !          |              
ATOM H17R HAL2   0.09 !   H17R---C17--H17S
ATOM H17S HAL2   0.09 !          |              
GROUP                 !
ATOM C18  CTL3  -0.27 !          |
ATOM H18R HAL3   0.09 !   H18R---C18--H18S     
ATOM H18S HAL3   0.09 !          |
ATOM H18T HAL3   0.09 !         H18T            

BOND  O1  C1
BOND  C1  C2
DOUBLE C1  O2
BOND  C2  H2R       C2  H2S       C2  C3
BOND  C3  H3R       C3  H3S       C3  C4
BOND  C4  H4R       C4  H4S       C4  C5
BOND  C5  H5R       C5  H5S       C5  C6
BOND  C6  H6R       C6  H6S       C6  C7
BOND  C7  H7R       C7  H7S       C7  C8
BOND  C8  H8R       C8  H8S       C8  C9
BOND  C9  H9R       C9  H9S       C9  C10
BOND  C10 H10R      C10 H10S      C10 C11
BOND  C11 H11R      C11 H11S      C11 C12
BOND  C12 H12R      C12 H12S      C12 C13
BOND  C13 H13R      C13 H13S      C13 C14
BOND  C14 H14R      C14 H14S      C14 C15
BOND  C15 H15R      C15 H15S      C15 C16
BOND  C16 H16R      C16 H16S      C16 C17
BOND  C17 H17R      C17 H17S      C17 C18
BOND  C18 H18R      C18 H18S      C18 H18T

IMPR C1 O1 C2 O2

!IC table from IC generate, minimized geometry
IC C2    O1   *C1  O2     1.5271  108.98 -179.21  126.54   1.2165
IC O1    C1   C2   C3     1.3198  108.98   69.17  112.12   1.5454
IC C3    C1   *C2  H2R    1.5454  112.12 -120.86  107.49   1.1097
IC H2R   C1   *C2  H2S    1.1097  107.49 -117.26  107.96   1.1085
IC C1    C2   C3   C4     1.5271  112.12   69.99  112.82   1.5359
IC C4    C2   *C3  H3R    1.5359  112.82  119.77  107.99   1.1130
IC H3R   C2   *C3  H3S    1.1130  107.99  116.99  110.26   1.1137
IC C2    C3   C4   C5     1.5454  112.82 -176.22  114.43   1.5405
IC C5    C3   *C4  H4R    1.5405  114.43 -122.37  109.02   1.1132
IC H4R   C3   *C4  H4S    1.1132  109.02 -116.84  108.99   1.1144
IC C3    C4   C5   C6     1.5359  114.43  -62.74  114.59   1.5386
IC C6    C4   *C5  H5R    1.5386  114.59 -119.80  107.07   1.1148
IC H5R   C4   *C5  H5S    1.1148  107.07 -116.11  110.00   1.1120
IC C4    C5   C6   C7     1.5405  114.59   95.68  113.38   1.5385
IC C7    C5   *C6  H6R    1.5385  113.38 -124.77  109.24   1.1094
IC H6R   C5   *C6  H6S    1.1094  109.24 -116.24  108.54   1.1145
IC C5    C6   C7   C8     1.5386  113.38 -174.63  114.01   1.5386
IC C8    C6   *C7  H7R    1.5386  114.01 -120.04  107.07   1.1147
IC H7R   C6   *C7  H7S    1.1147  107.07 -116.29  110.97   1.1103
IC C6    C7   C8   C9     1.5385  114.01   96.11  114.10   1.5403
IC C9    C7   *C8  H8R    1.5403  114.10 -125.01  110.20   1.1112
IC H8R   C7   *C8  H8S    1.1112  110.20 -116.63  107.50   1.1156
IC C7    C8   C9   C10    1.5386  114.10  -70.59  114.34   1.5367
IC C10   C8   *C9  H9R    1.5367  114.34  123.15  108.85   1.1111
IC H9R   C8   *C9  H9S    1.1111  108.85  116.35  108.32   1.1138
IC C8    C9   C10  C11    1.5403  114.34 -176.59  113.89   1.5391
IC C11   C9   *C1  H10R   7.1231   20.94   42.49   14.87   5.5936
IC H10R  C9   *C1  H10S   5.5936   14.87   10.84   17.04   7.3386
IC C9    C10  C11  C12    1.5367  113.89  -98.43  114.36   1.5411
IC C12   C10  *C1  H11R   6.2296   22.93   34.20   15.26   7.6660
IC H11R  C10  *C1  H11S   7.6660   15.26  -53.30   13.69   7.9695
IC C10   C11  C12  C13    1.5391  114.36   67.22  115.66   1.5396
IC C13   C11  *C1  H12R   5.7976   20.12   51.93   17.64   6.9765
IC H12R  C11  *C1  H12S   6.9765   17.64   28.99   12.82   5.4620
IC C11   C12  C13  C14    1.5411  115.66   59.27  115.02   1.5394
IC C14   C12  *C1  H13R   7.1149   21.13   35.81   19.89   5.4204
IC H13R  C12  *C1  H13S   5.4204   19.89  -60.20   19.14   5.1386
IC C12   C13  C14  C15    1.5396  115.02   55.26  113.95   1.5372
IC C15   C13  *C1  H14R   8.2302    7.12  -58.84   15.96   7.0385
IC H14R  C13  *C1  H14S   7.0385   15.96  -56.69   10.60   7.5967
IC C13   C14  C15  C16    1.5394  113.95  168.57  113.50   1.5392
IC C16   C14  *C1  H15R   9.4760    7.13   34.44   15.27   7.9557
IC H15R  C14  *C1  H15S   7.9557   15.27   48.78   11.46   8.6265
IC C14   C15  C16  C17    1.5372  113.50   58.84  114.80   1.5388
IC C17   C15  *C1  H16R   10.1942  10.61   97.74    4.71  10.2620
IC H16R  C15  *C1  H16S   10.2620   4.71  -36.58   12.30   9.3186
IC C15   C16  C17  C18    1.5392  114.80   58.51  114.57   1.5326
IC C18   C16  *C1  H17R   10.7326  12.86   60.03    7.85  11.1201
IC H17R  C16  *C1  H17S   11.1201   7.85  -11.50   13.03   9.6379
IC C16   C17  C18  H18R   1.5388  114.57  176.51  110.53   1.1110
IC H18R  C17  *C1  H18S   11.4218   9.61  -56.04    9.75  11.3848
IC H18R  C17  *C1  H18T   11.4218   9.61  -27.02   12.39   9.9809

RESI ARA        -1.00 ! Arachidic acid (20:0), unprotonated
GROUP	              !
ATOM O1   OCL   -0.76 !       O2  O1 (-)
ATOM O2   OCL   -0.76 !        \\ /
ATOM C1   CL     0.62 !         C1
ATOM C2   CTL2  -0.28 !          |
ATOM H2R  HAL2   0.09 !   H2R---C2---H2S
ATOM H2S  HAL2   0.09 !          |		
GROUP                 !              
ATOM C3   CTL2  -0.18 !          |   
ATOM H3R  HAL2   0.09 !   H3R---C3---H3S
ATOM H3S  HAL2   0.09 !          |   
GROUP                 !
ATOM C4   CTL2  -0.18 !          |
ATOM H4R  HAL2   0.09 !   H4R---C4---H4S      
ATOM H4S  HAL2   0.09 !          |
GROUP                 !
ATOM C5   CTL2  -0.18 !          |              
ATOM H5R  HAL2   0.09 !   H5R---C5---H5S
ATOM H5S  HAL2   0.09 !          |              
GROUP                 !
ATOM C6   CTL2  -0.18 !          |
ATOM H6R  HAL2   0.09 !   H6R---C6---H6S      
ATOM H6S  HAL2   0.09 !          |
GROUP                 !
ATOM C7   CTL2  -0.18 !          |              
ATOM H7R  HAL2   0.09 !   H7R---C7---H7S
ATOM H7S  HAL2   0.09 !          |              
GROUP                 !
ATOM C8   CTL2  -0.18 !          |
ATOM H8R  HAL2   0.09 !   H8R---C8---H8S     
ATOM H8S  HAL2   0.09 !          |
GROUP                 !
ATOM C9   CTL2  -0.18 !          |              
ATOM H9R  HAL2   0.09 !   H9R---C9---H9S
ATOM H9S  HAL2   0.09 !          |              
GROUP                 !
ATOM C10  CTL2  -0.18 !          |
ATOM H10R HAL2   0.09 !   H10R---C10--H10S     
ATOM H10S HAL2   0.09 !          |
GROUP                 !
ATOM C11  CTL2  -0.18 !          |              
ATOM H11R HAL2   0.09 !   H11R---C11--H11S
ATOM H11S HAL2   0.09 !          |              
GROUP                 !
ATOM C12  CTL2  -0.18 !          |
ATOM H12R HAL2   0.09 !   H12R---C12--H12S     
ATOM H12S HAL2   0.09 !          |
GROUP                 !
ATOM C13  CTL2  -0.18 !          |              
ATOM H13R HAL2   0.09 !   H13R---C13--H13S
ATOM H13S HAL2   0.09 !          |              
GROUP                 !
ATOM C14  CTL2  -0.18 !          |             
ATOM H14R HAL2   0.09 !   H14R---C14--H14S
ATOM H14S HAL2   0.09 !          |              
GROUP                 !
ATOM C15  CTL2  -0.18 !          |              
ATOM H15R HAL2   0.09 !   H15R---C15--H15S
ATOM H15S HAL2   0.09 !          |              
GROUP                 !
ATOM C16  CTL2  -0.18 !          |              
ATOM H16R HAL2   0.09 !   H16R---C16--H16S
ATOM H16S HAL2   0.09 !          |              
GROUP                 !
ATOM C17  CTL2  -0.18 !          |              
ATOM H17R HAL2   0.09 !   H17R---C17--H17S
ATOM H17S HAL2   0.09 !          |              
GROUP                 !
ATOM C18  CTL2  -0.18 !          |
ATOM H18R HAL2   0.09 !   H18R---C18--H18S     
ATOM H18S HAL2   0.09 !          |
GROUP
ATOM C19  CTL2  -0.18 !          |         
ATOM H19R HAL2   0.09 !   H19R---C19--H19S
ATOM H19S HAL2   0.09 !          |         
GROUP                 !          |         
ATOM C20  CTL3  -0.27 !          |         
ATOM H20R HAL3   0.09 !   H20R---C20--H20S
ATOM H20S HAL3   0.09 !          |         
ATOM H20T HAL3   0.09 !         H20T       

BOND  O1  C1
BOND  C1  C2
DOUBLE C1  O2
BOND  C2  H2R       C2  H2S       C2  C3
BOND  C3  H3R       C3  H3S       C3  C4
BOND  C4  H4R       C4  H4S       C4  C5
BOND  C5  H5R       C5  H5S       C5  C6
BOND  C6  H6R       C6  H6S       C6  C7
BOND  C7  H7R       C7  H7S       C7  C8
BOND  C8  H8R       C8  H8S       C8  C9
BOND  C9  H9R       C9  H9S       C9  C10
BOND  C10 H10R      C10 H10S      C10 C11
BOND  C11 H11R      C11 H11S      C11 C12
BOND  C12 H12R      C12 H12S      C12 C13
BOND  C13 H13R      C13 H13S      C13 C14
BOND  C14 H14R      C14 H14S      C14 C15
BOND  C15 H15R      C15 H15S      C15 C16
BOND  C16 H16R      C16 H16S      C16 C17
BOND  C17 H17R      C17 H17S      C17 C18
BOND  C18 H18R      C18 H18S      C18 C19
BOND  C19 H19R      C19 H19S      C19 C20
BOND  C20 H20R      C20 H20S      C20 H20T

IMPR C1 O1 C2 O2

!IC table from IC generate, minimized geometry
IC  C2    O1   *C1   O2       1.5294  116.62 -179.98  124.23   1.2579
IC  O1    C1   C2    C3       1.2585  116.62 -179.90  113.34   1.5452
IC  C3    C1   *C2   H2R      1.5452  113.34 -121.70  107.21   1.1085
IC  H2R   C1   *C2   H2S      1.1085  107.21 -116.59  107.16   1.1085
IC  C1    C2   C3    C4       1.5294  113.34  179.96  112.47   1.5337
IC  C4    C2   *C3   H3R      1.5337  112.47 -121.71  108.87   1.1134
IC  H3R   C2   *C3   H3S      1.1134  108.87 -116.64  108.85   1.1133
IC  C2    C3   C4    C5       1.5452  112.47 -179.80  112.58   1.5347
IC  C5    C3   *C4   H4R      1.5347  112.58 -121.45  108.73   1.1127
IC  H4R   C3   *C4   H4S      1.1127  108.73 -117.16  108.69   1.1127
IC  C3    C4   C5    C6       1.5337  112.58  179.58  112.79   1.5345
IC  C6    C4   *C5   H5R      1.5345  112.79 -121.41  108.74   1.1131
IC  H5R   C4   *C5   H5S      1.1131  108.74 -116.95  108.83   1.1130
IC  C4    C5   C6    C7       1.5347  112.79 -179.47  112.64   1.5347
IC  C7    C5   *C6   H6R      1.5347  112.64 -121.49  109.03   1.1129
IC  H6R   C5   *C6   H6S      1.1129  109.03 -117.29  108.88   1.1131
IC  C5    C6   C7    C8       1.5345  112.64  178.94  112.65   1.5347
IC  C8    C6   *C7   H7R      1.5347  112.65 -121.18  108.91   1.1133
IC  H7R   C6   *C7   H7S      1.1133  108.91 -117.29  109.08   1.1131
IC  C6    C7   C8    C9       1.5347  112.65 -179.10  112.64   1.5347
IC  C9    C7   *C8   H8R      1.5347  112.64 -121.51  109.14   1.1130
IC  H8R   C7   *C8   H8S      1.1130  109.14 -117.35  108.97   1.1131
IC  C7    C8   C9    C10      1.5347  112.64  178.90  112.68   1.5348
IC  C10   C8   *C9   H9R      1.5348  112.68 -121.15  109.00   1.1133
IC  H9R   C8   *C9   H9S      1.1133  109.00 -117.39  109.13   1.1130
IC  C8    C9   C10   C11      1.5347  112.68 -179.25  112.58   1.5348
IC  C11   C9   *C10  H10R     1.5348  112.58 -121.45  109.19   1.1130
IC  H10R  C9   *C10  H10S     1.1130  109.19 -117.41  109.02   1.1132
IC  C9    C10  C11   C12      1.5348  112.58  179.01  112.71   1.5347
IC  C12   C10  *C11  H11R     1.5347  112.71 -121.15  109.00   1.1132
IC  H11R  C10  *C11  H11S     1.1132  109.00 -117.36  109.14   1.1131
IC  C10   C11  C12   C13      1.5348  112.71 -179.21  112.64   1.5348
IC  C13   C11  *C12  H12R     1.5348  112.64 -121.42  109.17   1.1131
IC  H12R  C11  *C12  H12S     1.1131  109.17 -117.43  109.02   1.1134
IC  C11   C12  C13   C14      1.5347  112.64  179.15  112.64   1.5347
IC  C14   C12  *C13  H13R     1.5347  112.64 -121.16  109.02   1.1133
IC  H13R  C12  *C13  H13S     1.1133  109.02 -117.40  109.19   1.1131
IC  C12   C13  C14   C15      1.5348  112.64 -179.14  112.68   1.5348
IC  C15   C13  *C14  H14R     1.5348  112.68 -121.45  109.15   1.1131
IC  H14R  C13  *C14  H14S     1.1131  109.15 -117.38  109.02   1.1132
IC  C13   C14  C15   C16      1.5347  112.68  179.47  112.62   1.5349
IC  C16   C14  *C15  H15R     1.5349  112.62 -121.17  109.02   1.1133
IC  H15R  C14  *C15  H15S     1.1133  109.02 -117.42  109.16   1.1131
IC  C14   C15  C16   C17      1.5348  112.62 -179.08  112.70   1.5349
IC  C17   C15  *C16  H16R     1.5349  112.70 -121.45  109.15   1.1130
IC  C17   C15  *C16  H16S     1.5349  112.70  121.17  109.02   1.1132
IC  C15   C16  C17   C18      1.5349  112.70  179.43  112.66   1.5352
IC  C18   C16  *C17  H17R     1.5352  112.66 -121.17  109.02   1.1132
IC  C18   C16  *C17  H17S     1.5352  112.66  121.42  109.16   1.1130
IC  C16   C17  C18   C19      1.5349  112.66 -179.07  112.69   1.5343
IC  C19   C17  *C18  H18R     1.5343  112.69 -121.40  109.16   1.1131
IC  C19   C17  *C18  H18S     1.5343  112.69  121.20  109.08   1.1132
IC  C17   C18  C19   C20      1.5352  112.69  179.63  113.45   1.5311
IC  C20   C18  *C19  H19R     1.5311  113.45 -121.62  108.71   1.1140
IC  C20   C18  *C19  H19S     1.5311  113.45  121.73  108.76   1.1140
IC  C18   C19  C20   H20T     1.5343  113.45 -179.80  110.55   1.1112
IC  H20T  C19  *C20  H20R     1.1112  110.55 -120.05  110.50   1.1112
IC  H20T  C19  *C20  H20S     1.1112  110.55  120.02  110.48   1.1113

RESI BEH        -1.00 ! Behenic acid (22:0), unprotonated          
GROUP	              !
ATOM O1   OCL   -0.76 !       O2  O1 (-)
ATOM O2   OCL   -0.76 !        \\ /
ATOM C1   CL     0.62 !         C1
ATOM C2   CTL2  -0.28 !          |
ATOM H2R  HAL2   0.09 !   H2R---C2---H2S
ATOM H2S  HAL2   0.09 !          |		
GROUP                 !              
ATOM C3   CTL2  -0.18 !          |   
ATOM H3R  HAL2   0.09 !   H3R---C3---H3S
ATOM H3S  HAL2   0.09 !          |   
GROUP                 !
ATOM C4   CTL2  -0.18 !          |
ATOM H4R  HAL2   0.09 !   H4R---C4---H4S      
ATOM H4S  HAL2   0.09 !          |
GROUP                 !
ATOM C5   CTL2  -0.18 !          |              
ATOM H5R  HAL2   0.09 !   H5R---C5---H5S
ATOM H5S  HAL2   0.09 !          |              
GROUP                 !
ATOM C6   CTL2  -0.18 !          |
ATOM H6R  HAL2   0.09 !   H6R---C6---H6S      
ATOM H6S  HAL2   0.09 !          |
GROUP                 ! 
ATOM C7   CTL2  -0.18 !          |              
ATOM H7R  HAL2   0.09 !   H7R---C7---H7S
ATOM H7S  HAL2   0.09 !          |              
GROUP                 !
ATOM C8   CTL2  -0.18 !          |
ATOM H8R  HAL2   0.09 !   H8R---C8---H8S     
ATOM H8S  HAL2   0.09 !          |
GROUP                 !
ATOM C9   CTL2  -0.18 !          |              
ATOM H9R  HAL2   0.09 !   H9R---C9---H9S
ATOM H9S  HAL2   0.09 !          |              
GROUP                 !
ATOM C10  CTL2  -0.18 !          |
ATOM H10R HAL2   0.09 !  H10R---C10--H10S     
ATOM H10S HAL2   0.09 !          |
GROUP                 !
ATOM C11  CTL2  -0.18 !          |              
ATOM H11R HAL2   0.09 !  H11R---C11--H11S
ATOM H11S HAL2   0.09 !          |              
GROUP                 !
ATOM C12  CTL2  -0.18 !          |
ATOM H12R HAL2   0.09 !  H12R---C12--H12S     
ATOM H12S HAL2   0.09 !          |
GROUP                 !
ATOM C13  CTL2  -0.18 !          |              
ATOM H13R HAL2   0.09 !  H13R---C13--H13S
ATOM H13S HAL2   0.09 !          |              
GROUP                 !
ATOM C14  CTL2  -0.18 !          |             
ATOM H14R HAL2   0.09 !  H14R---C14--H14S
ATOM H14S HAL2   0.09 !          |              
GROUP                 !
ATOM C15  CTL2  -0.18 !          |              
ATOM H15R HAL2   0.09 !  H15R---C15--H15S
ATOM H15S HAL2   0.09 !          |              
GROUP                 !
ATOM C16  CTL2  -0.18 !          |              
ATOM H16R HAL2   0.09 !  H16R---C16--H16S
ATOM H16S HAL2   0.09 !          |              
GROUP                 !
ATOM C17  CTL2  -0.18 !          |              
ATOM H17R HAL2   0.09 !  H17R---C17--H17S
ATOM H17S HAL2   0.09 !          |              
GROUP                 !
ATOM C18  CTL2  -0.18 !          |
ATOM H18R HAL2   0.09 !  H18R---C18--H18S     
ATOM H18S HAL2   0.09 !          |
GROUP
ATOM C19  CTL2  -0.18 !          |         
ATOM H19R HAL2   0.09 !  H19R---C19--H19S
ATOM H19S HAL2   0.09 !          |         
GROUP                 !          |         
ATOM C20  CTL2  -0.18 !          |         
ATOM H20R HAL2   0.09 !  H20R---C20--H20S
ATOM H20S HAL2   0.09 !          |         
GROUP                 !          |         
ATOM C21  CTL2  -0.18 !          |         
ATOM H21R HAL2   0.09 !  H21R---C21--H21S
ATOM H21S HAL2   0.09 !          |         
GROUP                 !          |         
ATOM C22  CTL3  -0.27 !          |         
ATOM H22R HAL3   0.09 !  H22R---C22--H22S
ATOM H22S HAL3   0.09 !          |         
ATOM H22T HAL3   0.09 !         H22T       

BOND  O1  C1
BOND  C1  C2
DOUBLE C1  O2
BOND  C2  H2R       C2  H2S       C2  C3
BOND  C3  H3R       C3  H3S       C3  C4
BOND  C4  H4R       C4  H4S       C4  C5
BOND  C5  H5R       C5  H5S       C5  C6
BOND  C6  H6R       C6  H6S       C6  C7
BOND  C7  H7R       C7  H7S       C7  C8
BOND  C8  H8R       C8  H8S       C8  C9
BOND  C9  H9R       C9  H9S       C9  C10
BOND  C10 H10R      C10 H10S      C10 C11
BOND  C11 H11R      C11 H11S      C11 C12
BOND  C12 H12R      C12 H12S      C12 C13
BOND  C13 H13R      C13 H13S      C13 C14
BOND  C14 H14R      C14 H14S      C14 C15
BOND  C15 H15R      C15 H15S      C15 C16
BOND  C16 H16R      C16 H16S      C16 C17
BOND  C17 H17R      C17 H17S      C17 C18
BOND  C18 H18R      C18 H18S      C18 C19
BOND  C19 H19R      C19 H19S      C19 C20
BOND  C20 H20R      C20 H20S      C20 C21
BOND  C21 H21R      C21 H21S      C21 C22
BOND  C22 H22R      C22 H22S      C22 H22T

IMPR C1 O1 C2 O2

!IC table from IC generate, minimized geometry
IC C2     O1    *C1   O2         1.5292  108.80 -178.84  126.50   1.2187
IC O1     C1    C2    C3         1.3179  108.80 -177.42  111.91   1.5450
IC C3     C1    *C2   H2R        1.5450  111.91 -121.60  107.88   1.1091
IC H2R    C1    *C2   H2S        1.1091  107.88 -117.29  107.69   1.1091
IC C1     C2    C3    C4         1.5292  111.91  176.40  112.78   1.5339
IC C4     C2    *C3   H3R        1.5339  112.78 -120.84  109.53   1.1148
IC H3R    C2    *C3   H3S        1.1148  109.53 -117.51  109.55   1.1144
IC C2     C3    C4    C5         1.5450  112.78 -179.42  112.02   1.5348
IC C5     C3    *C4   H4R        1.5348  112.02 -121.40  109.42   1.1129
IC H4R    C3    *C4   H4S        1.1129  109.42 -117.70  109.09   1.1132
IC C3     C4    C5    C6         1.5339  112.02  177.20  113.15   1.5345
IC C6     C4    *C5   H5R        1.5345  113.15 -121.11  108.85   1.1137
IC H5R    C4    *C5   H5S        1.1137  108.85 -117.08  109.10   1.1133
IC C4     C5    C6    C7         1.5348  113.15 -179.00  112.16   1.5349
IC C7     C5    *C6   H6R        1.5349  112.16 -121.50  109.37   1.1128
IC H6R    C5    *C6   H6S        1.1128  109.37 -117.60  108.99   1.1133
IC C5     C6    C7    C8         1.5345  112.16  177.46  113.03   1.5345
IC C8     C6    *C7   H7R        1.5345  113.03 -121.07  108.86   1.1136
IC H7R    C6    *C7   H7S        1.1136  108.86 -117.16  109.14   1.1132
IC C6     C7    C8    C9         1.5349  113.03 -178.73  112.29   1.5348
IC C9     C7    *C8   H8R        1.5348  112.29 -121.53  109.34   1.1129
IC H8R    C7    *C8   H8S        1.1129  109.34 -117.54  108.99   1.1133
IC C7     C8    C9    C10        1.5345  112.29  177.77  112.89   1.5345
IC C10    C8    *C9   H9R        1.5345  112.89 -121.06  108.89   1.1135
IC H9R    C8    *C9   H9S        1.1135  108.89 -117.23  109.16   1.1131
IC C8     C9    C10   C11        1.5348  112.89 -178.85  112.40   1.5348
IC C11    C9    *C10  H10R       1.5348  112.40 -121.51  109.29   1.1130
IC H10R   C9    *C10  H10S       1.1130  109.29 -117.49  109.00   1.1133
IC C9     C10   C11   C12        1.5345  112.40  178.16  112.78   1.5345
IC C12    C10   *C11  H11R       1.5345  112.78 -121.11  108.96   1.1135
IC H11R   C10   *C11  H11S       1.1135  108.96 -117.30  109.16   1.1131
IC C10    C11   C12   C13        1.5348  112.78 -179.23  112.49   1.5347
IC C13    C11   *C12  H12R       1.5347  112.49 -121.45  109.24   1.1130
IC H12R   C11   *C12  H12S       1.1130  109.24 -117.45  109.03   1.1133
IC C11    C12   C13   C14        1.5345  112.49  178.82  112.71   1.5347
IC C14    C12   *C13  H13R       1.5347  112.71 -121.19  109.01   1.1133
IC H13R   C12   *C13  H13S       1.1133  109.01 -117.33  109.14   1.1131
IC C12    C13   C14   C15        1.5347  112.71 -179.59  112.61   1.5341
IC C15    C13   *C14  H14R       1.5341  112.61 -121.38  109.18   1.1131
IC H14R   C13   *C14  H14S       1.1131  109.18 -117.39  109.09   1.1133
IC C13    C14   C15   C16        1.5347  112.61  179.60  113.33   1.5309
IC C16    C14   *C15  H15R       1.5309  113.33 -121.65  108.72   1.1142
IC H15R   C14   *C15  H15S       1.1142  108.72 -116.62  108.76   1.1141
IC C14    C15   C16   C17        1.3471  125.86  180.00  113.25   1.5428
IC C17    C15   *C16  H16R       1.5192  121.35 -124.15  108.68   1.1135
IC C17    C15   *C16  H16S       1.5192  121.35  123.34  106.97   1.1128
IC C15    C16   C17   C18        1.5091  113.25  180.00  115.19   1.5395
IC C18    C16   *C17  H17R       1.5192  121.35 -124.15  108.68   1.1135
IC C18    C16   *C17  H17S       1.5192  121.35  123.34  106.97   1.1128
IC C16    C17   C18   C19        1.5428  115.19  180.00  113.95   1.5345
IC C19    C17   *C18  H18R       1.5192  121.35 -124.15  108.68   1.1135
IC C19    C17   *C18  H18S       1.5192  121.35  123.34  106.97   1.1128
IC C17    C18   C19   C20        1.5395  113.95  180.00  112.95   1.5309
IC C20    C18   *C19  H19R       1.5192  121.35 -124.15  108.68   1.1135
IC C20    C18   *C19  H19S       1.5192  121.35  123.34  106.97   1.1128
IC C18    C19   C20   C21        1.5395  113.95  180.00  112.95   1.5309
IC C21    C19   *C20  H20R       1.5192  121.35 -124.15  108.68   1.1135
IC C21    C19   *C20  H20S       1.5192  121.35  123.34  106.97   1.1128
IC C19    C20   C21   C22        1.5395  113.95  180.00  112.95   1.5309
IC C22    C20   *C21  H21R       1.5192  121.35 -124.15  108.68   1.1135
IC C22    C20   *C21  H21S       1.5192  121.35  123.34  106.97   1.1128
IC C20    C21   C22   H22T       1.5345  112.95  180.00  110.39   1.1115
IC H22T   C21   *C22  H22R       1.5192  121.35 -124.15  108.68   1.1135
IC H22T   C21   *C22  H22S       1.5192  121.35  123.34  106.97   1.1128

RESI TRI        -1.00 ! Tricosanoic acid (23:0), unprotonated (F23 in PDB)
GROUP	              !
ATOM O1   OCL   -0.76 !       O2  O1 (-)
ATOM O2   OCL   -0.76 !        \\ /
ATOM C1   CL     0.62 !         C1
ATOM C2   CTL2  -0.28 !          |
ATOM H2R  HAL2   0.09 !   H2R---C2---H2S
ATOM H2S  HAL2   0.09 !          |		
GROUP                 !              
ATOM C3   CTL2  -0.18 !          |   
ATOM H3R  HAL2   0.09 !   H3R---C3---H3S
ATOM H3S  HAL2   0.09 !          |   
GROUP                 !
ATOM C4   CTL2  -0.18 !          |
ATOM H4R  HAL2   0.09 !   H4R---C4---H4S      
ATOM H4S  HAL2   0.09 !          |
GROUP                 !
ATOM C5   CTL2  -0.18 !          |              
ATOM H5R  HAL2   0.09 !   H5R---C5---H5S
ATOM H5S  HAL2   0.09 !          |              
GROUP                 !
ATOM C6   CTL2  -0.18 !          |
ATOM H6R  HAL2   0.09 !   H6R---C6---H6S      
ATOM H6S  HAL2   0.09 !          |
GROUP                 ! 
ATOM C7   CTL2  -0.18 !          |              
ATOM H7R  HAL2   0.09 !   H7R---C7---H7S
ATOM H7S  HAL2   0.09 !          |              
GROUP                 !
ATOM C8   CTL2  -0.18 !          |
ATOM H8R  HAL2   0.09 !   H8R---C8---H8S     
ATOM H8S  HAL2   0.09 !          |
GROUP                 !
ATOM C9   CTL2  -0.18 !          |              
ATOM H9R  HAL2   0.09 !   H9R---C9---H9S
ATOM H9S  HAL2   0.09 !          |              
GROUP                 !
ATOM C10  CTL2  -0.18 !          |
ATOM H10R HAL2   0.09 !  H10R---C10--H10S     
ATOM H10S HAL2   0.09 !          |
GROUP                 !
ATOM C11  CTL2  -0.18 !          |              
ATOM H11R HAL2   0.09 !  H11R---C11--H11S
ATOM H11S HAL2   0.09 !          |              
GROUP                 !
ATOM C12  CTL2  -0.18 !          |
ATOM H12R HAL2   0.09 !  H12R---C12--H12S     
ATOM H12S HAL2   0.09 !          |
GROUP                 !
ATOM C13  CTL2  -0.18 !          |              
ATOM H13R HAL2   0.09 !  H13R---C13--H13S
ATOM H13S HAL2   0.09 !          |              
GROUP                 !
ATOM C14  CTL2  -0.18 !          |             
ATOM H14R HAL2   0.09 !  H14R---C14--H14S
ATOM H14S HAL2   0.09 !          |              
GROUP                 !
ATOM C15  CTL2  -0.18 !          |              
ATOM H15R HAL2   0.09 !  H15R---C15--H15S
ATOM H15S HAL2   0.09 !          |              
GROUP                 !
ATOM C16  CTL2  -0.18 !          |              
ATOM H16R HAL2   0.09 !  H16R---C16--H16S
ATOM H16S HAL2   0.09 !          |              
GROUP                 !
ATOM C17  CTL2  -0.18 !          |              
ATOM H17R HAL2   0.09 !  H17R---C17--H17S
ATOM H17S HAL2   0.09 !          |              
GROUP                 !
ATOM C18  CTL2  -0.18 !          |
ATOM H18R HAL2   0.09 !  H18R---C18--H18S     
ATOM H18S HAL2   0.09 !          |
GROUP
ATOM C19  CTL2  -0.18 !          |         
ATOM H19R HAL2   0.09 !  H19R---C19--H19S
ATOM H19S HAL2   0.09 !          |         
GROUP                 !          |         
ATOM C20  CTL2  -0.18 !          |         
ATOM H20R HAL2   0.09 !  H20R---C20--H20S
ATOM H20S HAL2   0.09 !          |         
GROUP                 !          |         
ATOM C21  CTL2  -0.18 !          |         
ATOM H21R HAL2   0.09 !  H21R---C21--H21S
ATOM H21S HAL2   0.09 !          |         
GROUP                 !          |         
ATOM C22  CTL2  -0.18 !          |         
ATOM H22R HAL2   0.09 !  H22R---C22--H22S
ATOM H22S HAL2   0.09 !          |         
GROUP                 !          |         
ATOM C23  CTL3  -0.27 !          |         
ATOM H23R HAL3   0.09 !  H23R---C23--H23S
ATOM H23S HAL3   0.09 !          |         
ATOM H23T HAL3   0.09 !         H23T       


BOND  O1  C1
BOND  C1  C2
DOUBLE C1  O2
BOND  C2  H2R       C2  H2S       C2  C3
BOND  C3  H3R       C3  H3S       C3  C4
BOND  C4  H4R       C4  H4S       C4  C5
BOND  C5  H5R       C5  H5S       C5  C6
BOND  C6  H6R       C6  H6S       C6  C7
BOND  C7  H7R       C7  H7S       C7  C8
BOND  C8  H8R       C8  H8S       C8  C9
BOND  C9  H9R       C9  H9S       C9  C10
BOND  C10 H10R      C10 H10S      C10 C11
BOND  C11 H11R      C11 H11S      C11 C12
BOND  C12 H12R      C12 H12S      C12 C13
BOND  C13 H13R      C13 H13S      C13 C14
BOND  C14 H14R      C14 H14S      C14 C15
BOND  C15 H15R      C15 H15S      C15 C16
BOND  C16 H16R      C16 H16S      C16 C17
BOND  C17 H17R      C17 H17S      C17 C18
BOND  C18 H18R      C18 H18S      C18 C19
BOND  C19 H19R      C19 H19S      C19 C20
BOND  C20 H20R      C20 H20S      C20 C21
BOND  C21 H21R      C21 H21S      C21 C22
BOND  C22 H22R      C22 H22S      C22 C23
BOND  C23 H23R      C23 H23S      C23 H23T


IMPR C1 O1 C2 O2

!IC table from IC generate, minimized geometry
IC  C2    O1    *C1   O2       1.5295  116.62 -179.99  124.23   1.2576
IC  O1    C1    C2    C3       1.2588  116.62 -179.94  113.34   1.5454
IC  C3    C1    *C2   H2R      1.5454  113.34 -121.74  107.20   1.1085
IC  H2R   C1    *C2   H2S      1.1085  107.20 -116.58  107.16   1.1086
IC  C1    C2    C3    C4       1.5295  113.34  179.59  112.49   1.5337
IC  C4    C2    *C3   H3R      1.5337  112.49 -121.61  108.84   1.1135
IC  H3R   C2    *C3   H3S      1.1135  108.84 -116.63  108.88   1.1134
IC  C2    C3    C4    C5       1.5454  112.49 -179.72  112.62   1.5346
IC  C5    C3    *C4   H4R      1.5346  112.62 -121.53  108.79   1.1126
IC  H4R   C3    *C4   H4S      1.1126  108.79 -117.13  108.66   1.1128
IC  C3    C4    C5    C6       1.5337  112.62  179.24  112.78   1.5346
IC  C6    C4    *C5   H5R      1.5346  112.78 -121.41  108.74   1.1132
IC  H5R   C4    *C5   H5S      1.1132  108.74 -116.95  108.87   1.1130
IC  C4    C5    C6    C7       1.5346  112.78 -179.43  112.57   1.5345
IC  C7    C5    *C6   H6R      1.5345  112.57 -121.47  109.04   1.1130
IC  H6R   C5    *C6   H6S      1.1130  109.04 -117.32  108.89   1.1131
IC  C5    C6    C7    C8       1.5346  112.57  179.10  112.78   1.5345
IC  C8    C6    *C7   H7R      1.5345  112.78 -121.23  108.90   1.1133
IC  H7R   C6    *C7   H7S      1.1133  108.90 -117.23  109.05   1.1131
IC  C6    C7    C8    C9       1.5345  112.78 -179.20  112.52   1.5346
IC  C9    C7    *C8   H8R      1.5346  112.52 -121.47  109.17   1.1130
IC  H8R   C7    *C8   H8S      1.1130  109.17 -117.40  108.98   1.1132
IC  C7    C8    C9    C10      1.5345  112.52  178.99  112.75   1.5346
IC  C10   C8    *C9   H9R      1.5346  112.75 -121.15  108.95   1.1134
IC  H9R   C8    *C9   H9S      1.1134  108.95 -117.33  109.14   1.1131
IC  C8    C9    C10   C11      1.5346  112.75 -178.95  112.55   1.5346
IC  C11   C9    *C10  H10R     1.5346  112.55 -121.47  109.21   1.1130
IC  H10R  C9    *C10  H10S     1.1130  109.21 -117.44  109.02   1.1133
IC  C9    C10   C11   C12      1.5346  112.55  178.86  112.73   1.5347
IC  C12   C10   *C11  H11R     1.5347  112.73 -121.12  108.96   1.1133
IC  H11R  C10   *C11  H11S     1.1133  108.96 -117.35  109.18   1.1131
IC  C10   C11   C12   C13      1.5346  112.73 -178.85  112.54   1.5347
IC  C13   C11   *C12  H12R     1.5347  112.54 -121.48  109.21   1.1130
IC  H12R  C11   *C12  H12S     1.1130  109.21 -117.44  109.00   1.1133
IC  C11   C12   C13   C14      1.5347  112.54  178.83  112.79   1.5348
IC  C14   C12   *C13  H13R     1.5348  112.79 -121.13  108.97   1.1133
IC  H13R  C12   *C13  H13S     1.1133  108.97 -117.34  109.16   1.1131
IC  C12   C13   C14   C15      1.5347  112.79 -179.01  112.51   1.5348
IC  C15   C13   *C14  H14R     1.5348  112.51 -121.45  109.21   1.1130
IC  H14R  C13   *C14  H14S     1.1130  109.21 -117.46  109.04   1.1132
IC  C13   C14   C15   C16      1.5348  112.51  179.00  112.77   1.5347
IC  C16   C14   *C15  H15R     1.5347  112.77 -121.18  109.00   1.1133
IC  H15R  C14   *C15  H15S     1.1133  109.00 -117.34  109.13   1.1131
IC  C14   C15   C16   C17      1.5348  112.77 -179.40  112.56   1.5348
IC  C17   C15   *C16  H16R     1.5348  112.56 -121.38  109.17   1.1131
IC  C17   C15   *C16  H16S     1.5348  112.56  121.17  109.06   1.1132
IC  C15   C16   C17   C18      1.5347  112.56  179.38  112.75   1.5347
IC  C18   C16   *C17  H17R     1.5347  112.75 -121.23  109.06   1.1133
IC  C18   C16   *C17  H17S     1.5347  112.75  121.39  109.11   1.1132
IC  C16   C17   C18   C19      1.5348  112.75 -179.81  112.56   1.5347
IC  C19   C17   *C18  H18R     1.5347  112.56 -121.32  109.15   1.1131
IC  C19   C17   *C18  H18S     1.5347  112.56  121.23  109.10   1.1132
IC  C17   C18   C19   C20      1.5347  112.56  179.75  112.71   1.5346
IC  C20   C18   *C19  H19R     1.5346  112.71 -121.29  109.08   1.1132
IC  C20   C18   *C19  H19S     1.5346  112.71  121.34  109.09   1.1132
IC  C18   C19   C20   C21      1.5347  112.71  179.97  112.59   1.5347
IC  C21   C19   *C20  H20R     1.5347  112.59 -121.29  109.12   1.1131
IC  C21   C19   *C20  H20S     1.5347  112.59  121.27  109.11   1.1132
IC  C19   C20   C21   C22      1.5346  112.59  179.93  112.74   1.5339
IC  C22   C20   *C21  H21R     1.5339  112.74 -121.30  109.13   1.1132
IC  C22   C20   *C21  H21S     1.5339  112.74  121.31  109.12   1.1132
IC  C20   C21   C22   C23      1.5347  112.74  179.96  113.27   1.5308
IC  C23   C21   *C22  H22R     1.5308  113.27 -121.65  108.77   1.1140
IC  C23   C21   *C22  H22S     1.5308  113.27  121.65  108.77   1.1140
IC  C21   C22   C23   H23T     1.5339  113.27  180.00  110.62   1.1112
IC  H23T  C22   *C23  H23R     1.1112  110.62 -120.08  110.44   1.1113
IC  H23T  C22   *C23  H23S     1.1112  110.62  120.07  110.44   1.1113

RESI LIGN       -1.00 ! Lignoceric acid (24:0), unprotonated          
GROUP	              !
ATOM O1   OCL   -0.76 !       O2  O1 (-)
ATOM O2   OCL   -0.76 !        \\ /
ATOM C1   CL     0.62 !         C1
ATOM C2   CTL2  -0.28 !          |
ATOM H2R  HAL2   0.09 !   H2R---C2---H2S
ATOM H2S  HAL2   0.09 !          |		
GROUP                 !              
ATOM C3   CTL2  -0.18 !          |   
ATOM H3R  HAL2   0.09 !   H3R---C3---H3S
ATOM H3S  HAL2   0.09 !          |   
GROUP                 !
ATOM C4   CTL2  -0.18 !          |
ATOM H4R  HAL2   0.09 !   H4R---C4---H4S      
ATOM H4S  HAL2   0.09 !          |
GROUP                 !
ATOM C5   CTL2  -0.18 !          |              
ATOM H5R  HAL2   0.09 !   H5R---C5---H5S
ATOM H5S  HAL2   0.09 !          |              
GROUP                 !
ATOM C6   CTL2  -0.18 !          |
ATOM H6R  HAL2   0.09 !   H6R---C6---H6S      
ATOM H6S  HAL2   0.09 !          |
GROUP                 ! 
ATOM C7   CTL2  -0.18 !          |              
ATOM H7R  HAL2   0.09 !   H7R---C7---H7S
ATOM H7S  HAL2   0.09 !          |              
GROUP                 !
ATOM C8   CTL2  -0.18 !          |
ATOM H8R  HAL2   0.09 !   H8R---C8---H8S     
ATOM H8S  HAL2   0.09 !          |
GROUP                 !
ATOM C9   CTL2  -0.18 !          |              
ATOM H9R  HAL2   0.09 !   H9R---C9---H9S
ATOM H9S  HAL2   0.09 !          |              
GROUP                 !
ATOM C10  CTL2  -0.18 !          |
ATOM H10R HAL2   0.09 !  H10R---C10--H10S     
ATOM H10S HAL2   0.09 !          |
GROUP                 !
ATOM C11  CTL2  -0.18 !          |              
ATOM H11R HAL2   0.09 !  H11R---C11--H11S
ATOM H11S HAL2   0.09 !          |              
GROUP                 !
ATOM C12  CTL2  -0.18 !          |
ATOM H12R HAL2   0.09 !  H12R---C12--H12S     
ATOM H12S HAL2   0.09 !          |
GROUP                 !
ATOM C13  CTL2  -0.18 !          |              
ATOM H13R HAL2   0.09 !  H13R---C13--H13S
ATOM H13S HAL2   0.09 !          |              
GROUP                 !
ATOM C14  CTL2  -0.18 !          |             
ATOM H14R HAL2   0.09 !  H14R---C14--H14S
ATOM H14S HAL2   0.09 !          |              
GROUP                 !
ATOM C15  CTL2  -0.18 !          |              
ATOM H15R HAL2   0.09 !  H15R---C15--H15S
ATOM H15S HAL2   0.09 !          |              
GROUP                 !
ATOM C16  CTL2  -0.18 !          |              
ATOM H16R HAL2   0.09 !  H16R---C16--H16S
ATOM H16S HAL2   0.09 !          |              
GROUP                 !
ATOM C17  CTL2  -0.18 !          |              
ATOM H17R HAL2   0.09 !  H17R---C17--H17S
ATOM H17S HAL2   0.09 !          |              
GROUP                 !
ATOM C18  CTL2  -0.18 !          |
ATOM H18R HAL2   0.09 !  H18R---C18--H18S     
ATOM H18S HAL2   0.09 !          |
GROUP
ATOM C19  CTL2  -0.18 !          |         
ATOM H19R HAL2   0.09 !  H19R---C19--H19S
ATOM H19S HAL2   0.09 !          |         
GROUP                 !          |         
ATOM C20  CTL2  -0.18 !          |         
ATOM H20R HAL2   0.09 !  H20R---C20--H20S
ATOM H20S HAL2   0.09 !          |         
GROUP                 !          |         
ATOM C21  CTL2  -0.18 !          |         
ATOM H21R HAL2   0.09 !  H21R---C21--H21S
ATOM H21S HAL2   0.09 !          |         
GROUP                 !          |         
ATOM C22  CTL2  -0.18 !          |         
ATOM H22R HAL2   0.09 !  H22R---C22--H22S
ATOM H22S HAL2   0.09 !          |         
GROUP                 !          |         
ATOM C23  CTL2  -0.18 !          |         
ATOM H23R HAL2   0.09 !  H23R---C23--H23S
ATOM H23S HAL2   0.09 !          |         
GROUP                 !          |         
ATOM C24  CTL3  -0.27 !          |         
ATOM H24R HAL3   0.09 !  H24R---C24--H24S
ATOM H24S HAL3   0.09 !          |         
ATOM H24T HAL3   0.09 !         H24T       

BOND  O1  C1
BOND  C1  C2
DOUBLE C1  O2
BOND  C2  H2R       C2  H2S       C2  C3
BOND  C3  H3R       C3  H3S       C3  C4
BOND  C4  H4R       C4  H4S       C4  C5
BOND  C5  H5R       C5  H5S       C5  C6
BOND  C6  H6R       C6  H6S       C6  C7
BOND  C7  H7R       C7  H7S       C7  C8
BOND  C8  H8R       C8  H8S       C8  C9
BOND  C9  H9R       C9  H9S       C9  C10
BOND  C10 H10R      C10 H10S      C10 C11
BOND  C11 H11R      C11 H11S      C11 C12
BOND  C12 H12R      C12 H12S      C12 C13
BOND  C13 H13R      C13 H13S      C13 C14
BOND  C14 H14R      C14 H14S      C14 C15
BOND  C15 H15R      C15 H15S      C15 C16
BOND  C16 H16R      C16 H16S      C16 C17
BOND  C17 H17R      C17 H17S      C17 C18
BOND  C18 H18R      C18 H18S      C18 C19
BOND  C19 H19R      C19 H19S      C19 C20
BOND  C20 H20R      C20 H20S      C20 C21
BOND  C21 H21R      C21 H21S      C21 C22
BOND  C22 H22R      C22 H22S      C22 C23
BOND  C23 H23R      C23 H23S      C23 C24
BOND  C24 H24R      C24 H24S      C24 H24T 

IMPR C1 O1 C2 O2

!IC table from IC generate, minimized geometry
IC C2     O1    *C1   O2         1.5292  108.80 -178.84  126.50   1.2187
IC O1     C1    C2    C3         1.3179  108.80 -177.42  111.91   1.5450
IC C3     C1    *C2   H2R        1.5450  111.91 -121.60  107.88   1.1091
IC H2R    C1    *C2   H2S        1.1091  107.88 -117.29  107.69   1.1091
IC C1     C2    C3    C4         1.5292  111.91  176.40  112.78   1.5339
IC C4     C2    *C3   H3R        1.5339  112.78 -120.84  109.53   1.1148
IC H3R    C2    *C3   H3S        1.1148  109.53 -117.51  109.55   1.1144
IC C2     C3    C4    C5         1.5450  112.78 -179.42  112.02   1.5348
IC C5     C3    *C4   H4R        1.5348  112.02 -121.40  109.42   1.1129
IC H4R    C3    *C4   H4S        1.1129  109.42 -117.70  109.09   1.1132
IC C3     C4    C5    C6         1.5339  112.02  177.20  113.15   1.5345
IC C6     C4    *C5   H5R        1.5345  113.15 -121.11  108.85   1.1137
IC H5R    C4    *C5   H5S        1.1137  108.85 -117.08  109.10   1.1133
IC C4     C5    C6    C7         1.5348  113.15 -179.00  112.16   1.5349
IC C7     C5    *C6   H6R        1.5349  112.16 -121.50  109.37   1.1128
IC H6R    C5    *C6   H6S        1.1128  109.37 -117.60  108.99   1.1133
IC C5     C6    C7    C8         1.5345  112.16  177.46  113.03   1.5345
IC C8     C6    *C7   H7R        1.5345  113.03 -121.07  108.86   1.1136
IC H7R    C6    *C7   H7S        1.1136  108.86 -117.16  109.14   1.1132
IC C6     C7    C8    C9         1.5349  113.03 -178.73  112.29   1.5348
IC C9     C7    *C8   H8R        1.5348  112.29 -121.53  109.34   1.1129
IC H8R    C7    *C8   H8S        1.1129  109.34 -117.54  108.99   1.1133
IC C7     C8    C9    C10        1.5345  112.29  177.77  112.89   1.5345
IC C10    C8    *C9   H9R        1.5345  112.89 -121.06  108.89   1.1135
IC H9R    C8    *C9   H9S        1.1135  108.89 -117.23  109.16   1.1131
IC C8     C9    C10   C11        1.5348  112.89 -178.85  112.40   1.5348
IC C11    C9    *C10  H10R       1.5348  112.40 -121.51  109.29   1.1130
IC H10R   C9    *C10  H10S       1.1130  109.29 -117.49  109.00   1.1133
IC C9     C10   C11   C12        1.5345  112.40  178.16  112.78   1.5345
IC C12    C10   *C11  H11R       1.5345  112.78 -121.11  108.96   1.1135
IC H11R   C10   *C11  H11S       1.1135  108.96 -117.30  109.16   1.1131
IC C10    C11   C12   C13        1.5348  112.78 -179.23  112.49   1.5347
IC C13    C11   *C12  H12R       1.5347  112.49 -121.45  109.24   1.1130
IC H12R   C11   *C12  H12S       1.1130  109.24 -117.45  109.03   1.1133
IC C11    C12   C13   C14        1.5345  112.49  178.82  112.71   1.5347
IC C14    C12   *C13  H13R       1.5347  112.71 -121.19  109.01   1.1133
IC H13R   C12   *C13  H13S       1.1133  109.01 -117.33  109.14   1.1131
IC C12    C13   C14   C15        1.5347  112.71 -179.59  112.61   1.5341
IC C15    C13   *C14  H14R       1.5341  112.61 -121.38  109.18   1.1131
IC H14R   C13   *C14  H14S       1.1131  109.18 -117.39  109.09   1.1133
IC C13    C14   C15   C16        1.5347  112.61  179.60  113.33   1.5309
IC C16    C14   *C15  H15R       1.5309  113.33 -121.65  108.72   1.1142
IC H15R   C14   *C15  H15S       1.1142  108.72 -116.62  108.76   1.1141
IC C14    C15   C16   C17        1.3471  125.86  180.00  113.25   1.5428
IC C17    C15   *C16  H16R       1.5192  121.35 -124.15  108.68   1.1135
IC C17    C15   *C16  H16S       1.5192  121.35  123.34  106.97   1.1128
IC C15    C16   C17   C18        1.5091  113.25  180.00  115.19   1.5395
IC C18    C16   *C17  H17R       1.5192  121.35 -124.15  108.68   1.1135
IC C18    C16   *C17  H17S       1.5192  121.35  123.34  106.97   1.1128
IC C16    C17   C18   C19        1.5428  115.19  180.00  113.95   1.5345
IC C19    C17   *C18  H18R       1.5192  121.35 -124.15  108.68   1.1135
IC C19    C17   *C18  H18S       1.5192  121.35  123.34  106.97   1.1128
IC C17    C18   C19   C20        1.5395  113.95  180.00  112.95   1.5309
IC C20    C18   *C19  H19R       1.5192  121.35 -124.15  108.68   1.1135
IC C20    C18   *C19  H19S       1.5192  121.35  123.34  106.97   1.1128
IC C18    C19   C20   C21        1.5395  113.95  180.00  112.95   1.5309
IC C21    C19   *C20  H20R       1.5192  121.35 -124.15  108.68   1.1135
IC C21    C19   *C20  H20S       1.5192  121.35  123.34  106.97   1.1128
IC C19    C20   C21   C22        1.5395  113.95  180.00  112.95   1.5309
IC C22    C20   *C21  H21R       1.5309  113.24 -121.66  108.77   1.1142
IC H21R   C20   *C21  H21S       1.1142  108.77 -116.65  108.78   1.1142
IC C20    C21   C22   C23        1.5346  112.63  179.93  113.24   1.5309
IC C23    C21   *C22  H22R       1.5309  113.24 -121.66  108.77   1.1142
IC H22R   C21   *C22  H22S       1.1142  108.77 -116.65  108.78   1.1142
IC C21    C22   C23   C24        1.5346  112.63  179.93  113.24   1.5309
IC C24    C22   *C23  H23R       1.5309  113.24 -121.66  108.77   1.1142
IC H23R   C22   *C23  H23S       1.1142  108.77 -116.65  108.78   1.1142
IC C22    C23   C24   H24R       1.5337  113.24  -59.91  110.47   1.1114
IC H24R   C23   *C24  H24S       1.1114  110.47  119.87  110.48   1.1113
IC H24R   C23   *C24  H24T       1.1114  110.47 -120.06  110.63   1.1113

RESI MYRO       -1.00 ! Myristoleic acid (14:1, d9), unprotonated (PAM in PDB)
GROUP	              !
ATOM O1   OCL   -0.76 !            O2  O1 (-)
ATOM O2   OCL   -0.76 !             \\ /
ATOM C1   CL     0.62 !               C1
ATOM C2   CTL2  -0.28 !               |
ATOM H2R  HAL2   0.09 !         H2R---C2---H2S
ATOM H2S  HAL2   0.09 !               |		
GROUP                 !               |          
ATOM C3   CTL2  -0.18 !               |          
ATOM H3R  HAL2   0.09 !         H3R---C3---H3S  
ATOM H3S  HAL2   0.09 !               |          
GROUP                 !               |          
ATOM C4   CTL2  -0.18 !               |          
ATOM H4R  HAL2   0.09 !         H4R---C4---H4S  
ATOM H4S  HAL2   0.09 !               |          
GROUP                 !               |          
ATOM C5   CTL2  -0.18 !               |          
ATOM H5R  HAL2   0.09 !         H5R---C5---H5S  
ATOM H5S  HAL2   0.09 !               |          
GROUP                 !               |          
ATOM C6   CTL2  -0.18 !               |          
ATOM H6R  HAL2   0.09 !         H6R---C6---H6S  
ATOM H6S  HAL2   0.09 !               |          
GROUP                 !               |          
ATOM C7   CTL2  -0.18 !               |          
ATOM H7R  HAL2   0.09 !         H7R---C7---H7S  
ATOM H7S  HAL2   0.09 !               |          
GROUP                 !               |          
ATOM C8   CTL2  -0.18 !               |          
ATOM H8R  HAL2   0.09 !         H8R---C8---H8S  
ATOM H8S  HAL2   0.09 !               |          
GROUP                 !               |          
ATOM C9   CEL1  -0.15 !               |          
ATOM H9R  HEL1   0.15 !         H9R---C9        
GROUP                 !               |!  (CIS)  
ATOM C10  CEL1  -0.15 !               |!         
ATOM H10R HEL1   0.15 !        H10R---C10       
GROUP                 !               |          
ATOM C11  CTL2  -0.18 !               |          
ATOM H11R HAL2   0.09 !        H11R---C11--H11S 
ATOM H11S HAL2   0.09 !               |          
GROUP                 !               |          
ATOM C12  CTL2  -0.18 !               |          
ATOM H12R HAL2   0.09 !        H12R---C12--H12S 
ATOM H12S HAL2   0.09 !               |          
GROUP                 !               |          
ATOM C13  CTL2  -0.18 !               |          
ATOM H13R HAL2   0.09 !        H13R---C13--H13S 
ATOM H13S HAL2   0.09 !               |          
GROUP                 !               |          
ATOM C14  CTL3  -0.27 !               |          
ATOM H14R HAL3   0.09 !        H14R---C14--H14S 
ATOM H14S HAL3   0.09 !               |          
ATOM H14T HAL3   0.09 !               H14T        

BOND  O1   C1
BOND  C1   C2
DOUBLE  C1  O2
BOND  C2  H2R       C2  H2S       C2  C3
BOND  C3  H3R       C3  H3S       C3  C4
BOND  C4  H4R       C4  H4S       C4  C5
BOND  C5  H5R       C5  H5S       C5  C6
BOND  C6  H6R       C6  H6S       C6  C7
BOND  C7  H7R       C7  H7S       C7  C8
BOND  C8  H8R       C8  H8S       C8  C9
BOND  C9  H9R       
DOUBLE  C9 C10
BOND  C10 H10R      C10 C11
BOND  C11 H11R      C11 H11S      C11 C12
BOND  C12 H12R      C12 H12S      C12 C13
BOND  C13 H13R      C13 H13S      C13 C14
BOND  C14 H14R      C14 H14S      C14 H14T

IMPR C1 O1 C2 O2 

! IC table from IC generated, minimized geometry
IC C2     O1    *C1   O2        1.5289  108.63 -178.85  126.55   1.2187
IC O1     C1    C2    C3        1.3177  108.63 -177.70  112.21   1.5449
IC C3     C1    *C2   H2R       1.5449  112.21 -121.72  107.88   1.1092
IC H2R    C1    *C2   H2S       1.1092  107.88 -117.16  107.60   1.1093
IC C1     C2    C3    C4        1.5289  112.21  175.76  112.39   1.5338
IC C4     C2    *C3   H3R       1.5338  112.39 -120.69  109.57   1.1147
IC H3R    C2    *C3   H3S       1.1147  109.57 -117.65  109.64   1.1142
IC C2     C3    C4    C5        1.5449  112.39 -179.39  112.35   1.5346
IC C5     C3    *C4   H4R       1.5346  112.35 -121.52  109.41   1.1131
IC H4R    C3    *C4   H4S       1.1131  109.41 -117.57  108.97   1.1134
IC C3     C4    C5    C6        1.5338  112.35  176.31  112.80   1.5344
IC C6     C4    *C5   H5R       1.5344  112.80 -121.01  108.95   1.1135
IC H5R    C4    *C5   H5S       1.1135  108.95 -117.24  109.16   1.1132
IC C4     C5    C6    C7        1.5346  112.80 -179.44  112.48   1.5356
IC C7     C5    *C6   H6R       1.5356  112.48 -121.49  109.32   1.1129
IC H6R    C5    *C6   H6S       1.1129  109.32 -117.47  108.94   1.1132
IC C5     C6    C7    C8        1.5344  112.48  176.92  112.46   1.5398
IC C8     C6    *C7   H7R       1.5398  112.46 -121.38  108.40   1.1139
IC H7R    C6    *C7   H7S       1.1139  108.40 -116.93  108.77   1.1139
IC C6     C7    C8    C9        1.5356  112.46 -178.53  111.43   1.5097
IC C9     C7    *C8   H8R       1.5097  111.43 -123.58  107.80   1.1132
IC H8R    C7    *C8   H8S       1.1132  107.80 -115.43  108.37   1.1128
IC C7     C8    C9    C10       1.5398  111.43 -126.96  126.62   1.3465
IC C10    C8    *C9   H9R       1.3465  126.62  178.41  114.65   1.1012
IC C8     C9    C10   C11       1.5097  126.62   -1.69  126.32   1.5088
IC C11    C9    *C10  H10R      1.5088  126.32 -179.55  118.79   1.1012
IC C9     C10   C11   C12       1.3465  126.32   93.02  112.15   1.5392
IC C12    C10   *C11  H11R      1.5392  112.15 -121.30  111.28   1.1133
IC H11R   C10   *C11  H11S      1.1133  111.28 -117.50  110.00   1.1126
IC C10    C11   C12   C13       1.5088  112.15 -178.81  112.29   1.5354
IC C13    C11   *C12  H12R      1.5354  112.29 -121.34  109.78   1.1133
IC H12R   C11   *C12  H12S      1.1133  109.78 -118.01  109.42   1.1144
IC C11    C12   C13   C14       1.5392  112.29  179.81  112.68   1.5345
IC C14    C12   *C13  H13R      1.5345  112.68 -121.26  109.04   1.1132
IC H13R   C12   *C13  H13S      1.1132  109.04 -117.39  109.10   1.1131
IC C12    C13   C14   H14R      1.5341  113.33  -59.94  110.45   1.1113
IC H14R   C13   *C14  H14S      1.1113  110.45  119.88  110.47   1.1113
IC H14R   C13   *C14  H14T      1.1113  110.45 -120.04  110.63   1.1112

RESI PALO       -1.00 ! Palmitoleic acid (16:1, d9), unprotonated (PAM in PDB)
GROUP	              !
ATOM O1   OCL   -0.76 !            O2  O1 (-)
ATOM O2   OCL   -0.76 !             \\ /
ATOM C1   CL     0.62 !               C1
ATOM C2   CTL2  -0.28 !               |
ATOM H2R  HAL2   0.09 !         H2R---C2---H2S
ATOM H2S  HAL2   0.09 !               |		
GROUP                 !               |          
ATOM C3   CTL2  -0.18 !               |          
ATOM H3R  HAL2   0.09 !         H3R---C3---H3S  
ATOM H3S  HAL2   0.09 !               |          
GROUP                 !               |          
ATOM C4   CTL2  -0.18 !               |          
ATOM H4R  HAL2   0.09 !         H4R---C4---H4S  
ATOM H4S  HAL2   0.09 !               |          
GROUP                 !               |          
ATOM C5   CTL2  -0.18 !               |          
ATOM H5R  HAL2   0.09 !         H5R---C5---H5S  
ATOM H5S  HAL2   0.09 !               |          
GROUP                 !               |          
ATOM C6   CTL2  -0.18 !               |          
ATOM H6R  HAL2   0.09 !         H6R---C6---H6S  
ATOM H6S  HAL2   0.09 !               |          
GROUP                 !               |          
ATOM C7   CTL2  -0.18 !               |          
ATOM H7R  HAL2   0.09 !         H7R---C7---H7S  
ATOM H7S  HAL2   0.09 !               |          
GROUP                 !               |          
ATOM C8   CTL2  -0.18 !               |          
ATOM H8R  HAL2   0.09 !         H8R---C8---H8S  
ATOM H8S  HAL2   0.09 !               |          
GROUP                 !               |          
ATOM C9   CEL1  -0.15 !               |          
ATOM H9R  HEL1   0.15 !         H9R---C9        
GROUP                 !               |!  (CIS)  
ATOM C10  CEL1  -0.15 !               |!         
ATOM H10R HEL1   0.15 !        H10R---C10       
GROUP                 !               |          
ATOM C11  CTL2  -0.18 !               |          
ATOM H11R HAL2   0.09 !        H11R---C11--H11S 
ATOM H11S HAL2   0.09 !               |          
GROUP                 !               |          
ATOM C12  CTL2  -0.18 !               |          
ATOM H12R HAL2   0.09 !        H12R---C12--H12S 
ATOM H12S HAL2   0.09 !               |          
GROUP                 !               |          
ATOM C13  CTL2  -0.18 !               |          
ATOM H13R HAL2   0.09 !        H13R---C13--H13S 
ATOM H13S HAL2   0.09 !               |          
GROUP                 !               |          
ATOM C14  CTL2  -0.18 !               |          
ATOM H14R HAL2   0.09 !        H14R---C14--H14S 
ATOM H14S HAL2   0.09 !               |          
GROUP                 !               |          
ATOM C15  CTL2  -0.18 !               |          
ATOM H15R HAL2   0.09 !        H15R---C15--H15S 
ATOM H15S HAL2   0.09 !               |          
GROUP                 !               |          
ATOM C16  CTL3  -0.27 !               |          
ATOM H16R HAL3   0.09 !        H16R---C16--H16S 
ATOM H16S HAL3   0.09 !               |          
ATOM H16T HAL3   0.09 !              H16T        

BOND  O1   C1
BOND  C1   C2
DOUBLE  C1  O2
BOND  C2  H2R       C2  H2S       C2  C3
BOND  C3  H3R       C3  H3S       C3  C4
BOND  C4  H4R       C4  H4S       C4  C5
BOND  C5  H5R       C5  H5S       C5  C6
BOND  C6  H6R       C6  H6S       C6  C7
BOND  C7  H7R       C7  H7S       C7  C8
BOND  C8  H8R       C8  H8S       C8  C9
BOND  C9  H9R       
DOUBLE  C9 C10
BOND  C10 H10R      C10 C11
BOND  C11 H11R      C11 H11S      C11 C12
BOND  C12 H12R      C12 H12S      C12 C13
BOND  C13 H13R      C13 H13S      C13 C14
BOND  C14 H14R      C14 H14S      C14 C15
BOND  C15 H15R      C15 H15S      C15 C16
BOND  C16 H16R      C16 H16S      C16 H16T

IMPR C1 O1 C2 O2 

! IC table from IC generated, minimized geometry
IC C2     O1    *C1   O2        1.5289  108.63 -178.85  126.55   1.2187
IC O1     C1    C2    C3        1.3177  108.63 -177.70  112.21   1.5449
IC C3     C1    *C2   H2R       1.5449  112.21 -121.72  107.88   1.1092
IC H2R    C1    *C2   H2S       1.1092  107.88 -117.16  107.60   1.1093
IC C1     C2    C3    C4        1.5289  112.21  175.76  112.39   1.5338
IC C4     C2    *C3   H3R       1.5338  112.39 -120.69  109.57   1.1147
IC H3R    C2    *C3   H3S       1.1147  109.57 -117.65  109.64   1.1142
IC C2     C3    C4    C5        1.5449  112.39 -179.39  112.35   1.5346
IC C5     C3    *C4   H4R       1.5346  112.35 -121.52  109.41   1.1131
IC H4R    C3    *C4   H4S       1.1131  109.41 -117.57  108.97   1.1134
IC C3     C4    C5    C6        1.5338  112.35  176.31  112.80   1.5344
IC C6     C4    *C5   H5R       1.5344  112.80 -121.01  108.95   1.1135
IC H5R    C4    *C5   H5S       1.1135  108.95 -117.24  109.16   1.1132
IC C4     C5    C6    C7        1.5346  112.80 -179.44  112.48   1.5356
IC C7     C5    *C6   H6R       1.5356  112.48 -121.49  109.32   1.1129
IC H6R    C5    *C6   H6S       1.1129  109.32 -117.47  108.94   1.1132
IC C5     C6    C7    C8        1.5344  112.48  176.92  112.46   1.5398
IC C8     C6    *C7   H7R       1.5398  112.46 -121.38  108.40   1.1139
IC H7R    C6    *C7   H7S       1.1139  108.40 -116.93  108.77   1.1139
IC C6     C7    C8    C9        1.5356  112.46 -178.53  111.43   1.5097
IC C9     C7    *C8   H8R       1.5097  111.43 -123.58  107.80   1.1132
IC H8R    C7    *C8   H8S       1.1132  107.80 -115.43  108.37   1.1128
IC C7     C8    C9    C10       1.5398  111.43 -126.96  126.62   1.3465
IC C10    C8    *C9   H9R       1.3465  126.62  178.41  114.65   1.1012
IC C8     C9    C10   C11       1.5097  126.62   -1.69  126.32   1.5088
IC C11    C9    *C10  H10R      1.5088  126.32 -179.55  118.79   1.1012
IC C9     C10   C11   C12       1.3465  126.32   93.02  112.15   1.5392
IC C12    C10   *C11  H11R      1.5392  112.15 -121.30  111.28   1.1133
IC H11R   C10   *C11  H11S      1.1133  111.28 -117.50  110.00   1.1126
IC C10    C11   C12   C13       1.5088  112.15 -178.81  112.29   1.5354
IC C13    C11   *C12  H12R      1.5354  112.29 -121.34  109.78   1.1133
IC H12R   C11   *C12  H12S      1.1133  109.78 -118.01  109.42   1.1144
IC C11    C12   C13   C14       1.5392  112.29  179.81  112.68   1.5345
IC C14    C12   *C13  H13R      1.5345  112.68 -121.26  109.04   1.1132
IC H13R   C12   *C13  H13S      1.1132  109.04 -117.39  109.10   1.1131
IC C12    C13   C14   C15       1.5354  112.68  179.80  112.59   1.5347
IC C15    C13   *C14  H14R      1.5347  112.59 -121.29  109.09   1.1132
IC H14R   C13   *C14  H14S      1.1132  109.09 -117.37  109.11   1.1133
IC C13    C14   C15   C16       1.5345  112.59 -179.58  112.63   1.5347
IC C16    C14   *C15  H15R      1.5347  112.63 -121.36  109.09   1.1132
IC H15R   C14   *C15  H15S      1.1132  109.09 -117.38  109.07   1.1132
IC C14    C15   C16   H16R      1.5341  113.33  -59.94  110.45   1.1113
IC H16R   C15   *C16  H16S      1.1113  110.45  119.88  110.47   1.1113
IC H16R   C15   *C16  H16T      1.1113  110.45 -120.04  110.63   1.1112

RESI HTA        -1.00 ! Hexadecatrienoic acid (16:3,d7,10,3), unprotonated
GROUP	              !
ATOM O1   OCL   -0.76 !            O2  O1 (-)
ATOM O2   OCL   -0.76 !             \\ /
ATOM C1   CL     0.62 !               C1
ATOM C2   CTL2  -0.28 !               |
ATOM H2R  HAL2   0.09 !         H2R---C2---H2S
ATOM H2S  HAL2   0.09 !               |		
GROUP                 !               |          
ATOM C3   CTL2  -0.18 !               |          
ATOM H3R  HAL2   0.09 !         H3R---C3---H3S  
ATOM H3S  HAL2   0.09 !               |          
GROUP                 !               |          
ATOM C4   CTL2  -0.18 !               |          
ATOM H4R  HAL2   0.09 !         H4R---C4---H4S  
ATOM H4S  HAL2   0.09 !               |          
GROUP                 !               |          
ATOM C5   CTL2  -0.18 !               |          
ATOM H5R  HAL2   0.09 !         H5R---C5---H5S  
ATOM H5S  HAL2   0.09 !               |          
GROUP                 !               |          
ATOM C6   CTL2  -0.18 !               |          
ATOM H6R  HAL2   0.09 !         H6R---C6---H6S  
ATOM H6S  HAL2   0.09 !               |          
GROUP                 !               |          
ATOM C7   CEL1  -0.15 !               |          
ATOM H7R  HEL1   0.15 !         H7R---C7
GROUP                 !               |!
ATOM C8   CEL1  -0.15 !               |!          
ATOM H8R  HEL1   0.15 !         H8R---C8
GROUP                 !               |          
ATOM C9   CTL2  -0.18 !               |          
ATOM H9R  HAL2   0.09 !         H9R---C9---H9S
ATOM H9S  HAL2   0.09 !               |
GROUP                 !               |  
ATOM C10  CEL1  -0.15 !               |         
ATOM H10R HEL1   0.15 !        H10R---C10       
GROUP                 !               |!          
ATOM C11  CEL1  -0.15 !               |!          
ATOM H11R HEL1   0.15 !        H11R---C11
GROUP                 !               |          
ATOM C12  CTL2  -0.18 !               |          
ATOM H12R HAL2   0.09 !        H12R---C12--H12S 
ATOM H12S HAL2   0.09 !               |          
GROUP                 !               |          
ATOM C13  CEL1  -0.15 !               |          
ATOM H13R HEL1   0.15 !        H13R---C13
GROUP                 !               |!          
ATOM C14  CEL1  -0.15 !               |!          
ATOM H14R HEL1   0.15 !        H14R---C14
GROUP                 !               |          
ATOM C15  CTL2  -0.18 !               |          
ATOM H15R HAL2   0.09 !        H15R---C15--H15S 
ATOM H15S HAL2   0.09 !               |          
GROUP                 !               |          
ATOM C16  CTL3  -0.27 !               |          
ATOM H16R HAL3   0.09 !        H16R---C16--H16S 
ATOM H16S HAL3   0.09 !               |          
ATOM H16T HAL3   0.09 !              H16T        

BOND  O1   C1
BOND  C1   C2
DOUBLE  C1  O2
BOND  C2  H2R       C2  H2S       C2  C3
BOND  C3  H3R       C3  H3S       C3  C4
BOND  C4  H4R       C4  H4S       C4  C5
BOND  C5  H5R       C5  H5S       C5  C6
BOND  C6  H6R       C6  H6S       C6  C7
BOND  C7  H7R    
DOUBLE C7  C8
BOND  C8  H8R       C8  C9
BOND  C9  H9R       C9  H9S      C9 C10
DOUBLE C10 C11
BOND  C10 H10R
BOND  C11 H11R      C11 C12
BOND  C12 H12R      C12 H12S      C12 C13
DOUBLE C13 C14
BOND  C13 H13R
BOND  C14 H14R      C14 C15
BOND  C15 H15R      C15 H15S      C15 C16
BOND  C16 H16R      C16 H16S      C16 H16T

IMPR C1 O1 C2 O2 

! IC table from IC generated, minimized geometry
IC  C2     O1    *C1    O2       1.5289  116.71  179.93  124.22   1.2590
IC  O1     C1    C2     C3       1.2575  116.71 -179.02  113.13   1.5440
IC  C3     C1    *C2    H2R      1.5440  113.13 -121.75  107.26   1.1084
IC  H2R    C1    *C2    H2S      1.1084  107.26 -116.67  107.32   1.1083
IC  C1     C2    C3     C4       1.5289  113.13 -178.55  112.52   1.5327
IC  C4     C2    *C3    H3R      1.5327  112.52 -121.80  108.84   1.1133
IC  H3R    C2    *C3    H3S      1.1133  108.84 -116.67  108.87   1.1141
IC  C2     C3    C4     C5       1.5440  112.52 -177.88  112.24   1.5340
IC  C5     C3    *C4    H4R      1.5340  112.24 -121.13  108.52   1.1124
IC  H4R    C3    *C4    H4S      1.1124  108.52 -117.35  109.19   1.1125
IC  C3     C4    C5     C6       1.5327  112.24 -172.98  112.66   1.5371
IC  C6     C4    *C5    H5R      1.5371  112.66 -122.15  108.39   1.1131
IC  H5R    C4    *C5    H5S      1.1131  108.39 -116.29  108.20   1.1131
IC  C4     C5    C6     C7       1.5340  112.66  179.23  111.01   1.5095
IC  C7     C5    *C6    H6R      1.5095  111.01 -121.05  108.43   1.1122
IC  H6R    C5    *C6    H6S      1.1122  108.43 -115.21  108.19   1.1118
IC  C5     C6    C7     C8       1.5371  111.01  120.59  126.47   1.3461
IC  C8     C6    *C7    H7R      1.3461  126.47 -179.57  114.53   1.1006
IC  C6     C7    C8     C9       1.5095  126.47    0.76  126.55   1.5099
IC  C9     C7    *C8    H8R      1.5099  126.55  179.34  118.42   1.1016
IC  C7     C8    C9     C10      1.3461  126.55   91.54  111.16   1.5127
IC  C10    C8    *C9    H9R      1.5127  111.16 -124.54  110.53   1.1124
IC  H9R    C8    *C9    H9S      1.1124  110.53 -115.01  108.96   1.1116
IC  C8     C9    C10    C11      1.5099  111.16 -131.69  127.53   1.3459
IC  C11    C9    *C10   H10R     1.3459  127.53  179.68  114.45   1.1019
IC  C9     C10   C11    C12      1.5127  127.53    0.32  127.14   1.5124
IC  C12    C10   *C11   H11R     1.5124  127.14  179.66  117.74   1.1023
IC  C10    C11   C12    C13      1.3459  127.14  152.22  111.54   1.5114
IC  C13    C11   *C12   H12R     1.5114  111.54 -125.17  111.09   1.1114
IC  H12R   C11   *C12   H12S     1.1114  111.09 -115.51  108.77   1.1113
IC  C11    C12   C13    C14      1.5124  111.54 -116.65  127.64   1.3477
IC  C14    C12   *C13   H13R     1.3477  127.64 -179.61  114.30   1.1017
IC  C12    C13   C14    C15      1.5114  127.64    0.18  127.38   1.5089
IC  C15    C13   *C14   H14R     1.5089  127.38  179.78  118.46   1.1010
IC  C13    C14   C15    C16      1.3477  127.38 -109.22  110.60   1.5347
IC  C16    C14   *C15   H15R     1.5347  110.60 -120.30  109.86   1.1134
IC  H15R   C14   *C15   H15S     1.1134  109.86 -118.22  112.31   1.1128
IC  C14    C15   C16    H16R     1.5089  110.60  -58.15  111.22   1.1111
IC  H16R   C15   *C16   H16S     1.1111  111.22  120.97  110.71   1.1115
IC  H16R   C15   *C16   H16T     1.1111  111.22 -119.76  110.35   1.1112

RESI OLE        -1.00 ! Oleic acid (18:1, d9), unprotonated (OLA in PDB)
GROUP	              !
ATOM O1   OCL   -0.76 !            O2  O1 (-)
ATOM O2   OCL   -0.76 !             \\ /
ATOM C1   CL     0.62 !               C1
ATOM C2   CTL2  -0.28 !               |
ATOM H2R  HAL2   0.09 !         H2R---C2---H2S
ATOM H2S  HAL2   0.09 !               |		
GROUP                 !               |          
ATOM C3   CTL2  -0.18 !               |          
ATOM H3R  HAL2   0.09 !         H3R---C3---H3S  
ATOM H3S  HAL2   0.09 !               |          
GROUP                 !               |          
ATOM C4   CTL2  -0.18 !               |          
ATOM H4R  HAL2   0.09 !         H4R---C4---H4S  
ATOM H4S  HAL2   0.09 !               |          
GROUP                 !               |          
ATOM C5   CTL2  -0.18 !               |          
ATOM H5R  HAL2   0.09 !         H5R---C5---H5S  
ATOM H5S  HAL2   0.09 !               |          
GROUP                 !               |          
ATOM C6   CTL2  -0.18 !               |          
ATOM H6R  HAL2   0.09 !         H6R---C6---H6S  
ATOM H6S  HAL2   0.09 !               |          
GROUP                 !               |          
ATOM C7   CTL2  -0.18 !               |          
ATOM H7R  HAL2   0.09 !         H7R---C7---H7S  
ATOM H7S  HAL2   0.09 !               |          
GROUP                 !               |          
ATOM C8   CTL2  -0.18 !               |          
ATOM H8R  HAL2   0.09 !         H8R---C8---H8S  
ATOM H8S  HAL2   0.09 !               |          
GROUP                 !               |          
ATOM C9   CEL1  -0.15 !               |          
ATOM H9R  HEL1   0.15 !         H9R---C9        
GROUP                 !               |!  (CIS)  
ATOM C10  CEL1  -0.15 !               |!         
ATOM H10R HEL1   0.15 !        H10R---C10       
GROUP                 !               |          
ATOM C11  CTL2  -0.18 !               |          
ATOM H11R HAL2   0.09 !        H11R---C11--H11S 
ATOM H11S HAL2   0.09 !               |          
GROUP                 !               |          
ATOM C12  CTL2  -0.18 !               |          
ATOM H12R HAL2   0.09 !        H12R---C12--H12S 
ATOM H12S HAL2   0.09 !               |          
GROUP                 !               |          
ATOM C13  CTL2  -0.18 !               |          
ATOM H13R HAL2   0.09 !        H13R---C13--H13S 
ATOM H13S HAL2   0.09 !               |          
GROUP                 !               |          
ATOM C14  CTL2  -0.18 !               |          
ATOM H14R HAL2   0.09 !        H14R---C14--H14S 
ATOM H14S HAL2   0.09 !               |          
GROUP                 !               |          
ATOM C15  CTL2  -0.18 !               |          
ATOM H15R HAL2   0.09 !        H15R---C15--H15S 
ATOM H15S HAL2   0.09 !               |          
GROUP                 !               |          
ATOM C16  CTL2  -0.18 !               |          
ATOM H16R HAL2   0.09 !        H16R---C16--H16S 
ATOM H16S HAL2   0.09 !               |          
GROUP                 !               |          
ATOM C17  CTL2  -0.18 !               |          
ATOM H17R HAL2   0.09 !        H17R---C17--H17S 
ATOM H17S HAL2   0.09 !               |          
GROUP                 !               |          
ATOM C18  CTL3  -0.27 !               |          
ATOM H18R HAL3   0.09 !        H18R---C18--H18S 
ATOM H18S HAL3   0.09 !               |          
ATOM H18T HAL3   0.09 !              H18T        

BOND  O1   C1
BOND  C1   C2
DOUBLE  C1  O2
BOND  C2  H2R       C2  H2S       C2  C3
BOND  C3  H3R       C3  H3S       C3  C4
BOND  C4  H4R       C4  H4S       C4  C5
BOND  C5  H5R       C5  H5S       C5  C6
BOND  C6  H6R       C6  H6S       C6  C7
BOND  C7  H7R       C7  H7S       C7  C8
BOND  C8  H8R       C8  H8S       C8  C9
BOND  C9  H9R       
DOUBLE  C9 C10
BOND  C10 H10R      C10 C11
BOND  C11 H11R      C11 H11S      C11 C12
BOND  C12 H12R      C12 H12S      C12 C13
BOND  C13 H13R      C13 H13S      C13 C14
BOND  C14 H14R      C14 H14S      C14 C15
BOND  C15 H15R      C15 H15S      C15 C16
BOND  C16 H16R      C16 H16S      C16 C17
BOND  C17 H17R      C17 H17S      C17 C18
BOND  C18 H18R      C18 H18S      C18 H18T

IMPR C1 O1 C2 O2 
! IC table from IC generated, minimized geometry
IC C2     O1    *C1   O2        1.5289  108.63 -178.85  126.55   1.2187
IC O1     C1    C2    C3        1.3177  108.63 -177.70  112.21   1.5449
IC C3     C1    *C2   H2R       1.5449  112.21 -121.72  107.88   1.1092
IC H2R    C1    *C2   H2S       1.1092  107.88 -117.16  107.60   1.1093
IC C1     C2    C3    C4        1.5289  112.21  175.76  112.39   1.5338
IC C4     C2    *C3   H3R       1.5338  112.39 -120.69  109.57   1.1147
IC H3R    C2    *C3   H3S       1.1147  109.57 -117.65  109.64   1.1142
IC C2     C3    C4    C5        1.5449  112.39 -179.39  112.35   1.5346
IC C5     C3    *C4   H4R       1.5346  112.35 -121.52  109.41   1.1131
IC H4R    C3    *C4   H4S       1.1131  109.41 -117.57  108.97   1.1134
IC C3     C4    C5    C6        1.5338  112.35  176.31  112.80   1.5344
IC C6     C4    *C5   H5R       1.5344  112.80 -121.01  108.95   1.1135
IC H5R    C4    *C5   H5S       1.1135  108.95 -117.24  109.16   1.1132
IC C4     C5    C6    C7        1.5346  112.80 -179.44  112.48   1.5356
IC C7     C5    *C6   H6R       1.5356  112.48 -121.49  109.32   1.1129
IC H6R    C5    *C6   H6S       1.1129  109.32 -117.47  108.94   1.1132
IC C5     C6    C7    C8        1.5344  112.48  176.92  112.46   1.5398
IC C8     C6    *C7   H7R       1.5398  112.46 -121.38  108.40   1.1139
IC H7R    C6    *C7   H7S       1.1139  108.40 -116.93  108.77   1.1139
IC C6     C7    C8    C9        1.5356  112.46 -178.53  111.43   1.5097
IC C9     C7    *C8   H8R       1.5097  111.43 -123.58  107.80   1.1132
IC H8R    C7    *C8   H8S       1.1132  107.80 -115.43  108.37   1.1128
IC C7     C8    C9    C10       1.5398  111.43 -126.96  126.62   1.3465
IC C10    C8    *C9   H9R       1.3465  126.62  178.41  114.65   1.1012
IC C8     C9    C10   C11       1.5097  126.62   -1.69  126.32   1.5088
IC C11    C9    *C10  H10R      1.5088  126.32 -179.55  118.79   1.1012
IC C9     C10   C11   C12       1.3465  126.32   93.02  112.15   1.5392
IC C12    C10   *C11  H11R      1.5392  112.15 -121.30  111.28   1.1133
IC H11R   C10   *C11  H11S      1.1133  111.28 -117.50  110.00   1.1126
IC C10    C11   C12   C13       1.5088  112.15 -178.81  112.29   1.5354
IC C13    C11   *C12  H12R      1.5354  112.29 -121.34  109.78   1.1133
IC H12R   C11   *C12  H12S      1.1133  109.78 -118.01  109.42   1.1144
IC C11    C12   C13   C14       1.5392  112.29  179.81  112.68   1.5345
IC C14    C12   *C13  H13R      1.5345  112.68 -121.26  109.04   1.1132
IC H13R   C12   *C13  H13S      1.1132  109.04 -117.39  109.10   1.1131
IC C12    C13   C14   C15       1.5354  112.68  179.80  112.59   1.5347
IC C15    C13   *C14  H14R      1.5347  112.59 -121.29  109.09   1.1132
IC H14R   C13   *C14  H14S      1.1132  109.09 -117.37  109.11   1.1133
IC C13    C14   C15   C16       1.5345  112.59 -179.58  112.63   1.5347
IC C16    C14   *C15  H15R      1.5347  112.63 -121.36  109.09   1.1132
IC H15R   C14   *C15  H15S      1.1132  109.09 -117.38  109.07   1.1132
IC C14    C15   C16   C17       1.5347  112.63  179.65  112.69   1.5339
IC C17    C15   *C16  H16R      1.5339  112.69 -121.27  109.11   1.1132
IC H16R   C15   *C16  H16S      1.1132  109.11 -117.36  109.14   1.1132
IC C15    C16   C17   C18       1.5347  112.69 -179.93  113.30   1.5309
IC C18    C16   *C17  H17R      1.5309  113.30 -121.70  108.75   1.1140
IC H17R   C16   *C17  H17S      1.1140  108.75 -116.65  108.73   1.1141
IC C16    C17   C18   H18R      1.5339  113.30  -59.98  110.46   1.1113
IC H18R   C17   *C18  H18S      1.1113  110.46  119.84  110.45   1.1114
IC H18R   C17   *C18  H18T      1.1113  110.46 -120.09  110.62   1.1112

RESI LIN        -1.00 ! Linoleic acid (18:2, d9,12), unprotonated (EIC in PDB)
GROUP	              !
ATOM O1   OCL   -0.76 !            O2  O1 (-)
ATOM O2   OCL   -0.76 !             \\ /
ATOM C1   CL     0.62 !               C1
ATOM C2   CTL2  -0.28 !               |
ATOM H2R  HAL2   0.09 !         H2R---C2---H2S
ATOM H2S  HAL2   0.09 !               |		
GROUP                 !               |          
ATOM C3   CTL2  -0.18 !               |          
ATOM H3R  HAL2   0.09 !         H3R---C3---H3S  
ATOM H3S  HAL2   0.09 !               |          
GROUP                 !               |          
ATOM C4   CTL2  -0.18 !               |          
ATOM H4R  HAL2   0.09 !         H4R---C4---H4S  
ATOM H4S  HAL2   0.09 !               |          
GROUP                 !               |          
ATOM C5   CTL2  -0.18 !               |          
ATOM H5R  HAL2   0.09 !         H5R---C5---H5S  
ATOM H5S  HAL2   0.09 !               |          
GROUP                 !               |          
ATOM C6   CTL2  -0.18 !               |          
ATOM H6R  HAL2   0.09 !         H6R---C6---H6S  
ATOM H6S  HAL2   0.09 !               |          
GROUP                 !               |          
ATOM C7   CTL2  -0.18 !               |          
ATOM H7R  HAL2   0.09 !         H7R---C7---H7S  
ATOM H7S  HAL2   0.09 !               |          
GROUP                 !               |          
ATOM C8   CTL2  -0.18 !               |          
ATOM H8R  HAL2   0.09 !         H8R---C8---H8S  
ATOM H8S  HAL2   0.09 !               |          
GROUP                 !               |          
ATOM C9   CEL1  -0.15 !               |          
ATOM H9R  HEL1   0.15 !         H9R---C9        
GROUP                 !               |!  (CIS)  
ATOM C10  CEL1  -0.15 !               |!         
ATOM H10R HEL1   0.15 !        H10R---C10       
GROUP                 !               |          
ATOM C11  CTL2  -0.18 !               |          
ATOM H11R HAL2   0.09 !        H11R---C11--H11S 
ATOM H11S HAL2   0.09 !               |          
GROUP                 !               |          
ATOM C12  CEL1  -0.15 !               |          
ATOM H12R HEL1   0.15 !        H12R---C12
GROUP                 !               |!   (CIS)         
ATOM C13  CEL1  -0.15 !               |!          
ATOM H13R HEL1   0.15 !        H13R---C13
GROUP                 !               |          
ATOM C14  CTL2  -0.18 !               |          
ATOM H14R HAL2   0.09 !        H14R---C14--H14S 
ATOM H14S HAL2   0.09 !               |          
GROUP                 !               |          
ATOM C15  CTL2  -0.18 !               |          
ATOM H15R HAL2   0.09 !        H15R---C15--H15S 
ATOM H15S HAL2   0.09 !               |          
GROUP                 !               |          
ATOM C16  CTL2  -0.18 !               |          
ATOM H16R HAL2   0.09 !        H16R---C16--H16S 
ATOM H16S HAL2   0.09 !               |          
GROUP                 !               |          
ATOM C17  CTL2  -0.18 !               |          
ATOM H17R HAL2   0.09 !        H17R---C17--H17S 
ATOM H17S HAL2   0.09 !               |          
GROUP                 !               |          
ATOM C18  CTL3  -0.27 !               |          
ATOM H18R HAL3   0.09 !        H18R---C18--H18S 
ATOM H18S HAL3   0.09 !               |          
ATOM H18T HAL3   0.09 !              H18T        

BOND  O1   C1
BOND  C1   C2
DOUBLE  C1  O2
BOND  C2  H2R       C2  H2S       C2  C3
BOND  C3  H3R       C3  H3S       C3  C4
BOND  C4  H4R       C4  H4S       C4  C5
BOND  C5  H5R       C5  H5S       C5  C6
BOND  C6  H6R       C6  H6S       C6  C7
BOND  C7  H7R       C7  H7S       C7  C8
BOND  C8  H8R       C8  H8S       C8  C9
BOND  C9  H9R       
DOUBLE  C9 C10
BOND  C10 H10R      C10 C11
BOND  C11 H11R      C11 H11S      C11 C12
BOND  C12 H12R
DOUBLE C12 C13
BOND  C13 H13R      C13 C14
BOND  C14 H14R      C14 H14S      C14 C15
BOND  C15 H15R      C15 H15S      C15 C16
BOND  C16 H16R      C16 H16S      C16 C17
BOND  C17 H17R      C17 H17S      C17 C18
BOND  C18 H18R      C18 H18S      C18 H18T

IMPR C1 O1 C2 O2 

IC  C2     O1    *C1    O2       1.5298  116.63 -180.00  124.26   1.2571
IC  O1     C1    C2     C3       1.2585  116.63  178.88  113.15   1.5448
IC  C3     C1    *C2    H2R      1.5448  113.15 -121.60  107.18   1.1085
IC  H2R    C1    *C2    H2S      1.1085  107.18 -116.63  107.19   1.1083
IC  C1     C2    C3     C4       1.5298  113.15 -179.70  112.66   1.5331
IC  C4     C2    *C3    H3R      1.5331  112.66 -121.69  108.93   1.1136
IC  H3R    C2    *C3    H3S      1.1136  108.93 -116.74  108.82   1.1137
IC  C2     C3    C4     C5       1.5448  112.66  179.40  112.23   1.5343
IC  C5     C3    *C4    H4R      1.5343  112.23 -121.28  108.76   1.1127
IC  H4R    C3    *C4    H4S      1.1127  108.76 -117.30  108.84   1.1125
IC  C3     C4    C5     C6       1.5331  112.23 -179.69  112.87   1.5344
IC  C6     C4    *C5    H5R      1.5344  112.87 -121.85  108.80   1.1128
IC  H5R    C4    *C5    H5S      1.1128  108.80 -116.72  108.52   1.1132
IC  C4     C5    C6     C7       1.5343  112.87  179.07  112.68   1.5360
IC  C7     C5    *C6    H6R      1.5360  112.68 -120.99  108.73   1.1132
IC  H6R    C5    *C6    H6S      1.1132  108.73 -117.29  109.25   1.1128
IC  C5     C6    C7     C8       1.5344  112.68 -176.21  112.28   1.5396
IC  C8     C6    *C7    H7R      1.5396  112.28 -121.80  108.90   1.1136
IC  H7R    C6    *C7    H7S      1.1136  108.90 -117.13  108.22   1.1138
IC  C6     C7    C8     C9       1.5360  112.28  176.90  111.98   1.5093
IC  C9     C7    *C8    H8R      1.5093  111.98 -120.93  108.09   1.1126
IC  H8R    C7    *C8    H8S      1.1126  108.09 -115.53  107.69   1.1129
IC  C7     C8    C9     C10      1.5396  111.98  139.51  126.65   1.3471
IC  C10    C8    *C9    H9R      1.3471  126.65 -179.19  114.66   1.1009
IC  C8     C9    C10    C11      1.5093  126.65    1.81  126.56   1.5123 ! cis db
IC  C11    C9    *C10   H10R     1.5123  126.56  179.12  117.98   1.1018
IC  C9     C10   C11    C12      1.3471  126.56  140.24  112.05   1.5131
IC  C12    C10   *C11   H11R     1.5131  112.05 -124.16  110.80   1.1110
IC  H11R   C10   *C11   H11S     1.1110  110.80 -115.90  108.58   1.1121
IC  C10    C11   C12    C13      1.5123  112.05 -138.44  126.97   1.3475
IC  C13    C11   *C12   H12R     1.3475  126.97  179.26  115.00   1.1013
IC  C11    C12   C13    C14      1.5131  126.97   -2.03  127.39   1.5102 ! cis db
IC  C14    C12   *C13   H13R     1.5102  127.39 -178.51  118.41   1.1012
IC  C12    C13   C14    C15      1.3475  127.39 -133.97  111.07   1.5404
IC  C15    C13   *C14   H14R     1.5404  111.07 -119.92  109.95   1.1127
IC  H14R   C13   *C14   H14S     1.1127  109.95 -119.05  112.16   1.1126
IC  C13    C14   C15    C16      1.5102  111.07  179.84  112.99   1.5359
IC  C16    C14   *C15   H15R     1.5359  112.99 -121.05  109.58   1.1140
IC  H15R   C14   *C15   H15S     1.1140  109.58 -118.09  109.57   1.1139
IC  C14    C15   C16    C17      1.5404  112.99  178.40  112.19   1.5346
IC  C17    C15   *C16   H16R     1.5346  112.19 -121.11  109.32   1.1129
IC  H16R   C15   *C16   H16S     1.1129  109.32 -117.70  109.24   1.1130
IC  C15    C16   C17    C18      1.5359  112.19  179.15  113.73   1.5303
IC  C18    C16   *C17   H17R     1.5303  113.73 -121.74  108.59   1.1141
IC  H17R   C16   *C17   H17S     1.1141  108.59 -116.51  108.57   1.1141
IC  C16    C17   C18    H18R     1.5346  113.73  -60.38  110.46   1.1112
IC  H18R   C17   *C18   H18S     1.1112  110.46  120.06  110.52   1.1112
IC  H18R   C17   *C18   H18T     1.1112  110.46 -119.93  110.52   1.1116

RESI ALIN       -1.00 ! Alpha-Linolenic acid (18:3, d9,12,15), unprotonated (LNL in PDB)
GROUP	              !
ATOM O1   OCL   -0.76 !            O2  O1 (-)
ATOM O2   OCL   -0.76 !             \\ /
ATOM C1   CL     0.62 !               C1
ATOM C2   CTL2  -0.28 !               |
ATOM H2R  HAL2   0.09 !         H2R---C2---H2S
ATOM H2S  HAL2   0.09 !               |		
GROUP                 !               |          
ATOM C3   CTL2  -0.18 !               |          
ATOM H3R  HAL2   0.09 !         H3R---C3---H3S  
ATOM H3S  HAL2   0.09 !               |          
GROUP                 !               |          
ATOM C4   CTL2  -0.18 !               |          
ATOM H4R  HAL2   0.09 !         H4R---C4---H4S  
ATOM H4S  HAL2   0.09 !               |          
GROUP                 !               |          
ATOM C5   CTL2  -0.18 !               |          
ATOM H5R  HAL2   0.09 !         H5R---C5---H5S  
ATOM H5S  HAL2   0.09 !               |          
GROUP                 !               |          
ATOM C6   CTL2  -0.18 !               |          
ATOM H6R  HAL2   0.09 !         H6R---C6---H6S  
ATOM H6S  HAL2   0.09 !               |          
GROUP                 !               |          
ATOM C7   CTL2  -0.18 !               |          
ATOM H7R  HAL2   0.09 !         H7R---C7---H7S  
ATOM H7S  HAL2   0.09 !               |          
GROUP                 !               |          
ATOM C8   CTL2  -0.18 !               |          
ATOM H8R  HAL2   0.09 !         H8R---C8---H8S  
ATOM H8S  HAL2   0.09 !               |          
GROUP                 !               |          
ATOM C9   CEL1  -0.15 !               |          
ATOM H9R  HEL1   0.15 !         H9R---C9        
GROUP                 !               ||  (CIS)  
ATOM C10  CEL1  -0.15 !               ||         
ATOM H10R HEL1   0.15 !        H10R---C10       
GROUP                 !               |          
ATOM C11  CTL2  -0.18 !               |          
ATOM H11R HAL2   0.09 !        H11R---C11--H11S 
ATOM H11S HAL2   0.09 !               |          
GROUP                 !               |          
ATOM C12  CEL1  -0.15 !               |          
ATOM H12R HEL1   0.15 !        H12R---C12
GROUP                 !               ||   (CIS)         
ATOM C13  CEL1  -0.15 !               ||          
ATOM H13R HEL1   0.15 !        H13R---C13
GROUP                 !               |          
ATOM C14  CTL2  -0.18 !               |          
ATOM H14R HAL2   0.09 !        H14R---C14--H14S 
ATOM H14S HAL2   0.09 !               |          
GROUP                 !               |          
ATOM C15  CTL2  -0.15 !               |          
ATOM H15R HAL2   0.15 !        H15R---C15
GROUP                 !               ||  (CIS)
ATOM C16  CTL2  -0.15 !               ||          
ATOM H16R HAL2   0.15 !        H16R---C16
GROUP                 !               |          
ATOM C17  CTL2  -0.18 !               |          
ATOM H17R HAL2   0.09 !        H17R---C17--H17S 
ATOM H17S HAL2   0.09 !               |          
GROUP                 !               |          
ATOM C18  CTL3  -0.27 !               |          
ATOM H18R HAL3   0.09 !        H18R---C18--H18S 
ATOM H18S HAL3   0.09 !               |          
ATOM H18T HAL3   0.09 !              H18T        

BOND  O1   C1
BOND  C1   C2
DOUBLE  C1  O2
BOND  C2  H2R       C2  H2S       C2  C3
BOND  C3  H3R       C3  H3S       C3  C4
BOND  C4  H4R       C4  H4S       C4  C5
BOND  C5  H5R       C5  H5S       C5  C6
BOND  C6  H6R       C6  H6S       C6  C7
BOND  C7  H7R       C7  H7S       C7  C8
BOND  C8  H8R       C8  H8S       C8  C9
BOND  C9  H9R       
DOUBLE  C9 C10
BOND  C10 H10R      C10 C11
BOND  C11 H11R      C11 H11S      C11 C12
BOND  C12 H12R
DOUBLE C12 C13
BOND  C13 H13R      C13 C14
BOND  C14 H14R      C14 H14S      C14 C15
BOND  C15 H15R     
DOUBLE C15 C16
BOND  C16 H16R      C16 C17
BOND  C17 H17R      C17 H17S      C17 C18
BOND  C18 H18R      C18 H18S      C18 H18T

IMPR C1 O1 C2 O2 

IC  C2    O1    *C1    O2       1.5294  116.62  179.97  124.21   1.2577
IC  O1    C1    C2     C3       1.2589  116.62 -179.78  113.43   1.5454
IC  C3    C1    *C2    H2R      1.5454  113.43 -121.68  107.11   1.1086
IC  H2R   C1    *C2    H2S      1.1086  107.11 -116.56  107.19   1.1085
IC  C1    C2    C3     C4       1.5294  113.43 -178.94  112.52   1.5340
IC  C4    C2    *C3    H3R      1.5340  112.52 -121.86  108.90   1.1133
IC  H3R   C2    *C3    H3S      1.1133  108.90 -116.64  108.82   1.1137
IC  C2    C3    C4     C5       1.5454  112.52 -179.98  112.57   1.5347
IC  C5    C3    *C4    H4R      1.5347  112.57 -121.27  108.56   1.1129
IC  H4R   C3    *C4    H4S      1.1129  108.56 -117.11  108.90   1.1126
IC  C3    C4    C5     C6       1.5340  112.57 -177.22  112.94   1.5346
IC  C6    C4    *C5    H5R      1.5346  112.94 -121.90  108.91   1.1129
IC  H5R   C4    *C5    H5S      1.1129  108.91 -116.93  108.62   1.1134
IC  C4    C5    C6     C7       1.5347  112.94  179.30  112.56   1.5358
IC  C7    C5    *C6    H6R      1.5358  112.56 -121.01  108.73   1.1132
IC  H6R   C5    *C6    H6S      1.1132  108.73 -117.34  109.27   1.1128
IC  C5    C6    C7     C8       1.5346  112.56 -175.98  112.43   1.5399
IC  C8    C6    *C7    H7R      1.5399  112.43 -121.89  108.69   1.1136
IC  H7R   C6    *C7    H7S      1.1136  108.69 -116.84  108.31   1.1139
IC  C6    C7    C8     C9       1.5358  112.43  179.15  111.64   1.5101
IC  C9    C7    *C8    H8R      1.5101  111.64 -120.88  108.17   1.1128
IC  H8R   C7    *C8    H8S      1.1128  108.17 -115.57  107.89   1.1126
IC  C7    C8    C9     C10      1.5399  111.64  136.91  126.90   1.3468
IC  C10   C8    *C9    H9R      1.3468  126.90 -178.69  114.43   1.1008
[truncated: 521,499 more chars]
