# Supplementary material for: Solvent Channels and Electric Fields Guide Proton Delivery to the Active Site of Heme Peroxidases
Source: Angew Chem Int Ed Engl. 2025 Sep 21;64(50):e202515743. doi: 10.1002/anie.202515743 (PMC12684355; doi:10.1002/anie.202515743)
Supplement: Supplementary file 7 — Supporting Information [file ANIE-64-e202515743-s009.zip › qmmm_si/Neutral_Arg38/tau1_m4/toppar/toppar_all36_lipid_ether.str]

* CHARMM36 All-Hydrogen Ether Lipid Force Field
* Alison Leonard (A. L.), 7/18 with Richard Pastor and Jeffery Klauda, JPCB 122(26) pp. 6744 - 6754.

!Parent files that have to be read prior to streaming this file
!top_all36_lipid.rtf
!par_all36_lipid.prm
!top_all36_cgenff.rtf
!par_all36_cgenff.prm

read rtf card append
* c36 ether model compounds
*
31  1

RESI DHPCE         0.00 ! 1,2-di-O-hexadecyl-sn-glycero-3-phosphocholine; ether lipid
!
!
! Polar Head and glycerol backbone
GROUP                 !          H15B
ATOM N    NTL   -0.60 !            |
ATOM C13  CTL5  -0.35 !      H15A-C15-H15C
ATOM H13A HL     0.25 !            |
ATOM H13B HL     0.25 !    H13B    |    H14A
ATOM H13C HL     0.25 !      |     |     |
ATOM C14  CTL5  -0.35 !H13A-C13----N----C14-H14B     (+)
ATOM H14A HL     0.25 !      |     |     |
ATOM H14B HL     0.25 !    H13C    |    H14C
ATOM H14C HL     0.25 !            |
ATOM C15  CTL5  -0.35 !            |
ATOM H15A HL     0.25 !            |    alpha6
ATOM H15B HL     0.25 !            |
ATOM H15C HL     0.25 !            |
ATOM C12  CTL2  -0.10 !     H12A--C12---H12B
ATOM H12A HL     0.25 !            |
ATOM H12B HL     0.25 !            |
GROUP                 !                  alpha5
ATOM C11  CTL2  -0.08 !            |
ATOM H11A HAL2   0.09 !     H11A--C11---H11B
ATOM H11B HAL2   0.09 !            |     alpha4
ATOM P    PL     1.50 !   (-) O13  O12
ATOM O13  O2L   -0.78 !         \ /      alpha3
ATOM O14  O2L   -0.78 !          P (+)
ATOM O11  OSLP  -0.57 !         / \      alpha2
ATOM O12  OSLP  -0.57 !   (-) O14  O11
ATOM C1   CTL2  -0.08 !            |     alpha1
ATOM HA   HAL2   0.09 !       HA---C1---HB
ATOM HB   HAL2   0.09 !            |     theta1
GROUP                 !            |
ATOM C2   CTL1   0.13 !       HS---C2- - - - - - -
ATOM HS   HAL1   0.01 !            | beta1        |
ATOM O21  OG301 -0.56 !           O21          theta3
ATOM C21  CTL2   0.4 !            |     
ATOM H1R  HAL2   0.01 !      H1R--C21--H1S        |
ATOM H1S  HAL2   0.01 !            |              |
ATOM C22  CTL2  -0.18 !            |              |
ATOM H2R  HAL2   0.09 !   H2R---C22---H2S         |
ATOM H2S  HAL2   0.09 !          |                |
GROUP                 !              beta4
ATOM C3   CTL2   0.08 !          |                |
ATOM HX   HAL2   0.02 !                      HX---C3---HY
ATOM HY   HAL2   0.02 !          |                |   gamma1
ATOM O31  OG301 -0.56 !                          O31
ATOM C31  CTL2   0.4 !          |              |  gamma2
ATOM H1X  HAL2   0.02 !                     H1X--C31--H1Y
ATOM H1Y  HAL2   0.02 !                           |  
ATOM C32  CTL2  -0.18 !          |                |     gamma3
ATOM H2X  HAL2   0.09 !                    H2X---C32---H2Y
ATOM H2Y  HAL2   0.09 !          |               |
GROUP                 !                                gamma4
ATOM C23  CTL2  -0.18 !          |               |
ATOM H3R  HAL2   0.09 !   H3R ---C23---H3S
ATOM H3S  HAL2   0.09 !          |              |
GROUP                 !
ATOM C24  CTL2  -0.18 !          |
ATOM H4R  HAL2   0.09 !   H4R ---C24---H4S      |
ATOM H4S  HAL2   0.09 !          |
GROUP                 !
ATOM C25  CTL2  -0.18 !          |              |
ATOM H5R  HAL2   0.09 !   H5R ---C25---H5S
ATOM H5S  HAL2   0.09 !          |              |
GROUP                 !
ATOM C26  CTL2  -0.18 !          |
ATOM H6R  HAL2   0.09 !   H6R ---C26---H6S      |
ATOM H6S  HAL2   0.09 !          |
GROUP                 !
ATOM C27  CTL2  -0.18 !          |              |
ATOM H7R  HAL2   0.09 !   H7R ---C27---H7S
ATOM H7S  HAL2   0.09 !          |              |
GROUP                 !
ATOM C28  CTL2  -0.18 !          |
ATOM H8R  HAL2   0.09 !   H8R ---C28---H8S      |
ATOM H8S  HAL2   0.09 !          |
GROUP                 !
ATOM C29  CTL2  -0.18 !          |              |
ATOM H9R  HAL2   0.09 !   H9R ---C29---H9S
ATOM H9S  HAL2   0.09 !          |              |
GROUP                 !
ATOM C210 CTL2  -0.18 !          |
ATOM H10R HAL2   0.09 !   H10R---C210--H10S     |
ATOM H10S HAL2   0.09 !          |
GROUP                 !
ATOM C211 CTL2  -0.18 !          |              |
ATOM H11R HAL2   0.09 !   H11R---C211--H11S
ATOM H11S HAL2   0.09 !          |              |
GROUP                 !
ATOM C212 CTL2  -0.18 !          |
ATOM H12R HAL2   0.09 !   H12R---C212--H12S     |
ATOM H12S HAL2   0.09 !          |
GROUP                 !
ATOM C213 CTL2  -0.18 !          |              |
ATOM H13R HAL2   0.09 !   H13R---C213--H13S
ATOM H13S HAL2   0.09 !          |              |
GROUP                 !
ATOM C214 CTL2  -0.18 !          |              |
ATOM H14R HAL2   0.09 !   H14R---C214--H14S
ATOM H14S HAL2   0.09 !          |              |
GROUP                 !
ATOM C215 CTL2  -0.18 !          |              |
ATOM H15R HAL2   0.09 !   H15R---C215--H15S
ATOM H15S HAL2   0.09 !          |              |
GROUP                 !
ATOM C216 CTL3  -0.27 !          |
ATOM H16R HAL3   0.09 !   H16R---C216--H16S     |
ATOM H16S HAL3   0.09 !          |
ATOM H16T HAL3   0.09 !         H16T            |
GROUP                 !
ATOM C33  CTL2  -0.18 !                         |
ATOM H3X  HAL2   0.09 !                  H3X ---C33---H3Y
ATOM H3Y  HAL2   0.09 !                         |
GROUP                 !
ATOM C34  CTL2  -0.18 !                         |
ATOM H4X  HAL2   0.09 !                  H4X ---C34---H4Y
ATOM H4Y  HAL2   0.09 !                         |
GROUP                 !
ATOM C35  CTL2  -0.18 !                         |
ATOM H5X  HAL2   0.09 !                  H5X ---C35---H5Y
ATOM H5Y  HAL2   0.09 !                         |
GROUP                 !
ATOM C36  CTL2  -0.18 !                         |
ATOM H6X  HAL2   0.09 !                  H6X ---C36---H6Y
ATOM H6Y  HAL2   0.09 !                         |
GROUP                 !
ATOM C37  CTL2  -0.18 !                         |
ATOM H7X  HAL2   0.09 !                  H7X ---C37---H7Y
ATOM H7Y  HAL2   0.09 !                         |
GROUP                 !
ATOM C38  CTL2  -0.18 !                         |
ATOM H8X  HAL2   0.09 !                  H8X ---C38---H8Y
ATOM H8Y  HAL2   0.09 !                         |
GROUP                 !
ATOM C39  CTL2  -0.18 !                         |
ATOM H9X  HAL2   0.09 !                  H9X ---C39---H9Y
ATOM H9Y  HAL2   0.09 !                         |
GROUP                 !
ATOM C310 CTL2  -0.18 !                         |
ATOM H10X HAL2   0.09 !                  H10X---C310--H10Y
ATOM H10Y HAL2   0.09 !                         |
GROUP                 !
ATOM C311 CTL2  -0.18 !                         |
ATOM H11X HAL2   0.09 !                  H11X---C311--H11Y
ATOM H11Y HAL2   0.09 !                         |
GROUP                 !
ATOM C312 CTL2  -0.18 !                         |
ATOM H12X HAL2   0.09 !                  H12X---C312--H12Y
ATOM H12Y HAL2   0.09 !                         |
GROUP                 !
ATOM C313 CTL2  -0.18 !                         |
ATOM H13X HAL2   0.09 !                  H13X---C313--H13Y
ATOM H13Y HAL2   0.09 !                         |
GROUP                 !
ATOM C314 CTL2  -0.18 !                         |
ATOM H14X HAL2   0.09 !                  H14X---C314--H14Y
ATOM H14Y HAL2   0.09 !                         |
GROUP                 !
ATOM C315 CTL2  -0.18 !                         |
ATOM H15X HAL2   0.09 !                  H15X---C315--H15Y
ATOM H15Y HAL2   0.09 !                         |
GROUP                 !
ATOM C316 CTL3  -0.27 !                         |
ATOM H16X HAL3   0.09 !                  H16X---C316--H16Y
ATOM H16Y HAL3   0.09 !                         |
ATOM H16Z HAL3   0.09 !                         H16Z

! Polar Head
BOND  N    C13       N    C14       N    C15
BOND  C13  H13A      C13  H13B      C13  H13C
BOND  C14  H14A      C14  H14B      C14  H14C
BOND  C15  H15A      C15  H15B      C15  H15C
BOND  N    C12
BOND  C12  H12A      C12  H12B      C12  C11
BOND  C11  H11A      C11  H11B      C11  O12
BOND  O12  P         P    O11       P    O13       P    O14
! Glycerol Backbone
BOND  C1   HA        C1    HB       C1   C2        C1   O11
BOND  C2   HS        C2    C3       C2   O21
BOND  C3   HX        C3    HY       C3   O31
! Chain #2
BOND  O21  C21
BOND  C21  H1R       C21  H1S       C21  C22
BOND  C22  H2R       C22  H2S       C22  C23
BOND  C23  H3R       C23  H3S       C23  C24
BOND  C24  H4R       C24  H4S       C24  C25
BOND  C25  H5R       C25  H5S       C25  C26
BOND  C26  H6R       C26  H6S       C26  C27
BOND  C27  H7R       C27  H7S       C27  C28
BOND  C28  H8R       C28  H8S       C28  C29
BOND  C29  H9R       C29  H9S       C29  C210
BOND  C210 H10R      C210 H10S      C210 C211
BOND  C211 H11R      C211 H11S      C211 C212
BOND  C212 H12R      C212 H12S      C212 C213
BOND  C213 H13R      C213 H13S      C213 C214
BOND  C214 H14R      C214 H14S      C214 C215
BOND  C215 H15R      C215 H15S      C215 C216
BOND  C216 H16R      C216 H16S      C216 H16T
! Chain #3
BOND  O31  C31
BOND  C31  H1X       C31  H1Y       C31  C32
BOND  C32  H2X       C32  H2Y       C32  C33
BOND  C33  H3X       C33  H3Y       C33  C34
BOND  C34  H4X       C34  H4Y       C34  C35
BOND  C35  H5X       C35  H5Y       C35  C36
BOND  C36  H6X       C36  H6Y       C36  C37
BOND  C37  H7X       C37  H7Y       C37  C38
BOND  C38  H8X       C38  H8Y       C38  C39
BOND  C39  H9X       C39  H9Y       C39  C310
BOND  C310 H10X      C310 H10Y      C310 C311
BOND  C311 H11X      C311 H11Y      C311 C312
BOND  C312 H12X      C312 H12Y      C312 C313
BOND  C313 H13X      C313 H13Y      C313 C314
BOND  C314 H14X      C314 H14Y      C314 C315
BOND  C315 H15X      C315 H15Y      C315 C316
BOND  C316 H16X      C316 H16Y      C316 H16Z

! IC table for minimized geometry
 IC    C15     N       C12     C11         1.5002  110.10   -3.82  119.23   1.5577
 IC    C15     C12     *N      C13         1.5002  110.10 -115.66  107.96   1.5032
 IC    C15     C12     *N      C14         1.5002  110.10  122.58  111.54   1.4932
 IC    C12     N       C13     H13A        1.5290  107.96  -56.57  112.45   1.0790
 IC    H13A    N       *C13    H13B        1.0790  112.45 -124.63  112.02   1.0785
 IC    H13A    N       *C13    H13C        1.0790  112.45  118.24  108.65   1.1006
 IC    C12     N       C14     H14A        1.5290  111.54  -60.55  110.41   1.0835
 IC    H14A    N       *C14    H14B        1.0835  110.41 -119.34  110.34   1.0832
 IC    H14A    N       *C14    H14C        1.0835  110.41  120.79  110.96   1.0825
 IC    C12     N       C15     H15A        1.5290  110.10  -56.28  107.86   1.0998
 IC    H15A    N       *C15    H15B        1.0998  107.86 -118.82  113.00   1.0755
 IC    H15A    N       *C15    H15C        1.0998  107.86  115.15  111.63   1.0795
 IC    C13     N       C12     C11         1.5032  107.96 -119.47  119.23   1.5577
 IC    C11     N       *C12    H12A        1.5577  119.23 -127.74  110.49   1.0779
 IC    H12A    N       *C12    H12B        1.0779  110.49 -115.28  107.87   1.0970
 IC    N       C12     C11     O12         1.5290  119.23   60.98  113.09   1.4269
 IC    O12     C12     *C11    H11A        1.4269  113.09 -122.39  109.77   1.1115
 IC    H11A    C12     *C11    H11B        1.1115  109.77 -116.49  108.51   1.1154
 IC    C12     C11     O12     P           1.5577  113.09   48.58  120.49   1.5919
 IC    C11     O12     P       O11         1.4269  120.49  133.80  104.60   1.5714
 IC    O11     O12     *P      O13         1.5714  104.60 -118.03  107.50   1.4815
 IC    O11     O12     *P      O14         1.5714  104.60  117.54  105.59   1.4800
 IC    O12     P       O11     C1          1.5919  104.60   16.60  123.48   1.4319
 IC    P       O11     C1      C2          1.5714  123.48 -153.98  112.42   1.5621
 IC    C2      O11     *C1     HA          1.5621  112.42 -120.60  109.96   1.1125
 IC    HA      O11     *C1     HB          1.1125  109.96 -119.75  112.14   1.1141
 IC    O11     C1      C2      C3          1.4319  112.42  -79.21  112.11   1.5494
 IC    C3      C1      *C2     O21         1.5494  112.11  120.61  112.07   1.4419
 IC    C3      C1      *C2     HS          1.5494  112.11 -118.82  108.28   1.1119
 IC    C1      C2      O21     C21         1.5621  112.07   56.59  113.35   1.4308
 IC    C2      O21     C21     C22         1.4419  113.35  176.44  108.74   1.5391
 IC    C22     O21     *C21    H1R         1.5391  108.74 -119.10  108.91   1.1115
 IC    H1R     O21     *C21    H1S         1.1115  108.91 -120.60  111.96   1.1100
 IC    O21     C21     C22     C23         1.4308  108.74   80.60  115.25   1.5448
 IC    C23     C21     *C22    H2R         1.5448  115.25 -122.80  107.75   1.1113
 IC    H2R     C21     *C22    H2S         1.1113  107.75 -116.31  108.00   1.1110
 IC    C1      C2      C3      O31         1.5621  112.11  -56.61  111.94   1.4458
 IC    O31     C2      *C3     HX          1.4458  111.94 -122.48  108.37   1.1103
 IC    HX      C2      *C3     HY          1.1103  108.37 -117.04  108.06   1.1126
 IC    C2      C3      O31     C31         1.5494  111.94  180.00  111.30   1.4340
 IC    C3      O31     C31     C32         1.4458  111.30   80.37  112.01   1.5437
 IC    C32     O31     *C31    H1X         1.5437  112.01 -121.72  109.40   1.1119
 IC    H1X     O31     *C31    H1Y         1.1119  109.40 -117.74  109.12   1.1114
 IC    O31     C31     C32     C33         1.4340  112.01   74.70  116.27   1.5459
 IC    C33     C31     *C32    H2X         1.5459  116.27 -125.03  109.62   1.1083
 IC    H2X     C31     *C32    H2Y         1.1083  109.62 -115.30  106.67   1.1128
 IC    C21     C22     C23     C24         1.5391  115.25  -53.66  115.07   1.5384
 IC    C24     C22     *C23    H3R         1.5384  115.07 -122.85  109.20   1.1121
 IC    H3R     C22     *C23    H3S         1.1121  109.20 -117.18  108.35   1.1149
 IC    C22     C23     C24     C25         1.5448  115.07  -61.19  114.85   1.5372
 IC    C25     C23     *C24    H4R         1.5372  114.85 -122.18  108.74   1.1126
 IC    H4R     C23     *C24    H4S         1.1126  108.74 -115.97  109.07   1.1152
 IC    C23     C24     C25     C26         1.5384  114.85 -179.06  111.27   1.5354
 IC    C26     C24     *C25    H5R         1.5354  111.27 -120.00  109.33   1.1125
 IC    H5R     C24     *C25    H5S         1.1125  109.33 -118.35  109.66   1.1109
 IC    C24     C25     C26     C27         1.5372  111.27 -179.76  114.13   1.5358
 IC    C27     C25     *C26    H6R         1.5358  114.13 -120.90  107.72   1.1136
 IC    H6R     C25     *C26    H6S         1.1136  107.72 -116.23  109.01   1.1141
 IC    C25     C26     C27     C28         1.5354  114.13   80.50  114.05   1.5383
 IC    C28     C26     *C27    H7R         1.5383  114.05 -124.07  109.80   1.1114
 IC    H7R     C26     *C27    H7S         1.1114  109.80 -116.80  107.54   1.1146
 IC    C26     C27     C28     C29         1.5358  114.05  171.59  111.35   1.5364
 IC    C29     C27     *C28    H8R         1.5364  111.35 -119.91  108.38   1.1135
 IC    H8R     C27     *C28    H8S         1.1135  108.38 -117.25  110.07   1.1118
 IC    C27     C28     C29     C210        1.5383  111.35 -167.88  114.75   1.5366
 IC    C210    C28     *C29    H9R         1.5366  114.75 -124.08  109.53   1.1121
 IC    H9R     C28     *C29    H9S         1.1121  109.53 -116.41  107.58   1.1149
 IC    C28     C29     C210    C211        1.5364  114.75  -73.37  114.30   1.5345
 IC    C211    C29     *C210   H10R        1.5345  114.30 -119.45  107.48   1.1150
 IC    H10R    C29     *C210   H10S        1.1150  107.48 -116.62  109.84   1.1120
 IC    C29     C210    C211    C212        1.5366  114.30 -166.31  111.66   1.5363
 IC    C212    C210    *C211   H11R        1.5363  111.66 -122.70  109.86   1.1122
 IC    H11R    C210    *C211   H11S        1.1122  109.86 -117.54  108.93   1.1138
 IC    C210    C211    C212    C213        1.5345  111.66  177.96  112.96   1.5326
 IC    C213    C211    *C212   H12R        1.5326  112.96 -120.41  108.41   1.1139
 IC    H12R    C211    *C212   H12S        1.1139  108.41 -117.31  109.64   1.1123
 IC    C211    C212    C213    C214        1.5363  112.96 -171.59  113.05   1.5341
 IC    C214    C212    *C213   H13R        1.5341  113.05 -121.92  109.02   1.1094
 IC    H13R    C212    *C213   H13S        1.1094  109.02 -116.98  109.06   1.1111
 IC    C212    C213    C214    C215        1.5326  113.05  177.16  112.48   1.5340
 IC    C215    C213    *C214   H14R        1.5340  112.48 -120.78  109.03   1.1135
 IC    H14R    C213    *C214   H14S        1.1135  109.03 -117.54  109.29   1.1128
 IC    C213    C214    C215    C216        1.5341  112.48 -179.61  113.30   1.5309
 IC    C216    C214    *C215   H15R        1.5309  113.30 -121.92  108.83   1.1141
 IC    H15R    C214    *C215   H15S        1.1141  108.83 -116.60  108.64   1.1143
 IC    C214    C215    C216    H16R        1.5340  113.30  -60.55  110.49   1.1113
 IC    H16R    C215    *C216   H16S        1.1113  110.49 -120.10  110.61   1.1112
 IC    H16R    C215    *C216   H16T        1.1113  110.49  119.88  110.44   1.1114
 IC    C31     C32     C33     C34         1.5437  116.27  -64.46  115.60   1.5413
 IC    C34     C32     *C33    H3X         1.5413  115.60 -121.87  108.28   1.1134
 IC    H3X     C32     *C33    H3Y         1.1134  108.28 -116.00  108.76   1.1132
 IC    C32     C33     C34     C35         1.5459  115.60  -54.81  115.65   1.5407
 IC    C35     C33     *C34    H4X         1.5407  115.65 -122.35  108.56   1.1129
 IC    H4X     C33     *C34    H4Y         1.1129  108.56 -116.48  108.50   1.1148
 IC    C33     C34     C35     C36         1.5413  115.65  -55.02  115.01   1.5350
 IC    C36     C34     *C35    H5X         1.5350  115.01 -122.86  108.98   1.1127
 IC    H5X     C34     *C35    H5Y         1.1127  108.98 -115.77  108.33   1.1113
 IC    C34     C35     C36     C37         1.5407  115.01  172.74  112.22   1.5361
 IC    C37     C35     *C36    H6X         1.5361  112.22 -119.33  108.70   1.1099
 IC    H6X     C35     *C36    H6Y         1.1099  108.70 -117.85  109.92   1.1114
 IC    C35     C36     C37     C38         1.5350  112.22 -174.27  112.85   1.5352
 IC    C38     C36     *C37    H7X         1.5352  112.85 -122.43  109.41   1.1122
 IC    H7X     C36     *C37    H7Y         1.1122  109.41 -117.12  108.53   1.1146
 IC    C36     C37     C38     C39         1.5361  112.85  176.92  112.64   1.5360
 IC    C39     C37     *C38    H8X         1.5360  112.64 -120.74  108.56   1.1115
 IC    H8X     C37     *C38    H8Y         1.1115  108.56 -117.36  109.29   1.1123
 IC    C37     C38     C39     C310        1.5352  112.64  178.10  113.81   1.5396
 IC    C310    C38     *C39    H9X         1.5396  113.81 -120.84  108.38   1.1137
 IC    H9X     C38     *C39    H9Y         1.1137  108.38 -116.33  109.10   1.1122
 IC    C38     C39     C310    C311        1.5360  113.81   61.09  115.30   1.5407
 IC    C311    C39     *C310   H10X        1.5407  115.30 -121.70  108.26   1.1136
 IC    H10X    C39     *C310   H10Y        1.1136  108.26 -116.40  108.62   1.1134
 IC    C39     C310    C311    C312        1.5396  115.30   62.83  113.89   1.5378
 IC    C312    C310    *C311   H11X        1.5378  113.89 -122.67  109.65   1.1116
 IC    H11X    C310    *C311   H11Y        1.1116  109.65 -116.46  107.88   1.1130
 IC    C310    C311    C312    C313        1.5407  113.89 -178.76  113.82   1.5390
 IC    C313    C311    *C312   H12X        1.5390  113.82 -122.44  109.26   1.1124
 IC    H12X    C311    *C312   H12Y        1.1124  109.26 -117.27  108.82   1.1135
 IC    C311    C312    C313    C314        1.5378  113.82  -64.52  114.23   1.5367
 IC    C314    C312    *C313   H13X        1.5367  114.23 -121.13  108.51   1.1137
 IC    H13X    C312    *C313   H13Y        1.1137  108.51 -116.58  108.75   1.1104
 IC    C312    C313    C314    C315        1.5390  114.23 -176.30  113.34   1.5379
 IC    C315    C313    *C314   H14X        1.5379  113.34 -121.41  109.57   1.1122
 IC    H14X    C313    *C314   H14Y        1.1122  109.57 -117.45  108.62   1.1133
 IC    C313    C314    C315    C316        1.5367  113.34  -63.28  114.36   1.5329
 IC    C316    C314    *C315   H15X        1.5329  114.36 -121.45  108.31   1.1144
 IC    H15X    C314    *C315   H15Y        1.1144  108.31 -116.27  108.71   1.1139
 IC    C314    C315    C316    H16X        1.5379  114.36  -56.80  110.42   1.1112
 IC    H16X    C315    *C316   H16Y        1.1112  110.42 -120.02  110.54   1.1111
 IC    H16X    C315    *C316   H16Z        1.1112  110.42  120.07  110.85   1.1108

RESI POPCE         0.00 ! 3-palmitoyl-2-oleoyl-D-glycero-1-Phosphatidylcholine
!
!  Palmitoyl - CH2        
!              |  
!     Oleyol - CH
!              |     (-)              (+)
!              CH2 - PO4 - CH2 - CH2 - N-(CH3)3
!
! Polar Head and glycerol backbone
!
GROUP                  !               H15B
ATOM N    NTL    -0.60 !                 |
ATOM C12  CTL2   -0.10 !           H15A-C15-H15C
ATOM H12A HL      0.25 !                 |
ATOM H12B HL      0.25 !         H13B    |    H14A
ATOM C13  CTL5   -0.35 !           |     |     |
ATOM H13A HL      0.25 !     H13A-C13----N----C14-H14B     (+)
ATOM H13B HL      0.25 !           |     |     |
ATOM H13C HL      0.25 !         H13C    |    H14C
ATOM C14  CTL5   -0.35 !                 |
ATOM H14A HL      0.25 !                 |
ATOM H14B HL      0.25 !                 |    alpha6
ATOM H14C HL      0.25 !                 |
ATOM C15  CTL5   -0.35 !                 |
ATOM H15A HL      0.25 !          H12A--C12---H12B
ATOM H15B HL      0.25 !                 |
ATOM H15C HL      0.25 !                 |
GROUP                  !                 |     alpha5
ATOM C11  CTL2   -0.08 !                 |
ATOM H11A HAL2    0.09 !          H11A--C11---H11B
ATOM H11B HAL2    0.09 !                 |     alpha4
ATOM P    PL      1.50 !        (-) O13  O12
ATOM O13  O2L    -0.78 !              \ /      alpha3
ATOM O14  O2L    -0.78 !               P (+)
ATOM O12  OSLP   -0.57 !              / \      alpha2
ATOM O11  OSLP   -0.57 !        (-) O14  O11
ATOM C1   CTL2   -0.08 !                 |     alpha1
ATOM HA   HAL2    0.09 !            HA---C1---HB
ATOM HB   HAL2    0.09 !                 |     theta1
GROUP                  !                 |
ATOM C2   CTL1   0.13 !            HS---C2- - - - - - -
ATOM HS   HAL1   0.01 !                 | beta1        |
ATOM O21  OG301 -0.56 !                O21          theta3
ATOM C21  CTL2   0.4 !                  |     
ATOM H1R  HAL2   0.01 !           H1R--C21--H1S        |
ATOM H1S  HAL2   0.01 !                 |              |
ATOM C22  CTL2  -0.18 !                 |              |
ATOM H2R  HAL2   0.09 !          H2R---C22---H2S       |
ATOM H2S  HAL2   0.09 !                 |              |
GROUP                 !                   beta4
ATOM C3   CTL2   0.08 !                |               |
ATOM HX   HAL2   0.02 !                          HX---C3---HY
ATOM HY   HAL2   0.02 !                |               |   gamma1
ATOM O31  OG301 -0.56 !                                O31
ATOM C31  CTL2   0.4 !                 |               |  gamma2
ATOM H1X  HAL2   0.02 !                           H1X--C31--H1Y
ATOM H1Y  HAL2   0.02 !                                |  
ATOM C32  CTL2  -0.18 !                |               |     gamma3
ATOM H2X  HAL2   0.09 !                        H2X---C32---H2Y
ATOM H2Y  HAL2   0.09 !                |              |
GROUP                  !           
ATOM C23  CTL2   -0.18 !               |              |
ATOM H3R  HAL2    0.09 !        H3R ---C23---H3S      |
ATOM H3S  HAL2    0.09 !               |              |
GROUP                  !               |              |
ATOM C24  CTL2   -0.18 !               |              |
ATOM H4R  HAL2    0.09 !        H4R ---C24---H4S      |
ATOM H4S  HAL2    0.09 !               |              |
GROUP                  !               |              |
ATOM C25  CTL2   -0.18 !               |              |
ATOM H5R  HAL2    0.09 !        H5R ---C25---H5S      |
ATOM H5S  HAL2    0.09 !               |              |
GROUP                  !               |              |
ATOM C26  CTL2   -0.18 !               |              |
ATOM H6R  HAL2    0.09 !        H6R ---C26---H6S      |
ATOM H6S  HAL2    0.09 !               |              |
GROUP                  !               |              |
ATOM C27  CTL2   -0.18 !               |              |
ATOM H7R  HAL2    0.09 !        H7R ---C27---H7S      |
ATOM H7S  HAL2    0.09 !               |              |
GROUP                  !               |              |
ATOM C28  CTL2   -0.18 !               |              |
ATOM H8R  HAL2    0.09 !        H8R ---C28---H8S      |
ATOM H8S  HAL2    0.09 !               |              |
GROUP                  !               |              |
ATOM C29  CEL1   -0.15 !               |              |
ATOM H91  HEL1    0.15 !        H91 ---C29            |
GROUP                  !               ||  (CIS)      |
ATOM C210 CEL1   -0.15 !               ||             |
ATOM H101 HEL1    0.15 !        H101---C210           |
GROUP                  !               |              |
ATOM C211 CTL2   -0.18 !               |              |
ATOM H11R HAL2    0.09 !        H11R---C211--H11S     |
ATOM H11S HAL2    0.09 !               |              |
GROUP                  !               |              |
ATOM C212 CTL2   -0.18 !               |              |
ATOM H12R HAL2    0.09 !        H12R---C212--H12S     |
ATOM H12S HAL2    0.09 !               |              |
GROUP                  !               |              |
ATOM C213 CTL2   -0.18 !               |              |
ATOM H13R HAL2    0.09 !        H13R---C213--H13S     |
ATOM H13S HAL2    0.09 !               |              |
GROUP                  !               |              |
ATOM C214 CTL2   -0.18 !               |              |
ATOM H14R HAL2    0.09 !        H14R---C214--H14S     |
ATOM H14S HAL2    0.09 !               |              |
GROUP                  !               |              |
ATOM C215 CTL2   -0.18 !               |              |
ATOM H15R HAL2    0.09 !        H15R---C215--H15S     |
ATOM H15S HAL2    0.09 !               |              |
GROUP                  !               |              |
ATOM C216 CTL2   -0.18 !               |              |
ATOM H16R HAL2    0.09 !        H16R---C216--H16S     |
ATOM H16S HAL2    0.09 !               |              |
GROUP                  !               |              |
ATOM C217 CTL2   -0.18 !               |              |
ATOM H17R HAL2    0.09 !        H17R---C217--H17S     |
ATOM H17S HAL2    0.09 !               |              |
GROUP                  !               |              |
ATOM C218 CTL3   -0.27 !               |              |
ATOM H18R HAL3    0.09 !        H18R---C218--H18S     |
ATOM H18S HAL3    0.09 !               |              |
ATOM H18T HAL3    0.09 !              H18T            |
GROUP                  !                              |
ATOM C33  CTL2   -0.18 !                              |
ATOM H3X  HAL2    0.09 !                       H3X ---C33---H3Y
ATOM H3Y  HAL2    0.09 !                              |
GROUP                  !                              |
ATOM C34  CTL2   -0.18 !                              |
ATOM H4X  HAL2    0.09 !                       H4X ---C34---H4Y
ATOM H4Y  HAL2    0.09 !                              |
GROUP                  !                              |
ATOM C35  CTL2   -0.18 !                              |
ATOM H5X  HAL2    0.09 !                       H5X ---C35---H5Y
ATOM H5Y  HAL2    0.09 !                              |
GROUP                  !                              |
ATOM C36  CTL2   -0.18 !                              |
ATOM H6X  HAL2    0.09 !                       H6X ---C36---H6Y
ATOM H6Y  HAL2    0.09 !                              |
GROUP                  !                              |
ATOM C37  CTL2   -0.18 !                              |
ATOM H7X  HAL2    0.09 !                       H7X ---C37---H7Y
ATOM H7Y  HAL2    0.09 !                              |
GROUP                  !                              |
ATOM C38  CTL2   -0.18 !                              |
ATOM H8X  HAL2    0.09 !                       H8X ---C38---H8Y
ATOM H8Y  HAL2    0.09 !                              |
GROUP                  !                              |
ATOM C39  CTL2   -0.18 !                              |
ATOM H9X  HAL2    0.09 !                       H9X ---C39---H9Y
ATOM H9Y  HAL2    0.09 !                              |
GROUP                  !                              |
ATOM C310 CTL2   -0.18 !                              |
ATOM H10X HAL2    0.09 !                       H10X---C310--H10Y
ATOM H10Y HAL2    0.09 !                              |
GROUP                  !                              |
ATOM C311 CTL2   -0.18 !                              |
ATOM H11X HAL2    0.09 !                       H11X---C311--H11Y
ATOM H11Y HAL2    0.09 !                              |
GROUP                  !                              |
ATOM C312 CTL2   -0.18 !                              |
ATOM H12X HAL2    0.09 !                       H12X---C312--H12Y
ATOM H12Y HAL2    0.09 !                              |
GROUP                  !                              |
ATOM C313 CTL2   -0.18 !                              |
ATOM H13X HAL2    0.09 !                       H13X---C313--H13Y
ATOM H13Y HAL2    0.09 !                              |
GROUP                  !                              |
ATOM C314 CTL2   -0.18 !                              |
ATOM H14X HAL2    0.09 !                       H14X---C314--H14Y
ATOM H14Y HAL2    0.09 !                              |
GROUP                  !                              |
ATOM C315 CTL2   -0.18 !                              |
ATOM H15X HAL2    0.09 !                       H15X---C315--H15Y
ATOM H15Y HAL2    0.09 !                              |
GROUP                  !                              |
ATOM C316 CTL3   -0.27 !                              |
ATOM H16X HAL3    0.09 !                       H16X---C316--H16Y
ATOM H16Y HAL3    0.09 !                              |
ATOM H16Z HAL3    0.09 !                              H16Z
 
! Polar Head
BOND  N    C13       N    C14       N    C15
BOND  C13  H13A      C13  H13B      C13  H13C
BOND  C14  H14A      C14  H14B      C14  H14C
BOND  C15  H15A      C15  H15B      C15  H15C
BOND  N    C12
BOND  C12  H12A      C12  H12B      C12  C11
BOND  C11  H11A      C11  H11B      C11  O12       O11  C1
BOND  O12  P         P    O11       P    O13       P    O14
! Glycerol Backbone
BOND  C1   HA        C1    HB       C1   C2        
BOND  C2   HS        C2    C3       C2   O21
BOND  C3   HX        C3    HY       C3   O31
! Chain from C2
BOND  O21  C21
BOND  C21  H1R       C21  H1S       C21  C22
BOND  C22  H2R       C22  H2S       C22  C23
BOND  C23  H3R       C23  H3S       C23  C24
BOND  C24  H4R       C24  H4S       C24  C25
BOND  C25  H5R       C25  H5S       C25  C26
BOND  C26  H6R       C26  H6S       C26  C27
BOND  C27  H7R       C27  H7S       C27  C28
BOND  C28  H8R       C28  H8S       C28  C29
BOND  C29  H91       
DOUBLE  C29 C210
BOND  C210 H101      C210 C211
BOND  C211 H11R      C211 H11S      C211 C212
BOND  C212 H12R      C212 H12S      C212 C213
BOND  C213 H13R      C213 H13S      C213 C214
BOND  C214 H14R      C214 H14S      C214 C215
BOND  C215 H15R      C215 H15S      C215 C216
BOND  C216 H16R      C216 H16S      C216 C217
BOND  C217 H17R      C217 H17S      C217 C218
BOND  C218 H18R      C218 H18S      C218 H18T
! Chain From C3
BOND  O31  C31
BOND  C31  C32
BOND  C31  H1X       C31  H1Y       C31  C32
BOND  C32  H2X       C32  H2Y       C32  C33
BOND  C33  H3X       C33  H3Y       C33  C34
BOND  C34  H4X       C34  H4Y       C34  C35
BOND  C35  H5X       C35  H5Y       C35  C36
BOND  C36  H6X       C36  H6Y       C36  C37
BOND  C37  H7X       C37  H7Y       C37  C38
BOND  C38  H8X       C38  H8Y       C38  C39
BOND  C39  H9X       C39  H9Y       C39  C310
BOND  C310 H10X      C310 H10Y      C310 C311
BOND  C311 H11X      C311 H11Y      C311 C312
BOND  C312 H12X      C312 H12Y      C312 C313
BOND  C313 H13X      C313 H13Y      C313 C314
BOND  C314 H14X      C314 H14Y      C314 C315
BOND  C315 H15X      C315 H15Y      C315 C316
BOND  C316 H16X      C316 H16Y      C316 H16Z

! IC table for minimized geometry
IC C13          C12          *N           C14        1.4955  109.89  117.62  107.62   1.5005
IC C13          C12          *N           C15        1.4955  109.89 -123.02  110.85   1.4956
IC C13          N            C12          C11        1.4955  109.89 -172.14  117.26   1.5506
IC C11          N            *C12         H12A       1.5506  117.26 -127.24  111.76   1.0818
IC H12A         N            *C12         H12B       1.0818  111.76 -114.52  108.69   1.0946
IC C14          N            C13          H13A       1.5005  108.21  -58.14  109.33   1.0876
IC H13A         N            *C13         H13B       1.0876  109.33  118.67  110.95   1.0814
IC H13A         N            *C13         H13C       1.0876  109.33 -119.52  111.46   1.0813
IC C13          N            C14          H14A       1.4955  108.21  -62.10  113.99   1.0724
IC H14A         N            *C14         H14B       1.0724  113.99  123.89  109.66   1.0961
IC H14A         N            *C14         H14C       1.0724  113.99 -124.42  109.29   1.0911
IC C13          N            C15          H15A       1.4955  110.97  -61.51  111.28   1.0807
IC H15A         N            *C15         H15B       1.0807  111.28 -119.39  109.23   1.0859
IC H15A         N            *C15         H15C       1.0807  111.28  121.67  110.95   1.0814
IC N            C12          C11          O12        1.5242  117.26   74.85  111.08   1.4274
IC O12          C12          *C11         H11A       1.4274  111.08 -121.45  110.59   1.1100
IC H11A         C12          *C11         H11B       1.1100  110.59 -116.70  109.43   1.1156
IC C12          C11          O12          P          1.5506  111.08   59.95  118.41   1.5973
IC C11          O12          P            O11        1.4274  118.41   30.71  101.57   1.5833
IC O11          O12          *P           O13        1.5833  101.57 -113.77  106.33   1.4841
IC O11          O12          *P           O14        1.5833  101.57  117.07  109.73   1.4736
IC O12          P            O11          C1         1.5973  101.57 -131.94  122.39   1.4299
IC P            O11          C1           C2         1.5833  122.39  149.05  110.98   1.5529
IC C2           O11          *C1          HA         1.5529  110.98 -120.98  113.24   1.1143
IC HA           O11          *C1          HB         1.1143  113.24 -119.95  109.21   1.1129
IC O11          C1           C2           O21        1.4299  110.98  -64.06  111.09   1.4513
IC O21          C1           *C2          C3         1.4513  111.09 -126.15  113.48   1.5588
IC C3           C1           *C2          HS         1.5588  113.48 -115.97  105.90   1.1153
IC C1           C2           O21          C21        1.5529  111.09  135.59  108.18   1.4356
IC C2           O21          C21          C22        1.4513  108.18 -178.26  110.95   1.5392
IC C22          O21          *C21         H1R        1.5392  110.95 -121.03  109.77   1.1117
IC H1R          O21          *C21         H1S        1.1117  109.77 -119.33  109.58   1.1128
IC O21          C21          C22          C23        1.4356  110.95  -62.96  115.66   1.5415
IC C23          C21          *C22         H2R        1.5415  115.66 -119.54  106.21   1.1142
IC H2R          C21          *C22         H2S        1.1142  106.21 -115.48  109.34   1.1090
IC C1           C2           C3           O31        1.5529  113.48   40.84  114.14   1.4413
IC O31          C2           *C3          HX         1.4413  114.14 -118.61  106.92   1.1122
IC HX           C2           *C3          HY         1.1122  106.92 -116.54  110.25   1.1103
IC C2           C3           O31          C31        1.5588  114.14   71.56  112.41   1.4317
IC C3           O31          C31          C32        1.4413  112.41  175.70  107.34   1.5335
IC C32          O31          *C31         H1X        1.5335  107.34 -119.81  110.04   1.1114
IC C32          O31          *C31         H1Y        1.5335  107.34  119.46  110.47   1.1102
IC O31          C31          C32          C33        1.4317  107.34 -177.94  115.56   1.5388
IC C33          C31          *C32         H2X        1.5388  115.56 -122.25  107.39   1.1131
IC H2X          C31          *C32         H2Y        1.1131  107.39 -115.30  107.77   1.1126
IC C21          C22          C23          C24        1.5392  115.66   82.25  113.81   1.5370
IC C24          C22          *C23         H3R        1.5370  113.81 -123.90  109.42   1.1120
IC H3R          C22          *C23         H3S        1.1120  109.42 -116.60  108.19   1.1151
IC C22          C23          C24          C25        1.5415  113.81  174.16  112.96   1.5365
IC C25          C23          *C24         H4R        1.5365  112.96 -119.57  107.77   1.1127
IC H4R          C23          *C24         H4S        1.1127  107.77 -117.69  109.87   1.1115
IC C23          C24          C25          C26        1.5370  112.96   74.13  113.71   1.5364
IC C26          C24          *C25         H5R        1.5364  113.71 -121.72  108.67   1.1137
IC H5R          C24          *C25         H5S        1.1137  108.67 -117.03  109.61   1.1127
IC C24          C25          C26          C27        1.5365  113.71 -169.14  112.27   1.5367
IC C27          C25          *C26         H6R        1.5367  112.27 -122.25  109.38   1.1112
IC H6R          C25          *C26         H6S        1.1112  109.38 -117.74  109.59   1.1127
IC C25          C26          C27          C28        1.5364  112.27  179.25  113.65   1.5413
IC C28          C26          *C27         H7R        1.5413  113.65 -119.46  107.63   1.1148
IC H7R          C26          *C27         H7S        1.1148  107.63 -116.47  110.27   1.1126
IC C26          C27          C28          C29        1.5367  113.65   75.73  113.05   1.5104
IC C29          C27          *C28         H8R        1.5104  113.05 -122.76  108.74   1.1127
IC H8R          C27          *C28         H8S        1.1127  108.74 -114.15  107.59   1.1134
IC C27          C28          C29          C210       1.5413  113.05  105.10  126.23   1.3478
IC C210         C28          *C29         H91        1.3478  126.23  178.45  114.91   1.1004
IC C28          C29          C210         C211       1.5104  126.23   -1.84  126.02   1.5100
IC C211         C29          *C210        H101       1.5100  126.02 -178.58  118.92   1.1010
IC C29          C210         C211         C212       1.3478  126.02 -141.50  113.83   1.5423
IC C212         C210         *C211        H11R       1.5423  113.83 -121.39  109.99   1.1131
IC H11R         C210         *C211        H11S       1.1131  109.99 -118.02  111.09   1.1137
IC C210         C211         C212         C213       1.5100  113.83  -71.38  113.86   1.5367
IC C213         C211         *C212        H12R       1.5367  113.86 -118.99  107.52   1.1150
IC H12R         C211         *C212        H12S       1.1150  107.52 -116.53  110.45   1.1116
IC C211         C212         C213         C214       1.5423  113.86 -170.47  112.32   1.5356
IC C214         C212         *C213        H13R       1.5356  112.32 -122.23  110.18   1.1116
IC H13R         C212         *C213        H13S       1.1116  110.18 -117.73  108.64   1.1136
IC C212         C213         C214         C215       1.5367  112.32  175.62  112.69   1.5354
IC C215         C213         *C214        H14R       1.5354  112.69 -120.40  108.68   1.1135
IC H14R         C213         *C214        H14S       1.1135  108.68 -117.38  109.26   1.1125
IC C213         C214         C215         C216       1.5356  112.69 -170.49  113.85   1.5392
IC C216         C214         *C215        H15R       1.5392  113.85 -123.22  109.27   1.1112
IC H15R         C214         *C215        H15S       1.1112  109.27 -116.55  108.41   1.1139
IC C214         C215         C216         C217       1.5354  113.85  -59.02  115.07   1.5380
IC C217         C215         *C216        H16R       1.5380  115.07 -121.69  108.45   1.1136
IC H16R         C215         *C216        H16S       1.1136  108.45 -116.47  108.54   1.1135
IC C215         C216         C217         C218       1.5392  115.07  -59.30  114.41   1.5311
IC C218         C216         *C217        H17R       1.5311  114.41 -121.40  108.17   1.1145
IC H17R         C216         *C217        H17S       1.1145  108.17 -116.04  109.09   1.1133
IC C216         C217         C218         H18R       1.5380  114.41   63.15  110.41   1.1102
IC H18R         C217         *C218        H18S       1.1102  110.41 -119.92  110.54   1.1110
IC H18R         C217         *C218        H18T       1.1102  110.41  119.81  110.62   1.1110
IC C31          C32          C33          C34        1.5335  115.56  -58.15  113.31   1.5353
IC C34          C32          *C33         H3X        1.5353  113.31 -120.47  108.10   1.1149
IC H3X          C32          *C33         H3Y        1.1149  108.10 -116.74  109.57   1.1115
IC C32          C33          C34          C35        1.5388  113.31 -166.03  113.09   1.5368
IC C35          C33          *C34         H4X        1.5368  113.09 -122.51  109.51   1.1111
IC H4X          C33          *C34         H4Y        1.1111  109.51 -117.77  108.05   1.1148
IC C33          C34          C35          C36        1.5353  113.09  -64.20  113.77   1.5368
IC C36          C34          *C35         H5X        1.5368  113.77 -121.88  109.61   1.1121
IC H5X          C34          *C35         H5Y        1.1121  109.61 -116.68  107.84   1.1134
IC C34          C35          C36          C37        1.5368  113.77  178.52  113.85   1.5399
IC C37          C35          *C36         H6X        1.5399  113.85 -121.70  109.61   1.1114
IC H6X          C35          *C36         H6Y        1.1114  109.61 -116.75  109.09   1.1118
IC C35          C36          C37          C38        1.5368  113.85  -57.27  114.87   1.5402
IC C38          C36          *C37         H7X        1.5402  114.87 -121.45  108.31   1.1138
IC H7X          C36          *C37         H7Y        1.1138  108.31 -116.58  108.91   1.1129
IC C36          C37          C38          C39        1.5399  114.87  -56.71  113.92   1.5360
IC C39          C37          *C38         H8X        1.5360  113.92 -121.20  108.70   1.1137
IC H8X          C37          *C38         H8Y        1.1137  108.70 -116.62  109.41   1.1121
IC C37          C38          C39          C310       1.5402  113.92  177.92  112.80   1.5342
IC C310         C38          *C39         H9X        1.5342  112.80 -120.54  109.79   1.1123
IC H9X          C38          *C39         H9Y        1.1123  109.79 -117.87  109.08   1.1119
IC C38          C39          C310         C311       1.5360  112.80  179.46  112.22   1.5349
IC C311         C39          *C310        H10X       1.5349  112.22 -121.49  109.39   1.1127
IC H10X         C39          *C310        H10Y       1.1127  109.39 -117.55  108.96   1.1131
IC C39          C310         C311         C312       1.5342  112.22  176.43  112.78   1.5346
IC C312         C310         *C311        H11X       1.5346  112.78 -121.12  109.12   1.1130
IC H11X         C310         *C311        H11Y       1.1130  109.12 -117.32  108.43   1.1116
IC C310         C311         C312         C313       1.5349  112.78 -175.14  114.46   1.5396
IC C313         C311         *C312        H12X       1.5396  114.46 -122.77  109.35   1.1122
IC H12X         C311         *C312        H12Y       1.1122  109.35 -116.59  108.21   1.1142
IC C311         C312         C313         C314       1.5346  114.46  -65.55  114.92   1.5394
IC C314         C312         *C313        H13X       1.5394  114.92 -119.31  106.84   1.1155
IC H13X         C312         *C313        H13Y       1.1155  106.84 -116.06  110.15   1.1115
IC C312         C313         C314         C315       1.5396  114.92   95.71  114.07   1.5365
IC C315         C313         *C314        H14X       1.5365  114.07 -124.50  109.87   1.1116
IC H14X         C313         *C314        H14Y       1.1116  109.87 -116.68  108.02   1.1150
IC C313         C314         C315         C316       1.5394  114.07  175.64  113.20   1.5313
IC C316         C314         *C315        H15X       1.5313  113.20 -121.15  108.64   1.1140
IC H15X         C314         *C315        H15Y       1.1140  108.64 -116.88  109.61   1.1117
IC C314         C315         C316         H16X       1.5365  113.20  -60.94  110.44   1.1113
IC H16X         C315         *C316        H16Y       1.1113  110.44 -120.06  110.61   1.1111
IC H16X         C315         *C316        H16Z       1.1113  110.44  119.78  110.53   1.1107

RESI DOPCE         0.00 ! 2,3-dioleoyl-D-glycero-1-phosphatidylcholine
!
GROUP                  !               H15B
ATOM N    NTL    -0.60 !                 |
ATOM C12  CTL2   -0.10 !           H15A-C15-H15C
ATOM H12A HL      0.25 !                 |
ATOM H12B HL      0.25 !         H13B    |    H14A
ATOM C13  CTL5   -0.35 !           |     |     |
ATOM H13A HL      0.25 !     H13A-C13----N----C14-H14B     (+)
ATOM H13B HL      0.25 !           |     |     |
ATOM H13C HL      0.25 !         H13C    |    H14C
ATOM C14  CTL5   -0.35 !                 |
ATOM H14A HL      0.25 !                 |
ATOM H14B HL      0.25 !                 |    alpha6
ATOM H14C HL      0.25 !                 |
ATOM C15  CTL5   -0.35 !                 |
ATOM H15A HL      0.25 !          H12A--C12---H12B
ATOM H15B HL      0.25 !                 |
ATOM H15C HL      0.25 !                 |
GROUP                  !                 |     alpha5
ATOM C11  CTL2   -0.08 !                 |
ATOM H11A HAL2    0.09 !          H11A--C11---H11B
ATOM H11B HAL2    0.09 !                 |     alpha4
ATOM P    PL      1.50 !        (-) O13  O12
ATOM O13  O2L    -0.78 !              \ /      alpha3
ATOM O14  O2L    -0.78 !               P (+)
ATOM O12  OSLP   -0.57 !              / \      alpha2
ATOM O11  OSLP   -0.57 !        (-) O14  O11
ATOM C1   CTL2   -0.08 !                 |     alpha1
ATOM HA   HAL2    0.09 !            HA---C1---HB
ATOM HB   HAL2    0.09 !                 |     theta1
GROUP                  !                 |
ATOM C2   CTL1   0.13 !            HS---C2- - - - - - -
ATOM HS   HAL1   0.01 !                | beta1        |
ATOM O21  OG301 -0.56 !               O21          theta3
ATOM C21  CTL2   0.4 !                |     
ATOM H1R  HAL2   0.01 !         H1R--C21--H1S        |
ATOM H1S  HAL2   0.01 !               |              |
ATOM C22  CTL2  -0.18 !               |              |
ATOM H2R  HAL2   0.09 !        H2R---C22---H2S       |
ATOM H2S  HAL2   0.09 !               |              |
GROUP                 !                 beta4
ATOM C3   CTL2   0.08 !              |               |
ATOM HX   HAL2   0.02 !                        HX---C3---HY
ATOM HY   HAL2   0.02 !              |               |   gamma1
ATOM O31  OG301 -0.56 !                              O31
ATOM C31  CTL2   0.4 !               |               |  gamma2
ATOM H1X  HAL2   0.02 !                         H1X--C31--H1Y
ATOM H1Y  HAL2   0.02 !                               |  
ATOM C32  CTL2  -0.18 !               |               |     gamma3
ATOM H2X  HAL2   0.09 !                       H2X---C32---H2Y
ATOM H2Y  HAL2   0.09 !                |              |
GROUP                  !               |              |      gamma4
ATOM C23  CTL2   -0.18 !               |              |
ATOM H3R  HAL2    0.09 !        H3R ---C23---H3S      |
ATOM H3S  HAL2    0.09 !               |              |
GROUP                  !               |              |
ATOM C24  CTL2   -0.18 !               |              |
ATOM H4R  HAL2    0.09 !        H4R ---C24---H4S      |
ATOM H4S  HAL2    0.09 !               |              |
GROUP                  !               |              |
ATOM C25  CTL2   -0.18 !               |              |
ATOM H5R  HAL2    0.09 !        H5R ---C25---H5S      |
ATOM H5S  HAL2    0.09 !               |              |
GROUP                  !               |              |
ATOM C26  CTL2   -0.18 !               |              |
ATOM H6R  HAL2    0.09 !        H6R ---C26---H6S      |
ATOM H6S  HAL2    0.09 !               |              |
GROUP                  !               |              |
ATOM C27  CTL2   -0.18 !               |              |
ATOM H7R  HAL2    0.09 !        H7R ---C27---H7S      |
ATOM H7S  HAL2    0.09 !               |              |
GROUP                  !               |              |
ATOM C28  CTL2   -0.18 !               |              |
ATOM H8R  HAL2    0.09 !        H8R ---C28---H8S      |
ATOM H8S  HAL2    0.09 !               |              |
GROUP                  !               |              |
ATOM C29  CEL1   -0.15 !               |              |
ATOM H9R  HEL1    0.15 !        H9R ---C29            |
GROUP                  !               ||  (CIS)      |
ATOM C210 CEL1   -0.15 !               ||             |
ATOM H10R HEL1    0.15 !        H10R---C210           |
GROUP                  !               |              |
ATOM C211 CTL2   -0.18 !               |              |
ATOM H11R HAL2    0.09 !        H11R---C211--H11S     |
ATOM H11S HAL2    0.09 !               |              |
GROUP                  !               |              |
ATOM C212 CTL2   -0.18 !               |              |
ATOM H12R HAL2    0.09 !        H12R---C212--H12S     |
ATOM H12S HAL2    0.09 !               |              |
GROUP                  !               |              |
ATOM C213 CTL2   -0.18 !               |              |
ATOM H13R HAL2    0.09 !        H13R---C213--H13S     |
ATOM H13S HAL2    0.09 !               |              |
GROUP                  !               |              |
ATOM C214 CTL2   -0.18 !               |              |
ATOM H14R HAL2    0.09 !        H14R---C214--H14S     |
ATOM H14S HAL2    0.09 !               |              |
GROUP                  !               |              |
ATOM C215 CTL2   -0.18 !               |              |
ATOM H15R HAL2    0.09 !        H15R---C215--H15S     |
ATOM H15S HAL2    0.09 !               |              |
GROUP                  !               |              |
ATOM C216 CTL2   -0.18 !               |              |
ATOM H16R HAL2    0.09 !        H16R---C216--H16S     |
ATOM H16S HAL2    0.09 !               |              |
GROUP                  !               |              |
ATOM C217 CTL2   -0.18 !               |              |
ATOM H17R HAL2    0.09 !        H17R---C217--H17S     |
ATOM H17S HAL2    0.09 !               |              |
GROUP                  !               |              |
ATOM C218 CTL3   -0.27 !               |              |
ATOM H18R HAL3    0.09 !        H18R---C218--H18S     |
ATOM H18S HAL3    0.09 !               |              |
ATOM H18T HAL3    0.09 !              H18T            |
GROUP                  !                              |
ATOM C33  CTL2   -0.18 !                              |
ATOM H3X  HAL2    0.09 !                       H3X ---C33---H3Y
ATOM H3Y  HAL2    0.09 !                              |
GROUP                  !                              |
ATOM C34  CTL2   -0.18 !                              |
ATOM H4X  HAL2    0.09 !                       H4X ---C34---H4Y
ATOM H4Y  HAL2    0.09 !                              |
GROUP                  !                              |
ATOM C35  CTL2   -0.18 !                              |
ATOM H5X  HAL2    0.09 !                       H5X ---C35---H5Y
ATOM H5Y  HAL2    0.09 !                              |
GROUP                  !                              |
ATOM C36  CTL2   -0.18 !                              |
ATOM H6X  HAL2    0.09 !                       H6X ---C36---H6Y
ATOM H6Y  HAL2    0.09 !                              |
GROUP                  !                              |
ATOM C37  CTL2   -0.18 !                              |
ATOM H7X  HAL2    0.09 !                       H7X ---C37---H7Y
ATOM H7Y  HAL2    0.09 !                              |
GROUP                  !                              |
ATOM C38  CTL2   -0.18 !                              |
ATOM H8X  HAL2    0.09 !                       H8X ---C38---H8Y
ATOM H8Y  HAL2    0.09 !                              |
GROUP                  !                              |
ATOM C39  CEL1   -0.15 !                              |
ATOM H9X  HEL1    0.15 !                       H9X ---C39
GROUP                  !                              ||
ATOM C310 CEL1   -0.15 !                              ||
ATOM H10X HEL1    0.15 !                       H10X---C310
GROUP                  !                              |
ATOM C311 CTL2   -0.18 !                              |
ATOM H11X HAL2    0.09 !                       H11X---C311--H11Y
ATOM H11Y HAL2    0.09 !                              |
GROUP                  !                              |
ATOM C312 CTL2   -0.18 !                              |
ATOM H12X HAL2    0.09 !                       H12X---C312--H12Y
ATOM H12Y HAL2    0.09 !                              |
GROUP                  !                              |
ATOM C313 CTL2   -0.18 !                              |
ATOM H13X HAL2    0.09 !                       H13X---C313--H13Y
ATOM H13Y HAL2    0.09 !                              |
GROUP                  !                              |
ATOM C314 CTL2   -0.18 !                              |
ATOM H14X HAL2    0.09 !                       H14X---C314--H14Y
ATOM H14Y HAL2    0.09 !                              |
GROUP                  !                              |
ATOM C315 CTL2   -0.18 !                              |
ATOM H15X HAL2    0.09 !                       H15X---C315--H15Y
ATOM H15Y HAL2    0.09 !                              |
GROUP                  !                              |
ATOM C316 CTL2   -0.18 !                              |
ATOM H16X HAL2    0.09 !                       H16X---C316--H16Y
ATOM H16Y HAL2    0.09 !                              |
GROUP                  !                              |
ATOM C317 CTL2   -0.18 !                              |
ATOM H17X HAL2    0.09 !                       H17X---C317--H17Y
ATOM H17Y HAL2    0.09 !                              |
GROUP                  !                              |
ATOM C318 CTL3   -0.27 !                              |
ATOM H18X HAL3    0.09 !                       H18X---C318--H18Y
ATOM H18Y HAL3    0.09 !                              |
ATOM H18Z HAL3    0.09 !                              H18Z
 
! Polar Head
BOND  N    C13       N    C14       N    C15
BOND  C13  H13A      C13  H13B      C13  H13C
BOND  C14  H14A      C14  H14B      C14  H14C
BOND  C15  H15A      C15  H15B      C15  H15C
BOND  N    C12
BOND  C12  H12A      C12  H12B      C12  C11
BOND  C11  H11A      C11  H11B      C11  O12       O11  C1
BOND  O12  P         P    O11       P    O13       P    O14
! Glycerol Backbone
BOND  C1   HA        C1    HB       C1   C2        
BOND  C2   HS        C2    C3       C2   O21
BOND  C3   HX        C3    HY       C3   O31
! Chain from C2
BOND  O21  C21
BOND  C21  H1R       C21  H1S       C21  C22
BOND  C22  H2R       C22  H2S       C22  C23
BOND  C23  H3R       C23  H3S       C23  C24
BOND  C24  H4R       C24  H4S       C24  C25
BOND  C25  H5R       C25  H5S       C25  C26
BOND  C26  H6R       C26  H6S       C26  C27
BOND  C27  H7R       C27  H7S       C27  C28
BOND  C28  H8R       C28  H8S       C28  C29
BOND  C29  H9R       
DOUBLE  C29 C210
BOND  C210 H10R      C210 C211
BOND  C211 H11R      C211 H11S      C211 C212
BOND  C212 H12R      C212 H12S      C212 C213
BOND  C213 H13R      C213 H13S      C213 C214
BOND  C214 H14R      C214 H14S      C214 C215
BOND  C215 H15R      C215 H15S      C215 C216
BOND  C216 H16R      C216 H16S      C216 C217
BOND  C217 H17R      C217 H17S      C217 C218
BOND  C218 H18R      C218 H18S      C218 H18T
! Chain From C3
BOND  O31  C31
BOND  C31  C32
BOND  C31  H1X       C31  H1Y       C31  C32
BOND  C32  H2X       C32  H2Y       C32  C33
BOND  C33  H3X       C33  H3Y       C33  C34
BOND  C34  H4X       C34  H4Y       C34  C35
BOND  C35  H5X       C35  H5Y       C35  C36
BOND  C36  H6X       C36  H6Y       C36  C37
BOND  C37  H7X       C37  H7Y       C37  C38
BOND  C38  H8X       C38  H8Y       C38  C39
BOND  C39  H9X 
DOUBLE C39 C310
BOND  C310 H10X      C310 C311
BOND  C311 H11X      C311 H11Y      C311 C312
BOND  C312 H12X      C312 H12Y      C312 C313
BOND  C313 H13X      C313 H13Y      C313 C314
BOND  C314 H14X      C314 H14Y      C314 C315
BOND  C315 H15X      C315 H15Y      C315 C316
BOND  C316 H16X      C316 H16Y      C316 C317
BOND  C317 H17X      C317 H17Y      C317 C318
BOND  C318 H18X      C318 H18Y      C318 H18Z

! IC table for minimized geometry
IC C13          C12          *N           C14        1.4992  107.86 -118.01  110.05   1.4974
IC C13          C12          *N           C15        1.4992  107.86  118.98  110.75   1.4957
IC C13          N            C12          C11        1.4992  107.86  -60.38  117.81   1.5522
IC C11          N            *C12         H12A       1.5522  117.81 -125.40  110.18   1.0784
IC H12A         N            *C12         H12B       1.0784  110.18 -116.82  107.61   1.0952
IC C14          N            C13          H13A       1.4974  108.34  176.07  109.00   1.0928
IC H13A         N            *C13         H13B       1.0928  109.00 -112.47  110.05   1.0928
IC H13A         N            *C13         H13C       1.0928  109.00  122.99  114.06   1.0742
IC C13          N            C14          H14A       1.4992  108.34 -179.38  111.48   1.0811
IC H14A         N            *C14         H14B       1.0811  111.48 -121.19  110.69   1.0824
IC H14A         N            *C14         H14C       1.0811  111.48  120.15  109.75   1.0867
IC C13          N            C15          H15A       1.4992  108.82  -58.80  111.05   1.0813
IC H15A         N            *C15         H15B       1.0813  111.05 -122.04  111.44   1.0806
IC H15A         N            *C15         H15C       1.0813  111.05  118.70  109.01   1.0869
IC N            C12          C11          O12        1.5270  117.81   67.80  111.31   1.4268
IC O12          C12          *C11         H11A       1.4268  111.31 -121.17  110.40   1.1105
IC H11A         C12          *C11         H11B       1.1105  110.40 -116.37  109.35   1.1176
IC C12          C11          O12          P          1.5522  111.31   69.34  117.68   1.5939
IC C11          O12          P            O11        1.4268  117.68  177.41  102.80   1.5814
IC O11          O12          *P           O13        1.5814  102.80 -117.36  108.60   1.4745
IC O11          O12          *P           O14        1.5814  102.80  114.97  106.39   1.4837
IC O12          P            O11          C1         1.5939  102.80   47.73  120.98   1.4330
IC P            O11          C1           C2         1.5814  120.98  -93.23  112.98   1.5572
IC C2           O11          *C1          HA         1.5572  112.98 -119.97  109.29   1.1122
IC HA           O11          *C1          HB         1.1122  109.29 -116.82  112.07   1.1130
IC O11          C1           C2           C3         1.4330  112.98  152.20  111.93   1.5577
IC C3           C1           *C2          O21        1.5577  111.93  124.47  111.88   1.4453
IC C3           C1           *C2          HS         1.5577  111.93 -116.78  108.65   1.1121
IC C1           C2           O21          C21        1.5572  111.88   58.70  110.31   1.4371
IC C2           O21          C21          C22        1.4453  110.31  169.19  109.12   1.5364
IC C22          O21          *C21         H1R        1.5364  109.12 -120.03  109.97   1.1120
IC H1R          O21          *C21         H1S        1.1120  109.97 -121.12  110.84   1.1116
IC O21          C21          C22          C23        1.4371  109.12   65.09  114.08   1.5410
IC C23          C21          *C22         H2R        1.5410  114.08 -121.93  108.11   1.1113
IC H2R          C21          *C22         H2S        1.1113  108.11 -116.53  107.31   1.1107
IC C1           C2           C3           O31        1.5572  111.93   42.20  113.54   1.4433
IC O31          C2           *C3          HX         1.4433  113.54 -118.79  107.15   1.1117
IC HX           C2           *C3          HY         1.1117  107.15 -116.67  110.04   1.1107
IC C2           C3           O31          C31        1.5577  113.54   73.09  111.14   1.4362
IC C3           O31          C31          C32        1.4433  111.14  177.17  108.47   1.5343
IC C32          O31          *C31         H1X        1.5343  108.47 -120.59  109.60   1.1106
IC C32          O31          *C31         H1Y        1.5343  108.47  118.89  110.94   1.1109
IC O31          C31          C32          C33        1.4362  108.47 -178.20  114.34   1.5398
IC C33          C31          *C32         H2X        1.5398  114.34 -121.17  107.09   1.1128
IC H2X          C31          *C32         H2Y        1.1128  107.09 -115.98  108.58   1.1112
IC C21          C22          C23          C24        1.5364  114.08  179.64  113.73   1.5369
IC C24          C22          *C23         H3R        1.5369  113.73 -122.08  109.17   1.1131
IC H3R          C22          *C23         H3S        1.1131  109.17 -116.68  108.26   1.1146
IC C22          C23          C24          C25        1.5410  113.73  -63.71  113.75   1.5361
IC C25          C23          *C24         H4R        1.5361  113.75 -120.87  108.57   1.1138
IC H4R          C23          *C24         H4S        1.1138  108.57 -117.12  109.15   1.1126
IC C23          C24          C25          C26        1.5369  113.75 -175.69  112.62   1.5347
IC C26          C24          *C25         H5R        1.5347  112.62 -120.82  109.46   1.1124
IC H5R          C24          *C25         H5S        1.1124  109.46 -117.83  109.29   1.1130
IC C24          C25          C26          C27        1.5361  112.62 -176.12  112.67   1.5370
IC C27          C25          *C26         H6R        1.5370  112.67 -121.89  109.20   1.1124
IC H6R          C25          *C26         H6S        1.1124  109.20 -117.31  108.93   1.1131
IC C25          C26          C27          C28        1.5347  112.67  174.81  113.58   1.5422
IC C28          C26          *C27         H7R        1.5422  113.58 -119.70  107.90   1.1142
IC H7R          C26          *C27         H7S        1.1142  107.90 -116.53  109.60   1.1124
IC C26          C27          C28          C29        1.5370  113.58   70.31  113.53   1.5101
IC C29          C27          *C28         H8R        1.5101  113.53 -124.80  108.17   1.1127
IC H8R          C27          *C28         H8S        1.1127  108.17 -114.30  108.00   1.1131
IC C27          C28          C29          C210       1.5422  113.53 -100.88  127.02   1.3473
IC C210         C28          *C29         H9R        1.3473  127.02 -178.74  114.48   1.1011
IC C28          C29          C210         C211       1.5101  127.02    2.55  126.93   1.5101
IC C211         C29          *C210        H10R       1.5101  126.93  178.01  118.48   1.1007
IC C29          C210         C211         C212       1.3473  126.93  123.48  112.27   1.5437
IC C212         C210         *C211        H11R       1.5437  112.27 -119.96  111.46   1.1129
IC H11R         C210         *C211        H11S       1.1129  111.46 -117.92  110.32   1.1112
IC C210         C211         C212         C213       1.5101  112.27   69.01  115.01   1.5402
IC C213         C211         *C212        H12R       1.5402  115.01  120.79  108.20   1.1137
IC H12R         C211         *C212        H12S       1.1137  108.20  115.99  109.37   1.1134
IC C211         C212         C213         C214       1.5437  115.01   65.26  113.38   1.5359
IC C214         C212         *C213        H13R       1.5359  113.38 -123.31  110.29   1.1109
IC H13R         C212         *C213        H13S       1.1109  110.29 -116.74  108.08   1.1137
IC C212         C213         C214         C215       1.5402  113.38  171.21  112.94   1.5346
IC C215         C213         *C214        H14R       1.5346  112.94  121.88  109.70   1.1122
IC H14R         C213         *C214        H14S       1.1122  109.70  117.51  108.87   1.1130
IC C213         C214         C215         C216       1.5359  112.94 -176.68  112.22   1.5346
IC C216         C214         *C215        H15R       1.5346  112.22  120.91  109.17   1.1129
IC H15R         C214         *C215        H15S       1.1129  109.17  117.57  109.24   1.1128
IC C214         C215         C216         C217       1.5346  112.22  179.26  112.92   1.5333
IC C217         C215         *C216        H16R       1.5333  112.92 -121.26  109.08   1.1136
IC H16R         C215         *C216        H16S       1.1136  109.08 -117.34  109.03   1.1132
IC C215         C216         C217         C218       1.5346  112.92  178.38  113.13   1.5306
IC C218         C216         *C217        H17R       1.5306  113.13 -121.56  108.84   1.1139
IC H17R         C216         *C217        H17S       1.1139  108.84 -116.81  108.77   1.1140
IC C216         C217         C218         H18R       1.5333  113.13   59.39  110.39   1.1114
IC H18R         C217         *C218        H18S       1.1114  110.39 -119.83  110.48   1.1113
IC H18R         C217         *C218        H18T       1.1114  110.39  120.05  110.60   1.1112
IC C31          C32          C33          C34        1.5343  114.34   71.49  113.00   1.5363
IC C34          C32          *C33         H3X        1.5363  113.00 -122.76  109.12   1.1124
IC H3X          C32          *C33         H3Y        1.1124  109.12 -117.05  108.76   1.1141
IC C32          C33          C34          C35        1.5398  113.00  178.96  113.49   1.5383
IC C35          C33          *C34         H4X        1.5383  113.49 -120.14  108.12   1.1144
IC H4X          C33          *C34         H4Y        1.1144  108.12 -116.80  110.30   1.1108
IC C33          C34          C35          C36        1.5363  113.49   68.00  114.80   1.5391
IC C36          C34          *C35         H5X        1.5391  114.80 -122.42  108.74   1.1132
IC H5X          C34          *C35         H5Y        1.1132  108.74 -116.53  108.55   1.1141
IC C34          C35          C36          C37        1.5383  114.80   62.72  113.59   1.5373
IC C37          C35          *C36         H6X        1.5373  113.59 -123.14  110.13   1.1113
IC H6X          C35          *C36         H6Y        1.1113  110.13 -116.87  107.99   1.1143
IC C35          C36          C37          C38        1.5391  113.59  171.43  112.49   1.5393
IC C38          C36          *C37         H7X        1.5393  112.49 -120.63  108.23   1.1144
IC H7X          C36          *C37         H7Y        1.1144  108.23 -117.33  109.51   1.1127
IC C36          C37          C38          C39        1.5373  112.49 -176.69  111.86   1.5094
IC C39          C37          *C38         H8X        1.5094  111.86 -121.98  108.85   1.1125
IC H8X          C37          *C38         H8Y        1.1125  108.85 -115.18  108.07   1.1137
IC C37          C38          C39          C310       1.5393  111.86   98.54  125.89   1.3465
IC C310         C38          *C39         H9X        1.3465  125.89  179.85  115.11   1.1009
IC C38          C39          C310         C311       1.5094  125.89   -1.30  125.85   1.5098
IC C311         C39          *C310        H10X       1.5098  125.85 -179.60  119.01   1.1012
IC C39          C310         C311         C312       1.3465  125.85   92.82  111.66   1.5394
IC C312         C310         *C311        H11X       1.5394  111.66 -120.82  111.19   1.1138
IC H11X         C310         *C311        H11Y       1.1138  111.19 -117.61  109.91   1.1114
IC C310         C311         C312         C313       1.5098  111.66 -176.00  113.97   1.5378
IC C313         C311         *C312        H12X       1.5378  113.97 -122.92  110.09   1.1124
IC H12X         C311         *C312        H12Y       1.1124  110.09 -117.51  108.25   1.1145
IC C311         C312         C313         C314       1.5394  113.97  -71.54  113.77   1.5362
IC C314         C312         *C313        H13X       1.5362  113.77 -120.55  108.00   1.1131
IC H13X         C312         *C313        H13Y       1.1131  108.00 -116.73  109.17   1.1124
IC C312         C313         C314         C315       1.5378  113.77  176.94  113.53   1.5382
IC C315         C313         *C314        H14X       1.5382  113.53 -120.52  108.89   1.1129
IC H14X         C313         *C314        H14Y       1.1129  108.89 -117.27  109.20   1.1127
IC C313         C314         C315         C316       1.5362  113.53   64.68  114.15   1.5365
IC C316         C314         *C315        H15X       1.5365  114.15 -122.19  108.96   1.1130
IC H15X         C314         *C315        H15Y       1.1130  108.96 -116.81  108.54   1.1138
IC C314         C315         C316         C317       1.5382  114.15  178.38  112.30   1.5349
IC C317         C315         *C316        H16X       1.5349  112.30 -121.34  109.26   1.1129
IC H16X         C315         *C316        H16Y       1.1129  109.26 -117.80  109.73   1.1122
IC C315         C316         C317         C318       1.5365  112.30 -179.97  113.56   1.5306
IC C318         C316         *C317        H17X       1.5306  113.56  121.83  108.81   1.1139
IC H17X         C316         *C317        H17Y       1.1139  108.81  116.59  108.58   1.1141
IC C316         C317         C318         H18X       1.5349  113.56  -58.29  110.51   1.1112
IC H18X         C317         *C318        H18Y       1.1112  110.51  119.92  110.42   1.1108
IC H18X         C317         *C318        H18Z       1.1112  110.51 -120.14  110.60   1.1112

RESI DMPCE         0.00 ! 2,3 dimyristoyl-D-glycero-1-Phosphatidylcholine
!
!  R1 - CH2
!       |          (angles and atom names from Sundaralingam)
!  R2 - CH
!       |
!       CH2 - PO4 - CH2 - CH2 - N(CH3)3
!
! Polar Head and glycerol backbone
GROUP                 !          H15B
ATOM N    NTL   -0.60 !            |
ATOM C13  CTL5  -0.35 !      H15A-C15-H15C
ATOM H13A HL     0.25 !            |
ATOM H13B HL     0.25 !    H13B    |    H14A
ATOM H13C HL     0.25 !      |     |     |
ATOM C14  CTL5  -0.35 !H13A-C13----N----C14-H14B     (+)
ATOM H14A HL     0.25 !      |     |     |
ATOM H14B HL     0.25 !    H13C    |    H14C
ATOM H14C HL     0.25 !            |
ATOM C15  CTL5  -0.35 !            |
ATOM H15A HL     0.25 !            |    alpha6
ATOM H15B HL     0.25 !            |
ATOM H15C HL     0.25 !            |
ATOM C12  CTL2  -0.10 !     H12A--C12---H12B
ATOM H12A HL     0.25 !            |
ATOM H12B HL     0.25 !            |
GROUP                 !                  alpha5
ATOM C11  CTL2  -0.08 !            |
ATOM H11A HAL2   0.09 !     H11A--C11---H11B
ATOM H11B HAL2   0.09 !            |     alpha4
ATOM P    PL     1.50 !   (-) O13  O12
ATOM O13  O2L   -0.78 !         \ /      alpha3
ATOM O14  O2L   -0.78 !          P (+)
ATOM O11  OSLP  -0.57 !         / \      alpha2
ATOM O12  OSLP  -0.57 !   (-) O14  O11
ATOM C1   CTL2  -0.08 !            |     alpha1
ATOM HA   HAL2   0.09 !       HA---C1---HB
ATOM HB   HAL2   0.09 !            |     theta1
GROUP                 !            |
ATOM C2   CTL1   0.13 !       HS---C2- - - - - - -
ATOM HS   HAL1   0.01 !            | beta1        |
ATOM O21  OG301 -0.56 !           O21          theta3
ATOM C21  CTL2   0.4 !             |     
ATOM H1R  HAL2   0.01 !      H1R--C21--H1S        |
ATOM H1S  HAL2   0.01 !            |              |
ATOM C22  CTL2  -0.18 !            |              |
ATOM H2R  HAL2   0.09 !     H2R---C22---H2S       |
ATOM H2S  HAL2   0.09 !            |              |
GROUP                 !              beta4
ATOM C3   CTL2   0.08 !           |               |
ATOM HX   HAL2   0.02 !                     HX---C3---HY
ATOM HY   HAL2   0.02 !           |               |   gamma1
ATOM O31  OG301 -0.56 !                           O31
ATOM C31  CTL2   0.4 !            |               |  gamma2
ATOM H1X  HAL2   0.02 !                      H1X--C31--H1Y
ATOM H1Y  HAL2   0.02 !                           |  
ATOM C32  CTL2  -0.18 !           |               |     gamma3
ATOM H2X  HAL2   0.09 !                   H2X---C32---H2Y
ATOM H2Y  HAL2   0.09 !          |              |
GROUP                 !                               gamma4
ATOM C23  CTL2  -0.18 !          |              |
ATOM H3R  HAL2   0.09 !   H3R ---C23---H3S
ATOM H3S  HAL2   0.09 !          |              |
GROUP                 !
ATOM C24  CTL2  -0.18 !          |
ATOM H4R  HAL2   0.09 !   H4R ---C24---H4S      |
ATOM H4S  HAL2   0.09 !          |
GROUP                 !
ATOM C25  CTL2  -0.18 !          |              |
ATOM H5R  HAL2   0.09 !   H5R ---C25---H5S
ATOM H5S  HAL2   0.09 !          |              |
GROUP                 !
ATOM C26  CTL2  -0.18 !          |
ATOM H6R  HAL2   0.09 !   H6R ---C26---H6S      |
ATOM H6S  HAL2   0.09 !          |
GROUP                 !
ATOM C27  CTL2  -0.18 !          |              |
ATOM H7R  HAL2   0.09 !   H7R ---C27---H7S
ATOM H7S  HAL2   0.09 !          |              |
GROUP                 !
ATOM C28  CTL2  -0.18 !          |
ATOM H8R  HAL2   0.09 !   H8R ---C28---H8S      |
ATOM H8S  HAL2   0.09 !          |
GROUP                 !
ATOM C29  CTL2  -0.18 !          |              |
ATOM H9R  HAL2   0.09 !   H9R ---C29---H9S
ATOM H9S  HAL2   0.09 !          |              |
GROUP                 !
ATOM C210 CTL2  -0.18 !          |
ATOM H10R HAL2   0.09 !   H10R---C210--H10S     |
ATOM H10S HAL2   0.09 !          |
GROUP                 !
ATOM C211 CTL2  -0.18 !          |              |
ATOM H11R HAL2   0.09 !   H11R---C211--H11S
ATOM H11S HAL2   0.09 !          |              |
GROUP                 !
ATOM C212 CTL2  -0.18 !          |
ATOM H12R HAL2   0.09 !   H12R---C212--H12S     |
ATOM H12S HAL2   0.09 !          |
GROUP                 !
ATOM C213 CTL2  -0.18 !          |              |
ATOM H13R HAL2   0.09 !   H13R---C213--H13S
ATOM H13S HAL2   0.09 !          |              |
GROUP                 !
ATOM C214 CTL3  -0.27 !          |
ATOM H14R HAL3   0.09 !   H14R---C214--H14S     |
ATOM H14S HAL3   0.09 !          |
ATOM H14T HAL3   0.09 !         H14T            |
GROUP                 !
ATOM C33  CTL2  -0.18 !                         |
ATOM H3X  HAL2   0.09 !                  H3X ---C33---H3Y
ATOM H3Y  HAL2   0.09 !                         |
GROUP                 !
ATOM C34  CTL2  -0.18 !                         |
ATOM H4X  HAL2   0.09 !                  H4X ---C34---H4Y
ATOM H4Y  HAL2   0.09 !                         |
GROUP                 !
ATOM C35  CTL2  -0.18 !                         |
ATOM H5X  HAL2   0.09 !                  H5X ---C35---H5Y
ATOM H5Y  HAL2   0.09 !                         |
GROUP                 !
ATOM C36  CTL2  -0.18 !                         |
ATOM H6X  HAL2   0.09 !                  H6X ---C36---H6Y
ATOM H6Y  HAL2   0.09 !                         |
GROUP                 !
ATOM C37  CTL2  -0.18 !                         |
ATOM H7X  HAL2   0.09 !                  H7X ---C37---H7Y
ATOM H7Y  HAL2   0.09 !                         |
GROUP                 !
ATOM C38  CTL2  -0.18 !                         |
ATOM H8X  HAL2   0.09 !                  H8X ---C38---H8Y
ATOM H8Y  HAL2   0.09 !                         |
GROUP                 !
ATOM C39  CTL2  -0.18 !                         |
ATOM H9X  HAL2   0.09 !                  H9X ---C39---H9Y
ATOM H9Y  HAL2   0.09 !                         |
GROUP                 !
ATOM C310 CTL2  -0.18 !                         |
ATOM H10X HAL2   0.09 !                  H10X---C310--H10Y
ATOM H10Y HAL2   0.09 !                         |
GROUP                 !
ATOM C311 CTL2  -0.18 !                         |
ATOM H11X HAL2   0.09 !                  H11X---C311--H11Y
ATOM H11Y HAL2   0.09 !                         |
GROUP                 !
ATOM C312 CTL2  -0.18 !                         |
ATOM H12X HAL2   0.09 !                  H12X---C312--H12Y
ATOM H12Y HAL2   0.09 !                         |
GROUP                 !
ATOM C313 CTL2  -0.18 !                         |
ATOM H13X HAL2   0.09 !                  H13X---C313--H13Y
ATOM H13Y HAL2   0.09 !                         |
GROUP                 !
ATOM C314 CTL3  -0.27 !                         |
ATOM H14X HAL3   0.09 !                  H14X---C314--H14Y
ATOM H14Y HAL3   0.09 !                         |
ATOM H14Z HAL3   0.09 !                         H14Z

! Polar Head
BOND  N    C13       N    C14       N    C15
BOND  C13  H13A      C13  H13B      C13  H13C
BOND  C14  H14A      C14  H14B      C14  H14C
BOND  C15  H15A      C15  H15B      C15  H15C
BOND  N    C12
BOND  C12  H12A      C12  H12B      C12  C11
BOND  C11  H11A      C11  H11B      C11  O12
BOND  O12  P         P    O11       P    O13       P    O14
! Glycerol Backbone
BOND  C1   HA        C1    HB       C1   C2        C1   O11
BOND  C2   HS        C2    C3       C2   O21
BOND  C3   HX        C3    HY       C3   O31
! Chain #2
BOND  O21  C21
BOND  C21  H1R       C21  H1S       C21  C22
BOND  C22  H2R       C22  H2S       C22  C23
BOND  C23  H3R       C23  H3S       C23  C24
BOND  C24  H4R       C24  H4S       C24  C25
BOND  C25  H5R       C25  H5S       C25  C26
BOND  C26  H6R       C26  H6S       C26  C27
BOND  C27  H7R       C27  H7S       C27  C28
BOND  C28  H8R       C28  H8S       C28  C29
BOND  C29  H9R       C29  H9S       C29  C210
BOND  C210 H10R      C210 H10S      C210 C211
BOND  C211 H11R      C211 H11S      C211 C212
BOND  C212 H12R      C212 H12S      C212 C213
BOND  C213 H13R      C213 H13S      C213 C214
BOND  C214 H14R      C214 H14S      C214 H14T
! Chain #3
BOND  O31  C31
BOND  C31  H1X       C31  H1Y       C31  C32
BOND  C32  H2X       C32  H2Y       C32  C33
BOND  C33  H3X       C33  H3Y       C33  C34
BOND  C34  H4X       C34  H4Y       C34  C35
BOND  C35  H5X       C35  H5Y       C35  C36
BOND  C36  H6X       C36  H6Y       C36  C37
BOND  C37  H7X       C37  H7Y       C37  C38
BOND  C38  H8X       C38  H8Y       C38  C39
BOND  C39  H9X       C39  H9Y       C39  C310
BOND  C310 H10X      C310 H10Y      C310 C311
BOND  C311 H11X      C311 H11Y      C311 C312
BOND  C312 H12X      C312 H12Y      C312 C313
BOND  C313 H13X      C313 H13Y      C313 C314
BOND  C314 H14X      C314 H14Y      C314 H14Z

! IC table for minimized geometry
IC C13          C12          *N           C14        1.5008  109.15 -118.88  110.04   1.4972
IC C13          C12          *N           C15        1.5008  109.15  118.87  109.98   1.4975
IC C12          N            C13          H13A       1.5266  109.15  -53.83  109.28   1.0933
IC H13A         N            *C13         H13B       1.0933  109.28 -123.54  113.98   1.0732
IC H13A         N            *C13         H13C       1.0933  109.28  111.77  111.49   1.0943
IC C12          N            C14          H14A       1.5266  110.04  177.80  110.97   1.0813
IC H14A         N            *C14         H14B       1.0813  110.97 -118.84  109.07   1.0863
IC H14A         N            *C14         H14C       1.0813  110.97  121.80  111.40   1.0807
IC C12          N            C15          H15A       1.5266  109.98 -178.12  110.75   1.0823
IC H15A         N            *C15         H15B       1.0823  110.75 -121.37  111.52   1.0810
IC H15A         N            *C15         H15C       1.0823  110.75  118.59  109.74   1.0869
IC C13          N            C12          C11        1.5008  109.15   53.80  117.92   1.5528
IC C11          N            *C12         H12A       1.5528  117.92 -118.44  109.24   1.0945
IC H12A         N            *C12         H12B       1.0945  109.24 -116.37  110.14   1.0789
IC N            C12          C11          O12        1.5266  117.92  -68.47  111.86   1.4239
IC O12          C12          *C11         H11A       1.4239  111.86 -121.66  109.49   1.1158
IC H11A         C12          *C11         H11B       1.1158  109.49 -117.08  110.06   1.1094
IC C12          C11          O12          P          1.5528  111.86  -59.55  119.19   1.5960
IC C11          O12          P            O11        1.4239  119.19 -122.07  105.04   1.5774
IC O11          O12          *P           O13        1.5774  105.04 -116.81  105.65   1.4794
IC O11          O12          *P           O14        1.5774  105.04  118.85  108.46   1.4838
IC O12          P            O11          C1         1.5960  105.04   22.92  123.94   1.4302
IC P            O11          C1           C2         1.5774  123.94   95.75  112.08   1.5496
IC C2           O11          *C1          HA         1.5496  112.08 -123.86  113.55   1.1142
IC HA           O11          *C1          HB         1.1142  113.55 -118.20  108.05   1.1121
IC O11          C1           C2           C3         1.4302  112.08  160.68  113.68   1.5583
IC C3           C1           *C2          O21        1.5583  113.68  124.65  109.92   1.4410
IC C3           C1           *C2          HS         1.5583  113.68 -116.76  106.95   1.1148
IC C1           C2           O21          C21        1.5496  109.92  122.40  110.40   1.4314
IC C2           O21          C21          C22        1.4410  110.40 -175.05  109.06   1.5370
IC C22          O21          *C21         H1R        1.5370  109.06 -119.66  109.02   1.1115
IC H1R          O21          *C21         H1S        1.1115  109.02 -119.33  110.71   1.1113
IC O21          C21          C22          C23        1.4314  109.06  -42.70  115.08   1.5420
IC C23          C21          *C22         H2R        1.5420  115.08 -123.81  108.41   1.1099
IC H2R          C21          *C22         H2S        1.1099  108.41 -116.08  106.73   1.1134
IC C1           C2           C3           O31        1.5496  113.68   50.79  113.70   1.4425
IC O31          C2           *C3          HX         1.4425  113.70 -118.93  107.02   1.1120
IC HX           C2           *C3          HY         1.1120  107.02 -116.55  109.89   1.1107
IC C2           C3           O31          C31        1.5583  113.70   84.74  111.38   1.4352
IC C3           O31          C31          C32        1.4425  111.38 -179.48  108.85   1.5356
IC C32          O31          *C31         H1X        1.5356  108.85 -119.13  109.32   1.1118
IC H1X          O31          *C31         H1Y        1.1118  109.32 -119.62  111.26   1.1083
IC O31          C31          C32          C33        1.4352  108.85   64.80  114.33   1.5416
IC C33          C31          *C32         H2X        1.5416  114.33 -120.67  107.39   1.1125
IC H2X          C31          *C32         H2Y        1.1125  107.39 -116.47  108.75   1.1095
IC C21          C22          C23          C24        1.5370  115.08  -53.48  114.36   1.5355
IC C24          C22          *C23         H3R        1.5355  114.36 -123.41  109.57   1.1120
IC H3R          C22          *C23         H3S        1.1120  109.57 -116.84  107.78   1.1154
IC C22          C23          C24          C25        1.5420  114.36  175.14  111.47   1.5340
IC C25          C23          *C24         H4R        1.5340  111.47 -119.40  109.21   1.1135
IC H4R          C23          *C24         H4S        1.1135  109.21 -118.31  110.04   1.1116
IC C23          C24          C25          C26        1.5355  111.47 -173.39  113.37   1.5347
IC C26          C24          *C25         H5R        1.5347  113.37 -121.78  108.88   1.1121
IC H5R          C24          *C25         H5S        1.1121  108.88 -116.83  108.16   1.1128
IC C24          C25          C26          C27        1.5340  113.37 -179.34  113.11   1.5379
IC C27          C25          *C26         H6R        1.5379  113.11 -122.18  109.55   1.1123
IC H6R          C25          *C26         H6S        1.1123  109.55 -117.13  108.42   1.1138
IC C25          C26          C27          C28        1.5347  113.11  -66.94  113.63   1.5380
IC C28          C26          *C27         H7R        1.5380  113.63 -120.78  108.76   1.1136
IC H7R          C26          *C27         H7S        1.1136  108.76 -116.70  108.54   1.1120
IC C26          C27          C28          C29        1.5379  113.63 -178.59  113.65   1.5377
IC C29          C27          *C28         H8R        1.5377  113.65 -121.71  109.93   1.1118
IC H8R          C27          *C28         H8S        1.1118  109.93 -117.45  108.27   1.1134
IC C27          C28          C29          C210       1.5380  113.65  -67.61  113.30   1.5354
IC C210         C28          *C29         H9R        1.5354  113.30 -120.40  108.60   1.1139
IC H9R          C28          *C29         H9S        1.1139  108.60 -117.20  109.40   1.1126
IC C28          C29          C210         C211       1.5377  113.30 -177.04  113.06   1.5346
IC C211         C29          *C210        H10R       1.5346  113.06 -121.16  109.52   1.1121
IC H10R         C29          *C210        H10S       1.1121  109.52 -117.67  109.04   1.1129
IC C29          C210         C211         C212       1.5354  113.06  179.68  112.11   1.5359
IC C212         C210         *C211        H11R       1.5359  112.11 -121.02  109.19   1.1128
IC H11R         C210         *C211        H11S       1.1128  109.19 -117.47  108.81   1.1123
IC C210         C211         C212         C213       1.5346  112.11 -176.75  113.97   1.5366
IC C213         C211         *C212        H12R       1.5366  113.97 -122.07  109.02   1.1131
IC H12R         C211         *C212        H12S       1.1131  109.02 -116.77  108.50   1.1136
IC C211         C212         C213         C214       1.5359  113.97  -63.25  114.48   1.5321
IC C214         C212         *C213        H13R       1.5321  114.48 -121.36  108.20   1.1146
IC H13R         C212         *C213        H13S       1.1146  108.20 -116.21  108.75   1.1138
IC C212         C213         C214         H14R       1.5366  114.48  -56.75  110.41   1.1112
IC H14R         C213         *C214        H14S       1.1112  110.41 -119.93  110.48   1.1112
IC H14R         C213         *C214        H14T       1.1112  110.41  120.17  110.82   1.1106
IC C31          C32          C33          C34        1.5356  114.33   61.92  114.39   1.5380
IC C34          C32          *C33         H3X        1.5380  114.39 -120.69  107.99   1.1156
IC H3X          C32          *C33         H3Y        1.1156  107.99 -116.79  109.25   1.1125
IC C32          C33          C34          C35        1.5416  114.39   64.04  113.68   1.5361
IC C35          C33          *C34         H4X        1.5361  113.68 -123.27  109.47   1.1127
IC H4X          C33          *C34         H4Y        1.1127  109.47 -116.00  108.05   1.1137
IC C33          C34          C35          C36        1.5380  113.68  175.96  112.76   1.5361
IC C36          C34          *C35         H5X        1.5361  112.76 -120.68  108.46   1.1134
IC H5X          C34          *C35         H5Y        1.1134  108.46 -117.59  109.72   1.1116
IC C34          C35          C36          C37        1.5361  112.76 -168.32  113.55   1.5382
IC C37          C35          *C36         H6X        1.5382  113.55 -123.31  109.05   1.1117
IC H6X          C35          *C36         H6Y        1.1117  109.05 -116.78  108.16   1.1135
IC C35          C36          C37          C38        1.5361  113.55  -60.38  115.16   1.5389
IC C38          C36          *C37         H7X        1.5389  115.16 -122.37  109.13   1.1128
IC H7X          C36          *C37         H7Y        1.1128  109.13 -116.52  108.12   1.1144
IC C36          C37          C38          C39        1.5382  115.16  -65.46  113.77   1.5368
IC C39          C37          *C38         H8X        1.5368  113.77 -120.61  107.60   1.1132
IC H8X          C37          *C38         H8Y        1.1132  107.60 -116.36  109.88   1.1117
IC C37          C38          C39          C310       1.5389  113.77 -178.97  113.68   1.5383
IC C310         C38          *C39         H9X        1.5383  113.68 -120.71  108.89   1.1132
IC H9X          C38          *C39         H9Y        1.1132  108.89 -117.41  109.17   1.1125
IC C38          C39          C310         C311       1.5368  113.68   63.54  114.21   1.5358
IC C311         C39          *C310        H10X       1.5358  114.21 -122.21  108.98   1.1123
IC H10X         C39          *C310        H10Y       1.1123  108.98 -116.74  108.55   1.1137
IC C39          C310         C311         C312       1.5383  114.21  177.57  112.51   1.5351
IC C312         C310         *C311        H11X       1.5351  112.51 -121.32  109.18   1.1128
IC H11X         C310         *C311        H11Y       1.1128  109.18 -117.97  109.70   1.1122
IC C310         C311         C312         C313       1.5358  112.51  179.85  112.69   1.5340
IC C313         C311         *C312        H12X       1.5340  112.69 -121.07  109.01   1.1128
IC H12X         C311         *C312        H12Y       1.1128  109.01 -117.42  109.33   1.1129
IC C311         C312         C313         C314       1.5351  112.69 -177.57  113.30   1.5307
IC C314         C312         *C313        H13X       1.5307  113.30 -121.79  108.81   1.1139
IC H13X         C312         *C313        H13Y       1.1139  108.81 -116.68  108.85   1.1138
IC C312         C313         C314         H14X       1.5340  113.30 -179.96  110.59   1.1112
IC H14X         C313         *C314        H14Y       1.1112  110.59 -120.00  110.45   1.1114
IC H14X         C313         *C314        H14Z       1.1112  110.59  120.08  110.48   1.1113

RESI POPEE         0.00 ! 3-palmitoyl-2-oleoyl-D-glycero-1-Phosphatidylethanolamine
!
!  Palmitoyl - CH2
!              |
!      Oleyl - CH
!              |
!              CH2 - PO4 - CH2 - CH2 - NH3
!
! Polar Head and glycerol backbone
GROUP                  !
ATOM N     NH3L  -0.30 !           HN2
ATOM HN1   HCL    0.33 !            |
ATOM HN2   HCL    0.33 !  (+) HN1---N---HN3
ATOM HN3   HCL    0.33 !            |
ATOM C12   CTL2   0.13 !            |
ATOM H12A  HAL2   0.09 !     H12A--C12---H12B
ATOM H12B  HAL2   0.09 !            |
GROUP                  !            |     alpha5
ATOM C11  CTL2   -0.08 !            |
ATOM H11A HAL2    0.09 !     H11A--C11---H11B
ATOM H11B HAL2    0.09 !            |     alpha4
ATOM P    PL      1.50 !   (-) O13  O12
ATOM O13  O2L    -0.78 !         \ /      alpha3
ATOM O14  O2L    -0.78 !          P (+)
ATOM O11  OSLP   -0.57 !         / \      alpha2
ATOM O12  OSLP   -0.57 !   (-) O14  O11
ATOM C1   CTL2   -0.08 !            |     alpha1
ATOM HA   HAL2    0.09 !       HA---C1---HB
ATOM HB   HAL2    0.09 !            |     theta1
GROUP                  !            |
ATOM C2   CTL1    0.13 !      HS---C2- - - - - - -
ATOM HS   HAL1    0.01 !           | beta1        |
ATOM O21  OG301  -0.56 !          O21          theta3
ATOM C21  CTL2    0.4  !           |     
ATOM H1R  HAL2    0.01 !     H1R--C21--H1S        |
ATOM H1S  HAL2    0.01 !           |              |
ATOM C22  CTL2   -0.18 !           |              |
ATOM H2R  HAL2    0.09 !    H2R---C22---H2S       |
ATOM H2S  HAL2    0.09 !           |              |
GROUP                  !             beta4
ATOM C3   CTL2    0.08 !           |              |
ATOM HX   HAL2    0.02 !                    HX---C3---HY
ATOM HY   HAL2    0.02 !           |               |   gamma1
ATOM O31  OG301  -0.56 !                          O31
ATOM C31  CTL2    0.4  !           |               |  gamma2
ATOM H1X  HAL2    0.02 !                     H1X--C31--H1Y
ATOM H1Y  HAL2    0.02 !                           |  
ATOM C32  CTL2   -0.18 !           |               |     gamma3
ATOM H2X  HAL2    0.09 !                    H2X---C32---H2Y
ATOM H2Y  HAL2    0.09 !           |              |
GROUP                  !          |              |      gamma4
ATOM C23  CTL2   -0.18 !          |              |
ATOM H3R  HAL2    0.09 !   H3R ---C23---H3S      |
ATOM H3S  HAL2    0.09 !          |              |
GROUP                  !          |              |
ATOM C24  CTL2   -0.18 !          |              |
ATOM H4R  HAL2    0.09 !   H4R ---C24---H4S      |
ATOM H4S  HAL2    0.09 !          |              |
GROUP                  !          |              |
ATOM C25  CTL2   -0.18 !          |              |
ATOM H5R  HAL2    0.09 !   H5R ---C25---H5S      |
ATOM H5S  HAL2    0.09 !          |              |
GROUP                  !          |              |
ATOM C26  CTL2   -0.18 !          |              |
ATOM H6R  HAL2    0.09 !   H6R ---C26---H6S      |
ATOM H6S  HAL2    0.09 !          |              |
GROUP                  !          |              |
ATOM C27  CTL2   -0.18 !          |              |
ATOM H7R  HAL2    0.09 !   H7R ---C27---H7S      |
ATOM H7S  HAL2    0.09 !          |              |
GROUP                  !          |              |
ATOM C28  CTL2   -0.18 !          |              |
ATOM H8R  HAL2    0.09 !   H8R ---C28---H8S      |
ATOM H8S  HAL2    0.09 !          |              |
GROUP                  !          |              |
ATOM C29  CEL1   -0.15 !          |              |
ATOM H91  HEL1    0.15 !   H91 ---C29            |
GROUP                  !          ||  (CIS)      |
ATOM C210 CEL1   -0.15 !          ||             |
ATOM H101 HEL1    0.15 !   H101---C210           |
GROUP                  !          |              |
ATOM C211 CTL2   -0.18 !          |              |
ATOM H11R HAL2    0.09 !   H11R---C211--H11S     |
ATOM H11S HAL2    0.09 !          |              |
GROUP                  !          |              |
ATOM C212 CTL2   -0.18 !          |              |
ATOM H12R HAL2    0.09 !   H12R---C212--H12S     |
ATOM H12S HAL2    0.09 !          |              |
GROUP                  !          |              |
ATOM C213 CTL2   -0.18 !          |              |
ATOM H13R HAL2    0.09 !   H13R---C213--H13S     |
ATOM H13S HAL2    0.09 !          |              |
GROUP                  !          |              |
ATOM C214 CTL2   -0.18 !          |              |
ATOM H14R HAL2    0.09 !   H14R---C214--H14S     |
ATOM H14S HAL2    0.09 !          |              |
GROUP                  !          |              |
ATOM C215 CTL2   -0.18 !          |              |
ATOM H15R HAL2    0.09 !   H15R---C215--H15S     |
ATOM H15S HAL2    0.09 !          |              |
GROUP                  !          |              |
ATOM C216 CTL2   -0.18 !          |              |
ATOM H16R HAL2    0.09 !   H16R---C216--H16S     |
ATOM H16S HAL2    0.09 !          |              |
GROUP                  !          |              |
ATOM C217 CTL2   -0.18 !          |              |
ATOM H17R HAL2    0.09 !   H17R---C217--H17S     |
ATOM H17S HAL2    0.09 !          |              |
GROUP                  !          |              |
ATOM C218 CTL3   -0.27 !          |              |
ATOM H18R HAL3    0.09 !   H18R---C218--H18S     |
ATOM H18S HAL3    0.09 !          |              |
ATOM H18T HAL3    0.09 !         H18T            |
GROUP                  !                         |
ATOM C33  CTL2   -0.18 !                         |
ATOM H3X  HAL2    0.09 !                  H3X ---C33---H3Y
ATOM H3Y  HAL2    0.09 !                         |
GROUP                  !                         |
ATOM C34  CTL2   -0.18 !                         |
ATOM H4X  HAL2    0.09 !                  H4X ---C34---H4Y
ATOM H4Y  HAL2    0.09 !                         |
GROUP                  !                         |
ATOM C35  CTL2   -0.18 !                         |
ATOM H5X  HAL2    0.09 !                  H5X ---C35---H5Y
ATOM H5Y  HAL2    0.09 !                         |
GROUP                  !                         |
ATOM C36  CTL2   -0.18 !                         |
ATOM H6X  HAL2    0.09 !                  H6X ---C36---H6Y
ATOM H6Y  HAL2    0.09 !                         |
GROUP                  !                         |
ATOM C37  CTL2   -0.18 !                         |
ATOM H7X  HAL2    0.09 !                  H7X ---C37---H7Y
ATOM H7Y  HAL2    0.09 !                         |
GROUP                  !                         |
ATOM C38  CTL2   -0.18 !                         |
ATOM H8X  HAL2    0.09 !                  H8X ---C38---H8Y
ATOM H8Y  HAL2    0.09 !                         |
GROUP                  !                         |
ATOM C39  CTL2   -0.18 !                         |
ATOM H9X  HAL2    0.09 !                  H9X ---C39---H9Y
ATOM H9Y  HAL2    0.09 !                         |
GROUP                  !                         |
ATOM C310 CTL2   -0.18 !                         |
ATOM H10X HAL2    0.09 !                  H10X---C310--H10Y
ATOM H10Y HAL2    0.09 !                         |
GROUP                  !                         |
ATOM C311 CTL2   -0.18 !                         |
ATOM H11X HAL2    0.09 !                  H11X---C311--H11Y
ATOM H11Y HAL2    0.09 !                         |
GROUP                  !                         |
ATOM C312 CTL2   -0.18 !                         |
ATOM H12X HAL2    0.09 !                  H12X---C312--H12Y
ATOM H12Y HAL2    0.09 !                         |
GROUP                  !                         |
ATOM C313 CTL2   -0.18 !                         |
ATOM H13X HAL2    0.09 !                  H13X---C313--H13Y
ATOM H13Y HAL2    0.09 !                         |
GROUP                  !                         |
ATOM C314 CTL2   -0.18 !                         |
ATOM H14X HAL2    0.09 !                  H14X---C314--H14Y
ATOM H14Y HAL2    0.09 !                         |
GROUP                  !                         |
ATOM C315 CTL2   -0.18 !                         |
ATOM H15X HAL2    0.09 !                  H15X---C315--H15Y
ATOM H15Y HAL2    0.09 !                         |
GROUP                  !                         |
ATOM C316 CTL3   -0.27 !                         |
ATOM H16X HAL3    0.09 !                  H16X---C316--H16Y
ATOM H16Y HAL3    0.09 !                         |
ATOM H16Z HAL3    0.09 !                         H16Z

! Polar Head
BOND  N    HN1       N    HN2       N    HN3       N    C12
BOND  C12  H12A      C12  H12B      C12  C11
BOND  C11  H11A      C11  H11B      C11  O12
BOND  O12  P         P    O11       P    O13       P    O14

! Glycerol Backbone
BOND  C1   HA        C1    HB       C1   C2        C1   O11
BOND  C2   HS        C2    C3       C2   O21
BOND  C3   HX        C3    HY       C3   O31
! Chain #2
BOND  O21  C21
BOND  C21  H1R       C21  H1S       C21  C22
BOND  C22  H2R       C22  H2S       C22  C23
BOND  C23  H3R       C23  H3S       C23  C24
BOND  C24  H4R       C24  H4S       C24  C25
BOND  C25  H5R       C25  H5S       C25  C26
BOND  C26  H6R       C26  H6S       C26  C27
BOND  C27  H7R       C27  H7S       C27  C28
BOND  C28  H8R       C28  H8S       C28  C29
BOND  C29  H91
DOUBLE  C29 C210
BOND  C210 H101      C210 C211
BOND  C211 H11R      C211 H11S      C211 C212
BOND  C212 H12R      C212 H12S      C212 C213
BOND  C213 H13R      C213 H13S      C213 C214
BOND  C214 H14R      C214 H14S      C214 C215
BOND  C215 H15R      C215 H15S      C215 C216
BOND  C216 H16R      C216 H16S      C216 C217
BOND  C217 H17R      C217 H17S      C217 C218
BOND  C218 H18R      C218 H18S      C218 H18T
! Chain From C3
BOND  O31  C31
BOND  C31  H1X       C31  H1Y       C31  C32
BOND  C32  H2X       C32  H2Y       C32  C33
BOND  C33  H3X       C33  H3Y       C33  C34
BOND  C34  H4X       C34  H4Y       C34  C35
BOND  C35  H5X       C35  H5Y       C35  C36
BOND  C36  H6X       C36  H6Y       C36  C37
BOND  C37  H7X       C37  H7Y       C37  C38
BOND  C38  H8X       C38  H8Y       C38  C39
BOND  C39  H9X       C39  H9Y       C39  C310
BOND  C310 H10X      C310 H10Y      C310 C311
BOND  C311 H11X      C311 H11Y      C311 C312
BOND  C312 H12X      C312 H12Y      C312 C313
BOND  C313 H13X      C313 H13Y      C313 C314
BOND  C314 H14X      C314 H14Y      C314 C315
BOND  C315 H15X      C315 H15Y      C315 C316
BOND  C316 H16X      C316 H16Y      C316 H16Z

! IC table for minimized geometry
IC HN1          C12          *N           HN2        1.0540  111.99  127.41  114.16   1.0324
IC HN1          C12          *N           HN3        1.0540  111.99 -113.57  105.66   1.0645
IC HN1          N            C12          C11        1.0540  111.99  110.64  111.24   1.5432
IC C11          N            *C12         H12A       1.5432  111.24 -120.35  107.69   1.1096
IC H12A         N            *C12         H12B       1.1096  107.69 -118.22  108.16   1.1081
IC N            C12          C11          O12        1.5077  111.24  -59.36  111.36   1.4282
IC O12          C12          *C11         H11A       1.4282  111.36 -118.55  108.17   1.1142
IC H11A         C12          *C11         H11B       1.1142  108.17 -115.74  110.39   1.1176
IC C12          C11          O12          P          1.5432  111.36   98.33  121.45   1.5889
IC C11          O12          P            O11        1.4282  121.45 -145.87  103.41   1.5772
IC O11          O12          *P           O13        1.5772  103.41 -119.15  109.57   1.4716
IC O11          O12          *P           O14        1.5772  103.41  112.65  104.89   1.4856
IC O12          P            O11          C1         1.5889  103.41   -8.13  123.85   1.4278
IC P            O11          C1           C2         1.5772  123.85   77.94  113.30   1.5534
IC C2           O11          *C1          HA         1.5534  113.30 -124.12  111.81   1.1142
IC HA           O11          *C1          HB         1.1142  111.81 -117.35  108.11   1.1130
IC O11          C1           C2           O21        1.4278  113.30  168.56  108.10   1.4423
IC O21          C1           *C2          C3         1.4423  108.10 -123.75  113.03   1.5570
IC C3           C1           *C2          HS         1.5570  113.03 -119.28  107.36   1.1088
IC C1           C2           O21          C21        1.5534  108.10  170.84  111.74   1.4324
IC C2           O21          C21          C22        1.4423  111.74 -174.28  108.54   1.5331
IC C22          O21          *C21         H1R        1.5331  108.54 -119.07  110.69   1.1113
IC H1R          O21          *C21         H1S        1.1113  110.69 -120.78  109.92   1.1116
IC O21          C21          C22          C23        1.4324  108.54  178.78  114.16   1.5385
IC C23          C21          *C22         H2R        1.5385  114.16 -122.23  108.21   1.1121
IC H2R          C21          *C22         H2S        1.1121  108.21 -115.96  107.74   1.1124
IC C1           C2           C3           O31        1.5534  113.03 -147.44  111.98   1.4496
IC O31          C2           *C3          HX         1.4496  111.98 -122.83  108.61   1.1122
IC HX           C2           *C3          HY         1.1122  108.61 -117.31  109.83   1.1096
IC C2           C3           O31          C31        1.5570  111.98 -163.16  109.32   1.4390
IC C3           O31          C31          C32        1.4496  109.32  179.35  108.83   1.5332
IC C32          O31          *C31         H1X        1.5332  108.83 -119.54  109.65   1.1123
IC H1X          O31          *C31         H1Y        1.1123  109.65 -119.51  109.62   1.1112
IC O31          C31          C32          C33        1.4390  108.83 -174.18  114.56   1.5405
IC C33          C31          *C32         H2X        1.5405  114.56 -122.38  108.67   1.1107
IC H2X          C31          *C32         H2Y        1.1107  108.67 -116.70  107.81   1.1132
IC C21          C22          C23          C24        1.5331  114.16  175.96  112.48   1.5347
IC C24          C22          *C23         H3R        1.5347  112.48 -120.71  109.40   1.1136
IC H3R          C22          *C23         H3S        1.1136  109.40 -117.96  109.37   1.1133
IC C22          C23          C24          C25        1.5385  112.48  178.61  112.50   1.5359
IC C25          C23          *C24         H4R        1.5359  112.50 -121.28  109.37   1.1131
IC H4R          C23          *C24         H4S        1.1131  109.37 -117.30  108.67   1.1128
IC C23          C24          C25          C26        1.5347  112.50 -179.46  113.82   1.5394
IC C26          C24          *C25         H5R        1.5394  113.82 -122.70  109.29   1.1119
IC H5R          C24          *C25         H5S        1.1119  109.29 -116.59  108.49   1.1138
IC C24          C25          C26          C27        1.5359  113.82  -61.33  115.17   1.5422
IC C27          C25          *C26         H6R        1.5422  115.17 -122.22  108.60   1.1130
IC H6R          C25          *C26         H6S        1.1130  108.60 -116.08  108.54   1.1136
IC C25          C26          C27          C28        1.5394  115.17  -56.17  115.26   1.5437
IC C28          C26          *C27         H7R        1.5437  115.26 -122.51  108.63   1.1140
IC H7R          C26          *C27         H7S        1.1140  108.63 -115.84  108.61   1.1129
IC C26          C27          C28          C29        1.5422  115.26  -61.44  112.77   1.5099
IC C29          C27          *C28         H8R        1.5099  112.77 -123.52  107.65   1.1129
IC H8R          C27          *C28         H8S        1.1129  107.65 -114.22  108.91   1.1117
IC C27          C28          C29          C210       1.5437  112.77 -110.58  127.06   1.3469
IC C210         C28          *C29         H91        1.3469  127.06 -179.78  114.40   1.1009
IC C28          C29          C210         C211       1.5099  127.06    0.69  126.88   1.5095
IC C211         C29          *C210        H101       1.5095  126.88 -179.99  118.58   1.1012
IC C29          C210         C211         C212       1.3469  126.88 -103.37  111.71   1.5393
IC C212         C210         *C211        H11R       1.5393  111.71 -120.55  109.79   1.1127
IC H11R         C210         *C211        H11S       1.1127  109.79 -117.79  111.94   1.1127
IC C210         C211         C212         C213       1.5095  111.71 -179.27  112.52   1.5356
IC C213         C211         *C212        H12R       1.5356  112.52 -120.90  109.43   1.1140
IC H12R         C211         *C212        H12S       1.1140  109.43 -118.03  109.74   1.1136
IC C211         C212         C213         C214       1.5393  112.52  179.91  112.57   1.5348
IC C214         C212         *C213        H13R       1.5348  112.57 -121.28  109.11   1.1130
IC H13R         C212         *C213        H13S       1.1130  109.11 -117.44  109.09   1.1131
IC C212         C213         C214         C215       1.5356  112.57 -179.95  112.73   1.5347
IC C215         C213         *C214        H14R       1.5347  112.73 -121.33  109.08   1.1132
IC H14R         C213         *C214        H14S       1.1132  109.08 -117.36  109.08   1.1132
IC C213         C214         C215         C216       1.5348  112.73  179.85  112.61   1.5349
IC C216         C214         *C215        H15R       1.5349  112.61 -121.27  109.09   1.1131
IC H15R         C214         *C215        H15S       1.1131  109.09 -117.43  109.10   1.1131
IC C214         C215         C216         C217       1.5347  112.61 -179.93  112.74   1.5341
IC C217         C215         *C216        H16R       1.5341  112.74 -121.33  109.12   1.1132
IC H16R         C215         *C216        H16S       1.1132  109.12 -117.38  109.11   1.1132
IC C215         C216         C217         C218       1.5349  112.74  179.95  113.34   1.5309
IC C218         C216         *C217        H17R       1.5309  113.34 -121.65  108.75   1.1140
IC H17R         C216         *C217        H17S       1.1140  108.75 -116.68  108.76   1.1140
IC C216         C217         C218         H18R       1.5341  113.34 -179.98  110.60   1.1112
IC H18R         C217         *C218        H18S       1.1112  110.60 -120.06  110.46   1.1113
IC H18R         C217         *C218        H18T       1.1112  110.60  120.06  110.46   1.1113
IC C31          C32          C33          C34        1.5332  114.56  -61.42  113.74   1.5352
IC C34          C32          *C33         H3X        1.5352  113.74 -121.06  108.80   1.1145
IC H3X          C32          *C33         H3Y        1.1145  108.80 -116.89  109.43   1.1139
IC C32          C33          C34          C35        1.5405  113.74 -178.03  112.33   1.5353
IC C35          C33          *C34         H4X        1.5353  112.33 -120.70  110.12   1.1127
IC H4X          C33          *C34         H4Y        1.1127  110.12 -118.39  109.43   1.1133
IC C33          C34          C35          C36        1.5352  112.33 -179.81  112.65   1.5347
IC C36          C34          *C35         H5X        1.5347  112.65 -121.39  109.38   1.1133
IC H5X          C34          *C35         H5Y        1.1133  109.38 -117.53  109.15   1.1134
IC C34          C35          C36          C37        1.5353  112.65  178.47  112.59   1.5352
IC C37          C35          *C36         H6X        1.5352  112.59 -121.11  109.20   1.1132
IC H6X          C35          *C36         H6Y        1.1132  109.20 -117.58  109.24   1.1131
IC C35          C36          C37          C38        1.5347  112.59  179.80  112.57   1.5360
IC C38          C36          *C37         H7X        1.5360  112.57 -121.66  108.89   1.1125
IC H7X          C36          *C37         H7Y        1.1125  108.89 -117.30  109.03   1.1132
IC C36          C37          C38          C39        1.5352  112.57  174.80  113.77   1.5377
IC C39          C37          *C38         H8X        1.5377  113.77 -120.71  108.50   1.1139
IC H8X          C37          *C38         H8Y        1.1139  108.50 -116.97  109.21   1.1128
IC C37          C38          C39          C310       1.5360  113.77   63.71  113.82   1.5362
IC C310         C38          *C39         H9X        1.5362  113.82 -122.14  109.19   1.1129
IC H9X          C38          *C39         H9Y        1.1129  109.19 -116.96  108.50   1.1138
IC C38          C39          C310         C311       1.5377  113.82  176.21  112.46   1.5364
IC C311         C39          *C310        H10X       1.5364  112.46 -121.06  109.08   1.1128
IC H10X         C39          *C310        H10Y       1.1128  109.08 -117.67  109.21   1.1118
IC C39          C310         C311         C312       1.5362  112.46 -176.40  113.86   1.5392
IC C312         C310         *C311        H11X       1.5392  113.86 -122.78  109.10   1.1121
IC H11X         C310         *C311        H11Y       1.1121  109.10 -116.51  108.51   1.1138
IC C310         C311         C312         C313       1.5364  113.86  -59.50  115.10   1.5393
IC C313         C311         *C312        H12X       1.5393  115.10 -121.74  108.50   1.1136
IC H12X         C311         *C312        H12Y       1.1136  108.50 -116.46  108.53   1.1135
IC C311         C312         C313         C314       1.5392  115.10  -59.13  113.87   1.5360
IC C314         C312         *C313        H13X       1.5360  113.87 -120.79  108.33   1.1138
IC H13X         C312         *C313        H13Y       1.1138  108.33 -116.68  109.62   1.1121
IC C312         C313         C314         C315       1.5393  113.87 -175.90  112.61   1.5343
IC C315         C313         *C314        H14X       1.5343  112.61 -121.06  109.52   1.1126
IC H14X         C313         *C314        H14Y       1.1126  109.52 -117.73  109.11   1.1130
IC C313         C314         C315         C316       1.5360  112.61 -179.83  113.29   1.5308
IC C316         C314         *C315        H15X       1.5308  113.29 -121.68  108.79   1.1139
IC H15X         C314         *C315        H15Y       1.1139  108.79 -116.70  108.71   1.1140
IC C314         C315         C316         H16X       1.5343  113.29   59.88  110.43   1.1113
IC H16X         C315         *C316        H16Y       1.1113  110.43 -119.85  110.44   1.1113
IC H16X         C315         *C316        H16Z       1.1113  110.43  120.07  110.62   1.1112

RESI DOPEE         0.00 ! 2,3-dioleoyl-D-glycero-1-phosphatidylethanolamine
!
!  R1 - CH2
!       |          (angles and atom names from Sundaralingam)
!  R2 - CH
!       |
!       CH2 - PO4 - CH2 - CH2 - NH3
!
! Polar Head and glycerol backbone
GROUP                 ! 
ATOM N    NH3L  -0.30 !           HN2
ATOM HN1  HCL    0.33 !            |
ATOM HN2  HCL    0.33 !  (+) HN1---N---HN3
ATOM HN3  HCL    0.33 !            |
ATOM C12  CTL2   0.13 !            |
ATOM H12A HAL2   0.09 !     H12A--C12---H12B
ATOM H12B HAL2   0.09 !            |
GROUP                 !            |     alpha5
ATOM C11  CTL2  -0.08 !            |
ATOM H11A HAL2   0.09 !     H11A--C11---H11B
ATOM H11B HAL2   0.09 !            |     alpha4
ATOM P    PL     1.50 !   (-) O13  O12
ATOM O13  O2L   -0.78 !         \ /      alpha3
ATOM O14  O2L   -0.78 !          P (+)
ATOM O11  OSLP  -0.57 !         / \      alpha2
ATOM O12  OSLP  -0.57 !   (-) O14  O11
ATOM C1   CTL2  -0.08 !            |     alpha1
ATOM HA   HAL2   0.09 !       HA---C1---HB
ATOM HB   HAL2   0.09 !            |     theta1
GROUP                 !            |
ATOM C2   CTL1    0.13 !      HS---C2- - - - - - -
ATOM HS   HAL1    0.01 !           | beta1        |
ATOM O21  OG301  -0.56 !          O21          theta3
ATOM C21  CTL2    0.4  !           |     
ATOM H1R  HAL2    0.01 !     H1R--C21--H1S        |
ATOM H1S  HAL2    0.01 !           |              |
ATOM C22  CTL2   -0.18 !           |              |
ATOM H2R  HAL2    0.09 !    H2R---C22---H2S       |
ATOM H2S  HAL2    0.09 !           |              |
GROUP                  !             beta4
ATOM C3   CTL2    0.08 !           |              |
ATOM HX   HAL2    0.02 !                    HX---C3---HY
ATOM HY   HAL2    0.02 !           |               |   gamma1
ATOM O31  OG301  -0.56 !                          O31
ATOM C31  CTL2    0.4  !           |               |  gamma2
ATOM H1X  HAL2    0.02 !                     H1X--C31--H1Y
ATOM H1Y  HAL2    0.02 !                           |  
ATOM C32  CTL2   -0.18 !           |               |     gamma3
ATOM H2X  HAL2    0.09 !                    H2X---C32---H2Y
ATOM H2Y  HAL2    0.09 !           |              |
GROUP                 !                               gamma4
ATOM C23  CTL2  -0.18 !          |              |
ATOM H3R  HAL2   0.09 !   H3R ---C23---H3S      |
ATOM H3S  HAL2   0.09 !          |              |
GROUP                 !          |              |
ATOM C24  CTL2  -0.18 !          |              |
ATOM H4R  HAL2   0.09 !   H4R ---C24---H4S      |
ATOM H4S  HAL2   0.09 !          |              |
GROUP                 !          |              |
ATOM C25  CTL2  -0.18 !          |              |
ATOM H5R  HAL2   0.09 !   H5R ---C25---H5S      |
ATOM H5S  HAL2   0.09 !          |              |
GROUP                 !          |              |
ATOM C26  CTL2  -0.18 !          |              |
ATOM H6R  HAL2   0.09 !   H6R ---C26---H6S      |
ATOM H6S  HAL2   0.09 !          |              |
GROUP                 !          |              |
ATOM C27  CTL2  -0.18 !          |              |
ATOM H7R  HAL2   0.09 !   H7R ---C27---H7S      |
ATOM H7S  HAL2   0.09 !          |              |
GROUP                 !          |              |
ATOM C28  CTL2  -0.18 !          |              |
ATOM H8R  HAL2   0.09 !   H8R ---C28---H8S      |
ATOM H8S  HAL2   0.09 !          |              |
GROUP                 !          |              |
ATOM C29  CEL1  -0.15 !          |              |
ATOM H9R  HEL1   0.15 !   H9R ---C29            |
GROUP                 !          ||  (CIS)      |
ATOM C210 CEL1  -0.15 !          ||             |
ATOM H10R HEL1   0.15 !   H10R---C210           |
GROUP                 !          |              |
ATOM C211 CTL2  -0.18 !          |              |
ATOM H11R HAL2   0.09 !   H11R---C211--H11S     |
ATOM H11S HAL2   0.09 !          |              |
GROUP                 !          |              |
ATOM C212 CTL2  -0.18 !          |              |
ATOM H12R HAL2   0.09 !   H12R---C212--H12S     |
ATOM H12S HAL2   0.09 !          |              |
GROUP                 !          |              |
ATOM C213 CTL2  -0.18 !          |              |
ATOM H13R HAL2   0.09 !   H13R---C213--H13S     |
ATOM H13S HAL2   0.09 !          |              |
GROUP                 !          |              |
ATOM C214 CTL2  -0.18 !          |              |
ATOM H14R HAL2   0.09 !   H14R---C214--H14S     |
ATOM H14S HAL2   0.09 !          |              |
GROUP                 !          |              |
ATOM C215 CTL2  -0.18 !          |              |
ATOM H15R HAL2   0.09 !   H15R---C215--H15S     |
ATOM H15S HAL2   0.09 !          |              |
GROUP                 !          |              |
ATOM C216 CTL2  -0.18 !          |              |
ATOM H16R HAL2   0.09 !   H16R---C216--H16S     |
ATOM H16S HAL2   0.09 !          |              |
GROUP                 !          |              |
ATOM C217 CTL2  -0.18 !          |              |
ATOM H17R HAL2   0.09 !   H17R---C217--H17S     |
ATOM H17S HAL2   0.09 !          |              |
GROUP                 !          |              |
ATOM C218 CTL3  -0.27 !          |              |
ATOM H18R HAL3   0.09 !   H18R---C218--H18S     |
ATOM H18S HAL3   0.09 !          |              |
ATOM H18T HAL3   0.09 !         H18T            |
GROUP                 !                         |
ATOM C33  CTL2  -0.18 !                         |
ATOM H3X  HAL2   0.09 !                  H3X ---C33---H3Y
ATOM H3Y  HAL2   0.09 !                         |
GROUP                 !                         |
ATOM C34  CTL2  -0.18 !                         |
ATOM H4X  HAL2   0.09 !                  H4X ---C34---H4Y
ATOM H4Y  HAL2   0.09 !                         |
GROUP                 !                         |
ATOM C35  CTL2  -0.18 !                         |
ATOM H5X  HAL2   0.09 !                  H5X ---C35---H5Y
ATOM H5Y  HAL2   0.09 !                         |
GROUP                 !                         |
ATOM C36  CTL2  -0.18 !                         |
ATOM H6X  HAL2   0.09 !                  H6X ---C36---H6Y
ATOM H6Y  HAL2   0.09 !                         |
GROUP                 !                         |
ATOM C37  CTL2  -0.18 !                         |
ATOM H7X  HAL2   0.09 !                  H7X ---C37---H7Y
ATOM H7Y  HAL2   0.09 !                         |
GROUP                 !                         |
ATOM C38  CTL2  -0.18 !                         |
ATOM H8X  HAL2   0.09 !                  H8X ---C38---H8Y
ATOM H8Y  HAL2   0.09 !                         |
GROUP                 !                         |
ATOM C39  CEL1  -0.15 !                         |
ATOM H9X  HEL1   0.15 !                  H9X ---C39
GROUP                 !                         ||
ATOM C310 CEL1  -0.15 !                         ||
ATOM H10X HEL1   0.15 !                  H10X---C310
GROUP                 !                         |
ATOM C311 CTL2  -0.18 !                         |
ATOM H11X HAL2   0.09 !                  H11X---C311--H11Y
ATOM H11Y HAL2   0.09 !                         |
GROUP                 !                         |
ATOM C312 CTL2  -0.18 !                         |
ATOM H12X HAL2   0.09 !                  H12X---C312--H12Y
ATOM H12Y HAL2   0.09 !                         |
GROUP                 !                         |
ATOM C313 CTL2  -0.18 !                         |
ATOM H13X HAL2   0.09 !                  H13X---C313--H13Y
ATOM H13Y HAL2   0.09 !                         |
GROUP                 !                         |
ATOM C314 CTL2  -0.18 !                         |
ATOM H14X HAL2   0.09 !                  H14X---C314--H14Y
ATOM H14Y HAL2   0.09 !                         |
GROUP                 !                         |
ATOM C315 CTL2  -0.18 !                         |
ATOM H15X HAL2   0.09 !                  H15X---C315--H15Y
ATOM H15Y HAL2   0.09 !                         |
GROUP                 !                         |
ATOM C316 CTL2  -0.18 !                         |
ATOM H16X HAL2   0.09 !                  H16X---C316--H16Y
ATOM H16Y HAL2   0.09 !                         |
GROUP                 !                         |
ATOM C317 CTL2  -0.18 !                         |
ATOM H17X HAL2   0.09 !                  H17X---C317--H17Y
ATOM H17Y HAL2   0.09 !                         |
GROUP                 !                         |
ATOM C318 CTL3  -0.27 !                         |
ATOM H18X HAL3   0.09 !                  H18X---C318--H18Y
ATOM H18Y HAL3   0.09 !                         |
ATOM H18Z HAL3   0.09 !                         H18Z
 
! Polar Head
BOND  N    HN1       N    HN2       N    HN3       N    C12
BOND  C12  H12A      C12  H12B      C12  C11
BOND  C11  H11A      C11  H11B      C11  O12
BOND  O12  P         P    O11       P    O13       P    O14
! Glycerol Backbone
BOND  C1   HA        C1    HB       C1   C2        C1   O11
BOND  C2   HS        C2    C3       C2   O21
BOND  C3   HX        C3    HY       C3   O31
! Chain #2
BOND  O21  C21
BOND  C21  H1R       C21  H1S       C21  C22
BOND  C22  H2R       C22  H2S       C22  C23
BOND  C23  H3R       C23  H3S       C23  C24
BOND  C24  H4R       C24  H4S       C24  C25
BOND  C25  H5R       C25  H5S       C25  C26
BOND  C26  H6R       C26  H6S       C26  C27
BOND  C27  H7R       C27  H7S       C27  C28
BOND  C28  H8R       C28  H8S       C28  C29
BOND  C29  H9R
DOUBLE  C29 C210
BOND  C210 H10R      C210 C211
BOND  C211 H11R      C211 H11S      C211 C212
BOND  C212 H12R      C212 H12S      C212 C213
BOND  C213 H13R      C213 H13S      C213 C214
BOND  C214 H14R      C214 H14S      C214 C215
BOND  C215 H15R      C215 H15S      C215 C216
BOND  C216 H16R      C216 H16S      C216 C217
BOND  C217 H17R      C217 H17S      C217 C218
BOND  C218 H18R      C218 H18S      C218 H18T
! Chain From C3
BOND  O31  C31
BOND  C31  H1X       C31  H1Y       C31  C32
BOND  C32  H2X       C32  H2Y       C32  C33
BOND  C33  H3X       C33  H3Y       C33  C34
BOND  C34  H4X       C34  H4Y       C34  C35
BOND  C35  H5X       C35  H5Y       C35  C36
BOND  C36  H6X       C36  H6Y       C36  C37
BOND  C37  H7X       C37  H7Y       C37  C38
BOND  C38  H8X       C38  H8Y       C38  C39
BOND  C39  H9X
DOUBLE C39 C310
BOND  C310 H10X      C310 C311
BOND  C311 H11X      C311 H11Y      C311 C312
BOND  C312 H12X      C312 H12Y      C312 C313
BOND  C313 H13X      C313 H13Y      C313 C314
BOND  C314 H14X      C314 H14Y      C314 C315
BOND  C315 H15X      C315 H15Y      C315 C316
BOND  C316 H16X      C316 H16Y      C316 C317
BOND  C317 H17X      C317 H17Y      C317 C318
BOND  C318 H18X      C318 H18Y      C318 H18Z

! IC table for minimized geometry
IC HN1          C12          *N           HN2        1.0320  114.91  128.60  114.03   1.0519
IC HN1          C12          *N           HN3        1.0320  114.91 -121.06  106.59   1.0621
IC HN1          N            C12          C11        1.0320  114.91  172.61  112.42   1.5443
IC C11          N            *C12         H12A       1.5443  112.42 -119.59  107.24   1.1107
IC H12A         N            *C12         H12B       1.1107  107.24 -118.05  108.09   1.1081
IC N            C12          C11          O12        1.5078  112.42  -58.26  112.36   1.4296
IC O12          C12          *C11         H11A       1.4296  112.36 -118.39  107.62   1.1144
IC H11A         C12          *C11         H11B       1.1144  107.62 -114.77  110.57   1.1153
IC C12          C11          O12          P          1.5443  112.36   85.07  122.61   1.5871
IC C11          O12          P            O11        1.4296  122.61   25.86  100.14   1.5771
IC O11          O12          *P           O13        1.5771  100.14 -111.67  104.77   1.4850
IC O11          O12          *P           O14        1.5771  100.14  117.88  111.35   1.4715
IC O12          P            O11          C1         1.5871  100.14 -161.64  123.82   1.4250
IC P            O11          C1           C2         1.5771  123.82  115.17  111.85   1.5583
IC C2           O11          *C1          HA         1.5583  111.85 -125.35  113.13   1.1134
IC HA           O11          *C1          HB         1.1134  113.13 -117.14  108.04   1.1129
IC O11          C1           C2           C3         1.4250  111.85  166.32  112.37   1.5596
IC C3           C1           *C2          O21        1.5596  112.37  128.38  112.12   1.4540
IC C3           C1           *C2          HS         1.5596  112.37 -115.63  106.44   1.1139
IC C1           C2           O21          C21        1.5583  112.12  -76.71  111.11   1.4454
IC C2           O21          C21          C22        1.4540  111.11  170.61  109.54   1.5364
IC C22          O21          *C21         H1R        1.5364  109.54 -120.79  111.18   1.1094
IC H1R          O21          *C21         H1S        1.1094  111.18 -121.37  110.04   1.1124
IC O21          C21          C22          C23        1.4454  109.54  168.47  113.87   1.5400
IC C23          C21          *C22         H2R        1.5400  113.87 -120.59  107.97   1.1115
IC H2R          C21          *C22         H2S        1.1115  107.97 -117.63  108.19   1.1118
IC C1           C2           C3           O31        1.5583  112.37   46.35  111.77   1.4412
IC O31          C2           *C3          HX         1.4412  111.77 -119.35  107.98   1.1117
IC HX           C2           *C3          HY         1.1117  107.98 -117.72  109.55   1.1110
IC C2           C3           O31          C31        1.5596  111.77  176.19  111.49   1.4321
IC C3           O31          C31          C32        1.4412  111.49  176.94  108.95   1.5365
IC C32          O31          *C31         H1X        1.5365  108.95 -119.51  109.55   1.1120
IC H1X          O31          *C31         H1Y        1.1120  109.55 -118.90  109.67   1.1085
IC O31          C31          C32          C33        1.4321  108.95   56.81  115.91   1.5442
IC C33          C31          *C32         H2X        1.5442  115.91  125.27  109.88   1.1096
IC H2X          C31          *C32         H2Y        1.1096  109.88  115.93  105.66   1.1150
IC C21          C22          C23          C24        1.5364  113.87   62.58  113.68   1.5352
IC C24          C22          *C23         H3R        1.5352  113.68 -121.32  108.71   1.1125
IC H3R          C22          *C23         H3S        1.1125  108.71 -116.99  109.41   1.1136
IC C22          C23          C24          C25        1.5400  113.68 -172.92  112.13   1.5343
IC C25          C23          *C24         H4R        1.5343  112.13 -121.75  109.28   1.1134
IC H4R          C23          *C24         H4S        1.1134  109.28 -117.85  110.34   1.1119
IC C23          C24          C25          C26        1.5352  112.13 -178.02  112.87   1.5352
IC C26          C24          *C25         H5R        1.5352  112.87 -120.50  108.75   1.1132
IC H5R          C24          *C25         H5S        1.1132  108.75 -117.50  108.89   1.1122
IC C24          C25          C26          C27        1.5343  112.87 -171.91  113.51   1.5387
IC C27          C25          *C26         H6R        1.5387  113.51 -122.47  109.22   1.1127
IC H6R          C25          *C26         H6S        1.1127  109.22 -116.98  108.54   1.1141
IC C25          C26          C27          C28        1.5352  113.51  -61.31  113.68   1.5413
IC C28          C26          *C27         H7R        1.5413  113.68 -121.75  108.25   1.1139
IC H7R          C26          *C27         H7S        1.1139  108.25 -116.44  108.48   1.1138
IC C26          C27          C28          C29        1.5387  113.68 -178.57  111.69   1.5097
IC C29          C27          *C28         H8R        1.5097  111.69 -123.08  108.43   1.1108
IC H8R          C27          *C28         H8S        1.1108  108.43 -115.40  108.65   1.1125
IC C27          C28          C29          C210       1.5413  111.69 -104.80  126.51   1.3470
IC C210         C28          *C29         H9R        1.3470  126.51  179.15  114.74   1.1012
IC C28          C29          C210         C211       1.5097  126.51   -0.08  126.44   1.5096
IC C211         C29          *C210        H10R       1.5096  126.44  179.01  118.77   1.1012
IC C29          C210         C211         C212       1.3470  126.44   89.58  112.61   1.5419
IC C212         C210         *C211        H11R       1.5419  112.61 -121.06  111.12   1.1128
IC H11R         C210         *C211        H11S       1.1128  111.12 -117.35  110.19   1.1125
IC C210         C211         C212         C213       1.5096  112.61   67.27  113.80   1.5381
IC C213         C211         *C212        H12R       1.5381  113.80 -122.77  109.65   1.1127
IC H12R         C211         *C212        H12S       1.1127  109.65 -116.36  107.88   1.1119
IC C211         C212         C213         C214       1.5419  113.80 -177.91  113.69   1.5378
IC C214         C212         *C213        H13R       1.5378  113.69 -122.31  109.37   1.1123
IC H13R         C212         *C213        H13S       1.1123  109.37 -117.25  108.84   1.1133
IC C212         C213         C214         C215       1.5381  113.69  -64.50  114.03   1.5361
IC C215         C213         *C214        H14R       1.5361  114.03 -120.97  108.58   1.1137
IC H14R         C213         *C214        H14S       1.1137  108.58 -116.91  108.93   1.1130
IC C213         C214         C215         C216       1.5378  114.03 -177.90  112.27   1.5366
IC C216         C214         *C215        H15R       1.5366  112.27 -120.70  109.23   1.1108
IC H15R         C214         *C215        H15S       1.1108  109.23 -117.41  109.16   1.1123
IC C214         C215         C216         C217       1.5361  112.27 -170.27  114.04   1.5374
IC C217         C215         *C216        H16R       1.5374  114.04 -122.28  108.84   1.1130
IC H16R         C215         *C216        H16S       1.1130  108.84 -116.84  108.64   1.1137
IC C215         C216         C217         C218       1.5366  114.04  -58.47  114.65   1.5313
IC C218         C216         *C217        H17R       1.5313  114.65 -121.79  108.26   1.1144
IC H17R         C216         *C217        H17S       1.1144  108.26 -116.10  108.66   1.1136
IC C216         C217         C218         H18R       1.5374  114.65 -175.74  110.52   1.1112
IC H18R         C217         *C218        H18S       1.1112  110.52 -119.71  110.61   1.1099
IC H18R         C217         *C218        H18T       1.1112  110.52  120.09  110.50   1.1111
IC C31          C32          C33          C34        1.5365  115.91   90.02  115.28   1.5385
IC C34          C32          *C33         H3X        1.5385  115.28 -125.82  110.02   1.1113
IC H3X          C32          *C33         H3Y        1.1113  110.02 -115.72  107.06   1.1162
IC C32          C33          C34          C35        1.5442  115.28  -74.17  114.84   1.5352
IC C35          C33          *C34         H4X        1.5352  114.84  124.08  109.69   1.1122
IC H4X          C33          *C34         H4Y        1.1122  109.69  116.35  107.64   1.1157
IC C33          C34          C35          C36        1.5385  114.84 -174.23  112.01   1.5361
IC C36          C34          *C35         H5X        1.5361  112.01 -120.44  109.92   1.1104
IC H5X          C34          *C35         H5Y        1.1104  109.92 -118.21  108.74   1.1117
IC C34          C35          C36          C37        1.5352  112.01 -178.96  114.12   1.5402
IC C37          C35          *C36         H6X        1.5402  114.12 -123.41  109.47   1.1117
IC H6X          C35          *C36         H6Y        1.1117  109.47 -116.15  108.10   1.1141
IC C35          C36          C37          C38        1.5361  114.12  -65.31  115.19   1.5425
IC C38          C36          *C37         H7X        1.5425  115.19  121.98  108.43   1.1132
IC H7X          C36          *C37         H7Y        1.1132  108.43  116.06  108.75   1.1141
IC C36          C37          C38          C39        1.5402  115.19  -60.77  112.42   1.5099
IC C39          C37          *C38         H8X        1.5099  112.42 -123.12  107.59   1.1127
IC H8X          C37          *C38         H8Y        1.1127  107.59 -114.45  108.98   1.1111
IC C37          C38          C39          C310       1.5425  112.42 -102.97  127.41   1.3463
IC C310         C38          *C39         H9X        1.3463  127.41  179.38  114.36   1.1003
IC C38          C39          C310         C311       1.5099  127.41    0.74  127.49   1.5103
IC C311         C39          *C310        H10X       1.5103  127.49  178.40  118.33   1.1012
IC C39          C310         C311         C312       1.3463  127.49  119.27  111.93   1.5425
IC C312         C310         *C311        H11X       1.5425  111.93  119.72  109.24   1.1129
IC H11X         C310         *C311        H11Y       1.1129  109.24  118.42  112.66   1.1121
IC C310         C311         C312         C313       1.5103  111.93  -70.91  113.31   1.5378
IC C313         C311         *C312        H12X       1.5378  113.31 -119.96  108.63   1.1137
IC H12X         C311         *C312        H12Y       1.1137  108.63 -116.76  109.51   1.1120
IC C311         C312         C313         C314       1.5425  113.31  177.46  113.71   1.5373
IC C314         C312         *C313        H13X       1.5373  113.71  121.49  108.49   1.1133
IC H13X         C312         *C313        H13Y       1.1133  108.49  116.73  109.55   1.1112
IC C312         C313         C314         C315       1.5378  113.71  -66.27  113.30   1.5366
IC C315         C313         *C314        H14X       1.5366  113.30 -119.90  108.42   1.1132
IC H14X         C313         *C314        H14Y       1.1132  108.42 -117.13  109.41   1.1118
IC C313         C314         C315         C316       1.5373  113.30 -167.64  113.64   1.5372
IC C316         C314         *C315        H15X       1.5372  113.64 -122.55  109.67   1.1119
IC H15X         C314         *C315        H15Y       1.1119  109.67 -117.09  108.24   1.1131
IC C314         C315         C316         C317       1.5366  113.64  -63.57  113.71   1.5349
IC C317         C315         *C316        H16X       1.5349  113.71 -120.96  108.61   1.1137
IC H16X         C315         *C316        H16Y       1.1137  108.61 -116.94  109.14   1.1130
IC C315         C316         C317         C318       1.5372  113.71 -176.94  113.23   1.5312
IC C318         C316         *C317        H17X       1.5312  113.23  121.53  108.70   1.1139
IC H17X         C316         *C317        H17Y       1.1139  108.70  116.93  109.20   1.1134
IC C316         C317         C318         H18X       1.5349  113.23  -60.00  110.44   1.1113
IC H18X         C317         *C318        H18Y       1.1113  110.44  119.91  110.48   1.1112
IC H18X         C317         *C318        H18Z       1.1113  110.44 -120.04  110.58   1.1112

RESI DPPEE         0.00 ! 2,3 dipalmitoyl-D-glycero-1-Phosphatidylethanolamine
!
!  R1 - CH2
!       |          (angles and atom names from Sundaralingam)
!  R2 - CH
!       |
!       CH2 - PO4 - CH2 - CH2 - NH3
!
! Polar Head and glycerol backbone
GROUP                 ! 
ATOM N    NH3L  -0.30 !           HN2
ATOM HN1  HCL    0.33 !            |
ATOM HN2  HCL    0.33 !  (+) HN1---N---HN3
ATOM HN3  HCL    0.33 !            |
ATOM C12  CTL2   0.13 !            |
ATOM H12A HAL2   0.09 !     H12A--C12---H12B
ATOM H12B HAL2   0.09 !            |
GROUP                 !            |     alpha5
ATOM C11  CTL2  -0.08 !            |
ATOM H11A HAL2   0.09 !     H11A--C11---H11B
ATOM H11B HAL2   0.09 !            |     alpha4
ATOM P    PL     1.50 !   (-) O13  O12
ATOM O13  O2L   -0.78 !         \ /      alpha3
ATOM O14  O2L   -0.78 !          P (+)
ATOM O11  OSLP  -0.57 !         / \      alpha2
ATOM O12  OSLP  -0.57 !   (-) O14  O11
ATOM C1   CTL2  -0.08 !            |     alpha1
ATOM HA   HAL2   0.09 !       HA---C1---HB
ATOM HB   HAL2   0.09 !            |     theta1
GROUP                 !            |
ATOM C2   CTL1    0.13 !      HS---C2- - - - - - -
ATOM HS   HAL1    0.01 !           | beta1        |
ATOM O21  OG301  -0.56 !          O21          theta3
ATOM C21  CTL2    0.4  !           |     
ATOM H1R  HAL2    0.01 !     H1R--C21--H1S        |
ATOM H1S  HAL2    0.01 !           |              |
ATOM C22  CTL2   -0.18 !           |              |
ATOM H2R  HAL2    0.09 !    H2R---C22---H2S       |
ATOM H2S  HAL2    0.09 !           |              |
GROUP                  !             beta4
ATOM C3   CTL2    0.08 !           |              |
ATOM HX   HAL2    0.02 !                    HX---C3---HY
ATOM HY   HAL2    0.02 !           |               |   gamma1
ATOM O31  OG301  -0.56 !                          O31
ATOM C31  CTL2    0.4  !           |               |  gamma2
ATOM H1X  HAL2    0.02 !                     H1X--C31--H1Y
ATOM H1Y  HAL2    0.02 !                           |  
ATOM C32  CTL2   -0.18 !           |               |     gamma3
ATOM H2X  HAL2    0.09 !                    H2X---C32---H2Y
ATOM H2Y  HAL2    0.09 !           |              |
GROUP                 !                               gamma4
ATOM C23  CTL2  -0.18 !          |              |
ATOM H3R  HAL2   0.09 !   H3R ---C23---H3S
ATOM H3S  HAL2   0.09 !          |              |
GROUP                 !
ATOM C24  CTL2  -0.18 !          |
ATOM H4R  HAL2   0.09 !   H4R ---C24---H4S      |
ATOM H4S  HAL2   0.09 !          |
GROUP                 !
ATOM C25  CTL2  -0.18 !          |              |
ATOM H5R  HAL2   0.09 !   H5R ---C25---H5S
ATOM H5S  HAL2   0.09 !          |              |
GROUP                 !
ATOM C26  CTL2  -0.18 !          |
ATOM H6R  HAL2   0.09 !   H6R ---C26---H6S      |
ATOM H6S  HAL2   0.09 !          |
GROUP                 !
ATOM C27  CTL2  -0.18 !          |              |
ATOM H7R  HAL2   0.09 !   H7R ---C27---H7S
ATOM H7S  HAL2   0.09 !          |              |
GROUP                 !
ATOM C28  CTL2  -0.18 !          |
ATOM H8R  HAL2   0.09 !   H8R ---C28---H8S      |
ATOM H8S  HAL2   0.09 !          |
GROUP                 !
ATOM C29  CTL2  -0.18 !          |              |
ATOM H9R  HAL2   0.09 !   H9R ---C29---H9S
ATOM H9S  HAL2   0.09 !          |              |
GROUP                 !
ATOM C210 CTL2  -0.18 !          |
ATOM H10R HAL2   0.09 !   H10R---C210--H10S     |
ATOM H10S HAL2   0.09 !          |
GROUP                 !
ATOM C211 CTL2  -0.18 !          |              |
ATOM H11R HAL2   0.09 !   H11R---C211--H11S
ATOM H11S HAL2   0.09 !          |              |
GROUP                 !
ATOM C212 CTL2  -0.18 !          |
ATOM H12R HAL2   0.09 !   H12R---C212--H12S     |
ATOM H12S HAL2   0.09 !          |
GROUP                 !
ATOM C213 CTL2  -0.18 !          |              |
ATOM H13R HAL2   0.09 !   H13R---C213--H13S
ATOM H13S HAL2   0.09 !          |              |
GROUP                 !
ATOM C214 CTL2  -0.18 !          |              |
ATOM H14R HAL2   0.09 !   H14R---C214--H14S
ATOM H14S HAL2   0.09 !          |              |
GROUP                 !
ATOM C215 CTL2  -0.18 !          |              |
ATOM H15R HAL2   0.09 !   H15R---C215--H15S
ATOM H15S HAL2   0.09 !          |              |
GROUP                 !
ATOM C216 CTL3  -0.27 !          |
ATOM H16R HAL3   0.09 !   H16R---C216--H16S     |
ATOM H16S HAL3   0.09 !          |
ATOM H16T HAL3   0.09 !         H16T            |
GROUP                 !
ATOM C33  CTL2  -0.18 !                         |
ATOM H3X  HAL2   0.09 !                  H3X ---C33---H3Y
ATOM H3Y  HAL2   0.09 !                         |
GROUP                 !
ATOM C34  CTL2  -0.18 !                         |
ATOM H4X  HAL2   0.09 !                  H4X ---C34---H4Y
ATOM H4Y  HAL2   0.09 !                         |
GROUP                 !
ATOM C35  CTL2  -0.18 !                         |
ATOM H5X  HAL2   0.09 !                  H5X ---C35---H5Y
ATOM H5Y  HAL2   0.09 !                         |
GROUP                 !
ATOM C36  CTL2  -0.18 !                         |
ATOM H6X  HAL2   0.09 !                  H6X ---C36---H6Y
ATOM H6Y  HAL2   0.09 !                         |
GROUP                 !
ATOM C37  CTL2  -0.18 !                         |
ATOM H7X  HAL2   0.09 !                  H7X ---C37---H7Y
ATOM H7Y  HAL2   0.09 !                         |
GROUP                 !
ATOM C38  CTL2  -0.18 !                         |
ATOM H8X  HAL2   0.09 !                  H8X ---C38---H8Y
ATOM H8Y  HAL2   0.09 !                         |
GROUP                 !
ATOM C39  CTL2  -0.18 !                         |
ATOM H9X  HAL2   0.09 !                  H9X ---C39---H9Y
ATOM H9Y  HAL2   0.09 !                         |
GROUP                 !
ATOM C310 CTL2  -0.18 !                         |
ATOM H10X HAL2   0.09 !                  H10X---C310--H10Y
ATOM H10Y HAL2   0.09 !                         |
GROUP                 !
ATOM C311 CTL2  -0.18 !                         |
ATOM H11X HAL2   0.09 !                  H11X---C311--H11Y
ATOM H11Y HAL2   0.09 !                         |
GROUP                 !
ATOM C312 CTL2  -0.18 !                         |
ATOM H12X HAL2   0.09 !                  H12X---C312--H12Y
ATOM H12Y HAL2   0.09 !                         |
GROUP                 !
ATOM C313 CTL2  -0.18 !                         |
ATOM H13X HAL2   0.09 !                  H13X---C313--H13Y
ATOM H13Y HAL2   0.09 !                         |
GROUP                 !
ATOM C314 CTL2  -0.18 !                         |
ATOM H14X HAL2   0.09 !                  H14X---C314--H14Y
ATOM H14Y HAL2   0.09 !                         |
GROUP                 !
ATOM C315 CTL2  -0.18 !                         |
ATOM H15X HAL2   0.09 !                  H15X---C315--H15Y
ATOM H15Y HAL2   0.09 !                         |
GROUP                 !
ATOM C316 CTL3  -0.27 !                         |
ATOM H16X HAL3   0.09 !                  H16X---C316--H16Y
ATOM H16Y HAL3   0.09 !                         |
ATOM H16Z HAL3   0.09 !                         H16Z

! Polar Head
BOND  N    HN1       N    HN2       N    HN3       N    C12
BOND  C12  H12A      C12  H12B      C12  C11
BOND  C11  H11A      C11  H11B      C11  O12
BOND  O12  P         P    O11       P    O13       P    O14
! Glycerol Backbone
BOND  C1   HA        C1    HB       C1   C2        C1   O11
BOND  C2   HS        C2    C3       C2   O21
BOND  C3   HX        C3    HY       C3   O31
! Chain #2
BOND  O21  C21
BOND  C21  H1R       C21  H1S       C21  C22
BOND  C22  H2R       C22  H2S       C22  C23
BOND  C23  H3R       C23  H3S       C23  C24
BOND  C24  H4R       C24  H4S       C24  C25
BOND  C25  H5R       C25  H5S       C25  C26
BOND  C26  H6R       C26  H6S       C26  C27
BOND  C27  H7R       C27  H7S       C27  C28
BOND  C28  H8R       C28  H8S       C28  C29
BOND  C29  H9R       C29  H9S       C29  C210
BOND  C210 H10R      C210 H10S      C210 C211
BOND  C211 H11R      C211 H11S      C211 C212
BOND  C212 H12R      C212 H12S      C212 C213
BOND  C213 H13R      C213 H13S      C213 C214
BOND  C214 H14R      C214 H14S      C214 C215
BOND  C215 H15R      C215 H15S      C215 C216
BOND  C216 H16R      C216 H16S      C216 H16T
! Chain #3
BOND  O31  C31
BOND  C31  H1X       C31  H1Y       C31  C32
BOND  C32  H2X       C32  H2Y       C32  C33
BOND  C33  H3X       C33  H3Y       C33  C34
BOND  C34  H4X       C34  H4Y       C34  C35
BOND  C35  H5X       C35  H5Y       C35  C36
BOND  C36  H6X       C36  H6Y       C36  C37
BOND  C37  H7X       C37  H7Y       C37  C38
BOND  C38  H8X       C38  H8Y       C38  C39
BOND  C39  H9X       C39  H9Y       C39  C310
BOND  C310 H10X      C310 H10Y      C310 C311
BOND  C311 H11X      C311 H11Y      C311 C312
BOND  C312 H12X      C312 H12Y      C312 C313
BOND  C313 H13X      C313 H13Y      C313 C314
BOND  C314 H14X      C314 H14Y      C314 C315
BOND  C315 H15X      C315 H15Y      C315 C316
BOND  C316 H16X      C316 H16Y      C316 H16Z

!IC table from IC generated, minimized geometry
IC HN1          C12          *N           HN2        1.0582  102.81  112.50  116.83   1.0456
IC HN1          C12          *N           HN3        1.0582  102.81 -115.25  112.53   1.0335
IC HN1          N            C12          C11        1.0582  102.81   56.30  109.23   1.5444
IC C11          N            *C12         H12A       1.5444  109.23 -118.86  107.34   1.1115
IC H12A         N            *C12         H12B       1.1115  107.34 -118.61  109.19   1.1065
IC N            C12          C11          O12        1.5027  109.23  -37.53  112.93   1.4318
IC O12          C12          *C11         H11A       1.4318  112.93 -124.54  109.86   1.1167
IC H11A         C12          *C11         H11B       1.1167  109.86 -116.00  108.56   1.1137
IC C12          C11          O12          P          1.5444  112.93  -65.93  120.40   1.5883
IC C11          O12          P            O11        1.4318  120.40   87.97   97.32   1.5960
IC O11          O12          *P           O13        1.5960   97.32 -111.77  108.55   1.4756
IC O11          O12          *P           O14        1.5960   97.32  114.07  111.04   1.4718
IC O12          P            O11          C1         1.5883   97.32 -143.36  117.54   1.4368
IC P            O11          C1           C2         1.5960  117.54 -161.68  113.46   1.5614
IC C2           O11          *C1          HA         1.5614  113.46 -121.67  110.63   1.1133
IC HA           O11          *C1          HB         1.1133  110.63 -118.41  111.42   1.1184
IC O11          C1           C2           C3         1.4368  113.46  -80.46  113.57   1.5707
IC C3           C1           *C2          O21        1.5707  113.57  127.84  113.75   1.4468
IC C3           C1           *C2          HS         1.5707  113.57 -114.88  105.75   1.1144
IC C1           C2           O21          C21        1.5614  113.75   48.98  113.36   1.4377
IC C2           O21          C21          C22        1.4468  113.36  177.86  108.95   1.5385
IC C22          O21          *C21         H1R        1.5385  108.95 -119.96  109.63   1.1114
IC H1R          O21          *C21         H1S        1.1114  109.63 -120.37  111.47   1.1097
IC O21          C21          C22          C23        1.4377  108.95   58.67  115.26   1.5442
IC C23          C21          *C22         H2R        1.5442  115.26 -121.98  108.08   1.1114
IC H2R          C21          *C22         H2S        1.1114  108.08 -116.63  107.66   1.1119
IC C1           C2           C3           O31        1.5614  113.57   65.90  116.08   1.4522
IC O31          C2           *C3          HX         1.4522  116.08 -121.65  107.58   1.1111
IC HX           C2           *C3          HY         1.1111  107.58 -115.51  108.03   1.1116
IC C2           C3           O31          C31        1.5707  116.08   61.94  110.33   1.4429
IC C3           O31          C31          C32        1.4522  110.33  157.92  109.94   1.5360
IC C32          O31          *C31         H1X        1.5360  109.94 -120.82  110.27   1.1115
IC H1X          O31          *C31         H1Y        1.1115  110.27 -120.50  109.49   1.1123
IC O31          C31          C32          C33        1.4429  109.94  169.00  113.48   1.5412
IC C33          C31          *C32         H2X        1.5412  113.48 -120.77  108.56   1.1101
IC H2X          C31          *C32         H2Y        1.1101  108.56 -116.91  108.35   1.1116
IC C21          C22          C23          C24        1.5385  115.26   53.25  113.48   1.5366
IC C24          C22          *C23         H3R        1.5366  113.48 -120.88  108.86   1.1131
IC H3R          C22          *C23         H3S        1.1131  108.86 -116.94  108.68   1.1121
IC C22          C23          C24          C25        1.5442  113.48  175.41  113.88   1.5368
IC C25          C23          *C24         H4R        1.5368  113.88 -123.04  110.16   1.1127
IC H4R          C23          *C24         H4S        1.1127  110.16 -116.74  108.58   1.1147
IC C23          C24          C25          C26        1.5366  113.88  -74.54  113.75   1.5360
IC C26          C24          *C25         H5R        1.5360  113.75 -119.64  107.88   1.1151
IC H5R          C24          *C25         H5S        1.1151  107.88 -117.04  109.56   1.1101
IC C24          C25          C26          C27        1.5368  113.75 -177.88  112.20   1.5367
IC C27          C25          *C26         H6R        1.5367  112.20 -121.78  109.87   1.1109
IC H6R          C25          *C26         H6S        1.1109  109.87 -117.27  108.12   1.1127
IC C25          C26          C27          C28        1.5360  112.20 -179.73  114.22   1.5380
IC C28          C26          *C27         H7R        1.5380  114.22 -121.76  108.76   1.1134
IC H7R          C26          *C27         H7S        1.1134  108.76 -116.81  108.55   1.1135
IC C26          C27          C28          C29        1.5367  114.22  -61.98  113.68   1.5363
IC C29          C27          *C28         H8R        1.5363  113.68 -120.63  108.37   1.1138
IC H8R          C27          *C28         H8S        1.1138  108.37 -116.76  109.37   1.1113
IC C27          C28          C29          C210       1.5380  113.68 -174.74  112.78   1.5352
IC C210         C28          *C29         H9R        1.5352  112.78 -121.36  109.66   1.1123
IC H9R          C28          *C29         H9S        1.1123  109.66 -117.64  108.87   1.1133
IC C28          C29          C210         C211       1.5363  112.78  178.54  112.63   1.5361
IC C211         C29          *C210        H10R       1.5361  112.63 -121.85  108.80   1.1120
IC H10R         C29          *C210        H10S       1.1120  108.80 -117.33  109.02   1.1124
IC C29          C210         C211         C212       1.5352  112.63  176.25  113.67   1.5380
IC C212         C210         *C211        H11R       1.5380  113.67 -120.43  108.13   1.1141
IC H11R         C210         *C211        H11S       1.1141  108.13 -116.92  109.50   1.1125
IC C210         C211         C212         C213       1.5361  113.67   68.87  113.70   1.5374
IC C213         C211         *C212        H12R       1.5374  113.70 -122.31  108.98   1.1126
IC H12R         C211         *C212        H12S       1.1126  108.98 -116.73  108.30   1.1131
IC C211         C212         C213         C214       1.5380  113.70 -175.04  113.72   1.5383
IC C214         C212         *C213        H13R       1.5383  113.72 -122.42  109.18   1.1125
IC H13R         C212         *C213        H13S       1.1125  109.18 -117.17  109.10   1.1125
IC C212         C213         C214         C215       1.5374  113.72  -64.32  113.98   1.5349
IC C215         C213         *C214        H14R       1.5349  113.98 -120.89  108.48   1.1138
IC H14R         C213         *C214        H14S       1.1138  108.48 -116.78  109.14   1.1130
IC C213         C214         C215         C216       1.5383  113.98 -176.42  113.19   1.5313
IC C216         C214         *C215        H15R       1.5313  113.19 -121.49  109.26   1.1132
IC H15R         C214         *C215        H15S       1.1132  109.26 -117.02  108.71   1.1139
IC C214         C215         C216         H16R       1.5349  113.19   59.91  110.48   1.1112
IC H16R         C215         *C216        H16S       1.1112  110.48 -119.89  110.44   1.1113
IC H16R         C215         *C216        H16T       1.1112  110.48  120.06  110.59   1.1112
IC C31          C32          C33          C34        1.5360  113.48   61.42  113.69   1.5358
IC C34          C32          *C33         H3X        1.5358  113.69 -120.92  108.42   1.1137
IC H3X          C32          *C33         H3Y        1.1137  108.42 -116.99  109.75   1.1134
IC C32          C33          C34          C35        1.5412  113.69 -167.65  112.68   1.5350
IC C35          C33          *C34         H4X        1.5350  112.68 -122.42  109.51   1.1127
IC H4X          C33          *C34         H4Y        1.1127  109.51 -118.19  110.28   1.1127
IC C33          C34          C35          C36        1.5358  112.68 -179.93  112.13   1.5359
IC C36          C34          *C35         H5X        1.5359  112.13 -120.66  108.20   1.1127
IC H5X          C34          *C35         H5Y        1.1127  108.20 -117.38  110.00   1.1123
IC C34          C35          C36          C37        1.5350  112.13 -170.63  113.68   1.5365
IC C37          C35          *C36         H6X        1.5365  113.68 -121.55  108.38   1.1136
IC H6X          C35          *C36         H6Y        1.1136  108.38 -116.94  109.40   1.1133
IC C35          C36          C37          C38        1.5359  113.68   72.34  113.10   1.5362
IC C38          C36          *C37         H7X        1.5362  113.10 -122.90  109.62   1.1122
IC H7X          C36          *C37         H7Y        1.1122  109.62 -117.26  108.46   1.1142
IC C36          C37          C38          C39        1.5365  113.10  176.50  112.77   1.5346
IC C39          C37          *C38         H8X        1.5346  112.77 -121.09  108.91   1.1132
IC H8X          C37          *C38         H8Y        1.1132  108.91 -117.61  109.63   1.1117
IC C37          C38          C39          C310       1.5362  112.77 -176.93  112.44   1.5358
IC C310         C38          *C39         H9X        1.5358  112.44  121.05  109.25   1.1130
IC H9X          C38          *C39         H9Y        1.1130  109.25  117.29  108.47   1.1124
IC C38          C39          C310         C311       1.5346  112.44  178.81  113.89   1.5377
IC C311         C39          *C310        H10X       1.5377  113.89 -121.27  108.69   1.1136
IC H10X         C39          *C310        H10Y       1.1136  108.69 -116.70  109.12   1.1123
IC C39          C310         C311         C312       1.5358  113.89   59.56  113.77   1.5363
IC C312         C310         *C311        H11X       1.5363  113.77 -122.19  109.38   1.1128
IC H11X         C310         *C311        H11Y       1.1128  109.38 -117.00  108.28   1.1139
IC C310         C311         C312         C313       1.5377  113.77  171.48  112.55   1.5359
IC C313         C311         *C312        H12X       1.5359  112.55 -121.43  108.66   1.1112
IC H12X         C311         *C312        H12Y       1.1112  108.66 -117.38  109.54   1.1124
IC C311         C312         C313         C314       1.5363  112.55  177.00  113.77   1.5377
IC C314         C312         *C313        H13X       1.5377  113.77 -120.89  108.43   1.1138
IC H13X         C312         *C313        H13Y       1.1138  108.43 -116.97  109.20   1.1130
IC C312         C313         C314         C315       1.5359  113.77   65.03  113.69   1.5348
IC C315         C313         *C314        H14X       1.5348  113.69 -122.39  109.35   1.1127
IC H14X         C313         *C314        H14Y       1.1127  109.35 -117.02  108.47   1.1139
IC C313         C314         C315         C316       1.5377  113.69  175.13  113.42   1.5310
IC C316         C314         *C315        H15X       1.5310  113.42 -121.31  108.42   1.1133
IC H15X         C314         *C315        H15Y       1.1133  108.42 -116.83  109.36   1.1131
IC C314         C315         C316         H16X       1.5348  113.42  -59.83  110.45   1.1113
IC H16X         C315         *C316        H16Y       1.1113  110.45 -119.93  110.55   1.1112
IC H16X         C315         *C316        H16Z       1.1113  110.45  119.97  110.48   1.1112
 
RESI DMPEE         0.00 ! 2,3 dimyristoyl-D-glycero-1-Phosphatidylethanolamine
!
!  R1 - CH2
!       |          (angles and atom names from Sundaralingam)
!  R2 - CH
!       |
!       CH2 - PO4 - CH2 - CH2 - NH3
!
! Polar Head and glycerol backbone
GROUP                 ! 
ATOM N    NH3L  -0.30 !           HN2
ATOM HN1  HCL    0.33 !            |
ATOM HN2  HCL    0.33 !  (+) HN1---N---HN3
ATOM HN3  HCL    0.33 !            |
ATOM C12  CTL2   0.13 !            |
ATOM H12A HAL2   0.09 !     H12A--C12---H12B
ATOM H12B HAL2   0.09 !            |
GROUP                 !            |     alpha5
ATOM C11  CTL2  -0.08 !            |
ATOM H11A HAL2   0.09 !     H11A--C11---H11B
ATOM H11B HAL2   0.09 !            |     alpha4
ATOM P    PL     1.50 !   (-) O13  O12
ATOM O13  O2L   -0.78 !         \ /      alpha3
ATOM O14  O2L   -0.78 !          P (+)
ATOM O11  OSLP  -0.57 !         / \      alpha2
ATOM O12  OSLP  -0.57 !   (-) O14  O11
ATOM C1   CTL2  -0.08 !            |     alpha1
ATOM HA   HAL2   0.09 !       HA---C1---HB
ATOM HB   HAL2   0.09 !            |     theta1
GROUP                 !            |
ATOM C2   CTL1    0.13 !      HS---C2- - - - - - -
ATOM HS   HAL1    0.01 !           | beta1        |
ATOM O21  OG301  -0.56 !          O21          theta3
ATOM C21  CTL2    0.4  !           |     
ATOM H1R  HAL2    0.01 !     H1R--C21--H1S        |
ATOM H1S  HAL2    0.01 !           |              |
ATOM C22  CTL2   -0.18 !           |              |
ATOM H2R  HAL2    0.09 !    H2R---C22---H2S       |
ATOM H2S  HAL2    0.09 !           |              |
GROUP                  !             beta4
ATOM C3   CTL2    0.08 !           |              |
ATOM HX   HAL2    0.02 !                    HX---C3---HY
ATOM HY   HAL2    0.02 !           |               |   gamma1
ATOM O31  OG301  -0.56 !                          O31
ATOM C31  CTL2    0.4  !           |               |  gamma2
ATOM H1X  HAL2    0.02 !                     H1X--C31--H1Y
ATOM H1Y  HAL2    0.02 !                           |  
ATOM C32  CTL2   -0.18 !           |               |     gamma3
ATOM H2X  HAL2    0.09 !                    H2X---C32---H2Y
ATOM H2Y  HAL2    0.09 !           |              |
GROUP                 !                               gamma4
ATOM C23  CTL2  -0.18 !          |              |
ATOM H3R  HAL2   0.09 !   H3R ---C23---H3S
ATOM H3S  HAL2   0.09 !          |              |
GROUP                 !
ATOM C24  CTL2  -0.18 !          |
ATOM H4R  HAL2   0.09 !   H4R ---C24---H4S      |
ATOM H4S  HAL2   0.09 !          |
GROUP                 !
ATOM C25  CTL2  -0.18 !          |              |
ATOM H5R  HAL2   0.09 !   H5R ---C25---H5S
ATOM H5S  HAL2   0.09 !          |              |
GROUP                 !
ATOM C26  CTL2  -0.18 !          |
ATOM H6R  HAL2   0.09 !   H6R ---C26---H6S      |
ATOM H6S  HAL2   0.09 !          |
GROUP                 !
ATOM C27  CTL2  -0.18 !          |              |
ATOM H7R  HAL2   0.09 !   H7R ---C27---H7S
ATOM H7S  HAL2   0.09 !          |              |
GROUP                 !
ATOM C28  CTL2  -0.18 !          |
ATOM H8R  HAL2   0.09 !   H8R ---C28---H8S      |
ATOM H8S  HAL2   0.09 !          |
GROUP                 !
ATOM C29  CTL2  -0.18 !          |              |
ATOM H9R  HAL2   0.09 !   H9R ---C29---H9S
ATOM H9S  HAL2   0.09 !          |              |
GROUP                 !
ATOM C210 CTL2  -0.18 !          |
ATOM H10R HAL2   0.09 !   H10R---C210--H10S     |
ATOM H10S HAL2   0.09 !          |
GROUP                 !
ATOM C211 CTL2  -0.18 !          |              |
ATOM H11R HAL2   0.09 !   H11R---C211--H11S
ATOM H11S HAL2   0.09 !          |              |
GROUP                 !
ATOM C212 CTL2  -0.18 !          |
ATOM H12R HAL2   0.09 !   H12R---C212--H12S     |
ATOM H12S HAL2   0.09 !          |
GROUP                 !
ATOM C213 CTL2  -0.18 !          |              |
ATOM H13R HAL2   0.09 !   H13R---C213--H13S
ATOM H13S HAL2   0.09 !          |              |
GROUP                 !
ATOM C214 CTL3  -0.27 !          |
ATOM H14R HAL3   0.09 !   H14R---C214--H14S     |
ATOM H14S HAL3   0.09 !          |
ATOM H14T HAL3   0.09 !         H14T            |
GROUP                 !
ATOM C33  CTL2  -0.18 !                         |
ATOM H3X  HAL2   0.09 !                  H3X ---C33---H3Y
ATOM H3Y  HAL2   0.09 !                         |
GROUP                 !
ATOM C34  CTL2  -0.18 !                         |
ATOM H4X  HAL2   0.09 !                  H4X ---C34---H4Y
ATOM H4Y  HAL2   0.09 !                         |
GROUP                 !
ATOM C35  CTL2  -0.18 !                         |
ATOM H5X  HAL2   0.09 !                  H5X ---C35---H5Y
ATOM H5Y  HAL2   0.09 !                         |
GROUP                 !
ATOM C36  CTL2  -0.18 !                         |
ATOM H6X  HAL2   0.09 !                  H6X ---C36---H6Y
ATOM H6Y  HAL2   0.09 !                         |
GROUP                 !
ATOM C37  CTL2  -0.18 !                         |
ATOM H7X  HAL2   0.09 !                  H7X ---C37---H7Y
ATOM H7Y  HAL2   0.09 !                         |
GROUP                 !
ATOM C38  CTL2  -0.18 !                         |
ATOM H8X  HAL2   0.09 !                  H8X ---C38---H8Y
ATOM H8Y  HAL2   0.09 !                         |
GROUP                 !
ATOM C39  CTL2  -0.18 !                         |
ATOM H9X  HAL2   0.09 !                  H9X ---C39---H9Y
ATOM H9Y  HAL2   0.09 !                         |
GROUP                 !
ATOM C310 CTL2  -0.18 !                         |
ATOM H10X HAL2   0.09 !                  H10X---C310--H10Y
ATOM H10Y HAL2   0.09 !                         |
GROUP                 !
ATOM C311 CTL2  -0.18 !                         |
ATOM H11X HAL2   0.09 !                  H11X---C311--H11Y
ATOM H11Y HAL2   0.09 !                         |
GROUP                 !
ATOM C312 CTL2  -0.18 !                         |
ATOM H12X HAL2   0.09 !                  H12X---C312--H12Y
ATOM H12Y HAL2   0.09 !                         |
GROUP                 !
ATOM C313 CTL2  -0.18 !                         |
ATOM H13X HAL2   0.09 !                  H13X---C313--H13Y
ATOM H13Y HAL2   0.09 !                         |
GROUP                 !
ATOM C314 CTL3  -0.27 !                         |
ATOM H14X HAL3   0.09 !                  H14X---C314--H14Y
ATOM H14Y HAL3   0.09 !                         |
ATOM H14Z HAL3   0.09 !                         H14Z

! Polar Head
BOND  N    HN1       N    HN2       N    HN3       N    C12
BOND  C12  H12A      C12  H12B      C12  C11
BOND  C11  H11A      C11  H11B      C11  O12
BOND  O12  P         P    O11       P    O13       P    O14
! Glycerol Backbone
BOND  C1   HA        C1    HB       C1   C2        C1   O11
BOND  C2   HS        C2    C3       C2   O21
BOND  C3   HX        C3    HY       C3   O31
! Chain #2
BOND  O21  C21
BOND  C21  H1R       C21  H1S       C21  C22
BOND  C22  H2R       C22  H2S       C22  C23
BOND  C23  H3R       C23  H3S       C23  C24
BOND  C24  H4R       C24  H4S       C24  C25
BOND  C25  H5R       C25  H5S       C25  C26
BOND  C26  H6R       C26  H6S       C26  C27
BOND  C27  H7R       C27  H7S       C27  C28
BOND  C28  H8R       C28  H8S       C28  C29
BOND  C29  H9R       C29  H9S       C29  C210
BOND  C210 H10R      C210 H10S      C210 C211
BOND  C211 H11R      C211 H11S      C211 C212
BOND  C212 H12R      C212 H12S      C212 C213
BOND  C213 H13R      C213 H13S      C213 C214
BOND  C214 H14R      C214 H14S      C214 H14T
! Chain #3
BOND  O31  C31
BOND  C31  H1X       C31  H1Y       C31  C32
BOND  C32  H2X       C32  H2Y       C32  C33
BOND  C33  H3X       C33  H3Y       C33  C34
BOND  C34  H4X       C34  H4Y       C34  C35
BOND  C35  H5X       C35  H5Y       C35  C36
BOND  C36  H6X       C36  H6Y       C36  C37
BOND  C37  H7X       C37  H7Y       C37  C38
BOND  C38  H8X       C38  H8Y       C38  C39
BOND  C39  H9X       C39  H9Y       C39  C310
BOND  C310 H10X      C310 H10Y      C310 C311
BOND  C311 H11X      C311 H11Y      C311 C312
BOND  C312 H12X      C312 H12Y      C312 C313
BOND  C313 H13X      C313 H13Y      C313 C314
BOND  C314 H14X      C314 H14Y      C314 H14Z

! IC table for minimized geometry
IC HN1          C12          *N           HN2        1.0577  108.91 -125.94  115.00   1.0325
IC HN1          C12          *N           HN3        1.0577  108.91  113.39  104.78   1.0590
IC HN1          N            C12          C11        1.0577  108.91  -47.38  111.56   1.5488
IC C11          N            *C12         H12A       1.5488  111.56 -121.03  108.06   1.1096
IC H12A         N            *C12         H12B       1.1096  108.06 -118.45  107.46   1.1086
IC N            C12          C11          O12        1.5081  111.56  -72.81  114.40   1.4264
IC O12          C12          *C11         H11A       1.4264  114.40 -118.66  107.15   1.1143
IC H11A         C12          *C11         H11B       1.1143  107.15 -115.25  110.54   1.1114
IC C12          C11          O12          P          1.5488  114.40   60.86  124.73   1.5816
IC C11          O12          P            O11        1.4264  124.73   34.90  101.89   1.5756
IC O11          O12          *P           O13        1.5756  101.89 -108.05  106.16   1.4815
IC O11          O12          *P           O14        1.5756  101.89  118.69  111.76   1.4719
IC O12          P            O11          C1         1.5816  101.89   72.40  122.71   1.4207
IC P            O11          C1           C2         1.5756  122.71  179.23  109.74   1.5525
IC C2           O11          *C1          HA         1.5525  109.74 -120.68  110.80   1.1144
IC HA           O11          *C1          HB         1.1144  110.80 -120.14  110.39   1.1131
IC O11          C1           C2           C3         1.4207  109.74   30.05  113.26   1.5698
IC C3           C1           *C2          O21        1.5698  113.26  124.49  111.50   1.4449
IC C3           C1           *C2          HS         1.5698  113.26 -116.95  107.62   1.1131
IC C1           C2           O21          C21        1.5525  111.50   60.17  112.61   1.4349
IC C2           O21          C21          C22        1.4449  112.61 -178.34  107.70   1.5332
IC C22          O21          *C21         H1R        1.5332  107.70 -120.61  110.19   1.1110
IC H1R          O21          *C21         H1S        1.1110  110.19 -121.21  110.98   1.1114
IC O21          C21          C22          C23        1.4349  107.70  174.27  114.46   1.5378
IC C23          C21          *C22         H2R        1.5378  114.46 -120.60  107.25   1.1132
IC H2R          C21          *C22         H2S        1.1132  107.25 -116.04  108.67   1.1113
IC C1           C2           C3           O31        1.5525  113.26   53.23  115.59   1.4540
IC O31          C2           *C3          HX         1.4540  115.59 -120.85  107.35   1.1115
IC HX           C2           *C3          HY         1.1115  107.35 -115.49  108.56   1.1112
IC C2           C3           O31          C31        1.5698  115.59   65.97  110.40   1.4416
IC C3           O31          C31          C32        1.4540  110.40  169.81  109.52   1.5351
IC C32          O31          *C31         H1X        1.5351  109.52 -120.56  110.01   1.1119
IC H1X          O31          *C31         H1Y        1.1119  110.01 -120.95  110.18   1.1106
IC O31          C31          C32          C33        1.4416  109.52 -172.06  114.20   1.5420
IC C33          C31          *C32         H2X        1.5420  114.20 -121.44  107.86   1.1112
IC H2X          C31          *C32         H2Y        1.1112  107.86 -116.92  108.50   1.1117
IC C21          C22          C23          C24        1.5332  114.46 -172.81  112.11   1.5340
IC C24          C22          *C23         H3R        1.5340  112.11 -122.04  109.89   1.1129
IC H3R          C22          *C23         H3S        1.1129  109.89 -117.93  109.04   1.1143
IC C22          C23          C24          C25        1.5378  112.11  175.81  112.80   1.5339
IC C25          C23          *C24         H4R        1.5339  112.80 -120.35  108.68   1.1136
IC H4R          C23          *C24         H4S        1.1136  108.68 -117.45  109.59   1.1129
IC C23          C24          C25          C26        1.5340  112.80 -177.15  112.49   1.5342
IC C26          C24          *C25         H5R        1.5342  112.49 -121.75  109.47   1.1129
IC H5R          C24          *C25         H5S        1.1129  109.47 -117.54  108.93   1.1136
IC C24          C25          C26          C27        1.5339  112.49  176.95  112.64   1.5345
IC C27          C25          *C26         H6R        1.5345  112.64 -121.05  109.09   1.1136
IC H6R          C25          *C26         H6S        1.1136  109.09 -117.38  109.28   1.1130
IC C25          C26          C27          C28        1.5342  112.64 -178.49  112.33   1.5341
IC C28          C26          *C27         H7R        1.5341  112.33 -121.33  109.22   1.1130
IC H7R          C26          *C27         H7S        1.1130  109.22 -117.59  109.15   1.1131
IC C26          C27          C28          C29        1.5345  112.33 -179.79  112.94   1.5356
IC C29          C27          *C28         H8R        1.5356  112.94 -121.36  108.96   1.1132
IC H8R          C27          *C28         H8S        1.1132  108.96 -117.13  108.51   1.1121
IC C27          C28          C29          C210       1.5341  112.94 -174.62  113.62   1.5381
IC C210         C28          *C29         H9R        1.5381  113.62 -122.12  109.08   1.1129
IC H9R          C28          *C29         H9S        1.1129  109.08 -117.02  108.65   1.1137
IC C28          C29          C210         C211       1.5356  113.62  -61.35  113.72   1.5357
IC C211         C29          *C210        H10R       1.5357  113.72 -121.15  108.65   1.1136
IC H10R         C29          *C210        H10S       1.1136  108.65 -117.00  109.07   1.1131
IC C29          C210         C211         C212       1.5381  113.72 -177.03  112.81   1.5347
IC C212         C210         *C211        H11R       1.5347  112.81 -120.68  109.33   1.1115
IC H11R         C210         *C211        H11S       1.1115  109.33 -117.74  109.20   1.1129
IC C210         C211         C212         C213       1.5357  112.81 -178.26  112.53   1.5342
IC C213         C211         *C212        H12R       1.5342  112.53 -121.46  109.24   1.1129
IC H12R         C211         *C212        H12S       1.1129  109.24 -117.49  109.08   1.1132
IC C211         C212         C213         C214       1.5347  112.53  179.79  113.36   1.5308
IC C214         C212         *C213        H13R       1.5308  113.36 -121.64  108.74   1.1142
IC H13R         C212         *C213        H13S       1.1142  108.74 -116.66  108.76   1.1140
IC C212         C213         C214         H14R       1.5342  113.36   59.96  110.46   1.1113
IC H14R         C213         *C214        H14S       1.1113  110.46 -119.89  110.46   1.1113
IC H14R         C213         *C214        H14T       1.1113  110.46  120.06  110.60   1.1112
IC C31          C32          C33          C34        1.5351  114.20  -50.24  113.89   1.5373
IC C34          C32          *C33         H3X        1.5373  113.89 -122.19  109.02   1.1135
IC H3X          C32          *C33         H3Y        1.1135  109.02 -116.92  109.02   1.1144
IC C32          C33          C34          C35        1.5420  113.89 -176.36  112.37   1.5363
IC C35          C33          *C34         H4X        1.5363  112.37 -120.61  109.23   1.1123
IC H4X          C33          *C34         H4Y        1.1123  109.23 -118.04  109.72   1.1129
IC C33          C34          C35          C36        1.5373  112.37 -175.90  114.01   1.5392
IC C36          C34          *C35         H5X        1.5392  114.01 -121.30  108.45   1.1138
IC H5X          C34          *C35         H5Y        1.1138  108.45 -116.90  109.32   1.1132
IC C34          C35          C36          C37        1.5363  114.01   68.79  113.51   1.5383
IC C37          C35          *C36         H6X        1.5383  113.51 -122.93  109.68   1.1121
IC H6X          C35          *C36         H6Y        1.1121  109.68 -116.74  107.57   1.1132
IC C35          C36          C37          C38        1.5392  113.51  175.24  114.31   1.5396
IC C38          C36          *C37         H7X        1.5396  114.31 -121.59  108.89   1.1133
IC H7X          C36          *C37         H7Y        1.1133  108.89 -117.09  109.11   1.1124
IC C36          C37          C38          C39        1.5383  114.31  -64.08  113.75   1.5371
IC C39          C37          *C38         H8X        1.5371  113.75 -120.64  107.70   1.1131
IC H8X          C37          *C38         H8Y        1.1131  107.70 -116.73  109.58   1.1123
IC C37          C38          C39          C310       1.5396  113.75 -172.75  113.94   1.5382
IC C310         C38          *C39         H9X        1.5382  113.94 -120.96  108.84   1.1129
IC H9X          C38          *C39         H9Y        1.1129  108.84 -117.20  109.20   1.1130
IC C38          C39          C310         C311       1.5371  113.94   68.76  113.61   1.5365
IC C311         C39          *C310        H10X       1.5365  113.61 -123.03  109.66   1.1123
IC H10X         C39          *C310        H10Y       1.1123  109.66 -117.05  108.14   1.1143
IC C39          C310         C311         C312       1.5382  113.61  172.00  112.57   1.5363
IC C312         C310         *C311        H11X       1.5363  112.57 -121.09  108.65   1.1126
IC H11X         C310         *C311        H11Y       1.1126  108.65 -117.51  109.54   1.1116
IC C310         C311         C312         C313       1.5365  112.57  175.15  113.73   1.5375
IC C313         C311         *C312        H12X       1.5375  113.73 -121.29  108.58   1.1130
IC H12X         C311         *C312        H12Y       1.1130  108.58 -116.80  109.03   1.1130
IC C311         C312         C313         C314       1.5363  113.73   61.90  114.55   1.5320
IC C314         C312         *C313        H13X       1.5320  114.55 -122.29  108.69   1.1139
IC H13X         C312         *C313        H13Y       1.1139  108.69 -116.27  108.34   1.1144
IC C312         C313         C314         H14X       1.5375  114.55  176.67  110.47   1.1112
IC H14X         C313         *C314        H14Y       1.1112  110.47 -119.93  110.42   1.1112
IC H14X         C313         *C314        H14Z       1.1112  110.47  119.89  110.82   1.1106

!!
!ATOM C2   CTL1   0.13 !            HS---C2- - - - - - -
!ATOM HS   HAL1   0.01 !                 | beta1        |
!ATOM O21  OG301 -0.56 !                O21          theta3
!ATOM C21  CTL2   0.4 !                  |     
!ATOM H1R  HAL2   0.01 !           H1R--C21--H1S        |
!ATOM H1S  HAL2   0.01 !                 |              |
!ATOM C22  CTL2  -0.18 !                 |              |
!ATOM H2R  HAL2   0.09 !          H2R---C22---H2S       |
!ATOM H2S  HAL2   0.09 !                 |              |
!GROUP                 !                   beta4
!ATOM C3   CTL2   0.08 !                |               |
!ATOM HX   HAL2   0.02 !                          HX---C3---HY
!ATOM HY   HAL2   0.02 !                |               |   gamma1
!ATOM O31  OG301 -0.56 !                                O31
!ATOM C31  CTL2   0.4 !                 |               |  gamma2
!ATOM H1X  HAL2   0.02 !                           H1X--C31--H1Y
!ATOM H1Y  HAL2   0.02 !                                |  
!ATOM C32  CTL2  -0.18 !                |               |     gamma3
!ATOM H2X  HAL2   0.09 !                        H2X---C32---H2Y
!ATOM H2Y  HAL2   0.09 !                |              |
!!!

END

read para card flex append
* Parameters
*

BONDS
!
!V(bond) = Kb(b - b0)**2
!
!Kb: kcal/mole/A**2
!b0: A
!
!atom type Kb          b0
!

CTL2  OG301   340.0       1.43    ! phosphate
CTL1  OG301   340.0       1.43    ! phosphate

ANGLES
!
!V(angle) = Ktheta(Theta - Theta0)**2
!
!V(Urey-Bradley) = Kub(S - S0)**2
!
!Ktheta: kcal/mole/rad**2
!Theta0: degrees
!Kub: kcal/mole/A**2 (Urey-Bradley)
!S0: A
!
!atom types     Ktheta    Theta0   Kub     S0
!

OG301 CTL1 CTL2   75.700    110.10   ! acetic acid
OG301 CTL2 CTL1   75.700    110.10   ! acetic acid
OG301 CTL2 CTL2   75.700    110.10   ! acetic acid

HAL1 CTL1 OG301    60.0      109.5    ! phosphate
HAL2 CTL2 OG301    60.0      109.5    ! phosphate

CTL1 OG301 CTL2   65.00     108.00   !
CTL2 OG301 CTL2   95.00     109.70   !

DIHEDRALS
!
!V(dihedral) = Kchi(1 + cos(n(chi) - delta))
!
!Kchi: kcal/mole
!n: multiplicity
!delta: degrees
!
!atom types             Kchi    n   delta
!

! New ether dihedrals OCCO and COCC from A. L. 07/18 JPCB, QM with diethoxyethane. 
! Paper has a typo for OCCO n=1 k=0.4; should be k=0.04.
OG301  CTL1   CTL2   OG301      0.04    1    180.0 ! A.L. 07/18  diethoxyethane
OG301  CTL1   CTL2   OG301      1.20    2      0.0 ! A.L. 07/18  diethoxyethane
CTL2   OG301  CTL2   CTL2       0.31    2      0.0 ! A.L. 07/18  diethoxyethane
CTL2   OG301  CTL2   CTL2       0.42    3      0.0 ! A.L. 07/18  diethoxyethane
CTL2   OG301  CTL2   CTL2       0.16    4      0.0 ! A.L. 07/18  diethoxyethane
CTL2   OG301  CTL2   CTL2       0.26    5      0.0 ! A.L. 07/18  diethoxyethane
CTL2   CTL2   OG301  CTL1       0.31    2      0.0 ! A.L. 07/18  diethoxyethane 
CTL2   CTL2   OG301  CTL1       0.42    3      0.0 ! A.L. 07/18  diethoxyethane
CTL2   CTL2   OG301  CTL1       0.16    4      0.0 ! A.L. 07/18  diethoxyethane
CTL2   CTL2   OG301  CTL1       0.26    5      0.0 ! A.L. 07/18  diethoxyethane
CTL2   CTL1   OG301  CTL2       0.31    2      0.0 ! A.L. 07/18  diethoxyethane
CTL2   CTL1   OG301  CTL2       0.42    3      0.0 ! A.L. 07/18  diethoxyethane
CTL2   CTL1   OG301  CTL2       0.16    4      0.0 ! A.L. 07/18  diethoxyethane
CTL2   CTL1   OG301  CTL2       0.26    5      0.0 ! A.L. 07/18  diethoxyethane
CTL1   CTL2   OG301  CTL2       0.31    2      0.0 ! A.L. 07/18  diethoxyethane
CTL1   CTL2   OG301  CTL2       0.42    3      0.0 ! A.L. 07/18  diethoxyethane   
CTL1   CTL2   OG301  CTL2       0.16    4      0.0 ! A.L. 07/18  diethoxyethane
CTL1   CTL2   OG301  CTL2       0.26    5      0.0 ! A.L. 07/18  diethoxyethane

! Parameters below have OG301 in place of OSL, but are otherwise the same as in the master lipid parameter file.
OG301  PL     OG301  CTL1       1.20    1    180.0 ! phosphate, new NA, 4/98, adm jr., PIP
OG301  PL     OG301  CTL1       0.10    2    180.0 ! phosphate, new NA, 4/98, adm jr., PIP
OG301  PL     OG301  CTL1       0.10    3    180.0 ! phosphate, new NA, 4/98, adm jr., PIP
O2L    PL     OG301  CTL2       0.10    3      0.0 ! phosphate, new NA, 4/98, adm jr.
O2L    PL     OG301  CTL1       0.10    3      0.0 ! phosphate, new NA, 4/98, adm jr., PIP
OSLP   CTL2   CTL1   OG301      0.000   4      0.0 ! Fit to QM, theta2, 07/08 jbk
OSLP   CTL2   CTL1   OG301      0.607   3    180.0 ! Fit to QM, theta2, 07/08 jbk
OSLP   CTL2   CTL1   OG301      0.254   2     60.0 ! Fit to QM, theta2, 07/08 jbk
OSLP   CTL2   CTL1   OG301      2.016   1    180.0 ! Fit to QM, theta2, 07/08 jbk
CTL2   CTL1   CTL2   OG301      0.000   3      0.0 ! glycerol, theta3
CTL2   CTL2   CTL2   OG301      0.000   3      0.0 ! glycerol, theta3
!alkane CCCC dihedrals based on pentane, heptane and hexane vdz/vqz/ccsd(t) QM data  
HAL2   CTL2   OG301 CTL2        0.2840  3      0.0 ! diethylether, alex
HAL2   CTL2   OG301 CTL1        0.2840  3      0.0 ! 
HAL1   CTL1   OG301 CTL2        0.2840  3      0.0 ! 

HBOND CUTHB 0.5  ! If you want to do hbond analysis (only), then use
                 ! READ PARAM APPEND CARD
                 ! to append hbond parameters from the file: par_hbond.inp

END

return
