# Supplementary material for: Solvent Channels and Electric Fields Guide Proton Delivery to the Active Site of Heme Peroxidases
Source: Angew Chem Int Ed Engl. 2025 Sep 21;64(50):e202515743. doi: 10.1002/anie.202515743 (PMC12684355; doi:10.1002/anie.202515743)
Supplement: Supplementary file 7 — Supporting Information [file ANIE-64-e202515743-s009.zip › qmmm_si/Neutral_Arg38/tau1_m4/toppar/toppar_all36_lipid_model.str]

* CHARMM36 All-Hydrogen Lipid Force Field Toppar Stream File
* Collection of residues and patches for model compounds used
* in the optimization the lipid force field.
*

!Parent files that have to be read prior to streaming this file
!top_all36_lipid.rtf
!par_all36_lipid.prm

!Testcase
!test_all36_lipid_model.inp

read rtf card append
* c36 lipid model compounds
*
31  1

RESI MAS          0.00 ! methylacetate
GROUP                  !
ATOM C1   CTL3   -0.31 !           H22
ATOM C    CL      0.90 !           |
ATOM OM   OSL    -0.49 !       H21-C2-H23
ATOM C2   CTL3   -0.01 !             \
ATOM O    OBL    -0.63 !             OM
ATOM H11  HAL3    0.09 !            /
ATOM H12  HAL3    0.09 !         O=C
ATOM H13  HAL3    0.09 !           |
ATOM H21  HAL3    0.09 !       H11-C1-H13
ATOM H22  HAL3    0.09 !           |
ATOM H23  HAL3    0.09 !           H12
 
BOND C1   C       C    OM      OM    C2
DOUBLE C    O
BOND C1   H11     C1   H12     C1   H13
BOND C2   H21     C2   H22     C2   H23
IMPR C OM C1 O
! internal coordinates from experiment for heavy atoms
IC C1   C    OM   C2   1.520     109.0     180.0     114.8     1.437
IC O    C    OM   C2   1.200     125.9       0.0     114.8     1.437
IC H11  C1   C    OM   1.1       108.9     180.0     109.0     1.334
IC H12  C1   C    OM   1.1       109.75     60.4     109.0     1.334
IC H13  C1   C    OM   1.1       109.75    -60.4     109.0     1.334
IC H21  C2   OM   C    1.0788    109.94    180.0     114.8     1.334
IC H22  C2   OM   C    1.0802    110.50     60.5     114.8     1.334
IC H23  C2   OM   C    1.0802    110.50    -60.5     114.8     1.334

RESI ETAC         0.00 ! Ethylacetate
                       !            H213
GROUP                  !             |
ATOM C1   CTL3   -0.31 !        H211-C21-H212
ATOM C    CL      0.90 !             /
ATOM OM   OSL    -0.49 !        H22-C2-H23
ATOM C2   CTL2    0.08 !             \
ATOM O    OBL    -0.63 !             OM
ATOM H11  HAL3    0.09 !            /
ATOM H12  HAL3    0.09 !         O=C
ATOM H13  HAL3    0.09 !            \
ATOM H22  HAL2    0.09 !         H11-C1-H13
ATOM H23  HAL2    0.09 !             |
GROUP                  !             H12
ATOM C21  CTL3   -0.27 
ATOM H211 HAL3    0.09
ATOM H212 HAL3    0.09
ATOM H213 HAL3    0.09
BOND C1   C       C    OM      OM    C2
DOUBLE C    O
BOND C1   H11     C1   H12     C1   H13
BOND C2   C21     C2   H22     C2   H23
BOND C21  H211    C21  H212    C21  H213
IMPR C OM C1 O 
! internal coordinates from experiment for heavy atoms
IC C1   C    OM   C2   1.520     109.0     180.0     114.8     1.437
IC O    C    OM   C2   1.200     125.9       0.0     114.8     1.437
IC H11  C1   C    OM   1.1       108.9     180.0     109.0     1.334
IC H12  C1   C    OM   1.1       109.75     60.4     109.0     1.334
IC H13  C1   C    OM   1.1       109.75    -60.4     109.0     1.334
IC C21  C2   OM   C    1.520     109.94    180.0     114.8     1.334
IC H22  C2   OM   C    1.0802    110.50     60.5     114.8     1.334
IC H23  C2   OM   C    1.0802    110.50    -60.5     114.8     1.334
IC H211 C21  C2   OM   1.1       108.90    180.0     116.7     1.437
IC H212 C21  C2   OM   1.1       108.90     60.0     116.7     1.437
IC H213 C21  C2   OM   1.1       108.90    -60.0     116.7     1.437

RESI MPRO         0.00 ! Methylpropionate
GROUP                  !
ATOM C1   CTL2   -0.22 !           H22
ATOM C    CL      0.90 !           |
ATOM OM   OSL    -0.49 !       H21-C2-H23
ATOM C2   CTL3   -0.01 !             \
ATOM O    OBL    -0.63 !             OM
ATOM H12  HAL2    0.09 !            /
ATOM H13  HAL2    0.09 !         O=C
ATOM H21  HAL3    0.09 !            \
ATOM H22  HAL3    0.09 !         H12-C1-H13
ATOM H23  HAL3    0.09 !            /
GROUP                  !     H112-C11-H111
ATOM C11  CTL3   -0.27 !           |
ATOM H111 HAL3    0.09 !          H113
ATOM H112 HAL3    0.09 !
ATOM H113 HAL3    0.09 ! 
BOND C1   C       C    OM      C    O      OM    C2
BOND C1   C11     C1   H12     C1   H13
BOND C11  H111    C11  H112    C11  H113
BOND C2   H21     C2   H22     C2   H23
IMPR C OM C1 O
! internal coordinates from experiment for heavy atoms
IC C1   C    OM   C2   1.520     109.0     180.0     114.8     1.437
IC O    C    OM   C2   1.200     125.9       0.0     114.8     1.437
IC C11  C1   C    OM   1.520     108.9     180.0     109.0     1.334
IC H12  C1   C    OM   1.1       109.75     60.4     109.0     1.334
IC H13  C1   C    OM   1.1       109.75    -60.4     109.0     1.334
IC H21  C2   OM   C    1.0788    109.94    180.0     114.8     1.334
IC H22  C2   OM   C    1.0802    110.50     60.5     114.8     1.334
IC H23  C2   OM   C    1.0802    110.50    -60.5     114.8     1.334
IC H111 C11  C1   C    1.1       109.75    180.0     109.0     1.520
IC H112 C11  C1   C    1.1       109.75     60.4     109.0     1.520
IC H113 C11  C1   C    1.1       109.75    -60.4     109.0     1.520
 
RESI ACEH         0.00 ! acetic acid
                       ! atoms in proper order for molvib input
GROUP                  !
ATOM C2   CTL3   -0.30 !
ATOM C1   CL      0.75 !   H21      O2
ATOM H21  HAL3    0.09 !      \    //
ATOM H22  HAL3    0.09 !  H22-C2--C1
ATOM H23  HAL3    0.09 !      /     \
ATOM O2   OBL    -0.55 !   H23       O1-HO1
ATOM O1   OHL    -0.61 !
ATOM HO1  HOL     0.44 !
BOND C1 O1  O1 HO1  C1 C2  C2 H21  C2 H22  C2 H23
DOUBLE C1 O2
IMPR C1 O1 C2 O2
IC O2   C1   C2   H21   0.0000  0.0000   0.0000  0.0000  0.0000
IC HO1  O1   C1   O2    0.0000  0.0000   0.0000  0.0000  0.0000
IC HO1  O1   C1   C2    0.0000  0.0000 180.0000  0.0000  0.0000
IC O1   C1   C2   H21   0.0000  0.0000 180.0000  0.0000  0.0000
IC O1   C1   C2   H22   0.0000  0.0000  60.0000  0.0000  0.0000
IC O1   C1   C2   H23   0.0000  0.0000 -60.0000  0.0000  0.0000

RESI DMP         -1.00 ! Dimethylphosphate
GROUP                  !
ATOM P1   PL      1.50 !
ATOM O3   O2L    -0.78 !
ATOM O4   O2L    -0.78 !           H11
ATOM O1   OSLP   -0.57 !            |
ATOM O2   OSLP   -0.57 !       H13- C1-H12
                       !             \
ATOM C1   CTL3   -0.17 !     (-) O3   O1
ATOM H11  HAL3    0.09 !          \ /
ATOM H12  HAL3    0.09 !           P1 (+)
ATOM H13  HAL3    0.09 !          /  \
                       !     (-) O4   O2
ATOM C2   CTL3   -0.17 !             /
ATOM H21  HAL3    0.09 !        H23-C2-H22
ATOM H22  HAL3    0.09 !            |
ATOM H23  HAL3    0.09 !           H21
                       !
BOND P1   O1     P1   O2    P1   O3    P1   O4    O1   C1    O2   C2
BOND C1   H11    C1   H12   C1   H13   C2   H21   C2   H22   C2   H23

! IC FOR THE g,g conformation (3-21G* opt. geometry)
IC O3   P1   O1   C1   1.4723    107.31    000.0     117.79    1.4356
IC O4   P1   O2   C2   1.4722    000.0     000.0     117.79    1.4357
IC O1   P1   O2   C2   1.6343    000.0      73.8     117.79    1.4357
IC O2   P1   O1   C1   1.6344    000.0      73.7     117.79    1.4356
IC H11  C1   O1   P1   1.0827    107.8     174.8     117.79    1.6343
IC H12  C1   O1   P1   1.0800    110.4      54.1     117.79    1.6343
IC H13  C1   O1   P1   1.0848    110.7     294.3     117.79    1.6343
IC H21  C2   O2   P1   1.0827    107.9     174.7     117.79    1.6344
IC H22  C2   O2   P1   1.0800    110.4      54.1     117.79    1.6344
IC H23  C2   O2   P1   1.0848    110.7     294.2     117.79    1.6344

RESI MP_1        -1.00 ! Methylphosphate, anionic
GROUP                  !
! atom order for molvib
ATOM C1   CTL3   -0.17  !
ATOM O1   OSL    -0.62  !                 H11
ATOM P1   PL      1.50  !                  |
ATOM O2   OHL    -0.68  !            H13--C1--H12
ATOM O3   O2L    -0.82  !                  |
ATOM O4   O2L    -0.82  !                 O1
ATOM H11  HAL3    0.09  !                  |
ATOM H12  HAL3    0.09  !             O4==P1==O3 (-)
ATOM H13  HAL3    0.09  !                  |
ATOM H2   HOL     0.34  !                 O2
                        !                   \
                        !                    H2

BOND P1   O1     P1   O2    P1   O3    P1   O4    O1   C1
BOND C1   H11    C1   H12   C1   H13   O2   H2

IC O3   P1   O1   C1   0.0000    000.00    000.0     000.00    0.0000
IC O4   P1   O1   C1   0.0000    000.00    000.0     000.00    0.0000
IC O2   P1   O1   C1   0.0000    000.00    000.0     000.00    0.0000
IC H11  C1   O1   P1   0.0000    000.00    000.0     000.00    0.0000
IC H12  C1   O1   P1   0.0000    000.00    000.0     000.00    0.0000
IC H13  C1   O1   P1   0.0000    000.00    000.0     000.00    0.0000
IC H2   O2   P1   O1   0.0000    000.00    000.0     000.00    0.0000
 
RESI MP_2        -2.00 ! Methylphosphate, dianionic
GROUP                  !
ATOM P1   PL      1.10 !
ATOM O1   OSL    -0.40 !                 H11
ATOM O2   O2L    -0.90 !                  |
ATOM O3   O2L    -0.90 !            H13--C1--H12
ATOM O4   O2L    -0.90 !                  |
GROUP                  !                  O1
ATOM C1   CTL3   -0.27 !                  |
ATOM H11  HAL3    0.09 !          (-) O4--P1(+)--O3 (-)
ATOM H12  HAL3    0.09 !                  |
ATOM H13  HAL3    0.09 !                  O2 (-)
                       !
BOND P1   O1     P1   O2    P1   O3    P1   O4    O1   C1
BOND C1   H11    C1   H12   C1   H13

IC O3   P1   O1   C1   0.0000    000.00    000.0     000.00    0.0000
IC O4   P1   O1   C1   0.0000    000.00    000.0     000.00    0.0000
IC O2   P1   O1   C1   0.0000    000.00    000.0     000.00    0.0000
IC H11  C1   O1   P1   0.0000    000.00    000.0     000.00    0.0000
IC H12  C1   O1   P1   0.0000    000.00    000.0     000.00    0.0000
IC H13  C1   O1   P1   0.0000    000.00    000.0     000.00    0.0000
! dummy to analyze cetain angles
IC O3   P1   O4   O1   0.0         0.0       0.0       0.0     0.0
 
RESI MSO4        -1.00 ! Methylsulfate
GROUP                  !
ATOM S    SL      1.33 !           OS2(-1)
ATOM OS1  OSL    -0.28 !            |
ATOM OS2  O2L    -0.65 ! (-1) OS2--S(+2)--OS4 (-1)
ATOM OS3  O2L    -0.65 !            |
ATOM OS4  O2L    -0.65 !           OS1
ATOM C1   CTL3   -0.37 !             \
ATOM H11  HAL3    0.09 !         H11-C1-H13
ATOM H12  HAL3    0.09 !              |
ATOM H13  HAL3    0.09 !             H12
                       !
BOND  S  OS1  S  OS2  S  OS3  S  OS4  OS1  C1
BOND  C1 H11  C1 H12  C1 H13
ACCE  OS1
ACCE  OS2
ACCE  OS3
ACCE  OS4

IC OS4  S    OS2  OS1   0.0000  0.0000   60.0000  0.0000  0.0000
IC OS2  S    OS2  OS3   0.0000  0.0000  -60.0000  0.0000  0.0000
IC OS3  S    OS1  OS4   0.0000  0.0000   60.0000  0.0000  0.0000
IC OS1  S   OS3   OS2   0.0000  0.0000   60.0000  0.0000  0.0000
IC C1   OS1   S   OS2   0.0000  0.0000   60.0000  0.0000  0.0000
IC S    OS1  C1   OS3   0.0000  0.0000   60.0000  0.0000  0.0000
IC OS1  S    OS4  OS2   0.0000  0.0000  180.0000  0.0000  0.0000
IC OS1  S    OS2  OS3   0.0000  0.0000  180.0000  0.0000  0.0000
IC OS1  S    OS3  OS2   0.0000  0.0000  180.0000  0.0000  0.0000
IC OS4  S    OS2  OS1   0.0000  0.0000   60.0000  0.0000  0.0000
IC OS4  S    OS3  OS1   0.0000  0.0000   60.0000  0.0000  0.0000
IC OS3  S    OS2  OS1   0.0000  0.0000   60.0000  0.0000  0.0000
IC OS4  S    OS1  C1    0.0000  0.0000   60.0000  0.0000  0.0000
IC OS2  S    OS1  C1    0.0000  0.0000   60.0000  0.0000  0.0000
IC OS3  S    OS1  C1    0.0000  0.0000   60.0000  0.0000  0.0000

RESI BUTA         0.00 ! BUTANE
Group
Atom  h11 HAL3    0.09 !    H2
Atom  h12 HAL3    0.09 !     |
Atom  h13 HAL3    0.09 ! H1-C1-H3
Atom  c1  CTL3   -0.27 !     |
Group                  !     |
Atom  h21 HAL2    0.09 ! H4-C2-H5
Atom  h22 HAL2    0.09 !     |
Atom  c2  CTL2   -0.18 !     |
Group                  !     |
Atom  h31 HAL2    0.09 ! H6-C3-H7
Atom  h32 HAL2    0.09 !     |
atom  c3  CTL2   -0.18 !     |
Group                  !     |
atom  h41 HAL3    0.09 ! H8-C4-H10
atom  h42 HAL3    0.09 !     |
atom  h43 HAL3    0.09 !    H9
atom  c4  CTL3   -0.27 !
Bond h11 c1  h12 c1  h13 c1  c1 c2
Bond h21 c2  h22 c2  c2  c3
Bond h31 c3  h32 c3  c3  c4
Bond h41 c4  h42 c4  h43 c4
ic  c1  c2  c3  c4  0.00  0.00  180.0  0.00 0.00
ic  c2  c3  c4  h41 0.00  0.00  180.0  0.00 0.00
ic  c3  h41 *c4 h42 0.00  0.00  120.0  0.00 0.00
ic  c3  h41 *c4 h43 0.00  0.00 -120.0  0.00 0.00
ic  c3  c2  c1  h11 0.00  0.00  180.0  0.00 0.00
ic  c2  h11 *c1 h12 0.00  0.00  120.0  0.00 0.00
ic  c2  h11 *c1 h13 0.00  0.00 -120.0  0.00 0.00
ic  c1  c3  *c2 h21 0.00  0.00  120.0  0.00 0.00
ic  c1  c3  *c2 h22 0.00  0.00 -120.0  0.00 0.00
ic  c2  c4  *c3 h31 0.00  0.00  120.0  0.00 0.00
ic  c2  c4  *c3 h32 0.00  0.00 -120.0  0.00 0.00

RESI PENT         0.00 ! pentane
GROUP
ATOM  H11 HAL3    0.09 !    H12
ATOM  H12 HAL3    0.09 !     |
ATOM  H13 HAL3    0.09 ! H11-C1-H13
ATOM  C1  CTL3   -0.27 !     |
GROUP                  !     |
ATOM  H21 HAL2    0.09 ! H21-C2-H22
ATOM  H22 HAL2    0.09 !     |
ATOM  C2  CTL2   -0.18 !     |
GROUP                  !     |
ATOM  H31 HAL2    0.09 ! H31-C3-H32
ATOM  H32 HAL2    0.09 !     |
ATOM  C3  CTL2   -0.18 !     |
GROUP                  !     |
ATOM  H41 HAL2    0.09 ! H41-C4-H42
ATOM  H42 HAL2    0.09 !     |
ATOM  C4  CTL2   -0.18 !     |
GROUP                  !     |
ATOM  H51 HAL3    0.09 ! H51-C4-H52
ATOM  H52 HAL3    0.09 !     |
ATOM  H53 HAL3    0.09 !    H53
ATOM  C5  CTL3   -0.27 !
Bond h11 c1  h12 c1  h13 c1  c1 c2
Bond h21 c2  h22 c2  c2  c3
Bond h31 c3  h32 c3  c3  c4
Bond h41 c4  h42 c4  c4  c5
Bond h51 c5  h52 c5  c5  h53
ic  c1  c2  c3  c4  0.00  0.00  180.0   0.00 0.00
ic  c2  c3  c4  c5  0.00  0.00  180.0   0.00 0.00
ic  c3  c2  c1  h11 0.00  0.00  180.0   0.00 0.00
ic  h11 c2 *c1  h12 0.00  0.00  120.0   0.00 0.00
ic  h11 c2 *c1  h13 0.00  0.00  240.0   0.00 0.00
ic  c1  c3 *c2  h21 0.00  0.00  120.0   0.00 0.00
ic  c1  c3 *c2  h22 0.00  0.00  240.0   0.00 0.00
ic  c2  c4 *c3  h31 0.00  0.00  120.0   0.00 0.00
ic  c2  c4 *c3  h32 0.00  0.00  240.0   0.00 0.00
ic  c3  c5 *c4  h41 0.00  0.00  120.0   0.00 0.00
ic  c3  c5 *c4  h42 0.00  0.00  240.0   0.00 0.00
ic  c3  c4  c5  h51 0.00  0.00  180.0   0.00 0.00
ic  h51 c4 *c5  h52 0.00  0.00  120.0   0.00 0.00
ic  h51 c4 *c5  h53 0.00  0.00  240.0   0.00 0.00

RESI HEXA         0.00 ! hexane
Group
Atom  h11 HAL3    0.09 !    H2
Atom  h12 HAL3    0.09 !     |
Atom  h13 HAL3    0.09 ! H1-C1-H3
Atom  c1  CTL3   -0.27 !     |
Group                  !     |
Atom  h21 HAL2    0.09 ! H4-C2-H5
Atom  h22 HAL2    0.09 !     |
Atom  c2  CTL2   -0.18 !     |
Group                  !     |
Atom  h31 HAL2    0.09 ! H6-C3-H7
Atom  h32 HAL2    0.09 !     |
atom  c3  CTL2   -0.18 !     |
Group                  !     |
atom  h41 HAL2    0.09 ! H8-C4-H10
atom  h42 HAL2    0.09 !     |
atom  c4  CTL2   -0.18 !     |
Group                  !     |
atom  h51 HAL2    0.09 ! H51-C5-H152
atom  h52 HAL2    0.09 !     |
atom  c5  CTL2   -0.18 !     |
Group                  !     |
atom  h61 HAL3    0.09 ! H61-C4-H62
atom  h62 HAL3    0.09 !     |
atom  h63 HAL3    0.09 !    H63
atom  c6  CTL3   -0.27 !
Bond h11 c1  h12 c1  h13 c1  c1 c2
Bond h21 c2  h22 c2  c2  c3
Bond h31 c3  h32 c3  c3  c4
Bond h41 c4  h42 c4  c4  c5
Bond h51 c5  h52 c5  c5  c6
Bond h61 c6  h62 c6  c6  h63
ic  c1  c2  c3  c4  0.00  0.00  180.0   0.00 0.00
ic  c2  c3  c4  c5  0.00  0.00  180.0   0.00 0.00
ic  c3  c4  c5  c6  0.00  0.00  180.0   0.00 0.00
ic  c3  c2  c1  h11 0.00  0.00  180.0   0.00 0.00
ic  h11 c2 *c1  h12 0.00  0.00  120.0   0.00 0.00
ic  h11 c2 *c1  h13 0.00  0.00  240.0   0.00 0.00
ic  c1  c3 *c2  h21 0.00  0.00  120.0   0.00 0.00
ic  c1  c3 *c2  h22 0.00  0.00  240.0   0.00 0.00
ic  c2  c4 *c3  h31 0.00  0.00  120.0   0.00 0.00
ic  c2  c4 *c3  h32 0.00  0.00  240.0   0.00 0.00
ic  c3  c5 *c4  h41 0.00  0.00  120.0   0.00 0.00
ic  c3  c5 *c4  h42 0.00  0.00  240.0   0.00 0.00
ic  c4  c6 *c5  h51 0.00  0.00  120.0   0.00 0.00
ic  c4  c6 *c5  h52 0.00  0.00  240.0   0.00 0.00
ic  c4  c5  c6  h61 0.00  0.00  180.0   0.00 0.00
ic  h61 c5 *c6  h62 0.00  0.00  120.0   0.00 0.00
ic  h61 c5 *c6  h63 0.00  0.00  240.0   0.00 0.00

RESI HEPT         0.00 ! heptane
Group
Atom  h11 HAL3    0.09 !    H12
Atom  h12 HAL3    0.09 !     |
Atom  h13 HAL3    0.09 ! H11-C1-H13
Atom  c1  CTL3   -0.27 !     |
Group                  !     |
Atom  h21 HAL2    0.09 ! H21-C2-H22
Atom  h22 HAL2    0.09 !     |
Atom  c2  CTL2   -0.18 !     |
Group                  !     |
Atom  h31 HAL2    0.09 ! H31-C3-H32
Atom  h32 HAL2    0.09 !     |
atom  c3  CTL2   -0.18 !     |
Group                  !     |
atom  h41 HAL2    0.09 ! H41-C4-H42
atom  h42 HAL2    0.09 !     |
atom  c4  CTL2   -0.18 !     |
Group                  !     |
atom  h51 HAL2    0.09 ! H51-C5-H52
atom  h52 HAL2    0.09 !     |
atom  c5  CTL2   -0.18 !     |
Group                  !     |
atom  h61 HAL2    0.09 ! H61-C6-H62
atom  h62 HAL2    0.09 !     |
atom  c6  CTL2   -0.18 !     |
Group                  !     |
atom  h71 HAL3    0.09 ! H71-C7-H72
atom  h72 HAL3    0.09 !     |
atom  h73 HAL3    0.09 !    H73
atom  c7  CTL3   -0.27 !
Bond h11 c1  h12 c1  h13 c1  c1 c2
Bond h21 c2  h22 c2  c2  c3
Bond h31 c3  h32 c3  c3  c4
Bond h41 c4  h42 c4  c4  c5
Bond h51 c5  h52 c5  c5  c6
Bond h61 c6  h62 c6  c6  c7
Bond h71 c7  h72 c7  c7  h73
ic  c1  c2  c3  c4  0.00  0.00  180.0   0.00 0.00
ic  c2  c3  c4  c5  0.00  0.00  180.0   0.00 0.00
ic  c3  c4  c5  c6  0.00  0.00  180.0   0.00 0.00
ic  c4  c5  c6  c7  0.00  0.00  180.0   0.00 0.00
ic  c3  c2  c1  h11 0.00  0.00  180.0   0.00 0.00
ic  h11 c2 *c1  h12 0.00  0.00  120.0   0.00 0.00
ic  h11 c2 *c1  h13 0.00  0.00  240.0   0.00 0.00
ic  c1  c3 *c2  h21 0.00  0.00  120.0   0.00 0.00
ic  c1  c3 *c2  h22 0.00  0.00  240.0   0.00 0.00
ic  c2  c4 *c3  h31 0.00  0.00  120.0   0.00 0.00
ic  c2  c4 *c3  h32 0.00  0.00  240.0   0.00 0.00
ic  c3  c5 *c4  h41 0.00  0.00  120.0   0.00 0.00
ic  c3  c5 *c4  h42 0.00  0.00  240.0   0.00 0.00
ic  c4  c6 *c5  h51 0.00  0.00  120.0   0.00 0.00
ic  c4  c6 *c5  h52 0.00  0.00  240.0   0.00 0.00
ic  c5  c7 *c6  h61 0.00  0.00  120.0   0.00 0.00
ic  c5  c7 *c6  h62 0.00  0.00  240.0   0.00 0.00
ic  c5  c6  c7  h71 0.00  0.00  180.0   0.00 0.00
ic  h71 c6 *c7  h72 0.00  0.00  120.0   0.00 0.00
ic  h71 c6 *c7  h73 0.00  0.00  240.0   0.00 0.00

RESI ETHE       0.00 ! ethylene, yin/adm jr.
Group 
 Atom c1  cel2 -0.42 !
 Atom h11 hel2  0.21 !  H11     H21
 Atom h12 hel2  0.21 !    \     /
Group                !     C1=C2
 Atom c2  cel2 -0.42 !    /     \
 Atom h21 hel2  0.21 !  H12     H22
 Atom h22 hel2  0.21 !
Bond c1 h11  c1 h12
Double c1 c2
Bond c2 h21  c2 h22
IMPR c1 c2 h12 h11
IMPR c1 c2 h11 h12
IMPR c2 c1 h22 h21
IMPR c2 c1 h21 h22
ic h11 c1 c2  h21  0.00 0.00  180.0 0.0  0.0
ic h12 c2 *c1 h11  0.00 0.00  180.0 0.0  0.0
ic h22 c1 *c2 h21  0.00 0.00  180.0 0.0  0.0
ic c1  c2 h21 h22  0.00 0.00  180.0 0.0  0.0
patc firs none last none

RESI PRPE       0.00 ! propene, yin/adm jr.
Group
 Atom c1  cel2 -0.42 !
 Atom h11 hel2  0.21 ! H11     H21
 Atom h12 hel2  0.21 !   \     /
Group                !    C1=C2   H31
 Atom c2  cel1 -0.15 !   /     \  /
 Atom h21 HEL1  0.15 ! H12      C3
Group                !         /  \
 Atom c3  ctl3 -0.27 !       H33  H32
 Atom h31 HAL3  0.09 !
 Atom h32 HAL3  0.09 !
 Atom h33 HAL3  0.09 !
Bond c1 h11  c1 h12
Double c1 c2
Bond c2 h21
Bond c2 c3
bond c3 h31  c3 h32  c3 h33
ic h11 c1 c2  h21  0.00 0.00  180.0 0.0  0.0
ic h12 c2 *c1 h11  0.00 0.00  180.0 0.0  0.0
ic c3  c1 *c2 h21  0.00 0.00  180.0 0.0  0.0
ic h31 c3 c2  c1   0.00 0.00    0.0 0.0  0.0
ic h32 c3 c2  c1   0.00 0.00  120.0 0.0  0.0
ic h33 c3 c2  c1   0.00 0.00 -120.0 0.0  0.0
patc firs none last none

RESI BTE1       0.00 ! 1-Butene, yin/adm jr.
Group        
 Atom c1  cel2 -0.42 !
 Atom h11 hel2  0.21 ! H11     H21 H41
 Atom h12 hel2  0.21 !   \     /    |
Group                !    C1=C2    C4-H42
 Atom c2  cel1 -0.15 !   /     \  /  \
 Atom h21 HEL1  0.15 ! H12      C3    H43
Group                !         /  \
 Atom c3  ctl2 -0.18 !       H31  H32
 Atom h31 HAL2  0.09 !
 Atom h32 HAL2  0.09 !
Group
 Atom c4  ctl3 -0.27
 Atom h41 HAL3  0.09
 Atom h42 HAL3  0.09
 Atom h43 HAL3  0.09
BOND c1 h11  c1 h12
Double c1 c2
BOND c2 h21
BOND c2 c3
BOND c3 h31  c3 h32
BOND c3 c4
BOND c4 h41  c4 h42  c4 h43
ic  c1   c2 c3  c4   0.00 0.00    0.0 0.00 0.00
ic  h11  c1 c2  c3   0.00 0.00  180.0 0.00 0.00
ic  h12  c1 c2  c3   0.00 0.00    0.0 0.00 0.00
ic  h21  c1 *c2 c3   0.00 0.00  180.0 0.00 0.00
ic  h31  c2 *c3 c4   0.00 0.00  120.0 0.00 0.00
ic  h32  c2 *c3 c4   0.00 0.00 -120.0 0.00 0.00
ic  h41  c4 c3  c2   0.00 0.00  180.0 0.00 0.00
ic  h42  c4 c3  c2   0.00 0.00   60.0 0.00 0.00
ic  h43  c4 c3  c2   0.00 0.00  -60.0 0.00 0.00
patc firs none last none

RESI BTE2       0.00 ! 2-Butene, yin/adm jr.
Group
 Atom c1  ctl3 -0.27 !  H12 H13
 Atom h11 HAL3  0.09 !    \ |
 Atom h12 HAL3  0.09 ! H13-C1      H31
 Atom h13 HAL3  0.09 !       \     /
Group                !        C2=C3
 Atom c2  cel1 -0.15 !       /     \
 Atom h21 HEL1  0.15 !     H21      C4-H41
Group                !              | \
 Atom c3  cel1 -0.15 !            H43 H42
 Atom h31 HEL1  0.15 !
Group
 Atom c4  ctl3 -0.27
 Atom h41 HAL3  0.09
 Atom h42 HAL3  0.09
 Atom h43 HAL3  0.09
BOND c1 h11  c1 h12  c1 h13
BOND c1 c2
BOND c2 h21
DOUBLE c2 c3
BOND c3 h31
BOND c3 c4
BOND c4 h41  c4 h42  c4 h43
ic  c1   c2 c3  c4   0.00 0.00  180.0 0.00 0.00
ic  h11  c1 c2  c3   0.00 0.00    0.0 0.00 0.00
ic  h12  c1 c2  c3   0.00 0.00  120.0 0.00 0.00
ic  h13  c1 c2  c3   0.00 0.00 -120.0 0.00 0.00
ic  h21  c1 *c2 c3   0.00 0.00  180.0 0.00 0.00
ic  h31  c4 *c3 c2   0.00 0.00  120.0 0.00 0.00
ic  h41  c4 c3  c2   0.00 0.00    0.0 0.00 0.00
ic  h42  c4 c3  c2   0.00 0.00  120.0 0.00 0.00
ic  h43  c4 c3  c2   0.00 0.00 -120.0 0.00 0.00
patc firs none last none

RESI 2PTE       0.00 ! 2-pentene, adm jr.
Group
 Atom c1  ctl3 -0.27 !  H12 H11
 Atom h11 HAL3  0.09 !    \ |
 Atom h12 HAL3  0.09 ! H13-C1      H31
 Atom h13 HAL3  0.09 !       \     /
Group                !        C2=C3       H51
 Atom c2  cel1 -0.15 !       /     \      /
 Atom h21 HEL1  0.15 !     H21      C4--C5-H52
Group                !             / \    \
 Atom c3  cel1 -0.15 !           H41 H42  H53 
 Atom h31 HEL1  0.15 !
Group
 Atom c4  ctl2 -0.18
 Atom h41 HAL2  0.09
 Atom h42 HAL2  0.09
Group 
 Atom c5  ctl3 -0.27
 Atom h51 HAL3  0.09
 Atom h52 HAL3  0.09
 Atom h53 HAL3  0.09

BOND c1 h11  c1 h12  c1 h13
BOND c1 c2
BOND c2 h21
DOUBLE c2 c3
BOND c3 h31
BOND c3 c4
BOND c4 h41  c4 h42  c4 c5
BOND c5 H51  c5 h52  c5 h53

ic  C1   C2   C3    C4     0.0000    0.00    0.00    0.00   0.0000  !cis double bond
ic  H11  C2   *C1   H12    0.0000    0.00  120.00    0.00   0.0000
ic  H11  C2   *C1   H13    0.0000    0.00 -120.00    0.00   0.0000
ic  H11  C1   C2    C3     0.0000    0.00  180.00    0.00   0.0000
ic  C3   C1   *C2   H21    0.0000    0.00  180.00    0.00   0.0000
ic  C4   C2   *C3   H31    0.0000    0.00  180.00    0.00   0.0000
ic  C2   C3   C4    C5     0.0000    0.00  180.00    0.00   0.0000
ic  C5   C3   *C4   H41    0.0000    0.00  120.00    0.00   0.0000
ic  H41  C3   *C4   H42    0.0000    0.00 -120.00    0.00   0.0000
ic  C3   C4   C5    H51    0.0000    0.00  180.00    0.00   0.0000
ic  H51  C4   *C5   H52    0.0000    0.00  120.00    0.00   0.0000
ic  H51  C4   *C5   H53    0.0000    0.00 -120.00    0.00   0.0000
patc firs none last none

RESI DIPE       0.00 ! 1,4-dipentene, adm jr.
Group        
 Atom c1  cel2 -0.42 !
 Atom h11 hel2  0.21 ! H11     H21 H41  H51
 Atom h12 hel2  0.21 !   \     /    |   /
Group                !    C1=C2    C4=C5
 Atom c2  cel1 -0.15 !   /     \  /     \
 Atom h21 HEL1  0.15 ! H12      C3      H52
Group                !         /  \
 Atom c3  ctl2 -0.18 !       H31  H32
 Atom h31 HAL2  0.09 !
 Atom h32 HAL2  0.09 !
Group
 Atom c4  cel1 -0.15
 Atom h41 hel1  0.15
Group
 Atom c5  cel2 -0.42
 Atom h51 hel2  0.21
 Atom h52 hel2  0.21
BOND c1 h11  c1 h12
Double c1 c2
BOND c2 h21
BOND c2 c3
BOND c3 h31  c3 h32
BOND c3 c4
BOND c4 h41  
Double c4 c5
BOND c5 h51  c5 h52
IC H11  C1   C2   H21    0.0000    0.00    0.00    0.00   0.0000
IC H11  C2   *C1  H12    0.0000    0.00  180.00    0.00   0.0000
IC H11  C1   C2   C3     0.0000    0.00  180.00    0.00   0.0000
IC C1   C2   C3   C4     0.0000    0.00  180.00    0.00   0.0000
IC C4   C2   *C3  H31    0.0000    0.00  120.00    0.00   0.0000
IC H31  C2   *C3  H32    0.0000    0.00 -120.00    0.00   0.0000
IC C2   C3   C4   C5     0.0000    0.00  180.00    0.00   0.0000
IC C5   C3   *C4  H41    0.0000    0.00  180.00    0.00   0.0000
IC C3   C4   C5   H51    0.0000    0.00  180.00    0.00   0.0000
IC H51  C4   *C5  H52    0.0000    0.00  180.00    0.00   0.0000
patc firs none last none

RESI DIHE       0.00 ! 2,5-diheptene, adm jr.
Group        
 Atom c1  ctl3 -0.27 !
 Atom h11 hal3  0.09 !
 Atom h12 hal3  0.09 !
 Atom h13 hal3  0.09 !
Group
 Atom c2  cel1 -0.15 !    H21     H31 H51  H61
 Atom h21 hel1  0.15 !      \     /    |   /
Group                !       C2=C3    C5=C6
 Atom c3  cel1 -0.15 !      /     \  /     \
 Atom h31 HEL1  0.15 ! H11-C1      C4       C7-H71
Group                !    / \     /  \     / \
 Atom c4  ctl2 -0.18 !  H12 H13 H41  H42 H73 H72
 Atom h41 HAL2  0.09 !
 Atom h42 HAL2  0.09 !
Group
 Atom c5  cel1 -0.15
 Atom h51 hel1  0.15
Group
 Atom c6  cel1 -0.15
 Atom h61 hel1  0.15
Group
 Atom c7  ctl3 -0.27
 Atom h71 hal3  0.09
 Atom h72 hal3  0.09
 Atom h73 hal3  0.09

BOND c1 h11  c1 h12  c1 h13
BOND c1 c2   c2 h21
Double c2 c3
BOND c3 h31 
BOND c3 c4   c4 h41  c4 h42
BOND c4 c5   c5 h51
Double c5 c6
BOND c6 h61
BOND c6 c7   c7 h71  c7 h72  c7 h73
IC H11  C1   C2   H21    0.0000    0.00    0.00    0.00   0.0000
IC H11  C2   *C1  H12    0.0000    0.00  120.00    0.00   0.0000
IC H11  C2   *C1  H13    0.0000    0.00 -120.00    0.00   0.0000
IC H11  C1   C2   C3     0.0000    0.00  180.00    0.00   0.0000
IC C3   C1   *C2  H21    0.0000    0.00  180.00    0.00   0.0000
IC C1   C2   C3   C4     0.0000    0.00    0.00    0.00   0.0000
IC C4   C2   *C3  H31    0.0000    0.00  180.00    0.00   0.0000
IC C2   C3   C4   C5     0.0000    0.00  180.00    0.00   0.0000
IC C5   C3   *C4  H41    0.0000    0.00  120.00    0.00   0.0000
IC C5   C3   *C4  H42    0.0000    0.00 -120.00    0.00   0.0000
IC C3   C4   C5   C6     0.0000    0.00  180.00    0.00   0.0000
IC C6   C4   *C5  H51    0.0000    0.00  180.00    0.00   0.0000
IC C4   C5   C6   C7     0.0000    0.00    0.00    0.00   0.0000
IC C7   C5   *C6  H61    0.0000    0.00  180.00    0.00   0.0000
IC C5   C6   C7   H71    0.0000    0.00  180.00    0.00   0.0000
IC H71  C6   *C7  H72    0.0000    0.00  120.00    0.00   0.0000
IC H71  C6   *C7  H73    0.0000    0.00 -120.00    0.00   0.0000
patc firs none last none

RESI 2HEX       0.00 ! 2-hexene, yin/adm jr.
Group
 Atom c1  ctl3 -0.27 !  H12 H13
 Atom h11 HAL3  0.09 !    \ |
 Atom h12 HAL3  0.09 ! H13-C1    H31 H51 H52
 Atom h13 HAL3  0.09 !       \    /    \ /
Group                !        C2=C3    C5    H61
 Atom c2  cel1 -0.15 !       /     \  /  \  /
 Atom h21 HEL1  0.15 !     H21      C4    C6-H62
Group                !             / \      \
 Atom c3  cel1 -0.15 !           H41 H42     H63
 Atom h31 HEL1  0.15 !
Group
 Atom c4  ctl2 -0.18
 Atom h41 HAL2  0.09
 Atom h42 HAL2  0.09
Group
 Atom c5  ctl2 -0.18
 Atom h51 HAL2  0.09
 Atom h52 HAL2  0.09
Group
 Atom c6  ctl3 -0.27
 Atom h61 HAL3  0.09
 Atom h62 HAL3  0.09
 Atom h63 HAL3  0.09

BOND c1 h11  c1 h12  c1 h13
BOND c1 c2
BOND c2 h21
DOUBLE c2 c3
BOND c3 h31
BOND c3 c4
BOND c4 h41  c4 h42
BOND c4 c5   c5 h51  c5 h52
BOND c5 c6   c6 h61  c6 h62  c6 h63

ic  C1   C2   C3    C4     0.0000    0.00    0.00    0.00   0.0000  !cis double bond
ic  C3   C2   C1    H11    0.0000    0.00  180.00    0.00   0.0000
ic  H11  C2   *C1   H12    0.0000    0.00  120.00    0.00   0.0000
ic  H11  C2   *C1   H13    0.0000    0.00 -120.00    0.00   0.0000
ic  H11  C1   C2    C3     0.0000    0.00  180.00    0.00   0.0000
ic  C3   C1   *C2   H21    0.0000    0.00  180.00    0.00   0.0000
ic  C4   C2   *C3   H31    0.0000    0.00  180.00    0.00   0.0000
ic  C2   C3   C4    C5     0.0000    0.00  180.00    0.00   0.0000
ic  C3   C4    C5   C6     0.0000    0.00  180.00    0.00   0.0000
ic  C5   C3   *C4   H41    0.0000    0.00  120.00    0.00   0.0000
ic  H41  C3   *C4   H42    0.0000    0.00 -120.00    0.00   0.0000
ic  C6   C4   *C5   H51    0.0000    0.00  120.00    0.00   0.0000
ic  H51  C4   *C5   H52    0.0000    0.00 -120.00    0.00   0.0000
ic  C4   C5   C6    H61    0.0000    0.00  180.00    0.00   0.0000
ic  H61  C5   *C6   H62    0.0000    0.00  120.00    0.00   0.0000
ic  H61  C5   *C6   H63    0.0000    0.00 -120.00    0.00   0.0000
patc firs none last none

RESI 3HEX       0.00 ! 3-hexene, adm jr.
Group
 Atom c1  ctl3 -0.27 ! H12 H21 H31    H41   H61
 Atom h11 HAL3  0.09 !    \ |   \     /     /
 Atom h12 HAL3  0.09 ! H13-C1    C3=C4    C6-H62
 Atom h13 HAL3  0.09 !       \  /     \  /  \
Group                !        C2       C5    H63
 Atom c2  ctl2 -0.18 !       /  \     /  \
 Atom h21 HAL2  0.09 !     H21  H22  H51 H52
 Atom h22 HAL2  0.09
Group               
 Atom c3  cel1 -0.15
 Atom h31 HEL1  0.15
Group               
 Atom c4  cel1 -0.15
 Atom h41 HEL1  0.15
Group
 Atom c5  ctl2 -0.18
 Atom h51 HAL2  0.09
 Atom h52 HAL2  0.09
Group
 Atom c6  ctl3 -0.27
 Atom h61 HAL3  0.09
 Atom h62 HAL3  0.09
 Atom h63 HAL3  0.09

BOND c1 h11  c1 h12  c1 h13  c1 c2
BOND c2 h21  c2 h22  c2 c3
BOND c3 h31
DOUBLE c3 c4
BOND c4 h41  c4 c5
BOND c5 H51  c5 h52  c5 c6
BOND c6 H61  c6 h62  c6 h63

ic  C1   C2   C3    C4     0.0000    0.00  180.00    0.00   0.0000  
ic  C2   C3   C4    C5     0.0000    0.00    0.00    0.00   0.0000  !cis double bond
ic  C3   C4   C5    C6     0.0000    0.00  180.00    0.00   0.0000
ic  H11  C1   C2    C3     0.0000    0.00  180.00    0.00   0.0000
ic  H11  C2   *C1   H12    0.0000    0.00  120.00    0.00   0.0000
ic  H11  C2   *C1   H13    0.0000    0.00 -120.00    0.00   0.0000
ic  C3   C1   *C2   H21    0.0000    0.00  120.00    0.00   0.0000
ic  H21  C1   *C2   H22    0.0000    0.00 -120.00    0.00   0.0000
ic  C4   C2   *C3   H31    0.0000    0.00  180.00    0.00   0.0000
ic  C5   C3   *C4   H41    0.0000    0.00  180.00    0.00   0.0000
ic  C6   C4   *C5   H51    0.0000    0.00  120.00    0.00   0.0000
ic  H51  C4   *C5   H52    0.0000    0.00 -120.00    0.00   0.0000
ic  C4   C5   C6    H61    0.0000    0.00  180.00    0.00   0.0000
ic  H61  C5   *C6   H62    0.0000    0.00  120.00    0.00   0.0000
ic  H61  C5   *C6   H63    0.0000    0.00 -120.00    0.00   0.0000
patc firs none last none

RESI NC4          1.00 ! tetramethylammonium
GROUP                  ! 
ATOM N    NTL    -0.60 !                H32
ATOM C1   CTL5   -0.35 !                 |
ATOM C2   CTL5   -0.35 !            H31-C3-H33
ATOM C3   CTL5   -0.35 !         H23     |      H41
ATOM C4   CTL5   -0.35 !         |       |      |
ATOM H11  HL      0.25 !     H22-C2------N------C4-H42    (+)
ATOM H12  HL      0.25 !         |       |      |
ATOM H13  HL      0.25 !         H21     |      H43
ATOM H21  HL      0.25 !            H11-C1-H13
ATOM H22  HL      0.25 !                 |
ATOM H23  HL      0.25 !                 H12
ATOM H31  HL      0.25
ATOM H32  HL      0.25
ATOM H33  HL      0.25
ATOM H41  HL      0.25
ATOM H42  HL      0.25
ATOM H43  HL      0.25
BOND N C1 N C2 N C3 N C4
BOND C1 H11 C1 H12 C1 H13
BOND C2 H21 C2 H22 C2 H23
BOND C3 H31 C3 H32 C3 H33
BOND C4 H41 C4 H42 C4 H43
! internal are wrong
IC C2   N    C1   H11   0.0000  0.0000  180.0000  0.0000  0.0000
IC C2   N    C1   H12   0.0000  0.0000  -60.0000  0.0000  0.0000
IC C2   N    C1   H13   0.0000  0.0000   60.0000  0.0000  0.0000
IC C2   C1   *N   C3    0.0000  0.0000  120.0000  0.0000  0.0000
IC C2   C1   *N   C4    0.0000  0.0000 -120.0000  0.0000  0.0000
IC C3   N    C2   H21   0.0000  0.0000    0.0000  0.0000  0.0000
IC C3   N    C2   H22   0.0000  0.0000 -120.0000  0.0000  0.0000
IC C3   N    C2   H23   0.0000  0.0000  120.0000  0.0000  0.0000
IC C4   N    C3   H31   0.0000  0.0000    0.0000  0.0000  0.0000
IC C4   N    C3   H32   0.0000  0.0000 -120.0000  0.0000  0.0000
IC C4   N    C3   H33   0.0000  0.0000  120.0000  0.0000  0.0000
IC C1   N    C4   H41   0.0000  0.0000    0.0000  0.0000  0.0000
IC C1   N    C4   H42   0.0000  0.0000 -120.0000  0.0000  0.0000
IC C1   N    C4   H43   0.0000  0.0000  120.0000  0.0000  0.0000
 
RESI NC5          1.00 ! tetramethylammonium ethyl analog 
GROUP
ATOM N    NTL    -0.60 !
ATOM C1   CTL2   -0.10 !                 |
ATOM C2   CTL5   -0.35 !               -C3-
ATOM C3   CTL5   -0.35 !                 |
ATOM C4   CTL5   -0.35 !            |    |   |
ATOM H11  HL      0.25 !           -C2---N---C4-     (+)
ATOM H12  HL      0.25 !            |    |   |
ATOM H21  HL      0.25 !                 |
ATOM H22  HL      0.25 !               -C1-
ATOM H23  HL      0.25 !                 |
ATOM H31  HL      0.25 !                 |
ATOM H32  HL      0.25 !               -C5-
ATOM H33  HL      0.25 !                 |
ATOM H41  HL      0.25
ATOM H42  HL      0.25
ATOM H43  HL      0.25
GROUP
ATOM C5   CTL3   -0.27
ATOM H51  HAL3    0.09
ATOM H52  HAL3    0.09
ATOM H53  HAL3    0.09
BOND N C1 N C2 N C3 N C4
BOND C1 H11 C1 H12 C1 C5
BOND C2 H21 C2 H22 C2 H23
BOND C3 H31 C3 H32 C3 H33
BOND C4 H41 C4 H42 C4 H43
BOND C5 H51 C5 H52 C5 H53
! ab-initio HF/6-31G* structure
IC C4    N     C1    C5     1.4967  107.80  180.00  115.98   1.5217
IC C5    C1    N     C2     1.5217  115.98  -61.05  111.12   1.4950
IC C5    C1    N     C3     1.5217  115.98   61.05  111.12   1.4950
IC C4    N     C1    H11    1.4967  107.80   57.27  105.76   1.0809
IC C4    N     C1    H12    1.4967  107.80  -57.27  105.76   1.0809
IC C1    N     C2    H21    1.5176  111.12 -174.50  108.75   1.0795
IC C1    N     C2    H22    1.5176  111.12   65.81  109.69   1.0773
IC C1    N     C2    H23    1.5176  111.12  -54.79  109.07   1.0797
IC C1    N     C3    H31    1.5176  111.12  174.50  108.75   1.0795
IC C1    N     C3    H32    1.5176  111.12  -65.81  109.69   1.0773
IC C1    N     C3    H33    1.5176  111.12   54.79  109.07   1.0797
IC C1    N     C4    H41    1.5176  107.80  180.00  109.11   1.0793
IC C1    N     C4    H42    1.5176  107.80   60.03  109.12   1.0793
IC C1    N     C4    H43    1.5176  107.80  -60.03  109.12   1.0793
IC N     C1    C5    H51    1.5176  115.98  180.00  107.05   1.0836
IC N     C1    C5    H52    1.5176  115.98   62.29  112.91   1.0820
IC N     C1    C5    H53    1.5176  115.98  -62.29  112.91   1.0820

RESI CHOL         1.00 ! choline
GROUP                  !
ATOM N    NTL    -0.60 !
ATOM C1   CTL2   -0.10 !                 |
ATOM C2   CTL5   -0.35 !               -C3-
ATOM C3   CTL5   -0.35 !                 |
ATOM C4   CTL5   -0.35 !            |    |   |
ATOM H11  HL      0.25 !           -C2---N---C4-     (+)
ATOM H12  HL      0.25 !            |    |   |
ATOM H21  HL      0.25 !                 |
ATOM H22  HL      0.25 !               -C1-
ATOM H23  HL      0.25 !                 |
ATOM H31  HL      0.25 !                 |
ATOM H32  HL      0.25 !                 |
ATOM H33  HL      0.25 !                 |
ATOM H41  HL      0.25 !                 |
ATOM H42  HL      0.25 !                 |
ATOM H43  HL      0.25 !                 |
GROUP                  !                 |
ATOM C5   CTL2    0.05 !                 |
ATOM H51  HAL2    0.09 !               -C5-
ATOM H52  HAL2    0.09 !                 |
ATOM OH1  OHL    -0.66 !                 OH1---HO1
ATOM HO1  HOL     0.43 !
BOND N C1 N C2 N C3 N C4
BOND C1 H11 C1 H12 C1 C5
BOND C2 H21 C2 H22 C2 H23
BOND C3 H31 C3 H32 C3 H33
BOND C4 H41 C4 H42 C4 H43
BOND C5 H51 C5 H52
BOND C5 OH1 OH1 HO1
! ab-initio HF/6-31G* geometry  of gauche conformer
IC C4    N     C1    C5     1.4964  107.76  161.60  116.58   1.5208
IC C5    C1    N     C2     1.5208  116.58  -80.13  111.04   1.5031
IC C5    C1    N     C3     1.5208  116.58   42.05  111.71   1.4945
IC N     C1    C5    OH1    1.5158  116.58   56.02  109.57   1.3947
IC C1    C5    OH1   HO1    1.5208  109.57  169.05  110.84   0.9491
IC C2    N     C1    H11    1.5031  111.04  158.76  106.72   1.0813
IC C3    N     C1    H12    1.4945  111.71  165.25  106.14   1.0802
IC C1    N     C2    H21    1.5158  111.04 -179.38  108.21   1.0796
IC C3    N     C2    H22    1.4945  109.20  -63.85  109.22   1.0746
IC C4    N     C2    H23    1.4964  108.15   57.69  108.56   1.0794
IC C1    N     C3    H31    1.5158  111.71  173.42  108.53   1.0794
IC C2    N     C3    H32    1.5031  109.20  177.22  109.23   1.0800
IC C4    N     C3    H33    1.4964  108.88  174.14  109.12   1.0773
IC C1    N     C4    H41    1.5158  107.76  175.04  109.01   1.0793
IC C2    N     C4    H42    1.5031  108.15  -64.86  109.05   1.0796
IC C3    N     C4    H43    1.4945  108.88   56.40  109.30   1.0794
IC N     C1    C5    H51    1.5158  116.58  176.61  105.66   1.0855
IC N     C1    C5    H52    1.5158  116.58  -67.32  110.89   1.0847
 
RESI ACHO         1.00 ! acetylcholine
GROUP                  !
ATOM N    NTL    -0.60 !
ATOM C1   CTL2   -0.10 !                 |
ATOM C2   CTL5   -0.35 !               -C3-
ATOM C3   CTL5   -0.35 !                 |
ATOM C4   CTL5   -0.35 !            |    |   |
ATOM H11  HL      0.25 !           -C2---N---C4-     (+)
ATOM H12  HL      0.25 !            |    |   |
ATOM H21  HL      0.25 !                 |
ATOM H22  HL      0.25 !               -C1-
ATOM H23  HL      0.25 !                 |
ATOM H31  HL      0.25 !                 |
ATOM H32  HL      0.25 !                 |
ATOM H33  HL      0.25 !                 |
ATOM H41  HL      0.25 !                 |
ATOM H42  HL      0.25 !                 |
ATOM H43  HL      0.25 !                 |
GROUP                  !                 |  
ATOM C5   CTL2    0.08 !               -C5- 
ATOM OM   OSL    -0.49 !                 |  
ATOM C    CL      0.90 !                OM
ATOM C7   CTL3   -0.31 !                /
ATOM O    OBL    -0.63 !            O==C
ATOM H51  HAL2    0.09 !               |
ATOM H52  HAL2    0.09 !             --C7--
ATOM H71  HAL3    0.09 !               |
ATOM H72  HAL3    0.09 !
ATOM H73  HAL3    0.09 !
BOND N C1   N C2   N C3   N C4
BOND C1 H11 C1 H12 C1 C5
BOND C2 H21 C2 H22 C2 H23
BOND C3 H31 C3 H32 C3 H33
BOND C4 H41 C4 H42 C4 H43
BOND C5 H51 C5 H52
BOND C7   C       C    OM      OM    C5
DOUBLE C   O
BOND C7   H71     C7   H72     C7   H73
IMPR C OM C7 O
IC C4    N     C1    C5     0.0000  000.00  161.60  000.00   0.0000
IC C5    C1    N     C2     0.0000  000.00  -80.13  000.00   0.0000
IC C5    C1    N     C3     0.0000  000.00   42.05  000.00   0.0000
IC C2    N     C1    H11    0.0000  000.00  158.76  000.00   0.0000
IC C3    N     C1    H12    0.0000  000.00  165.25  000.00   0.0000
IC C1    N     C2    H21    0.0000  000.00 -179.38  000.00   0.0000
IC C3    N     C2    H22    0.0000  000.00  -63.85  000.00   0.0000
IC C4    N     C2    H23    0.0000  000.00   57.69  000.00   0.0000
IC C1    N     C3    H31    0.0000  000.00  173.42  000.00   0.0000
IC C2    N     C3    H32    0.0000  000.00  177.22  000.00   0.0000
IC C4    N     C3    H33    0.0000  000.00  174.14  000.00   0.0000
IC C1    N     C4    H41    0.0000  000.00  175.04  000.00   0.0000
IC C2    N     C4    H42    0.0000  000.00  -64.86  000.00   0.0000
IC C3    N     C4    H43    0.0000  000.00   56.40  000.00   0.0000
IC N     C1    C5    H51    0.0000  000.00  180.00  000.00   0.0000
IC N     C1    C5    H52    0.0000  000.00  -60.0   000.00   0.0000
IC N     C1    C5    OM     0.0000  000.00   72.0   000.00   0.0000
IC C1    C5    OM    C      0.0000  000.00  166.9   000.00   0.0000
IC C7    C     OM    C5     0.0000  000.00   20.0   000.00   0.0000
IC O     C     OM    C5     0.0000  000.00 -160.0   000.00   0.0000
IC H71   C7    C     OM     0.0000  000.00  180.0   000.00   0.0000
IC H72   C7    C     OM     0.0000  000.00   60.4   000.00   0.0000
IC H73   C7    C     OM     0.0000  000.00  -60.4   000.00   0.0000
 
RESI PC           0.00 ! phosphatidylcholine
GROUP                  !
ATOM N    NTL    -0.60 !
ATOM C1   CTL2   -0.10 !                 |
ATOM C2   CTL5   -0.35 !               -C3-
ATOM C3   CTL5   -0.35 !                 |
ATOM C4   CTL5   -0.35 !            |    |   |
ATOM H11  HL      0.25 !           -C2---N---C4-     (+)
ATOM H12  HL      0.25 !            |    |   |
ATOM H21  HL      0.25 !                 |
ATOM H22  HL      0.25 !               -C1-
ATOM H23  HL      0.25 !                 |
ATOM H31  HL      0.25 !                 |
ATOM H32  HL      0.25 !                 |
ATOM H33  HL      0.25 !                 |
ATOM H41  HL      0.25 !                 |
ATOM H42  HL      0.25 !                 |
ATOM H43  HL      0.25 !                 |
GROUP                  !                 |
ATOM C5   CTL2   -0.08 !                 |
ATOM H51  HAL2    0.09 !          H52---C5---H51
ATOM H52  HAL2    0.09 !                 |
GROUP                  !                 |
ATOM P1   PL      1.50 !       (-) O3   O1
ATOM O3   O2L    -0.78 !             \ /
ATOM O4   O2L    -0.78 !              P1 (+)
ATOM O1   OSLP   -0.57 !             / \
ATOM O2   OSLP   -0.57 !       (-) O4   O2
GROUP                  !                 |
ATOM C6   CTL3   -0.17 !                 |
ATOM H61  HAL3    0.09 !            H63-C6-H62
ATOM H62  HAL3    0.09 !                 |
ATOM H63  HAL3    0.09 !                H61
                       !
BOND N C1 N C2 N C3 N C4
BOND C1 H11 C1 H12 C1 C5
BOND C2 H21 C2 H22 C2 H23
BOND C3 H31 C3 H32 C3 H33
BOND C4 H41 C4 H42 C4 H43
BOND C5 H51 C5 H52
BOND P1   O1     P1   O2    P1   O3    P1   O4    O1   C5    O2   C6
BOND C6   H61    C6   H62   C6   H63

IC C4    N     C1    C5     0.0000  000.00  112.00  000.00   0.0000
IC C5    C1    N     C2     0.0000  000.00 -121.00  000.00   0.0000
IC C5    C1    N     C3     0.0000  000.00    0.00  000.00   0.0000
IC C2    N     C1    H11    0.0000  000.00  120.00  000.00   0.0000
IC C3    N     C1    H12    0.0000  000.00  120.00  000.00   0.0000
IC C1    N     C2    H21    0.0000  000.00  180.00  000.00   0.0000
IC C3    N     C2    H22    0.0000  000.00  -60.00  000.00   0.0000
IC C4    N     C2    H23    0.0000  000.00   60.00  000.00   0.0000
IC C1    N     C3    H31    0.0000  000.00  180.00  000.00   0.0000
IC C2    N     C3    H32    0.0000  000.00  180.00  000.00   0.0000
IC C4    N     C3    H33    0.0000  000.00  180.00  000.00   0.0000
IC C1    N     C4    H41    0.0000  000.00  180.00  000.00   0.0000
IC C2    N     C4    H42    0.0000  000.00  -60.00  000.00   0.0000
IC C3    N     C4    H43    0.0000  000.00   60.00  000.00   0.0000
IC N     C1    C5    H51    0.0000  000.00 -150.00  000.00   0.0000
IC N     C1    C5    H52    0.0000  000.00  100.00  000.00   0.0000
IC N     C1    C5    O1     0.0000  000.00  -30.00  000.00   0.0000
IC C1    C5    O1    P1     0.0000  000.00  130.00  000.00   0.0000
IC C5    O1    P1    O2     0.0000  000.00 -160.0   000.00   0.0000
IC O3    P1    O1    C5     0.0000  000.00   80.00  000.00   0.0000
IC O4    P1    O1    C5     0.0000  000.00  -60.00  000.00   0.0000
IC O1    P1    O2    C6     0.0000  000.00  180.00  000.00   0.0000
IC H61   C6    O2    P1     0.0000  000.00    0.00  000.00   0.0000
IC H62   C6    O2    P1     0.0000  000.00  120.00  000.00   0.0000
IC H63   C6    O2    P1     0.0000  000.00 -120.00  000.00   0.0000
  
RESI GPC          0.00 ! glycerolphosphorylcholine
GROUP                  !
ATOM N    NTL    -0.60 !
ATOM C1   CTL2   -0.10 !             |
ATOM C2   CTL5   -0.35 !           -C3-
ATOM C3   CTL5   -0.35 !             |
ATOM C4   CTL5   -0.35 !        |    |   |
ATOM H11  HL      0.25 !       -C2---N---C4-     (+)
ATOM H12  HL      0.25 !        |    |   |
ATOM H21  HL      0.25 !             |
ATOM H22  HL      0.25 !           -C1-
ATOM H23  HL      0.25 !             |
ATOM H31  HL      0.25 !             |
ATOM H32  HL      0.25 !             |
ATOM H33  HL      0.25 !             |
ATOM H41  HL      0.25 !             |
ATOM H42  HL      0.25 !             |
ATOM H43  HL      0.25 !             |
GROUP                  !             |
ATOM C5   CTL2   -0.08 !             |
ATOM H51  HAL2    0.09 !       H51---C5---H52
ATOM H52  HAL2    0.09 !             |
ATOM P    PL      1.50 !    (-) O3   O1
ATOM O3   O2L    -0.78 !          \ /
ATOM O4   O2L    -0.78 !           P (+)
ATOM O1   OSLP   -0.57 !          / \
ATOM O2   OSLP   -0.57 !    (-) O4   O2
ATOM CG1  CTL2   -0.08 !             |
ATOM HG11 HAL2    0.09 !        HG11-CG1-HG12
ATOM HG12 HAL2    0.09 !             |
GROUP                  !             | 
ATOM CG2  CTL1    0.14 !             |
ATOM HG21 HAL1    0.09 !        HG21-CG2-OG2-HO2
ATOM OG2  OHL    -0.66 !             |
ATOM HO2  HOL     0.43 !             |       
GROUP                  !             |  
ATOM CG3  CTL2    0.05 !             |
ATOM HG31 HAL2    0.09 !        HG31-CG3-OG3-HO3
ATOM HG32 HAL2    0.09 !             |
ATOM OG3  OHL    -0.66 !             HG32
ATOM HO3  HOL     0.43 !
BOND CG1 O2   CG1 HG11  CG1 HG12
BOND CG2 CG1  CG2 HG21  CG2 OG2   OG2 HO2
BOND CG3 CG2  CG3 HG31  CG3 HG32  CG3 OG3  OG3 HO3
BOND N   C1   N   C2    N   C3    N   C4
BOND C1 H11 C1 H12 C1 C5
BOND C2 H21 C2 H22 C2 H23
BOND C3 H31 C3 H32 C3 H33
BOND C4 H41 C4 H42 C4 H43
BOND C5 H51 C5 H52
BOND P   O1   P   O2    P   O3    P   O4    O1   C5

! internal coordinates for analysis
! see H.Hauser,I.Pascher,R.H.Pearson,S.Sundell, BBA 650, 21-51 (1981)
!  glycerol backbone
IC O2   CG1  CG2  CG3   0.      0.        0.      0.      0. !  t1
IC O2   CG1  CG2  OG2   0.      0.        0.      0.      0. !  t2
IC CG1  CG2  CG3  OG3   0.      0.        0.      0.      0. !  t3
IC OG2  CG2  CG3  OG3   0.      0.        0.      0.      0. !  t3
!
!  zwitterionic headgroup
IC P    O2   CG1  CG2   0.      0.        0.      0.      0. !  a1
IC O1   P    O2   CG1   0.      0.        0.      0.      0. !  a2
IC O2   P    O1   C5    0.      0.        0.      0.      0. !  a3
IC C1   C5   O1   P     0.      0.        0.      0.      0. !  a4
IC N    C1   C5   O1    0.      0.        0.      0.      0. !  a5
IC C2   N    C1   C5    0.      0.        0.      0.      0. !  a6
IC C3   N    C1   C5    0.      0.        0.      0.      0. !  a6
IC C4   N    C1   C5    0.      0.        0.      0.      0. !  a6
IC O1   O2   *P   O3    0.      0.      120.      0.      0. 
IC O1   O2   *P   O4    0.      0.     -120.      0.      0. 
  
RESI TEA          1.00 ! tetra ethylammonium (TEA)
                       ! S. Crouzy, S. Berneche and B. Roux
                       ! calc F.E. solvation = -51 kcal/mol
                       ! versus experiment = -49 kcal/mol
                       !
                       !                 |
GROUP                  !               -C7-
ATOM N    NTL    -0.60 !                 |
ATOM C1   CTL2   -0.10 !                 |
ATOM C2   CTL2   -0.10 !               -C3-
ATOM C3   CTL2   -0.10 !                 |
ATOM C4   CTL2   -0.10 !        |   |    |   |   |
ATOM H11  HL      0.25 !       -C6--C2---N---C4--C8-   (+)
ATOM H12  HL      0.25 !        |   |    |   |   |
ATOM H21  HL      0.25 !                 |
ATOM H22  HL      0.25 !               -C1-
ATOM H31  HL      0.25 !                 |
ATOM H32  HL      0.25 !               -C5-
ATOM H41  HL      0.25 !                 |
ATOM H42  HL      0.25 !
!
! in the following methyl groups, the atom type HAL
! has been changed to HAL3. adm jr.
!
GROUP
ATOM C5   CTL3   -0.27
ATOM H51  HAL3    0.09
ATOM H52  HAL3    0.09
ATOM H53  HAL3    0.09
GROUP
ATOM C6   CTL3   -0.27
ATOM H61  HAL3    0.09
ATOM H62  HAL3    0.09
ATOM H63  HAL3    0.09
GROUP
ATOM C7   CTL3   -0.27
ATOM H71  HAL3    0.09
ATOM H72  HAL3    0.09
ATOM H73  HAL3    0.09
GROUP
ATOM C8   CTL3   -0.27
ATOM H81  HAL3    0.09
ATOM H82  HAL3    0.09
ATOM H83  HAL3    0.09
BOND N C1 N C2 N C3 N C4
BOND C1 H11 C1 H12 C1 C5
BOND C2 H21 C2 H22 C2 C6
BOND C3 H31 C3 H32 C3 C7
BOND C4 H41 C4 H42 C4 C8
BOND C5 H51 C5 H52 C5 H53
BOND C6 H61 C6 H62 C6 H63
BOND C7 H71 C7 H72 C7 H73
BOND C8 H81 C8 H82 C8 H83
 
! ab-initio HF/6-31G* structure
IC C4    N     C1    C5     1.4967  107.80  180.00  115.98   1.5217
IC C5    C1    N     C2     1.5217  115.98  -61.05  111.12   1.4950
IC C5    C1    N     C3     1.5217  115.98   61.05  111.12   1.4950
IC C4    N     C1    H11    1.4967  107.80   57.27  105.76   1.0809
IC C4    N     C1    H12    1.4967  107.80  -57.27  105.76   1.0809
IC C1    N     C2    H21    1.5176  111.12 -174.50  108.75   1.0795
IC C1    N     C2    H22    1.5176  111.12   65.81  109.69   1.0773
IC C1    N     C3    H31    1.5176  111.12  174.50  108.75   1.0795
IC C1    N     C3    H32    1.5176  111.12  -65.81  109.69   1.0773
IC C1    N     C4    H41    1.5176  107.80  180.00  109.11   1.0793
IC C1    N     C4    H42    1.5176  107.80   60.03  109.12   1.0793
IC N     C1    C5    H51    1.5176  115.98  180.00  107.05   1.0836
IC N     C1    C5    H52    1.5176  115.98   62.29  112.91   1.0820
IC N     C1    C5    H53    1.5176  115.98  -62.29  112.91   1.0820
IC C3    N     C2    C6     1.4967  107.80  180.00  115.98   1.5217
IC N     C1    C6    H61    1.5176  115.98  180.00  107.05   1.0836
IC N     C1    C6    H62    1.5176  115.98   62.29  112.91   1.0820
IC N     C1    C6    H63    1.5176  115.98  -62.29  112.91   1.0820
IC C2    N     C3    C7     1.4967  107.80  180.00  115.98   1.5217
IC N     C1    C7    H71    1.5176  115.98  180.00  107.05   1.0836
IC N     C1    C7    H72    1.5176  115.98   62.29  112.91   1.0820
IC N     C1    C7    H73    1.5176  115.98  -62.29  112.91   1.0820
IC C1    N     C4    C8     1.4967  107.80  180.00  115.98   1.5217
IC N     C1    C8    H81    1.5176  115.98  180.00  107.05   1.0836
IC N     C1    C8    H82    1.5176  115.98   62.29  112.91   1.0820
IC N     C1    C8    H83    1.5176  115.98  -62.29  112.91   1.0820

RESI ETAM       1.00 ! ethanolamine
GROUP                !
ATOM N    NH3L -0.30 !           HN2
ATOM HN1  HCL   0.33 !            |
ATOM HN2  HCL   0.33 !  (+) HN1---N---HN3
ATOM HN3  HCL   0.33 !            |
ATOM C1   CTL2  0.13 !            |
ATOM H11  HAL2  0.09 !     H12---C1---H11
ATOM H12  HAL2  0.09 !            |
GROUP                !            |
ATOM C5   CTL2  0.05 !            |
ATOM H51  HAL2  0.09 !      H52---C5---H51
ATOM H52  HAL2  0.09 !            |
ATOM OH1  OHL  -0.66 !            OH1---HO1
ATOM HO1  HOL   0.43 !
BOND N HN1 N HN2 N HN3 N C1
BOND C1 H11 C1 H12 C1 C5
BOND C5 H51 C5 H52
BOND C5 OH1 OH1 HO1
! HF/6-31G* OPTIMIZED STRUCTURE:
IC N    C1    C5    OH1    1.5084  107.86   48.44  104.92   1.3987
IC C1   C5    OH1   HO1    1.5191  104.92  173.19  111.99   0.9495
IC HN1  N     C1    C5     1.0145  108.35  -49.03  107.86   1.5191
IC HN2  N     C1    C5     1.0107  112.05   69.23  107.86   1.5191
IC HN3  N     C1    C5     1.0102  112.39 -169.37  107.86   1.5191
IC N    C5    *C1   H11    0.0000  000.00  120.00  000.00   0.0000
IC N    C5    *C1   H12    0.0000  000.00 -120.00  000.00   0.0000
IC OH1  C1    *C5   H51    0.0000  000.00  120.00  000.00   0.0000
IC OH1  C1    *C5   H52    0.0000  000.00 -120.00  000.00   0.0000

RESI GLYC         0.00 ! Model compound for glycerol headgroup the
                       ! aliphatic tail linker region
GROUP                  !
ATOM C3   CTL3   -0.27 !
ATOM H31  HAL3    0.09 !
ATOM H32  HAL3    0.09 !
ATOM H33  HAL3    0.09 !
GROUP                  !
ATOM C1   CTL2    0.08 !         H12  H21 H31
ATOM H11  HAL2    0.09 !          |    |   |
ATOM H12  HAL2    0.09 !     H11--C1--C2--C3--H32
ATOM O4   OSL    -0.49 !          /    |   |
ATOM C5   CL      0.90 !         O4   O8  H33
ATOM O6   OBL    -0.63 !        /      \
ATOM C7   CTL3   -0.31 !    O6=C5      C9=O10
ATOM H71  HAL3    0.09 !      /          \
ATOM H72  HAL3    0.09 ! H71-C7-H73  H113-C11-H111
ATOM H73  HAL3    0.09 !     |            |
GROUP                  !    H72          H112
ATOM C2   CTL1    0.17 !
ATOM H21  HAL1    0.09 !
ATOM O8   OSL    -0.49 !
ATOM C9   CL      0.90 !
ATOM O10  OBL    -0.63 !
ATOM C11  CTL3   -0.31 !
ATOM H111 HAL3    0.09 !
ATOM H112 HAL3    0.09 !
ATOM H113 HAL3    0.09 !
BOND C1 C2  C2 C3
BOND C1 O4  O4 C5  C5 C7   C5 O6
BOND C2 O8  O8 C9  C9 C11  C9 O10
BOND C1 H11 C1 H12 
BOND C2 H21  
BOND C3 H31    C3  H32   C3  H33
BOND C7 H71 C7 H72 C7 H73  
BOND C11 H111  C11 H112  C11 H113
! internal coordinates 
IC C1    C2    C3   H31    0.0000    0.00  180.00    0.00   0.0000
IC C3    C2    C1   H11    0.0000    0.00  180.00    0.00   0.0000
IC H31   C2   *C3   H32    0.0000    0.00  120.00    0.00   0.0000
IC H31   C2   *C3   H33    0.0000    0.00 -120.00    0.00   0.0000
IC H31   C3    C2   C1     0.0000    0.00  180.00    0.00   0.0000
IC C1    C3   *C2   O8     0.0000    0.00  120.00    0.00   0.0000
IC C1    C3   *C2   H21    0.0000    0.00 -120.00    0.00   0.0000
IC C3    C2    C1   O4     0.0000    0.00  180.00    0.00   0.0000
IC O4    C2   *C1   H11    0.0000    0.00  120.00    0.00   0.0000
IC O4    C2   *C1   H12    0.0000    0.00 -120.00    0.00   0.0000
IC C2    C1    O4   C5     0.0000    0.00  180.00    0.00   0.0000
IC C1    O4    C5   O6     0.0000    0.00    0.00    0.00   0.0000
IC O6    O4   *C5   C7     0.0000    0.00  180.00    0.00   0.0000
IC O4    C5    C7   H71    0.0000    0.00  180.00    0.00   0.0000
IC H71   C5   *C7   H72    0.0000    0.00  120.00    0.00   0.0000
IC H71   C5   *C7   H73    0.0000    0.00 -120.00    0.00   0.0000
IC C3    C2    O8   C9     0.0000    0.00   90.00    0.00   0.0000
IC C2    O8    C9   O10    0.0000    0.00    0.00    0.00   0.0000
IC O10   O8   *C9   C11    0.0000    0.00  180.00    0.00   0.0000
IC O8    C9    C11  H111   0.0000    0.00  180.00    0.00   0.0000
IC H111  C9   *C11  H112   0.0000    0.00  120.00    0.00   0.0000
IC H111  C9   *C11  H113   0.0000    0.00 -120.00    0.00   0.0000

RESI GLPH        -1.00 ! Model compound for glycerol headgroup the
                       ! aliphatic tail linker region, phosphorylated
GROUP                  !
ATOM P1   PL      1.50 !
ATOM OP3  O2L    -0.78 !
ATOM OP4  O2L    -0.78 !           HP11
ATOM OP1  OSL    -0.57 !            |
ATOM OP2  OSL    -0.57 !      HP13-CP1-HP12
                       !             \
ATOM CP1  CTL3   -0.17 !     (-)OP3  OP1
ATOM HP11 HAL3    0.09 !          \ /
ATOM HP12 HAL3    0.09 !           P1 (+)
ATOM HP13 HAL3    0.09 !          /  \
                       !     (-)OP4   OP2
                       !               \ 
ATOM C3   CTL2   -0.08 !                \  Combining DMPA and GLYC lead to omission
ATOM H31  HAL2    0.09 !                 \ of the C2 methylene group
ATOM H32  HAL2    0.09 !                  \
GROUP                  !                   |
ATOM C1   CTL2    0.08 !         H12  H21  |
ATOM H11  HAL2    0.09 !          |    |   |
ATOM H12  HAL2    0.09 !     H11--C1--C2--C3--H31
ATOM O4   OSL    -0.49 !          /    |   |
ATOM C5   CL      0.90 !         O4   O8  H32
ATOM O6   OBL    -0.63 !        /      \
ATOM C7   CTL3   -0.31 !    O6=C5      C9=O10
ATOM H71  HAL3    0.09 !      /          \
ATOM H72  HAL3    0.09 ! H71-C7-H73  H113-C11-H111
ATOM H73  HAL3    0.09 !     |            |
GROUP                  !    H72          H112
ATOM C2   CTL1    0.17 !
ATOM H21  HAL1    0.09 !
ATOM O8   OSL    -0.49 !
ATOM C9   CL      0.90 !
ATOM O10  OBL    -0.63 !
ATOM C11  CTL3   -0.31 !
ATOM H111 HAL3    0.09 !
ATOM H112 HAL3    0.09 !
ATOM H113 HAL3    0.09 !
BOND P1   OP1    P1   OP2   P1   OP3   P1   OP4   OP1  CP1   
BOND CP1  HP11   CP1  HP12  CP1  HP13  OP2  C3
BOND C1   C2     C2   C3
BOND C1   O4     O4   C5    C5   C7    C5   O6
BOND C2   O8     O8   C9    C9   C11   C9  O10
BOND C1   H11    C1   H12   C2   H21   C3  H31    C3   H32   
BOND C7   H71    C7   H72   C7   H73  
BOND C11  H111   C11  H112  C11  H113
! internal coordinates from ic generate, dihedrals corrected
IC CP1   OP1   P1   OP2    0.0000    0.00   60.00    0.00   0.0000
IC OP1   OP2   *P1  OP3    0.0000    0.00  120.00    0.00   0.0000
IC OP1   OP2   *P1  OP4    0.0000    0.00 -120.00    0.00   0.0000
IC OP2   P1    OP1  CP1    0.0000    0.00   60.00    0.00   0.0000
IC P1    OP1   CP1  HP11   0.0000    0.00  180.00    0.00   0.0000
IC HP11  OP1   *CP1 HP12   0.0000    0.00  120.00    0.00   0.0000
IC HP11  OP1   *CP1 HP13   0.0000    0.00 -120.00    0.00   0.0000
IC OP1   P1    OP2  C3     0.0000    0.00 -120.00    0.00   0.0000
IC P1    OP2   C3   C2     0.0000    0.00  180.00    0.00   0.0000
IC C2    OP2   *C3  H31    0.0000    0.00  120.00    0.00   0.0000
IC C2    OP2   *C3  H32    0.0000    0.00 -120.00    0.00   0.0000
IC OP2   C3    C2   C1     0.0000    0.00  180.00    0.00   0.0000
IC C1    C3    *C2  O8     0.0000    0.00  120.00    0.00   0.0000
IC C1    C3    *C2  H21    0.0000    0.00 -120.00    0.00   0.0000
IC C3    C2    C1   O4     0.0000    0.00  180.00    0.00   0.0000
IC O4    C2    *C1  H11    0.0000    0.00  120.00    0.00   0.0000
IC O4    C2    *C1  H12    0.0000    0.00 -120.00    0.00   0.0000
IC C2    C1    O4   C5     0.0000    0.00  180.00    0.00   0.0000
IC C1    O4    C5   O6     0.0000    0.00  180.00    0.00   0.0000
IC O6    O4    *C5  C7     0.0000    0.00  180.00    0.00   0.0000
IC O4    C5    C7   H71    0.0000    0.00  180.00    0.00   0.0000
IC H71   C5    *C7  H72    0.0000    0.00  120.00    0.00   0.0000
IC H71   C5    *C7  H73    0.0000    0.00 -120.00    0.00   0.0000
IC C3    C2    O8   C9     0.0000    0.00   60.00    0.00   0.0000
IC C2    O8    C9   O10    0.0000    0.00  180.00    0.00   0.0000
IC O10   O8    *C9  C11    0.0000    0.00  180.00    0.00   0.0000
IC O8    C9    C11  H111   0.0000    0.00  180.00    0.00   0.0000
IC H111  C9    *C11 H112   0.0000    0.00  120.00    0.00   0.0000
IC H111  C9    *C11 H113   0.0000    0.00 -120.00    0.00   0.0000

RESI MBUT         0.00 ! methyl-butyrate
GROUP
ATOM C4   CTL3   -0.27 !     H42
ATOM H41  HAL3    0.09 !      |
ATOM H42  HAL3    0.09 !  H41-C4-H43
ATOM H43  HAL3    0.09 !      |
GROUP                  !      |
ATOM C3   CTL2   -0.18 !  H31-C3-H32
ATOM H31  HAL2    0.09 !      |
ATOM H32  HAL2    0.09 !      |
GROUP                  !  H21-C2-H22
ATOM C2   CTL2   -0.22 !      |
ATOM H21  HAL2    0.09 !      |
ATOM H22  HAL2    0.09 !      C1      HM1
ATOM C1   CL      0.90 !    //  \    /
ATOM O1   OBL    -0.63 !   O1    OM-CM-HM2
ATOM OM   OSL    -0.49 !             \
ATOM CM   CTL3   -0.01 !              HM3
ATOM HM1  HAL3    0.09 !
ATOM HM2  HAL3    0.09
ATOM HM3  HAL3    0.09
BOND C1 OM  OM CM   CM HM1  CM HM2  CM HM3
BOND C1 C2  C2 H21  C2 H22  
BOND C2 C3  C3 H31  C3 H32
BOND C3 C4  C4 H41  C4 H42  C4 H43
DOUBLE C1 O1
IMPR C1 OM C2 O1

IC C1   C2   C3    C4     0.0000    0.00   60.00    0.00   0.0000
IC C3   C2    C1   OM     0.0000    0.00  180.00    0.00   0.0000
IC H41  C3   *C4   H42    0.0000    0.00  120.00    0.00   0.0000
IC H41  C3   *C4   H43    0.0000    0.00 -120.00    0.00   0.0000
IC H41  C4   C3    C2     0.0000    0.00  180.00    0.00   0.0000
IC C2   C4   *C3   H31    0.0000    0.00  120.00    0.00   0.0000
IC C2   C4   *C3   H32    0.0000    0.00 -120.00    0.00   0.0000
IC C4   C3   C2    C1     0.0000    0.00  180.00    0.00   0.0000
IC C1   C3   *C2   H21    0.0000    0.00  120.00    0.00   0.0000
IC C1   C3   *C2   H22    0.0000    0.00 -120.00    0.00   0.0000
IC C3   C2   C1    OM     0.0000    0.00  180.00    0.00   0.0000
IC OM   C2   *C1   O1     0.0000    0.00  180.00    0.00   0.0000
IC C2   C1   OM    CM     0.0000    0.00  180.00    0.00   0.0000
IC C1   OM   CM    HM1    0.0000    0.00  180.00    0.00   0.0000
IC HM1  OM   *CM   HM2    0.0000    0.00  120.00    0.00   0.0000
IC HM1  OM   *CM   HM3    0.0000    0.00 -120.00    0.00   0.0000

RESI IPAC         0.00 ! Isopropylacetate; glycerol C2 analog
                       !            H33
GROUP                  !             |
ATOM C1   CTL3   -0.31 !         H31-C3-H32   H41
ATOM C    CL      0.90 !             /       /
ATOM OM   OSL    -0.49 !         H2-C2------C4-H42
ATOM C2   CTL1    0.17 !             \       \
ATOM O    OBL    -0.63 !             OM       H43
ATOM H11  HAL3    0.09 !            /
ATOM H12  HAL3    0.09 !         O=C
ATOM H13  HAL3    0.09 !            \
ATOM H2   HAL1    0.09 !         H11-C1-H13
GROUP                  !             |
ATOM C3  CTL3    -0.27 !             H12
ATOM H31 HAL3     0.09
ATOM H32 HAL3     0.09
ATOM H33 HAL3     0.09
GROUP
ATOM C4  CTL3    -0.27 
ATOM H41 HAL3     0.09
ATOM H42 HAL3     0.09
ATOM H43 HAL3     0.09
BOND C1   C       C    OM      OM    C2
DOUBLE C    O
BOND C1   H11     C1   H12     C1   H13
BOND C2   C3     C2   H2     C2   C4
BOND C3  H31    C3  H32    C3  H33
BOND C4  H41    C4  H42    C4  H43
IMPR C OM C1 O 
ACCE O C
ACCE OM
IC C1    C     OM    C2     0.0000    0.00  180.00    0.00   0.0000
IC C     OM    C2    C3     0.0000    0.00  180.00    0.00   0.0000
IC OM    C1    *C    O      0.0000    0.00  180.00    0.00   0.0000
IC C3    OM    *C2   C4     0.0000    0.00  120.00    0.00   0.0000
IC OM    C     C1    H11    0.0000    0.00  180.00    0.00   0.0000
IC H11   C     *C1   H12    0.0000    0.00  120.00    0.00   0.0000
IC H11   C     *C1   H13    0.0000    0.00 -120.00    0.00   0.0000
IC C3    OM    *C2   H2     0.0000    0.00 -120.00    0.00   0.0000
IC OM    C2    C3    H31    0.0000    0.00  180.00    0.00   0.0000
IC H31   C2    *C3   H32    0.0000    0.00  120.00    0.00   0.0000
IC H31   C2    *C3   H33    0.0000    0.00 -120.00    0.00   0.0000
IC OM    C2    C4    H41    0.0000    0.00  180.00    0.00   0.0000
IC H41   C2    *C4   H42    0.0000    0.00  120.00    0.00   0.0000
IC H41   C2    *C4   H43    0.0000    0.00 -120.00    0.00   0.0000

! TORSIONAL TEST RESIDUE; 1,2,3-TRIPROPIONYL-GLYCEROL
RESI TPG          0.0  
GROUP
ATOM C13  CTL3   -0.27   !       H13C
ATOM H13A HAL3    0.09   !       |
ATOM H13B HAL3    0.09   !  H13A-C13-H13B
ATOM H13C HAL3    0.09   !       |
GROUP                    !       |
ATOM C12  CTL2   -0.22   !  H12A-C12-H12B
ATOM H12A HAL2    0.09   !       |
ATOM H12B HAL2    0.09   !       |
ATOM C11  CL      0.90   !       C11==O12
ATOM O12  OBL    -0.63   !       |
ATOM O11  OSL    -0.49   !       O11
ATOM C1   CTL2    0.08   !       |
ATOM H1A  HAL2    0.09   !   H1A-C1-H1B
ATOM H1B  HAL2    0.09   !       |
GROUP                    !       |
ATOM C2   CTL1    0.17   !   H2A-C2------O21
ATOM H2A  HAL1    0.09   !       |       |
ATOM O21  OSL    -0.49   !       |       C21==O22
ATOM C21  CL      0.90   !       |       |
ATOM O22  OBL    -0.63   !       |       |
ATOM C22  CTL2   -0.22   !       |  H22A-C22-H22B
ATOM H22A HAL2    0.09   !       |       |
ATOM H22B HAL2    0.09   !       |       |
GROUP                    !       |  H23A-C23-H23B
ATOM C23  CTL3   -0.27   !       |       |
ATOM H23A HAL3    0.09   !       |       H23C
ATOM H23B HAL3    0.09   !       |
ATOM H23C HAL3    0.09   !       |
GROUP                    !       |
ATOM C3   CTL2    0.08   !   H3A-C3-H3B
ATOM H3A  HAL2    0.09   !       |
ATOM H3B  HAL2    0.09   !       |
ATOM O31  OSL    -0.49   !       O31
ATOM C31  CL      0.90   !       |
ATOM O32  OBL    -0.63   !       C31==O32
ATOM C32  CTL2   -0.22   !       |
ATOM H32A HAL2    0.09   !  H32A-C32-H32B
ATOM H32B HAL2    0.09   !       |
GROUP                    !       |
ATOM C33  CTL3   -0.27   !  H33A-C33-H33B
ATOM H33A HAL3    0.09   !       |
ATOM H33B HAL3    0.09   !       H33C
ATOM H33C HAL3    0.09
BOND C13 H13A  C13 H13B  C13 H13C  C13 C12
BOND C12 H12A  C12 H12B  C12 C11
BOND C11 O12   C11 O11   O11 C1
BOND C1  H1A   C1  H1B   C1  C2
BOND C2  H2A   C2  O21   C2  C3
BOND O21 C21   C21 O22   C21 C22
BOND C22 H22A  C22 H22B  C22 C23
BOND C23 H23A  C23 H23B  C23 H23C
BOND C3  H3A   C3  H3B   C3  O31
BOND O31 C31   C31 O32   C31 C32
BOND C32 H32A  C32 H32B  C32 C33
BOND C33 H33A  C33 H33B  C33 H33C
IMPR C11 O11 C12 O12
IMPR C21 O21 C22 O22
IMPR C31 O31 C32 O32

IC   C13   C12   C11   O11    0.0000    0.00  180.00    0.00   0.0000
IC   C12   C11   O11   C1     0.0000    0.00  180.00    0.00   0.0000
IC   C11   O11   C1    C2     0.0000    0.00  180.00    0.00   0.0000
IC   O11   C1    C2    C3     0.0000    0.00  180.00    0.00   0.0000
IC   C1    C2    C3    O31    0.0000    0.00  180.00    0.00   0.0000
IC   C2    C3    O31   C31    0.0000    0.00  180.00    0.00   0.0000
IC   C3    O31   C31   C32    0.0000    0.00  180.00    0.00   0.0000
IC   O31   C31   C32   C33    0.0000    0.00  180.00    0.00   0.0000
IC   C3    C1    *C2   O21    0.0000    0.00  120.00    0.00   0.0000 !chirality not checked
IC   C1    C2    O21   C21    0.0000    0.00  180.00    0.00   0.0000
IC   C2    O21   C21   C22    0.0000    0.00  180.00    0.00   0.0000
IC   O21   C21   C22   C23    0.0000    0.00  180.00    0.00   0.0000
IC   C12   O11   *C11  O12    0.0000    0.00  180.00    0.00   0.0000
IC   C22   O21   *C21  O22    0.0000    0.00  180.00    0.00   0.0000
IC   C32   O31   *C31  O32    0.0000    0.00  180.00    0.00   0.0000
IC   C11   C13   *C12  H12A   0.0000    0.00  120.00    0.00   0.0000
IC   H13A  C12   *C13  H13B   0.0000    0.00  120.00    0.00   0.0000
IC   H13A  C12   *C13  H13C   0.0000    0.00 -120.00    0.00   0.0000
IC   H13A  C13   C12   C11    0.0000    0.00  180.00    0.00   0.0000
IC   H12A  C13   *C12  H12B   0.0000    0.00 -120.00    0.00   0.0000
IC   C2    O11   *C1   H1A    0.0000    0.00  120.00    0.00   0.0000
IC   H1A   O11   *C1   H1B    0.0000    0.00 -120.00    0.00   0.0000
IC   C3    C1    *C2   H2A    0.0000    0.00 -120.00    0.00   0.0000 !chirality not checked
IC   C23   C21   *C22  H22A   0.0000    0.00  120.00    0.00   0.0000
IC   H22A  C21   *C22  H22B   0.0000    0.00 -120.00    0.00   0.0000
IC   C21   C22   C23   H23A   0.0000    0.00  180.00    0.00   0.0000
IC   H23A  C22   *C23  H23B   0.0000    0.00  120.00    0.00   0.0000
IC   H23A  C22   *C23  H23C   0.0000    0.00 -120.00    0.00   0.0000
IC   O31   C2    *C3   H3A    0.0000    0.00  120.00    0.00   0.0000
IC   H3A   C2    *C3   H3B    0.0000    0.00 -120.00    0.00   0.0000
IC   C33   C31   *C32  H32A   0.0000    0.00  120.00    0.00   0.0000
IC   H32A  C31   *C32  H32B   0.0000    0.00 -120.00    0.00   0.0000
IC   C31   C32   C33   H33A   0.0000    0.00  180.00    0.00   0.0000
IC   H33A  C32   *C33  H33B   0.0000    0.00  120.00    0.00   0.0000
IC   H33A  C32   *C33  H33C   0.0000    0.00 -120.00    0.00   0.0000

! TORSIONAL TEST RESIDUE; 1,2,3-TRIACETYL-GLYCEROL
RESI TAG          0.0  
GROUP
ATOM C12  CTL3   -0.31   !       H12C
ATOM H12A HAL3    0.09   !       |
ATOM H12B HAL3    0.09   !  H12A-C12-H12B
ATOM H12C HAL3    0.09   !       |
ATOM C11  CL      0.90   !       C11==O12
ATOM O12  OBL    -0.63   !       |
ATOM O11  OSL    -0.49   !       O11
ATOM C1   CTL2    0.08   !       |
ATOM H1A  HAL2    0.09   !   H1A-C1-H1B
ATOM H1B  HAL2    0.09   !       |
GROUP                    !       |
ATOM C2   CTL1    0.17   !   H2A-C2------O21
ATOM H2A  HAL1    0.09   !       |       |
ATOM O21  OSL    -0.49   !       |       C21==O22
ATOM C21  CL      0.90   !       |       |
ATOM O22  OBL    -0.63   !       |  H22A-C22-H22B
ATOM C22  CTL3   -0.31   !       |       |
ATOM H22A HAL3    0.09   !       |       H22C
ATOM H22B HAL3    0.09   !       |
ATOM H22C HAL3    0.09   !       |
GROUP                    !       |
ATOM C3   CTL2    0.08   !   H3A-C3-H3B
ATOM H3A  HAL2    0.09   !       |
ATOM H3B  HAL2    0.09   !       O31
ATOM O31  OSL    -0.49   !       |
ATOM C31  CL      0.90   !       C31==O32
ATOM O32  OBL    -0.63   !       |
ATOM C32  CTL3   -0.31   !  H32A-C32-H32B
ATOM H32A HAL3    0.09   !       |
ATOM H32B HAL3    0.09   !       H32C
ATOM H32C HAL3    0.09
BOND C12 H12A  C12 H12B  C12 C11   C12 H12C
BOND C11 O12   C11 O11   O11 C1
BOND C1  H1A   C1  H1B   C1  C2
BOND C2  H2A   C2  O21   C2  C3
BOND O21 C21   C21 O22   C21 C22
BOND C22 H22A  C22 H22B  C22 H22C
BOND C3  H3A   C3  H3B   C3  O31
BOND O31 C31   C31 O32   C31 C32
BOND C32 H32A  C32 H32B  C32 H32C
IMPR C11 O11 C12 O12
IMPR C21 O21 C22 O22
IMPR C31 O31 C32 O32
IC   C12   C11   O11   C1     0.0000    0.00  180.00    0.00   0.0000
IC   C11   O11   C1    C2     0.0000    0.00  180.00    0.00   0.0000
IC   O11   C1    C2    C3     0.0000    0.00  180.00    0.00   0.0000
IC   C1    C2    C3    O31    0.0000    0.00  180.00    0.00   0.0000
IC   C2    C3    O31   C31    0.0000    0.00  180.00    0.00   0.0000
IC   C3    O31   C31   C32    0.0000    0.00  180.00    0.00   0.0000
IC   C3    C1    *C2   O21    0.0000    0.00  120.00    0.00   0.0000
IC   C1    C2    O21   C21    0.0000    0.00  180.00    0.00   0.0000
IC   C2    O21   C21   O22    0.0000    0.00  180.00    0.00   0.0000
IC   C12   O11   *C11  O12    0.0000    0.00  180.00    0.00   0.0000
IC   C22   O21   *C21  O22    0.0000    0.00  180.00    0.00   0.0000
IC   C32   O31   *C31  O32    0.0000    0.00  180.00    0.00   0.0000
IC   H12A  C11   *C12  H12B   0.0000    0.00  120.00    0.00   0.0000
IC   H12A  C11   *C12  H12C   0.0000    0.00 -120.00    0.00   0.0000
IC   H12A  C12   C11   O11    0.0000    0.00  180.00    0.00   0.0000
IC   C2    O11   *C1   H1A    0.0000    0.00  120.00    0.00   0.0000
IC   H1A   O11   *C1   H1B    0.0000    0.00 -120.00    0.00   0.0000
IC   C3    C1    *C2   H2A    0.0000    0.00 -120.00    0.00   0.0000
IC   O21   C21   C22   H22A   0.0000    0.00  180.00    0.00   0.0000
IC   H22A  C21   *C22  H22B   0.0000    0.00  120.00    0.00   0.0000
IC   H22A  C21   *C22  H22C   0.0000    0.00 -120.00    0.00   0.0000
IC   O31   C2    *C3   H3A    0.0000    0.00  120.00    0.00   0.0000
IC   H3A   C2    *C3   H3B    0.0000    0.00 -120.00    0.00   0.0000
IC   O31   C31   C32   H32A   0.0000    0.00  180.00    0.00   0.0000
IC   H32A  C31   *C32  H32B   0.0000    0.00  120.00    0.00   0.0000
IC   H32A  C31   *C32  H32C   0.0000    0.00 -120.00    0.00   0.0000

! FROM MINIMZED XTAL COORDS
!IC  C32  C31  O31  C3     1.5156  109.33  178.36  117.24   1.4441
!IC  C31  O31  C3   C2     1.3293  117.24 -102.52  111.66   1.5549
!IC  O31  C3   C2   C1     1.4441  111.66 -171.91  112.15   1.5522
!IC  O31  C3   C2   O21    1.4441  111.66   68.49  109.29   1.4404
!IC  O21  C2   C1   O11    1.4404  107.89  175.79  112.12   1.4409
!IC  C2   C1   O11  C11    1.5522  112.12   78.56  116.08   1.3296
!IC  C1   O11  C11  C12    1.4409  116.08 -175.52  109.44   1.5122
!IC  C3   C2   O21  C21    1.5549  109.29 -141.43  117.03   1.3231
!IC  C2   O21  C21  C22    1.4404  117.03 -175.67  108.99   1.5150
!IC  C1   O11  C11  O12    1.4409  116.08    4.06  126.35   1.2169
!IC  C2   O21  C21  O22    1.4404  117.03    3.30  126.74   1.2152
!IC  C3   O31  C31  O32    1.4441  117.24   -1.76  126.59   1.2152

! TORSIONAL TEST RESIDUE; 1-PHOSPHO-2,3-DIACETYL-GLYCEROL
RESI PDAG        -1.0  
GROUP                    !       H12
ATOM P    PL      1.50   !       |
ATOM O12  OHL    -0.68   !       O12
ATOM O13  O2L    -0.82   !       |
ATOM O14  O2L    -0.82   !  O14==P==O13 (-)
ATOM H12  HOL     0.42   !       |
ATOM O11  OSL    -0.62   !       O11
ATOM C1   CTL2   -0.16   !       |
ATOM H1A  HAL2    0.09   !   H1A-C1-H1B
ATOM H1B  HAL2    0.09   !       |
GROUP                    !       |
ATOM C2   CTL1    0.17   !   H2A-C2------O21
ATOM H2A  HAL1    0.09   !       |       |
ATOM O21  OSL    -0.49   !       |       C21==O22
ATOM C21  CL      0.90   !       |       |
ATOM O22  OBL    -0.63   !       |  H22A-C22-H22B
ATOM C22  CTL3   -0.31   !       |       |
ATOM H22A HAL3    0.09   !       |       H22C
ATOM H22B HAL3    0.09   !       |
ATOM H22C HAL3    0.09   !       |
GROUP                    !       |
ATOM C3   CTL2    0.08   !   H3A-C3-H3B
ATOM H3A  HAL2    0.09   !       |
ATOM H3B  HAL2    0.09   !       O31
ATOM O31  OSL    -0.49   !       |
ATOM C31  CL      0.90   !       C31==O32
ATOM O32  OBL    -0.63   !       |
ATOM C32  CTL3   -0.31   !  H32A-C32-H32B
ATOM H32A HAL3    0.09   !       |
ATOM H32B HAL3    0.09   !       H32C
ATOM H32C HAL3    0.09
BOND C1  O11   O11 P     P   O12
BOND P   O13   P   O14   O12 H12
BOND C1  H1A   C1  H1B   C1  C2
BOND C2  H2A   C2  O21   C2  C3
BOND O21 C21   C21 O22   C21 C22
BOND C22 H22A  C22 H22B  C22 H22C
BOND C3  H3A   C3  H3B   C3  O31
BOND O31 C31   C31 O32   C31 C32
BOND C32 H32A  C32 H32B  C32 H32C
IMPR C21 O21 C22 O22
IMPR C31 O31 C32 O32
IC   O12   P     O11   C1     1.5534  107.77  177.99  118.67   1.4319
IC   P     O11   C1    C2     1.5809  118.67 -177.01  110.95   1.5485
IC   O11   C1    C2    C3     1.4319  110.95  168.57  109.90   1.5535
IC   C1    C2    C3    O31    1.5485  109.90  179.24  111.92   1.4405
IC   C2    C3    O31   C31    1.5535  111.92 -177.52  121.11   1.3324
IC   C3    O31   C31   O32    1.4405  121.11  177.32  124.63   1.2174
IC   C3    C1    *C2   O21    1.5535  109.90  119.64  107.92   1.4387
IC   C1    C2    O21   C21    1.5485  107.92  133.85  115.39   1.3121
IC   C2    O21   C21   C22    1.4387  115.39 -174.42  108.32   1.5100
IC   C2    O21   *C21  O22    2.3259   33.97    5.97  127.59   1.2160
IC   O12   O11   *P    O13    1.5534  107.77  109.09  112.45   1.4702
IC   O12   O11   *P    O14    1.5534  107.77 -114.50  112.21   1.4707
IC   C32   O31   *C31  O32    1.5136  113.93 -179.83  124.63   1.2174
IC   O11   P     O12   H12    1.5809  107.77  154.24   99.52   0.9625
IC   C2    O11   *C1   H1A    1.5485  110.95  120.00  110.10   1.1157
IC   H1A   O11   *C1   H1B    1.1157  110.10  119.98  110.49   1.1155
IC   C3    C1    *C2   H2A    1.5535  109.90 -117.75  107.18   1.1167
IC   O21   C21   C22   H22A   1.3121  108.32 -179.18  108.78   1.1100
IC   H22A  C21   *C22  H22B   1.1100  108.78  120.25  109.46   1.1092
IC   H22A  C21   *C22  H22C   1.1100  108.78 -119.58  108.78   1.1107
IC   O31   C2    *C3   H3A    1.4405  111.92 -121.32  105.65   1.1147
IC   H3A   C2    *C3   H3B    1.1147  105.65 -117.00  106.26   1.1141
IC   O31   C31   C32   H32A   1.3324  113.93 -178.42  107.36   1.1105
IC   H32A  C31   *C32  H32B   1.1105  107.36  118.14  110.80   1.1075
IC   H32A  C31   *C32  H32C   1.1105  107.36 -118.10  110.64   1.1074

RESI MEEF        0.00 !1-methylethyl Ester
GROUP
ATOM C1   CTL3  -0.27 !                          HA
ATOM HA   HAL3   0.09 !                           |
ATOM HB   HAL3   0.09 !                     HB ---C1---HC
ATOM HC   HAL3   0.09 !                           |
GROUP                                             |   HY
ATOM C2   CTL1   0.17 !                           |    |
ATOM HS   HAL1   0.09 !                     HS---C2---C3-HX
!                                                 |    HZ
ATOM O21  OSL   -0.49 !                      O22  O21
ATOM C21  CL     0.90 !                       \\ /    gamma2
ATOM O22  OBL   -0.63 !                         C21
ATOM C22  CTL2  -0.22 !                         |     gamma3
ATOM H2R  HAL2   0.09 !                  H2S---C22--H2R
ATOM H2S  HAL2   0.09 !                         |
GROUP                 !
ATOM C23  CTL2  -0.18 !                         |
ATOM H3R  HAL2   0.09 !                  H3S ---C23---H3R
ATOM H3S  HAL2   0.09 !                         |
GROUP
ATOM C24  CTL3  -0.27 !                         |
ATOM H4R  HAL3   0.09 !                  H4R ---C24---H4R
ATOM H4S  HAL3   0.09 !                         |
ATOM H4T  HAL3   0.09 !                        H4T
GROUP
ATOM C3   CTL3  -0.27
ATOM HX   HAL3   0.09
ATOM HY   HAL3   0.09
ATOM HZ   HAL3   0.09

BOND C1 HA C1 HB C1 HC
BOND C1 C2 C2 HS
BOND C2 C3 C3 HX C3 HY C3 HZ
BOND O21 C2 C21 O21
DOUBLE C21 O22
BOND C22 C21 C22 H2R C22 H2S
BOND C23 C22 C23 H3R C23 H3S
BOND C24 C23 C24 H4R C24 H4S C24 H4T

!    I      J      K      L      R(IK)   T(IKJ)    PHI   T(JKL)   R(KL)
IC   C1    C2    O21   C21    1.5365  111.08  -65.43  120.28   1.3196
IC   C2    O21   C21   C22    1.4255  120.28  178.70  108.49   1.5291
IC   HA    C2    *C1   HB     1.1097  111.19  119.53  110.02   1.1098
IC   HA    C2    *C1   HC     1.1097  111.19 -120.56  110.17   1.1099
IC   HA    C1    C2    O21    1.1097  111.19   67.73  111.08   1.4255
IC   O21   C1    *C2   C3     1.4255  111.08 -125.84  112.70   1.5370
IC   C3    C1    *C2   HS     1.5370  112.70 -117.64  107.22   1.1178
IC   C22   O21   *C21  O22    1.5291  108.49 -175.86  127.74   1.2156
IC   O21   C21   C22   C23    1.3196  108.49   64.37  112.77   1.5447
IC   C23   C21   *C22  H2R    1.5447  112.77 -122.06  108.01   1.1091
IC   H2R   C21   *C22  H2S    1.1091  108.01 -116.86  107.18   1.1095
IC   C21   C22   C23   C24    1.5291  112.77  178.22  112.66   1.5298
IC   C24   C22   *C23  H3R    1.5298  112.66 -121.18  109.40   1.1152
IC   H3R   C22   *C23  H3S    1.1152  109.40 -117.48  109.43   1.1152
IC   C22   C23   C24   H4R    1.5447  112.66  -60.85  110.50   1.1113
IC   H4R   C23   *C24  H4S    1.1113  110.50  119.93  110.59   1.1117
IC   H4R   C23   *C24  H4T    1.1113  110.50 -119.99  110.61   1.1114
IC   C1    C2    C3    HX     1.5365  112.70  176.80  110.22   1.1100
IC   HX    C2    *C3   HY     1.1100  110.22  119.90  109.98   1.1099
IC   HX    C2    *C3   HZ     1.1100  110.22 -120.70  111.26   1.1092

RESI ACTF        0.00 !Acetate Section of DPPC
GROUP
ATOM C1   CTL3  -0.27 !                          H1Y
ATOM H1X  HAL3   0.09 !                           |
ATOM H1Y  HAL3   0.09 !                     H1X---C1---H1Z
ATOM H1Z  HAL3   0.09 !                           |
GROUP
ATOM C2   CTL2  -0.18 !                           |
ATOM H2A  HAL2   0.09 !                     H2A---C2---H2B
ATOM H2B  HAL2   0.09 !                           |
GROUP
ATOM C3   CTL2   0.08 !                           |
ATOM HX   HAL2   0.09 !                      HX---C3---HY
ATOM HY   HAL2   0.09 !                           |   gamma1
ATOM O31  OSL   -0.49 !                      O32  O31
ATOM C31  CL     0.90 !                       \\ /    gamma2
ATOM O32  OBL   -0.63 !                         C31
ATOM C32  CTL2  -0.22 !                         |     gamma3
ATOM H2X  HAL2   0.09 !                  H2X---C32---H2Y
ATOM H2Y  HAL2   0.09 !                         |
GROUP                 !
ATOM C33  CTL2  -0.18 !                         |
ATOM H3X  HAL2   0.09 !                  H3X ---C33---H3Y
ATOM H3Y  HAL2   0.09 !                         |
GROUP
ATOM C34  CTL3  -0.27 !                         |
ATOM H4X  HAL3   0.09 !                  H4X ---C34---H4Y
ATOM H4Y  HAL3   0.09 !                         |
ATOM H4Z  HAL3   0.09 !                        H4Z

BOND C1 H1X C1 H1Y C1 H1Z
BOND C1 C2 C2 H2A C2 H2B
BOND C2 C3 C3 HX C3 HY
BOND O31 C3 C31 O31
DOUBLE C31 O32
BOND C32 C31 C32 H2X C32 H2Y
BOND C33 C32 C33 H3X C33 H3Y
BOND C34 C33 C34 H4X C34 H4Y C34 H4Z

!    I      J      K      L      R(IK)   T(IKJ)    PHI   T(JKL)   R(KL)
IC   C1     C2     C3     O31    1.5330  113.63  180.00  109.20   1.4379
IC   C2     C3     O31    C31    1.5348  109.20 -180.00  114.10   1.3342
IC   H1X    C2     *C1    H1Y    1.1114  110.51  119.92  110.51   1.1114
IC   H1X    C2     *C1    H1Z    1.1114  110.51 -120.04  110.59   1.1113
IC   H1X    C1     C2     C3     1.1114  110.51  -59.96  113.63   1.5348
IC   C3     C1     *C2    H2A    1.5348  113.63 -121.50  109.10   1.1143
IC   H2A    C1     *C2    H2B    1.1143  109.10 -117.00  109.10   1.1143
IC   O31    C2     *C3    HX     1.4379  109.20 -120.98  108.95   1.1158
IC   HX     C2     *C3    HY     1.1158  108.95 -118.04  108.95   1.1158
IC   C3     O31    C31    C32    1.4379  114.10  180.00  109.39   1.5307
IC   C32    O31    *C31   O32    1.5307  109.39 -180.00  125.50   1.2173
IC   O31    C31    C32    C33    1.3342  109.39 -180.00  111.93   1.5449
IC   C33    C31    *C32   H2X    1.5449  111.93 -121.02  108.43   1.1098
IC   H2X    C31    *C32   H2Y    1.1098  108.43 -117.96  108.43   1.1098
IC   C31    C32    C33    C34    1.5307  111.93  180.00  113.31   1.5318
IC   C34    C32    *C33   H3X    1.5318  113.31 -121.65  109.15   1.1152
IC   H3X    C32    *C33   H3Y    1.1152  109.15 -116.69  109.15   1.1152
IC   C32    C33    C34    H4X    1.5449  113.31   60.14  110.69   1.1115
IC   H4X    C33    *C34   H4Y    1.1115  110.69 -120.28  110.69   1.1115
IC   H4X    C33    *C34   H4Z    1.1115  110.69  119.86  110.45   1.1119

RESI PGHG               -1.00 !Phosphate-Glycerol section of DPPC

GROUP                 !
ATOM C11  CTL3  -0.08 !          H11C
ATOM H11A HAL3   0.06 !            |
ATOM H11B HAL3   0.06 !     H11A--C11---H11B
ATOM H11C HAL3   0.06 !            |     alpha4
ATOM P    PL     1.50 !   (-) O13  O12
ATOM O13  O2L   -0.78 !         \ /      alpha3
ATOM O14  O2L   -0.78 !          P (+)
ATOM O11  OSLP  -0.57 !         / \      alpha2
ATOM O12  OSLP  -0.57 !   (-) O14  O11
ATOM C1   CTL2  -0.08 !            |     alpha1
ATOM HA   HAL2   0.09 !       HA---C1---HB
ATOM HB   HAL2   0.09 !            |     theta1
GROUP                 !            |
ATOM C2   CTL2  -0.18 !       HS---C2 -- HR
ATOM HS   HAL2   0.09 !            |
ATOM HR   HAL2   0.09 !            |
GROUP                 !            |
ATOM C3   CTL3  -0.27 !            |
ATOM HX   HAL3   0.09 !      HX---C3---HY
ATOM HY   HAL3   0.09 !            |
ATOM HZ   HAL3   0.09 !           HZ

BOND  C1   HA        C1    HB       C1   C2     C1 O11
BOND  C2   HS        C2    C3       C2   HR
BOND  C3   HX        C3    HY       C3   HZ
BOND  C11  H11A      C11  H11B      C11  O12   C11 H11C
BOND  O12  P         P    O11       P    O13       P    O14


!    I      J      K      L      R(IK)   T(IKJ)    PHI   T(JKL)   R(KL)
IC   C11   O12  P      O11    1.4261  118.43   63.96  101.79   1.5891
IC   O12   P    O11    C1     1.5925  101.79   63.93  121.00   1.4273
IC   H11A  O12  *C11   H11B   1.1137  111.32  121.88  111.25   1.1146
IC   H11A  O12  *C11   H11C   1.1137  111.32 -119.15  109.29   1.1109
IC   H11A  C11  O12    P      1.1137  111.32  -63.03  118.43   1.5925
IC   O11   O12  *P     O13    1.5891  101.79  115.15  108.73   1.4787
IC   O11   O12  *P     O14    1.5891  101.79 -115.03  108.93   1.4790
IC   P     O11  C1     C2     1.5891  121.00  103.88  110.10   1.5375
IC   C2    O11  *C1    HA     1.5375  110.10 -122.13  113.04   1.1177
IC   HA    O11  *C1    HB     1.1177  113.04 -118.84  108.60   1.1119
IC   O11   C1   C2     C3     1.4273  110.10  178.10  113.89   1.5312
IC   C3    C1   *C2    HS     1.5312  113.89 -121.65  108.86   1.1130
IC   HS    C1   *C2    HR     1.1130  108.86 -116.98  108.75   1.1135
IC   C1    C2   C3     HX     1.5375  113.89   59.92  110.21   1.1109
IC   HX    C2   *C3    HY     1.1109  110.21 -120.00  110.33   1.1107
IC   HX    C2   *C3    HZ     1.1109  110.21  119.92  110.29   1.1107

RESI GH2F        0.00 ! Glycerol section of DPPC
GROUP
ATOM C1   CTL3  -0.27 !            HC
ATOM HA   HAL3   0.09 !            |
ATOM HB   HAL3   0.09 !       HA---C1---HB
ATOM HC   HAL3   0.09 !            |     theta1
GROUP                 !            |
ATOM C2   CTL1   0.17 !       HS---C2- - - - - - -
ATOM HS   HAL1   0.09 !            | beta1        |
ATOM O21  OSL   -0.49 !       O22  O21          theta3
ATOM C21  CL     0.90 !        \\ /  beta2        |
ATOM O22  OBL   -0.63 !          C21
ATOM C22  CTL2  -0.22 !          |   beta3        |
ATOM H2R  HAL2   0.09 !   H2R---C22---H2S
ATOM H2S  HAL2   0.09 !          |                |
GROUP
ATOM C23  CTL3  -0.27 !          |                |
ATOM H3R  HAL3   0.09 !   H3R ---C23---H3S
ATOM H3S  HAL3   0.09 !          |                |
ATOM H3T  HAL3   0.09 !         H3T
GROUP                 !
ATOM C3   CTL2   0.08 !                           |
ATOM HX   HAL2   0.09 !                      HX---C3---HY
ATOM HY   HAL2   0.09 !                           |   gamma1
ATOM O31  OSL   -0.49 !                      O32  O31
ATOM C31  CL     0.90 !                       \\ /    gamma2
ATOM O32  OBL   -0.63 !                         C31
ATOM C32  CTL2  -0.22 !                         |     gamma3
ATOM H2X  HAL2   0.09 !                  H2X---C32---H2Y
ATOM H2Y  HAL2   0.09 !                         |
GROUP                 !
ATOM C33  CTL3  -0.27 !                         |
ATOM H3X  HAL3   0.09 !                  H3X ---C33---H3Y
ATOM H3Y  HAL3   0.09 !                         |
ATOM H3Z  HAL3   0.09 !                        H3Z

BOND  C1   HA        C1    HB       C1   C2        C1   HC
BOND  C2   HS        C2    C3       C2   O21
BOND  C3   HX        C3    HY       C3   O31
BOND  O21  C21
BOND  C21  C22
DOUBLE C21  O22
BOND  C22  H2R       C22  H2S       C22  C23
BOND  C23  H3R       C23  H3S       C23  H3T
BOND  O31  C31
BOND  C31  C32
DOUBLE  C31  O32
BOND  C32  H2X       C32  H2Y       C32  C33
BOND  C33  H3X       C33  H3Y       C33  H3Z

!    I      J      K      L      R(IK)   T(IKJ)    PHI   T(JKL)   R(KL)
IC   C1   C2     O21    C21    1.5388  108.50   85.09  115.62   1.3282
IC   C2   O21    C21    C22    1.4372  115.62 -179.95  109.02   1.5363
IC   HA   C2     *C1    HB     1.1104  110.51  120.01  110.21   1.1102
IC   HA   C2     *C1    HC     1.1104  110.51 -120.45  110.59   1.1109
IC   HA   C1     C2     C3     1.1104  110.51  -61.94  111.38   1.5506
IC   C3   C1     *C2    O21    1.5506  111.38  120.60  108.50   1.4372
IC   C3   C1     *C2    HS     1.5506  111.38 -117.82  108.87   1.1185
IC   C22  O21    *C21   O22    1.5363  109.02 -179.22  126.14   1.2175
IC   O21  C21    C22    C23    1.3282  109.02 -179.88  112.42   1.5447
IC   C23  C21    *C22   H2R    1.5447  112.42  121.29  108.09   1.1104
IC   H2R  C21    *C22   H2S    1.1104  108.09  117.40  108.10   1.1104
IC   C21  C22    C23    H3R    1.5363  112.42  -59.89  110.66   1.1120
IC   H3R  C22    *C23   H3S    1.1120  110.66  119.77  110.67   1.1120
IC   H3R  C22    *C23   H3T    1.1120  110.66 -120.11  110.58   1.1108
IC   C1   C2     C3     O31    1.5388  111.38 -171.89  111.04   1.4434
IC   O31  C2     *C3    HX     1.4434  111.04 -122.29  108.59   1.1149
IC   HX   C2     *C3    HY     1.1149  108.59 -117.06  107.86   1.1146
IC   C2   C3     O31    C31    1.5506  111.04 -179.26  114.11   1.3334
IC   C3   O31    C31    C32    1.4434  114.11 -179.87  109.31   1.5355
IC   C32  O31    *C31   O32    1.5355  109.31  179.41  125.49   1.2173
IC   O31  C31    C32    C33    1.3334  109.31 -179.58  112.45   1.5447
IC   C33  C31    *C32   H2X    1.5447  112.45 -121.29  108.07   1.1104
IC   H2X  C31    *C32   H2Y    1.1104  108.07 -117.37  108.11   1.1103
IC   C31  C32    C33    H3X    1.5355  112.45   59.84  110.69   1.1120
IC   H3X  C32    *C33   H3Y    1.1120  110.69  120.11  110.57   1.1108
IC   H3X  C32    *C33   H3Z    1.1120  110.69 -119.81  110.67   1.1120

RESI NDEC           0.00 ! n-decane
GROUP
ATOM  C1    CTL3   -0.27 !  H1X   H2X H3X H4X       H9X    H10X
ATOM  H1X   HAL3    0.09 !    \    |   |   |        |      /
ATOM  H1Y   HAL3    0.09 ! H1Z-C1--C2--C3--C4--...--C9--C10-H10Z
ATOM  H1Z   HAL3    0.09 !    /    |   |   |        |      \
GROUP                    !  H1Y   H2Y H3Y H4Y       H9Y    H10Y
ATOM  C2    CTL2   -0.18
ATOM  H2X   HAL2    0.09
ATOM  H2Y   HAL2    0.09
GROUP
ATOM  C3    CTL2   -0.18
ATOM  H3X   HAL2    0.09
ATOM  H3Y   HAL2    0.09
GROUP
ATOM  C4    CTL2   -0.18
ATOM  H4X   HAL2    0.09
ATOM  H4Y   HAL2    0.09
GROUP
ATOM  C5    CTL2   -0.18
ATOM  H5X   HAL2    0.09
ATOM  H5Y   HAL2    0.09
GROUP
ATOM  C6    CTL2   -0.18
ATOM  H6X   HAL2    0.09
ATOM  H6Y   HAL2    0.09
GROUP
ATOM  C7    CTL2   -0.18
ATOM  H7X   HAL2    0.09
ATOM  H7Y   HAL2    0.09
GROUP
ATOM  C8    CTL2   -0.18
ATOM  H8X   HAL2    0.09
ATOM  H8Y   HAL2    0.09
GROUP
ATOM  C9    CTL2   -0.18
ATOM  H9X   HAL2    0.09
ATOM  H9Y   HAL2    0.09
GROUP
ATOM  C10   CTL3   -0.27
ATOM  H10X  HAL3    0.09
ATOM  H10Y  HAL3    0.09
ATOM  H10Z  HAL3    0.09

BOND  C1   C2     C2   C3     C3   C4     C4   C5     C5   C6     C6   C7
BOND  C7   C8     C8   C9     C9   C10
BOND  C1   H1X    C1   H1Y    C1   H1Z    C2   H2X    C2   H2Y
BOND  C3   H3X    C3   H3Y    C4   H4X    C4   H4Y
BOND  C5   H5X    C5   H5Y    C6   H6X    C6   H6Y
BOND  C7   H7X    C7   H7Y    C8   H8X    C8   H8Y
BOND  C9   H9X    C9   H9Y    C10  H10X   C10  H10Y   C10  H10Z

! work - taken from the tail of dopc
IC C1    C3    *C2    H2X        1.5309  113.30 -121.68  108.77   1.1141
IC H2X   C3    *C2    H2Y        1.1141  108.77 -116.68  108.76   1.1141
IC C3    C2    C1     H1X        1.5340  113.30  -59.94  110.46   1.1113
IC H1X   C2    *C1    H1Y        1.1113  110.46  119.86  110.45   1.1113
IC H1X   C2    *C1    H1Z        1.1113  110.46 -120.06  110.61   1.1112
IC C1    C2    C3     C4         1.5393  112.41 -178.89  112.60   1.5347
IC C4    C2    *C3    H3X        1.5347  112.60 -121.37  109.10   1.1131
IC H3X   C2    *C3    H3Y        1.1131  109.10 -117.41  109.08   1.1131
IC C2    C3    C4     C5         1.5393  112.41 -178.89  112.60   1.5347
IC C5    C3    *C4    H4X        1.5347  112.60 -121.37  109.10   1.1131
IC H4X   C3    *C4    H4Y        1.1131  109.10 -117.41  109.08   1.1131
IC C3    C4    C5     C6         1.5393  112.41 -178.89  112.60   1.5347
IC C6    C4    *C5    H5X        1.5347  112.60 -121.37  109.10   1.1131
IC H5X   C4    *C5    H5Y        1.1131  109.10 -117.41  109.08   1.1131
IC C4    C5    C6     C7         1.5393  112.41 -178.89  112.60   1.5347
IC C7    C5    *C6    H6X        1.5347  112.60 -121.37  109.10   1.1131
IC H6X   C5    *C6    H6Y        1.1131  109.10 -117.41  109.08   1.1131
IC C5    C6    C7     C8         1.5393  112.41 -178.89  112.60   1.5347
IC C8    C6    *C7    H7X        1.5347  112.60 -121.37  109.10   1.1131
IC H7X   C6    *C7    H7Y        1.1131  109.10 -117.41  109.08   1.1131
IC C6    C7    C8     C9         1.5393  112.41 -178.89  112.60   1.5347
IC C9    C7    *C8    H8X        1.5347  112.60 -121.37  109.10   1.1131
IC H8X   C7    *C8    H8Y        1.1131  109.10 -117.41  109.08   1.1131
IC C7    C8    C9     C10        1.5355  112.60  179.88  112.66   1.5347
IC C10   C8    *C9    H9X        1.5347  112.66 -121.27  109.06   1.1132
IC H9X   C8    *C9    H9Y        1.1132  109.06 -117.36  109.14   1.1133
IC C8    C9    C10    H10X       1.5340  113.30  -59.94  110.46   1.1113
IC H10X  C9    *C10   H10Y       1.1113  110.46  119.86  110.45   1.1113
IC H10X  C9    *C10   H10Z       1.1113  110.46 -120.06  110.61   1.1112


RESI NHEX           0.00 ! n-hexadecane
GROUP
ATOM  C1    CTL3   -0.27 !  H1X   H2X H3X H4X       H15X    H16X
ATOM  H1X   HAL3    0.09 !    \    |   |   |        |      /
ATOM  H1Y   HAL3    0.09 ! H1Z-C1--C2--C3--C4--...--C15--C16-H16Z
ATOM  H1Z   HAL3    0.09 !    /    |   |   |        |      \
GROUP                    !  H1Y   H2Y H3Y H4Y       H15Y    H16Y
ATOM  C2    CTL2   -0.18
ATOM  H2X   HAL2    0.09
ATOM  H2Y   HAL2    0.09
GROUP
ATOM  C3    CTL2   -0.18
ATOM  H3X   HAL2    0.09
ATOM  H3Y   HAL2    0.09
GROUP
ATOM  C4    CTL2   -0.18
ATOM  H4X   HAL2    0.09
ATOM  H4Y   HAL2    0.09
GROUP
ATOM  C5    CTL2   -0.18
ATOM  H5X   HAL2    0.09
ATOM  H5Y   HAL2    0.09
GROUP
ATOM  C6    CTL2   -0.18
ATOM  H6X   HAL2    0.09
ATOM  H6Y   HAL2    0.09
GROUP
ATOM  C7    CTL2   -0.18
ATOM  H7X   HAL2    0.09
ATOM  H7Y   HAL2    0.09
GROUP
ATOM  C8    CTL2   -0.18
ATOM  H8X   HAL2    0.09
ATOM  H8Y   HAL2    0.09
GROUP
ATOM  C9    CTL2   -0.18
ATOM  H9X   HAL2    0.09
ATOM  H9Y   HAL2    0.09
GROUP
ATOM  C10   CTL2   -0.18
ATOM  H10X  HAL2    0.09
ATOM  H10Y  HAL2    0.09
GROUP
ATOM  C11   CTL2   -0.18
ATOM  H11X  HAL2    0.09
ATOM  H11Y  HAL2    0.09
GROUP
ATOM  C12   CTL2   -0.18
ATOM  H12X  HAL2    0.09
ATOM  H12Y  HAL2    0.09
GROUP
ATOM  C13   CTL2   -0.18
ATOM  H13X  HAL2    0.09
ATOM  H13Y  HAL2    0.09
GROUP
ATOM  C14   CTL2   -0.18
ATOM  H14X  HAL2    0.09
ATOM  H14Y  HAL2    0.09
GROUP
ATOM  C15   CTL2   -0.18
ATOM  H15X  HAL2    0.09
ATOM  H15Y  HAL2    0.09
GROUP
ATOM  C16   CTL3   -0.27
ATOM  H16X  HAL3    0.09
ATOM  H16Y  HAL3    0.09
ATOM  H16Z  HAL3    0.09

BOND  C1   C2     C2   C3     C3   C4     C4   C5     C5   C6     C6   C7
BOND  C7   C8     C8   C9     C9   C10    C10  C11    C11  C12    C12  C13
BOND  C13  C14    C14  C15    C15  C16
BOND  C1   H1X    C1   H1Y    C1   H1Z    C2   H2X    C2   H2Y
BOND  C3   H3X    C3   H3Y    C4   H4X    C4   H4Y
BOND  C5   H5X    C5   H5Y    C6   H6X    C6   H6Y
BOND  C7   H7X    C7   H7Y    C8   H8X    C8   H8Y
BOND  C9   H9X    C9   H9Y    C10  H10X   C10  H10Y
BOND  C11  H11X   C11  H11Y   C12  H12X   C12  H12Y
BOND  C13  H13X   C13  H13Y   C14  H14X   C14  H14Y
BOND  C15  H15X   C15  H15Y   C16  H16X   C16  H16Y   C16  H16Z

! work - taken from the tail of dopc
IC C1    C3    *C2    H2X        1.5309  113.30 -121.68  108.77   1.1141
IC H2X   C3    *C2    H2Y        1.1141  108.77 -116.68  108.76   1.1141
IC C3    C2    C1     H1X        1.5340  113.30  -59.94  110.46   1.1113
IC H1X   C2    *C1    H1Y        1.1113  110.46  119.86  110.45   1.1113
IC H1X   C2    *C1    H1Z        1.1113  110.46 -120.06  110.61   1.1112
IC C1    C2    C3     C4         1.5393  112.41 -178.89  112.60   1.5347
IC C4    C2    *C3    H3X        1.5347  112.60 -121.37  109.10   1.1131
IC H3X   C2    *C3    H3Y        1.1131  109.10 -117.41  109.08   1.1131
IC C2    C3    C4     C5         1.5393  112.41 -178.89  112.60   1.5347
IC C5    C3    *C4    H4X        1.5347  112.60 -121.37  109.10   1.1131
IC H4X   C3    *C4    H4Y        1.1131  109.10 -117.41  109.08   1.1131
IC C3    C4    C5     C6         1.5393  112.41 -178.89  112.60   1.5347
IC C6    C4    *C5    H5X        1.5347  112.60 -121.37  109.10   1.1131
IC H5X   C4    *C5    H5Y        1.1131  109.10 -117.41  109.08   1.1131
IC C4    C5    C6     C7         1.5393  112.41 -178.89  112.60   1.5347
IC C7    C5    *C6    H6X        1.5347  112.60 -121.37  109.10   1.1131
IC H6X   C5    *C6    H6Y        1.1131  109.10 -117.41  109.08   1.1131
IC C5    C6    C7     C8         1.5393  112.41 -178.89  112.60   1.5347
IC C8    C6    *C7    H7X        1.5347  112.60 -121.37  109.10   1.1131
IC H7X   C6    *C7    H7Y        1.1131  109.10 -117.41  109.08   1.1131
IC C6    C7    C8     C9         1.5393  112.41 -178.89  112.60   1.5347
IC C9    C7    *C8    H8X        1.5347  112.60 -121.37  109.10   1.1131
IC H8X   C7    *C8    H8Y        1.1131  109.10 -117.41  109.08   1.1131
IC C7    C8    C9     C10        1.5393  112.41 -178.89  112.60   1.5347
IC C10   C8    *C9    H9X        1.5347  112.60 -121.37  109.10   1.1131
IC H9X   C8    *C9    H9Y        1.1131  109.10 -117.41  109.08   1.1131
IC C8    C9    C10    C11        1.5355  112.60  179.88  112.66   1.5347
IC C11   C9    *C10   H10X       1.5347  112.66 -121.27  109.06   1.1132
IC H10X  C9    *C10   H10Y       1.1132  109.06 -117.36  109.14   1.1133
IC C9    C10   C11    C12        1.5347  112.66 -179.12  112.61   1.5348
IC C12   C10   *C11   H11X       1.5348  112.61 -121.34  109.09   1.1132
IC H11X  C10   *C11   H11Y       1.1132  109.09 -117.41  109.09   1.1132
IC C10   C11   C12    C13        1.5347  112.61  179.83  112.71   1.5340
IC C13   C11   *C12   H12X       1.5340  112.71 -121.28  109.10   1.1132
IC H12X  C11   *C12   H12Y       1.1132  109.10 -117.35  109.13   1.1133
IC C11   C12   C13    C14        1.5347  112.61  179.83  112.71   1.5340
IC C14   C12   *C13   H13X       1.5340  112.71 -121.28  109.10   1.1132
IC H13X  C12   *C13   H13Y       1.1132  109.10 -117.35  109.13   1.1133
IC C12   C13   C14    C15        1.5347  112.61  179.83  112.71   1.5340
IC C15   C13   *C14   H14X       1.5340  112.71 -121.28  109.10   1.1132
IC H14X  C13   *C14   H14Y       1.1132  109.10 -117.35  109.13   1.1133
IC C13   C14   C15    C16        1.5348  112.71 -179.67  113.30   1.5309
IC C16   C14   *C15   H15X       1.5309  113.30 -121.68  108.77   1.1141
IC H15X  C14   *C15   H15Y       1.1141  108.77 -116.68  108.76   1.1141
IC C14   C15   C16    H16X       1.5340  113.30  -59.94  110.46   1.1113
IC H16X  C15   *C16   H16Y       1.1113  110.46  119.86  110.45   1.1113
IC H16X  C15   *C16   H16Z       1.1113  110.46 -120.06  110.61   1.1112

RESI EPEN           0.00 ! ethylpentane
GROUP
ATOM  C1    CTL3   -0.27 !  H1X   H2X H3X H4X   H5X
ATOM  H1X   HAL3    0.09 !    \    |   |   |    /
ATOM  H1Y   HAL3    0.09 ! H1Z-C1--C2--C3--C4--C5-H5Z
ATOM  H1Z   HAL3    0.09 !    /    |   |   |    \  
GROUP                    !  H1Y   H2Y  |  H4Y   H5Y
ATOM  C2    CTL2   -0.18 !             |
ATOM  H2X   HAL2    0.09 !         H6X-C6-H6Y
ATOM  H2Y   HAL2    0.09 !             |
GROUP                    !         H7X-C7-H7Y
ATOM  C3    CTL1   -0.09 !             |
ATOM  H3X   HAL1    0.09 !            H7Z
GROUP
ATOM  C4    CTL2   -0.18
ATOM  H4X   HAL2    0.09
ATOM  H4Y   HAL2    0.09
GROUP
ATOM  C5    CTL3   -0.27
ATOM  H5X   HAL3    0.09
ATOM  H5Y   HAL3    0.09
ATOM  H5Z   HAL3    0.09
GROUP
ATOM  C6    CTL2   -0.18
ATOM  H6X   HAL2    0.09
ATOM  H6Y   HAL2    0.09
GROUP
ATOM  C7    CTL3   -0.27
ATOM  H7X   HAL3    0.09
ATOM  H7Y   HAL3    0.09
ATOM  H7Z   HAL3    0.09

BOND  C1   C2     C2   C3     C3   C4     C3   C6     C4   C5     C6   C7
BOND  C1   H1X    C1   H1Y    C1   H1Z    C2   H2X    C2   H2Y
BOND  C3   H3X    C4   H4X    C4   H4Y    C5   H5X    C5   H5Y    C5   H5Z
BOND  C6   H6X    C6   H6Y    C7   H7X    C7   H7Y    C7   H7Z

! work - taken from the tail of dopc
IC C1    C3    *C2    H2X        1.5309  113.30 -121.68  108.77   1.1141
IC H2X   C3    *C2    H2Y        1.1141  108.77 -116.68  108.76   1.1141
IC C3    C2    C1     H1X        1.5340  113.30  -59.94  110.46   1.1113
IC H1X   C2    *C1    H1Y        1.1113  110.46  119.86  110.45   1.1113
IC H1X   C2    *C1    H1Z        1.1113  110.46 -120.06  110.61   1.1112
IC C1    C2    C3     C4         1.5393  112.41 -178.89  112.60   1.5347
IC C4    C2    *C3    H3X        1.5347  112.60 -121.37  109.10   1.1131
IC H3X   C2    *C3    C6         1.1131  109.10 -117.41  109.08   1.5347
IC C2    C3    C4     C5         1.5393  112.41 -178.89  112.60   1.5347
IC C5    C3    *C4    H4X        1.5347  112.60 -121.37  109.10   1.1131
IC H4X   C3    *C4    H4Y        1.1131  109.10 -117.41  109.08   1.1131
IC C5    C3    *C4    H4X        1.5309  113.30 -121.68  108.77   1.1141
IC H4X   C3    *C4    H4Y        1.1141  108.77 -116.68  108.76   1.1141
IC C3    C4    C5     H5X        1.5340  113.30  -59.94  110.46   1.1113
IC H5X   C4    *C5    H5Y        1.1113  110.46  119.86  110.45   1.1113
IC H5X   C4    *C5    H5Z        1.1113  110.46 -120.06  110.61   1.1112
IC C7    C3    *C6    H6X        1.5309  113.30 -121.68  108.77   1.1141
IC H6X   C3    *C6    H6Y        1.1141  108.77 -116.68  108.76   1.1141
IC C3    C6    C7     H7X        1.5340  113.30  -59.94  110.46   1.1113
IC H7X   C6    *C7    H7Y        1.1113  110.46  119.86  110.45   1.1113
IC H7X   C6    *C7    H7Z        1.1113  110.46 -120.06  110.61   1.1112
IC C2    C3    C6     C7         1.5340  113.30   90.00  108.77   1.5340
IC C3    C6    C7     H7X        1.5340  113.30  -59.94  110.46   1.1113

RESI TETD           0.00 ! tetradecane
GROUP
ATOM  C1    CTL3   -0.27 !  H1X   H2X H3X H4X       H14X    H14X
ATOM  H1X   HAL3    0.09 !    \    |   |   |        |      /
ATOM  H1Y   HAL3    0.09 ! H1Z-C1--C2--C3--C4--...--C14--C14-H14Z
ATOM  H1Z   HAL3    0.09 !    /    |   |   |        |      \
GROUP                    !  H1Y   H2Y H3Y H4Y       H14Y    H14Y
ATOM  C2    CTL2   -0.18
ATOM  H2X   HAL2    0.09
ATOM  H2Y   HAL2    0.09
GROUP
ATOM  C3    CTL2   -0.18
ATOM  H3X   HAL2    0.09
ATOM  H3Y   HAL2    0.09
GROUP
ATOM  C4    CTL2   -0.18
ATOM  H4X   HAL2    0.09
ATOM  H4Y   HAL2    0.09
GROUP
ATOM  C5    CTL2   -0.18
ATOM  H5X   HAL2    0.09
ATOM  H5Y   HAL2    0.09
GROUP
ATOM  C6    CTL2   -0.18
ATOM  H6X   HAL2    0.09
ATOM  H6Y   HAL2    0.09
GROUP
ATOM  C7    CTL2   -0.18
ATOM  H7X   HAL2    0.09
ATOM  H7Y   HAL2    0.09
GROUP
ATOM  C8    CTL2   -0.18
ATOM  H8X   HAL2    0.09
ATOM  H8Y   HAL2    0.09
GROUP
ATOM  C9    CTL2   -0.18
ATOM  H9X   HAL2    0.09
ATOM  H9Y   HAL2    0.09
GROUP
ATOM  C10   CTL2   -0.18
ATOM  H10X  HAL2    0.09
ATOM  H10Y  HAL2    0.09
GROUP
ATOM  C11   CTL2   -0.18
ATOM  H11X  HAL2    0.09
ATOM  H11Y  HAL2    0.09
GROUP
ATOM  C12   CTL2   -0.18
ATOM  H12X  HAL2    0.09
ATOM  H12Y  HAL2    0.09
GROUP
ATOM  C13   CTL2   -0.18
ATOM  H13X  HAL2    0.09
ATOM  H13Y  HAL2    0.09
GROUP
ATOM  C14   CTL3   -0.27
ATOM  H14X  HAL3    0.09
ATOM  H14Y  HAL3    0.09
ATOM  H14Z  HAL3    0.09

BOND  C1   C2     C2   C3     C3   C4     C4   C5     C5   C6     C6   C7
BOND  C7   C8     C8   C9     C9   C10    C10  C11    C11  C12    C12  C13
BOND  C13  C14
BOND  C1   H1X    C1   H1Y    C1   H1Z    C2   H2X    C2   H2Y
BOND  C3   H3X    C3   H3Y    C4   H4X    C4   H4Y
BOND  C5   H5X    C5   H5Y    C6   H6X    C6   H6Y
BOND  C7   H7X    C7   H7Y    C8   H8X    C8   H8Y
BOND  C9   H9X    C9   H9Y    C10  H10X   C10  H10Y
BOND  C11  H11X   C11  H11Y   C12  H12X   C12  H12Y
BOND  C13  H13X   C13  H13Y   C14  H14X   C14  H14Y   C14  H14Z

IC C1    C3    *C2    H2X        1.5309  113.30 -121.68  108.77   1.1141
IC H2X   C3    *C2    H2Y        1.1141  108.77 -116.68  108.76   1.1141
IC C3    C2    C1     H1X        1.5340  113.30  -59.94  110.46   1.1113
IC H1X   C2    *C1    H1Y        1.1113  110.46  119.86  110.45   1.1113
IC H1X   C2    *C1    H1Z        1.1113  110.46 -120.06  110.61   1.1112
IC C1    C2    C3     C4         1.5393  112.41 -178.89  112.60   1.5347
IC C4    C2    *C3    H3X        1.5347  112.60 -121.37  109.10   1.1131
IC H3X   C2    *C3    H3Y        1.1131  109.10 -117.41  109.08   1.1131
IC C2    C3    C4     C5         1.5393  112.41 -178.89  112.60   1.5347
IC C5    C3    *C4    H4X        1.5347  112.60 -121.37  109.10   1.1131
IC H4X   C3    *C4    H4Y        1.1131  109.10 -117.41  109.08   1.1131
IC C3    C4    C5     C6         1.5393  112.41 -178.89  112.60   1.5347
IC C6    C4    *C5    H5X        1.5347  112.60 -121.37  109.10   1.1131
IC H5X   C4    *C5    H5Y        1.1131  109.10 -117.41  109.08   1.1131
IC C4    C5    C6     C7         1.5393  112.41 -178.89  112.60   1.5347
IC C7    C5    *C6    H6X        1.5347  112.60 -121.37  109.10   1.1131
IC H6X   C5    *C6    H6Y        1.1131  109.10 -117.41  109.08   1.1131
IC C5    C6    C7     C8         1.5393  112.41 -178.89  112.60   1.5347
IC C8    C6    *C7    H7X        1.5347  112.60 -121.37  109.10   1.1131
IC H7X   C6    *C7    H7Y        1.1131  109.10 -117.41  109.08   1.1131
IC C6    C7    C8     C9         1.5393  112.41 -178.89  112.60   1.5347
IC C9    C7    *C8    H8X        1.5347  112.60 -121.37  109.10   1.1131
IC H8X   C7    *C8    H8Y        1.1131  109.10 -117.41  109.08   1.1131
IC C7    C8    C9     C10        1.5393  112.41 -178.89  112.60   1.5347
IC C10   C8    *C9    H9X        1.5347  112.60 -121.37  109.10   1.1131
IC H9X   C8    *C9    H9Y        1.1131  109.10 -117.41  109.08   1.1131
IC C8    C9    C10    C11        1.5355  112.60  179.88  112.66   1.5347
IC C11   C9    *C10   H10X       1.5347  112.66 -121.27  109.06   1.1132
IC H10X  C9    *C10   H10Y       1.1132  109.06 -117.36  109.14   1.1133
IC C9    C10   C11    C12        1.5347  112.66 -179.12  112.61   1.5348
IC C12   C10   *C11   H11X       1.5348  112.61 -121.34  109.09   1.1132
IC H11X  C10   *C11   H11Y       1.1132  109.09 -117.41  109.09   1.1132
IC C10   C11   C12    C13        1.5347  112.61  179.83  112.71   1.5340
IC C13   C11   *C12   H12X       1.5340  112.71 -121.28  109.10   1.1132
IC H12X  C11   *C12   H12Y       1.1132  109.10 -117.35  109.13   1.1133
IC C11   C12   C13    C14        1.5348  112.71 -179.67  113.30   1.5309
IC C14   C12   *C13   H13X       1.5309  113.30 -121.68  108.77   1.1141
IC H13X  C12   *C13   H13Y       1.1141  108.77 -116.68  108.76   1.1141
IC C12   C13   C14    H14X       1.5340  113.30  -59.94  110.46   1.1113
IC H14X  C13   *C14   H14Y       1.1113  110.46  119.86  110.45   1.1113
IC H14X  C13   *C14   H14Z       1.1113  110.46 -120.06  110.61   1.1112

end

return
