# Supplementary material for: Solvent Channels and Electric Fields Guide Proton Delivery to the Active Site of Heme Peroxidases
Source: Angew Chem Int Ed Engl. 2025 Sep 21;64(50):e202515743. doi: 10.1002/anie.202515743 (PMC12684355; doi:10.1002/anie.202515743)
Supplement: Supplementary file 7 — Supporting Information [file ANIE-64-e202515743-s009.zip › qmmm_si/Neutral_Arg38/tau1_m4/toppar/toppar_all36_prot_d_aminoacids.str]

*>>>>>>CHARMM36 All-Hydrogen Toppar File for D-Proteins <<<<<<<
*>>>>>>>>>>>>>>>>>>>>>>>>>> Feb 2012 <<<<<<<<<<<<<<<<<<<<<<<<<<<< 
* All comments to the CHARMM web site: www.charmm.org 
*             parameter set discussion forum 
* 

!update 2016/2. use directly inverted CMAPs 

!toppar stream file for D-amino acids. Includes new residue 
!names, inverted CMAP and additional parameters.

!Parent files that have to be read prior to streaming this file 
!top_all36_prot.rtf 
!par_all36_prot.prm 
! 
!Testcase 
!test_all36_d_amino_acid.inp 
 
!test "append" to determine if previous toppar files have been read and 
!add append to "read rtf card" if true 
set nat ?NATC 
set app 
!We're exploiting what is arguably a bug in the parser. On the left hand side, 
!the quotes have priority, so NAT is correctly substituted. On the right hand 
!side, the ? has priority and NATC" (sic) is not a valid substitution... 
if "@NAT" ne "?NATC" if @nat ne 0 set app append 
 
read rtf card @app 
* Topology for D- aminoacids 
* 
36  1 
 
MASS  -1  CTD1      12.01100 ! added for D-amino acids
MASS  -1  CPD1      12.01100 ! added for D-proline 
 
DECL -CA 
DECL -C 
DECL -O 
DECL +N 
DECL +HN 
DECL +CA 
DEFA FIRS NTER LAST CTER 
AUTO ANGLES DIHE 
 
RESI ALDD        0.00 ! D-Alanine dipeptide, with CMAP term 
                      ! AMG 2/27/08 -- changed alpha carbon type 
                      ! and flipped the cmap term 
GROUP 
ATOM CL   CT3   -0.27 
ATOM HL1  HA3    0.09 
ATOM HL2  HA3    0.09 
ATOM HL3  HA3    0.09 
GROUP 
ATOM CLP  C      0.51 
ATOM OL   O     -0.51 
GROUP 
ATOM NL   NH1   -0.47 
ATOM HL   H      0.31 
ATOM CA   CTD1   0.07   ! THIS IS THE ONLY CHANGE 
ATOM HA   HB1    0.09 
GROUP 
ATOM CB   CT3   -0.27  !     HL1     OL           OR           HR1 
ATOM HB1  HA3    0.09  !       \     ||   HL  HA  ||   HR      / 
ATOM HB2  HA3    0.09  !        \    ||   |   |   ||   |      / 
ATOM HB3  HA3    0.09  !   HL2---CL--CLP--NL--CA--CRP--NR---CR---HR2 
GROUP                  !        /             |               \ 
ATOM CRP  C      0.51  !       /         HB1--CB--HB3          \ 
ATOM OR   O     -0.51  !     HL3              |                HR3 
GROUP                  !                     HB2 
ATOM NR   NH1   -0.47 
ATOM HR   H      0.31 
ATOM CR   CT3   -0.11 
ATOM HR1  HA3    0.09 
ATOM HR2  HA3    0.09 
ATOM HR3  HA3    0.09 
 
BOND CL  CLP   CLP NL    NL  CA 
BOND CA  CRP   CRP NR    NR  CR 
DOUBLE  CLP OL    CRP OR 
BOND NL  HL    NR  HR 
BOND CA  HA    CA  CB 
BOND CL  HL1   CL  HL2   CL  HL3 
BOND CB  HB1   CB  HB2   CB  HB3 
BOND CR  HR1   CR  HR2   CR  HR3 
IMPR CLP CL NL OL    NL CLP CA HL 
IMPR CRP CA NR OR    NR CRP CR HR 
 
CMAP CLP NL CA CRP NL CA CRP NR 
 
ic clp nl  ca  crp  0.0 0.0  180.0  0.0 0.0 ! Phi 
ic ca  clp *nl hl   0.0 0.0  180.0  0.0 0.0 
ic hl  nl  ca  crp  0.0 0.0    0.0  0.0 0.0 
ic nl  ca  crp nr   0.0 0.0  180.0  0.0 0.0 ! Psi 
ic ca  nr  *crp or  0.0 0.0  180.0  0.0 0.0 
ic nl  ca  crp or   0.0 0.0    0.0  0.0 0.0 
ic cl  clp nl  ca   0.0 0.0  180.0  0.0 0.0 ! Omega Left 
ic nl  cl  *clp ol  0.0 0.0  180.0  0.0 0.0 
ic ol  clp nl  ca   0.0 0.0    0.0  0.0 0.0 
ic ca  crp nr  cr   0.0 0.0  180.0  0.0 0.0 ! Omega Right 
ic crp cr  *nr hr   0.0 0.0  180.0  0.0 0.0 
ic ca  crp nr  hr   0.0 0.0  180.0  0.0 0.0 
ic nl  crp *ca ha   0.0 0.0  120.0  0.0 0.0 
ic nl  crp *ca cb   0.0 0.0 -120.0  0.0 0.0 
ic hl1 cl  clp nl   0.0 0.0  180.0  0.0 0.0 
ic hl2 cl  clp nl   0.0 0.0   60.0  0.0 0.0 
ic hl3 cl  clp ol   0.0 0.0  120.0  0.0 0.0 
ic ha  ca  cb  hb1  0.0 0.0  180.0  0.0 0.0 
ic nl  ca  cb  hb2  0.0 0.0  180.0  0.0 0.0 
ic crp ca  cb  hb3  0.0 0.0  180.0  0.0 0.0 
ic crp nr  cr  hr1  0.0 0.0  180.0  0.0 0.0 
ic crp nr  cr  hr2  0.0 0.0   60.0  0.0 0.0 
ic hr  nr  cr  hr3  0.0 0.0  120.0  0.0 0.0 
ic ca  clp *nl hl   0.0 0.0  180.0  0.0 0.0 
ic ca  nr  *crp or  0.0 0.0  180.0  0.0 0.0 
ic hb1 hb2 *cb hb3  0.0 0.0  120.0  0.0 0.0 
ic hl1 hl2 *cl hl3  0.0 0.0  240.0  0.0 0.0 
ic hr1 hr2 *cr hr3  0.0 0.0  240.0  0.0 0.0 
ic ha  ca  nl  hl   0.0 0.0  240.0  0.0 0.0 
patch first none last none 
 
RESI DALA         0.00 
GROUP 
ATOM N    NH1    -0.47  !     | 
ATOM HN   H       0.31  !  HN-N 
ATOM CA   CTD1    0.07  !     |     HB1 
ATOM HA   HB1     0.09  !     |    / 
GROUP                   !  HA-CA--CB-HB2 
ATOM CB   CT3    -0.27  !     |    \ 
ATOM HB1  HA3     0.09  !     |     HB3 
ATOM HB2  HA3     0.09  !   O=C 
ATOM HB3  HA3     0.09  !     | 
GROUP                   ! 
ATOM C    C       0.51 
ATOM O    O      -0.51 
BOND CB CA  N  HN  N  CA 
BOND C  CA  C  +N  CA HA  CB HB1  CB HB2  CB HB3 
DOUBLE O  C 
IMPR N -C CA HN  C CA +N O 
CMAP -C  N  CA  C   N  CA  C  +N 
DONOR HN N 
ACCEPTOR O C 
IC -C   CA   *N   HN    1.3551 126.4900  180.0000 115.4200  0.9996 
IC -C   N    CA   C     1.3551 126.4900  180.0000 114.4400  1.5390 !phi
IC N    CA   C    +N    1.4592 114.4400  180.0000 116.8400  1.3558 !psi
IC +N   CA   *C   O     1.3558 116.8400  180.0000 122.5200  1.2297 
IC CA   C    +N   +CA   1.5390 116.8400  180.0000 126.7700  1.4613 
IC N    C    *CA  CB    1.4592 114.4400 -123.2300 111.0900  1.5461 !D form
IC N    C    *CA  HA    1.4592 114.4400  120.4500 106.3900  1.0840 !D form
IC C    CA   CB   HB1   1.5390 111.0900  177.2500 109.6000  1.1109 
IC HB1  CA   *CB  HB2   1.1109 109.6000  119.1300 111.0500  1.1119 
IC HB1  CA   *CB  HB3   1.1109 109.6000 -119.5800 111.6100  1.1114 
 
RESI DARG         1.00 
GROUP 
ATOM N    NH1    -0.47  !     |                      HH11 
ATOM HN   H       0.31  !  HN-N                       | 
ATOM CA   CTD1    0.07  !     |   HB1 HG1 HD1 HE     NH1-HH12 
ATOM HA   HB1     0.09  !     |   |   |   |   |    //(+) 
GROUP                   !  HA-CA--CB--CG--CD--NE--CZ 
ATOM CB   CT2    -0.18  !     |   |   |   |         \ 
ATOM HB1  HA2     0.09  !     |   HB2 HG2 HD2        NH2-HH22 
ATOM HB2  HA2     0.09  !   O=C                       | 
GROUP                   !     |                      HH21 
ATOM CG   CT2    -0.18 
ATOM HG1  HA2     0.09 
ATOM HG2  HA2     0.09 
GROUP 
ATOM CD   CT2     0.20 
ATOM HD1  HA2     0.09 
ATOM HD2  HA2     0.09 
ATOM NE   NC2    -0.70 
ATOM HE   HC      0.44 
ATOM CZ   C       0.64 
ATOM NH1  NC2    -0.80 
ATOM HH11 HC      0.46 
ATOM HH12 HC      0.46 
ATOM NH2  NC2    -0.80 
ATOM HH21 HC      0.46 
ATOM HH22 HC      0.46 
GROUP 
ATOM C    C       0.51 
ATOM O    O      -0.51 
BOND CB  CA  CG  CB  CD CG  NE CD  CZ NE 
BOND NH2 CZ  N  HN  N  CA 
BOND C   CA  C  +N  CA HA  CB HB1 
BOND CB  HB2 CG  HG1 CG HG2 CD HD1 CD HD2 
BOND NE  HE  NH1 HH11  NH1 HH12  NH2 HH21  NH2 HH22 
DOUBLE O  C    CZ  NH1 
IMPR N  -C  CA  HN   C CA +N O 
IMPR CZ  NH1  NH2  NE 
IMPR NH1 HH11 HH12 CZ 
IMPR NH2 HH21 HH22 CZ 
CMAP -C  N  CA  C   N  CA  C  +N 
DONOR HN N 
DONOR HE NE 
DONOR HH11 NH1 
DONOR HH12 NH1 
DONOR HH21 NH2 
DONOR HH22 NH2 
ACCEPTOR O C 
IC -C   CA   *N   HN    1.3496 122.4500  180.0000 116.6700  0.9973 
IC -C   N    CA   C     1.3496 122.4500  180.0000 109.8600  1.5227 
IC N    CA   C    +N    1.4544 109.8600  180.0000 117.1200  1.3511 
IC +N   CA   *C   O     1.3511 117.1200  180.0000 121.4000  1.2271 
IC CA   C    +N   +CA   1.5227 117.1200  180.0000 124.6700  1.4565 
IC N    C    *CA  CB    1.4544 109.8600 -123.6400 112.2600  1.5552 !D form
IC N    C    *CA  HA    1.4544 109.8600  117.9300 106.6100  1.0836 !D form
IC N    CA   CB   CG    1.4544 110.7000  180.0000 115.9500  1.5475 
IC CG   CA   *CB  HB1   1.5475 115.9500  120.0500 106.4000  1.1163 
IC CG   CA   *CB  HB2   1.5475 115.9500 -125.8100 109.5500  1.1124 
IC CA   CB   CG   CD    1.5552 115.9500  180.0000 114.0100  1.5384 
IC CD   CB   *CG  HG1   1.5384 114.0100  125.2000 108.5500  1.1121 
IC CD   CB   *CG  HG2   1.5384 114.0100 -120.3000 108.9600  1.1143 
IC CB   CG   CD   NE    1.5475 114.0100  180.0000 107.0900  1.5034 
IC NE   CG   *CD  HD1   1.5034 107.0900  120.6900 109.4100  1.1143 
IC NE   CG   *CD  HD2   1.5034 107.0900 -119.0400 111.5200  1.1150 
IC CG   CD   NE   CZ    1.5384 107.0900  180.0000 123.0500  1.3401 
IC CZ   CD   *NE  HE    1.3401 123.0500  180.0000 113.1400  1.0065 
IC CD   NE   CZ   NH1   1.5034 123.0500  180.0000 118.0600  1.3311 
IC NE   CZ   NH1  HH11  1.3401 118.0600 -178.2800 120.6100  0.9903 
IC HH11 CZ   *NH1 HH12  0.9903 120.6100  171.1900 116.2900  1.0023 
IC NH1  NE   *CZ  NH2   1.3311 118.0600  178.6400 122.1400  1.3292 
IC NE   CZ   NH2  HH21  1.3401 122.1400 -174.1400 119.9100  0.9899 
IC HH21 CZ   *NH2 HH22  0.9899 119.9100  166.1600 116.8800  0.9914 
 
RESI DASN         0.00 
GROUP 
ATOM N    NH1    -0.47  !     | 
ATOM HN   H       0.31  !  HN-N 
ATOM CA   CTD1    0.07  !     |   HB1 OD1    HD21 (cis to OD1) 
ATOM HA   HB1     0.09  !     |   |   ||    / 
GROUP                   !  HA-CA--CB--CG--ND2 
ATOM CB   CT2    -0.18  !     |   |         \ 
ATOM HB1  HA2     0.09  !     |   HB2        HD22 (trans to OD1) 
ATOM HB2  HA2     0.09  !   O=C 
GROUP                   !     | 
ATOM CG   CC      0.55 
ATOM OD1  O      -0.55 
GROUP 
ATOM ND2  NH2    -0.62 
ATOM HD21 H       0.32 
ATOM HD22 H       0.30 
GROUP 
ATOM C    C       0.51 
ATOM O    O      -0.51 
BOND CB CA  CG CB   ND2 CG 
BOND N  HN  N  CA   C   CA    C +N 
BOND CA HA  CB HB1  CB  HB2  ND2 HD21  ND2 HD22 
DOUBLE C  O   CG  OD1 
IMPR N   -C  CA   HN    C   CA +N   O 
IMPR CG  ND2 CB   OD1   CG  CB ND2  OD1 
IMPR ND2 CG  HD21 HD22  ND2 CG HD22 HD21 
CMAP -C  N  CA  C   N  CA  C  +N 
DONOR HN N 
DONOR HD21 ND2 
DONOR HD22 ND2 
ACCEPTOR OD1 CG 
ACCEPTOR O C 
IC -C   CA   *N   HN    1.3480 124.0500  180.0000 114.4900  0.9992 
IC -C   N    CA   C     1.3480 124.0500  180.0000 105.2300  1.5245 
IC N    CA   C    +N    1.4510 105.2300  180.0000 117.3800  1.3467 
IC +N   CA   *C   O     1.3467 117.3800  180.0000 120.3200  1.2282 
IC CA   C    +N   +CA   1.5245 117.3800  180.0000 124.8800  1.4528 
IC N    C    *CA  CB    1.4510 105.2300 -121.1800 113.0400  1.5627 !D form
IC N    C    *CA  HA    1.4510 105.2300  115.5200 107.6300  1.0848 !D form
IC N    CA   CB   CG    1.4510 110.9100  180.0000 114.3000  1.5319 
IC CG   CA   *CB  HB1   1.5319 114.3000  119.1700 107.8200  1.1120 
IC CG   CA   *CB  HB2   1.5319 114.3000 -123.7400 110.3400  1.1091 
IC CA   CB   CG   OD1   1.5627 114.3000  180.0000 122.5600  1.2323 
IC OD1  CB   *CG  ND2   1.2323 122.5600 -179.1900 116.1500  1.3521 
IC CB   CG   ND2  HD21  1.5319 116.1500 -179.2600 117.3500  0.9963 
IC HD21 CG   *ND2 HD22  0.9963 117.3500  178.0200 120.0500  0.9951 
 
RESI DASP        -1.00 
GROUP 
ATOM N    NH1    -0.47  !     | 
ATOM HN   H       0.31  !  HN-N 
ATOM CA   CTD1    0.07  !     |   HB1   OD1 
ATOM HA   HB1     0.09  !     |   |    // 
GROUP                   !  HA-CA--CB--CG 
ATOM CB   CT2    -0.28  !     |   |    \ 
ATOM HB1  HA2     0.09  !     |   HB2   OD2(-) 
ATOM HB2  HA2     0.09  !   O=C 
ATOM CG   CC      0.62  !     | 
ATOM OD1  OC     -0.76 
ATOM OD2  OC     -0.76 
GROUP 
ATOM C    C       0.51 
ATOM O    O      -0.51 
BOND CB CA  CG CB  OD2 CG 
BOND N  HN  N  CA   C   CA  C +N 
BOND CA HA  CB HB1  CB HB2 
DOUBLE  O   C   CG  OD1 
IMPR N   -C CA  HN  C CA +N O 
IMPR CG  CB OD2 OD1 
CMAP -C  N  CA  C   N  CA  C  +N 
DONOR HN N 
ACCEPTOR OD1 CG 
ACCEPTOR OD2 CG 
ACCEPTOR O C 
IC -C   CA   *N   HN    1.3465 125.3100  180.0000 112.9400  0.9966 
IC -C   N    CA   C     1.3465 125.3100  180.0000 105.6300  1.5315 
IC N    CA   C    +N    1.4490 105.6300  180.0000 117.0600  1.3478 
IC +N   CA   *C   O     1.3478 117.0600  180.0000 120.7100  1.2330 
IC CA   C    +N   +CA   1.5315 117.0600  180.0000 125.3900  1.4484 
IC N    C    *CA  CB    1.4490 105.6300 -122.3300 114.1000  1.5619 !D form
IC N    C    *CA  HA    1.4490 105.6300  116.4000 106.7700  1.0841 !D form
IC N    CA   CB   CG    1.4490 111.1000  180.0000 112.6000  1.5218 
IC CG   CA   *CB  HB1   1.5218 112.6000  119.2200 109.2300  1.1086 
IC CG   CA   *CB  HB2   1.5218 112.6000 -121.6100 110.6400  1.1080 
IC CA   CB   CG   OD1   1.5619 112.6000  180.0000 117.9900  1.2565 
IC OD1  CB   *CG  OD2   1.2565 117.9900 -170.2300 117.7000  1.2541 
 
RESI DCYS         0.00 
GROUP 
ATOM N    NH1    -0.47  !     | 
ATOM HN   H       0.31  !  HN-N 
ATOM CA   CTD1    0.07  !     |   HB1 
ATOM HA   HB1     0.09  !     |   | 
GROUP                   !  HA-CA--CB--SG 
ATOM CB   CT2    -0.11  !     |   |     \ 
ATOM HB1  HA2     0.09  !     |   HB2    HG1 
ATOM HB2  HA2     0.09  !   O=C 
ATOM SG   S      -0.23  !     | 
ATOM HG1  HS      0.16 
GROUP 
ATOM C    C       0.51 
ATOM O    O      -0.51 
BOND CB CA   SG CB   N HN  N  CA 
BOND C  CA   C +N  CA HA  CB HB1 
BOND CB HB2  SG HG1 
DOUBLE O  C 
IMPR N -C CA HN  C CA +N O 
CMAP -C  N  CA  C   N  CA  C  +N 
DONOR HN N 
DONOR HG1 SG 
ACCEPTOR O C 
IC -C   CA   *N   HN    1.3479 123.9300  180.0000 114.7700  0.9982 
IC -C   N    CA   C     1.3479 123.9300  180.0000 105.8900  1.5202 
IC N    CA   C    +N    1.4533 105.8900  180.0000 118.3000  1.3498 
IC +N   CA   *C   O     1.3498 118.3000  180.0000 120.5900  1.2306 
IC CA   C    +N   +CA   1.5202 118.3000  180.0000 124.5000  1.4548 
IC N    C    *CA  CB    1.4533 105.8900 -121.7900 111.9800  1.5584 !D form
IC N    C    *CA  HA    1.4533 105.8900  116.3400 107.7100  1.0837 !D form
IC N    CA   CB   SG    1.4533 111.5600  180.0000 113.8700  1.8359 
IC SG   CA   *CB  HB1   1.8359 113.8700  119.9100 107.2400  1.1134 
IC SG   CA   *CB  HB2   1.8359 113.8700 -125.3200 109.8200  1.1124 
IC CA   CB   SG   HG1   1.5584 113.8700  176.9600  97.1500  1.3341 
 
RESI DGLN         0.00 
GROUP 
ATOM N    NH1    -0.47  !     | 
ATOM HN   H       0.31  !  HN-N 
ATOM CA   CTD1    0.07  !     |   HB1 HG1 OE1   HE21 (cis to OE1) 
ATOM HA   HB1     0.09  !     |   |   |   ||    / 
GROUP                   !  HA-CA--CB--CG--CD--NE2 
ATOM CB   CT2    -0.18  !     |   |   |         \ 
ATOM HB1  HA2     0.09  !     |   HB2 HG2       HE22 (trans to OE1) 
ATOM HB2  HA2     0.09  !   O=C 
GROUP                   !     | 
ATOM CG   CT2    -0.18 
ATOM HG1  HA2     0.09 
ATOM HG2  HA2     0.09 
GROUP 
ATOM CD   CC      0.55 
ATOM OE1  O      -0.55 
GROUP 
ATOM NE2  NH2    -0.62 
ATOM HE21 H       0.32 
ATOM HE22 H       0.30 
GROUP 
ATOM C    C       0.51 
ATOM O    O      -0.51 
BOND CB CA  CG  CB   CD  CG   NE2 CD 
BOND N  HN  N   CA   C   CA 
BOND C  +N  CA  HA   CB  HB1  CB  HB2  CG HG1 
BOND CG HG2 NE2 HE21 NE2 HE22 
DOUBLE O  C    CD  OE1 
IMPR N   -C  CA   HN    C   CA +N   O 
IMPR CD  NE2 CG   OE1   CD  CG NE2  OE1 
IMPR NE2 CD  HE21 HE22  NE2 CD HE22 HE21 
CMAP -C  N  CA  C   N  CA  C  +N 
DONOR HN N 
DONOR HE21 NE2 
DONOR HE22 NE2 
ACCEPTOR OE1 CD 
ACCEPTOR O C 
IC -C   CA   *N   HN    1.3477 123.9300  180.0000 114.4500  0.9984 
IC -C   N    CA   C     1.3477 123.9300  180.0000 106.5700  1.5180 
IC N    CA   C    +N    1.4506 106.5700  180.0000 117.7200  1.3463 
IC +N   CA   *C   O     1.3463 117.7200  180.0000 120.5900  1.2291 
IC CA   C    +N   +CA   1.5180 117.7200  180.0000 124.3500  1.4461 
IC N    C    *CA  CB    1.4506 106.5700 -121.9100 111.6800  1.5538 !D form
IC N    C    *CA  HA    1.4506 106.5700  116.8200 107.5300  1.0832 !D form
IC N    CA   CB   CG    1.4506 111.4400  180.0000 115.5200  1.5534 
IC CG   CA   *CB  HB1   1.5534 115.5200  120.9300 106.8000  1.1147 
IC CG   CA   *CB  HB2   1.5534 115.5200 -124.5800 109.3400  1.1140 
IC CA   CB   CG   CD    1.5538 115.5200  180.0000 112.5000  1.5320 
IC CD   CB   *CG  HG1   1.5320 112.5000  118.6900 110.4100  1.1112 
IC CD   CB   *CG  HG2   1.5320 112.5000 -121.9100 110.7400  1.1094 
IC CB   CG   CD   OE1   1.5534 112.5000  180.0000 121.5200  1.2294 
IC OE1  CG   *CD  NE2   1.2294 121.5200  179.5700 116.8400  1.3530 
IC CG   CD   NE2  HE21  1.5320 116.8400 -179.7200 116.8600  0.9959 
IC HE21 CD   *NE2 HE22  0.9959 116.8600 -178.9100 119.8300  0.9943 
 
RESI DGLU        -1.00 
GROUP 
ATOM N    NH1    -0.47  !     | 
ATOM HN   H       0.31  !  HN-N 
ATOM CA   CTD1    0.07  !     |   HB1 HG1   OE1 
ATOM HA   HB1     0.09  !     |   |   |    // 
GROUP                   !  HA-CA--CB--CG--CD 
ATOM CB   CT2A   -0.18  !     |   |   |    \ 
ATOM HB1  HA2     0.09  !     |   HB2 HG2   OE2(-) 
ATOM HB2  HA2     0.09  !   O=C 
GROUP                   !     | 
ATOM CG   CT2    -0.28 
ATOM HG1  HA2     0.09 
ATOM HG2  HA2     0.09 
ATOM CD   CC      0.62 
ATOM OE1  OC     -0.76 
ATOM OE2  OC     -0.76 
GROUP 
ATOM C    C       0.51 
ATOM O    O      -0.51 
BOND CB CA  CG CB  CD CG  OE2 CD 
BOND N  HN  N  CA C   CA 
BOND C  +N  CA HA  CB HB1 CB  HB2 CG  HG1 
BOND CG HG2 
DOUBLE O  C   CD  OE1 
IMPR N   -C CA  HN  C CA +N O 
IMPR CD CG OE2 OE1 
CMAP -C  N  CA  C   N  CA  C  +N 
DONOR HN N 
ACCEPTOR OE1 CD 
ACCEPTOR OE2 CD 
ACCEPTOR O C 
IC -C   CA   *N   HN    1.3471 124.4500  180.0000 113.9900  0.9961 
IC -C   N    CA   C     1.3471 124.4500  180.0000 107.2700  1.5216 
IC N    CA   C    +N    1.4512 107.2700  180.0000 117.2500  1.3501 
IC +N   CA   *C   O     1.3501 117.2500  180.0000 121.0700  1.2306 
IC CA   C    +N   +CA   1.5216 117.2500  180.0000 124.3000  1.4530 
IC N    C    *CA  CB    1.4512 107.2700 -121.9000 111.7100  1.5516 !D form
IC N    C    *CA  HA    1.4512 107.2700  118.0600 107.2600  1.0828 !D form
IC N    CA   CB   CG    1.4512 111.0400  180.0000 115.6900  1.5557 
IC CG   CA   *CB  HB1   1.5557 115.6900  121.2200 108.1600  1.1145 
IC CG   CA   *CB  HB2   1.5557 115.6900 -123.6500 109.8100  1.1131 
IC CA   CB   CG   CD    1.5516 115.6900  180.0000 115.7300  1.5307 
IC CD   CB   *CG  HG1   1.5307 115.7300  117.3800 109.5000  1.1053 
IC CD   CB   *CG  HG2   1.5307 115.7300 -121.9600 111.0000  1.1081 
IC CB   CG   CD   OE1   1.5557 115.7300  180.0000 114.9900  1.2590 
IC OE1  CG   *CD  OE2   1.2590 114.9900 -179.1000 120.0800  1.2532 
 
RESI DGLY         0.00 
!GROUP 
GROUP 
ATOM N    NH1    -0.47  !     | 
ATOM HN   H       0.31  !     N-H 
ATOM CA   CT2    -0.02  !     | 
ATOM HA1  HB2     0.09  !     | 
ATOM HA2  HB2     0.09  ! HA1-CA-HA2 
GROUP                   !     | 
ATOM C    C       0.51  !     | 
ATOM O    O      -0.51  !     C=O 
                        !     | 
BOND N HN  N  CA  C CA 
BOND C +N  CA HA1 CA HA2 
DOUBLE O  C 
IMPR N -C  CA HN  C CA   +N O 
CMAP -C  N  CA  C   N  CA  C  +N 
DONOR HN N 
ACCEPTOR O C 
IC -C   CA   *N   HN    1.3475 122.8200  180.0000 115.6200  0.9992 
IC -C   N    CA   C     1.3475 122.8200  180.0000 108.9400  1.4971 
IC N    CA   C    +N    1.4553 108.9400  180.0000 117.6000  1.3479 
IC +N   CA   *C   O     1.3479 117.6000  180.0000 120.8500  1.2289 
IC CA   C    +N   +CA   1.4971 117.6000  180.0000 124.0800  1.4560 
IC N    C    *CA  HA1   1.4553 108.9400  117.8600 108.0300  1.0814 
IC N    C    *CA  HA2   1.4553 108.9400 -118.1200 107.9500  1.0817 
PATCHING FIRS GLYP 
 
RESI DHSD         0.00  ! neutral HIS, proton on ND1 
GROUP 
ATOM N    NH1    -0.47  !     |          HD1    HE1 
ATOM HN   H       0.31  !  HN-N           |     / 
ATOM CA   CTD1    0.07  !     |   HB1    ND1--CE1 
ATOM HA   HB1     0.09  !     |   |     /      || 
GROUP                   !  HA-CA--CB--CG       || 
ATOM CB   CT2    -0.09  !     |   |     \\     || 
ATOM HB1  HA2     0.09  !     |   HB2    CD2--NE2 
ATOM HB2  HA2     0.09  !   O=C           | 
ATOM ND1  NR1    -0.36  !     |          HD2 
ATOM HD1  H       0.32 
ATOM CG   CPH1   -0.05 
GROUP 
ATOM CE1  CPH2    0.25 
ATOM HE1  HR1     0.13 
ATOM NE2  NR2    -0.70 
ATOM CD2  CPH1    0.22 
ATOM HD2  HR3     0.10 
GROUP 
ATOM C    C       0.51 
ATOM O    O      -0.51 
BOND CB  CA   CG  CB   ND1 CG   CE1 ND1 
BOND NE2 CD2  N   HN   N   CA 
BOND C   CA   C   +N   CA  HA   CB  HB1 
BOND CB  HB2  ND1 HD1  CD2 HD2  CE1 HE1 
DOUBLE O  C   CG  CD2   CE1  NE2 
IMPR ND1 CG CE1 HD1  CD2 CG  NE2 HD2  CE1 ND1 NE2 HE1 
IMPR ND1 CE1 CG HD1  CD2 NE2 CG  HD2  CE1 NE2 ND1 HE1 
IMPR N   -C  CA HN   C   CA  +N  O 
CMAP -C  N  CA  C   N  CA  C  +N 
DONOR HN N 
DONOR HD1 ND1 
ACCEPTOR NE2 
ACCEPTOR O C 
IC -C   CA   *N   HN    1.3475 123.2700  180.0000 115.2100  0.9988 
IC -C   N    CA   C     1.3475 123.2700  180.0000 107.7000  1.5166 
IC N    CA   C    +N    1.4521 107.7000  180.0000 117.5700  1.3509 
IC +N   CA   *C   O     1.3509 117.5700  180.0000 120.2400  1.2273 
IC CA   C    +N   +CA   1.5166 117.5700  180.0000 123.7200  1.4545 
IC N    C    *CA  CB    1.4521 107.7000 -122.4600 109.9900  1.5519 !D form
IC N    C    *CA  HA    1.4521 107.7000  117.4900 107.3700  1.0830 !D form
IC N    CA   CB   CG    1.4521 112.1200  180.0000 114.0500  1.5041 
IC CG   CA   *CB  HB1   1.5041 114.0500  121.1700 109.0100  1.1118 
IC CG   CA   *CB  HB2   1.5041 114.0500 -122.3600 109.5300  1.1121 
IC CA   CB   CG   ND1   1.5519 114.0500   90.0000 124.1000  1.3783 
IC ND1  CB   *CG  CD2   1.3783 124.1000 -171.2900 129.6000  1.3597 
IC CB   CG   ND1  CE1   1.5041 124.1000 -173.2100 107.0300  1.3549 
IC CB   CG   CD2  NE2   1.5041 129.6000  171.9900 110.0300  1.3817 
IC NE2  ND1  *CE1 HE1   1.3166 111.6300 -179.6300 123.8900  1.0932 
IC CE1  CG   *ND1 HD1   1.3549 107.0300 -174.6500 126.2600  1.0005 
IC NE2  CG   *CD2 HD2   1.3817 110.0300 -177.8500 129.6300  1.0834 
 
RESI DHSE         0.00  ! neutral His, proton on NE2 
GROUP 
ATOM N    NH1    -0.47  !     |                 HE1 
ATOM HN   H       0.31  !  HN-N             __  / 
ATOM CA   CTD1    0.07  !     |   HB1    ND1--CE1 
ATOM HA   HB1     0.09  !     |   |     /      | 
GROUP                   !  HA-CA--CB--CG       | 
ATOM CB   CT2    -0.08  !     |   |     \\     | 
ATOM HB1  HA2     0.09  !     |   HB2    CD2--NE2 
ATOM HB2  HA2     0.09  !   O=C           |     \ 
ATOM ND1  NR2    -0.70  !     |          HD2    HE2 
ATOM CG   CPH1    0.22 
ATOM CE1  CPH2    0.25 
ATOM HE1  HR1     0.13 
GROUP 
ATOM NE2  NR1    -0.36 
ATOM HE2  H       0.32 
ATOM CD2  CPH1   -0.05 
ATOM HD2  HR3     0.09 
GROUP 
ATOM C    C       0.51 
ATOM O    O      -0.51 
BOND CB  CA   CG  CB   ND1 CG 
BOND NE2 CD2  N   HN   N   CA 
BOND C   CA   C   +N   NE2 CE1  CA  HA   CB HB1 
BOND CB  HB2  NE2 HE2  CD2 HD2  CE1 HE1 
DOUBLE   O   C   CD2 CG   CE1 ND1 
IMPR NE2 CD2 CE1 HE2  CD2 CG  NE2 HD2  CE1 ND1 NE2 HE1 
IMPR NE2 CE1 CD2 HE2  CD2 NE2 CG  HD2  CE1 NE2 ND1 HE1 
IMPR N   -C  CA  HN   C   CA  +N  O 
CMAP -C  N  CA  C   N  CA  C  +N 
DONOR HN N 
DONOR HE2 NE2 
ACCEPTOR ND1 
ACCEPTOR O C 
IC -C   CA   *N   HN    1.3472 124.1600  180.0000 114.3600  0.9991 
IC -C   N    CA   C     1.3472 124.1600  180.0000 106.4300  1.5166 
IC N    CA   C    +N    1.4532 106.4300  180.0000 116.9700  1.3446 
IC +N   CA   *C   O     1.3446 116.9700  180.0000 120.6800  1.2290 
IC CA   C    +N   +CA   1.5166 116.9700  180.0000 124.9500  1.4505 
IC N    C    *CA  CB    1.4532 106.4300 -123.5200 111.6700  1.5578 !D form
IC N    C    *CA  HA    1.4532 106.4300  116.4900 107.0800  1.0833 !D form
IC N    CA   CB   CG    1.4532 112.8200  180.0000 116.9400  1.5109 
IC CG   CA   *CB  HB1   1.5109 116.9400  119.8000 107.9100  1.1114 
IC CG   CA   *CB  HB2   1.5109 116.9400 -124.0400 109.5000  1.1101 
IC CA   CB   CG   ND1   1.5578 116.9400   90.0000 120.1700  1.3859 
IC ND1  CB   *CG  CD2   1.3859 120.1700 -178.2600 129.7100  1.3596 
IC CB   CG   ND1  CE1   1.5109 120.1700 -179.2000 105.2000  1.3170 
IC CB   CG   CD2  NE2   1.5109 129.7100  178.6600 105.8000  1.3782 
IC NE2  ND1  *CE1 HE1   1.3539 111.7600  179.6900 124.5800  1.0929 
IC CE1  CD2  *NE2 HE2   1.3539 107.1500 -178.6900 125.8600  0.9996 
IC NE2  CG   *CD2 HD2   1.3782 105.8000 -179.3500 129.8900  1.0809 
 
RESI DHSP         1.00  ! Protonated His 
GROUP 
ATOM N    NH1    -0.47  !     |          HD1    HE1 
ATOM HN   H       0.31  !  HN-N           |     / 
ATOM CA   CTD1    0.07  !     |   HB1    ND1--CE1 
ATOM HA   HB1     0.09  !     |   |     /      || 
GROUP                   !  HA-CA--CB--CG       || 
ATOM CB   CT2A   -0.05  !     |   |     \\     || 
ATOM HB1  HA2     0.09  !     |   HB2    CD2--NE2(+) 
ATOM HB2  HA2     0.09  !   O=C           |     \ 
ATOM CD2  CPH1    0.19  !     |          HD2    HE2 
ATOM HD2  HR1     0.13 
ATOM CG   CPH1    0.19 
GROUP 
ATOM NE2  NR3    -0.51 
ATOM HE2  H       0.44 
ATOM ND1  NR3    -0.51 
ATOM HD1  H       0.44 
ATOM CE1  CPH2    0.32 
ATOM HE1  HR2     0.18 
GROUP 
ATOM C    C       0.51 
ATOM O    O      -0.51 
BOND CB  CA   CG  CB   ND1 CG   CE1 ND1 
BOND NE2 CD2  N   HN   N   CA 
BOND C   CA   C   +N  CA  HA  CB HB1 
BOND CB  HB2  ND1 HD1  NE2 HE2  CD2 HD2 CE1 HE1 
DOUBLE  O   C   CD2 CG     NE2 CE1 
IMPR ND1 CG  CE1 HD1  ND1 CE1 CG  HD1 
IMPR NE2 CD2 CE1 HE2  NE2 CE1 CD2 HE2 
IMPR N   -C  CA  HN   C   CA  +N  O 
CMAP -C  N  CA  C   N  CA  C  +N 
DONOR HN N 
DONOR HD1 ND1 
DONOR HE2 NE2 
ACCEPTOR O C 
IC -C   CA   *N   HN    1.3489 123.9300  180.0000 118.8000  1.0041 
IC -C   N    CA   C     1.3489 123.9300  180.0000 112.0300  1.5225 
IC N    CA   C    +N    1.4548 112.0300  180.0000 116.4900  1.3464 
IC +N   CA   *C   O     1.3464 116.4900  180.0000 121.2000  1.2284 
IC CA   C    +N   +CA   1.5225 116.4900  180.0000 124.2400  1.4521 
IC N    C    *CA  CB    1.4548 112.0300 -125.1300 109.3800  1.5533 !D form
IC N    C    *CA  HA    1.4548 112.0300  119.2000 106.7200  1.0832 !D form
IC N    CA   CB   CG    1.4548 112.2500  180.0000 114.1800  1.5168 
IC CG   CA   *CB  HB1   1.5168 114.1800  122.5000 108.9900  1.1116 
IC CG   CA   *CB  HB2   1.5168 114.1800 -121.5100 108.9700  1.1132 
IC CA   CB   CG   ND1   1.5533 114.1800   90.0000 122.9400  1.3718 
IC ND1  CB   *CG  CD2   1.3718 122.9400 -165.2600 128.9300  1.3549 
IC CB   CG   ND1  CE1   1.5168 122.9400 -167.6200 108.9000  1.3262 
IC CB   CG   CD2  NE2   1.5168 128.9300  167.1300 106.9300  1.3727 
IC NE2  ND1  *CE1 HE1   1.3256 108.5000  178.3900 125.7600  1.0799 
IC CE1  CD2  *NE2 HE2   1.3256 108.8200 -172.9400 125.5200  1.0020 
IC CE1  CG   *ND1 HD1   1.3262 108.9000  171.4900 126.0900  1.0018 
IC NE2  CG   *CD2 HD2   1.3727 106.9300 -174.4900 128.4100  1.0867 
 
RESI DILE         0.00 
GROUP 
ATOM N    NH1    -0.47  !     |    HG21 HG22 
ATOM HN   H       0.31  !  HN-N      | / 
ATOM CA   CTD1    0.07  !     |     CG2--HG23 
ATOM HA   HB1     0.09  !     |    / 
GROUP                   !  HA-CA--CB-HB    HD1 
ATOM CB   CT1    -0.09  !     |    \       / 
ATOM HB   HA1     0.09  !     |     CG1--CD--HD2 
GROUP                   !   O=C    / \     \	 
ATOM CG2  CT3    -0.27  !     | HG11 HG12  HD3 
ATOM HG21 HA3     0.09 
ATOM HG22 HA3     0.09 
ATOM HG23 HA3     0.09 
GROUP 
ATOM CG1  CT2    -0.18 
ATOM HG11 HA2     0.09 
ATOM HG12 HA2     0.09 
GROUP 
ATOM CD   CT3    -0.27 
ATOM HD1  HA3     0.09 
ATOM HD2  HA3     0.09 
ATOM HD3  HA3     0.09 
GROUP 
ATOM C    C       0.51 
ATOM O    O      -0.51 
BOND CB  CA   CG1 CB   CG2 CB   CD  CG1 
BOND N   HN   N   CA    C   CA   C   +N 
BOND CA  HA   CB  HB   CG1 HG11 CG1 HG12 CG2 HG21 
BOND CG2 HG22 CG2 HG23 CD  HD1  CD  HD2  CD  HD3 
DOUBLE  O   C 
IMPR N -C CA HN  C CA +N O 
CMAP -C  N  CA  C   N  CA  C  +N 
DONOR HN N 
ACCEPTOR O C 
IC -C   CA   *N   HN    1.3470 124.1600  180.0000 114.1900  0.9978 
IC -C   N    CA   C     1.3470 124.1600  180.0000 106.3500  1.5190 
IC N    CA   C    +N    1.4542 106.3500  180.0000 117.9700  1.3465 
IC +N   CA   *C   O     1.3465 117.9700  180.0000 120.5900  1.2300 
IC CA   C    +N   +CA   1.5190 117.9700  180.0000 124.2100  1.4467 
IC N    C    *CA  CB    1.4542 106.3500 -124.2200 112.9300  1.5681 !D form
IC N    C    *CA  HA    1.4542 106.3500  115.6300 106.8100  1.0826 !D form
IC N    CA   CB   CG1   1.4542 112.7900  180.0000 113.6300  1.5498 
IC CG1  CA   *CB  HB    1.5498 113.6300  114.5500 104.4800  1.1195 
IC CG1  CA   *CB  CG2   1.5498 113.6300 -130.0400 113.9300  1.5452 
IC CA   CB   CG2  HG21  1.5681 113.9300 -171.3000 110.6100  1.1100 
IC HG21 CB   *CG2 HG22  1.1100 110.6100  119.3500 110.9000  1.1102 
IC HG21 CB   *CG2 HG23  1.1100 110.6100 -120.0900 110.9700  1.1105 
IC CA   CB   CG1  CD    1.5681 113.6300  180.0000 114.0900  1.5381 
IC CD   CB   *CG1 HG11  1.5381 114.0900  122.3600 109.7800  1.1130 
IC CD   CB   *CG1 HG12  1.5381 114.0900 -120.5900 108.8900  1.1141 
IC CB   CG1  CD   HD1   1.5498 114.0900 -176.7800 110.3100  1.1115 
IC HD1  CG1  *CD  HD2   1.1115 110.3100  119.7500 110.6500  1.1113 
IC HD1  CG1  *CD  HD3   1.1115 110.3100 -119.7000 111.0200  1.1103 
 
RESI DLEU         0.00 
GROUP 
ATOM N    NH1    -0.47  !     |        HD11 HD12 
ATOM HN   H       0.31  !  HN-N          | / 
ATOM CA   CTD1    0.07  !     |   HB1   CD1--HD13 
ATOM HA   HB1     0.09  !     |   |    / 
GROUP                   !  HA-CA--CB--CG-HG 
ATOM CB   CT2    -0.18  !     |   |    \ 
ATOM HB1  HA2     0.09  !     |   HB2   CD2--HD23 
ATOM HB2  HA2     0.09  !   O=C          | \ 
GROUP                   !     |        HD21 HD22 
ATOM CG   CT1    -0.09 
ATOM HG   HA1     0.09 
GROUP 
ATOM CD1  CT3    -0.27 
ATOM HD11 HA3     0.09 
ATOM HD12 HA3     0.09 
ATOM HD13 HA3     0.09 
GROUP 
ATOM CD2  CT3    -0.27 
ATOM HD21 HA3     0.09 
ATOM HD22 HA3     0.09 
ATOM HD23 HA3     0.09 
GROUP 
ATOM C    C       0.51 
ATOM O    O      -0.51 
BOND CB  CA   CG  CB   CD1 CG   CD2 CG 
BOND N   HN   N   CA    C   CA   C +N 
BOND CA  HA   CB  HB1  CB  HB2  CG  HG   CD1 HD11 
BOND CD1 HD12 CD1 HD13 CD2 HD21 CD2 HD22 CD2 HD23 
DOUBLE   O   C 
IMPR N -C CA HN  C CA +N O 
CMAP -C  N  CA  C   N  CA  C  +N 
DONOR HN N 
ACCEPTOR O C 
IC -C   CA   *N   HN    1.3474 124.3100  180.0000 114.2600  0.9979 
IC -C   N    CA   C     1.3474 124.3100  180.0000 106.0500  1.5184 
IC N    CA   C    +N    1.4508 106.0500  180.0000 117.9300  1.3463 
IC +N   CA   *C   O     1.3463 117.9300  180.0000 120.5600  1.2299 
IC CA   C    +N   +CA   1.5184 117.9300  180.0000 124.2600  1.4467 
IC N    C    *CA  CB    1.4508 106.0500 -121.5200 112.1200  1.5543 !D form
IC N    C    *CA  HA    1.4508 106.0500  116.5000 107.5700  1.0824 !D form
IC N    CA   CB   CG    1.4508 111.1900  180.0000 117.4600  1.5472 
IC CG   CA   *CB  HB1   1.5472 117.4600  120.9800 107.1700  1.1145 
IC CG   CA   *CB  HB2   1.5472 117.4600 -124.6700 108.9800  1.1126 
IC CA   CB   CG   CD1   1.5543 117.4600  180.0000 110.4800  1.5361 
IC CD1  CB   *CG  CD2   1.5361 110.4800  120.0000 112.5700  1.5360 
IC CD1  CD2  *CG  HG    1.5361 110.2600  120.0000 108.0200  1.1168 
IC CB   CG   CD1  HD11  1.5472 110.4800  177.3300 110.5400  1.1111 
IC HD11 CG   *CD1 HD12  1.1111 110.5400  119.9600 110.6200  1.1112 
IC HD11 CG   *CD1 HD13  1.1111 110.5400 -119.8500 110.6900  1.1108 
IC CB   CG   CD2  HD21  1.5472 112.5700  178.9600 110.3200  1.1116 
IC HD21 CG   *CD2 HD22  1.1116 110.3200  119.7100 111.6900  1.1086 
IC HD21 CG   *CD2 HD23  1.1116 110.3200 -119.6100 110.4900  1.1115 
 
RESI DLYS         1.00 
GROUP 
ATOM N    NH1    -0.47  !     | 
ATOM HN   H       0.31  !  HN-N 
ATOM CA   CTD1    0.07  !     |   HB1 HG1 HD1 HE1    HZ1 
ATOM HA   HB1     0.09  !     |   |   |   |   |     / 
GROUP                   !  HA-CA--CB--CG--CD--CE--NZ--HZ2 
ATOM CB   CT2    -0.18  !     |   |   |   |   |     \ 
ATOM HB1  HA2     0.09  !     |   HB2 HG2 HD2 HE2    HZ3 
ATOM HB2  HA2     0.09  !   O=C 
GROUP                   !     | 
ATOM CG   CT2    -0.18 
ATOM HG1  HA2     0.09 
ATOM HG2  HA2     0.09 
GROUP 
ATOM CD   CT2    -0.18 
ATOM HD1  HA2     0.09 
ATOM HD2  HA2     0.09 
GROUP 
ATOM CE   CT2     0.21 
ATOM HE1  HA2     0.05 
ATOM HE2  HA2     0.05 
ATOM NZ   NH3    -0.30 
ATOM HZ1  HC      0.33 
ATOM HZ2  HC      0.33 
ATOM HZ3  HC      0.33 
GROUP 
ATOM C    C       0.51 
ATOM O    O      -0.51 
BOND CB CA   CG CB   CD CG   CE CD   NZ CE 
BOND N  HN   N  CA    C  CA 
BOND C  +N   CA HA   CB HB1  CB HB2  CG HG1 
BOND CG HG2  CD HD1  CD HD2  CE HE1  CE HE2 
DOUBLE   O  C 
BOND NZ HZ1  NZ HZ2  NZ HZ3 
IMPR N -C CA HN  C CA +N O 
CMAP -C  N  CA  C   N  CA  C  +N 
DONOR HN N 
DONOR HZ1 NZ 
DONOR HZ2 NZ 
DONOR HZ3 NZ 
ACCEPTOR O C 
IC -C   CA   *N   HN    1.3482 123.5700  180.0000 115.1100  0.9988 
IC -C   N    CA   C     1.3482 123.5700  180.0000 107.2900  1.5187 
IC N    CA   C    +N    1.4504 107.2900  180.0000 117.2700  1.3478 
IC +N   CA   *C   O     1.3478 117.2700  180.0000 120.7900  1.2277 
IC CA   C    +N   +CA   1.5187 117.2700  180.0000 124.9100  1.4487 
IC N    C    *CA  CB    1.4504 107.2900 -122.2300 111.3600  1.5568 !D form
IC N    C    *CA  HA    1.4504 107.2900  116.8800 107.3600  1.0833 !D form
IC N    CA   CB   CG    1.4504 111.4700  180.0000 115.7600  1.5435 
IC CG   CA   *CB  HB1   1.5435 115.7600  120.9000 107.1100  1.1146 
IC CG   CA   *CB  HB2   1.5435 115.7600 -124.4800 108.9900  1.1131 
IC CA   CB   CG   CD    1.5568 115.7600  180.0000 113.2800  1.5397 
IC CD   CB   *CG  HG1   1.5397 113.2800  120.7400 109.1000  1.1138 
IC CD   CB   *CG  HG2   1.5397 113.2800 -122.3400 108.9900  1.1143 
IC CB   CG   CD   CE    1.5435 113.2800  180.0000 112.3300  1.5350 
IC CE   CG   *CD  HD1   1.5350 112.3300  122.2500 108.4100  1.1141 
IC CE   CG   *CD  HD2   1.5350 112.3300 -121.5900 108.1300  1.1146 
IC CG   CD   CE   NZ    1.5397 112.3300  180.0000 110.4600  1.4604 
IC NZ   CD   *CE  HE1   1.4604 110.4600  119.9100 110.5100  1.1128 
IC NZ   CD   *CE  HE2   1.4604 110.4600 -120.0200 110.5700  1.1123 
IC CD   CE   NZ   HZ1   1.5350 110.4600  179.9200 110.0200  1.0404 
IC HZ1  CE   *NZ  HZ2   1.0404 110.0200  120.2700 109.5000  1.0402 
IC HZ1  CE   *NZ  HZ3   1.0404 110.0200 -120.1300 109.4000  1.0401 
 
RESI DMET         0.00 
GROUP 
ATOM N    NH1    -0.47  !     | 
ATOM HN   H       0.31  !  HN-N 
ATOM CA   CTD1    0.07  !     |   HB1 HG1     HE1 
ATOM HA   HB1     0.09  !     |   |   |       | 
GROUP                   !  HA-CA--CB--CG--SD--CE--HE3 
ATOM CB   CT2    -0.18  !     |   |   |       | 
ATOM HB1  HA2     0.09  !     |   HB2 HG2     HE2 
ATOM HB2  HA2     0.09  !   O=C 
GROUP                   !     | 
ATOM CG   CT2    -0.14 
ATOM HG1  HA2     0.09 
ATOM HG2  HA2     0.09 
ATOM SD   S      -0.09 
ATOM CE   CT3    -0.22 
ATOM HE1  HA3     0.09 
ATOM HE2  HA3     0.09 
ATOM HE3  HA3     0.09 
GROUP 
ATOM C    C       0.51 
ATOM O    O      -0.51 
BOND CB CA   CG CB   SD CG   CE SD 
BOND N  HN   N  CA    C  CA   C  +N 
BOND CA HA   CB HB1  CB HB2  CG HG1  CG HG2 
BOND CE HE1  CE HE2  CE HE3 
DOUBLE   O  C 
IMPR N -C CA HN  C CA +N O 
CMAP -C  N  CA  C   N  CA  C  +N 
DONOR HN N 
ACCEPTOR O C 
IC -C   CA   *N   HN    1.3478 124.2100  180.0000 114.3900  0.9978 
IC -C   N    CA   C     1.3478 124.2100  180.0000 106.3100  1.5195 
IC N    CA   C    +N    1.4510 106.3100  180.0000 117.7400  1.3471 
IC +N   CA   *C   O     1.3471 117.7400  180.0000 120.6400  1.2288 
IC CA   C    +N   +CA   1.5195 117.7400  180.0000 124.5200  1.4471 
IC N    C    *CA  CB    1.4510 106.3100 -121.6200 111.8800  1.5546 !D form
IC N    C    *CA  HA    1.4510 106.3100  116.9800 107.5700  1.0832 !D form
IC N    CA   CB   CG    1.4510 111.2500  180.0000 115.9200  1.5460 
IC CG   CA   *CB  HB1   1.5460 115.9200  120.5600 106.9000  1.1153 
IC CG   CA   *CB  HB2   1.5460 115.9200 -124.8000 109.3800  1.1129 
IC CA   CB   CG   SD    1.5546 115.9200  180.0000 110.2800  1.8219 
IC SD   CB   *CG  HG1   1.8219 110.2800  120.5000 110.3400  1.1106 
IC SD   CB   *CG  HG2   1.8219 110.2800 -121.1600 109.6400  1.1119 
IC CB   CG   SD   CE    1.5460 110.2800  180.0000  98.9400  1.8206 
IC CG   SD   CE   HE1   1.8219  98.9400 -179.4200 110.9100  1.1111 
IC HE1  SD   *CE  HE2   1.1111 110.9100  119.9500 111.0300  1.1115 
IC HE1  SD   *CE  HE3   1.1111 110.9100 -119.9500 111.0900  1.1112 
 
RESI DPHE         0.00 
GROUP 
ATOM N    NH1    -0.47  !     |        HD1  HE1 
ATOM HN   H       0.31  !  HN-N         |    | 
ATOM CA   CTD1    0.07  !     |   HB1  CD1--CE1 
ATOM HA   HB1     0.09  !     |   |    //     \\ 
GROUP                   !  HA-CA--CB--CG      CZ--HZ 
ATOM CB   CT2    -0.18  !     |   |    \  __  / 
ATOM HB1  HA2     0.09  !     |   HB2  CD2--CE2 
ATOM HB2  HA2     0.09  !   O=C         |    | 
GROUP                   !     |        HD2  HE2 
ATOM CG   CA      0.00 
GROUP 
ATOM CD1  CA     -0.115 
ATOM HD1  HP      0.115 
GROUP 
ATOM CE1  CA     -0.115 
ATOM HE1  HP      0.115 
GROUP 
ATOM CZ   CA     -0.115 
ATOM HZ   HP      0.115 
GROUP 
ATOM CD2  CA     -0.115 
ATOM HD2  HP      0.115 
GROUP 
ATOM CE2  CA     -0.115 
ATOM HE2  HP      0.115 
GROUP 
ATOM C    C       0.51 
ATOM O    O      -0.51 
BOND CB  CA   CG CB   CD2 CG   CE1 CD1 
BOND CZ  CE2  N   HN 
BOND N   CA    C   CA   C   +N   CA  HA 
BOND CB  HB1  CB HB2  CD1 HD1  CD2 HD2  CE1 HE1 
DOUBLE   O  C    CD1 CG  CZ CE1   CE2 CD2 
BOND CE2 HE2  CZ HZ 
IMPR N -C CA HN  C CA +N O 
CMAP -C  N  CA  C   N  CA  C  +N 
DONOR HN N 
ACCEPTOR O C 
IC -C   CA   *N   HN    1.3476 123.8900  180.0000 114.4700  0.9987 
IC -C   N    CA   C     1.3476 123.8900  180.0000 106.3800  1.5229 
IC N    CA   C    +N    1.4504 106.3800  180.0000 117.6500  1.3483 
IC +N   CA   *C   O     1.3483 117.6500  180.0000 120.4900  1.2287 
IC CA   C    +N   +CA   1.5229 117.6500  180.0000 124.1000  1.4523 
IC N    C    *CA  CB    1.4504 106.3800 -122.4900 112.4500  1.5594 !D form
IC N    C    *CA  HA    1.4504 106.3800  115.6300 107.0500  1.0832 !D form
IC N    CA   CB   CG    1.4504 111.6300  180.0000 112.7600  1.5109 
IC CG   CA   *CB  HB1   1.5109 112.7600  118.2700 109.1000  1.1119 
IC CG   CA   *CB  HB2   1.5109 112.7600 -123.8300 111.1100  1.1113 
IC CA   CB   CG   CD1   1.5594 112.7600   90.0000 120.3200  1.4059 
IC CD1  CB   *CG  CD2   1.4059 120.3200 -177.9600 120.7600  1.4062 
IC CB   CG   CD1  CE1   1.5109 120.3200 -177.3700 120.6300  1.4006 
IC CE1  CG   *CD1 HD1   1.4006 120.6300  179.7000 119.6500  1.0814 
IC CB   CG   CD2  CE2   1.5109 120.7600  177.2000 120.6200  1.4002 
IC CE2  CG   *CD2 HD2   1.4002 120.6200 -178.6900 119.9900  1.0811 
IC CG   CD1  CE1  CZ    1.4059 120.6300   -0.1200 119.9300  1.4004 
IC CZ   CD1  *CE1 HE1   1.4004 119.9300 -179.6900 120.0100  1.0808 
IC CZ   CD2  *CE2 HE2   1.4000 119.9600 -179.9300 119.8700  1.0811 
IC CE1  CE2  *CZ  HZ    1.4004 119.9800  179.5100 119.9700  1.0807 
 
RESI DPRO         0.00 
GROUP                   !       HD1 HD2 
ATOM N    N      -0.29  !     |   \ / 
ATOM CD   CP3     0.00  !     N---CD   HG1 
ATOM HD1  HA2     0.09  !     |     \  / 
ATOM HD2  HA2     0.09  !     |      CG 
ATOM CA   CPD1    0.02  !     |     /  \ 
ATOM HA   HB1     0.09  !  HA-CA--CB   HG2 
GROUP                   !     |   / \ 
ATOM CB   CP2    -0.18  !     | HB1 HB2 
ATOM HB1  HA2     0.09  !   O=C 
ATOM HB2  HA2     0.09  !     | 
GROUP 
ATOM CG   CP2    -0.18 
ATOM HG1  HA2     0.09 
ATOM HG2  HA2     0.09 
GROUP 
ATOM C    C       0.51 
ATOM O    O      -0.51 
BOND C  CA  C   +N 
BOND N  CA  CA  CB  CB  CG  CG  CD  N   CD 
BOND HA CA  HG1 CG  HG2 CG  HD1 CD  HD2 CD  HB1 CB  HB2 CB 
DOUBLE   O  C 
IMPR N -C CA CD 
IMPR C CA +N O 
CMAP -C  N  CA  C   N  CA  C  +N 
ACCEPTOR O C 
IC -C   CA   *N   CD    1.3366 122.9400  178.5100 112.7500  1.4624 
IC -C   N    CA   C     1.3366 122.9400  -76.1200 110.8600  1.5399 
IC N    CA   C    +N    1.4585 110.8600  180.0000 114.7500  1.3569 
IC +N   CA   *C   O     1.3569 114.7500  177.1500 120.4600  1.2316 
IC CA   C    +N   +CA   1.5399 116.1200  180.0000 124.8900  1.4517 
IC N    C    *CA  CB    1.4585 110.8600 -113.7400 111.7400  1.5399 !D form
IC N    C    *CA  HA    1.4585 110.8600  122.4000 109.0900  1.0837 !D form
!IC N    CA   CB   CG    1.4585 102.5600   31.6100 104.3900  1.5322 
!IC CA   CB   CG   CD    1.5399 104.3900  -34.5900 103.2100  1.5317 
IC N    CA   CB   CG    1.4585 102.5600  -31.6100 104.3900  1.5322 !D form
IC CA   CB   CG   CD    1.5399 104.3900   34.5900 103.2100  1.5317 !D form
IC CA   CG   *CB  HB1   1.4585 102.5600  120.0000 109.0200  1.1131
IC CA   CG   *CB  HB2   1.4585 102.5600 -120.0000 109.0200  1.1131
IC CB   CD   *CG  HG1   1.5399 104.3900  120.0000 112.9500  1.1077
IC CB   CD   *CG  HG2   1.5399 104.3900 -120.0000 109.2200  1.1143
IC N    CG   *CD  HD1   1.5322 103.2100  120.0000 110.0300  1.1137
IC N    CG   *CD  HD2   1.5322 103.2100 -120.0000 110.0000  1.1144
PATCHING FIRS PROP 
 
RESI DSER         0.00 
GROUP 
ATOM N    NH1    -0.47  !     | 
ATOM HN   H       0.31  !  HN-N 
ATOM CA   CTD1    0.07  !     |   HB1 
ATOM HA   HB1     0.09  !     |   | 
GROUP                   !  HA-CA--CB--OG 
ATOM CB   CT2     0.05  !     |   |     \ 
ATOM HB1  HA2     0.09  !     |   HB2    HG1 
ATOM HB2  HA2     0.09  !   O=C 
ATOM OG   OH1    -0.66  !     | 
ATOM HG1  H       0.43 
GROUP 
ATOM C    C       0.51 
ATOM O    O      -0.51 
BOND CB CA   OG CB  N HN  N  CA 
BOND C  CA  C +N  CA HA  CB HB1 
BOND CB HB2  OG HG1 
DOUBLE   O  C 
IMPR N -C CA HN  C CA +N O 
CMAP -C  N  CA  C   N  CA  C  +N 
DONOR HN N 
DONOR HG1 OG 
ACCEPTOR OG 
ACCEPTOR O C 
IC -C   CA   *N   HN    1.3474 124.3700  180.0000 114.1800  0.9999 
IC -C   N    CA   C     1.3474 124.3700  180.0000 105.8100  1.5166 
IC N    CA   C    +N    1.4579 105.8100  180.0000 117.7200  1.3448 
IC +N   CA   *C   O     1.3448 117.7200  180.0000 120.2500  1.2290 
IC CA   C    +N   +CA   1.5166 117.7200  180.0000 124.6300  1.4529 
IC N    C    *CA  CB    1.4579 105.8100 -124.7500 111.4000  1.5585 !D form
IC N    C    *CA  HA    1.4579 105.8100  115.5600 107.3000  1.0821 !D form
IC N    CA   CB   OG    1.4579 114.2800  180.0000 112.4500  1.4341 
IC OG   CA   *CB  HB1   1.4341 112.4500  119.3200 108.1000  1.1140 
IC OG   CA   *CB  HB2   1.4341 112.4500 -123.8600 110.3800  1.1136 
IC CA   CB   OG   HG1   1.5585 112.4500  165.9600 107.0800  0.9655 
 
RESI DTHR         0.00 
GROUP 
ATOM N    NH1    -0.47  !     | 
ATOM HN   H       0.31  !  HN-N 
ATOM CA   CTD1    0.07  !     |     OG1--HG1 
ATOM HA   HB1     0.09  !     |    / 
GROUP                   !  HA-CA--CB-HB 
ATOM CB   CT1     0.14  !     |    \ 
ATOM HB   HA1     0.09  !     |     CG2--HG21 
ATOM OG1  OH1    -0.66  !   O=C    / \ 
ATOM HG1  H       0.43  !     | HG21 HG22 
GROUP 
ATOM CG2  CT3    -0.27 
ATOM HG21 HA3     0.09 
ATOM HG22 HA3     0.09 
ATOM HG23 HA3     0.09 
GROUP 
ATOM C    C       0.51 
ATOM O    O      -0.51 
BOND CB CA  OG1 CB   CG2 CB    N   HN 
BOND N  CA    C   CA    C   +N    CA  HA 
BOND CB HB  OG1 HG1  CG2 HG21  CG2 HG22  CG2 HG23 
DOUBLE  O   C 
IMPR N -C CA HN  C CA +N O 
CMAP -C  N  CA  C   N  CA  C  +N 
DONOR HN N 
DONOR HG1 OG1 
ACCEPTOR OG1 
ACCEPTOR O C 
IC -C   CA   *N   HN    1.3471 124.1200  180.0000 114.2600  0.9995 
IC -C   N    CA   C     1.3471 124.1200  180.0000 106.0900  1.5162 
IC N    CA   C    +N    1.4607 106.0900  180.0000 117.6900  1.3449 
IC +N   CA   *C   O     1.3449 117.6900  180.0000 120.3000  1.2294 
IC CA   C    +N   +CA   1.5162 117.6900  180.0000 124.6600  1.4525 
IC N    C    *CA  CB    1.4607 106.0900 -126.4600 112.7400  1.5693 !D form
IC N    C    *CA  HA    1.4607 106.0900  114.9200 106.5300  1.0817 !D form
IC N    CA   CB   OG1   1.4607 114.8100  180.0000 112.1600  1.4252 
IC OG1  CA   *CB  HB    1.4252 112.1600  116.3900 106.1100  1.1174 
IC OG1  CA   *CB  CG2   1.4252 112.1600 -124.1300 115.9100  1.5324 
IC CA   CB   OG1  HG1   1.5693 112.1600 -179.2800 105.4500  0.9633 
IC CA   CB   CG2  HG21  1.5693 115.9100 -173.6500 110.8500  1.1104 
IC HG21 CB   *CG2 HG22  1.1104 110.8500  119.5100 110.4100  1.1109 
IC HG21 CB   *CG2 HG23  1.1104 110.8500 -120.3900 111.1100  1.1113 
 
RESI DTRP         0.00 
GROUP 
ATOM N    NH1    -0.47  !     |                  HE3 
ATOM HN   H       0.31  !  HN-N                   | 
ATOM CA   CTD1    0.07  !     |   HB1            CE3 
ATOM HA   HB1     0.09  !     |   |             /  \\ 
GROUP                   !  HA-CA--CB---CG-----CD2   CZ3-HZ3 
ATOM CB   CT2    -0.18  !     |   |    ||     ||     | 
ATOM HB1  HA2     0.09  !     |   HB2  CD1    CE2   CH2-HH2 
ATOM HB2  HA2     0.09  !   O=C       /   \   / \  // 
GROUP                   !     |     HD1    NE1   CZ2 
ATOM CG   CY     -0.03  !                   |     | 
ATOM CD1  CA     -0.15  !                  HE1   HZ2 
ATOM HD1  HP      0.22 
ATOM NE1  NY     -0.51 
ATOM HE1  H       0.37 
ATOM CE2  CPT     0.24 
ATOM CD2  CPT     0.11 
ATOM CE3  CAI    -0.25 
ATOM HE3  HP      0.17 
ATOM CZ3  CA     -0.20 
ATOM HZ3  HP      0.14 
ATOM CZ2  CAI    -0.27 
ATOM HZ2  HP      0.16 
ATOM CH2  CA     -0.14 
ATOM HH2  HP      0.14 
GROUP 
ATOM C    C       0.51 
ATOM O    O      -0.51 
BOND CB  CA   CG  CB   CD2 CG   NE1 CD1 
BOND CZ2 CE2 
BOND N   HN   N   CA     C   CA   C   +N 
BOND CZ3 CH2  CD2 CE3  NE1 CE2  CA  HA   CB  HB1 
BOND CB  HB2  CD1 HD1  NE1 HE1  CE3 HE3  CZ2 HZ2 
BOND CZ3 HZ3  CH2 HH2 
DOUBLE  O   C   CD1 CG   CE2 CD2  CZ3 CE3  CH2 CZ2 
IMPR N -C CA HN  C CA +N O 
CMAP -C  N  CA  C   N  CA  C  +N 
DONOR HN N 
DONOR HE1 NE1 
ACCEPTOR O C 
IC -C   CA   *N   HN    1.3482 123.5100  180.0000 115.0200  0.9972 
IC -C   N    CA   C     1.3482 123.5100  180.0000 107.6900  1.5202 
IC N    CA   C    +N    1.4507 107.6900  180.0000 117.5700  1.3505 
IC +N   CA   *C   O     1.3505 117.5700  180.0000 121.0800  1.2304 
IC CA   C    +N   +CA   1.5202 117.5700  180.0000 124.8800  1.4526 
IC N    C    *CA  CB    1.4507 107.6900 -122.6800 111.2300  1.5560 !D form
IC N    C    *CA  HA    1.4507 107.6900  117.0200 106.9200  1.0835 !D form
IC N    CA   CB   CG    1.4507 111.6800  180.0000 115.1400  1.5233 
IC CG   CA   *CB  HB1   1.5233 115.1400  119.1700 107.8400  1.1127 
IC CG   CA   *CB  HB2   1.5233 115.1400 -124.7300 109.8700  1.1118 
IC CA   CB   CG   CD2   1.5560 115.1400   90.0000 123.9500  1.4407 
IC CD2  CB   *CG  CD1   1.4407 123.9500 -172.8100 129.1800  1.3679 
IC CD1  CG   CD2  CE2   1.3679 106.5700   -0.0800 106.6500  1.4126 
IC CG   CD2  CE2  NE1   1.4407 106.6500    0.1400 107.8700  1.3746 
IC CE2  CG   *CD2 CE3   1.4126 106.6500  179.2100 132.5400  1.4011 
IC CE2  CD2  CE3  CZ3   1.4126 120.8000   -0.2000 118.1600  1.4017 
IC CD2  CE3  CZ3  CH2   1.4011 118.1600    0.1000 120.9700  1.4019 
IC CE3  CZ3  CH2  CZ2   1.4017 120.9700    0.0100 120.8700  1.4030 
IC CZ3  CD2  *CE3 HE3   1.4017 118.1600 -179.6200 121.8400  1.0815 
IC CH2  CE3  *CZ3 HZ3   1.4019 120.9700 -179.8200 119.4500  1.0811 
IC CZ2  CZ3  *CH2 HH2   1.4030 120.8700 -179.9200 119.5700  1.0811 
IC CE2  CH2  *CZ2 HZ2   1.3939 118.4200  179.8700 120.0800  1.0790 
IC CD1  CE2  *NE1 HE1   1.3752 108.8100  177.7800 124.6800  0.9767 
IC CG   NE1  *CD1 HD1   1.3679 110.1000  178.1000 125.4300  1.0820 
 
RESI DTYR         0.00 
GROUP 
ATOM N    NH1    -0.47  !     |        HD1  HE1 
ATOM HN   H       0.31  !  HN-N         |    | 
ATOM CA   CTD1    0.07  !     |   HB1  CD1--CE1 
ATOM HA   HB1     0.09  !     |   |   //      \\ 
GROUP                   !  HA-CA--CB--CG      CZ--OH 
ATOM CB   CT2    -0.18  !     |   |    \  __  /     \ 
ATOM HB1  HA2     0.09  !     |   HB2  CD2--CE2     HH 
ATOM HB2  HA2     0.09  !   O=C         |    | 
GROUP                   !     |        HD2  HE2 
ATOM CG   CA      0.00 
GROUP 
ATOM CD1  CA     -0.115 
ATOM HD1  HP      0.115 
GROUP 
ATOM CE1  CA     -0.115 
ATOM HE1  HP      0.115 
GROUP 
ATOM CZ   CA      0.11 
ATOM OH   OH1    -0.54 
ATOM HH   H       0.43 
GROUP 
ATOM CD2  CA     -0.115 
ATOM HD2  HP      0.115 
GROUP 
ATOM CE2  CA     -0.115 
ATOM HE2  HP      0.115 
GROUP 
ATOM C    C       0.51 
ATOM O    O      -0.51 
BOND CB  CA   CG  CB   CD2 CG   CE1 CD1 
BOND CZ  CE2  OH  CZ 
BOND N   HN   N   CA    C   CA   C   +N 
BOND CA  HA   CB  HB1  CB  HB2  CD1 HD1  CD2 HD2 
BOND CE1 HE1  CE2 HE2  OH  HH 
DOUBLE   O   C   CD1 CG  CE1  CZ  CE2 CD2 
IMPR N -C CA HN  C CA +N O 
CMAP -C  N  CA  C   N  CA  C  +N 
DONOR HN N 
DONOR HH OH 
ACCEPTOR OH 
ACCEPTOR O C 
IC -C   CA   *N   HN    1.3476 123.8100  180.0000 114.5400  0.9986 
IC -C   N    CA   C     1.3476 123.8100  180.0000 106.5200  1.5232 
IC N    CA   C    +N    1.4501 106.5200  180.0000 117.3300  1.3484 
IC +N   CA   *C   O     1.3484 117.3300  180.0000 120.6700  1.2287 
IC CA   C    +N   +CA   1.5232 117.3300  180.0000 124.3100  1.4513 
IC N    C    *CA  CB    1.4501 106.5200 -122.2700 112.3400  1.5606 !D form
IC N    C    *CA  HA    1.4501 106.5200  116.0400 107.1500  1.0833 !D form
IC N    CA   CB   CG    1.4501 111.4300  180.0000 112.9400  1.5113 
IC CG   CA   *CB  HB1   1.5113 112.9400  118.8900 109.1200  1.1119 
IC CG   CA   *CB  HB2   1.5113 112.9400 -123.3600 110.7000  1.1115 
IC CA   CB   CG   CD1   1.5606 112.9400   90.0000 120.4900  1.4064 
IC CD1  CB   *CG  CD2   1.4064 120.4900 -176.4600 120.4600  1.4068 
IC CB   CG   CD1  CE1   1.5113 120.4900 -175.4900 120.4000  1.4026 
IC CE1  CG   *CD1 HD1   1.4026 120.4000  178.9400 119.8000  1.0814 
IC CB   CG   CD2  CE2   1.5113 120.4600  175.3200 120.5600  1.4022 
IC CE2  CG   *CD2 HD2   1.4022 120.5600 -177.5700 119.9800  1.0813 
IC CG   CD1  CE1  CZ    1.4064 120.4000   -0.1900 120.0900  1.3978 
IC CZ   CD1  *CE1 HE1   1.3978 120.0900  179.6400 120.5800  1.0799 
IC CZ   CD2  *CE2 HE2   1.3979 119.9200 -178.6900 119.7600  1.0798 
IC CE1  CE2  *CZ  OH    1.3978 120.0500 -178.9800 120.2500  1.4063 
IC CE1  CZ   OH   HH    1.3978 119.6800  175.4500 107.4700  0.9594 
 
RESI DVAL         0.00 
GROUP 
ATOM N    NH1    -0.47  !     |    HG11 HG12 
ATOM HN   H       0.31  !  HN-N      | / 
ATOM CA   CTD1    0.07  !     |     CG1--HG13 
ATOM HA   HB1     0.09  !     |    / 
GROUP                   !  HA-CA--CB-HB 
ATOM CB   CT1    -0.09  !     |    \ 
ATOM HB   HA1     0.09  !     |     CG2--HG21 
GROUP                   !   O=C    / \ 
ATOM CG1  CT3    -0.27  !     | HG21 HG22 
ATOM HG11 HA3     0.09 
ATOM HG12 HA3     0.09 
ATOM HG13 HA3     0.09 
GROUP 
ATOM CG2  CT3    -0.27 
ATOM HG21 HA3     0.09 
ATOM HG22 HA3     0.09 
ATOM HG23 HA3     0.09 
GROUP 
ATOM C    C       0.51 
ATOM O    O      -0.51 
BOND CB  CA    CG1 CB    CG2 CB    N   HN 
BOND N   CA     C   CA    C   +N    CA HA 
BOND CB  HB    CG1 HG11  CG1 HG12  CG1 HG13  CG2 HG21 
BOND CG2 HG22  CG2 HG23 
DOUBLE    O   C 
IMPR N -C CA HN C CA +N O 
CMAP -C  N  CA  C   N  CA  C  +N 
DONOR HN N 
ACCEPTOR O C 
IC -C   CA   *N   HN    1.3482 124.5700  180.0000 114.4100  0.9966 
IC -C   N    CA   C     1.3482 124.5700  180.0000 105.5400  1.5180 
IC N    CA   C    +N    1.4570 105.5400  180.0000 117.8300  1.3471 
IC +N   CA   *C   O     1.3471 117.8300  180.0000 120.7000  1.2297 
IC CA   C    +N   +CA   1.5180 117.8300  180.0000 124.0800  1.4471 
IC N    C    *CA  CB    1.4570 105.5400 -122.9500 111.2300  1.5660 !D form
IC N    C    *CA  HA    1.4570 105.5400  117.2400 107.4600  1.0828 !D form
IC N    CA   CB   CG1   1.4570 113.0500  180.0000 113.9700  1.5441 
IC CG1  CA   *CB  CG2   1.5441 113.9700  123.9900 112.1700  1.5414 
IC CG1  CA   *CB  HB    1.5441 113.9700 -119.1700 107.5700  1.1178 
IC CA   CB   CG1  HG11  1.5660 113.9700  177.8300 110.3000  1.1114 
IC HG11 CB   *CG1 HG12  1.1114 110.3000  119.2500 111.6700  1.1097 
IC HG11 CB   *CG1 HG13  1.1114 110.3000 -119.4900 110.7000  1.1110 
IC CA   CB   CG2  HG21  1.5660 112.1700 -177.7800 110.7100  1.1108 
IC HG21 CB   *CG2 HG22  1.1108 110.7100  120.0800 110.5600  1.1115 
IC HG21 CB   *CG2 HG23  1.1108 110.7100 -119.5500 111.2300  1.1098 
 
!PRES LTOD         0.00 ! patch to convert l amino acid to d 
!                       ! needed for CMAP, AMG 2/27/2008 
!                       ! follow with AUTOgen 
!                       ! DOESN'T WORK AT THE MOMENT!!!!!!! 
!GROUP 
!ATOM CA   CTD1    0.07 
!CMAP -C  N  CA  C   N  CA  C  +N 
 
END 
 
read para card flex @app 
* Parameters for D- aminoacids 
* 
 
ATOMS 
MASS  -1  CTD1      12.01100 ! added for D-amino acids
MASS  -1  CPD1      12.01100 ! added for D-proline 
 
BONDS 
! 
!V(bond) = Kb(b - b0)**2 
! 
!Kb: kcal/mole/A**2 
!b0: A 
! 
!atom type Kb          b0 
! 
 
! Added CTD1 -- new atom type for alpha carbon for d-amino acid, necessary 
! for CMAP.  Just duplicated the CT1 parameters. 
 
CTD1 C     250.000     1.4900 ! ALLOW   ALI PEP POL ARO 
CTD1 CC    200.000     1.5220 ! ALLOW   POL 
CTD1 CD    200.000     1.5220 ! ALLOW   POL 
CT1  CTD1  222.500     1.5000 ! ALLOW   ALI 
CT2  CTD1  222.500     1.5380 ! ALLOW   ALI 
CT3  CTD1  222.500     1.5380 ! ALLOW   ALI 
CT2A CTD1  222.500     1.5380 ! from CT2  CT1, Zhu 
HA   CTD1  309.000     1.1110 ! ALLOW   ALI 
HB1  CTD1  330.000     1.0800 ! ALLOW   PEP 
NH1  CTD1  320.000     1.4300 ! ALLOW   ALI PEP POL ARO 
NH3  CTD1  200.000     1.4800 ! ALLOW   ALI POL 
OH1  CTD1  428.000     1.4200 ! ALLOW   ALI ALC ARO 
CPD1 C     250.000     1.4900 ! ALLOW PRO 
CP2  CPD1  222.500     1.5270 ! ALLOW PRO 
HB1  CPD1  330.000     1.0800 ! ALLOW PRO 
N    CPD1  320.000     1.4340 ! ALLOW PRO 
 
 
ANGLES 
! 
!V(angle) = Ktheta(Theta - Theta0)**2 
! 
!V(Urey-Bradley) = Kub(S - S0)**2 
! 
!Ktheta: kcal/mole/rad**2 
!Theta0: degrees 
!Kub: kcal/mole/A**2 (Urey-Bradley) 
!S0: A 
! 
 
! Added CTD1 -- new atom type for alpha carbon for d-amino acid, necessary 
! for CMAP.  Just duplicated the CT1 parameters.  AMG 2/27/08 
 
HA3  CT3  CTD1   33.430  110.10   22.53   2.17900 ! ALLOW   ALI 
                ! alkane frequencies (MJF), alkane geometries (SF) 
 
CT1  CTD1 C      52.000   108.0000 ! ALLOW   ALI PEP POL ARO 
CTD1 CT2  CA     51.800   107.5000 ! ALLOW   ALI ARO 
CTD1 CT2  CC     52.000   108.0000 ! ALLOW   ALI PEP POL ARO 
CTD1 CT2  CD     52.000   108.0000 ! ALLOW   ALI PEP POL ARO 
CTD1 CT2  CPH1   58.350   113.0000 ! ALLOW ARO 
CTD1 CT2  CT1    58.350   113.50   11.16   2.56100 ! ALLOW   ALI 
CTD1 CD   OH1    55.000   110.50              ! From ASPP CT2-CD-OH1 
CTD1 NH1  C      50.000   120.0000 ! ALLOW   ALI PEP POL ARO 
CT2  CTD1 C      52.000   108.0000 ! ALLOW   ALI PEP POL ARO 
CT2  CTD1 CC     52.000   108.0000 ! ALLOW   ALI PEP POL ARO 
CT2  CTD1 CD     52.000   108.0000 ! ALLOW   ALI PEP POL ARO 
CT2  CT1  CTD1   53.350   111.00    8.00   2.56100 ! ALLOW   ALI 
CT2  CT2  CTD1   58.350   113.50   11.16   2.56100 ! ALLOW   ALI 
CT2  CT3  CTD1   58.350   113.50   11.16   2.56100 ! ALLOW   ALI 
CT2A CTD1 CC     52.000   108.0000 ! ALLOW   ALI PEP POL ARO 
CT3  CTD1 C      52.000   108.0000 ! ALLOW   ALI PEP POL ARO 
CT3  CTD1 CC     52.000   108.0000 ! ALLOW   ALI PEP POL ARO 
CT3  CTD1 CT1    53.350   108.50    8.00   2.56100 ! ALLOW   ALI 
CT3  CTD1 CT2    53.350   114.00    8.00   2.56100 ! ALLOW   ALI 
CT3  CTD1 CT3    53.350   114.00    8.00   2.56100 ! ALLOW   ALI 
CT3  CT2  CTD1   58.350   113.50   11.16   2.56100 ! ALLOW   ALI 
CT3  CT1  CTD1   53.350   108.50    8.00   2.56100 ! ALLOW   ALI 
CY   CT2  CTD1   58.350   114.0000 ! ALLOW ARO 
H    NH1  CTD1   35.000   117.0000 ! ALLOW   PEP POL ARO ALI 
H    OH1  CTD1   57.500   106.0000 ! ALLOW   ALC ARO ALI 
HA   CTD1 C      33.000   109.50   30.00   2.16300 ! ALLOW   ALI PEP POL ARO 
HA   CTD1 CD     33.000   109.50   30.00   2.16300 ! ALLOW   ALI PEP POL ARO 
HA   CTD1 CT1    34.500   110.10   22.53   2.17900 ! ALLOW   ALI 
HA   CTD1 CT2    34.500   110.10   22.53   2.17900 ! ALLOW   ALI 
HA   CTD1 CT3    34.500   110.10   22.53   2.17900 ! ALLOW   ALI 
HA   CTD1 HA     35.500   109.00    5.40   1.80200 ! TEST for test cpd 
HA   CT2  CTD1   33.430   110.10   22.53   2.17900 ! ALLOW   ALI 
HA   CT3  CTD1   33.430   110.10   22.53   2.17900 ! ALLOW   ALI 
HA1  CT1  CTD1   34.500   110.10   22.53   2.17900 ! ALLOW   ALI 
HA2  CT2  CTD1   26.500   110.10   22.53   2.17900 ! ALLOW   ALI 
HB1  CTD1 C      50.000   109.5000 ! ALLOW  PEP 
HB1  CTD1 CC     50.000   109.5000 ! ALLOW  PEP POL 
HB1  CTD1 CD     50.000   109.5000 ! ALLOW  PEP POL 
HB1  CTD1 CT1    35.000   111.0000 ! ALLOW  PEP 
HB1  CTD1 CT2    35.000   111.0000 ! ALLOW  PEP 
HB1  CTD1 CT3    35.000   111.0000 ! ALLOW  PEP 
HC   NH3  CTD1   30.000   109.50   20.00   2.07400 ! ALLOW   POL ALI 
N    C    CTD1   20.000   112.5000 ! ALLOW ALI PEP POL ARO PRO 
NH1  C    CTD1   80.000   116.5000 ! ALLOW   ALI PEP POL ARO 
NH1  CTD1 C      50.000   107.0000 ! ALLOW   PEP POL ARO ALI 
NH1  CTD1 CC     50.000   107.0000 ! ALLOW   PEP POL ARO ALI 
NH1  CTD1 CD     50.000   107.0000 ! ALLOW   PEP POL ARO ALI 
NH1  CTD1 CT1    70.000   113.5000 ! ALLOW   ALI PEP POL ARO 
NH1  CTD1 CT2    70.000   113.5000 ! ALLOW   ALI PEP POL ARO 
NH1  CTD1 CT3    70.000   113.5000 ! ALLOW   ALI PEP POL ARO 
NH1  CTD1 HB1    48.000   108.0000 ! ALLOW PEP 
NH2  CC   CTD1   50.000   116.50   50.00   2.45000 ! ALLOW   ALI PEP POL ARO 
NH3  CTD1 C      43.700   110.0000 ! ALLOW   PEP POL ARO ALI 
NH3  CTD1 CC     43.700   110.0000 ! ALLOW   PEP POL ARO ALI 
NH3  CTD1 CT1    67.700   110.0000 ! ALLOW   ALI POL 
NH3  CTD1 CT2    67.700   110.0000 ! ALLOW   ALI POL 
NH3  CTD1 CT3    67.700   110.0000 ! ALLOW   ALI POL 
NH3  CTD1 HB1    51.500   107.5000 ! ALLOW   ALI POL PEP 
O    C    CTD1   80.000   121.0000 ! ALLOW   ALI PEP POL ARO 
O    CC   CTD1   15.000   121.00   50.00   2.44000 ! ALLOW   ALI PEP POL ARO 
OB   CD   CTD1   70.000   125.00   20.00   2.44200 ! ALLOW   ALI PEP POL ARO 
OC   CC   CTD1   40.000   118.00   50.00   2.38800 ! ALLOW   ALI PEP POL ARO ION 
OH1  CT1  CTD1   75.700   110.1000 ! ALLOW   ALI ALC ARO 
OH1  CT2  CTD1   75.700   110.1000 ! ALLOW   ALI ALC ARO 
 
OS   CD   CTD1   55.000   109.00   20.00   2.32600 ! ALLOW POL PEP 
S    CT2  CTD1   58.000   112.5000 ! ALLOW   ALI SUL ION 
SM   CT2  CTD1   58.000   112.5000 ! ALLOW   ALI SUL ION 
 
!For GLU/HSP, Zhu transfer to D-FORM 
NH1  CTD1 CT2A   70.000   113.5000 ! from NH1  CT1  CT2 
HB1  CTD1 CT2A   35.000   111.0000 ! from HB1  CT1  CT2 
CT2A CTD1 C      52.000   108.0000 ! from CT2  CT1  C 
CTD1 CT2A HA2    26.500   110.1000  22.53   2.17900 ! from HA2  CT2  CT1 
CTD1 CT2A CT2    58.350   113.5000  11.16   2.56100 ! from CT2  CT2  CT1 
CTD1 CT2A CPH1   58.350   113.0000 ! from CT1  CT2  CPH1 
 
!D-Proline 
C    N    CPD1   60.000   117.0000 
N    C    CPD1   20.000   112.5000 
N    CPD1 HB1    48.000   112.0000 
N    CPD1 CP2    70.000   110.8000 
N    CPD1 C      50.000   108.2000 
N    CPD1 CC     50.000   108.2000 
N    CPD1 CD     50.000   108.2000 
NH1  C    CPD1   80.000   116.5000 
NH2  CC   CPD1   80.000   112.5000 
NP   CPD1 C      50.000   106.0000 
NP   CPD1 CC     50.000   106.0000 
NP   CPD1 CD     50.000   106.0000 
NP   CPD1 CP2    70.000   108.5000 
NP   CPD1 HB1    51.500   107.5000 
HB1  CPD1 CP2    35.000   118.0000 
HB1  CPD1 C      50.000   112.0000 
HB1  CPD1 CC     50.000   112.0000 
HB1  CPD1 CD     50.000   112.0000 
HC   NP   CPD1   33.000   109.50    4.00   2.05600 
CP2  CPD1 C      52.000   112.3000 
CP2  CPD1 CC     52.000   112.3000 
CP2  CPD1 CD     50.000   112.3000 
CP2  CP2  CPD1   70.000   108.5000 
CPD1 CP2  HA2    33.430   110.10   22.53   2.17900 
CPD1 C    O      80.000   118.0000 
CPD1 CC   O      80.000   118.0000 
CP3  N    CPD1  100.000   114.2000 
CP3  NP   CPD1  100.000   111.0000 
OB   CD   CPD1  70.000    125.00   20.00   2.44200 
OC   CC   CPD1  40.000    118.00   50.00   2.38800 
OS   CD   CPD1  55.000    109.00   20.00   2.32600 
 
DIHEDRALS 
! 
!V(dihedral) = Kchi(1 + cos(n(chi) - delta)) 
! 
!Kchi: kcal/mole 
!n: multiplicity 
!delta: degrees 
! 
!atom types             Kchi    n   delta 
! 
 
! Added CTD1 -- new atom type for alpha carbon for d-amino acid, necessary 
C    CTD1 NH1  C        0.2000  1   180.00 ! ALLOW PEP 
CC   CTD1 CT2  CA       0.0400  3     0.00 ! ALLOW   ARO 
CC   CTD1 NH1  C        0.2000  1   180.00 ! ALLOW PEP POL 
CD   CTD1 NH1  C        0.2000  1   180.00 ! ALLOW PEP POL 
CTD1 C    N    CP1      2.7500  2   180.00 ! ALLOW PRO 
CTD1 C    N    CP1      0.3000  4     0.00 ! ALLOW PRO 
CTD1 C    N    CP3      2.7500  2   180.00 ! ALLOW PRO 
CTD1 C    N    CP3      0.3000  4     0.00 ! ALLOW PRO 
CTD1 C    NH1  CTD1     1.6000  1     0.00 ! ALLOW PEP 
CTD1 C    NH1  CTD1     2.5000  2   180.00 ! ALLOW PEP 
CT1  NH1  C    CTD1     1.6000  1     0.00 ! ALLOW PEP ! mix L and D 
CT1  NH1  C    CTD1     2.5000  2   180.00 ! ALLOW PEP ! mix L and D 
CT1  C    NH1  CTD1     1.6000  1     0.00 ! ALLOW PEP ! mix L and D 
CT1  C    NH1  CTD1     2.5000  2   180.00 ! ALLOW PEP ! mix L and D 
CT1  CTD1 NH1  C        1.8000  1     0.00 ! ALLOW PEP ! mix L and D 
CTD1 CT1  NH1  C        1.8000  1     0.00 ! ALLOW PEP ! mix L and D 
CTD1 NH1  C    CP1      1.6000  1     0.00 ! ALLOW PEP PRO 
CTD1 NH1  C    CP1      2.5000  2   180.00 ! ALLOW PEP PRO 
CT2  C    NH1  CTD1     1.6000  1     0.00 ! ALLOW PEP 
CT2  C    NH1  CTD1     2.5000  2   180.00 ! ALLOW PEP 
CT2  CTD1 NH1  C        1.8000  1     0.00 ! ALLOW PEP 
CT2  NH1  C    CTD1     1.6000  1     0.00 ! ALLOW PEP 
CT2  NH1  C    CTD1     2.5000  2   180.00 ! ALLOW PEP 
CT3  C    NH1  CTD1     1.6000  1     0.00 ! ALLOW PEP 
CT3  C    NH1  CTD1     2.5000  2   180.00 ! ALLOW PEP 
CT3  CTD1 NH1  C        1.8000  1     0.00 ! ALLOW PEP 
CT3  NH1  C    CTD1     1.6000  1     0.00 ! ALLOW PEP 
CT3  NH1  C    CTD1     2.5000  2   180.00 ! ALLOW PEP 
H    NH1  C    CTD1     2.5000  2   180.00 ! ALLOW PEP 
H    NH1  CTD1 C        0.0000  1     0.00 ! ALLOW PEP 
H    NH1  CTD1 CC       0.0000  1     0.00 ! ALLOW PEP POL 
H    NH1  CTD1 CD       0.0000  1     0.00 ! ALLOW PEP POL 
H    NH1  CTD1 CTD1     0.0000  1     0.00 ! ALLOW PEP 
H    NH1  CT1  CTD1     0.0000  1     0.00 ! ALLOW PEP ! mix L and D 
H    NH1  CTD1 CT1      0.0000  1     0.00 ! ALLOW PEP 
H    NH1  CTD1 CT2      0.0000  1     0.00 ! ALLOW PEP 
H    NH1  CTD1 CT3      0.0000  1     0.00 ! ALLOW PEP 
H    NH2  CC   CTD1     1.4000  2   180.00 ! ALLOW   PEP POL ARO PRO 
H    OH1  CTD1 CT1      1.3300  1     0.00 ! ALLOW ALC ! mix L and D 
H    OH1  CTD1 CT1      0.1800  2     0.00 ! ALLOW ALC ! mix L and D 
H    OH1  CTD1 CT1      0.3200  3     0.00 ! ALLOW ALC ! mix L and D 
H    OH1  CTD1 CT3      1.3300  1     0.00 ! ALLOW ALC 
H    OH1  CTD1 CT3      0.1800  2     0.00 ! ALLOW ALC 
H    OH1  CTD1 CT3      0.3200  3     0.00 ! ALLOW ALC 
HA   CTD1 CT2  CA       0.0400  3     0.00 ! ALLOW   ARO 
HB1  CTD1 NH1  C        0.0000  1     0.00 ! ALLOW PEP 
HB1  CTD1 NH1  H        0.0000  1     0.00 ! ALLOW PEP 
N    C    CT1  CTD1     0.0000  1     0.00 ! ALLOW PEP PRO ! mix L and D 
N    C    CTD1 CT1      0.0000  1     0.00 ! ALLOW PEP PRO ! mix L and D 
N    C    CTD1 CT2      0.0000  1     0.00 ! ALLOW PEP PRO 
N    C    CTD1 CT3      0.0000  1     0.00 ! ALLOW PEP PRO 
N    C    CTD1 HB1      0.0000  1     0.00 ! ALLOW PEP PRO 
N    CTD1  CT2 CA       0.0400  3     0.00 ! ALLOW   ARO 
NH1  C    CT1  CTD1     0.0000  1     0.00 ! ALLOW PEP ! mix L and D 
NH1  C    CTD1 CT1      0.0000  1     0.00 ! ALLOW PEP ! mix L and D 
NH1  C    CTD1 CT2      0.0000  1     0.00 ! ALLOW PEP 
NH1  C    CTD1 CT3      0.0000  1     0.00 ! ALLOW PEP 
NH1  C    CTD1 HB1      0.0000  1     0.00 ! ALLOW PEP 
NH1  C    CTD1 NH1      0.6000  1     0.00 ! ALLOW PEP 
NH1  CTD1 C    N        0.4000  1     0.00 ! ALLOW PEP PRO 
NH3  CTD1 C    N        0.4000  1     0.00 ! ALLOW PEP PRO 
NH3  CTD1 C    NH1      0.6000  1     0.00 ! ALLOW PEP PRO 
NH3  CTD1 CC   NH2      0.4000  1     0.00 ! ALLOW PEP PRO 
NR3  CPH1 CT2  CTD1     0.1900  3     0.00 ! ALLOW ARO 
!!!!O    C    CTD1  CTD1      1.4000  1     0.00 !   ALLOW PEP 
O    C    CT1  CTD1     1.4000  1     0.00 ! ALLOW PEP ! mix L and D 
O    C    CTD1 CT1      1.4000  1     0.00 ! ALLOW PEP ! mix L and D 
O    C    CTD1 CT2      1.4000  1     0.00 ! ALLOW PEP 
O    C    CTD1 CT3      1.4000  1     0.00 ! ALLOW PEP 
O    C    CTD1 HB1      0.0000  1     0.00 ! ALLOW PEP 
O    C    CTD1 NH1      0.0000  1     0.00 ! ALLOW PEP 
O    C    CTD1 NH3      0.0000  1     0.00 ! ALLOW PEP PRO 
O    C    NH1  CTD1     2.5000  2   180.00 ! ALLOW PEP 
OC   CC   CTD1 NH3      3.2000  2   180.00 ! ALLOW PEP PRO 
SM   SM   CT2  CTD1     0.3100  3     0.00 ! ALLOW  SUL ALI 
 
X    CTD1 CT2  X        0.2000  3     0.00 ! ALLOW   ALI
X    CTD1 CT3  X        0.2000  3     0.00 ! ALLOW   ALI
X    CTD1 CD   X        0.0000  6   180.00 ! ALLOW   POL PEP
X    CTD1 CC   X        0.0500  6   180.00 ! ALLOW   POL PEP
 
!D-amino acid side chain parameters 
!chi1/chi2 fitting, Zhu, 2011 for D-FORM 
!directly transferred parameters 
NH1  CTD1 CT1  HA1      0.2000  3     0.00 ! From X    CT1  CT1  X 
HB1  CTD1 CT1  HA1      0.2000  3     0.00 ! From X    CT1  CT1  X 
HB1  CTD1 CT1  CT3      0.2000  3     0.00 ! From X    CT1  CT1  X 
HA1  CT1  CTD1 C        0.2000  3     0.00 ! From X    CT1  CT1  X 
NH1  CTD1 CT2  HA2      0.2000  3     0.00 ! From X    CT1  CT2  X 
HB1  CTD1 CT2  HA2      0.2000  3     0.00 ! From X    CT1  CT2  X 
HB1  CTD1 CT2  OH1      0.2000  3     0.00 ! From X    CT1  CT2  X 
HB1  CTD1 CT2  CT2      0.2000  3     0.00 ! From X    CT1  CT2  X 
HA2  CT2  CTD1  C       0.2000  3     0.00 ! From X    CT1  CT2  X 
HB1  CTD1 CT2  S        0.2000  3     0.00 ! From X    CT1  CT2  X 
!Asn 
HB1  CTD1 CT2  CC       0.2000  3     0.00 ! From X    CT1  CT2  X 
!Trp 
HB1  CTD1 CT2  CY       0.2000  3     0.00 ! From X    CT1  CT2  X 
!Hsd/Hse 
HB1  CTD1 CT2  CPH1     0.2000  3     0.00 ! From X    CT1  CT2  X 
!Ile,Leu,Val 
HB1  CTD1 CT1  CT2      0.2000  3     0.00 ! From X    CT1  CT1  X 
HB1  CTD1 CT2  CT1      0.2000  3     0.00 ! From X    CT1  CT2  X 
!Tyr/Phe 
HB1  CTD1 CT2  CA       0.2000  3     0.00 ! From X    CT1  CT2  X 
!Thr 
HB1  CTD1 CT1  OH1      0.2000  3     0.00 ! From X    CT1  CT1  X 
!Glu/Hsp 
NH1  CTD1 CT2A HA2      0.2000  3     0.00 ! From X    CT1  CT2  X 
CTD1 CT2A CT2  HA2      0.1900  3     0.00 ! From X    CT2  CT2  X 
HB1  CTD1 CT2A HA2      0.2000  3     0.00 ! From X    CT1  CT2  X 
HB1  CTD1 CT2A CT2      0.2000  3     0.00 ! From X    CT1  CT2  X 
HA2  CT2A CTD1 C        0.2000  3     0.00 ! From X    CT1  CT2  X 
HA2  CT2A CTD1 CC       0.2000  3     0.00 ! RB: added for C-ter Glu 
HB1  CTD1 CT2A CPH1     0.2000  3     0.00 ! From X    CT1  CT2  X 
C    NH1  CTD1 CT2A     1.8000  1     0.00 ! from CT2  CT1  NH1  C 
H    NH1  CTD1 CT2A     0.0000  1     0.00 ! from H    NH1  CT1  CT2 
CT2A CTD1 C    O        1.4000  1     0.00 ! from O    C    CT1  CT2 
CT2A CTD1 C    NH1      0.0000  1     0.00 ! NH1  C    CT1  CT2 
CT2A CTD1 C    N        0.0000  1     0.00 ! RB: added for GLU-PRO in UBQ 
! Glup 
CTD1 CT2A CT2  CD       0.1900  3     0.00 ! From X    CT2  CT2  X 
! Sidechain dihedrals: PEML transfered from L- to D- form 
! Group-fitted for Lys/Arg/Gln/Met 
C    CTD1 CT2  CT2      0.3500  1   180.00 ! -180, +60 
C    CTD1 CT2  CT2      0.4200  2   180.00 ! -180, +60 
C    CTD1 CT2  CT2      1.9100  3   180.00 
CT2  CT2  CTD1 NH1      0.8800  1   180.00 
CT2  CT2  CTD1 NH1      0.0000  2   180.00 ! (-180), +60 
CT2  CT2  CTD1 NH1      1.9000  3     0.00 
CC   CT2  CT2  CTD1     1.8400  1   180.00 ! (-180), -60, +60 
CC   CT2  CT2  CTD1     0.8400  2   180.00 
CC   CT2  CT2  CTD1     0.3900  3   180.00 
CTD1 CT2  CT2  CT2      0.6300  1   180.00 
CTD1 CT2  CT2  CT2      0.0100  2     0.00 
CTD1 CT2  CT2  CT2      0.1500  3     0.00 
CTD1 CT2  CT2  S        0.1400  1   180.00 
CTD1 CT2  CT2  S        0.5400  2     0.00 
CTD1 CT2  CT2  S        0.6900  3     0.00 
! Group-fitted for Asn/Asp 
C    CTD1 CT2  CC       1.4100  1   180.00     !     | 
C    CTD1 CT2  CC       1.2900  2   180.00     !  HN-N 
C    CTD1 CT2  CC       0.5900  3   180.00     !     |   HB1 OD1    HD21 (cis to OD1) 
CC   CT2  CTD1 NH1      0.2800  1   180.00     !     |   |   ||    / 
CC   CT2  CTD1 NH1      0.5000  2   180.00     !  HA-CA--CB--CG--ND2 
CC   CT2  CTD1 NH1      0.3800  3     0.00     !     |   |         \ 
CTD1 CT2  CC   NH2      0.6200  1   180.00     !     |   HB2        HD22 (trans to OD1) 
CTD1 CT2  CC   NH2      0.6600  2   180.00     !   O=C 
CTD1 CT2  CC   NH2      0.7200  3   180.00     !     | 
CTD1 CT2  CC   O        0.4200  1   180.00 
CTD1 CT2  CC   O        0.1500  2   180.00 
CTD1 CT2  CC   O        0.9500  3   180.00 
CTD1 CT2  CC   OC       0.8400  1     0.00 
CTD1 CT2  CC   OC       0.9800  2   180.00 
CTD1 CT2  CC   OC       1.4600  3     0.00 
! Fitted Cys 
CTD1 CT2  S    HS       0.2000  1     0.00                           !     | 
CTD1 CT2  S    HS       0.6500  2     0.00                           !  HN-N 
CTD1 CT2  S    HS       0.2200  3     0.00                           !     |   HB1 
C    CTD1 CT2  S        0.2400  1   180.00                           !     |   | 
C    CTD1 CT2  S        0.7500  2   180.00                           !  HA-CA--CB--SG 
C    CTD1 CT2  S        1.3500  3   180.00                           !     |   |     \ 
NH1  CTD1 CT2  S        0.3400  1     0.00                           !     |   HB2    HG1 
NH1  CTD1 CT2  S        0.5000  2   180.00                           !   O=C 
NH1  CTD1 CT2  S        1.4300  3     0.00                           !     | 
! Fitted Glu, 1/12 adjustment
CC   CT2  CT2A CTD1     0.0000  1   180.00                           !     |
CC   CT2  CT2A CTD1     0.3800  2   180.00                           !  HN-N
CC   CT2  CT2A CTD1     0.5900  3   180.00                           !     |   HB1 HG1   OE1
C    CTD1 CT2A CT2      0.1100  1     0.00                           !     |   |   |    //
C    CTD1 CT2A CT2      0.9800  2   180.00                           !  HA-CA--CB--CG--CD
C    CTD1 CT2A CT2      1.6000  3   180.00                           !     |   |   |    \
CC   CTD1 CT2A CT2      1.6000  3   180.00                           !     |   HB2 HG2   OE2(-)
CT2  CT2A CTD1 NH1      0.3000  1     0.00 ! (-180), (-60)           !   O=C
CT2  CT2A CTD1 NH1      0.3500  2     0.00 ! -180                    !     |
CT2  CT2A CTD1 NH1      1.7600  3     0.00
! Group-fitted for Hsd/Hse 
CPH1 CPH1 CT2  CTD1     1.7400  1     0.00                           !     |          HD1    HE1 
CPH1 CPH1 CT2  CTD1     0.1500  2     0.00                           !  HN-N           |     / 
CPH1 CPH1 CT2  CTD1     0.7700  3   180.00                           !     |   HB1    ND1--CE1 
CTD1 CT2  CPH1 NR1      1.4900  1     0.00                           !     |   |     /      || 
CTD1 CT2  CPH1 NR1      0.0900  2   180.00                           !  HA-CA--CB--CG       || 
CTD1 CT2  CPH1 NR1      0.7900  3   180.00                           !     |   |     \\     || 
CTD1 CT2  CPH1 NR2      1.0900  1     0.00                           !     |   HB2    CD2--NE2 
CTD1 CT2  CPH1 NR2      0.0900  2     0.00                           !   O=C           | 
CTD1 CT2  CPH1 NR2      0.6700  3   180.00                           !     |          HD2 
C    CTD1 CT2  CPH1     0.1800  1   180.00 
C    CTD1 CT2  CPH1     0.6400  2   180.00 
C    CTD1 CT2  CPH1     0.8700  3   180.00 
CPH1 CT2  CTD1 NH1      0.0000  1     0.00 
CPH1 CT2  CTD1 NH1      0.0000  2   180.00 
CPH1 CT2  CTD1 NH1      0.9000  3     0.00 
! Group-fitted for Hsp 
CPH1 CPH1 CT2A CTD1     2.0400  1     0.00 
CPH1 CPH1 CT2A CTD1     0.4400  2     0.00                           !     |          HD1    HE1 
CPH1 CPH1 CT2A CTD1     0.1300  3   180.00                           !  HN-N           |     / 
CTD1 CT2A CPH1 NR3      0.5300  1   180.00                           !     |   HB1    ND1--CE1 
CTD1 CT2A CPH1 NR3      0.4200  2   180.00                           !     |   |     /      || 
CTD1 CT2A CPH1 NR3      0.3000  3   180.00                           !  HA-CA--CB--CG       || 
C    CTD1 CT2A CPH1     1.7500  1   180.00                           !     |   |     \\     || 
C    CTD1 CT2A CPH1     0.1300  2     0.00                           !     |   HB2    CD2--NE2(+) 
C    CTD1 CT2A CPH1     1.8600  3   180.00                           !   O=C           |     \ 
CPH1 CT2A CTD1 NH1      1.0900  1   180.00                           !     |          HD2    HE2 
CPH1 CT2A CTD1 NH1      0.2200  2   180.00 
CPH1 CT2A CTD1 NH1      2.3200  3     0.00 
! Group-fitted for Ile/Thr 
CTD1 CT1  CT2  CT3      0.3800  1   180.00                           !     |    HG21 HG22 
CTD1 CT1  CT2  CT3      0.1300  2   180.00                           !  HN-N      | / 
CTD1 CT1  CT2  CT3      0.2900  3   180.00                           !     |     CG2--HG23 
C    CTD1 CT1  CT2      0.1000  1   180.00 ! -180,-,+60              !     |    / 
C    CTD1 CT1  CT2      0.5200  2   180.00                           !  HA-CA--CB-HB    HD1 
C    CTD1 CT1  CT2      0.2900  3   180.00                           !     |    \       / 
CT2  CT1  CTD1 NH1      0.1200  1   180.00                           !     |     CG1--CD--HD2 
CT2  CT1  CTD1 NH1      0.3600  2   180.00 ! -180,-,-                !   O=C    / \     \	 
CT2  CT1  CTD1 NH1      0.4100  3     0.00                           !     | HG11 HG12  HD3 
! Fitted Leu 
CTD1 CT2  CT1  CT3      0.0500  1     0.00                           !     |        HD11 HD12 
CTD1 CT2  CT1  CT3      0.1000  2   180.00                           !  HN-N          | / 
CTD1 CT2  CT1  CT3      0.0100  3   180.00                           !     |   HB1   CD1--HD13 
C    CTD1 CT2  CT1      0.3200  1   180.00                           !     |   |    / 
C    CTD1 CT2  CT1      0.6100  2   180.00 ! -60                     !  HA-CA--CB--CG-HG 
C    CTD1 CT2  CT1      0.7200  3   180.00                           !     |   |    \ 
CT1  CT2  CTD1 NH1      0.4800  1   180.00                           !     |   HB2   CD2--HD23 
CT1  CT2  CTD1 NH1      0.4200  2   180.00                           !   O=C          | \ 
CT1  CT2  CTD1 NH1      0.6500  3     0.00                           !     |        HD21 HD22 
! Group-fitted for Phe/Tyr 
CA   CA   CT2  CTD1     1.0700  1     0.00 
CA   CA   CT2  CTD1     0.2400  2   180.00 
CA   CA   CT2  CTD1     0.1700  3   180.00 
C    CTD1 CT2  CA       1.2800  1   180.00 ! (-180),-60,+60 
C    CTD1 CT2  CA       0.9400  2   180.00 ! -60 
C    CTD1 CT2  CA       1.5700  3   180.00 ! all 
CA   CT2  CTD1 NH1      0.5200  1   180.00 ! -60,+60 
CA   CT2  CTD1 NH1      0.6200  2   180.00 ! -60,+60 
CA   CT2  CTD1 NH1      1.5800  3     0.00 ! none 
! Fitted Ser 
CTD1 CT2  OH1  H        0.0200  1     0.00                           !     | 
CTD1 CT2  OH1  H        0.5600  2     0.00                           !  HN-N 
CTD1 CT2  OH1  H        0.4900  3     0.00                           !     |   HB1 
C    CTD1 CT2  OH1      0.6500  1   180.00                           !     |   | 
C    CTD1 CT2  OH1      0.2500  2   180.00                           !  HA-CA--CB--OG 
C    CTD1 CT2  OH1      1.1700  3   180.00                           !     |   |     \ 
NH1  CTD1 CT2  OH1      0.1800  1   180.00                           !     |   HB2    HG1 
NH1  CTD1 CT2  OH1      0.1900  2   180.00                           !   O=C 
NH1  CTD1 CT2  OH1      1.4600  3     0.00                           !     | 
! Group-fitted for Ile/Thr 
CTD1 CT1  OH1  H        0.1800  1     0.00                              !     | 
CTD1 CT1  OH1  H        0.0600  2     0.00                              !  HN-N 
CTD1 CT1  OH1  H        0.2500  3     0.00                              !     |     OG1--HG1 
C    CTD1 CT1  OH1      0.7900  1   180.00 ! raise                      !     |    / 
C    CTD1 CT1  OH1      0.3900  2   180.00 !lower this value if needed  !  HA-CA--CB-HB 
C    CTD1 CT1  OH1      0.9900  3   180.00                              !     |    \ 
NH1  CTD1 CT1  OH1      0.0900  1     0.00 ! raise to lower -180        !     |     CG2--HG21 
NH1  CTD1 CT1  OH1      0.1900  2   180.00                              !   O=C    / \ 
NH1  CTD1 CT1  OH1      0.1700  3     0.00                              !     | HG21 HG22 
! Fitted Trp side-chain 
CA   CY   CT2  CTD1     0.0300  1     0.00 
CA   CY   CT2  CTD1     0.5500  2     0.00                              !     |                  HE3 
CA   CY   CT2  CTD1     0.3900  3   180.00                              !  HN-N                   | 
CPT  CY   CT2  CTD1     0.3600  1   180.00                              !     |   HB1            CE3 
CPT  CY   CT2  CTD1     0.0500  2     0.00                              !     |   |             /  \\ 
CPT  CY   CT2  CTD1     0.1900  3   180.00                              !  HA-CA--CB---CG-----CD2   CZ3-HZ3 
C    CTD1 CT2  CY       1.0900  1   180.00 ! modulates -180, +60        !     |   |    ||     ||     | 
C    CTD1 CT2  CY       0.5000  2   180.00 ! modulates -180, +60        !     |   HB2  CD1    CE2   CH2-HH2 
C    CTD1 CT2  CY       1.1700  3   180.00                              !   O=C       /   \   / \  // 
CY   CT2  CTD1 NH1      0.2900  1   180.00 ! modulates -180             !     |     HD1    NE1   CZ2 
CY   CT2  CTD1 NH1      0.6600  2   180.00 ! modulates -60,60           !                   |     | 
CY   CT2  CTD1 NH1      1.1700  3     0.00                              !                  HE1   HZ2 
! Fitted Val 
C    CTD1 CT1  CT3      0.1400  1   180.00                              !     |    HG11 HG12 
C    CTD1 CT1  CT3      0.2600  2   180.00                              !  HN-N      | / 
C    CTD1 CT1  CT3      0.3300  3   180.00                              !     |     CG1--HG13 
CT3  CT1  CTD1 NH1      0.1800  1     0.00                              !     |    / 
CT3  CT1  CTD1 NH1      0.0600  2     0.00                              !  HA-CA--CB-HB 
CT3  CT1  CTD1 NH1      0.5900  3     0.00                              !     |    \ 
!                                                                       !     |     CG2--HG21 
!D-proline 
C    N    CPD1 C        0.8000  3     0.00 
CC   CPD1 N    C        0.8000  3     0.00 
CD   CPD1 N    C        0.0000  1   180.00 
CP1  C    N    CPD1     2.7500  2   180.00 
CP1  C    N    CPD1     0.3000  4     0.00 
CPD1 C    N    CPD1     2.7500  2   180.00 
CPD1 C    N    CPD1     0.3000  4     0.00 
CP2  CPD1 N    C        0.8000  3     0.00 
CP2  CP3  N    CPD1     0.1000  3     0.00 
CP2  CP3  NP   CPD1     0.0800  3     0.00 
CP3  N    C    CPD1     2.7500  2   180.00 
CP3  N    C    CPD1     0.3000  4     0.00 
CP3  N    CPD1 C        0.1000  3     0.00 
CP3  N    CPD1 CC       0.1000  3     0.00 
CP3  N    CPD1 CP2      0.1000  3     0.00 
CP3  NP   CPD1 C        0.0800  3     0.00 
CP3  NP   CPD1 CC       0.0800  3     0.00 
CP3  NP   CPD1 CD       0.0800  3     0.00 
CP3  NP   CPD1 CP2      0.0800  3     0.00 
CT1  C    N    CPD1     2.7500  2   180.00 
CT1  C    N    CPD1     0.3000  4     0.00 
CTD1 C    N    CPD1     2.7500  2   180.00 
CTD1 C    N    CPD1     0.3000  4     0.00 
CT1  NH1  C    CPD1     1.6000  1     0.00 
CT1  NH1  C    CPD1     2.5000  2   180.00 
CTD1 NH1  C    CPD1     1.6000  1     0.00 
CTD1 NH1  C    CPD1     2.5000  2   180.00 
CT2  C    N    CPD1     2.7500  2   180.00 
CT2  C    N    CPD1     0.3000  4     0.00 
CT2  NH1  C    CPD1     1.6000  1     0.00 
CT2  NH1  C    CPD1     2.5000  2   180.00 
CT3  C    N    CPD1     2.7500  2   180.00 
CT3  C    N    CPD1     0.3000  4     0.00 
CT3  NH1  C    CPD1     1.6000  1     0.00 
CT3  NH1  C    CPD1     2.5000  2   180.00 
H    NH1  C    CPD1     2.5000  2   180.00 
H    NH2  CC   CPD1     2.5000  2   180.00 
HA2  CP3  N    CPD1     0.1000  3     0.00 
HA2  CP3  NP   CPD1     0.0800  3     0.00 
HB1  CPD1 N    C        0.8000  3     0.00 
HB1  CPD1 N    CP3      0.1000  3     0.00 
HB1  CPD1 NP   CP3      0.0800  3     0.00 
HC   NP   CPD1 C        0.0800  3     0.00 
HC   NP   CPD1 CC       0.0800  3     0.00 
HC   NP   CPD1 CD       0.0800  3     0.00 
HC   NP   CPD1 CP2      0.0800  3     0.00 
HC   NP   CPD1 HB1      0.0800  3     0.00 
N    C    CPD1 CP2      0.4000  1     0.00 
N    C    CPD1 CP2      0.6000  2     0.00 
N    C    CPD1 HB1      0.4000  1   180.00 
N    C    CPD1 HB1      0.6000  2     0.00 
N    C    CPD1 N        0.3000  1     0.00 
N    C    CPD1 N       -0.3000  4     0.00 
NH1  C    CPD1 CP2      0.4000  1     0.00 
NH1  C    CPD1 CP2      0.6000  2     0.00 
NH1  C    CPD1 HB1      0.4000  1   180.00 
NH1  C    CPD1 HB1      0.6000  2     0.00 
NH1  C    CPD1 N        0.3000  1     0.00 
NH1  C    CPD1 N       -0.3000  4     0.00 
NH2  CC   CPD1 CP2      0.4000  1     0.00 
NH2  CC   CPD1 CP2      0.6000  2     0.00 
NH2  CC   CPD1 HB1      0.4000  1   180.00 
NH2  CC   CPD1 HB1      0.6000  2     0.00 
NH2  CC   CPD1 N        0.3000  1     0.00 
NH2  CC   CPD1 N       -0.3000  4     0.00 
NP   CPD1 C    N        0.3000  1     0.00 
NP   CPD1 C    NH1      0.3000  1     0.00 
NP   CPD1 CC   NH2      0.3000  1     0.00 
O    C    CPD1 CP2      0.4000  1   180.00 
O    C    CPD1 CP2      0.6000  2     0.00 
O    C    CPD1 HB1      0.4000  1     0.00 
O    C    CPD1 HB1      0.6000  2     0.00 
O    C    CPD1 N       -0.3000  4     0.00 
O    C    N    CPD1     2.7500  2   180.00 
O    C    N    CPD1     0.3000  4     0.00 
O    CC   CPD1 CP2      0.4000  1   180.00 
O    CC   CPD1 CP2      0.6000  2     0.00 
O    CC   CPD1 HB1      0.4000  1     0.00 
O    CC   CPD1 HB1      0.6000  2     0.00 
O    CC   CPD1 N       -0.3000  4     0.00 
OC   CC   CPD1 CP2      0.1600  3     0.00 
OC   CC   CPD1 HB1      0.1600  3     0.00 
OC   CC   CPD1 N        0.1600  3     0.00 
OC   CC   CPD1 NP       0.1600  3     0.00 
X    CPD1 C    X        0.0000  6   180.00 
X    CPD1 CC   X        0.0000  6   180.00 
X    CPD1 CD   X        0.0000  6   180.00 
X    CPD1 CP2  X        0.1400  3     0.00 
 
IMPROPER 
! 
!V(improper) = Kpsi(psi - psi0)**2 
! 
!Kpsi: kcal/mole/rad**2 
!psi0: degrees 
!note that the second column of numbers (0) is ignored 
! 
!atom types           Kpsi                   psi0 
! 
 
! Added CTD1 -- new atom type for alpha carbon for d-amino acid, necessary 
CC   X    X    CTD1   96.0000         0      0.0000 
O    CTD1  NH2  CC    45.0000         0      0.0000 
O    NH2  CTD1  CC    45.0000         0      0.0000 
!D-proline 
N    C    CPD1 CP3     0.0000         0      0.0000 
O    CPD1 NH2  CC     45.0000         0      0.0000 
O    NH2  CPD1 CC     45.0000         0      0.0000 
 
CMAP 
! 2D grid correction data. 
! Finalfix3, Feig/Best/MacKerell 2010 

!The following D CMAPs were generated by Jared Ostmeyer in the laboratory 
!of Benoit Roux. The values for the tables below were generated simply by 
!inverting the CMAP tables from the corresponding L-residues. To test the 
!force fields of the D residues, a Molecular Dynamic simulation of the 
!peptide fragment "D-Ala D-Ala" was compared against an equivalent 
!simulation of the peptide fragment "Ala Ala". The results of the two 
!simulations exactly mirrored each other to within roundoff error as would 
!be expected.

!Additional tests based on alanine dipeptide phi, psi surface verified
!the new D CMAPs. adm jr.

!CMAPS needed for D-proline 
!C    N    CPD1 C    N    CPD1   C    NH1 24 
!C    N    CPD1 C    N    CPD1   C    N 24 
 
! D-alanine map--
! note the new type for the alpha carbon 
C    NH1  CTD1  C    NH1  CTD1  C    NH1   24 
 
! phi = -180.0
     0.126790     -0.036650     -0.951542     -1.522656     -2.335350
    -2.346991     -2.454589     -2.784200     -2.766446     -3.591106
    -4.913223     -4.821447     -4.827670     -2.200520      1.001130
    -0.688474      0.780870      1.789790      2.089440      2.720430
     2.121010      1.250970      0.971260      0.768700 

! phi = -165.0
    -0.810590     -1.814368     -2.751289     -3.246995     -3.548722
    -3.555000     -3.843450     -3.666490     -4.194970     -5.141750
    -5.889450     -6.408350     -4.563830     -0.735240     -2.736530
    -1.088670      0.631950      1.519950      1.698840      1.641310
     1.277880      0.543310      0.378890     -0.071500 

! phi = -150.0
    -1.757590     -2.937910     -4.026100     -4.028550     -4.125570
    -4.042280     -4.115420     -4.190630     -4.783930     -5.390070
    -5.744830     -5.093660     -1.762860      1.835120     -3.152820
    -1.483560     -0.073680      0.948420      1.361360      1.264920
     0.634520      0.362390      0.023920     -0.403620 

! phi = -135.0
    -2.111250     -3.183510     -4.163570     -4.442210     -4.494620
    -4.300540     -4.886620     -4.842690     -4.996730     -4.996740
    -4.047310     -1.915580     -6.112560     -4.946030     -3.469470
    -1.830310     -0.166360      0.625340      0.939170      1.086270
     0.316660     -0.006920     -0.322790     -1.168960 

! phi = -120.0
    -1.969230     -2.751230     -3.415720     -4.004260     -4.444320
    -4.847490     -5.361620     -5.185650     -4.510620     -3.700200
    -6.724320     -7.034830     -6.124810     -5.008260     -3.366270
    -1.872770     -0.333050      0.313530      0.758480      1.038890
     0.763520     -0.150330     -0.540250     -1.116650 

! phi = -105.0
    -1.850640     -2.410940     -3.274630     -4.086721     -4.600554
    -4.715990     -5.034640     -4.802110     -3.912230     -5.728240
    -6.871130     -6.865400     -6.053510     -4.481110     -3.014400
    -1.682330     -0.857670     -0.218470      0.485850      0.884820
     1.005520      0.128490     -0.445020     -1.092420 

! phi = -90.0
    -1.720840     -2.651694     -3.157300     -3.769822     -4.099325
    -4.473413     -4.158306     -3.911450     -5.072995     -5.763953
    -6.617221     -6.294328     -5.211800     -3.828560     -2.793220
    -1.774070     -0.786270     -0.336900      0.482510      0.803260
     0.807900      0.277730     -0.428430     -1.177830 

! phi = -75.0
    -2.248733     -2.620673     -3.736732     -3.725589     -4.170739
    -4.151360     -3.685150     -3.819378     -4.740525     -5.727739
    -5.601264     -5.597237     -4.484960     -3.420580     -2.305650
    -1.192809     -0.370910     -0.013120      0.517140      0.823710
     0.636063      0.039656     -1.010583     -1.641080 

! phi = -60.0
    -3.353683     -3.342810     -3.451845     -3.640810     -3.756430
    -3.508820     -2.840678     -3.777879     -5.005312     -5.526955
    -5.096776     -4.568574     -3.915080     -3.218100     -2.041450
     1.632470      2.395330      0.438130      0.668070      0.722610
    -0.257890     -1.240143     -2.317412     -2.984416 

! phi = -45.0
    -4.021496     -3.595217     -3.666490     -3.416560     -2.860490
    -2.368170     -2.865450     -4.038627     -5.146239     -5.287977
    -4.611550     -3.875270     -3.286310     -0.416420      0.770220
     1.903420      0.502370      0.754110      0.814380      0.362000
    -0.984725     -2.334377     -3.365327     -3.836549 

! phi = -30.0
    -2.963810     -2.445320     -1.599580     -1.071260     -1.963850
    -2.959140     -3.764540     -4.496271     -4.709721     -4.159810
    -3.613920     -1.482950     -0.407380      0.553620      1.522430
     2.462720      0.970370      1.394630      1.428450      0.336200
    -1.125083     -2.400349     -3.441809     -3.483730 

! phi = -15.0
    -0.778340      0.313410      1.755370     -2.773970     -3.455620
    -3.908210     -4.269270     -4.195110     -3.251140     -2.182580
    -0.790380     -0.535320     -0.237060      0.678570      1.436920
     2.448660      1.358370      2.223500      1.682950      0.183400
    -1.047430     -1.846280     -2.052140     -1.912680 

! phi = 0.0
     2.832310     -0.924170     -2.675750     -3.615930     -3.934880
    -3.792530     -2.744510     -1.846360     -1.213010     -1.569230
     0.121170      0.070390      0.119780      0.776350      1.606970
     2.520340      1.645480      1.671950      1.238750      0.976330
     0.628600      0.479230      0.323280      0.787990 

! phi = 15.0
     0.293590     -1.749204     -3.155346     -3.807325     -3.786839
    -2.558037     -0.613920      0.181770     -0.342400      1.616580
     1.021020      0.740760      0.511070      0.846920      1.616970
     0.655170      0.856410      1.381760      1.588700      2.517320
     3.272450      3.217620      3.732620      5.588070 

! phi = 30.0
    -1.174720     -2.655135     -3.277369     -3.550465     -2.849141
    -1.595147      0.331780      0.534000      0.194290      2.223490
     1.915550      1.522590      1.314360     -0.707140      0.276860
    -0.008448      0.765978      1.320806      2.783340      4.806470
     6.070770      6.741610      4.180460      1.067030 

! phi = 45.0
    -1.184837     -2.000433     -1.980965     -1.954532     -1.582430
    -0.890956      0.247770      0.379430     -0.045570      0.271580
     0.082910     -0.582210     -0.797230     -0.149443      0.007574
     0.107016      1.123713      2.461506      4.380200      5.389940
     5.376000      4.211350      2.347410      0.078060 

! phi = 60.0
     0.237754     -0.204264     -1.479968     -1.534365     -0.948631
    -0.666399      0.309664      0.322420      0.267796      0.139806
    -0.173146     -0.823341     -0.357600     -0.038919     -0.406695
    -0.482789      2.272295      3.673107      4.276080      4.391860
     4.208190      3.168570      1.716960      1.229980 

! phi = 75.0
     1.378160      0.468922     -0.253412     -0.190548     -0.253585
     0.191719      0.551890      0.301999      0.423308      0.226352
    -0.598368     -0.427765     -0.123614     -0.682452      0.095172
     1.693809      3.536425      4.212293      3.580310      3.700796
     3.814070      3.063543      2.352424      3.345958 

! phi = 90.0
     1.451735      0.748823      0.280839      0.017622     -0.071054
     0.145910      0.459433      0.908250      0.415153     -0.020653
    -0.962798     -1.620864     -1.511772     -0.606502      0.912671
     2.440579      3.335030      3.898724      3.180200      3.344157
     3.450028      3.156796      2.738185      2.748481 

! phi = 105.0
     2.045006      0.733747      0.314474     -0.164333     -0.316550
    -0.124647      1.040241      0.771710      0.082195      0.206160
    -1.456524     -2.241579     -2.090819     -0.823628      0.906487
     2.124759      2.956634      2.903794      3.073520      3.551568
     3.370620      3.088582      2.818030      2.544424 

! phi = 120.0
     1.357468      0.449309     -0.250116     -0.856791     -0.968118
    -0.546994      0.910952      0.439040     -0.062320     -0.425969
    -1.803113     -2.628489     -2.118268     -0.785637      0.705667
     1.627997      2.719664      2.773853      2.639296      3.558453
     3.698960      3.037857      2.698894      1.959160 

! phi = 135.0
     0.927992     -0.442565     -0.566518     -0.983285     -1.152891
    -0.517358      0.313725      0.021790     -0.932949     -1.340467
    -1.959136     -2.278329     -1.995479     -1.183897      0.115935
     1.852278      2.058314      2.187970      2.460813      2.918410
     3.111384      2.546305      2.242218      1.521370 

! phi = 150.0
     0.084069     -0.816303     -1.293226     -1.283444     -0.765479
    -0.225016      0.068512     -0.727243     -1.354215     -1.890683
    -2.551995     -3.006154     -2.583256     -1.815886     -0.225720
     2.463293      1.557466      1.985454      2.321416      2.716410
     2.653910      2.047200      1.624350      1.420317 

! phi = 165.0
    -0.127133     -1.122030     -1.076344     -0.207701     -0.640168
    -0.861434     -1.101780     -1.501241     -2.299128     -2.602140
    -3.420090     -4.135306     -4.009477     -2.800440      0.258676
     0.643400      1.086456      1.929070      2.436754      2.486630
     2.398990      1.872290      1.577020      1.377090 

! alanine before proline map 
! D-alanine map--
! note the new type for the alpha carbon
C    NH1  CTD1  C    NH1  CTD1  C    N     24 

! phi = -180.0
     0.126790     -0.036650     -0.951542     -1.522656     -2.335350
    -2.346991     -2.454589     -2.784200     -2.766446     -3.591106
    -4.913223     -4.821447     -4.827670     -2.200520      1.001130
    -0.688474      0.780870      1.789790      2.089440      2.720430
     2.121010      1.250970      0.971260      0.768700 

! phi = -165.0
    -0.810590     -1.814368     -2.751289     -3.246995     -3.548722
    -3.555000     -3.843450     -3.666490     -4.194970     -5.141750
    -5.889450     -6.408350     -4.563830     -0.735240     -2.736530
    -1.088670      0.631950      1.519950      1.698840      1.641310
     1.277880      0.543310      0.378890     -0.071500 

! phi = -150.0
    -1.757590     -2.937910     -4.026100     -4.028550     -4.125570
    -4.042280     -4.115420     -4.190630     -4.783930     -5.390070
    -5.744830     -5.093660     -1.762860      1.835120     -3.152820
    -1.483560     -0.073680      0.948420      1.361360      1.264920
     0.634520      0.362390      0.023920     -0.403620 

! phi = -135.0
    -2.111250     -3.183510     -4.163570     -4.442210     -4.494620
    -4.300540     -4.886620     -4.842690     -4.996730     -4.996740
    -4.047310     -1.915580     -6.112560     -4.946030     -3.469470
    -1.830310     -0.166360      0.625340      0.939170      1.086270
     0.316660     -0.006920     -0.322790     -1.168960 

! phi = -120.0
    -1.969230     -2.751230     -3.415720     -4.004260     -4.444320
    -4.847490     -5.361620     -5.185650     -4.510620     -3.700200
    -6.724320     -7.034830     -6.124810     -5.008260     -3.366270
    -1.872770     -0.333050      0.313530      0.758480      1.038890
     0.763520     -0.150330     -0.540250     -1.116650 

! phi = -105.0
    -1.850640     -2.410940     -3.274630     -4.086721     -4.600554
    -4.715990     -5.034640     -4.802110     -3.912230     -5.728240
    -6.871130     -6.865400     -6.053510     -4.481110     -3.014400
    -1.682330     -0.857670     -0.218470      0.485850      0.884820
     1.005520      0.128490     -0.445020     -1.092420 

! phi = -90.0
    -1.720840     -2.651694     -3.157300     -3.769822     -4.099325
    -4.473413     -4.158306     -3.911450     -5.072995     -5.763953
    -6.617221     -6.294328     -5.211800     -3.828560     -2.793220
    -1.774070     -0.786270     -0.336900      0.482510      0.803260
     0.807900      0.277730     -0.428430     -1.177830 

! phi = -75.0
    -2.248733     -2.620673     -3.736732     -3.725589     -4.170739
    -4.151360     -3.685150     -3.819378     -4.740525     -5.727739
    -5.601264     -5.597237     -4.484960     -3.420580     -2.305650
    -1.192809     -0.370910     -0.013120      0.517140      0.823710
     0.636063      0.039656     -1.010583     -1.641080 

! phi = -60.0
    -3.353683     -3.342810     -3.451845     -3.640810     -3.756430
    -3.508820     -2.840678     -3.777879     -5.005312     -5.526955
    -5.096776     -4.568574     -3.915080     -3.218100     -2.041450
     1.632470      2.395330      0.438130      0.668070      0.722610
    -0.257890     -1.240143     -2.317412     -2.984416 

! phi = -45.0
    -4.021496     -3.595217     -3.666490     -3.416560     -2.860490
    -2.368170     -2.865450     -4.038627     -5.146239     -5.287977
    -4.611550     -3.875270     -3.286310     -0.416420      0.770220
     1.903420      0.502370      0.754110      0.814380      0.362000
    -0.984725     -2.334377     -3.365327     -3.836549 

! phi = -30.0
    -2.963810     -2.445320     -1.599580     -1.071260     -1.963850
    -2.959140     -3.764540     -4.496271     -4.709721     -4.159810
    -3.613920     -1.482950     -0.407380      0.553620      1.522430
     2.462720      0.970370      1.394630      1.428450      0.336200
    -1.125083     -2.400349     -3.441809     -3.483730 

! phi = -15.0
    -0.778340      0.313410      1.755370     -2.773970     -3.455620
    -3.908210     -4.269270     -4.195110     -3.251140     -2.182580
    -0.790380     -0.535320     -0.237060      0.678570      1.436920
     2.448660      1.358370      2.223500      1.682950      0.183400
    -1.047430     -1.846280     -2.052140     -1.912680 

! phi = 0.0
     2.832310     -0.924170     -2.675750     -3.615930     -3.934880
    -3.792530     -2.744510     -1.846360     -1.213010     -1.569230
     0.121170      0.070390      0.119780      0.776350      1.606970
     2.520340      1.645480      1.671950      1.238750      0.976330
     0.628600      0.479230      0.323280      0.787990 

! phi = 15.0
     0.293590     -1.749204     -3.155346     -3.807325     -3.786839
    -2.558037     -0.613920      0.181770     -0.342400      1.616580
     1.021020      0.740760      0.511070      0.846920      1.616970
     0.655170      0.856410      1.381760      1.588700      2.517320
     3.272450      3.217620      3.732620      5.588070 

! phi = 30.0
    -1.174720     -2.655135     -3.277369     -3.550465     -2.849141
    -1.595147      0.331780      0.534000      0.194290      2.223490
     1.915550      1.522590      1.314360     -0.707140      0.276860
    -0.008448      0.765978      1.320806      2.783340      4.806470
     6.070770      6.741610      4.180460      1.067030 

! phi = 45.0
    -1.184837     -2.000433     -1.980965     -1.954532     -1.582430
    -0.890956      0.247770      0.379430     -0.045570      0.271580
     0.082910     -0.582210     -0.797230     -0.149443      0.007574
     0.107016      1.123713      2.461506      4.380200      5.389940
     5.376000      4.211350      2.347410      0.078060 

! phi = 60.0
     0.237754     -0.204264     -1.479968     -1.534365     -0.948631
    -0.666399      0.309664      0.322420      0.267796      0.139806
    -0.173146     -0.823341     -0.357600     -0.038919     -0.406695
    -0.482789      2.272295      3.673107      4.276080      4.391860
     4.208190      3.168570      1.716960      1.229980 

! phi = 75.0
     1.378160      0.468922     -0.253412     -0.190548     -0.253585
     0.191719      0.551890      0.301999      0.423308      0.226352
    -0.598368     -0.427765     -0.123614     -0.682452      0.095172
     1.693809      3.536425      4.212293      3.580310      3.700796
     3.814070      3.063543      2.352424      3.345958 

! phi = 90.0
     1.451735      0.748823      0.280839      0.017622     -0.071054
     0.145910      0.459433      0.908250      0.415153     -0.020653
    -0.962798     -1.620864     -1.511772     -0.606502      0.912671
     2.440579      3.335030      3.898724      3.180200      3.344157
     3.450028      3.156796      2.738185      2.748481 

! phi = 105.0
     2.045006      0.733747      0.314474     -0.164333     -0.316550
    -0.124647      1.040241      0.771710      0.082195      0.206160
    -1.456524     -2.241579     -2.090819     -0.823628      0.906487
     2.124759      2.956634      2.903794      3.073520      3.551568
     3.370620      3.088582      2.818030      2.544424 

! phi = 120.0
     1.357468      0.449309     -0.250116     -0.856791     -0.968118
    -0.546994      0.910952      0.439040     -0.062320     -0.425969
    -1.803113     -2.628489     -2.118268     -0.785637      0.705667
     1.627997      2.719664      2.773853      2.639296      3.558453
     3.698960      3.037857      2.698894      1.959160 

! phi = 135.0
     0.927992     -0.442565     -0.566518     -0.983285     -1.152891
    -0.517358      0.313725      0.021790     -0.932949     -1.340467
    -1.959136     -2.278329     -1.995479     -1.183897      0.115935
     1.852278      2.058314      2.187970      2.460813      2.918410
     3.111384      2.546305      2.242218      1.521370 

! phi = 150.0
     0.084069     -0.816303     -1.293226     -1.283444     -0.765479
    -0.225016      0.068512     -0.727243     -1.354215     -1.890683
    -2.551995     -3.006154     -2.583256     -1.815886     -0.225720
     2.463293      1.557466      1.985454      2.321416      2.716410
     2.653910      2.047200      1.624350      1.420317 

! phi = 165.0
    -0.127133     -1.122030     -1.076344     -0.207701     -0.640168
    -0.861434     -1.101780     -1.501241     -2.299128     -2.602140
    -3.420090     -4.135306     -4.009477     -2.800440      0.258676
     0.643400      1.086456      1.929070      2.436754      2.486630
     2.398990      1.872290      1.577020      1.377090 

! D-proline
!mp2/aug-cc-pVDZ//RIMP2/VTZ/VQZ CBS map
C    N    CPD1 C    N    CPD1   C    NH1 24 

! phi = -180.0
     2.973500      1.560000     -0.292800     -1.256600     -0.950000
    -0.135600      0.348900      0.211700     -0.173500     -0.151200
     0.177100      0.259100      0.000000     -0.292600     -0.463800
    -0.583000     -0.479000      0.263300      0.785200      0.770600
     1.040500      2.113400      3.062900      3.348200 

! phi = -165.0
     0.000000      0.000000      0.000000      0.000000      0.000000
     0.000000      0.000000      0.000000      0.000000      0.000000
     0.000000      0.000000      0.000000      0.000000      0.000000
     0.000000      0.000000      0.000000      0.000000      0.000000
     0.000000      0.000000      0.000000      0.000000 

! phi = -150.0
     0.000000      0.000000      0.000000      0.000000      0.000000
     0.000000      0.000000      0.000000      0.000000      0.000000
     0.000000      0.000000      0.000000      0.000000      0.000000
     0.000000      0.000000      0.000000      0.000000      0.000000
     0.000000      0.000000      0.000000      0.000000 

! phi = -135.0
     0.000000      0.000000      0.000000      0.000000      0.000000
     0.000000      0.000000      0.000000      0.000000      0.000000
     0.000000      0.000000      0.000000      0.000000      0.000000
     0.000000      0.000000      0.000000      0.000000      0.000000
     0.000000      0.000000      0.000000      0.000000 

! phi = -120.0
     0.000000      0.000000      0.000000      0.000000      0.000000
     0.000000      0.000000      0.000000      0.000000      0.000000
     0.000000      0.000000      0.000000      0.000000      0.000000
     0.000000      0.000000      0.000000      0.000000      0.000000
     0.000000      0.000000      0.000000      0.000000 

! phi = -105.0
     0.000000      0.000000      0.000000      0.000000      0.000000
     0.000000      0.000000      0.000000      0.000000      0.000000
     0.000000      0.000000      0.000000      0.000000      0.000000
     0.000000      0.000000      0.000000      0.000000      0.000000
     0.000000      0.000000      0.000000      0.000000 

! phi = -90.0
     0.000000      0.000000      0.000000      0.000000      0.000000
     0.000000      0.000000      0.000000      0.000000      0.000000
     0.000000      0.000000      0.000000      0.000000      0.000000
     0.000000      0.000000      0.000000      0.000000      0.000000
     0.000000      0.000000      0.000000      0.000000 

! phi = -75.0
     0.000000      0.000000      0.000000      0.000000      0.000000
     0.000000      0.000000      0.000000      0.000000      0.000000
     0.000000      0.000000      0.000000      0.000000      0.000000
     0.000000      0.000000      0.000000      0.000000      0.000000
     0.000000      0.000000      0.000000      0.000000 

! phi = -60.0
     0.000000      0.000000      0.000000      0.000000      0.000000
     0.000000      0.000000      0.000000      0.000000      0.000000
     0.000000      0.000000      0.000000      0.000000      0.000000
     0.000000      0.000000      0.000000      0.000000      0.000000
     0.000000      0.000000      0.000000      0.000000 

! phi = -45.0
     0.000000      0.000000      0.000000      0.000000      0.000000
     0.000000      0.000000      0.000000      0.000000      0.000000
     0.000000      0.000000      0.000000      0.000000      0.000000
     0.000000      0.000000      0.000000      0.000000      0.000000
     0.000000      0.000000      0.000000      0.000000 

! phi = -30.0
     7.548800      7.977800      3.474200      2.327600      2.199900
     2.055600      1.522700      0.815300      0.978300      2.491300
     3.113400      3.210000      3.266000      2.939300      2.394400
     2.150900      2.565500      3.223200      2.733300      1.318700
     0.444500      0.955200      2.747000      5.095500 

! phi = -15.0
     6.639500      4.915000      3.039100      2.555600      2.051200
     1.631400      1.322300      1.557900      2.562100      2.917100
     2.662400      2.795200      2.820200      2.395400      1.777400
     1.578600      2.178600      2.442300      1.505400      0.888300
     1.078400      1.952700      3.252300      5.177400 

! phi = 0.0
     8.085900      4.853100      2.794900      1.494200      0.792600
     0.958600      2.082200      3.615600      4.069900      3.472300
     3.374500      3.543500      3.467500      2.921300      2.188400
     1.945200      2.039300      1.456300      1.566200      2.192500
     2.836100      3.450800      5.023600      8.051100 

! phi = 15.0
     3.061500      5.031900      3.212300      1.669800      1.357100
     2.569400      4.759500      6.169000      5.943300      5.641600
     5.694800      5.728800      5.337500      4.443600      3.562100
     3.145900      2.291600      2.461500      3.705600      4.826500
     5.323400      6.295200     12.179500      5.603800 

! phi = 30.0
     5.466700      3.860800      1.955800      1.064900      1.719800
     3.751300      5.833400      6.646400      6.488900      6.191100
     6.229300      6.422600      6.214900      5.451700      4.485300
     3.023700      2.674800      4.193100      6.031600      7.047000
     7.413500      8.347200      8.908800      7.116000 

! phi = 45.0
     6.913200      5.435200      4.215800      3.830500      4.680400
     6.320500      7.642700      8.082200      7.878100      7.512500
     7.438700      7.598500      7.565400      7.118800      5.793100
     4.742700      5.456400      7.297900      8.828800      9.408400
     9.388500      9.316600      8.610800      7.937400 

! phi = 60.0
     8.422900      7.746300      6.802500      6.317000      6.651800
     7.436800      8.055600      8.291000      8.192900      7.988200
     8.103500      8.512000      8.786400      8.222400      7.038700
     6.624600      7.566000      9.283500     11.510800     11.025900
    10.239400      9.306400      8.608500      8.529200 

! phi = 75.0
    10.955200      9.894000      8.498100      7.612400      7.872500
     8.795900      9.282800      8.664700      7.504000      6.733700
     6.616400      7.104500      8.009800      7.871600      6.267600
     5.102700      5.361500      6.965100      9.279600     10.044500
    10.062400     10.428700     11.173300     11.455400 

! phi = 90.0
     9.335600      8.570700      7.391700      6.579300      6.404700
     6.449700      6.347300      6.227500      6.242000      6.529900
     7.407200      8.295000      8.195300      7.484700      6.651300
     6.474200      7.306500      8.429100      8.737100      8.212200
     7.885100      8.010200      8.564600      9.208000 

! phi = 105.0
     9.249700      8.192800      6.651500      5.581700      5.710100
     6.625400      7.196700      6.652400      5.540200      5.248700
     5.842000      6.885600      6.537600      5.100300      3.464800
     2.640300      3.320600      5.287600      6.822100      6.834600
     7.003200      7.525300      8.668500      9.483000 

! phi = 120.0
     8.115600      6.931500      5.284900      4.094600      4.066800
     4.872300      5.716700      5.820200      5.512200      5.726100
     6.217600      6.055500      5.018000      3.359900      1.769300
     1.257800      2.336100      4.421200      4.929000      4.964300
     5.537900      6.585000      7.754300      8.477200 

! phi = 135.0
     7.627800      6.311700      4.617700      3.449800      3.495500
     4.292100      4.918000      5.211000      5.588500      5.988600
     5.830800      5.274900      3.932900      2.152300      0.790000
     0.776300      2.222200      4.442800      4.551500      4.433400
     4.799200      5.893500      7.342500      8.153400 

! phi = 150.0
     6.752800      5.624800      4.060200      3.031800      3.099200
     3.849600      4.549500      4.837200      4.702100      4.546200
     4.603600      4.362800      3.778300      3.162200      2.838100
     3.010000      3.303500      3.442400      3.832800      4.046000
     4.438600      5.389800      6.444300      6.973200 

! phi = 165.0
     5.674100      4.339800      2.517100      1.422700      1.647200
     2.547600      3.232900      3.328500      3.016100      2.869000
     2.989100      2.799500      2.113200      1.437400      1.142700
     1.468400      1.661400      2.311200      2.848600      3.008800
     3.390800      4.467300      5.562700      6.011400 


!2 adjacent prolines
! mp2/aug-cc-pVDZ//RIMP2/VTZ/VQZ CBS map
C    N    CPD1 C    N    CPD1   C    N 24 

! phi = -180.0
     2.973500      1.560000     -0.292800     -1.256600     -0.950000
    -0.135600      0.348900      0.211700     -0.173500     -0.151200
     0.177100      0.259100      0.000000     -0.292600     -0.463800
    -0.583000     -0.479000      0.263300      0.785200      0.770600
     1.040500      2.113400      3.062900      3.348200 

! phi = -165.0
     0.000000      0.000000      0.000000      0.000000      0.000000
     0.000000      0.000000      0.000000      0.000000      0.000000
     0.000000      0.000000      0.000000      0.000000      0.000000
     0.000000      0.000000      0.000000      0.000000      0.000000
     0.000000      0.000000      0.000000      0.000000 

! phi = -150.0
     0.000000      0.000000      0.000000      0.000000      0.000000
     0.000000      0.000000      0.000000      0.000000      0.000000
     0.000000      0.000000      0.000000      0.000000      0.000000
     0.000000      0.000000      0.000000      0.000000      0.000000
     0.000000      0.000000      0.000000      0.000000 

! phi = -135.0
     0.000000      0.000000      0.000000      0.000000      0.000000
     0.000000      0.000000      0.000000      0.000000      0.000000
     0.000000      0.000000      0.000000      0.000000      0.000000
     0.000000      0.000000      0.000000      0.000000      0.000000
     0.000000      0.000000      0.000000      0.000000 

! phi = -120.0
     0.000000      0.000000      0.000000      0.000000      0.000000
     0.000000      0.000000      0.000000      0.000000      0.000000
     0.000000      0.000000      0.000000      0.000000      0.000000
     0.000000      0.000000      0.000000      0.000000      0.000000
     0.000000      0.000000      0.000000      0.000000 

! phi = -105.0
     0.000000      0.000000      0.000000      0.000000      0.000000
     0.000000      0.000000      0.000000      0.000000      0.000000
     0.000000      0.000000      0.000000      0.000000      0.000000
     0.000000      0.000000      0.000000      0.000000      0.000000
     0.000000      0.000000      0.000000      0.000000 

! phi = -90.0
     0.000000      0.000000      0.000000      0.000000      0.000000
     0.000000      0.000000      0.000000      0.000000      0.000000
     0.000000      0.000000      0.000000      0.000000      0.000000
     0.000000      0.000000      0.000000      0.000000      0.000000
     0.000000      0.000000      0.000000      0.000000 

! phi = -75.0
     0.000000      0.000000      0.000000      0.000000      0.000000
     0.000000      0.000000      0.000000      0.000000      0.000000
     0.000000      0.000000      0.000000      0.000000      0.000000
     0.000000      0.000000      0.000000      0.000000      0.000000
     0.000000      0.000000      0.000000      0.000000 

! phi = -60.0
     0.000000      0.000000      0.000000      0.000000      0.000000
     0.000000      0.000000      0.000000      0.000000      0.000000
     0.000000      0.000000      0.000000      0.000000      0.000000
     0.000000      0.000000      0.000000      0.000000      0.000000
     0.000000      0.000000      0.000000      0.000000 

! phi = -45.0
     0.000000      0.000000      0.000000      0.000000      0.000000
     0.000000      0.000000      0.000000      0.000000      0.000000
     0.000000      0.000000      0.000000      0.000000      0.000000
     0.000000      0.000000      0.000000      0.000000      0.000000
     0.000000      0.000000      0.000000      0.000000 

! phi = -30.0
     7.548800      7.977800      3.474200      2.327600      2.199900
     2.055600      1.522700      0.815300      0.978300      2.491300
     3.113400      3.210000      3.266000      2.939300      2.394400
     2.150900      2.565500      3.223200      2.733300      1.318700
     0.444500      0.955200      2.747000      5.095500 

! phi = -15.0
     6.639500      4.915000      3.039100      2.555600      2.051200
     1.631400      1.322300      1.557900      2.562100      2.917100
     2.662400      2.795200      2.820200      2.395400      1.777400
     1.578600      2.178600      2.442300      1.505400      0.888300
     1.078400      1.952700      3.252300      5.177400 

! phi = 0.0
     8.085900      4.853100      2.794900      1.494200      0.792600
     0.958600      2.082200      3.615600      4.069900      3.472300
     3.374500      3.543500      3.467500      2.921300      2.188400
     1.945200      2.039300      1.456300      1.566200      2.192500
     2.836100      3.450800      5.023600      8.051100 

! phi = 15.0
     3.061500      5.031900      3.212300      1.669800      1.357100
     2.569400      4.759500      6.169000      5.943300      5.641600
     5.694800      5.728800      5.337500      4.443600      3.562100
     3.145900      2.291600      2.461500      3.705600      4.826500
     5.323400      6.295200     12.179500      5.603800 

! phi = 30.0
     5.466700      3.860800      1.955800      1.064900      1.719800
     3.751300      5.833400      6.646400      6.488900      6.191100
     6.229300      6.422600      6.214900      5.451700      4.485300
     3.023700      2.674800      4.193100      6.031600      7.047000
     7.413500      8.347200      8.908800      7.116000 

! phi = 45.0
     6.913200      5.435200      4.215800      3.830500      4.680400
     6.320500      7.642700      8.082200      7.878100      7.512500
     7.438700      7.598500      7.565400      7.118800      5.793100
     4.742700      5.456400      7.297900      8.828800      9.408400
     9.388500      9.316600      8.610800      7.937400 

! phi = 60.0
     8.422900      7.746300      6.802500      6.317000      6.651800
     7.436800      8.055600      8.291000      8.192900      7.988200
     8.103500      8.512000      8.786400      8.222400      7.038700
     6.624600      7.566000      9.283500     11.510800     11.025900
    10.239400      9.306400      8.608500      8.529200 

! phi = 75.0
    10.955200      9.894000      8.498100      7.612400      7.872500
     8.795900      9.282800      8.664700      7.504000      6.733700
     6.616400      7.104500      8.009800      7.871600      6.267600
     5.102700      5.361500      6.965100      9.279600     10.044500
    10.062400     10.428700     11.173300     11.455400 

! phi = 90.0
     9.335600      8.570700      7.391700      6.579300      6.404700
     6.449700      6.347300      6.227500      6.242000      6.529900
     7.407200      8.295000      8.195300      7.484700      6.651300
     6.474200      7.306500      8.429100      8.737100      8.212200
     7.885100      8.010200      8.564600      9.208000 

! phi = 105.0
     9.249700      8.192800      6.651500      5.581700      5.710100
     6.625400      7.196700      6.652400      5.540200      5.248700
     5.842000      6.885600      6.537600      5.100300      3.464800
     2.640300      3.320600      5.287600      6.822100      6.834600
     7.003200      7.525300      8.668500      9.483000 

! phi = 120.0
     8.115600      6.931500      5.284900      4.094600      4.066800
     4.872300      5.716700      5.820200      5.512200      5.726100
     6.217600      6.055500      5.018000      3.359900      1.769300
     1.257800      2.336100      4.421200      4.929000      4.964300
     5.537900      6.585000      7.754300      8.477200 

! phi = 135.0
     7.627800      6.311700      4.617700      3.449800      3.495500
     4.292100      4.918000      5.211000      5.588500      5.988600
     5.830800      5.274900      3.932900      2.152300      0.790000
     0.776300      2.222200      4.442800      4.551500      4.433400
     4.799200      5.893500      7.342500      8.153400 

! phi = 150.0
     6.752800      5.624800      4.060200      3.031800      3.099200
     3.849600      4.549500      4.837200      4.702100      4.546200
     4.603600      4.362800      3.778300      3.162200      2.838100
     3.010000      3.303500      3.442400      3.832800      4.046000
     4.438600      5.389800      6.444300      6.973200 

! phi = 165.0
     5.674100      4.339800      2.517100      1.422700      1.647200
     2.547600      3.232900      3.328500      3.016100      2.869000
     2.989100      2.799500      2.113200      1.437400      1.142700
     1.468400      1.661400      2.311200      2.848600      3.008800
     3.390800      4.467300      5.562700      6.011400 

NONBONDED nbxmod  5 atom cdiel fshift vatom vdistance vfswitch - 
cutnb 14.0 ctofnb 12.0 ctonnb 10.0 eps 1.0 e14fac 1.0 wmin 1.5 
                !adm jr., 2013 correction
! 
!V(Lennard-Jones) = Eps,i,j[(Rmin,i,j/ri,j)**12 - 2(Rmin,i,j/ri,j)**6] 
! 
!epsilon: kcal/mole, Eps,i,j = sqrt(eps,i * eps,j) 
!Rmin/2: A, Rmin,i,j = Rmin/2,i + Rmin/2,j 
! 
!atom  ignored    epsilon      Rmin/2   ignored   eps,1-4       Rmin/2,1-4 
! 
!carbons 
 
! Added CTD1 -- new atom type for alpha carbon for d-amino acid, necessary 
! for CMAP.  Just duplicated the CT1 parameters.  AMG 2/27/08 
 
CTD1    0.000000  -0.032000     2.000000   0.000000  -0.010000     1.900000 ! alkane, 4/07, viv
CPD1    0.000000  -0.020000     2.275000   0.000000  -0.010000     1.900000 ! ALLOW   ALI 
 
 
HBOND CUTHB 0.5  ! If you want to do hbond analysis (only), then use 
                 ! READ PARAM APPEND CARD 
                 ! to append hbond parameters from the file: par_hbond.inp 
 
END 
