# Supplementary material for: Solvent Channels and Electric Fields Guide Proton Delivery to the Active Site of Heme Peroxidases
Source: Angew Chem Int Ed Engl. 2025 Sep 21;64(50):e202515743. doi: 10.1002/anie.202515743 (PMC12684355; doi:10.1002/anie.202515743)
Supplement: Supplementary file 7 — Supporting Information [file ANIE-64-e202515743-s009.zip › qmmm_si/Neutral_Arg38/tau1_m4/toppar/toppar_all36_prot_na_combined.str]

* Topology and Parameter Stream File for patches to create
* model compounds and patches that require both protein and
* nucleic acid topology and parameter information
*

!Parent files that have to be read prior to streaming this file
!top_all36_prot.rtf
!par_all36_prot.prm
!top_all36_na.rtf
!par_all36_na.prm
!stream/toppar_all36_prot_fluoro_alkanes.str ! atom types an parameters for fluorinated compounds

!Testcase
!test_all36_prot_na_combined.inp

!all patches must be followed by AUTOGENERATE ANGLES DIHEDRALS

!PHOSPHOTYROSINE
!
!Feng, M.-H., Philippopoulos, M., MacKerell, Jr., A.D. and Lim, C.
!Structural Characterization of the Phosphotyrosine Binding Region of a
!High-Affinity aSH2 Domain-Phosphopeptide Complex by Molecular Dynamics
!Simulation and Chemical Shift Calculations. Journal of the American
!Chemical Society, 1996, 118: 11265-11277.

read rtf card append
* Topology for phosphorylated amino acids
*
31  1

MASS  -1  ON2B      15.99940 O ! Nucleic acid phosphate ester oxygen (pres tp1/tp2, toppar_tyr_ser_thr_phosphate.str)
MASS  -1  SP        32.06000 S ! positive Sulphur, S-adenosylmethionine (SAM)

!IMIDAZOLE ANALOGS FROM toppar_all27_na_model.str

RESI THFI       0.00   ! imidazole analog with THF ring
! Sugar: transferred from thf; used for optimization of chi, therefore
! the sugar carbon atom types are not rigorously correct
! Atom types for aliphatic hydrogens based on nucleotide

GROUP   
ATOM O4'  ON6    -0.50 !      H41'  O4'  Imidazole
ATOM C1'  CN7B    0.16 !        \  /  \  /
ATOM H12' HN7     0.09 !   H42'--C4'  C1'--H12'
ATOM C4'  CN7     0.07 !          |    |
ATOM H41' HN7     0.09 !   H31'--C3'--C2'--H21'
ATOM H42' HN7     0.09 !        /       \
GROUP                  !      H32'      H22'
ATOM C2'  CN8    -0.18 !
ATOM H21' HN8     0.09 !
ATOM H22' HN8     0.09 !
GROUP                  !
ATOM C3'  CN7    -0.18 !
ATOM H31' HN7     0.09 !
ATOM H32' HN7     0.09 !
GROUP	! Imidazole: transferred from isolated imidazole (IMIA)
ATOM CG   CPH1  -0.05 !     C1'       HE1
ATOM HG   HR3    0.09 !       \       /
ATOM CD2  CPH1   0.22 !       ND1---CE1
ATOM HD2  HR3    0.10 !      /       |
ATOM ND1  NR1   -0.04 ! HG-CG        |
ATOM CE1  CPH2   0.25 !      \       |
ATOM HE1  HR1    0.13 !      CD2---NE2
ATOM NE2  NR2   -0.70 !       |
                      !      HD2

BOND C1'  O4'  C1'  C2'  C2'  C3'  C3'  C4'  C4'  O4'  C1'  ND1
BOND C1'  H12' C2'  H21' C2'  H22' C3'  H31' C3'  H32'
BOND C4'  H41' C4'  H42'
BOND ND1  CE1  CE1  NE2  NE2  CD2  CD2  CG  CG  ND1
BOND CE1  HE1  CD2  HD2  CG  HG
! KEEPS HYDROGENS IN RING PLANE
IMPR ND1  CG   CE1  C1'       ND1  CE1  CG   C1'
IMPR CD2  CG   NE2  HD2       CD2  NE2  CG   HD2
IMPR CE1  ND1  NE2  HE1       CE1  NE2  ND1  HE1
IMPR CG   CD2  ND1  HG        CG   ND1  CD2  HG
! ic table for thfim, from Nicolas:
IC 	C1'	C2'	C3'	C4' 	0.0 0.0 324.92 0.0 0.0
IC	C2'	C3'	C4' 	O4' 	0.0 0.0 33.390 0.0 0.0
IC 	H12'	C1'	C2'	C3' 	0.0 0.0 268.35 0.0 0.0
IC 	H21'	C2'	C3'	C4' 	0.0 0.0 82.530 0.0 0.0
IC 	H22'	C2'	C3'	C4' 	0.0 0.0 204.06 0.0 0.0
IC 	H31'	C3'	C4'	O4' 	0.0 0.0 155.99 0.0 0.0
IC 	H32'	C3'	C4'	O4' 	0.0 0.0 276.70 0.0 0.0
IC	H41'	C4'	O4'	C1' 	0.0 0.0 132.30 0.0 0.0
IC 	H42'	C4'	O4'	C1' 	0.0 0.0 220.70 0.0 0.0
IC	C4'	O4'	C1'	ND1 	0.0 0.0 256.98 0.0 0.0
IC 	O4'	C1'	ND1	CE1 	0.0 0.0 180.00 0.0 0.0
IC	C1'	ND1	CE1     NE2 	0.0 0.0 181.56 0.0 0.0
IC	ND1	CE1	NE2	CD2 	0.0 0.0   0.34 0.0 0.0
IC 	CE1	NE2	CD2	CG 	0.0 0.0   0.00 0.0 0.0 
IC 	HE1	CE1	NE2	CD2 	0.0 0.0 180.40 0.0 0.0
IC	CE1	NE2	CD2	HD2 	0.0 0.0 179.83 0.0 0.0
IC 	NE2 	CD2	CG 	HG 	0.0 0.0 178.45 0.0 0.0
PATC  FIRS NONE LAST NONE

RESI THMI       0.00   ! thf-ch3-imidazole
! C5' has been declared as CN8, and C3' as CN7, for compatibility
! with DNA, but these carbons are rigorously CN9 and CN8 respectively

! Atom types for aliphatic hydrogens based on nucleotide

GROUP   ! Sugar: transferred from thf
ATOM O4'  ON6    -0.50 !    H52' H53'
ATOM C1'  CN7B    0.16 !      \  /
ATOM H12' HN7     0.09 !  H51'-C5'  O4'  Imidazole
ATOM C4'  CN7     0.16 !        \  /  \  /
ATOM H42' HN7     0.09 !   H42'--C4'  C1'--H12'
GROUP                  !          |    |
ATOM C2'  CN8    -0.18 !   H31'--C3'--C2'--H21'
ATOM H21' HN8     0.09 !        /       \
ATOM H22' HN8     0.09 !      H32'      H22'
GROUP
ATOM C3'  CN7    -0.18
ATOM H31' HN7     0.09
ATOM H32' HN7     0.09
GROUP
ATOM C5'  CN8B   -0.27
ATOM H51' HN8     0.09
ATOM H52' HN8     0.09
ATOM H53' HN8     0.09
GROUP	! Imidazole: transferred from isolated imidazole (IMIA)
ATOM CG   CPH1   -0.05 !     C1'       HE1
ATOM HG   HR3     0.09 !       \       /
ATOM CD2  CPH1    0.22 !       ND1---CE1
ATOM HD2  HR3     0.10 !      /       ||
ATOM ND1  NR1    -0.04 !  HG-CG       ||
ATOM CE1  CPH2    0.25 !      \\      ||
ATOM HE1  HR1     0.13 !       CD2---NE2
ATOM NE2  NR2    -0.70 !        |
                       !       HD2

BOND C1'  O4'  C1'  C2'  C2'  C3'  C3'  C4'  C4'  O4'  C1'  ND1
BOND C1'  H12' C2'  H21' C2'  H22' C3'  H31' C3'  H32'
BOND C4'  H42' C4'  C5'  C5'  H51' C5'  H52' C5'  H53'
BOND ND1  CE1  NE2  CD2  CG  ND1
BOND CE1  HE1  CD2  HD2  CG  HG
DOUBLE CG  CD2   CE1  NE2

! KEEPS HYDROGENS IN RING PLANE
IMPR ND1  CG  CE1  C1'       ND1  CE1  CG   C1'
IMPR CD2  CG  NE2  HD2       CD2  NE2  CG   HD2
IMPR CE1  ND1 NE2  HE1       CE1  NE2  ND1  HE1
IMPR CG  CD2  ND1  HG        CG   ND1  CD2  HG
! ic table for thfim, from Nicolas:
IC 	C1'	C2'	C3'	C4' 	0.0 0.0 324.92 0.0 0.0
IC	C2'	C3'	C4' 	O4' 	0.0 0.0 33.390 0.0 0.0
IC 	H12'	C1'	C2'	C3' 	0.0 0.0 268.35 0.0 0.0
IC 	H21'	C2'	C3'	C4' 	0.0 0.0 82.530 0.0 0.0
IC 	H22'	C2'	C3'	C4' 	0.0 0.0 204.06 0.0 0.0
IC 	H31'	C3'	C4'	O4' 	0.0 0.0 155.99 0.0 0.0
IC 	H32'	C3'	C4'	O4' 	0.0 0.0 276.70 0.0 0.0
IC	C5'	C4'	O4'	C1' 	0.0 0.0 132.30 0.0 0.0
IC      H51'    C5'     C4'     O4'     0.0 0.0 -179.98 0.0 0.0
IC      H52'    C5'     C4'     O4'     0.0 0.0  -59.66 0.0 0.0
IC      H53'    C5'     C4'     O4'     0.0 0.0   59.68 0.0 0.0
IC 	H42'	C4'	O4'	C1' 	0.0 0.0 220.70 0.0 0.0
IC	C4'	O4'	C1'	ND1 	0.0 0.0 256.98 0.0 0.0
IC 	O4'	C1'	ND1	CE1 	0.0 0.0 180.00 0.0 0.0
IC	C1'	ND1	CE1     NE2 	0.0 0.0 181.56 0.0 0.0
IC	ND1	CE1	NE2	CD2 	0.0 0.0   0.34 0.0 0.0
IC 	CE1	NE2	CD2	CG 	0.0 0.0   0.00 0.0 0.0 
IC 	HE1	CE1	NE2	CD2 	0.0 0.0 180.40 0.0 0.0
IC	CE1	NE2	CD2	HD2 	0.0 0.0 179.83 0.0 0.0
IC 	NE2 	CD2	CG 	HG 	0.0 0.0 178.45 0.0 0.0
PATC  FIRS NONE LAST NONE

RESI THFA        0.00  ! THF-OH-CH3-IM  
GROUP
ATOM O4'  ON6    -0.50 !    H52' H53'
ATOM C4'  CN7     0.16 !      \  /
ATOM H42' HN7     0.09 !  H51'-C5'  O4'  Imidazole
ATOM C1'  CN7B    0.16 !        \  /  \  /
ATOM H12' HN7     0.09 !   H42'--C4'  C1'--H12'
GROUP                  !          |    |
ATOM C2'  CN8    -0.18 !   H31'--C3'--C2'--H21'
ATOM H21' HN8     0.09 !        /       \
ATOM H22' HN8     0.09 !      O3'       H22'
GROUP                  !       |
ATOM H31' HN7     0.09 !      H32'
ATOM C3'  CN7     0.14
ATOM O3'  ON5    -0.66
ATOM H32' HN5     0.43
GROUP                 
ATOM C5'  CN8B   -0.27
ATOM H51' HN8     0.09
ATOM H52' HN8     0.09
ATOM H53' HN8     0.09
GROUP	! Imidazole: transferred from isolated imidazole (IMIA)
ATOM CG   CPH1   -0.05 !     C1'       HE1
ATOM HG   HR3     0.09 !       \       /
ATOM CD2  CPH1    0.22 !       ND1---CE1
ATOM HD2  HR3     0.10 !      /       ||
ATOM ND1  NR1    -0.04 !  HG-CG       ||
ATOM CE1  CPH2    0.25 !      \\      ||
ATOM HE1  HR1     0.13 !       CD2---NE2
ATOM NE2  NR2    -0.70 !        |
                       !       HD2

BOND C1'  O4'  C1'  C2'  C2'  C3'  C3'  C4'  C4'  O4'  C4'  C5'
BOND C3'  O3'  C1'  H12' C2'  H21' C2'  H22' C3'  H31' C4'  H42'
BOND C5'  H51' C5'  H52' C5'  H53'
BOND O3'  H32'
BOND C1'  ND1  ND1  CE1  NE2  CD2  CG  ND1
BOND CE1  HE1  CD2  HD2  CG  HG
DOUBLE CG  CD2   CE1  NE2
! This IC table is only an initial guess:
IC 	C1'	C2'	C3'	C4' 	0.0 0.0 324.92 0.0 0.0
IC	C2'	C3'	C4' 	O4' 	0.0 0.0 33.390 0.0 0.0
IC 	H12'	C1'	C2'	C3' 	0.0 0.0 268.35 0.0 0.0
IC 	H21'	C2'	C3'	C4' 	0.0 0.0 82.530 0.0 0.0
IC 	H22'	C2'	C3'	C4' 	0.0 0.0 204.06 0.0 0.0
IC 	O3' 	C3'	C4'	O4' 	0.0 0.0 -93.14 0.0 0.0
IC	H32'	O3'	C3'	C2'	0.0 0.0 -60.00 0.0 0.0
IC 	H31'	C3'	C4'	O4' 	0.0 0.0 147.80 0.0 0.0
IC	H41'	C4'	O4'	C1' 	0.0 0.0 132.30 0.0 0.0
IC 	H42'	C4'	O4'	C1' 	0.0 0.0 220.70 0.0 0.0
IC	C4'	O4'	C1'	ND1 	0.0 0.0 256.98 0.0 0.0
IC 	O4'	C1'	ND1	CE1 	0.0 0.0 180.00 0.0 0.0
IC	C1'	ND1	CE1     NE2 	0.0 0.0 181.56 0.0 0.0
IC	ND1	CE1	NE2	CD2 	0.0 0.0   0.34 0.0 0.0
IC 	CE1	NE2	CD2	CG 	0.0 0.0   0.00 0.0 0.0 
IC 	HE1	CE1	NE2	CD2 	0.0 0.0 180.40 0.0 0.0
IC	CE1	NE2	CD2	HD2 	0.0 0.0 179.83 0.0 0.0
IC 	NE2 	CD2	CG 	HG 	0.0 0.0 178.45 0.0 0.0
IC      C5'     C4'     O4'     C1'     0.0 0.0 144.82 0.0 0.0   
IC      H51'    C5'     C4'     O4'     0.0 0.0 -179.98 0.0 0.0 
IC      H52'    C5'     C4'     O4'     0.0 0.0  -59.66 0.0 0.0
IC      H53'    C5'     C4'     O4'     0.0 0.0   59.68 0.0 0.0
PATC  FIRS NONE LAST NONE

RESI THAO         0.00 ! Nucleoside analogue with imidazole 
GROUP
ATOM O4'  ON6    -0.50 !          H5T
ATOM C4'  CN7     0.16 !         /
ATOM H42' HN7     0.09 !  H51' O5'
ATOM C1'  CN7B    0.16 !     \ |
ATOM H12' HN7     0.09 !H52'--C5'   O4'  Imidazole
GROUP                  !        \  /  \  /
ATOM C2'  CN8    -0.18 !   H42'--C4'  C1'--H12'
ATOM H21' HN8     0.09 !          |    |
ATOM H22' HN8     0.09 !   H31'--C3'--C2'--H21'
GROUP                  !        /       \
ATOM H31' HN7     0.09 !      O3'       H22'
ATOM C3'  CN7     0.14 !       |
ATOM O3'  ON5    -0.66 !     H32'
ATOM H32' HN5     0.43 !
GROUP                 
ATOM C5'  CN8B    0.05
ATOM H51' HN8     0.09
ATOM H52' HN8     0.09
ATOM O5'  ON5    -0.66
ATOM H5T  HN5     0.43
GROUP	! Imidazole: transferred from isolated imidazole (IMIA)
ATOM CG   CPH1   -0.05 !     C1'       HE1
ATOM HG   HR3     0.09 !       \       /
ATOM CD2  CPH1    0.22 !       ND1---CE1
ATOM HD2  HR3     0.10 !      /       ||
ATOM ND1  NR1    -0.04 !  HG-CG       ||
ATOM CE1  CPH2    0.25 !      \\      ||
ATOM HE1  HR1     0.13 !       CD2---NE2
ATOM NE2  NR2    -0.70 !        |
                       !       HD2

BOND C1'  O4'  C1'  C2'  C2'  C3'  C3'  C4'  C4'  O4'  C4'  C5'
BOND C3'  O3'  C1'  H12' C2'  H21' C2'  H22' C3'  H31' C4'  H42'
BOND C5'  H51' C5'  H52' C5'  O5'  O5'  H5T
BOND O3'  H32'
BOND C1'  ND1  
BOND ND1  CE1  NE2  CD2  CG  ND1
BOND CE1  HE1  CD2  HD2  CG  HG
DOUBLE CG  CD2   CE1  NE2
! KEEPS HYDROGENS IN RING PLANE
IMPR ND1  CG   CE1  C1'       ND1  CE1  CG   C1'
IMPR CD2  CG   NE2  HD2       CD2  NE2  CG   HD2
IMPR CE1  ND1  NE2  HE1       CE1  NE2  ND1  HE1
IMPR CG   CD2  ND1  HG        CG   ND1  CD2  HG
! This IC table is only an initial guess:
IC 	C1'	C2'	C3'	C4' 	0.0 0.0 324.92 0.0 0.0
IC	C2'	C3'	C4' 	O4' 	0.0 0.0 33.390 0.0 0.0
IC 	H12'	C1'	C2'	C3' 	0.0 0.0 268.35 0.0 0.0
IC 	H21'	C2'	C3'	C4' 	0.0 0.0 82.530 0.0 0.0
IC 	H22'	C2'	C3'	C4' 	0.0 0.0 204.06 0.0 0.0
IC 	O3' 	C3'	C4'	O4' 	0.0 0.0 -93.14 0.0 0.0
IC	H32'	O3'	C3'	C2'	0.0 0.0 -60.00 0.0 0.0
IC 	H31'	C3'	C4'	O4' 	0.0 0.0 147.80 0.0 0.0
IC	H41'	C4'	O4'	C1' 	0.0 0.0 132.30 0.0 0.0
IC 	H42'	C4'	O4'	C1' 	0.0 0.0 220.70 0.0 0.0
IC	C4'	O4'	C1'	ND1 	0.0 0.0 256.98 0.0 0.0
IC 	O4'	C1'	ND1	CG  	0.0 0.0  90.00 0.0 0.0
IC	C1'	ND1	CE1     NE2 	0.0 0.0 181.56 0.0 0.0
IC	ND1	CE1	NE2	CD2 	0.0 0.0   0.34 0.0 0.0
IC 	CE1	NE2	CD2	CG 	0.0 0.0   0.00 0.0 0.0 
IC 	HE1	CE1	NE2	CD2 	0.0 0.0 180.40 0.0 0.0
IC	CE1	NE2	CD2	HD2 	0.0 0.0 179.83 0.0 0.0
IC 	NE2 	CD2	CG 	HG 	0.0 0.0 178.45 0.0 0.0
IC      C5'     C4'     O4'     C1'     0.0 0.0 144.82 0.0 0.0   
IC      H51'    C5'     C4'     O4'     0.0 0.0 -179.98 0.0 0.0 
IC      H52'    C5'     C4'     O4'     0.0 0.0   59.66 0.0 0.0
IC      O5'     C5'     C4'     O4'     0.0 0.0  -59.68 0.0 0.0
IC      H5T     O5'     C5'     C4'     0.0 0.0  180.0 0.0 0.0
PATC  FIRS NONE LAST NONE

RESI RNUS         0.00 ! Ribonucleoside analogue with imidazole 
GROUP
ATOM O4'  ON6B   -0.50 !          H5T
ATOM C4'  CN7     0.16 !         /
ATOM H42' HN7     0.09 !  H51' O5'
ATOM C1'  CN7B    0.16 !     \ |
ATOM H12' HN7     0.09 !H52'--C5'   O4'  Imidazole
GROUP                  !        \  /  \  /
ATOM C2'  CN7B    0.14 !   H42'--C4'  C1'--H12'
ATOM H21' HN7     0.09 !          |    |
ATOM O2'  ON5    -0.66 !   H31'--C3'--C2'--H21'
ATOM H22' HN5     0.43 !        /       \
GROUP                  !      O3'       O2'
ATOM H31' HN7     0.09 !       |         |
ATOM C3'  CN7     0.14 !      H32'      H22'
ATOM O3'  ON5    -0.66
ATOM H32' HN5     0.43
GROUP                 
ATOM C5'  CN8B    0.05
ATOM H51' HN8     0.09
ATOM H52' HN8     0.09
ATOM O5'  ON5    -0.66
ATOM H5T  HN5     0.43
GROUP	! Imidazole: transferred from isolated imidazole (IMIA)
ATOM CG   CPH1   -0.05 !     C1'       HE1
ATOM HG   HR3     0.09 !       \       /
ATOM CD2  CPH1    0.22 !       ND1---CE1
ATOM HD2  HR3     0.10 !      /       ||
ATOM ND1  NR1    -0.04 !  HG-CG       ||
ATOM CE1  CPH2    0.25 !      \\      ||
ATOM HE1  HR1     0.13 !       CD2---NE2
ATOM NE2  NR2    -0.70 !        |
                       !       HD2

BOND C1'  O4'  C1'  C2'  C2'  C3'  C3'  C4'  C4'  O4'  C4'  C5'
BOND C3'  O3'  C1'  H12' C2'  H21' C2'  O2'  O2'  H22' C3'  H31' 
BOND C4'  H42' C5'  H51' C5'  H52' C5'  O5'  O5'  H5T
BOND O3'  H32'
BOND C1'  ND1  
BOND ND1  CE1  NE2  CD2  CG  ND1
BOND CE1  HE1  CD2  HD2  CG  HG
DOUBLE CG  CD2   CE1  NE2
! KEEPS HYDROGENS IN RING PLANE
IMPR ND1  CG   CE1  C1'       ND1  CE1  CG   C1'
IMPR CD2  CG   NE2  HD2       CD2  NE2  CG   HD2
IMPR CE1  ND1  NE2  HE1       CE1  NE2  ND1  HE1
IMPR CG   CD2  ND1  HG        CG   ND1  CD2  HG
! This IC table is only an initial guess:
IC 	C1'	C2'	C3'	C4' 	0.0 0.0 324.92 0.0 0.0
IC	C2'	C3'	C4' 	O4' 	0.0 0.0 33.390 0.0 0.0
IC 	H12'	C1'	C2'	C3' 	0.0 0.0 268.35 0.0 0.0
IC 	H21'	C2'	C3'	C4' 	0.0 0.0 82.530 0.0 0.0
IC 	O2' 	C2'	C3'	C4' 	0.0 0.0 204.06 0.0 0.0
IC 	H22'	O2'	C2'	C3' 	0.0 0.0 -60.00 0.0 0.0
IC 	O3' 	C3'	C4'	O4' 	0.0 0.0 -93.14 0.0 0.0
IC	H32'	O3'	C3'	C2'	0.0 0.0 -60.00 0.0 0.0
IC 	H31'	C3'	C4'	O4' 	0.0 0.0 147.80 0.0 0.0
IC	H41'	C4'	O4'	C1' 	0.0 0.0 132.30 0.0 0.0
IC 	H42'	C4'	O4'	C1' 	0.0 0.0 220.70 0.0 0.0
IC	C4'	O4'	C1'	ND1 	0.0 0.0 256.98 0.0 0.0
IC 	O4'	C1'	ND1	CE1 	0.0 0.0 180.00 0.0 0.0
IC	C1'	ND1	CE1     NE2 	0.0 0.0 181.56 0.0 0.0
IC	ND1	CE1	NE2	CD2 	0.0 0.0   0.34 0.0 0.0
IC 	CE1	NE2	CD2	CG 	0.0 0.0   0.00 0.0 0.0 
IC 	HE1	CE1	NE2	CD2 	0.0 0.0 180.40 0.0 0.0
IC	CE1	NE2	CD2	HD2 	0.0 0.0 179.83 0.0 0.0
IC 	NE2 	CD2	CG 	HG 	0.0 0.0 178.45 0.0 0.0
IC      C5'     C4'     O4'     C1'     0.0 0.0 144.82 0.0 0.0   
IC      H51'    C5'     C4'     O4'     0.0 0.0 -179.98 0.0 0.0 
IC      H52'    C5'     C4'     O4'     0.0 0.0   59.66 0.0 0.0
IC      O5'     C5'     C4'     O4'     0.0 0.0  -59.68 0.0 0.0
IC      H5T     O5'     C5'     C4'     0.0 0.0  180.0 0.0 0.0
PATC  FIRS NONE LAST NONE

RESI NUCL        -1.00 ! 
!WARNING: - The charge distribution on the imidazole is identical
! to the charge distribution on the imidazole in THFI, which is
! different from the charge distribution on the equivalent moiety 
! in adenine.
!	- The charge distribution on the sugar is identical to what 
! it is in the DNA.
!	- The charge' on the 3' end of the "backbone" is identical to
! what it is in the DNA, except for the terminal methyl group for which
! there is no DNA equivalent.
! 	- The charges on the 5' extremity of the backbone is as in the 
! 5TER patch used for the DNA. An alternative to that would be to use
! charges more similar to what is in non-terminal residues in DNA.
GROUP
ATOM O4'  ON6    -0.50
ATOM C1'  CN7B    0.16
ATOM H12' HN7     0.09
ATOM C4'  CN7     0.16
ATOM H42' HN7     0.09
GROUP	! Imidazole: transferred from isolated imidazole (IMIA)
! The following atom types use the parameters specifically developed
! for the imidazole
! Atom types for aliphatic atoms based on nucleotide
ATOM CG   CPH1   -0.05 !     C1'       HE1
ATOM HG   HR3     0.09 !       \       /
ATOM CD2  CPH1    0.22 !       ND1---CE1
ATOM HD2  HR3     0.10 !      /       ||
ATOM ND1  NR1    -0.04 !  HG-CG       ||
ATOM CE1  CPH2    0.25 !      \\      ||
ATOM HE1  HR1     0.13 !       CD2---NE2
ATOM NE2  NR2    -0.70 !        |
                       !       HD2
GROUP                  !
ATOM C2'  CN8    -0.18 !
ATOM H21' HN8     0.09 !         H5T
ATOM H22' HN8     0.09 !          |
GROUP                  !    H52' O5'
ATOM C3'  CN7     0.01 !      \ / 
ATOM H31' HN7     0.09 !  H51'-C5'  O4'  Imidazole
ATOM O3'  ON2    -0.57 !        \  /  \  /
ATOM P    P       1.50 !   H42'--C4'  C1'--H12'
ATOM O1P  ON3    -0.78 !          |    |
ATOM O2P  ON3    -0.78 !   H31'--C3'--C2'--H21'
ATOM O3P  ON2    -0.57 !        /       \
ATOM C3T  CN8B   -0.17 !      O3'       H22'
ATOM H3T1 HN8     0.09 !       |
ATOM H3T2 HN8     0.09 !  O1P==P==O2P
ATOM H3T3 HN8     0.09 !       |
GROUP                  !      O3P  (-1)
ATOM C5'  CN8B    0.05 !        \
ATOM H51' HN8     0.09 !        C3T--H3T3
ATOM H52' HN8     0.09 !       /  \
ATOM H5T  HN5     0.43 !    H3T1 H3T2
ATOM O5'  ON5    -0.66

BOND C1'  O4'  C1'  C2'  C2'  C3'  C3'  C4'  C4'  O4'  C3'  O3'
BOND C1'  H12' C2'  H21' C2'  H22' C3'  H31' C4'  H42' 
BOND O3'  P    P    O1P  P    O2P  P    O3P  
BOND O3P  C3T  C3T  H3T1 C3T  H3T2 C3T  H3T3
BOND C4'  C5'  C5'  H51' C5'  H52' 
BOND C5'  O5'  O5'  H5T
BOND C1'  ND1 
BOND ND1  CE1  NE2  CD2  CG  ND1
BOND CE1  HE1  CD2  HD2  CG  HG
DOUBLE CG  CD2   CE1  NE2
! KEEPS HYDROGENS IN RING PLANE
IMPR ND1  CG   CE1  C1'       ND1  CE1  CG   C1'
IMPR CD2  CG   NE2  HD2       CD2  NE2  CG   HD2
IMPR CE1  ND1  NE2  HE1       CE1  NE2  ND1  HE1
IMPR CG   CD2  ND1  HG        CG   ND1  CD2  HG
IC   C4'     O4'     C1'     C2'    1.4055  108.09   23.45  106.18   1.5457
IC   O4'     C1'     C2'     C3'    1.4127  106.18    3.96  103.11   1.5346
IC   C1'     C2'     C3'     C4'    1.5457  103.11  -26.93  100.86   1.5211
IC   C2'     C3'     C4'     O4'    1.5346  100.86   41.73  103.15   1.4055
IC   C3'     C4'     O4'     C1'    1.5211  103.15  -41.62  108.09   1.4127
IC   H12'    C1'     C2'     C3'    1.0818  113.32 -114.11  103.11   1.5346
IC   H21'    C2'     C3'     C4'    1.0846  110.65   91.68  100.86   1.5211
IC   H22'    C2'     C3'     C4'    1.0822  110.88 -148.45  100.86   1.5211
IC   H31'    C3'     C4'     O4'    1.0806  113.53  162.89  103.15   1.4055
IC   C5'     C4'     O4'     C1'    0.0000  000.00   77.76  108.09   1.4127
IC   H51'    C5'     C4'     O4'    0.0     0.0     180.0     0.0    0.0
IC   H52'    C5'     C4'     O4'    0.0     0.0      -60.0    0.0    0.0
IC   H42'    C4'     O4'     C1'    1.0808  108.72 -162.12  108.09   1.4127
IC   O3'     C3'     C4'     O4'    1.4028  110.98  -77.39  103.15   1.4055
IC   P       O3'     C3'     C4'    0.0       0.0   180.00    0.0    0.0
IC   O1P     P       O3'     C3'    0.0       0.0   -60.0     0.0    0.0
IC   O2P     P       O3'     C3'    0.0       0.0    60.0     0.0    0.0
IC   O3P     P       O3'     C3'    0.0       0.0   180.0     0.0    0.0
IC   C3T     O3P     P       O3'    0.0       0.0   180.0     0.0    0.0 
IC   H3T1    C3T     O3P     P	    0.0       0.0    60.0     0.0    0.0
IC   H3T2    C3T     O3P     P	    0.0       0.0   -60.0     0.0    0.0
IC   H3T3    C3T     O3P     P	    0.0       0.0   180.0     0.0    0.0
IC      C4'	O4'	C1'	ND1 	0.0 0.0 256.98 0.0 0.0
IC 	O4'	C1'	ND1	CE1 	0.0 0.0  90.00 0.0 0.0
IC	C1'	ND1	CE1     NE2 	0.0 0.0 181.56 0.0 0.0
IC	ND1	CE1	NE2	CD2 	0.0 0.0   0.34 0.0 0.0
IC 	CE1	NE2	CD2	CG 	0.0 0.0   0.00 0.0 0.0 
IC 	HE1	CE1	NE2	CD2 	0.0 0.0 180.40 0.0 0.0
IC	CE1	NE2	CD2	HD2 	0.0 0.0 179.83 0.0 0.0
IC 	NE2 	CD2	CG 	HG 	0.0 0.0 178.45 0.0 0.0
IC      C3'     C4'     C5'     O5'     0.0 0.0 60.0   0.0 0.0
IC      H5T     O5'     C5'     C4'   0.0000    0.00  180.00    0.00   0.0000
PATC  FIRS NONE LAST NONE

!PHOSPHOTYROSINE

PRES TP1        -1.00  ! convert tyrosine to monoanionic phosphotyrosine
                       !
!patch to convert tyrosine to phenolphosphate
!PATCH TP1 TYR 1 SETUP WARN
!
DELE ATOM 1HH

GROUP
ATOM CE1 CA    -0.21
ATOM HE1 HP     0.21
GROUP
ATOM CE2 CA    -0.21
ATOM HE2 HP     0.21
GROUP
ATOM CZ  CA    -0.16
ATOM OH  ON2b  -0.36   ! NA ATOM TYPE
ATOM P1  P      1.40   ! NA ATOM TYPE
ATOM O2  ON4   -0.76   ! NA ATOM TYPE
ATOM H2  HN4    0.40   ! NA ATOM TYPE
ATOM O3  ON3   -0.76   ! NA ATOM TYPE
ATOM O4  ON3   -0.76   ! NA ATOM TYPE
BOND P1   OH     P1   O2    P1   O3    P1   O4
BOND O2   H2 
BILD CE1   CZ   OH  P1     0.0000  000.00    0.00   000.00   0.0000
BILD CZ    OH   P1  O2     0.0000  000.00  180.00   000.00   0.0000
BILD O2    OH   *P1 O3     0.0000  000.00 -115.82   000.00   0.0000
BILD O2    OH   *P1 O4     0.0000  000.00  115.90   000.00   0.0000
BILD H2    O2   P1  OH     0.0000  000.00  180.00   000.00   0.0000

PRES TP1A       -1.00  ! patch to convert tyrosine to
                       ! monoanionic phenol-phosphate model compound
                       ! when generating tyr, use first none last none for terminal patches
DELE ATOM N
DELE ATOM HN
DELE ATOM CA
DELE ATOM HA
DELE ATOM CB
DELE ATOM HB1
DELE ATOM HB2
DELE ATOM C
DELE ATOM O

DELE ATOM 1HH

GROUP
ATOM CG  CA    -0.115
ATOM HG  HP     0.115
GROUP
ATOM CE1 CA    -0.21   
ATOM HE1 HP     0.21   
GROUP
ATOM CE2 CA    -0.21   
ATOM HE2 HP     0.21   
GROUP
ATOM CZ  CA    -0.16
ATOM OH  ON2B  -0.36   ! NA ATOM TYPE
ATOM P1  P      1.40   ! NA ATOM TYPE
ATOM O2  ON4   -0.76   ! NA ATOM TYPE
ATOM H2  HN4    0.40   ! NA ATOM TYPE
ATOM O3  ON3   -0.76   ! NA ATOM TYPE
ATOM O4  ON3   -0.76   ! NA ATOM TYPE
BOND P1   OH     P1   O2    P1   O3    P1   O4
BOND O2   H2 
BOND CG   HG
BILD CE1   CZ   OH  P1     0.0000  000.00    0.00   000.00   0.0000
BILD CZ    OH   P1  O2     0.0000  000.00  180.00   000.00   0.0000
BILD O2    OH   *P1 O3     0.0000  000.00 -115.82   000.00   0.0000
BILD O2    OH   *P1 O4     0.0000  000.00  115.90   000.00   0.0000
BILD H2    O2   P1  OH     0.0000  000.00  180.00   000.00   0.0000
BILD CD1   CD2  *CG HG     1.3978  120.09  179.64   120.58   1.0799

PRES TP2       -2.00  ! patch to convert tyrosine to
                      ! dianionic phosphotyrosine
DELE ATOM 1HH
GROUP
ATOM CE1 CA    -0.21
ATOM HE1 HP     0.21
GROUP
ATOM CE2 CA    -0.21
ATOM HE2 HP     0.21
GROUP
ATOM CZ  CA    -0.28
ATOM OH  ON2B  -0.28   ! NA ATOM TYPE
ATOM P1  P      1.44   ! NA ATOM TYPE
ATOM O2  ON3   -0.96   ! NA ATOM TYPE
ATOM O3  ON3   -0.96   ! NA ATOM TYPE
ATOM O4  ON3   -0.96   ! NA ATOM TYPE
BOND P1   OH     P1   O2    P1   O3    P1   O4
BILD CE1   CZ   OH  P1     0.0000  000.00    0.00   000.00   0.0000
BILD CZ    OH   P1  O2     0.0000  000.00  180.00   000.00   0.0000
BILD O2    OH   *P1 O3     0.0000  000.00 -115.82   000.00   0.0000
BILD O2    OH   *P1 O4     0.0000  000.00  115.90   000.00   0.0000

PRES TP2A       -2.00  ! patch to convert tyrosine to
                       ! dianionic phosphotyrosine
                       ! when generating tyr, use first none last none for terminal patches
! this converts a single tyrosine to a phenol phosphate

DELE ATOM N
DELE ATOM HN
DELE ATOM CA
DELE ATOM HA
DELE ATOM CB
DELE ATOM HB1
DELE ATOM HB2
DELE ATOM C
DELE ATOM O

DELE ATOM 1HH

GROUP
ATOM CG  CA    -0.115
ATOM HG  HP     0.115
GROUP
ATOM CE1 CA    -0.21   
ATOM HE1 HP     0.21   
GROUP
ATOM CE2 CA    -0.21   
ATOM HE2 HP     0.21   
GROUP
ATOM CZ  CA    -0.28
ATOM OH  ON2B  -0.28   ! NA ATOM TYPE
ATOM P1  P      1.44   ! NA ATOM TYPE
ATOM O2  ON3   -0.96   ! NA ATOM TYPE
ATOM O3  ON3   -0.96   ! NA ATOM TYPE
ATOM O4  ON3   -0.96   ! NA ATOM TYPE
BOND P1   OH     P1   O2    P1   O3    P1   O4
BOND CG   HG
BILD CE1   CZ   OH   P1    0.0000  000.00    0.00   000.00   0.0000
BILD CZ    OH   P1   O2    0.0000  000.00  180.00   000.00   0.0000
BILD O2    OH   *P1  O3    0.0000  000.00 -115.82   000.00   0.0000
BILD O2    OH   *P1  O4    0.0000  000.00  115.90   000.00   0.0000
BILD CD1   CD2  *CG  HG    1.3978  120.09  179.64   120.58   1.0799

PRES TMP1      -1.00  ! patch to convert tyrosine to monoanionic phosphonate 
                      ! ester O -> methylene (see RESI BMPH)
                      !
DELE ATOM 1OH
DELE ATOM 1HH
GROUP                          
ATOM CE1 CA    -0.21
ATOM HE1 HP     0.24
ATOM CE2 CA    -0.21
ATOM HE2 HP     0.24
ATOM CZ  CA    -0.44
ATOM CH  CT2   -0.18
ATOM HH1 HA2    0.09
ATOM HH2 HA2    0.09
ATOM P1  P      1.53   ! NA ATOM TYPE
ATOM O2  ON4   -0.80   ! NA ATOM TYPE
ATOM H2  HN4    0.37   ! NA ATOM TYPE
ATOM O3  ON3   -0.86   ! NA ATOM TYPE
ATOM O4  ON3   -0.86   ! NA ATOM TYPE

BOND CZ   CH  CH   P1   P1   O2    P1   O3    P1   O4  
BOND CH   HH1 CH   HH2  O2   H2

IC CE1   CE2  *CZ CH     0.0000  000.00  180.00   000.00   0.0000
IC CE1   CZ   CH  P1     0.0000  000.00   90.00   000.00   0.0000
IC CZ    CH   P1  O2     0.0000  000.00  180.00   000.00   0.0000
IC O2    CH   *P1 O3     0.0000  000.00 -115.82   000.00   0.0000
IC O2    CH   *P1 O4     0.0000  000.00  115.90   000.00   0.0000
IC CZ    P1   *CH HH1    0.0000  000.00  120.00   000.00   0.0000
IC CZ    P1   *CH HH2    0.0000  000.00 -120.00   000.00   0.0000
IC CH    P1   O2  H2     0.0000  000.00  180.00   000.00   0.0000

PRES TMP2      -2.00  ! patch to convert tyrosine to dianionic phosphonate 
                      ! ester O -> methylene (see RESI BMPD)
                      !
! see PRES TP1 for proper preparation of the topology and
! parameter files
!
DELE ATOM 1OH
DELE ATOM 1HH
GROUP                          
ATOM CE1 CA    -0.24
ATOM HE1 HP     0.26
ATOM CE2 CA    -0.24
ATOM HE2 HP     0.26
ATOM CZ  CA    -0.45
ATOM CH  CT2   -0.28
ATOM HH1 HA2    0.09
ATOM HH2 HA2    0.09
ATOM P1  P      1.90   ! NA ATOM TYPE
ATOM O2  ON3   -1.13   ! NA ATOM TYPE
ATOM O3  ON3   -1.13   ! NA ATOM TYPE
ATOM O4  ON3   -1.13   ! NA ATOM TYPE

BOND CZ   CH  CH   P1   P1   O2    P1   O3    P1   O4  
BOND CH   HH1 CH   HH2  

IC CE1   CE2  *CZ CH     0.0000  000.00  180.00   000.00   0.0000
IC CE1   CZ   CH  P1     0.0000  000.00   90.00   000.00   0.0000
IC CZ    CH   P1  O2     0.0000  000.00  180.00   000.00   0.0000
IC O2    CH   *P1 O3     0.0000  000.00 -115.82   000.00   0.0000
IC O2    CH   *P1 O4     0.0000  000.00  115.90   000.00   0.0000
IC CZ    P1   *CH HH1    0.0000  000.00  120.00   000.00   0.0000
IC CZ    P1   *CH HH2    0.0000  000.00 -120.00   000.00   0.0000

PRES TDF1      -1.00  ! patch to convert tyrosine to monoanionic difluoro phosphonate 
                      ! ester O -> methylene (see RESI BDFH)
                      !
DELE ATOM 1OH
DELE ATOM 1HH
GROUP                          
ATOM CE1 CA    -0.21
ATOM HE1 HP     0.24
ATOM CE2 CA    -0.21
ATOM HE2 HP     0.24
ATOM CZ  CA    -0.40
ATOM CH  CF2    0.21  
ATOM FH1 F2    -0.17
ATOM FH2 F2    -0.17
ATOM P1  P      1.43   ! NA ATOM TYPE
ATOM O2  ON4   -0.73   ! NA ATOM TYPE
ATOM H2  HN4    0.37   ! NA ATOM TYPE
ATOM O3  ON3   -0.80   ! NA ATOM TYPE
ATOM O4  ON3   -0.80   ! NA ATOM TYPE

BOND CZ   CH  CH   P1   P1   O2    P1   O3    P1   O4  
BOND CH   FH1 CH   FH2  O2   H2

IC CE1   CE2  *CZ CH     0.0000  000.00  180.00   000.00   0.0000
IC CE1   CZ   CH  P1     0.0000  000.00   90.00   000.00   0.0000
IC CZ    CH   P1  O2     0.0000  000.00  180.00   000.00   0.0000
IC O2    CH   *P1 O3     0.0000  000.00 -115.82   000.00   0.0000
IC O2    CH   *P1 O4     0.0000  000.00  115.90   000.00   0.0000
IC CZ    P1   *CH FH1    0.0000  000.00  120.00   000.00   0.0000
IC CZ    P1   *CH FH2    0.0000  000.00 -120.00   000.00   0.0000
IC CH    P1   O2  H2     0.0000  000.00  180.00   000.00   0.0000

PRES TDF2      -2.00  ! patch to convert tyrosine to dianionic difluoro phosphonate 
                      ! ester O -> methylene (see RESI BDFD)
                      !
DELE ATOM 1OH
DELE ATOM 1HH
GROUP                          
ATOM CE1 CA    -0.24
ATOM HE1 HP     0.26
ATOM CE2 CA    -0.24
ATOM HE2 HP     0.26
ATOM CZ  CA    -0.36
ATOM CH  CF2    0.24
ATOM FH1 F2    -0.28
ATOM FH2 F2    -0.28
ATOM P1  P      2.00   ! NA ATOM TYPE
ATOM O2  ON3   -1.12   ! NA ATOM TYPE
ATOM O3  ON3   -1.12   ! NA ATOM TYPE
ATOM O4  ON3   -1.12   ! NA ATOM TYPE

BOND CZ   CH  CH   P1   P1   O2    P1   O3    P1   O4  
BOND CH   FH1 CH   FH2  

IC CE1   CE2  *CZ CH     0.0000  000.00  180.00   000.00   0.0000
IC CE1   CZ   CH  P1     0.0000  000.00   90.00   000.00   0.0000
IC CZ    CH   P1  O2     0.0000  000.00  180.00   000.00   0.0000
IC O2    CH   *P1 O3     0.0000  000.00 -115.82   000.00   0.0000
IC O2    CH   *P1 O4     0.0000  000.00  115.90   000.00   0.0000
IC CZ    P1   *CH FH1    0.0000  000.00  120.00   000.00   0.0000
IC CZ    P1   *CH FH2    0.0000  000.00 -120.00   000.00   0.0000

RESI PPH1      -1.00   ! phenol-phosphate residue
GROUP
ATOM CG  CA    -0.115  !
ATOM HG  HP     0.115  !              HD1  HE1
GROUP                  !               |    |
ATOM CD1  CA   -0.115  !              CD1--CE1
ATOM HD1  HP    0.115  !             //      \\
GROUP                  !         HG--CG      CZ--OH    O2-H2 
ATOM CD2  CA   -0.115  !              \  __  /     \  /
ATOM HD2  HP    0.115  !              CD2--CE2      P1   (-)
GROUP                  !               |    |     //  \\
ATOM CE1 CA    -0.21   !              HD2  HE2   O4    O3
ATOM HE1 HP     0.21   !
GROUP
ATOM CE2 CA    -0.21   
ATOM HE2 HP     0.21   
GROUP
ATOM CZ  CA    -0.16
ATOM OH  ON2B  -0.36   ! NA ATOM TYPE
ATOM P1  P      1.40   ! NA ATOM TYPE
ATOM O2  ON4   -0.76   ! NA ATOM TYPE
ATOM H2  HN4    0.40   ! NA ATOM TYPE
ATOM O3  ON3   -0.76   ! NA ATOM TYPE
ATOM O4  ON3   -0.76   ! NA ATOM TYPE

BOND CG   CD1    CG   CD2   CD1  CE1   CD2  CE2
BOND CE1  CZ     CE2  CZ    CZ   OH  
BOND CG   HG     CD1  HD1   CD2  HD2   CE1  HE1  CE2  HE2
BOND P1   OH     P1   O2    P1   O3    P1   O4
BOND O2   H2 

! IC table
IC CD2  CG   CD1  CE1  1.3750  120.00    0.00  120.00   1.3750
IC CD1  CG   CD2  CE2  1.3750  120.00    0.00  120.00   1.3750
IC CG   CD1  CE1  CZ   1.3750  120.00    0.00  120.00   1.3750
IC CD1  CD2  *CG  HG   1.3750  120.00  180.00  120.00   1.0800
IC CE1  CG   *CD1 HD1  1.3750  120.00  180.00  120.00   1.0800
IC CE2  CG   *CD2 HD2  1.3750  120.00  180.00  120.00   1.0800
IC CZ   CD1  *CE1 HE1  1.3750  120.00  180.00  120.00   1.0800
IC CZ   CD2  *CE2 HE2  1.3750  120.00  180.00  120.00   1.0800
IC CE2  CE1  *CZ  OH   1.3750  120.00  180.00  120.00   1.3800
IC CE1  CZ   OH   P1   1.3750  120.00   90.00  120.00   1.6100
IC CZ   OH   P1   O2   1.3800  120.00  300.00  108.00   1.5800
IC O2   OH   *P1  O3   1.5800  108.00  120.00  103.00   1.4800
IC O2   OH   *P1  O4   1.5800  108.00 -120.00  103.00   1.4800
IC OH   P1   O2   H2   1.6100  108.00  180.00  115.00   0.9600

RESI BMPH      -1.00   ! Benz.methylene phosphate
GROUP
ATOM CG  CA    -0.115  !       HD1  HE1
ATOM HG  HP     0.115  !        |    |
GROUP                  !       CD1--CE1  HH1      O2-H2
ATOM CD1 CA    -0.115  !      //      \\    \     /
ATOM HD1 HP     0.115  ! HG--CG        CZ---CH---P1   (-)
GROUP                  !      \   __  /     /  //\\
ATOM CD2 CA    -0.115  !       CD2--CE2  HH2  O4  O3
ATOM HD2 HP     0.115  !        |    |
GROUP                  !        HD2  HE2
ATOM CE1 CA    -0.21  
ATOM HE1 HP     0.24  
ATOM CE2 CA    -0.21
ATOM HE2 HP     0.24
ATOM CZ  CA    -0.44
ATOM CH  CT2   -0.18
ATOM HH1 HA2    0.09
ATOM HH2 HA2    0.09
ATOM P1  P      1.53   ! NA ATOM TYPE
ATOM O2  ON4   -0.80   ! NA ATOM TYPE
ATOM H2  HN4    0.37   ! NA ATOM TYPE
ATOM O3  ON3   -0.86   ! NA ATOM TYPE
ATOM O4  ON3   -0.86
   ! NA ATOM TYPE
BOND CG   CD1    CG   CD2   CD1  CE1   CD2  CE2
BOND CE1  CZ     CE2  CZ    CZ   CH
BOND CG   HG     CD1  HD1   CD2  HD2   CE1  HE1  CE2  HE2
BOND CH   HH1    CH   HH2   CH   P1    P1   O2   P1   O3
BOND P1   O4     O2   H2
! IC table
IC  CD2  CG   CD1  CE1    1.3750  120.00    0.00  120.00   1.3750
IC  CD1  CG   CD2  CE2    1.3750  120.00    0.00  120.00   1.3750
IC  CG   CD1  CE1  CZ     1.3750  120.00    0.00  120.00   1.3750
IC  CE2  CE1  *CZ  CH     1.3750  120.00  180.00  122.30   1.4900
IC  CD1  CD2  *CG  HG     1.3750  120.00  180.00  120.00   1.0800
IC  CE1  CG   *CD1 HD1    1.3750  120.00  180.00  120.00   1.0800
IC  CE2  CG   *CD2 HD2    1.3750  120.00  180.00  120.00   1.0800
IC  CZ   CD1  *CE1 HE1    1.3750  120.00  180.00  120.00   1.0800
IC  CZ   CD2  *CE2 HE2    1.3750  120.00  180.00  120.00   1.0800
IC  CE1  CZ   CH   P1     1.3750  122.30  270.00  111.00   1.8800
IC  P1   CZ   *CH  HH1    1.8800  111.00  120.00  107.50   1.1110
IC  HH1  CZ   *CH  HH2    1.1110  107.50 -120.00  107.50   1.1110
IC  CZ   CH   P1   O2     1.4900  111.00  180.00   93.00   1.5800
IC  O2   CH   *P1  O3     1.5800   93.00  120.00  103.00   1.4800
IC  O2   CH   *P1  O4     1.5800   93.00 -120.00  103.00   1.4800
IC  CH   P1   O2   H2     1.8800   93.00  120.00  115.00   0.9600

RESI BMPD      -2.00   ! Benz.methyl phosphate dianionic
GROUP
ATOM CG  CA    -0.115  !       HD1  HE1
ATOM HG  HP     0.115  !        |    |
GROUP                  !       CD1--CE1   HH1      O2
ATOM CD1  CA   -0.115  !      //      \\    \     /
ATOM HD1  HP    0.115  ! HG--CG        CZ---CH---P1  (-2)
GROUP                  !      \   __  /     /   //\\
ATOM CD2  CA   -0.115  !       CD2--CE2   HH2  O4  O3
ATOM HD2  HP    0.115  !        |    |
GROUP                          HD2  HE2
ATOM CE1 CA    -0.24
ATOM HE1 HP     0.26
ATOM CE2 CA    -0.24
ATOM HE2 HP     0.26
ATOM CZ  CA    -0.45
ATOM CH  CT2   -0.28
ATOM HH1 HA2    0.09
ATOM HH2 HA2    0.09
ATOM P1  P      1.90   ! NA ATOM TYPE
ATOM O2  ON3   -1.13   ! NA ATOM TYPE
ATOM O3  ON3   -1.13   ! NA ATOM TYPE
ATOM O4  ON3   -1.13   ! NA ATOM TYPE
BOND CG   CD1    CG   CD2   CD1  CE1   CD2  CE2
BOND CE1  CZ     CE2  CZ    CZ   CH
BOND CG   HG     CD1  HD1   CD2  HD2   CE1  HE1  CE2  HE2
BOND CH   HH1    CH   HH2   CH   P1    P1   O2   P1   O3
BOND P1   O4     
! IC table

IC CE1   CZ   CH  P1     0.0000  000.00   90.00   000.00   0.0000
IC CZ    CH   P1  O2     0.0000  000.00  180.00   000.00   0.0000
IC O2    CH   *P1 O3     0.0000  000.00 -115.82   000.00   0.0000
IC O2    CH   *P1 O3     0.0000  000.00 -115.82   000.00   0.0000
IC O2    CH   *P1 O4     0.0000  000.00  115.90   000.00   0.0000
IC CD1   CE1  CZ  CH     0.0000  000.00  180.00   000.00   0.0000
IC HD1   CD1  CG  CD2    0.0000  000.00  180.00   000.00   0.0000
IC CG    CD1  CE1 CZ     0.0000  000.00    0.00   000.00   0.0000
IC HG    CG   CD1 CE1    0.0000  000.00  180.00   000.00   0.0000
IC CD2   CG   CD1 CE1    0.0000  000.00    0.00   000.00   0.0000
IC HD2   CD2  CG  HG     0.0000  000.00    0.00   000.00   0.0000
IC CE2   CD2  CG  CD1    0.0000  000.00    0.00   000.00   0.0000
IC HH1   CH   P1  O3     0.0000  000.00  180.00   000.00   0.0000
IC HH2   CH   P1  O3     0.0000  000.00    0.00   000.00   0.0000
IC HE1   CE1  CD1 HD1    0.0000  000.00    0.00   000.00   0.0000
IC HE2   CE2  CD2 HD2    0.0000  000.00    0.00   000.00   0.0000
 
!                    
!parameters for the following have not been optimized
!
!RESI BFPH      -1.00   ! Benz.fluor.phosphate
! parameters never optimized for this compound
!GROUP
!ATOM CG  CA    -0.115  !          HD1  HE1
!ATOM HG  HP     0.115  !           |    |
!GROUP                             CD1--CE1   F         O2-H2
!ATOM CD1  CA   -0.115  !         //      \\   \        /
!ATOM HD1  HP    0.115  !    HG--CG        CZ---C2'---P1  (-)
!GROUP                            \   __  /     /    //\\
!ATOM CD2  CA   -0.115  !          CD2--CE2    H2' O4  O3
!ATOM HD2  HP    0.115  !           |    |
!GROUP                             HD2  HE2
!ATOM CE1 CA    -0.21   !
!ATOM HE1 HP     0.21   !
!GROUP
!ATOM CE2 CA    -0.21
!ATOM HE2 HP     0.21
!GROUP
!ATOM CZ  CA    -0.16
!ATOM C2' CN7D  -0.17
!ATOM H2' HN7    0.09
!ATOM F   F     -0.28
!ATOM P1  P      1.40   ! NA ATOM TYPE
!ATOM O2  ON4   -0.76   ! NA ATOM TYPE
!ATOM H2  HN4    0.40   ! NA ATOM TYPE
!ATOM O3  ON3   -0.76   ! NA ATOM TYPE
!ATOM O4  ON3   -0.76   ! NA ATOM TYPE
!BOND CG   CD1   CG   CD2   CD1  CE1  CD2  CE2
!BOND CE1  CZ    CE2  CZ    CZ   C2'
!BOND CG   HG    CD1  HD1   CD2  HD2  CE1  HE1  CE2  HE2
!BOND C2'  H2'   C2'  F2'   C2'  P1   P1   O2   P1   O3
!BOND P1   O4    O2   H2
!! IC table
!IC CE1   CZ   C2' P1     0.0000  000.00    0.00   000.00   0.0000
!IC CZ    C2'  P1  O2     0.0000  000.00  180.00   000.00   0.0000
!IC O2    C2'  *P1 O3     0.0000  000.00 -115.82   000.00   0.0000
!IC O2    C2'  *P1 O4     0.0000  000.00  115.90   000.00   0.0000
!IC H2    O2   P1  C2'    0.0000  000.00  180.00   000.00   0.0000
!IC CD1   CE1  CZ  C2'    0.0000  000.00  180.00   000.00   0.0000
!IC HD1   CD1  CG  CD2    0.0000  000.00  180.00   000.00   0.0000
!IC CG    CD1  CE1 CZ     0.0000  000.00    0.00   000.00   0.0000
!IC HG    CG   CD1 CE1    0.0000  000.00  180.00   000.00   0.0000
!IC CD2   CG   CD1 CE1    0.0000  000.00    0.00   000.00   0.0000
!IC HD2   CD2  CG  HG     0.0000  000.00    0.00   000.00   0.0000
!IC CE2   CD2  CG  CD1    0.0000  000.00    0.00   000.00   0.0000
!IC F     C2'  P1  O3     0.0000  000.00   180.00   000.00   0.0000
!IC H2'   C2'  P1  O3     0.0000  000.00    0.00   000.00   0.0000
!IC HE1   CE1  CD1 HD1    0.0000  000.00    0.00   000.00   0.0000
!IC HE2   CE2  CD2 HD2    0.0000  000.00    0.00   000.00   0.0000


RESI BDFP      -1.00   ! Benz.difluor.phosphate
GROUP
ATOM CG   CA   -0.115  !        HD1  HE1
ATOM HG   HP    0.115  !         |    |
GROUP                           CD1--CE1    F1       O2-H2
ATOM CD1  CA   -0.115  !       //      \\    \      /
ATOM HD1  HP    0.115  !  HG--CG        CZ---CF---P1  (-)
GROUP                          \   __  /     /   //\\
ATOM CD2  CA   -0.115  !        CD2--CE2    F2  O4  O3
ATOM HD2  HP    0.115  !         |    |
GROUP                           HD2  HE2
ATOM CE1 CA    -0.21
ATOM HE1 HP     0.24
ATOM CE2 CA    -0.21
ATOM HE2 HP     0.24
ATOM CZ  CA    -0.40
ATOM CF  CF2    0.21
ATOM F1  F2    -0.17
ATOM F2  F2    -0.17
ATOM P1  P      1.43   ! NA ATOM TYPE
ATOM O2  ON4   -0.73   ! NA ATOM TYPE
ATOM H2  HN4    0.37   ! NA ATOM TYPE
ATOM O3  ON3   -0.80   ! NA ATOM TYPE
ATOM O4  ON3   -0.80

BOND CG   CD1   CG   CD2   CD1  CE1  CD2  CE2
BOND CE1  CZ    CE2  CZ    CZ   CF
BOND CG   HG    CD1  HD1   CD2  HD2  CE1  HE1  CE2  HE2
BOND CF   F1    CF   F2    CF   P1   P1   O2   P1   O3
BOND P1   O4    O2   H2
! IC table
IC CD2  CG   CD1  CE1    1.3750  120.00    0.00  120.00   1.3750
IC CD1  CG   CD2  CE2    1.3750  120.00    0.00  120.00   1.3750
IC CG   CD1  CE1  CZ     1.3750  120.00    0.00  120.00   1.3750
IC CE2  CE1  *CZ  CF     1.3750  120.00  180.00  120.00   1.4500
IC CD1  CD2  *CG  HG     1.3750  120.00  180.00  120.00   1.0800
IC CE1  CG   *CD1 HD1    1.3750  120.00  180.00  120.00   1.0800
IC CE2  CG   *CD2 HD2    1.3750  120.00  180.00  120.00   1.0800
IC CZ   CD1  *CE1 HE1    1.3750  120.00  180.00  120.00   1.0800
IC CZ   CD2  *CE2 HE2    1.3750  120.00  180.00  120.00   1.0800
IC CE1  CZ   CF   P1     1.3750  120.00  270.00  115.00   1.8800
IC P1   CZ   *CF  F1     1.8800  115.00  120.00  118.00   1.3530
IC F1   CZ   *CF  F2     1.3530  118.00 -120.00  118.00   1.3530
IC CZ   CF   P1   O2     1.4500  115.00  180.00   86.00   1.5800
IC O2   CF   *P1  O3     1.5800   86.00  120.00   95.00   1.4800
IC O2   CF   *P1  O4     1.5800   86.00 -120.00   95.00   1.4800
IC CF   P1   O2   H2     1.8800   86.00  180.00  115.00   0.9600

RESI BDFD -2.00  ! Benz.difluor.phosphate dianionic, chris
GROUP
ATOM CG   CA   -0.115  !        HD1  HE1
ATOM HG   HP    0.115  !         |    |
GROUP                           CD1--CE1    F1      O2 
ATOM CD1  CA   -0.115  !       //      \\    \     /
ATOM HD1  HP    0.115  !  HG--CG        CZ---CF---P1    (-2)
GROUP                          \   __  /     /   //\\
ATOM CD2  CA   -0.115  !        CD2--CE2    F2  O4  O3
ATOM HD2  HP    0.115  !         |    |
GROUP                           HD2  HE2
ATOM CE1 CA    -0.24
ATOM HE1 HP     0.26
ATOM CE2 CA    -0.24
ATOM HE2 HP     0.26 
ATOM CZ  CA    -0.36
ATOM CF  CF2    0.24
ATOM F1  F2    -0.28
ATOM F2  F2    -0.28
ATOM P1  P      2.00   ! NA ATOM TYPE
ATOM O2  ON3   -1.12   ! NA ATOM TYPE
ATOM O3  ON3   -1.12   ! NA ATOM TYPE
ATOM O4  ON3   -1.12   ! NA ATOM TYPE

BOND CG   CD1   CG   CD2   CD1  CE1  CD2  CE2
BOND CE1  CZ    CE2  CZ    CZ   CF
BOND CG   HG    CD1  HD1   CD2  HD2  CE1  HE1  CE2  HE2
BOND CF   F1    CF   F2    CF   P1   P1   O2   P1   O3
BOND P1   O4    

! IC table
IC CD2  CG   CD1  CE1    1.3750  120.00    0.00  120.00   1.3750
IC CD1  CG   CD2  CE2    1.3750  120.00    0.00  120.00   1.3750
IC CG   CD1  CE1  CZ     1.3750  120.00    0.00  120.00   1.3750
IC CE2  CE1  *CZ  CF     1.3750  120.00  180.00  120.00   1.4500
IC CD1  CD2  *CG  HG     1.3750  120.00  180.00  120.00   1.0800
IC CE1  CG   *CD1 HD1    1.3750  120.00  180.00  120.00   1.0800
IC CE2  CG   *CD2 HD2    1.3750  120.00  180.00  120.00   1.0800
IC CZ   CD1  *CE1 HE1    1.3750  120.00  180.00  120.00   1.0800
IC CZ   CD2  *CE2 HE2    1.3750  120.00  180.00  120.00   1.0800
IC CE1  CZ   CF   P1     1.3750  120.00   90.00  115.00   1.8800
IC P1   CZ   *CF  F1     1.8800  115.00  120.00  118.00   1.3530
IC F1   CZ   *CF  F2     1.3530  118.00 -120.00  118.00   1.3530
IC CZ   CF   P1   O2     1.4500  115.00  180.00   95.00   1.4800
IC O2   CF   *P1  O3     1.4800   95.00  120.00   95.00   1.4800
IC O2   CF   *P1  O4     1.4800   95.00 -120.00   95.00   1.4800

PRES SP1        -1.00  ! convert serine to monoanionic phosphoserine
                       ! use in a patch statement as follows
! patch to convert serine to phosphoserine
!PATCH SP1 segid resnum SETUP WARN
!
DELE ATOM 1HG1
GROUP
ATOM CB   CT2    -0.08  !
ATOM HB1  HA2     0.09  !
ATOM HB2  HA2     0.09  !
ATOM OG   ON2    -0.62  !maintain NA atom type
ATOM P    P       1.50
ATOM O1P  ON3    -0.82
ATOM O2P  ON3    -0.82
ATOM OT   ON4    -0.68
ATOM HT   HN4     0.34
BOND OG   P    P   OT   OT  HT
BOND P    O1P  P   O2P
BILD CA    CB   OG  P      0.0000  000.00  180.00   000.00   0.0000
BILD CB    OG   P   OT     0.0000  000.00  180.00   000.00   0.0000
BILD OG    P    OT  HT     0.0000  000.00  180.00   000.00   0.0000
BILD OG    OT   *P  O1P    0.0000  000.00 -120.00   000.00   0.0000
BILD OG    OT   *P  O2P    0.0000  000.00  120.00   000.00   0.0000

PRES SP2         -2.00  ! convert serine to dianionic phosphoserine
                        ! use in a patch statement
DELE ATOM 1HG1
GROUP
ATOM CB   CT2    -0.18  !
ATOM HB1  HA2     0.09  !
ATOM HB2  HA2     0.09  !
ATOM OG   ON2    -0.40  !maintain NA atom type
ATOM P    P       1.10
ATOM O1P  ON3    -0.90
ATOM O2P  ON3    -0.90
ATOM OT   ON3    -0.90
BOND OG   P    P   OT  
BOND P    O1P  P   O2P
BILD CA    CB   OG  P      0.0000  000.00  180.00   000.00   0.0000
BILD CB    OG   P   OT     0.0000  000.00  180.00   000.00   0.0000
BILD OG    OT   *P  O1P    0.0000  000.00 -120.00   000.00   0.0000
BILD OG    OT   *P  O2P    0.0000  000.00  120.00   000.00   0.0000

PRES THP1       -1.00  ! convert threonine to monoanionic phosphothreonine
                       ! use in a patch statement
DELE ATOM 1HG1
GROUP
ATOM CB   CT1     0.01  !
ATOM HB   HA1     0.09  !
ATOM OG1  ON2    -0.62  !maintain NA atom type
ATOM P    P       1.50
ATOM O1P  ON3    -0.82
ATOM O2P  ON3    -0.82
ATOM OT   ON4    -0.68
ATOM HT   HN4     0.34
BOND OG1  P    P   OT   OT  HT
BOND P    O1P  P   O2P
BILD CA    CB   OG1 P      0.0000  000.00  180.00   000.00   0.0000
BILD CB    OG1  P   OT     0.0000  000.00  180.00   000.00   0.0000
BILD OG1   P    OT  HT     0.0000  000.00  180.00   000.00   0.0000
BILD OG1   OT   *P  O1P    0.0000  000.00 -120.00   000.00   0.0000
BILD OG1   OT   *P  O2P    0.0000  000.00  120.00   000.00   0.0000

PRES THP2        -2.00  ! convert threonine to dianionic phosphothreonine
                        ! use in a patch statement
DELE ATOM 1HG1
GROUP
ATOM CB   CT1    -0.09  !
ATOM HB   HA1     0.09  !
ATOM OG1  ON2    -0.40  !maintain NA atom type
ATOM P    P       1.10
ATOM O1P  ON3    -0.90
ATOM O2P  ON3    -0.90
ATOM OT   ON3    -0.90
BOND OG1  P    P   OT  
BOND P    O1P  P   O2P
BILD CA    CB   OG1 P      0.0000  000.00  180.00   000.00   0.0000
BILD CB    OG1  P   OT     0.0000  000.00  180.00   000.00   0.0000
BILD OG1   OT   *P  O1P    0.0000  000.00 -120.00   000.00   0.0000
BILD OG1   OT   *P  O2P    0.0000  000.00  120.00   000.00   0.0000

RESI EP_2        -2.00   ! Ethylphosphate, dianionic 
!test CT3-CT2-ON2-P dihedral without complications from phosphate proton
GROUP                    !                 H21
ATOM P1   P       1.100  !                  |
ATOM O1   ON2    -0.400  !            H23--C2--H22
ATOM O2   ON3    -0.900  !                  |        
ATOM O3   ON3    -0.900  !            H11--C1--H12
ATOM O4   ON3    -0.900  !                  | 
GROUP                    !                 O1
ATOM C1   CN8    -0.180  !                  |
ATOM H11  HN8     0.090  !        (-)  O4==P1==O3  (-)
ATOM H12  HN8     0.090  !                 ||
GROUP                    !                 O2
ATOM C2   CN9    -0.270  !
ATOM H21  HN9     0.090  !
ATOM H22  HN9     0.090  !
ATOM H23  HN9     0.090  !

BOND P1   O1     P1   O2    P1   O3    P1   O4    O1   C1    
BOND C1   H11    C1   H12   C1   C2
BOND C2   H21    C2   H22   C2   H23  
!
IC C1  O1  P1    O2     0.0000    0.00  180.00    0.00   0.0000
IC O2  O1  *P1   O3     0.0000    0.00  120.00    0.00   0.0000
IC O2  O1  *P1   O4     0.0000    0.00 -120.00    0.00   0.0000
IC O2  P1  O1    C1     0.0000    0.00  180.00    0.00   0.0000
IC P1  O1  C1    C2     0.0000    0.00  180.00    0.00   0.0000
IC C2  O1  *C1   H11    0.0000    0.00  120.00    0.00   0.0000
IC H11 O1  *C1   H12    0.0000    0.00 -120.00    0.00   0.0000
IC O1  C1  C2    H21    0.0000    0.00  180.00    0.00   0.0000
IC H21 C1  *C2   H22    0.0000    0.00  120.00    0.00   0.0000
IC H21 C1  *C2   H23    0.0000    0.00 -120.00    0.00   0.0000

RESI IP_2        -2.00   ! isopropylphosphate, dianionic 
!test CT3-CT1-ON2-P dihedral without complications from phosphate proton
GROUP                    !                 H21
ATOM P1   P       1.100  !                  |
ATOM O1   ON2    -0.400  !            H23--C2--H22  H31
ATOM O2   ON3    -0.900  !                  |      /    
ATOM O3   ON3    -0.900  !            H11--C1----C3--H32
ATOM O4   ON3    -0.900  !                  |      \
GROUP                    !                 O1       H33
ATOM C1   CN7    -0.090  !                  |
ATOM H11  HN7     0.090  !        (-)  O4==P1==O3  (-)
!                                          ||
GROUP                    !                 O2
ATOM C2   CN9    -0.270  !
ATOM H21  HN9     0.090  !
ATOM H22  HN9     0.090  !
ATOM H23  HN9     0.090  !
GROUP                    !
ATOM C3   CN9    -0.270  !
ATOM H31  HN9     0.090  !
ATOM H32  HN9     0.090  !
ATOM H33  HN9     0.090  !

BOND P1   O1     P1   O2    P1   O3    P1   O4    O1   C1    
BOND C1   H11    C1   C2    C1   C3
BOND C2   H21    C2   H22   C2   H23  
BOND C3   H31    C3   H32   C3   H33  
!
IC C1  O1  P1    O2     0.0000    0.00   60.00    0.00   0.0000
IC O2  O1  *P1   O3     0.0000    0.00  120.00    0.00   0.0000
IC O2  O1  *P1   O4     0.0000    0.00 -120.00    0.00   0.0000
IC O2  P1  O1    C1     0.0000    0.00   60.00    0.00   0.0000
IC P1  O1  C1    C2     0.0000    0.00  220.00    0.00   0.0000
IC C2  O1  *C1   C3     0.0000    0.00 -120.00    0.00   0.0000
IC C3  O1  *C1   H11    0.0000    0.00 -120.00    0.00   0.0000
IC O1  C1  C2    H21    0.0000    0.00  -60.00    0.00   0.0000
IC H21 C1  *C2   H22    0.0000    0.00  120.00    0.00   0.0000
IC H21 C1  *C2   H23    0.0000    0.00 -120.00    0.00   0.0000
IC O1  C1  C3    H31    0.0000    0.00  180.00    0.00   0.0000
IC H31 C1  *C3   H32    0.0000    0.00  120.00    0.00   0.0000
IC H31 C1  *C3   H33    0.0000    0.00 -120.00    0.00   0.0000
 
PRES SAHC   0.00        ! Patch for ade to get S-adenosyl-homocysteine
                        ! ade has to be generated prior to application of
                        ! this patch in a separate patch command
DELETE ATOM P
DELETE ATOM O1P
DELETE ATOM O2P
DELETE ATOM O5'

GROUP   
ATOM N    NH3    -0.30  ! 
ATOM HT1  HC      0.33  !    (2)    HT1
ATOM HT2  HC      0.33  !     |    /
ATOM HT3  HC      0.33  !(1)--CA--N--HT2 (+)
ATOM CA   CT1     0.21  !     |    \
ATOM HA   HB1     0.10  !     HA    HT3
GROUP                   !
ATOM CB   CT2    -0.18  !
ATOM HB1  HA2     0.09  !              
ATOM HB2  HA2     0.09  !           HB1 HG1     H5'  H4'  O4'   Adenine
GROUP                   !            |   |       |     \ /  \  /
ATOM CG   CT2    -0.14  !       (1)--CB--CG--SD--C5'----C4'  C1'-H1'
ATOM HG1  HA2     0.09  !            |   |       |      |    |
ATOM HG2  HA2     0.09  !          HB2  HG2    H5'' H3'-C3'--C2'-H21'
ATOM SD   S      -0.09  !                               |    | 
ATOM C5'  CN8B   -0.13  !                          H3T--O3'  O2'-H2'
ATOM H5'  HN8     0.09  !
ATOM H5'' HN8     0.09  !
GROUP   
ATOM C    CC      0.34  !      OT2(-)
ATOM OT1  OC     -0.67  !     /
ATOM OT2  OC     -0.67  !(2)-C
                        !    \\
                        !     OT1
GROUP
ATOM  C3'  CN7     0.14
ATOM  H3'  HN7     0.09
ATOM  O3'  ON5    -0.66
ATOM  H3T  HN5     0.43

DOUB C   OT1
BOND N   CA   O3' H3T
BOND CB  CA   CG  CB   SD  CG   C5' SD  C  CA
BOND CA  HA   CB  HB1  CB  HB2  CG  HG1 CG HG2   
BOND HT1 N    HT2 N    HT3 N    OT2 C
IMPR OT1 CA OT2 C

!DONOR HT1 N
!DONOR HT2 N
!DONOR HT3 N
!ACCEPTOR OT1 C
!ACCEPTOR OT2 C

IC N     CA    CB    CG     1.4863  111.52  -68.05  114.80   1.5438
IC CA    CB    CG    SD     1.5495  114.80 -169.85  111.97   1.8249
IC HT1   CA    *N    HT2    1.0633   98.00  113.14  109.99   1.0338
IC HT1   CA    *N    HT3    1.0633   98.00 -117.28  113.48   1.0305
IC HT1   N     CA    CB     1.0633   98.00 -136.27  111.52   1.5495
IC CB    N     *CA   C      1.5495  111.52  123.39  106.34   1.5395
IC CB    N     *CA   HA     1.5495  111.52 -122.64  109.49   1.0806
IC CG    CA    *CB   HB1    1.5438  114.80  125.78  110.22   1.1112
IC CG    CA    *CB   HB2    1.5438  114.80 -119.31  106.97   1.1179
IC SD    CB    *CG   HG1    1.8249  111.97  120.25  107.22   1.1112
IC SD    CB    *CG   HG2    1.8249  111.97 -122.78  110.68   1.1101
IC CB    CG    SD    C5'    1.5438  111.97  149.65  104.32   1.8303
IC CG    SD    C5'   C4'    1.8249  104.32  -59.34  117.91   1.5403
IC C4'   SD    *C5'  H5'    1.5403  117.91  122.31  108.22   1.1127
IC C4'   SD    *C5'  H5''   1.5403  117.91 -122.71  108.62   1.1118
IC N     CA    C     OT1    1.4863  106.34 -166.34  117.88   1.2492
IC OT1   CA    *C    OT2    1.2492  117.88 -178.37  117.42   1.2654
IC SD    C5'   C4'   O4'    1.8303  117.91  169.12  108.69   1.4591
IC O4'   C5'   *C4'  C3'    1.4591  108.69  118.83  122.55   1.5499
IC O4'   C5'   *C4'  H4'    1.4591  108.69 -116.07  109.38   1.1099
IC C5'   C4'   O4'   C1'    1.5403  108.69  133.30  108.22   1.4240
IC C4'   O4'   C1'   N9     1.4591  108.22 -159.13  111.15   1.4614
IC N9    O4'   *C1'  C2'    1.4614  111.15  124.24  102.39   1.5135
IC N9    O4'   *C1'  H1'    1.4614  111.15 -119.53  107.46   1.1156
IC C4    C1'   *N9   C8     1.3837  126.86  175.00  127.05   1.3697
IC C1'   N9    C4    C5     1.4614  126.86  176.84  105.37   1.3831
IC C5    N9    *C4   N3     1.3831  105.37  179.25  128.02   1.3472
IC N9    C4    C5    C6     1.3837  105.37  179.94  116.97   1.4115
IC C6    C4    *C5   N7     1.4115  116.97  179.52  110.80   1.3914
IC N7    N9    *C8   H8     1.3073  113.91 -179.74  121.60   1.0918
IC C4    C5    C6    N1     1.3831  116.97   -0.21  118.01   1.3524
IC N1    C5    *C6   N6     1.3524  118.01 -179.35  123.62   1.3438
IC N3    N1    *C2   H2     1.3403  129.44 -179.97  115.20   1.0945
IC C5    C6    N6    H61    1.4115  123.62  179.97  117.15   0.9949
IC C3'   C1'   *C2'  O2'    1.5132   95.49  115.41  113.17   1.4151
IC C3'   C1'   *C2'  H2''   1.5132   95.49 -116.10  112.79   1.1120
IC C1'   C2'   O2'   H2'    1.5135  113.17  177.31  109.89   0.9633
IC C4'   C3'   O3'   H3T    1.5499  116.35  167.44  110.25   0.9629

PRES SAM   1.00        ! Patch for ade to get S-adenosyl-methionine
                        ! ade has to be generated prior to application of
                        ! this patch in a separate patch command
DELETE ATOM P
DELETE ATOM O1P
DELETE ATOM O2P
DELETE ATOM O5'

GROUP   
ATOM N    NH3    -0.30  ! 
ATOM HT1  HC      0.33  !    (2)    HT1
ATOM HT2  HC      0.33  !     |    /
ATOM HT3  HC      0.33  !(1)--CA--N--HT2 (+)
ATOM CA   CT1     0.21  !     |    \
ATOM HA   HB1     0.10  !     HA    HT3
GROUP                   !                      HGP2
ATOM CB   CT2    -0.18  !                 HGP1 | HGP3
ATOM HB1  HA2     0.09  !                    \ | /  
ATOM HB2  HA2     0.09  !           HB1 HG1   CGP  H5'  H4'  O4'   Adenine
GROUP                   !            |   |    |   |      \ /  \  /
ATOM CG   CT2     0.03  !       (1)--CB--CG--SDP--C5'----C4'  C1'-H1'
ATOM HG1  HA2     0.09  !            |   |        |       |    |
ATOM HG2  HA2     0.09  !          HB2  HG2      H5'' H3'-C3'--C2'-H21'
ATOM SDP  SP      0.36  !                                 |    | 
ATOM C5'  CN8B    0.03  !                             H3T--O3'  O2'-H2'
ATOM H5'  HN8     0.09  !
ATOM H5'' HN8     0.09  !
ATOM CGP  CT3    -0.05
ATOM HGP1 HA3     0.09
ATOM HGP2 HA3     0.09
ATOM HGP3 HA3     0.09
GROUP   
ATOM C    CC      0.34  !      OT2(-)
ATOM OT1  OC     -0.67  !     /
ATOM OT2  OC     -0.67  !(2)-C
                        !    \\
                        !     OT1
GROUP
ATOM  C3'  CN7     0.14
ATOM  H3'  HN7     0.09
ATOM  O3'  ON5    -0.66
ATOM  H3T  HN5     0.43

DOUB C   OT1
BOND N   CA   O3' H3T
BOND CB  CA   CG  CB   SDP  CG   C5' SDP  C  CA
BOND SDP CGP  CGP HGP1 CGP  HGP2 CGP HGP3
BOND CA  HA   CB  HB1  CB   HB2  CG  HG1  CG HG2   
BOND HT1 N    HT2 N    HT3  N    OT2 C
IMPR OT1 CA OT2 C

IC C5'   C4'   C3'   O3'    1.5234  115.91   79.93  110.37   1.4304
IC O4'   C3'   *C4'  C5'    1.4346  102.61 -120.58  115.91   1.5234
IC C2'   C4'   *C3'  O3'    1.5424  104.09 -125.57  110.37   1.4304
IC C4'   C3'   C2'   C1'    1.5226  104.09   14.37  102.90   1.5288
IC C3'   C2'   C1'   N9     1.5424  102.90  133.87  112.82   1.4650
IC O4'   C1'   N9    C4     1.4153  111.80 -107.70  125.37   1.3732
IC C1'   C4    *N9   C8     1.4650  125.37 -179.62  105.88   1.3752
IC C4    N9    C8    N7     1.3732  105.88   -0.81  113.71   1.3064
IC C8    N9    C4    C5     1.3752  105.88    0.94  105.77   1.3832
IC C8    N7    C5    C6     1.3064  104.03 -179.04  132.57   1.4111
IC N7    C5    C6    N1     1.3896  132.57  179.89  117.63   1.3541
IC C5    C6    N1    C2     1.4111  117.63   -0.28  118.64   1.3350
IC N9    C5    *C4   N3     1.3732  105.77 -179.43  127.11   1.3405
IC C5    N1    *C6   N6     1.4111  117.63  179.31  118.77   1.3451
IC N1    C6    N6    H61    1.3541  118.77 -176.12  121.71   0.9960
IC H61   C6    *N6   H62    0.9960  121.71  174.12  117.26   0.9963
IC C5    N1    *C6   N6     1.4111  117.63  179.31  118.77   1.3451
IC N1    C6    N6    H61    1.3541  118.77 -176.12  121.71   0.9960
IC H61   C6    *N6   H62    0.9960  121.71  174.12  117.26   0.9963
IC N9    N7    *C8   H8     1.3752  113.71  179.99  124.30   1.0920
IC N1    N3    *C2   H2     1.3350  129.24 -179.89  115.49   1.0944
IC C1'   C3'   *C2'  O2'    1.5288  102.90 -120.08  112.64   1.4131
IC H2'   O2'   C2'   C3'    0.9653  110.72   44.95  112.64   1.5424
IC O4'   C2'   *C1'  H1'    1.4153  107.09 -114.14  109.33   1.1164
IC C1'   C3'   *C2'  H2''   1.5288  102.90  119.13  108.86   1.1116
IC C2'   C4'   *C3'  H3'    1.5424  104.09  114.80  107.09   1.1125
IC C3'   O4'   *C4'  H4'    1.5226  102.61 -113.93  106.25   1.1143
IC HT1   CA    *N    HT2    1.0601   99.87 -113.55  111.45   1.0368
IC HT1   CA    *N    HT3    1.0601   99.87  117.42  113.82   1.0324
IC HT1   N     CA    CB     1.0601   99.87 -104.71  109.96   1.5670
IC CB    N     *CA   C      1.5670  109.96  118.39  106.87   1.5345
IC CB    N     *CA   HA     1.5670  109.96 -124.81  109.65   1.0831
IC N     CA    CB    CG     1.4972  109.96  169.87  116.31   1.5650
IC CG    CA    *CB   HB1    1.5650  116.31 -123.65  109.54   1.1114
IC CG    CA    *CB   HB2    1.5650  116.31  120.05  107.16   1.1129
IC CA    CB    CG    SDP    1.5670  116.31  -86.15  117.87   1.8507
IC SDP   CB    *CG   HG1    1.8507  117.87 -122.43  107.08   1.1125
IC SDP   CB    *CG   HG2    1.8507  117.87  123.34  107.23   1.1142
IC CB    CG    SDP   C5'    1.5650  117.87 -174.35   99.89   1.8255
IC C5'   CG    *SDP  CGP    1.8255   99.89  102.18   99.84   1.8185
IC CG    SDP   C5'   C4'    1.8507   99.89  -93.23  113.36   1.5234
IC C4'   SDP   *C5'  H5'    1.5234  113.36 -120.73  109.93   1.1118
IC C4'   SDP   *C5'  H5''   1.5234  113.36  122.28  109.47   1.1127
IC CG    SDP   CGP   HGP1   1.8507   99.84   71.44  110.85   1.1114
IC HGP1  SDP   *CGP  HGP2   1.1114  110.85 -120.86  111.89   1.1101
IC HGP1  SDP   *CGP  HGP3   1.1114  110.85  118.89  110.59   1.1120
IC N     CA    C     OT1    1.4972  106.87  -17.54  117.69   1.2603
IC OT1   CA    *C    OT2    1.2603  117.69 -177.96  117.51   1.2519
IC SDP   C5'   C4'   O4'    1.8255  113.36  153.27  110.56   1.4346
IC O4'   C5'   *C4'  C3'    1.4346  110.56  116.19  115.91   1.5226
IC O4'   C5'   *C4'  H4'    1.4346  110.56 -118.35  112.11   1.1143
IC C5'   C4'   O4'   C1'    1.5234  110.56  166.29  106.58   1.4153
IC C4'   O4'   C1'   N9     1.4346  106.58 -157.41  111.80   1.4650
IC N9    O4'   *C1'  C2'    1.4650  111.80  124.06  107.09   1.5288
IC N9    O4'   *C1'  H1'    1.4650  111.80 -119.42  105.76   1.1164
IC O4'   C1'   N9    C4     1.4153  111.80 -107.70  125.37   1.3732
IC C4    C1'   *N9   C8     1.3732  125.37  179.53  128.76   1.3752
IC C1'   N9    C4    C5     1.4650  125.37 -179.45  105.77   1.3832
IC C5    N9    *C4   N3     1.3832  105.77  179.43  127.12   1.3405
IC N9    C4    C5    C6     1.3732  105.77  178.67  116.82   1.4111
IC C6    C4    *C5   N7     1.4111  116.82 -179.47  110.61   1.3896
IC N7    N9    *C8   H8     1.3064  113.71 -179.99  121.99   1.0920
IC C4    C5    C6    N1     1.3832  116.82    0.56  117.63   1.3541
IC N1    C5    *C6   N6     1.3541  117.63 -179.27  123.61   1.3451
IC C5    C6    N1    C2     1.4111  117.63   -0.28  118.64   1.3350
IC N3    N1    *C2   H2     1.3387  129.24  179.89  115.26   1.0944
IC C5    C6    N6    H61    1.4111  123.61    3.15  121.71   0.9960
IC H61   C6    *N6   H62    0.9960  121.71  174.12  117.26   0.9963
IC C3'   C1'   *C2'  O2'    1.5424  102.90  120.94  111.41   1.4131
IC C3'   C1'   *C2'  H2''   1.5424  102.90 -116.83  112.14   1.1116
IC C1'   C2'   O2'   H2'    1.5288  111.41  -70.10  110.72   0.9653
IC C2'   C4'   *C3'  O3'    1.5424  104.09 -125.57  110.37   1.4304
IC C2'   C4'   *C3'  H3'    1.5424  104.09  114.80  107.09   1.1125
IC C4'   C3'   O3'   H3T    1.5226  110.37  165.88  110.05   0.9672


end

read para card flex append
* additional parameters for phosphorylated amino acids
*

ATOMS
MASS  -1  ON2B      15.99940 ! Nucleic acid phosphate ester oxygen (pres tp1/tp2, toppar_tyr_ser_thr_phosphate.str)
MASS  -1  SP        32.06000 ! positive Sulphur, S-adenosylmethionine (SAM)

BONDS
!
!V(bond) = Kb(b - b0)**2
!
!Kb: kcal/mole/A**2
!b0: A
!
!atom type Kb          b0
CA   ON2b  340.0       1.38    !phenol phosphate, 6/94, adm jr.
ON2b P     270.0       1.61    !phenol phosphate, 6/94, adm jr.
CT2  P     270.0       1.890   !Benz.Meth.Phosphate, Sasha
CF2 CA     198.0       1.450   !Benz.Difl.Phosphate
CF2 P      270.0       1.880   !Benz.Difl.Phosphate
!terms for serine/threonine phosphate
CT1  ON2   310.0       1.433  !from CN7  ON2
CT2  ON2   320.0       1.44   !from CN8B ON2
!CN7  CN9   222.5       1.516  !from CN7 CN8
!sahc
CN8B S      240.000     1.8160 ! sahc
!sam
CN8B SP     198.000     1.8160
CT2  SP     198.000     1.8160
CT3  SP     240.000     1.8160

! C1'-ND1 in imidazole model compound
CN7B NR1    220.000     1.4620  ! From crystal nucleosides A/G (NF)
 
ANGLES
!
!V(angle) = Ktheta(Theta - Theta0)**2
!
!V(Urey-Bradley) = Kub(S - S0)**2
!
!Ktheta: kcal/mole/rad**2
!Theta0: degrees
!Kub: kcal/mole/A**2 (Urey-Bradley)
!S0: A
!
!atom types     Ktheta    Theta0   Kub     S0
!
CA   CA   ON2b  75.0     120.0  !phenol phosphate, 6/94, adm jr.
CA   ON2b P     90.0     120.0  20.   2.30 !phenol phosphate, 6/94, adm jr.
ON4  P    ON2b  48.1     108.0  !phenol phosphate, 6/94, adm jr.
ON3  P    ON2b  98.9     103.0  !phenol phosphate, 6/94, adm jr.
! Benz.Meth.Phos, Sasha, Chris, adm jr.
HA2  CT2  P     90.0    110.00    5.40  1.802 !
CA   CT2  P     90.0    111.0     20.0  2.30  !
CT2  P    ON4   90.1     94.0                 !
CT2  P    ON3   98.9    103.0                 !
! Benz.Difl.Phos
CA   CA   CF2  100.0    120.00                !
CA   CF2  F2    50.0    115.00   30.0   2.357 !
CA   CF2  P     90.0    117.0    20.0   2.30  !
F2   CF2  P     50.0    122.00   30.0   2.357 !
CF2  P    ON4   90.1     90.0                 !
CF2  P    ON3   98.9     94.0                 !
!terms for serine/threonine phosphates
CT1  CT1  ON2     115.0    109.7  !Ser-Phos, from CN7  CN7  ON2
CT3  CT1  ON2     115.0    109.7  !Ser-Phos, from CN8  CN7  ON2
CT1  CT2  ON2      70.0    108.4  !Ser-Phos, from CN7  CN8B ON2
CT3  CT2  ON2      70.0    108.4  !Thr-Phos, from CN7  CN8B ON2
CN9  CN8  ON2      70.0    108.4  !Thr-Phos, from CN7  CN8B ON2
CT1  ON2  P        20.0    120.0   35.00   2.33 ! from CN7 ON2 P
CT2  ON2  P        20.0    120.0   35.00   2.33 ! from CN8B ON2 P
HA1  CT1  ON2      60.0    109.5  ! from HN7  CN7  ON2
HA2  CT2  ON2      60.0    109.5  ! from HN8  CN8B ON2
CN9  CN7  CN9      58.35   113.60  11.16   2.561 !alkane, from CN8  CN7  CN8    
ON2  CN7  CN9     115.0    109.7  ! from CN7  CN8  ON2
!CN7  CN9  HN9      34.53   110.10  22.53   2.179 !alkane, from HN8  CN8  CN7
!CN9  CN7  HN7      34.53   110.10  22.53   2.179 !alkane, from HN8  CN8  CN7
!sahc
S    CN8B CN7     58.000   114.5000
CN8B S    CT2     34.000    95.0000
S    CN8B HN8     46.100   111.3000
!sam
SP   CT2   HA2    46.100   111.3000
SP   CT2   CT2    58.000   114.5000
CT2  SP    CT3    34.000    95.0000
CT2  SP    CN8B   34.000    95.0000
SP   CT3   HA3    46.100   111.3000
CT3  SP    CN8B   34.000    95.0000
SP   CN8B  CN7    58.000   114.5000
SP   CN8B  HN8    46.100   111.3000
!-- For imidazole, from imidazole alone:
!-- and for link between sugar and imidazole
ON6  CN7B NR1     140.0    108.00  ! k guessed, theta from ribo./desox. xtal (NF)
ON6B CN7B NR1     140.0    108.00  ! RNUS
CN8  CN7B NR1     140.0    113.70  ! k guessed, theta from ribo./desox. xtal (NF)
CN7B CN7B NR1     140.0    113.70  ! RNUS
CN7B NR1  CPH2    130.0    127.00  ! k guessed, theta from A/G xtal (NF)
CN7B NR1  CPH1    130.0    126.00  ! k guessed, theta from A/G xtal (NF)
HN7  CN7B NR1      30.0    106.3  ! k guessed, theta from ai (NF)
!CPH2 NR1  CPH1    130.0    107.0000 ! From imidazole (NF). Nonstandard; modified for 360 deg. condition. Generates "Error: Repeated ANGLE".

DIHEDRALS
!
!V(dihedral) = Kchi(1 + cos(n(chi) - delta))
!
!Kchi: kcal/mole
!n: multiplicity
!delta: degrees
!
!atom types             Kchi    n   delta
!
CA   CA   CA   ON2b      3.10    2   180.0  !phenol phosphate, 6/94, adm jr.
HP   CA   CA   ON2b      4.20    2   180.0  !phenol phosphate, 6/94, adm jr.
CA   CA   ON2b P         1.40    2   180.0  !phenol phosphate, 6/94, adm jr.
CA   CA   ON2b P         0.20    3   180.0  !phenol phosphate, 6/94, adm jr.
CA   ON2b P    ON4       0.95    2     0.0  !phenol phosphate, 6/94, adm jr.
CA   ON2b P    ON4       0.50    3     0.0  !phenol phosphate, 6/94, adm jr.
CA   ON2b P    ON3       0.10    3     0.0  !phenol phosphate, 6/94, adm jr.
! Phenolphosphate, 10/02 fix, adm jr.
ON2B P    ON4  HN4       1.60    1  180.0  !
ON2B P    ON4  HN4       0.90    2    0.0  !
! Benz.Meth.Phosphate, Sasha, Chris, adm jr.
CA   CA   CT2  P         0.20    2  180.0  !
CA   CT2  P    ON4       0.50    2    0.0  !
CA   CT2  P    ON4       1.65    1  180.0  !
HA2  CT2  P    ON4       0.10    3    0.0  !
CA   CT2  P    ON3       0.05    3    0.0  !
HA2  CT2  P    ON3       0.10    3    0.0  !
CT2  P    ON4  HN4       0.60    1  180.0  !
CT2  P    ON4  HN4       1.10    2    0.0  !
! Benz.Difl.Phosphate
CA   CA   CA   CF2       3.10    2  180.0  !
HP   CA   CA   CF2       4.20    2  180.0  !
CA   CA   CF2  F2        0.40    3    0.0  !
CA   CA   CF2  F2        0.30    2    0.0  !
CA   CA   CF2  P         0.15    2  180.0  !
CA   CF2  P    ON4       0.10    2    0.0  !
CA   CF2  P    ON4       0.40    3    0.0  !
F2   CF2  P    ON4       0.10    3    0.0  !
CA   CF2  P    ON3       0.00    3    0.0  !
F2   CF2  P    ON3       0.00    3    0.0  !
CF2  P    ON4  HN4       0.20    1  180.0  ! 10/02 fix, adm jr.
CF2  P    ON4  HN4       1.60    2    0.0  ! 10/02 fix, adm jr.

!terms for serine/threonine phosphates
CT1  CT1  ON2  P     0.40    1   180.0 !phosphothreonine, from dianionic isopropylphosphate
CT1  CT1  ON2  P     0.30    2     0.0 !
CT1  CT1  ON2  P     0.10    3     0.0 !
CT3  CT1  ON2  P     0.40    1   180.0 !phosphothreonine, from dianionic isopropylphosphate
CT3  CT1  ON2  P     0.30    2     0.0 !
CT3  CT1  ON2  P     0.10    3     0.0 !
CN9  CN7  ON2  P     0.40    1   180.0 !dianionic isopropylphosphate
CN9  CN7  ON2  P     0.30    2     0.0 !
CN9  CN7  ON2  P     0.10    3     0.0 !
CT1  CT2  ON2  P     0.60    1   180.0 !phosphoserine, from dianionic ethylphosphate
CT1  CT2  ON2  P     0.65    2     0.0 !
CT1  CT2  ON2  P     0.05    3     0.0 !
CN9  CN8  ON2  P     0.60    1   180.0 !dianionic ethylphosphate
CN9  CN8  ON2  P     0.65    2     0.0 !
CN9  CN8  ON2  P     0.05    3     0.0 !
!
CT1  ON2  P    ON3   0.10    3     0.0 !from ON3  P    ON2  CN7
CT2  ON2  P    ON3   0.10    3     0.0 !from ON3  P    ON2  CN8B
CT1  ON2  P    ON4   0.95    2     0.0 !from ON4  P    ON2  CN8B
CT1  ON2  P    ON4   0.50    3     0.0 !from ON4  P    ON2  CN8B
CT2  ON2  P    ON4   0.95    2     0.0 !from ON4  P    ON2  CN8B
CT2  ON2  P    ON4   0.50    3     0.0 !from ON4  P    ON2  CN8B
HA1  CT1  ON2  P     0.00    3     0.0 !from P    ON2  CN7 HN7
HA2  CT2  ON2  P     0.00    3     0.0 !from P    ON2  CN8B HN8
!HN7  CN7  CN9  HN9   0.195   3     0.0 !from HN7  CN7  CN7B HN7
CN9  CN7  CN9  HN9   0.195   3     0.0
ON2  CN7  CN9  HN9   0.195   3     0.0
!sahc
CN8B S    CT2  CT2       0.2400  1       180.0 ! sahc, nilesh, from ALOW    ALI SUL ION
CN7  CN8B S    CT2       0.2     1       120.0 ! sahc, nilesh, from bet C4'-C5'-O5'-P, adm jr.
ON6B CN7  CN8B S         3.4     1       180.0 ! sahc, nilesh, from gam, RNA
CN7  CN7  CN8B S         0.20    4       180.0 ! sahc, nilesh, from gam adm jr.
CN7  CN7  CN8B S         0.80    3       180.0 ! sahc, nilesh, from gam C3'-C4'-C5'-O5'
CN7  CN7  CN8B S         0.40    2         0.0 ! sahc, nilesh, from gam
CN7  CN7  CN8B S         2.50    1       180.0 ! sahc, nilesh, from gam
HN7  CN7  CN8B S         0.195   3         0.0 ! sahc, nilesh, from gam H-C4'-C5'-O5'
CT2  S    CN8B HN8       0.28    3         0.0 ! sahc, nilesh, from ALLOW   ALI SUL ION
HA2  CT2  S    CN8B      0.28    3         0.0 ! sahc, nilesh, from ALLOW   ALI SUL ION
!sam
CT3  SP   CN8B CN7      0.391   1       180.0
CT3  SP   CN8B CN7      0.373   3         0.0
CT3  SP   CT2  CT2      0.391   1       180.0
CT3  SP   CT2  CT2      0.373   3         0.0
CN8B SP   CT2  CT2      0.391   1       180.0
CN8B SP   CT2  CT2      0.373   3         0.0
CN7  CN8B SP   CT2      0.391   1       180.0
CN7  CN8B SP   CT2      0.373   3         0.0
CT2  SP   CT3  HA3      0.28    3         0.0
HA2  CT2  SP   CT3      0.28    3         0.0
CN8B SP   CT3  HA3      0.28    3         0.0
HN8  CN8B SP   CT3      0.28    3         0.0
ON6B CN7  CN8B SP        3.4     1       180.0 ! sahc, nilesh, from gam, RNA
CN7  CN7  CN8B SP        0.20    4       180.0 ! sahc, nilesh, from gam adm jr.
CN7  CN7  CN8B SP        0.80    3       180.0 ! sahc, nilesh, from gam C3'-C4'-C5'-O5'
CN7  CN7  CN8B SP        0.40    2         0.0 ! sahc, nilesh, from gam
CN7  CN7  CN8B SP        2.50    1       180.0 ! sahc, nilesh, from gam
HN7  CN7  CN8B SP        0.195   3         0.0 ! sahc, nilesh, from gam H-C4'-C5'-O5'
CT2  SP   CN8B HN8       0.28    3         0.0 ! sahc, nilesh, from ALLOW   ALI SUL ION
HA2  CT2  SP   CN8B      0.28    3         0.0 ! sahc, nilesh, from ALLOW   ALI SUL ION

!============ new parameters for sugar model compounds ===============
!---------------- added for thf-imidazole ------------------
!-- For link between base and sugar:
CN7B NR1  CPH1 HR3      0.0     2   180.0  !NF
CN7B NR1  CPH1 CPH1     0.0     1     0.0  !
CN7B NR1  CPH2 HR1      0.0     2   180.0  !
CN7B NR1  CPH2 NR2      0.0     2   180.0  !
!-- For chi:
ON6  CN7B NR1  CPH1     0.2     3     0.0  ! 
ON6  CN7B NR1  CPH1     0.5     2   -70.0  !
ON6  CN7B NR1  CPH1     0.6     1   180.0  !
ON6  CN7B NR1  CPH2     0.3     1     0.0  !

ON6B CN7B NR1  CPH1     0.2     3     0.0  ! RNUS
ON6B CN7B NR1  CPH1     0.5     2   -70.0  ! RNUS
ON6B CN7B NR1  CPH1     0.6     1   180.0  ! RNUS
ON6B CN7B NR1  CPH2     0.3     1     0.0  ! RNUS

CN8  CN7B NR1  CPH1     0.2     4     0.0  ! 
CN8  CN7B NR1  CPH2     0.1     3   180.0  !
CN8  CN7B NR1  CPH2     0.3     2     0.0  !
CN8  CN7B NR1  CPH2     0.0     1   180.0  !

CN7B CN7B NR1  CPH1     0.2     4     0.0  ! RNUS
CN7B CN7B NR1  CPH2     0.1     3   180.0  ! RNUS
CN7B CN7B NR1  CPH2     0.3     2     0.0  ! RNUS
CN7B CN7B NR1  CPH2     0.0     1   180.0  ! RNUS

HN7  CN7B NR1  CPH1     0.0     3     0.0  !
HN7  CN7B NR1  CPH2     0.195   3     0.0  !
CN8  CN8  CN7B NR1      0.0     3     0.0
CN7  CN7B CN7B NR1      0.0     3     0.0  ! RNUS
CN8  ON6  CN7B NR1      0.0     3     0.0
HN8  CN8  CN7B NR1      0.0     3     0.0
HN7  CN7B CN7B NR1      0.0     3     0.0  ! RNUS
NR1  CN7B CN7B ON5      0.0     3     0.0  ! RNUS

!------------------- added for thf-oh-ch3-im ---------------------
CN7B ON6  CN7  CN8      0.0     3     0.0 ! 25P1
CN7  ON6  CN7B NR1      0.0     3     0.0
CN7  ON6B CN7B NR1      0.0     3     0.0 ! RNUS
NR1  CN7B CN8  CN7      0.0     3     0.0

IMPROPER
!
!V(improper) = Kpsi(psi - psi0)**2
!
!Kpsi: kcal/mole/rad**2
!psi0: degrees
!note that the second column of numbers (0) is ignored
!
!atom types           Kpsi                   psi0
!
!
!================== new terms added for sugar model compounds =========
!----------------------- Added for imidazole --------------------
NR1  CPH1 CPH2 CN7B    0.60         0      0.00 ! From imidazole (NF), k increased
NR1  CPH2 CPH1 CN7B    0.60         0      0.00 ! From imidazole (NF), k increased

NONBONDED  NBXMOD 5  ATOM CDIEL FSHIFT VATOM VDISTANCE VFSWITCH -
     CUTNB 14.0  CTOFNB 12.0  CTONNB 10.0  EPS 1.0  E14FAC 1.0  WMIN 1.5
!
!V(Lennard-Jones) = Eps,i,j[(Rmin,i,j/ri,j)**12 - 2(Rmin,i,j/ri,j)**6]
!
!epsilon: kcal/mole, Eps,i,j = sqrt(eps,i * eps,j)
!Rmin/2: A, Rmin,i,j = Rmin/2,i + Rmin/2,j
!
!atom  ignored    epsilon      Rmin/2   ignored   eps,1-4       Rmin/2,1-4
!
ON2B     0.0       -0.1521    1.77   !from ON2
SP       0.0       -0.4500    2.20   !charged S in S-adenosylmethionine (SAM)

end
