# Supplementary material for: Solvent Channels and Electric Fields Guide Proton Delivery to the Active Site of Heme Peroxidases
Source: Angew Chem Int Ed Engl. 2025 Sep 21;64(50):e202515743. doi: 10.1002/anie.202515743 (PMC12684355; doi:10.1002/anie.202515743)
Supplement: Supplementary file 7 — Supporting Information [file ANIE-64-e202515743-s009.zip › qmmm_si/Neutral_Arg38/tau1_m4/toppar/top_all36_na.rtf]

*  \\\\ CHARMM36 All-Hydrogen Nucleic Acid Topology File ////
*   Alexander D. MacKerell Jr. and coworkers
*                      April 2011
* All comments to the CHARMM web site: www.charmm.org
*           parameter set discussion forum
*
36 1

!updated 2016/8. see toppar_all.history.

!2010/2011 additions
! ejd, 2010 RNA update
! adm, 2011 DNA update
!  For DNA update, new atom type required for P of DNA. This required
!  replication of a number of parameters and the creation of new
!  patches, DEOX and DEO5, to convert RNA to DNA, such that previous
!  CHARMM scripts to generate DNA will no longer work.  Note that the
!  atom type change to P3 ONLY applies to the phosphodester linkage in
!  DNA and NOT to terminal phosphates, DMP etc.
!

!example of new generate/patch combination to generate DNA
!
!read sequence card
!* 1bna, strand 1
!*
!3
!cyt gua cyt
!
!generate a first 5ter last 3ter setup warn
!
!patch deo5 a 1 setup warn !special patch for 5-terminal deoxy residue
!patch deox a 2 setup warn !new patch to convert RNA to DNA
!patch deox a 3 setup warn !no special patch required for 3-terminal deoxy residue
!
!autogenerate angles dihedrals !Use of AUTOGENERATE is essential

! 
!references
!
!NUCLEIC ACIDS
!
!Denning, E.J., Priyakumar, U.D., Nilsson, L., and MacKerell Jr., A.D.,
!"Impact of 2'-hydroxyl sampling on the conformational properties of
!RNA: Update of the CHARMM all-atom additive force field for RNA,"
!JCC, 32: 1929-1943, 2011, PMC3082605
!
!Hart, K., Foloppe, N., Baker, C.M., Denning, E.J., Nilsson, L. 
!and MacKerell Jr., A.D. "Optimization of the CHARMM additive force 
!field for DNA: Improved treatment of the BI/BII conformational 
!equilibrium," JCTC, 8:348-362, 2012, PMC3285246
!

!Foloppe, N. and MacKerell, Jr., A.D. "All-Atom Empirical Force Field for
!Nucleic Acids: 1) Parameter Optimization Based on Small Molecule and
!Condensed Phase Macromolecular Target Data. JCC, 2000, 21: 86-104.
!
!MacKerell, Jr., A.D. and Banavali, N. "All-Atom Empirical Force Field for
!Nucleic Acids: 2) Application to Molecular Dynamics Simulations of DNA
!and RNA in Solution. JCC, 2000, 21: 105-120.
!


MASS  -1  HN1        1.00800 H ! Nucleic acid amine proton
MASS  -1  HN2        1.00800 H ! Nucleic acid ring nitrogen proton
MASS  -1  HN3        1.00800 H ! Nucleic acid aromatic carbon proton
MASS  -1  HN4        1.00800 H ! Nucleic acid phosphate hydroxyl proton
MASS  -1  HN5        1.00800 H ! Nucleic acid ribose hydroxyl proton
MASS  -1  HN6        1.00800 H ! Nucleic acid ribose aliphatic proton
MASS  -1  HN7        1.00800 H ! Nucleic acid proton (equivalent to protein HA)
MASS  -1  HN8        1.00800 H ! Bound to CN8 in nucleic acids/model compounds
MASS  -1  HN9        1.00800 H ! Bound to CN9 in nucleic acids/model compounds
MASS  -1  CN1       12.01100 C ! Nucleic acid carbonyl carbon
MASS  -1  CN1T      12.01100 C ! Nucleic acid carbonyl carbon (T/U C2)
MASS  -1  CN2       12.01100 C ! Nucleic acid aromatic carbon to amide
MASS  -1  CN3       12.01100 C ! Nucleic acid aromatic carbon 
MASS  -1  CN3T      12.01100 C ! Nucleic acid aromatic carbon, Thy C5
MASS  -1  CN4       12.01100 C ! Nucleic acid purine C8 and ADE C2  
MASS  -1  CN5       12.01100 C ! Nucleic acid purine C4 and C5
MASS  -1  CN5G      12.01100 C ! Nucleic acid guanine C5
MASS  -1  CN7       12.01100 C ! Nucleic acid carbon (equivalent to protein CT1)
MASS  -1  CN7B      12.01100 C ! Nucleic acid aliphatic carbon for C1'
MASS  -1  CN8       12.01100 C ! Nucleic acid carbon (equivalent to protein CT2)
MASS  -1  CN8B      12.01100 C ! Nucleic acid carbon (equivalent to protein CT2)
MASS  -1  CN9       12.01100 C ! Nucleic acid carbon (equivalent to protein CT3)
MASS  -1  NN1       14.00700 N ! Nucleic acid amide nitrogen
MASS  -1  NN2       14.00700 N ! Nucleic acid protonated ring nitrogen
MASS  -1  NN2B      14.00700 N ! From NN2, for N9 in GUA different from ADE
MASS  -1  NN2U      14.00700 N ! Nucleic acid protonated ring nitrogen, ura N3
MASS  -1  NN2G      14.00700 N ! Nucleic acid protonated ring nitrogen, gua N1
MASS  -1  NN3       14.00700 N ! Nucleic acid unprotonated ring nitrogen 
MASS  -1  NN3A      14.00700 N ! Nucleic acid unprotonated ring nitrogen, ade N1 and N3
MASS  -1  NN3G      14.00700 N ! Nucleic acid unprotonated ring nitrogen, gua N3
MASS  -1  NN4       14.00700 N ! Nucleic acid purine N7
MASS  -1  NN6       14.00700 N ! Nucleic acid sp3 amine nitrogen (equiv to protein nh3)
MASS  -1  ON1       15.99940 O ! Nucleic acid carbonyl oxygen
MASS  -1  ON1C      15.99940 O ! Nucleic acid carbonyl oxygen, cyt O2
MASS  -1  ON2       15.99940 O ! Nucleic acid phosphate ester oxygen
MASS  -1  ON3       15.99940 O ! Nucleic acid =O in phosphate 
MASS  -1  ON4       15.99940 O ! Nucleic acid phosphate hydroxyl oxygen
MASS  -1  ON5       15.99940 O ! Nucleic acid ribose hydroxyl oxygen
MASS  -1  ON6       15.99940 O ! Nucleic acid deoxyribose ring oxygen
MASS  -1  ON6B      15.99940 O ! Nucleic acid ribose ring oxygen
MASS  -1  P         30.97400 P ! phosphorus
MASS  -1  P2        30.97400 P ! phosphorus, adm, 2011 DNA update

DECL  +P  
DECL  +O1P 
DECL  +O2P 
DECL  +O5' 
DECL  -O3' 
 
DEFA FIRS none LAST none
AUTOGENERATE ANGLES DIHEDRALS PATCH
                                                  
RESI GUA         -1.00  !               O6
ATOM P    P       1.50  !               ||   
ATOM O1P  ON3    -0.78  !               C6    
ATOM O2P  ON3    -0.78  !              /  \  
ATOM O5'  ON2    -0.57  !          H1-N1   C5--N7\\
ATOM C5'  CN8B   -0.08  !             |    ||     C8-H8
ATOM H5'  HN8     0.09  !             C2   C4--N9/
ATOM H5'' HN8     0.09  !            / \\ /      \
GROUP                   !      H21-N2   N3        \
ATOM C4'  CN7     0.16  !          |               \
ATOM H4'  HN7     0.09  !         H22               \
ATOM O4'  ON6B   -0.50  !                            \
ATOM C1'  CN7B    0.16  !        O1P    H5' H4'  O4'  \
ATOM H1'  HN7     0.09  !         |      |    \ /   \  \
GROUP                   !        -P-O5'-C5'---C4'    C1'
ATOM N9   NN2B   -0.02  !         |      |     \     / \
ATOM C4   CN5     0.26  !        O2P    H5''   C3'--C2' H1'
ATOM N2   NN1    -0.68  !                     / \   / \
ATOM H21  HN1     0.32  !                  O3' H3' O2' H2'' 
ATOM H22  HN1     0.35  !                   |       |
ATOM N3   NN3G   -0.74  !                          H2'
ATOM C2   CN2     0.75  
ATOM N1   NN2G   -0.34  
ATOM H1   HN2     0.26  
ATOM C6   CN1     0.54 
ATOM O6   ON1    -0.51
ATOM C5   CN5G    0.00
ATOM N7   NN4    -0.60
ATOM C8   CN4     0.25
ATOM H8   HN3     0.16
GROUP
ATOM C2'  CN7B    0.14
ATOM H2'' HN7     0.09
ATOM O2'  ON5    -0.66 
ATOM H2'  HN5     0.43 
GROUP
ATOM C3'  CN7     0.01
ATOM H3'  HN7     0.09
ATOM O3'  ON2    -0.57 
BOND P    O1P       P    O2P       P     O5'
BOND O5'  C5'       C5'  C4'       C4'  O4'       C4'  C3'       O4'  C1'
BOND C1'  N9        C1'  C2'       N9   C4        N9   C8        C4   N3
BOND C2   N2        C2   N1        N2   H21
BOND N2   H22       N1   H1        N1   C6        C6   C5
BOND C5   N7        C2'  C3'       C3'  O3'       O3'  +P
BOND C2'  O2'       O2'  H2'
BOND C1'  H1'       C2'  H2''      C3'  H3'       C4'  H4'       C5'  H5'
BOND C5'  H5''      C8   H8  
DOUBLE   C2  N3     C4   C5        N7   C8        C6   O6
IMPR C2   N3   N1   N2        C6   N1   C5   O6        N2   H21  C2   H22
DONO H21  N2            
DONO H22  N2   
DONO H1   N1   
DONO H2'  O2'
ACCE O6   C6         
ACCE N3    
ACCE N7    
ACCE O1P  P
ACCE O2P  P       
ACCE O2'  
ACCE O3'
ACCE O4'
ACCE O5'
! Chi and sugar-phosphate backbone in B-DNA like conformation
BILD -O3' P    O5'  C5'    1.6001  101.45  -46.90  119.00   1.4401 !alpha
BILD -O3' O5'  *P   O1P    1.6001  101.45 -115.82  109.74   1.4802
BILD -O3' O5'  *P   O2P    1.6001  101.45  115.90  109.80   1.4801
BILD  P   O5'  C5'  C4'    1.5996  119.00 -146.00  110.04   1.5160 !beta
BILD O5'  C5'  C4'  C3'    1.4401  108.83   60.00  116.10   1.5284 !gamma
BILD C5'  C4'  C3'  O3'    1.5160  116.10  140.00  115.12   1.4212 !delta
BILD C4'  C3'  O3'  +P     1.5284  111.92  155.00  119.05   1.6001 !epsilon
BILD C3'  O3'  +P   +O5'   1.4212  119.05  -95.20  101.45   1.5996 !zeta
BILD O4'  C3'  *C4' C5'    1.4572  104.06 -120.04  116.10   1.5160
BILD C2'  C4'  *C3' O3'    1.5284  100.16 -124.08  115.12   1.4212
BILD C4'  C3'  C2'  C1'    1.5284  100.16  -30.00  102.04   1.5251 !puck
BILD C3'  C2'  C1'  N9     1.5284  101.97  147.80  113.71   1.4896
BILD O4'  C1'  N9   C4     1.5251  113.71  -97.2   125.59   1.3783 !chi
BILD C1'  C4   *N9  C8     1.4896  125.59 -179.99  106.0    1.374    
BILD C4   N9   C8   N7     1.377   106.0     0.0   113.5    1.304    
BILD C8   N9   C4   C5     1.374   106.0     0.0   105.6    1.377    
BILD N9   C5   *C4  N3     1.377   105.6   180.0   128.4    1.355    
BILD C5   C4   N3   C2     1.377   128.4     0.0   111.8    1.327    
BILD C4   N3   C2   N1     1.355   111.8     0.0   124.0    1.375    
BILD N1   N3   *C2  N2     1.375   124.0   180.0   119.7    1.341    
BILD N3   C2   N2   H21    1.327   119.7   180.0   127.0    1.01     
BILD H21  C2   *N2  H22    1.01    127.0  -180.0   116.5    1.01     
BILD N3   C2   N1   C6     1.327   124.0     0.0   124.9    1.393    
BILD C6   C2   *N1  H1     1.393   124.9   180.0   117.4    1.03     
BILD C5   N1   *C6  O6     1.415   111.7   180.0   120.0    1.239    
BILD N9   N7   *C8  H8     0.0       0.0   180.0     0.0    0.0
BILD C1'  C3'  *C2' O2'    1.5284  102.04 -114.67  110.81   1.4212 
BILD H2'  O2'  C2'  C3'    0.9600  114.97  148.63  111.92   1.5284 
BILD O4'  C2'  *C1' H1'    0.0       0.0  -115.0     0.0    0.0
BILD C1'  C3'  *C2' H2''   0.0       0.0   115.0     0.0    0.0
BILD C2'  C4'  *C3' H3'    0.0       0.0   115.0     0.0    0.0
BILD C3'  O4'  *C4' H4'    0.0       0.0  -115.0     0.0    0.0
BILD C4'  O5'  *C5' H5'    0.0       0.0  -115.0     0.0    0.0
BILD C4'  O5'  *C5' H5''   0.0       0.0   115.0     0.0    0.0

 
RESI ADE         -1.00  !             H61  H62!
ATOM P    P       1.50  !               \  /
ATOM O1P  ON3    -0.78  !                N6
ATOM O2P  ON3    -0.78  !                |
ATOM O5'  ON2    -0.57  !                C6
ATOM C5'  CN8B   -0.08  !              //  \
ATOM H5'  HN8     0.09  !              N1   C5--N7\\
ATOM H5'' HN8     0.09  !              |    ||     C8-H8
GROUP                   !              C2   C4--N9/
ATOM C4'  CN7     0.16  !             / \\ /     \
ATOM H4'  HN7     0.09  !           H2   N3       \
ATOM O4'  ON6B   -0.50  !                          \
ATOM C1'  CN7B    0.16  !                           \
ATOM H1'  HN7     0.09  !                            \
GROUP                   !        O1P    H5' H4'  O4'  \
ATOM N9   NN2    -0.05  !         |      |    \ /   \  \
ATOM C5   CN5     0.28  !        -P-O5'-C5'---C4'    C1'
ATOM N7   NN4    -0.71  !         |      |     \     / \
ATOM C8   CN4     0.34  !        O2P    H5''   C3'--C2' H1'
ATOM H8   HN3     0.12  !                     / \   / \
ATOM N1   NN3A   -0.74  !                  O3' H3' O2' H2''
ATOM C2   CN4     0.50  !                   |       |
ATOM H2   HN3     0.13  !                          H2'
ATOM N3   NN3A   -0.75  
ATOM C4   CN5     0.43  
ATOM C6   CN2     0.46  
ATOM N6   NN1    -0.77  
ATOM H61  HN1     0.38  
ATOM H62  HN1     0.38  
GROUP
ATOM C2'  CN7B    0.14
ATOM H2'' HN7     0.09
ATOM O2'  ON5    -0.66 
ATOM H2'  HN5     0.43 
GROUP
ATOM C3'  CN7     0.01
ATOM H3'  HN7     0.09
ATOM O3'  ON2    -0.57 
BOND P    O1P       P    O2P       P     O5'
BOND O5'  C5'       C5'  C4'       C4'  O4'       C4'  C3'       O4'  C1'
BOND C1'  N9        C1'  C2'       N9   C4        N9   C8        C4   N3
BOND C2   N1        C6   N6
BOND N6   H61       N6   H62       C6   C5        C5   N7
BOND C2'  C3'       C2'  O2'       O2'  H2'       C3'  O3'       O3'  +P
BOND C1'  H1'       C2'  H2''      C3'  H3'       C4'  H4'       C5'  H5'
BOND C5'  H5''      C8   H8        C2   H2
DOUBLE  N1  C6      C2   N3        C4   C5        N7   C8
IMPR N6   C6   H61  H62        C6   N1   C5   N6        
DONO H61  N6   
DONO H62  N6   
DONO H2'  O2'
ACCE N3
ACCE N7
ACCE N1            
ACCE O1P  P
ACCE O2P  P
ACCE O2'
ACCE O3'
ACCE O4'
ACCE O5'
BILD -O3' P    O5'  C5'    1.6001  101.45  -46.90  119.00   1.4401 !alpha
BILD -O3' O5'  *P   O1P    1.6001  101.45 -115.82  109.74   1.4802
BILD -O3' O5'  *P   O2P    1.6001  101.45  115.90  109.80   1.4801
BILD  P   O5'  C5'  C4'    1.5996  119.00 -146.00  110.04   1.5160 !beta
BILD O5'  C5'  C4'  C3'    1.4401  108.83   60.00  116.10   1.5284 !gamma
BILD C5'  C4'  C3'  O3'    1.5160  116.10  140.00  115.12   1.4212 !delta
BILD C4'  C3'  O3'  +P     1.5284  111.92  155.00  119.05   1.6001 !epsilon
BILD C3'  O3'  +P   +O5'   1.4212  119.05  -95.20  101.45   1.5996 !zeta
BILD O4'  C3'  *C4' C5'    1.4572  104.06 -120.04  116.10   1.5160
BILD C2'  C4'  *C3' O3'    1.5284  100.16 -124.08  115.12   1.4212
BILD C4'  C3'  C2'  C1'    1.5284  100.16  -30.00  102.04   1.5251 !puck
BILD C3'  C2'  C1'  N9     1.5284  101.97  147.80  113.71   1.4896
BILD O4'  C1'  N9   C4     1.5251  113.71  -97.2   125.59   1.3783 !chi
BILD C1'  C4   *N9  C8     1.4896  125.97 -179.94  106.0    1.367  
BILD C4   N9   C8   N7     1.376   106.0     0.0   113.6    1.312  
BILD C8   N9   C4   C5     1.367   106.0     0.0   105.6    1.382  
BILD C8   N7   C5   C6     0.0       0.0   180.0     0.0    0.0
BILD N7   C5   C6   N1     0.0       0.0   180.0     0.0    0.0
BILD C5   C6   N1   C2     0.0       0.0     0.0     0.0    0.0
BILD N9   C5   *C4  N3     1.376   105.6  -180.0   126.9    1.342  
BILD C5   N1   *C6  N6     1.409   117.6  -180.0   121.2    1.337  
BILD N1   C6   N6   H61    1.337   121.2     0.0   119.0    1.01   
BILD H61  C6   *N6  H62    1.01    119.0   180.0   119.00   1.01   
BILD C5   N1   *C6  N6     1.409   117.6  -180.0   119.0    1.337  
BILD N1   C6   N6   H61    1.337   119.0     0.0   119.0    1.01   
BILD H61  C6   *N6  H62    1.01    119.0   180.0   121.00   1.01   
BILD N9   N7   *C8   H8    0.0       0.0   180.0     0.0    0.0
BILD N1   N3   *C2   H2    0.0       0.0   180.0     0.0    0.0
BILD C1'  C3'  *C2' O2'    1.5284  102.04 -114.67  110.81   1.4212 
BILD H2'  O2'  C2'  C3'    0.9600  114.97  148.63  111.92   1.5284 
BILD O4'  C2'  *C1' H1'    0.0       0.0  -115.0     0.0    0.0
BILD C1'  C3'  *C2' H2''   0.0       0.0   115.0     0.0    0.0
BILD C2'  C4'  *C3' H3'    0.0       0.0   115.0     0.0    0.0
BILD C3'  O4'  *C4' H4'    0.0       0.0  -115.0     0.0    0.0
BILD C4'  O5'  *C5' H5'    0.0       0.0  -115.0     0.0    0.0
BILD C4'  O5'  *C5' H5''   0.0       0.0   115.0     0.0    0.0
 
RESI CYT         -1.00
ATOM P    P       1.50  !
ATOM O1P  ON3    -0.78  !                      H42  H41
ATOM O2P  ON3    -0.78  !                        \  /    
ATOM O5'  ON2    -0.57  !                         N4
ATOM C5'  CN8B   -0.08  !                         |
ATOM H5'  HN8     0.09  !                         C4
ATOM H5'' HN8     0.09  !                        /  \\
GROUP                   !                    H5-C5   N3
ATOM C4'  CN7     0.16  !                       ||   |
ATOM H4'  HN7     0.09  !                    H6-C6   C2
ATOM O4'  ON6B   -0.50  !                        \  / \\
ATOM C1'  CN7B    0.16  !                         N1   O2
ATOM H1'  HN7     0.09  !                          \
GROUP                   !                           \
ATOM N1   NN2    -0.13  !                            \ 
ATOM C6   CN3     0.05  !        O1P    H5' H4'  O4'  \
ATOM H6   HN3     0.17  !         |      |    \ /   \  \
ATOM C5   CN3    -0.13  !        -P-O5'-C5'---C4'    C1'
ATOM H5   HN3     0.07  !         |      |     \     / \
ATOM C2   CN1     0.52  !        O2P    H5''   C3'--C2' H1'
ATOM O2   ON1C   -0.49  !                     / \   / \ 
ATOM N3   NN3    -0.66  !                  O3' H3' O2' H2'' 
ATOM C4   CN2     0.65  !                   |       |
ATOM N4   NN1    -0.75  !                          H2'
ATOM H41  HN1     0.37  
ATOM H42  HN1     0.33  
GROUP
ATOM C2'  CN7B    0.14
ATOM H2'' HN7     0.09
ATOM O2'  ON5    -0.66
ATOM H2'  HN5     0.43 
GROUP
ATOM C3'  CN7     0.01
ATOM H3'  HN7     0.09
ATOM O3'  ON2    -0.57 
BOND P    O1P       P    O2P       P     O5'
BOND O5'  C5'       C5'  C4'       C4'  O4'       C4'  C3'       O4'  C1'
BOND C1'  N1        C1'  C2'       N1   C2        N1   C6
BOND C2   N3        C4   N4        N4   H41       N4   H42
BOND C4   C5        C2'  C3'       C3'  O3'       O3'  +P
BOND C2'  O2'       O2'  H2'
BOND C1'  H1'       C2'  H2''      C3'  H3'       C4'  H4'       C5'  H5'
BOND C5'  H5''      C5   H5        C6   H6
DOUBLE   C2   O2    C5   C6        N3   C4
IMPR C2   N1   N3   O2        C4   N3   C5   N4
IMPR N4   C4   H41  H42      
DONO H42  N4   
DONO H2'  O2'
DONO H41  N4   
ACCE O2   C2
ACCE N3     
ACCE O1P  P
ACCE O2P  P       
ACCE O2'
ACCE O3'
ACCE O4'
ACCE O5'

BILD -O3' P    O5'  C5'    1.6001  101.45  -46.90  119.00   1.4401 !alpha
BILD -O3' O5'  *P   O1P    1.6001  101.45 -115.82  109.74   1.4802
BILD -O3' O5'  *P   O2P    1.6001  101.45  115.90  109.80   1.4801
BILD  P   O5'  C5'  C4'    1.5996  119.00 -146.00  110.04   1.5160 !beta
BILD O5'  C5'  C4'  C3'    1.4401  108.83   60.00  116.10   1.5284 !gamma
BILD C5'  C4'  C3'  O3'    1.5160  116.10  140.00  115.12   1.4212 !delta
BILD C4'  C3'  O3'  +P     1.5284  111.92  155.00  119.05   1.6001 !epsilon
BILD C3'  O3'  +P   +O5'   1.4212  119.05  -95.20  101.45   1.5996 !zeta
BILD O4'  C3'  *C4' C5'    1.4572  104.06 -120.04  116.10   1.5160
BILD C2'  C4'  *C3' O3'    1.5284  100.16 -124.08  115.12   1.4212
BILD C4'  C3'  C2'  C1'    1.5284  100.16  -30.00  102.04   1.5251
BILD C3'  C2'  C1'  N1     1.5284  101.97  147.89  113.71   1.4896
BILD O4'  C1'  N1   C2     1.5251  113.71  -97.2   125.59   1.3783 !chi
BILD C1'  C2   *N1  C6     1.4896  117.79 -180.00  120.6    1.364   
BILD C2   N1   C6   C5     1.399   120.6     0.0   121.0    1.337   
BILD C6   N1   C2   N3     1.364   120.6     0.0   118.9    1.356   
BILD N1   N3   *C2  O2     1.399   118.9   180.0   121.9    1.237   
BILD N1   C2   N3   C4     1.399   118.9     0.0   120.0    1.334   
BILD C5   N3   *C4  N4     1.426   121.8   180.00  118.9    1.337   
BILD N3   C4   N4   H41    1.337   117.9     0.00  118.9    1.01    
BILD H41  C4   *N4  H42    1.01    118.9   180.00  120.7    1.01    
BILD C6   C4   *C5  H5     0.0       0.0   180.0     0.0    0.0
BILD N1   C5   *C6  H6     0.0       0.0   180.0     0.0    0.0
BILD C1'  C3'  *C2' O2'    1.5284  102.04 -114.67  110.81   1.4212 
BILD H2'  O2'  C2'  C3'    0.9600  114.97  148.63  111.92   1.5284 
BILD O4'  C2'  *C1' H1'    0.0       0.0  -115.0     0.0    0.0
BILD C1'  C3'  *C2' H2''   0.0       0.0   115.0     0.0    0.0
BILD C2'  C4'  *C3' H3'    0.0       0.0   115.0     0.0    0.0
BILD C3'  O4'  *C4' H4'    0.0       0.0  -115.0     0.0    0.0
BILD C4'  O5'  *C5' H5'    0.0       0.0  -115.0     0.0    0.0
BILD C4'  O5'  *C5' H5''   0.0       0.0   115.0     0.0    0.0
 
RESI THY         -1.00  !                  H51    O4
ATOM P    P       1.50  !                   |     ||
ATOM O1P  ON3    -0.78  !               H52-C5M   C4    H3
ATOM O2P  ON3    -0.78  !                   |  \ /  \  /
ATOM O5'  ON2    -0.57  !                  H53  C5   N3
ATOM C5'  CN8B   -0.08  !                       ||   |
ATOM H5'  HN8     0.09  !                    H6-C6   C2
ATOM H5'' HN8     0.09  !                        \  / \\  
GROUP                   !                         N1   O2
ATOM C4'  CN7     0.16  !                          \
ATOM H4'  HN7     0.09  !                           \
ATOM O4'  ON6B   -0.50  !                            \ 
ATOM C1'  CN7B    0.16  !        O1P    H5' H4'  O4'  \
ATOM H1'  HN7     0.09  !         |      |    \ /   \  \
GROUP                   !        -P-O5'-C5'---C4'    C1'
ATOM N1   NN2B   -0.34  !         |      |     \     / \
ATOM C6   CN3     0.17  !        O2P    H5''   C3'--C2' H1'
ATOM H6   HN3     0.17  !                     / \   / \
ATOM C2   CN1T    0.51  !                  O3' H3' O2' H2''
ATOM O2   ON1    -0.41  !                   |       | 
ATOM N3   NN2U   -0.46  !                          H2'
ATOM H3   HN2     0.36  !
ATOM C4   CN1     0.50  !
ATOM O4   ON1    -0.45  !
ATOM C5   CN3T   -0.15
ATOM C5M  CN9    -0.11
ATOM H51  HN9     0.07
ATOM H52  HN9     0.07
ATOM H53  HN9     0.07
GROUP
ATOM C2'  CN7B    0.14
ATOM H2'' HN7     0.09
ATOM O2'  ON5    -0.66 
ATOM H2'  HN5     0.43 
GROUP
ATOM C3'  CN7     0.01
ATOM H3'  HN7     0.09
ATOM O3'  ON2    -0.57 
BOND P    O1P       P    O2P       P     O5'
BOND O5'  C5'       C5'  C4'       C4'  O4'       C4'  C3'       O4'  C1'
BOND C1'  N1        C1'  C2'       N1   C2        N1   C6
BOND C2   N3        N3   H3        N3   C4       C4   C5
BOND C5   C5M       C2'  C3'       C3'  O3'       O3'  +P
BOND C2'  O2'       O2'  H2'
BOND C1'  H1'       C2'  H2''      C3'  H3'       C4'  H4'       C5'  H5'
BOND C5'  H5''      C6   H6        C5M  H51       C5M  H52       C5M  H53
DOUBLE  C2   O2     C4   O4        C5   C6
IMPR C2   N1   N3   O2        C4   N3   C5   O4        C5   C4   C6   C5M
DONO H3   N3   
DONO H2'  O2'
ACCE O2   C2
ACCE O4   C4
ACCE O1P  P
ACCE O2P  P       
ACCE O2'
ACCE O3'
ACCE O4'
ACCE O5'

BILD -O3' P    O5'  C5'    1.6001  101.45  -46.90  119.00   1.4401 !alpha
BILD -O3' O5'  *P   O1P    1.6001  101.45 -115.82  109.74   1.4802
BILD -O3' O5'  *P   O2P    1.6001  101.45  115.90  109.80   1.4801
BILD  P   O5'  C5'  C4'    1.5996  119.00 -146.00  110.04   1.5160 !beta
BILD O5'  C5'  C4'  C3'    1.4401  108.83   60.00  116.10   1.5284
BILD C5'  C4'  C3'  O3'    1.5160  116.10  140.00  115.12   1.4212
BILD C4'  C3'  O3'  +P     1.5284  111.92  155.00  119.05   1.6001
BILD C3'  O3'  +P   +O5'   1.4212  119.05  -95.20  101.45   1.5996
BILD O4'  C3'  *C4' C5'    1.4572  104.06 -120.04  116.10   1.5160
BILD C2'  C4'  *C3' O3'    1.5284  100.16 -124.08  115.12   1.4212
BILD C4'  C3'  C2'  C1'    1.5284  100.16  -30.00  102.04   1.5251
BILD C3'  C2'  C1'  N1     1.5284  101.97  147.89  113.71   1.4896
BILD O4'  C1'  N1   C2     1.5251  113.71  -97.2   125.59   1.3783 !chi
BILD C1'  C2   *N1  C6     1.4896  117.06 -179.96  122.08   1.3704
BILD C2   N1   C6   C5     1.3746  122.08   -0.02  121.23   1.3432
BILD C6   N1   C2   N3     1.3704  122.08    0.06  115.38   1.3813
BILD N1   N3   *C2  O2     1.3746  115.38 -179.95  121.70   1.2191
BILD N1   C2   N3   C4     1.3746  115.38   -0.07  126.46   1.3795
BILD C5   N3   *C4  O4     1.4439  114.07  179.98  120.59   1.2327
BILD C2   C4   *N3  H3     1.3813  126.46  180.00  116.77   1.0900
BILD C4   C6   *C5  C5M    1.4439  120.78 -179.94  121.63   1.5000
BILD N1   C5   *C6  H6     0.0       0.0   180.0     0.0    0.0
BILD C6   C5   C5M  H51    0.0       0.0     0.0     0.0    0.0
BILD C5   H51  *C5M H52    0.0       0.0   115.0     0.0    0.0
BILD H51  H52  *C5M H53    0.0       0.0  -115.0     0.0    0.0
BILD C1'  C3'  *C2' O2'    1.5284  102.04 -114.67  110.81   1.4212
BILD H2'  O2'  C2'  C3'    0.9600  114.97  148.63  111.92   1.5284
BILD O4'  C2'  *C1' H1'    0.0       0.0  -115.0     0.0    0.0
BILD C1'  C3'  *C2' H2''   0.0       0.0   115.0     0.0    0.0
BILD C2'  C4'  *C3' H3'    0.0       0.0   115.0     0.0    0.0
BILD C3'  O4'  *C4' H4'    0.0       0.0  -115.0     0.0    0.0
BILD C4'  O5'  *C5' H5'    0.0       0.0  -115.0     0.0    0.0
BILD C4'  O5'  *C5' H5''   0.0       0.    115.0     0.0    0.0
 
RESI URA         -1.00  !                         O4                               
ATOM P    P       1.50  !                         ||
ATOM O1P  ON3    -0.78  !                         C4    H3
ATOM O2P  ON3    -0.78  !                        /  \  /
ATOM O5'  ON2    -0.57  !                    H5-C5   N3
ATOM C5'  CN8B   -0.08  !                       ||   |
ATOM H5'  HN8     0.09  !                    H6-C6   C2
ATOM H5'' HN8     0.09  !                        \  / \\    
GROUP                   !                         N1   O2
ATOM C4'  CN7     0.16  !                          \
ATOM H4'  HN7     0.09  !                           \
ATOM O4'  ON6B   -0.50  !                            \ 
ATOM C1'  CN7B    0.16  !        O1P    H5' H4'  O4'  \
ATOM H1'  HN7     0.09  !         |      |    \ /   \  \
GROUP                   !        -P-O5'-C5'---C4'    C1'
ATOM N1   NN2B   -0.34  !         |      |     \     / \
ATOM C6   CN3     0.20  !        O2P    H5''   C3'--C2' H1'
ATOM H6   HN3     0.14  !                     / \   / \
ATOM C2   CN1T    0.55  !                   O3' H3' O2' H2''
ATOM O2   ON1    -0.45  !                    |       | 
ATOM N3   NN2U   -0.46  !                           H2' 
ATOM H3   HN2     0.36  !
ATOM C4   CN1     0.53  !
ATOM O4   ON1    -0.48  !
ATOM C5   CN3    -0.15  !
ATOM H5   HN3     0.10  !
GROUP
ATOM C2'  CN7B    0.14
ATOM H2'' HN7     0.09
ATOM O2'  ON5    -0.66 
ATOM H2'  HN5     0.43 
GROUP
ATOM C3'  CN7     0.01
ATOM H3'  HN7     0.09
ATOM O3'  ON2    -0.57 
BOND P    O1P       P    O2P       P     O5'
BOND O5'  C5'       C5'  C4'       C4'  O4'       C4'  C3'       O4'  C1'
BOND C1'  N1        C1'  C2'       N1   C2        N1   C6
BOND C2   N3        N3   H3        N3   C4        C4   C5
BOND C2'  C3'       C3'  O3'       O3'  +P
BOND C2'  O2'       O2'  H2'
BOND C1'  H1'       C2'  H2''      C3'  H3'       C4'  H4'       C5'  H5'
BOND C5'  H5''      C5   H5        C6   H6
DOUBLE  C2   O2     C4   O4        C5   C6
IMPR C2   N1   N3   O2        C4   N3   C5   O4
DONO H3   N3   
DONO H2'  O2'
ACCE O2   C2
ACCE O4   C4
ACCE O1P  P
ACCE O2P  P
ACCE O2'
ACCE O3'
ACCE O4'
ACCE O5'
BILD -O3' P    O5'  C5'    1.6001  101.45  -39.25  119.00   1.4401
BILD -O3' O5'  *P   O1P    1.6001  101.45 -115.82  109.74   1.4802
BILD -O3' O5'  *P   O2P    1.6001  101.45  115.90  109.80   1.4801
BILD  P   O5'  C5'  C4'    1.5996  119.00 -151.39  110.04   1.5160
BILD O5'  C5'  C4'  C3'    1.4401  108.83 -179.85  116.10   1.5284
BILD C5'  C4'  C3'  O3'    1.5160  116.10   76.70  115.12   1.4212
BILD C4'  C3'  O3'  +P     1.5284  111.92  159.13  119.05   1.6001
BILD C3'  O3'  +P   +O5'   1.4212  119.05  -98.86  101.45   1.5996
BILD O4'  C3'  *C4' C5'    1.4572  104.06 -120.04  116.10   1.5160
BILD C2'  C4'  *C3' O3'    1.5284  100.16 -124.08  115.12   1.4212
BILD C4'  C3'  C2'  C1'    1.5284  100.16   39.58  102.04   1.5251
BILD C3'  C2'  C1'  N1     1.5284  101.97  144.39  113.71   1.4896
BILD O4'  C1'  N1   C2     1.5251  113.71  -96.0   117.06   1.3746
BILD C1'  C2   *N1  C6     1.4896  117.06 -180.0   121.3    1.379    
BILD C2   N1   C6   C5     1.379   121.3     0.0   122.8    1.338    
BILD C6   N1   C2   N3     1.380   121.3     0.0   114.8    1.373    
BILD N1   N3   *C2  O2     1.379   114.8  -180.0   122.0    1.218    
BILD N1   C2   N3   C4     1.379   114.8     0.0   127.0    1.383    
BILD C5   N3   *C4  O4     1.440   114.7   180.0   119.8    1.227    
BILD C2   C4   *N3  H3     1.373   127.0   180.0   116.5    1.03      
BILD C6   C4   *C5  H5     0.0       0.0   180.0     0.0    0.0
BILD N1   C5   *C6  H6     0.0       0.0   180.0     0.0    0.0
BILD C1'  C3'  *C2' O2'    1.5284  102.04 -114.67  110.81   1.4212   
BILD H2'  O2'  C2'  C3'    0.9600  114.97  148.63  111.92   1.5284   
BILD O4'  C2'  *C1' H1'    0.0       0.0  -115.0     0.0    0.0
BILD C1'  C3'  *C2' H2''   0.0       0.0   115.0     0.0    0.0
BILD C2'  C4'  *C3' H3'    0.0       0.0   115.0     0.0    0.0
BILD C3'  O4'  *C4' H4'    0.0       0.0  -115.0     0.0    0.0
BILD C4'  O5'  *C5' H5'    0.0       0.0  -115.0     0.0    0.0
BILD C4'  O5'  *C5' H5''   0.0       0.0   115.0     0.0    0.0
 
! NOTE the option to regenerate all angles and dihedrals allows
! the explicit inclusion of the THET and DIHE terms to be omitted
! even if the PRES is used in a PATCH statement.  It is important to
! inspect the patches prior to use to determine if they should be used
! in a GENErate or PATCh statement and/or if the AUTOgeneration of 
! angles and dihedrals is required.
! see AUTOgen ANGLes DIHEdrals in STRUCTURE section of the
! documentation

PRES DEO5         0.00  ! Patch to make the 5-terminal nucleotide into DEOXYribose 
DELETE ATOM O2'         ! Follow with AUTOGENERATE ANGLES DIHEDRALS 

GROUP ! To correct O4' atom type in DNA (NF)
ATOM C4'  CN7     0.16  !
ATOM H4'  HN7     0.09  !
ATOM O4'  ON6    -0.50  !
ATOM C1'  CN7B    0.16  !
ATOM H1'  HN7     0.09  !
GROUP
ATOM C2'  CN8    -0.18
ATOM H2'  HN8     0.09
ATOM H2'' HN8     0.09

BOND C2'  H2'
BILD C1'  C3'  *C2' H2' 0.0 0.0 -115.0 0.0 0.0

PRES DEOX         1.50  ! Patch to make non 5-terminal DEOXyribose nucleotides
DELETE ATOM O2'         ! Follow with AUTOGENERATE ANGLES DIHEDRALS 

ATOM P    P2      1.50  ! switch type P to type P2 as required to apply
                        ! 2011 DNA update to zeta in DNA only
GROUP ! To correct O4' atom type in DNA (NF)
ATOM C4'  CN7     0.16  !
ATOM H4'  HN7     0.09  !
ATOM O4'  ON6    -0.50  !
ATOM C1'  CN7B    0.16  !
ATOM H1'  HN7     0.09  !
GROUP
ATOM C2'  CN8    -0.18
ATOM H2'  HN8     0.09
ATOM H2'' HN8     0.09

BOND C2'  H2'
BILD C1'  C3'  *C2' H2' 0.0 0.0 -115.0 0.0 0.0

PRES DEOS         1.50  ! Patch to convert a single nucleotide in an RNA strand to deoxy
                        ! for non 5-terminal DEOXyribose nucleotides
                        ! Do NOT use with patch deox
DELETE ATOM O2'         ! Follow with AUTOGENERATE ANGLES DIHEDRALS 

GROUP ! To correct O4' atom type in DNA (NF)
ATOM C4'  CN7     0.16  !
ATOM H4'  HN7     0.09  !
ATOM O4'  ON6    -0.50  !
ATOM C1'  CN7B    0.16  !
ATOM H1'  HN7     0.09  !
GROUP
ATOM C2'  CN8    -0.18
ATOM H2'  HN8     0.09
ATOM H2'' HN8     0.09

ATOM +P   P2      1.50  ! convert i+1 phosphorous to P2 for DNA

BOND C2'  H2'
BILD C1'  C3'  *C2' H2' 0.0 0.0 -115.0 0.0 0.0

PRES DEOR         3.00  ! Patch to maintain a single RNA nucleotide in a DNA oligonucleotide
                        ! Note that patch should be invoked once all the DEOX patches
                        ! for the strand have been called
                        !
ATOM P    P2      1.50  ! switch type P to type P2 as required for DNA in i-1 nucleotide
ATOM +P   P       1.50  ! revert i+1 phosphorous from P2 to P type for RNA

PRES 5TER         0.00  ! 5'-terminal HYDROXYL patch, from MeOH
                        ! use in generate statement
GROUP
ATOM H5T  HN5     0.43
ATOM O5'  ON5    -0.66
ATOM C5'  CN8B    0.05
ATOM H5'  HN8     0.09 
ATOM H5'' HN8     0.09 
!
DELETE ATOM P
DELETE ATOM O1P
DELETE ATOM O2P
!
BOND H5T   O5'        
DONO H5T   O5'
BILD H5T  O5'   C5'  C4'   0.0000    0.00  180.00    0.00   0.0000
 
PRES 5MET         0.00  ! 5'-ribose METHYL patch
                        ! use in generate statement, doesn't work with DEOx patches
GROUP
ATOM C5'  CN9    -0.27
ATOM H5'  HN9     0.09 
ATOM H5'' HN9     0.09 
ATOM H53' HN9     0.09  ! Can't use ''' and avoid conflict with THY
!              
DELETE ATOM O5'
DELETE ATOM P
DELETE ATOM O1P
DELETE ATOM O2P
!
BOND C5' H53'
IC  C3'   C4'   C5'   H53'   0.0000    0.00  180.00    0.00   0.0000
IC  H53'  C4'   *C5'  H5'    0.0000    0.00  120.00    0.00   0.0000
IC  H53'  C4'   *C5'  H5''   0.0000    0.00 -120.00    0.00   0.0000

PRES 5PHO        -1.00  ! 5'terminal PHOSPHATE patch
                        ! use in generate statement
GROUP
ATOM C5'  CN8B   -0.08
ATOM H5'  HN8     0.09 
ATOM H5'' HN8     0.09 
ATOM P    P       1.50
ATOM O1P  ON3    -0.82
ATOM O2P  ON3    -0.82
ATOM O5'  ON2    -0.62
ATOM O5T  ON4    -0.68
ATOM H5T  HN4     0.34
BOND O5T  P     H5T  O5T      
DONO H5T  O5T
! Built in B-DNA-like conformation (NF)
BILD C4'   C5'  O5' P      0.0000  000.00 -146.00   000.00   0.0000
BILD C5'   O5'  P   O5T    0.0000  000.00  -46.90   000.00   0.0000
BILD O5T   O5'  *P  O1P    0.0000  000.00 -115.82   000.00   0.0000
BILD O5T   O5'  *P  O2P    0.0000  000.00  115.90   000.00   0.0000
BILD H5T   O5T  P   O5'    0.0000  000.00  -95.20   000.00   0.0000
                           
PRES 5POM        -1.00  ! 5'terminal Methyl-Phosphate patch
                        ! use in generate statement
GROUP
ATOM C5'  CN8B   -0.08
ATOM H5'  HN8     0.09
ATOM H5'' HN8     0.09
ATOM P    P       1.50
ATOM O1P  ON3    -0.78
ATOM O2P  ON3    -0.78
ATOM O5'  ON2    -0.57
ATOM O5T  ON2    -0.57
ATOM C5T  CN9    -0.17
ATOM H5T1 HN9     0.09
ATOM H5T2 HN9     0.09
ATOM H5T3 HN9     0.09

BOND O5T  P     O5T	C5T	C5T 	H5T1	C5T     H5T2	
BOND C5T     H5T3
!DONO H5T  O5T
! Built in B-DNA-like conformation (NF)
BILD C4'   C5'  O5' P      0.0000  000.00 -146.00   000.00   0.0000
BILD C5'   O5'  P   O5T    0.0000  000.00  -46.90   000.00   0.0000
BILD O5T   O5'  *P  O1P    0.0000  000.00 -115.82   000.00   0.0000
BILD O5T   O5'  *P  O2P    0.0000  000.00  115.90   000.00   0.0000
BILD C5T   O5T  P   O5'    0.0000  000.00  -95.20   000.00   0.0000
BILD H5T1  C5T   O5T  P    0.0000  000.00  180.20   000.00   0.0000
BILD H5T2  C5T   O5T  P    0.0000  000.00   60.00   000.00   0.0000
BILD H5T3  C5T   O5T  P    0.0000  000.00  -60.00   000.00   0.0000

PRES 3TER         0.00  ! 3'terminal HYDROXYL patch, from MeOH
                        ! use in generate statement
GROUP
ATOM C3'  CN7     0.14 
ATOM H3'  HN7     0.09 
ATOM O3'  ON5    -0.66
ATOM H3T  HN5     0.43
BOND O3'  H3T
DONO H3T  O3'
BILD H3T  O3'   C3'  C4'   0.9600  114.97  148.63  111.92   1.5284
             
PRES 3PHO        -1.00  ! 3'terminal PHOSPHATE patch
                        ! use in generate statement
GROUP                   
ATOM C3'  CN7     0.01
ATOM H3'  HN7     0.09 
ATOM P3   P       1.50
ATOM O1P3 ON3    -0.82
ATOM O2P3 ON3    -0.82
ATOM O3'  ON2    -0.62
ATOM O3T  ON4    -0.68
ATOM H3T  HN4     0.34
BOND O3'  P3     P3  O1P3   P3  O2P3   P3  O3T  O3T  H3T  
DONO H3T  O3T                                            
ACCE O3T
ACCE O1P3
ACCE O2P3
! Build in B-DNA-like conformation (NF)
BILD C4'   C3'  O3' P3     0.0000  000.00  155.00   000.00   0.0000
BILD C3'   O3'  P3  O3T    0.0000  000.00  -95.20   000.00   0.0000
BILD O3T   O3' *P3  O1P3   0.0000  000.00 -115.82   000.00   0.0000
BILD O3T   O3' *P3  O2P3   0.0000  000.00  115.90   000.00   0.0000
BILD H3T   O3T  P3  O3'    0.0000  000.00  -46.90   000.00   0.0000

PRES 3POM        -1.00  ! 3'terminal Methyl Phosphate patch
                        ! use in generate statement
! To build model compound with OPO3-CH3 at the 3' end (nicolas)
GROUP
ATOM C3'  CN7     0.01
ATOM H3'  HN7     0.09
ATOM P3   P       1.50
ATOM O1P3 ON3    -0.78
ATOM O2P3 ON3    -0.78
ATOM O3'  ON2    -0.57
ATOM O3T  ON2    -0.57
ATOM C3T  CN9    -0.17
ATOM H3T1 HN9     0.09
ATOM H3T2 HN9     0.09
ATOM H3T3 HN9     0.09

BOND O3'  P3     P3   O1P3  P3   O2P3   P3  O3T  O3T C3T 
BOND C3T  H3T1   C3T  H3T2  C3T  H3T3
ACCE O3'
ACCE O5'
ACCE O1P3
ACCE O2P3
BILD C4'   C3'  O3' P3     0.0000  000.00  155.00   000.00   0.0000
BILD C3'   O3'  P3  O3T    0.0000  000.00  -95.22   000.00   0.0000
BILD O3T   O3' *P3  O1P3   0.0000  000.00 -115.82   000.00   0.0000
BILD O3T   O3' *P3  O2P3   0.0000  000.00  115.90   000.00   0.0000
BILD C3T   O3T  P3  O3'    0.0000  000.00  -46.90   000.00   0.0000
BILD H3T1  C3T  O3T P3     0.0000  000.00  180.00   000.00   0.0000
BILD H3T2  C3T  O3T P3     0.0000  000.00   60.00   000.00   0.0000
BILD H3T3  C3T  O3T P3     0.0000  000.00  -60.00   000.00   0.0000

PRES 3PO3        -2.00  ! 3'terminal PHOSPHATE patch
                        ! use in generate statement
			! Added by Nicolas, to be consistent with model componds
GROUP
ATOM C3'  CN7    -0.09
ATOM H3'  HN7     0.09
ATOM P3   P       1.10
ATOM O3'  ON2    -0.40
ATOM O1P3 ON3    -0.90
ATOM O2P3 ON3    -0.90
ATOM O3P3 ON3    -0.90
BOND O3'  P3     P3  O1P3   P3  O2P3   P3  O3P3
ACCE O1P3
ACCE O2P3
ACCE O3P3
BILD C4'  C3'  O3'  P3     0.0000  000.00  180.00   000.00   0.0000
BILD C3'  O3'  P3   O3P3   0.0000  000.00  -39.52   000.00   0.0000
BILD O3P3 O3'  *P3  O1P3   0.0000  000.00 -115.82   000.00   0.0000
BILD O3P3 O3'  *P3  O2P3   0.0000  000.00  115.90   000.00   0.0000
BILD O3'  P3   O3P3 O3T    0.0000  000.00  180.00   000.00   0.0000
BILD P3   O3P3 O3T  H3T    0.0000  000.00  180.00   000.00   0.0000

PRES DELB         0.00     ! patch to delete all possible base atoms
                           ! of Cyt,Gua,Ade,Thy and Ura
                           !
!note: error messages will be obtained due to atoms not present in
!residue being "deleted" by this patch
!cyt section
DELE ATOM N1   
DELE ATOM C6   
DELE ATOM H6   
DELE ATOM C2   
DELE ATOM O2   
DELE ATOM N3   
DELE ATOM C4   
DELE ATOM N4   
DELE ATOM H41  
DELE ATOM H42  
DELE ATOM C5   
DELE ATOM H5   
!gua section
DELE ATOM N9   
DELE ATOM H1   
DELE ATOM N2   
DELE ATOM H21  
DELE ATOM H22  
DELE ATOM O6   
DELE ATOM N7   
DELE ATOM C8   
DELE ATOM H8   
!ade section
DELE ATOM H2   
DELE ATOM N6   
DELE ATOM H61  
DELE ATOM H62  
!thy/ura section
DELE ATOM H3   
DELE ATOM O4   
DELE ATOM C5M  
DELE ATOM H51  
DELE ATOM H52  
DELE ATOM H53  

PRES CY35    0.0   ! patch to make a cyclic 3'-5' nucleotide
                   ! use AUTOGEN ANGLE DIHE after this patch
BOND O3' P         ! but before water-generation

PRES LKNA    0.0   ! Patch to join to nucleic acid segments (eg for IMAGES)
                   ! eg: patch sega 10 segb 1
                   ! sega should have std 3' (gene sega ... last none)
                   ! segb should have std 5' (gene segb ... first none)
                   ! USE AUTOgen ANGL DIHE after this patch,
                   ! but before water-generation
BOND 1O3'  2P
IC  1O3'  2P    2O5' 2C5'   1.6001  101.45  -39.25  119.00   1.4401
IC  1O3'  2O5' *2P   2O1P   1.6001  101.45 -115.82  109.74   1.4802
IC  1O3'  2O5' *2P   2O2P   1.6001  101.45  115.90  109.80   1.4801
IC  1C4'  1C3'  1O3' 2P     1.5284  111.92  159.13  119.05   1.6001
IC  1C3'  1O3'  2P   2O5'   1.4212  119.05  -98.86  101.45   1.5996

end
