# Supplementary material for: Solvent Channels and Electric Fields Guide Proton Delivery to the Active Site of Heme Peroxidases
Source: Angew Chem Int Ed Engl. 2025 Sep 21;64(50):e202515743. doi: 10.1002/anie.202515743 (PMC12684355; doi:10.1002/anie.202515743)
Supplement: Supplementary file 7 — Supporting Information [file ANIE-64-e202515743-s009.zip › qmmm_si/Neutral_Arg38/tau2_m4/minimized_m6_no_w_tau2.cor]

* TRAJECTORY OF A MINIMIZATION
*  DATE:     6/ 2/24      5:24:23      CREATED BY USER: reynier
*
     12267  EXT
         1         1  GLY       N               5.8798108101      -22.2954006195        6.7350583076  PROA      2               0.0000000000
         2         1  GLY       HT1             6.7094440460      -22.8582096100        6.4583730698  PROA      2               0.0000000000
         3         1  GLY       HT2             5.5077681541      -21.8836650848        5.8554806709  PROA      2               0.0000000000
         4         1  GLY       HT3             5.1222610474      -22.9051780701        7.1036925316  PROA      2               0.0000000000
         5         1  GLY       CA              6.4063029289      -21.2462062836        7.5859413147  PROA      2               0.0000000000
         6         1  GLY       HA1             7.0246610641      -21.7817764282        8.2910633087  PROA      2               0.0000000000
         7         1  GLY       HA2             5.5566387177      -20.7534694672        8.0350322723  PROA      2               0.0000000000
         8         1  GLY       C               7.1744732857      -20.2371616364        6.9001235962  PROA      2               0.0000000000
         9         1  GLY       O               6.8836927414      -19.8832435608        5.7455382347  PROA      2               0.0000000000
        10         2  LYS       N               8.0916128159      -19.6533946991        7.5927586555  PROA      3               0.0000000000
        11         2  LYS       HN              8.3568191528      -19.9345970154        8.5117797852  PROA      3               0.0000000000
        12         2  LYS       CA              8.9072751999      -18.6058177948        6.9988131523  PROA      3               0.0000000000
        13         2  LYS       HA              8.8990955353      -18.6450424194        5.9195566177  PROA      3               0.0000000000
        14         2  LYS       CB              8.4882917404      -17.1345367432        7.2744584084  PROA      3               0.0000000000
        15         2  LYS       HB1             9.1129989624      -16.3185462952        6.8522958755  PROA      3               0.0000000000
        16         2  LYS       HB2             8.3376331329      -16.8967151642        8.3491973877  PROA      3               0.0000000000
        17         2  LYS       CG              7.1704163551      -16.6769542694        6.5068612099  PROA      3               0.0000000000
        18         2  LYS       HG1             6.9415674210      -15.6844844818        6.9506564140  PROA      3               0.0000000000
        19         2  LYS       HG2             6.3180885315      -17.3388767242        6.7708964348  PROA      3               0.0000000000
        20         2  LYS       CD              7.3053097725      -16.6118659973        4.9856300354  PROA      3               0.0000000000
        21         2  LYS       HD1             7.3442220688      -17.6455249786        4.5802249908  PROA      3               0.0000000000
        22         2  LYS       HD2             8.3264856339      -16.1786098480        4.9238901138  PROA      3               0.0000000000
        23         2  LYS       CE              6.2475242615      -15.7166996002        4.4955306053  PROA      3               0.0000000000
        24         2  LYS       HE1             6.4159917831      -14.6347227097        4.6833190918  PROA      3               0.0000000000
        25         2  LYS       HE2             5.2798089981      -15.9660348892        4.9809994698  PROA      3               0.0000000000
        26         2  LYS       NZ              6.1411986351      -15.8983869553        3.0415062904  PROA      3               0.0000000000
        27         2  LYS       HZ1             5.1853609085      -15.6303405762        2.7314646244  PROA      3               0.0000000000
        28         2  LYS       HZ2             6.4438323975      -16.8128261566        2.6493148804  PROA      3               0.0000000000
        29         2  LYS       HZ3             6.7763662338      -15.2237730026        2.5692162514  PROA      3               0.0000000000
        30         2  LYS       C              10.3817090988      -18.7998924255        7.4524221420  PROA      3               0.0000000000
        31         2  LYS       O              10.7241134644      -18.8029766083        8.6332693100  PROA      3               0.0000000000
        32         3  SER       N              11.2058000565      -18.8509883881        6.5112628937  PROA      4               0.0000000000
        33         3  SER       HN             10.9027004242      -18.5399627686        5.6138205528  PROA      4               0.0000000000
        34         3  SER       CA             12.5987844467      -18.7628402710        6.8308753967  PROA      4               0.0000000000
        35         3  SER       HA             12.7968034744      -18.4675426483        7.8506736755  PROA      4               0.0000000000
        36         3  SER       CB             13.3405809402      -20.0970001221        6.6421170235  PROA      4               0.0000000000
        37         3  SER       HB1            13.1290416718      -20.5019969940        5.6294226646  PROA      4               0.0000000000
        38         3  SER       HB2            12.9262752533      -20.8627586365        7.3322510719  PROA      4               0.0000000000
        39         3  SER       OG             14.7679195404      -19.9738788605        6.7216434479  PROA      4               0.0000000000
        40         3  SER       HG1            14.9263134003      -20.0549697876        7.6650071144  PROA      4               0.0000000000
        41         3  SER       C              13.1559209824      -17.6586284637        5.9936361313  PROA      4               0.0000000000
        42         3  SER       O              13.0447177887      -17.6307697296        4.7915692329  PROA      4               0.0000000000
        43         4  TYR       N              13.4224815369      -16.5468864441        6.6609802246  PROA      5               0.0000000000
        44         4  TYR       HN             13.3623418808      -16.5124015808        7.6555671692  PROA      5               0.0000000000
        45         4  TYR       CA             13.7546615601      -15.2130861282        6.2181410789  PROA      5               0.0000000000
        46         4  TYR       HA             13.0725011826      -14.9816608429        5.4134674072  PROA      5               0.0000000000
        47         4  TYR       CB             13.5672397614      -14.1483907700        7.3858871460  PROA      5               0.0000000000
        48         4  TYR       HB1            14.0850868225      -13.1750621796        7.2488203049  PROA      5               0.0000000000
        49         4  TYR       HB2            13.9133043289      -14.5423927307        8.3653373718  PROA      5               0.0000000000
        50         4  TYR       CG             12.1563510895      -13.9091148376        7.6225271225  PROA      5               0.0000000000
        51         4  TYR       CD1            11.4852705002      -12.9376478195        6.8374032974  PROA      5               0.0000000000
        52         4  TYR       HD1            12.0665750504      -12.3347406387        6.1555032730  PROA      5               0.0000000000
        53         4  TYR       CE1            10.1114253998      -12.7484683990        6.9578480721  PROA      5               0.0000000000
        54         4  TYR       HE1             9.6724882126      -11.9947147369        6.3209886551  PROA      5               0.0000000000
        55         4  TYR       CZ              9.3443279266      -13.5115585327        7.8041481972  PROA      5               0.0000000000
        56         4  TYR       OH              7.9917111397      -13.2437028885        7.9691529274  PROA      5               0.0000000000
        57         4  TYR       HH              7.7700753212      -12.6511526108        7.2470989227  PROA      5               0.0000000000
        58         4  TYR       CD2            11.3198671341      -14.7396411896        8.4331817627  PROA      5               0.0000000000
        59         4  TYR       HD2            11.7307682037      -15.5150346756        9.0627250671  PROA      5               0.0000000000
        60         4  TYR       CE2             9.9776210785      -14.4496679306        8.6253261566  PROA      5               0.0000000000
        61         4  TYR       HE2             9.3706350327      -14.9575719833        9.3601741791  PROA      5               0.0000000000
        62         4  TYR       C              15.2275505066      -15.0955209732        5.7445187569  PROA      5               0.0000000000
        63         4  TYR       O              16.0184936523      -15.9299249649        6.1933417320  PROA      5               0.0000000000
        64         5  PRO       N              15.6691827774      -14.1957330704        4.8517889977  PROA      6               0.0000000000
        65         5  PRO       CD             14.8643522263      -13.1757726669        4.1134624481  PROA      6               0.0000000000
        66         5  PRO       HD1            14.3789243698      -12.4478712082        4.7981810570  PROA      6               0.0000000000
        67         5  PRO       HD2            14.0814266205      -13.7570362091        3.5810322762  PROA      6               0.0000000000
        68         5  PRO       CA             17.1065177917      -14.1341915131        4.5495986938  PROA      6               0.0000000000
        69         5  PRO       HA             17.5573997498      -15.1155042648        4.5609922409  PROA      6               0.0000000000
        70         5  PRO       CB             17.0696506500      -13.5533418655        3.1314680576  PROA      6               0.0000000000
        71         5  PRO       HB1            16.8233528137      -14.3626718521        2.4112987518  PROA      6               0.0000000000
        72         5  PRO       HB2            17.9967517853      -13.0956153870        2.7249107361  PROA      6               0.0000000000
        73         5  PRO       CG             15.8535556793      -12.6156778336        3.1077406406  PROA      6               0.0000000000
        74         5  PRO       HG1            16.2003250122      -11.6729688644        3.5824742317  PROA      6               0.0000000000
        75         5  PRO       HG2            15.4397058487      -12.5942106247        2.0769214630  PROA      6               0.0000000000
        76         5  PRO       C              17.9560832977      -13.2803201675        5.4728021622  PROA      6               0.0000000000
        77         5  PRO       O              17.4891395569      -12.3189439774        6.0663776398  PROA      6               0.0000000000
        78         6  VAL       N              20.7201118469      -10.7745923996        5.6787910461  PROA      8               0.0000000000
        79         6  VAL       HN             20.0850124359      -10.4301061630        6.3658046722  PROA      8               0.0000000000
        80         6  VAL       CA             21.2688579559       -9.7257242203        4.7880654335  PROA      8               0.0000000000
        81         6  VAL       HA             21.9114761353      -10.1306705475        4.0203027725  PROA      8               0.0000000000
        82         6  VAL       CB             20.1811733246       -8.9499101639        4.0415849686  PROA      8               0.0000000000
        83         6  VAL       HB             20.6966609955       -8.0938491821        3.5560410023  PROA      8               0.0000000000
        84         6  VAL       CG1            19.5130481720       -9.7975225449        2.8615043163  PROA      8               0.0000000000
        85         6  VAL       HG11           20.3115062714      -10.3566026688        2.3283867836  PROA      8               0.0000000000
        86         6  VAL       HG12           19.0811958313       -9.1812591553        2.0441648960  PROA      8               0.0000000000
        87         6  VAL       HG13           18.7493305206      -10.5256280899        3.2092359066  PROA      8               0.0000000000
        88         6  VAL       CG2            19.1345863342       -8.3050842285        4.9854397774  PROA      8               0.0000000000
        89         6  VAL       HG21           18.3702125549       -7.6953258514        4.4579467773  PROA      8               0.0000000000
        90         6  VAL       HG22           19.5806579590       -7.6630749702        5.7748475075  PROA      8               0.0000000000
        91         6  VAL       HG23           18.6780948639       -9.1618947983        5.5256371498  PROA      8               0.0000000000
        92         6  VAL       C              22.2561531067       -8.8940172195        5.5530958176  PROA      8               0.0000000000
        93         6  VAL       O              21.9964809418       -8.6630735397        6.7325959206  PROA      8               0.0000000000
        94         7  TYR       N              23.7861003876       -3.6249525547        4.6358880997  PROA      12              0.0000000000
        95         7  TYR       HN             24.2037277222       -4.4674162865        4.9673256874  PROA      12              0.0000000000
        96         7  TYR       CA             22.4670906067       -3.6350998878        4.0306282043  PROA      12              0.0000000000
        97         7  TYR       HA             22.5130100250       -2.9993593693        3.1587765217  PROA      12              0.0000000000
        98         7  TYR       CB             22.0401916504       -5.0248870850        3.4599037170  PROA      12              0.0000000000
        99         7  TYR       HB1            21.8125171661       -5.7963786125        4.2262492180  PROA      12              0.0000000000
       100         7  TYR       HB2            22.8134136200       -5.2721638680        2.7014157772  PROA      12              0.0000000000
       101         7  TYR       CG             20.8104438782       -5.0855917931        2.5167036057  PROA      12              0.0000000000
       102         7  TYR       CD1            19.5176677704       -4.7745909691        2.9543068409  PROA      12              0.0000000000
       103         7  TYR       HD1            19.2712669373       -4.3954710960        3.9351000786  PROA      12              0.0000000000
       104         7  TYR       CE1            18.4565963745       -4.7659153938        2.0042660236  PROA      12              0.0000000000
       105         7  TYR       HE1            17.4566707611       -4.4071612358        2.1988034248  PROA      12              0.0000000000
       106         7  TYR       CZ             18.6830902100       -5.0532107353        0.6787337661  PROA      12              0.0000000000
       107         7  TYR       OH             17.5314331055       -5.0923409462       -0.2033384889  PROA      12              0.0000000000
       108         7  TYR       HH             16.7824974060       -5.1848020554        0.3900808394  PROA      12              0.0000000000
       109         7  TYR       CD2            20.9496212006       -5.5170316696        1.1607840061  PROA      12              0.0000000000
       110         7  TYR       HD2            21.9497871399       -5.7649207115        0.8373368979  PROA      12              0.0000000000
       111         7  TYR       CE2            19.8924980164       -5.3483433723        0.2387491614  PROA      12              0.0000000000
       112         7  TYR       HE2            20.0616474152       -5.5893650055       -0.8003355265  PROA      12              0.0000000000
       113         7  TYR       C              21.4723682404       -3.0989689827        5.1142392159  PROA      12              0.0000000000
       114         7  TYR       O              20.6228885651       -2.2398426533        4.8300561905  PROA      12              0.0000000000
       115         8  GLN       N              21.5640735626       -3.5074703693        6.4548473358  PROA      13              0.0000000000
       116         8  GLN       HN             22.1186008453       -4.2792043686        6.7564015388  PROA      13              0.0000000000
       117         8  GLN       CA             20.7623386383       -3.0795121193        7.5613317490  PROA      13              0.0000000000
       118         8  GLN       HA             19.7318038940       -3.1716358662        7.2516331673  PROA      13              0.0000000000
       119         8  GLN       CB             20.9689426422       -4.0277781487        8.7827796936  PROA      13              0.0000000000
       120         8  GLN       HB1            20.5426158905       -3.6503810883        9.7367916107  PROA      13              0.0000000000
       121         8  GLN       HB2            22.0756931305       -4.1121034622        8.8308763504  PROA      13              0.0000000000
       122         8  GLN       CG             20.2878322601       -5.4295663834        8.5829534531  PROA      13              0.0000000000
       123         8  GLN       HG1            20.5941944122       -5.8065333366        7.5837740898  PROA      13              0.0000000000
       124         8  GLN       HG2            19.1974582672       -5.2417292595        8.6835689545  PROA      13              0.0000000000
       125         8  GLN       CD             20.5497512817       -6.5097622871        9.6654767990  PROA      13              0.0000000000
       126         8  GLN       OE1            20.7150135040       -6.1779270172       10.8700180054  PROA      13              0.0000000000
       127         8  GLN       NE2            20.5974235535       -7.7962369919        9.2735700607  PROA      13              0.0000000000
       128         8  GLN       HE21           20.9683284760       -8.4634952545        9.9194774628  PROA      13              0.0000000000
       129         8  GLN       HE22           20.5403060913       -7.9707508087        8.2905731201  PROA      13              0.0000000000
       130         8  GLN       C              20.9103584290       -1.5344789028        7.8571372032  PROA      13              0.0000000000
       131         8  GLN       O              19.9563560486       -0.7721626759        7.9903974533  PROA      13              0.0000000000
       132         9  LYS       N              22.1338920593       -1.0814082623        7.8139100075  PROA      14              0.0000000000
       133         9  LYS       HN             22.9480762482       -1.6025887728        7.5700216293  PROA      14              0.0000000000
       134         9  LYS       CA             22.4908752441        0.3587957025        7.7633638382  PROA      14              0.0000000000
       135         9  LYS       HA             22.0903282166        0.8985331655        8.6087303162  PROA      14              0.0000000000
       136         9  LYS       CB             24.0400123596        0.6296628714        7.8334183693  PROA      14              0.0000000000
       137         9  LYS       HB1            24.3552742004        1.6927787066        7.7647485733  PROA      14              0.0000000000
       138         9  LYS       HB2            24.5727558136        0.1289126426        6.9969048500  PROA      14              0.0000000000
       139         9  LYS       CG             24.6844501495        0.2062813938        9.2359972000  PROA      14              0.0000000000
       140         9  LYS       HG1            24.3532505035       -0.8456245065        9.3706150055  PROA      14              0.0000000000
       141         9  LYS       HG2            24.2969093323        0.8634483218       10.0436258316  PROA      14              0.0000000000
       142         9  LYS       CD             26.1613082886        0.4559883773        9.2604589462  PROA      14              0.0000000000
       143         9  LYS       HD1            26.3665657043        1.4792140722        8.8794078827  PROA      14              0.0000000000
       144         9  LYS       HD2            26.6534080505       -0.2487710267        8.5565605164  PROA      14              0.0000000000
       145         9  LYS       CE             26.7027683258        0.2085088044       10.6623840332  PROA      14              0.0000000000
       146         9  LYS       HE1            26.1511974335        0.9401310682       11.2907295227  PROA      14              0.0000000000
       147         9  LYS       HE2            27.7774810791        0.4889997840       10.6370725632  PROA      14              0.0000000000
       148         9  LYS       NZ             26.5628852844       -1.2012965679       11.0365610123  PROA      14              0.0000000000
       149         9  LYS       HZ1            25.5765991211       -1.4794335365       11.2139863968  PROA      14              0.0000000000
       150         9  LYS       HZ2            27.0983715057       -1.4461417198       11.8938274384  PROA      14              0.0000000000
       151         9  LYS       HZ3            26.9187583923       -1.8985528946       10.3518800735  PROA      14              0.0000000000
       152         9  LYS       C              21.7775039673        1.0900472403        6.5715680122  PROA      14              0.0000000000
       153         9  LYS       O              21.1806545258        2.1497609615        6.7798709869  PROA      14              0.0000000000
       154        10  ALA       N              21.6424198151        0.5605506897        5.2944641113  PROA      15              0.0000000000
       155        10  ALA       HN             22.1972122192       -0.2197460234        5.0163450241  PROA      15              0.0000000000
       156        10  ALA       CA             21.0403938293        1.2157529593        4.1899137497  PROA      15              0.0000000000
       157        10  ALA       HA             21.4575634003        2.2064573765        4.0856351852  PROA      15              0.0000000000
       158        10  ALA       CB             21.2883586884        0.4054767489        2.9558942318  PROA      15              0.0000000000
       159        10  ALA       HB1            21.0274696350       -0.6604656577        3.1291706562  PROA      15              0.0000000000
       160        10  ALA       HB2            22.3415546417        0.5417311192        2.6294970512  PROA      15              0.0000000000
       161        10  ALA       HB3            20.6628417969        0.6048766375        2.0596311092  PROA      15              0.0000000000
       162        10  ALA       C              19.5141010284        1.4109524488        4.3338489532  PROA      15              0.0000000000
       163        10  ALA       O              18.8999061584        2.4413254261        3.9843788147  PROA      15              0.0000000000
       164        11  VAL       N              18.8529815674        0.4534951746        4.8823862076  PROA      16              0.0000000000
       165        11  VAL       HN             19.3519439697       -0.3994471431        5.0148048401  PROA      16              0.0000000000
       166        11  VAL       CA             17.4399566650        0.5068271756        5.3040018082  PROA      16              0.0000000000
       167        11  VAL       HA             16.8478698730        0.7947446108        4.4478836060  PROA      16              0.0000000000
       168        11  VAL       CB             17.0251026154       -0.8847393394        5.8326902390  PROA      16              0.0000000000
       169        11  VAL       HB             17.8556613922       -1.3413618803        6.4123373032  PROA      16              0.0000000000
       170        11  VAL       CG1            15.7764863968       -0.7797490954        6.7362961769  PROA      16              0.0000000000
       171        11  VAL       HG11           15.7507104874       -0.1558249593        7.6551952362  PROA      16              0.0000000000
       172        11  VAL       HG12           15.5493917465       -1.8088397980        7.0880365372  PROA      16              0.0000000000
       173        11  VAL       HG13           14.9253110886       -0.4312558174        6.1131000519  PROA      16              0.0000000000
       174        11  VAL       CG2            16.8211040497       -1.8032181263        4.6344375610  PROA      16              0.0000000000
       175        11  VAL       HG21           17.7495117188       -1.7341849804        4.0281257629  PROA      16              0.0000000000
       176        11  VAL       HG22           15.9867105484       -1.4821344614        3.9748811722  PROA      16              0.0000000000
       177        11  VAL       HG23           16.5394077301       -2.8473186493        4.8890399933  PROA      16              0.0000000000
       178        11  VAL       C              17.3078403473        1.5954265594        6.4319438934  PROA      16              0.0000000000
       179        11  VAL       O              16.4229221344        2.4648375511        6.5006961823  PROA      16              0.0000000000
       180        12  GLU       N              18.2301254272        1.6154026985        7.3657908440  PROA      17              0.0000000000
       181        12  GLU       HN             18.9562911987        0.9325096011        7.3844599724  PROA      17              0.0000000000
       182        12  GLU       CA             18.2610836029        2.5921211243        8.4940061569  PROA      17              0.0000000000
       183        12  GLU       HA             17.3119125366        2.6252105236        9.0081844330  PROA      17              0.0000000000
       184        12  GLU       CB             19.2282600403        2.1971776485        9.5298204422  PROA      17              0.0000000000
       185        12  GLU       HB1            20.2505989075        2.0084383488        9.1380023956  PROA      17              0.0000000000
       186        12  GLU       HB2            18.8386993408        1.3094825745       10.0725555420  PROA      17              0.0000000000
       187        12  GLU       CG             19.5356216431        3.1949341297       10.7060585022  PROA      17              0.0000000000
       188        12  GLU       HG1            18.5286102295        3.4346699715       11.1095161438  PROA      17              0.0000000000
       189        12  GLU       HG2            20.0547599792        4.1542153358       10.4948844910  PROA      17              0.0000000000
       190        12  GLU       CD             20.3283061981        2.5009360313       11.7651996613  PROA      17              0.0000000000
       191        12  GLU       OE1            21.5416870117        2.8188085556       11.9445428848  PROA      17              0.0000000000
       192        12  GLU       OE2            19.7750301361        1.6568318605       12.4856739044  PROA      17              0.0000000000
       193        12  GLU       C              18.3549385071        4.0178132057        8.0176124573  PROA      17              0.0000000000
       194        12  GLU       O              17.5485725403        4.8320474625        8.3493986130  PROA      17              0.0000000000
       195        13  LYS       N              19.2803325653        4.2436537743        7.0921063423  PROA      18              0.0000000000
       196        13  LYS       HN             19.9337711334        3.5172269344        6.8937859535  PROA      18              0.0000000000
       197        13  LYS       CA             19.5085773468        5.5330524445        6.4189205170  PROA      18              0.0000000000
       198        13  LYS       HA             19.6097412109        6.2753992081        7.1967940331  PROA      18              0.0000000000
       199        13  LYS       CB             20.7305049896        5.5061120987        5.4767689705  PROA      18              0.0000000000
       200        13  LYS       HB1            20.7084312439        6.3318285942        4.7337846756  PROA      18              0.0000000000
       201        13  LYS       HB2            20.5943965912        4.6114892960        4.8322181702  PROA      18              0.0000000000
       202        13  LYS       CG             22.0913372040        5.4844408035        6.1990704536  PROA      18              0.0000000000
       203        13  LYS       HG1            22.8033790588        5.2986121178        5.3667335510  PROA      18              0.0000000000
       204        13  LYS       HG2            22.0375690460        4.5412425995        6.7837133408  PROA      18              0.0000000000
       205        13  LYS       CD             22.5085487366        6.7065138817        6.9651741982  PROA      18              0.0000000000
       206        13  LYS       HD1            21.7840633392        6.8880596161        7.7876605988  PROA      18              0.0000000000
       207        13  LYS       HD2            22.5268459320        7.6718683243        6.4155588150  PROA      18              0.0000000000
       208        13  LYS       CE             23.8533802032        6.5309562683        7.7133812904  PROA      18              0.0000000000
       209        13  LYS       HE1            23.8532848358        5.6223468781        8.3527164459  PROA      18              0.0000000000
       210        13  LYS       HE2            24.0734424591        7.4082002640        8.3586225510  PROA      18              0.0000000000
       211        13  LYS       NZ             24.9609642029        6.4246611595        6.7559714317  PROA      18              0.0000000000
       212        13  LYS       HZ1            25.8482322693        6.4657034874        7.2969636917  PROA      18              0.0000000000
       213        13  LYS       HZ2            25.0437774658        7.2115917206        6.0810775757  PROA      18              0.0000000000
       214        13  LYS       HZ3            25.1038131714        5.6263813972        6.1048622131  PROA      18              0.0000000000
       215        13  LYS       C              18.2635154724        6.0180511475        5.7050957680  PROA      18              0.0000000000
       216        13  LYS       O              17.7442150116        7.0758161545        5.9778118134  PROA      18              0.0000000000
       217        14  ALA       N              17.6051311493        5.1053161621        4.9531574249  PROA      19              0.0000000000
       218        14  ALA       HN             18.0335750580        4.2217297554        4.7807621956  PROA      19              0.0000000000
       219        14  ALA       CA             16.3477420807        5.2383089066        4.2476296425  PROA      19              0.0000000000
       220        14  ALA       HA             16.4062194824        6.0895752907        3.5855674744  PROA      19              0.0000000000
       221        14  ALA       CB             16.0814151764        3.9207043648        3.4007093906  PROA      19              0.0000000000
       222        14  ALA       HB1            15.1752567291        4.0179986954        2.7653102875  PROA      19              0.0000000000
       223        14  ALA       HB2            15.9961786270        3.0635683537        4.1024026871  PROA      19              0.0000000000
       224        14  ALA       HB3            16.9555530548        3.8199467659        2.7224395275  PROA      19              0.0000000000
       225        14  ALA       C              15.1719913483        5.6104989052        5.1380858421  PROA      19              0.0000000000
       226        14  ALA       O              14.3615303040        6.4735765457        4.8212385178  PROA      19              0.0000000000
       227        15  LYS       N              14.9922800064        4.8818931580        6.2451114655  PROA      20              0.0000000000
       228        15  LYS       HN             15.5855588913        4.0906257629        6.3713107109  PROA      20              0.0000000000
       229        15  LYS       CA             13.9835948944        5.1635637283        7.2053742409  PROA      20              0.0000000000
       230        15  LYS       HA             13.0081911087        5.0314383507        6.7609305382  PROA      20              0.0000000000
       231        15  LYS       CB             13.9312963486        4.0102066994        8.2679758072  PROA      20              0.0000000000
       232        15  LYS       HB1            14.9735240936        3.7845637798        8.5796928406  PROA      20              0.0000000000
       233        15  LYS       HB2            13.5354499817        3.1463949680        7.6922535896  PROA      20              0.0000000000
       234        15  LYS       CG             13.2043962479        4.0922727585        9.5797786713  PROA      20              0.0000000000
       235        15  LYS       HG1            12.1430091858        4.3558111191        9.3840122223  PROA      20              0.0000000000
       236        15  LYS       HG2            13.4971809387        4.9725131989       10.1911506653  PROA      20              0.0000000000
       237        15  LYS       CD             13.3766698837        2.7478621006       10.3789634705  PROA      20              0.0000000000
       238        15  LYS       HD1            13.3455734253        1.8745777607        9.6928672791  PROA      20              0.0000000000
       239        15  LYS       HD2            12.4929790497        2.6905972958       11.0498828888  PROA      20              0.0000000000
       240        15  LYS       CE             14.7503318787        2.7054414749       11.1872444153  PROA      20              0.0000000000
       241        15  LYS       HE1            14.8116464615        3.5515720844       11.9046173096  PROA      20              0.0000000000
       242        15  LYS       HE2            15.6890068054        2.8546369076       10.6119613647  PROA      20              0.0000000000
       243        15  LYS       NZ             14.8662223816        1.3896784782       11.8052701950  PROA      20              0.0000000000
       244        15  LYS       HZ1            14.0278072357        0.9966530204       12.2787580490  PROA      20              0.0000000000
       245        15  LYS       HZ2            15.7155513763        1.4545385838       12.4019556046  PROA      20              0.0000000000
       246        15  LYS       HZ3            15.0734434128        0.5620361567       11.2105703354  PROA      20              0.0000000000
       247        15  LYS       C              13.8822383881        6.4486474991        7.8248591423  PROA      20              0.0000000000
       248        15  LYS       O              12.8499174118        7.1159920692        7.6896061897  PROA      20              0.0000000000
       249        16  LYS       N              14.9979629517        6.9701108932        8.3993177414  PROA      21              0.0000000000
       250        16  LYS       HN             15.7923307419        6.3731889725        8.4810056686  PROA      21              0.0000000000
       251        16  LYS       CA             15.0951023102        8.4105548859        8.6254291534  PROA      21              0.0000000000
       252        16  LYS       HA             14.3212270737        8.6944742203        9.3232164383  PROA      21              0.0000000000
       253        16  LYS       CB             16.4043407440        8.7635183334        9.3255624771  PROA      21              0.0000000000
       254        16  LYS       HB1            16.3110332489        8.1179828644       10.2249498367  PROA      21              0.0000000000
       255        16  LYS       HB2            16.4543800354        9.8440027237        9.5792760849  PROA      21              0.0000000000
       256        16  LYS       CG             17.7293281555        8.2689428329        8.8076047897  PROA      21              0.0000000000
       257        16  LYS       HG1            17.8940792084        8.8373308182        7.8673315048  PROA      21              0.0000000000
       258        16  LYS       HG2            17.5524139404        7.1767587662        8.7068262100  PROA      21              0.0000000000
       259        16  LYS       CD             18.8976726532        8.6150016785        9.7714052200  PROA      21              0.0000000000
       260        16  LYS       HD1            18.7560558319        9.6667261124       10.1002511978  PROA      21              0.0000000000
       261        16  LYS       HD2            19.8288497925        8.5499391556        9.1689119339  PROA      21              0.0000000000
       262        16  LYS       CE             19.0132179260        7.6738600731       11.0107555389  PROA      21              0.0000000000
       263        16  LYS       HE1            19.2733306885        6.6082158089       10.8345050812  PROA      21              0.0000000000
       264        16  LYS       HE2            18.1678295135        7.7605214119       11.7263879776  PROA      21              0.0000000000
       265        16  LYS       NZ             20.1343765259        8.0839376450       11.8570165634  PROA      21              0.0000000000
       266        16  LYS       HZ1            20.2987022400        7.7190341949       12.8169336319  PROA      21              0.0000000000
       267        16  LYS       HZ2            20.1999816895        9.1207113266       11.9059715271  PROA      21              0.0000000000
       268        16  LYS       HZ3            20.9865779877        7.7081594467       11.3942623138  PROA      21              0.0000000000
       269        16  LYS       C              14.8733472824        9.2649955750        7.4545817375  PROA      21              0.0000000000
       270        16  LYS       O              14.0662469864       10.2057523727        7.6416120529  PROA      21              0.0000000000
       271        17  LYS       N              15.4886884689        9.1424808502        6.3216466904  PROA      22              0.0000000000
       272        17  LYS       HN             16.1513366699        8.4091043472        6.1910171509  PROA      22              0.0000000000
       273        17  LYS       CA             15.1564044952       10.0151004791        5.2461590767  PROA      22              0.0000000000
       274        17  LYS       HA             15.5567779541       10.9812088013        5.5158553123  PROA      22              0.0000000000
       275        17  LYS       CB             16.0382804871        9.6361742020        4.0617375374  PROA      22              0.0000000000
       276        17  LYS       HB1            16.2659988403        8.5502481461        4.0048971176  PROA      22              0.0000000000
       277        17  LYS       HB2            17.0148372650       10.1245460510        4.2670464516  PROA      22              0.0000000000
       278        17  LYS       CG             15.5978498459       10.0438785553        2.6337561607  PROA      22              0.0000000000
       279        17  LYS       HG1            14.5844545364        9.7133522034        2.3205418587  PROA      22              0.0000000000
       280        17  LYS       HG2            16.2311954498        9.5175018311        1.8880211115  PROA      22              0.0000000000
       281        17  LYS       CD             15.7552661896       11.5911693573        2.4773843288  PROA      22              0.0000000000
       282        17  LYS       HD1            15.0741920471       12.1511211395        3.1533374786  PROA      22              0.0000000000
       283        17  LYS       HD2            15.4569721222       11.9212465286        1.4593516588  PROA      22              0.0000000000
       284        17  LYS       CE             17.1166687012       12.2374505997        2.7766430378  PROA      22              0.0000000000
       285        17  LYS       HE1            17.9201354980       11.8776178360        2.0989401340  PROA      22              0.0000000000
       286        17  LYS       HE2            17.3242740631       11.9697456360        3.8347332478  PROA      22              0.0000000000
       287        17  LYS       NZ             17.0755138397       13.7008104324        2.7334167957  PROA      22              0.0000000000
       288        17  LYS       HZ1            16.2638320923       14.1216392517        3.2290735245  PROA      22              0.0000000000
       289        17  LYS       HZ2            17.0000514984       14.1085405350        1.7796549797  PROA      22              0.0000000000
       290        17  LYS       HZ3            17.8735446930       14.2372894287        3.1295716763  PROA      22              0.0000000000
       291        17  LYS       C              13.7354202271       10.1017904282        4.7243227959  PROA      22              0.0000000000
       292        17  LYS       O              13.2402715683       11.1714172363        4.4246459007  PROA      22              0.0000000000
       293        18  LEU       N              13.0793851580        8.9270269669        4.5997145705  PROA      23              0.0000000000
       294        18  LEU       HN             13.5692672428        8.0716460732        4.8008480457  PROA      23              0.0000000000
       295        18  LEU       CA             11.6955703892        8.7458592216        4.2230351057  PROA      23              0.0000000000
       296        18  LEU       HA             11.5463187200        9.2603486898        3.2856338884  PROA      23              0.0000000000
       297        18  LEU       CB             11.3379506141        7.2479163810        4.0261644998  PROA      23              0.0000000000
       298        18  LEU       HB1            10.2367867415        7.1188437161        3.9293946206  PROA      23              0.0000000000
       299        18  LEU       HB2            11.6633759737        6.6929384195        4.9346468836  PROA      23              0.0000000000
       300        18  LEU       CG             11.9791151919        6.5879667684        2.7820267176  PROA      23              0.0000000000
       301        18  LEU       HG             13.0597130629        6.8610128268        2.7487261158  PROA      23              0.0000000000
       302        18  LEU       CD1            11.8888873692        5.0559351155        2.8800893535  PROA      23              0.0000000000
       303        18  LEU       HD11           12.3374747602        4.5777502886        1.9841180217  PROA      23              0.0000000000
       304        18  LEU       HD12           10.8292079217        4.7349212292        2.9555343936  PROA      23              0.0000000000
       305        18  LEU       HD13           12.4267553782        4.6939367276        3.7821184204  PROA      23              0.0000000000
       306        18  LEU       CD2            11.3383780012        7.0713244376        1.4715718508  PROA      23              0.0000000000
       307        18  LEU       HD21           11.8344167572        6.5885352647        0.6027439667  PROA      23              0.0000000000
       308        18  LEU       HD22           11.4321815966        8.1712694798        1.3609816895  PROA      23              0.0000000000
       309        18  LEU       HD23           10.2625026872        6.8013499255        1.4457223551  PROA      23              0.0000000000
       310        18  LEU       C              10.7342942736        9.3927116860        5.1960395457  PROA      23              0.0000000000
       311        18  LEU       O               9.7585363647       10.0000650306        4.7641646332  PROA      23              0.0000000000
       312        19  ARG       N              10.9889402390        9.3301286697        6.5272207260  PROA      24              0.0000000000
       313        19  ARG       HN             11.7939691544        8.8361377716        6.8464560509  PROA      24              0.0000000000
       314        19  ARG       CA             10.1303634644        9.9974517822        7.4411702156  PROA      24              0.0000000000
       315        19  ARG       HA              9.1300849915        9.5909881592        7.4160499573  PROA      24              0.0000000000
       316        19  ARG       CB             10.6425962448        9.7590770721        8.8712558746  PROA      24              0.0000000000
       317        19  ARG       HB1            10.0430107117       10.3671169281        9.5819635391  PROA      24              0.0000000000
       318        19  ARG       HB2            11.7050933838       10.0687751770        8.9687614441  PROA      24              0.0000000000
       319        19  ARG       CG             10.3997201920        8.3220252991        9.3766727448  PROA      24              0.0000000000
       320        19  ARG       HG1            10.6965303421        7.5362453461        8.6495046616  PROA      24              0.0000000000
       321        19  ARG       HG2             9.3106279373        8.1850814819        9.5482702255  PROA      24              0.0000000000
       322        19  ARG       CD             11.2252340317        8.0069198608       10.6332244873  PROA      24              0.0000000000
       323        19  ARG       HD1            11.2480287552        8.8403577805       11.3675155640  PROA      24              0.0000000000
       324        19  ARG       HD2            12.2992982864        7.8555088043       10.3928461075  PROA      24              0.0000000000
       325        19  ARG       NE             10.6201343536        6.7786836624       11.2065048218  PROA      24              0.0000000000
       326        19  ARG       HE              9.7090101242        6.5076947212       10.8959922791  PROA      24              0.0000000000
       327        19  ARG       CZ             11.2111492157        5.8572731018       11.9507637024  PROA      24              0.0000000000
       328        19  ARG       NH1            12.3698415756        5.9917731285       12.5598707199  PROA      24              0.0000000000
       329        19  ARG       HH11           12.7060508728        6.9309506416       12.6299314499  PROA      24              0.0000000000
       330        19  ARG       HH12           12.5598049164        5.2104797363       13.1544246674  PROA      24              0.0000000000
       331        19  ARG       NH2            10.5582389832        4.7257099152       12.2145872116  PROA      24              0.0000000000
       332        19  ARG       HH21           10.8189306259        4.1319093704       12.9757966995  PROA      24              0.0000000000
       333        19  ARG       HH22            9.6003456116        4.7607007027       11.9296035767  PROA      24              0.0000000000
       334        19  ARG       C               9.9358663559       11.5080375671        7.2338919640  PROA      24              0.0000000000
       335        19  ARG       O               8.8059883118       12.0196685791        7.3080692291  PROA      24              0.0000000000
       336        20  GLY       N              10.9570999146       12.3003005981        7.0222167969  PROA      25              0.0000000000
       337        20  GLY       HN             11.8986845016       11.9827899933        6.9408922195  PROA      25              0.0000000000
       338        20  GLY       CA             10.8402214050       13.6872425079        6.6771650314  PROA      25              0.0000000000
       339        20  GLY       HA1            11.8384637833       14.0600481033        6.8530282974  PROA      25              0.0000000000
       340        20  GLY       HA2            10.0810527802       14.0766038895        7.3393297195  PROA      25              0.0000000000
       341        20  GLY       C              10.4903459549       13.9837551117        5.2442665100  PROA      25              0.0000000000
       342        20  GLY       O               9.6620130539       14.8291368484        4.8893041611  PROA      25              0.0000000000
       343        21  PHE       N              11.0570757310       13.2224332014        4.2849175419  PROA      26              0.0000000000
       344        21  PHE       HN             11.7525940892       12.5353507773        4.5093036965  PROA      26              0.0000000000
       345        21  PHE       CA             10.7013475554       13.3717611926        2.8757919613  PROA      26              0.0000000000
       346        21  PHE       HA             10.8915881872       14.3998249589        2.5971801848  PROA      26              0.0000000000
       347        21  PHE       CB             11.6308961179       12.4631826756        2.0127344735  PROA      26              0.0000000000
       348        21  PHE       HB1            11.5513604586       11.4133463044        2.3674449469  PROA      26              0.0000000000
       349        21  PHE       HB2            12.6855579436       12.7854876579        2.1502685044  PROA      26              0.0000000000
       350        21  PHE       CG             11.3121045863       12.4981676616        0.5359131571  PROA      26              0.0000000000
       351        21  PHE       CD1            11.7018421165       13.6016047054       -0.2408330184  PROA      26              0.0000000000
       352        21  PHE       HD1            12.2218014168       14.4266272892        0.2236332116  PROA      26              0.0000000000
       353        21  PHE       CE1            11.4109380442       13.6490132435       -1.6102467374  PROA      26              0.0000000000
       354        21  PHE       HE1            11.7188461390       14.5007299267       -2.1996865824  PROA      26              0.0000000000
       355        21  PHE       CZ             10.7240214238       12.5895530820       -2.2149861844  PROA      26              0.0000000000
       356        21  PHE       HZ             10.4977436927       12.6273536723       -3.2707708674  PROA      26              0.0000000000
       357        21  PHE       CD2            10.6378928611       11.4317978079       -0.0866538972  PROA      26              0.0000000000
       358        21  PHE       HD2            10.3323994414       10.5771902792        0.4981336801  PROA      26              0.0000000000
       359        21  PHE       CE2            10.3382466828       11.4788092969       -1.4544807222  PROA      26              0.0000000000
       360        21  PHE       HE2             9.8120339016       10.6597385829       -1.9236591308  PROA      26              0.0000000000
       361        21  PHE       C               9.2147497960       13.1273010537        2.5654641217  PROA      26              0.0000000000
       362        21  PHE       O               8.5479154917       13.9437852779        1.9285901994  PROA      26              0.0000000000
       363        22  ILE       N               8.6368378331       12.0194514161        3.0766414874  PROA      27              0.0000000000
       364        22  ILE       HN              9.1688147967       11.3673426291        3.6246445293  PROA      27              0.0000000000
       365        22  ILE       CA              7.2217571651       11.7133293775        2.9307116298  PROA      27              0.0000000000
       366        22  ILE       HA              6.9845878021       11.8442109846        1.8854272022  PROA      27              0.0000000000
       367        22  ILE       CB              6.9054478266       10.2476909854        3.2620695714  PROA      27              0.0000000000
       368        22  ILE       HB              7.1900986960       10.0427997766        4.3202025494  PROA      27              0.0000000000
       369        22  ILE       CG2             5.3950738176        9.9760930259        3.0968498540  PROA      27              0.0000000000
       370        22  ILE       HG21            5.1506867629        8.9232906452        3.3466056546  PROA      27              0.0000000000
       371        22  ILE       HG22            5.0836206216       10.1698961471        2.0499858357  PROA      27              0.0000000000
       372        22  ILE       HG23            4.7855578178       10.6090424705        3.7697519158  PROA      27              0.0000000000
       373        22  ILE       CG1             7.7232005319        9.2969647218        2.3426007667  PROA      27              0.0000000000
       374        22  ILE       HG11            8.8086361827        9.5075296103        2.4557545711  PROA      27              0.0000000000
       375        22  ILE       HG12            7.4580736513        9.5121203223        1.2844050591  PROA      27              0.0000000000
       376        22  ILE       CD              7.5040706700        7.8030498167        2.6256773773  PROA      27              0.0000000000
       377        22  ILE       HD1             6.4585001468        7.4940648414        2.4175729016  PROA      27              0.0000000000
       378        22  ILE       HD2             7.7322653459        7.5724331912        3.6874589322  PROA      27              0.0000000000
       379        22  ILE       HD3             8.1654926788        7.1833149041        1.9851690595  PROA      27              0.0000000000
       380        22  ILE       C               6.3308258038       12.7162672689        3.6653923939  PROA      27              0.0000000000
       381        22  ILE       O               5.2894850514       13.1393554146        3.1572009278  PROA      27              0.0000000000
       382        23  ALA       N               6.7270690607       13.1595886057        4.8804624080  PROA      28              0.0000000000
       383        23  ALA       HN              7.5519313913       12.7988224724        5.3124810371  PROA      28              0.0000000000
       384        23  ALA       CA              6.0370846936       14.2162766487        5.6014208799  PROA      28              0.0000000000
       385        23  ALA       HA              5.0036365294       13.9173864097        5.7192919690  PROA      28              0.0000000000
       386        23  ALA       CB              6.6524890991       14.3812689645        7.0038937355  PROA      28              0.0000000000
       387        23  ALA       HB1             6.1078005975       15.1527026465        7.5903541869  PROA      28              0.0000000000
       388        23  ALA       HB2             7.7233648478       14.6687604548        6.9403259214  PROA      28              0.0000000000
       389        23  ALA       HB3             6.5811521353       13.4209628663        7.5579476121  PROA      28              0.0000000000
       390        23  ALA       C               6.0149586702       15.5683434309        4.8859243351  PROA      28              0.0000000000
       391        23  ALA       O               4.9486257828       16.1694419708        4.7378144934  PROA      28              0.0000000000
       392        24  GLU       N               7.1708593369       16.0450954437        4.3517045975  PROA      29              0.0000000000
       393        24  GLU       HN              8.0145530701       15.5365428925        4.5052103996  PROA      29              0.0000000000
       394        24  GLU       CA              7.2004208565       17.2852878571        3.5660684109  PROA      29              0.0000000000
       395        24  GLU       HA              6.7060108185       18.0232563019        4.1803646088  PROA      29              0.0000000000
       396        24  GLU       CB              8.7252244949       17.6755561829        3.2941977978  PROA      29              0.0000000000
       397        24  GLU       HB1             9.3199529648       16.8483467102        2.8510913849  PROA      29              0.0000000000
       398        24  GLU       HB2             9.0232000351       17.9122695923        4.3379883766  PROA      29              0.0000000000
       399        24  GLU       CG              8.9427366257       18.8308296204        2.3847672939  PROA      29              0.0000000000
       400        24  GLU       HG1             8.3252859116       19.6901054382        2.7234723568  PROA      29              0.0000000000
       401        24  GLU       HG2             8.6096134186       18.4887809753        1.3815965652  PROA      29              0.0000000000
       402        24  GLU       CD             10.3310117722       19.3995666504        2.4010422230  PROA      29              0.0000000000
       403        24  GLU       OE1            10.5094966888       20.6299457550        2.5481059551  PROA      29              0.0000000000
       404        24  GLU       OE2            11.3091297150       18.6438713074        2.3573698997  PROA      29              0.0000000000
       405        24  GLU       C               6.3299527168       17.2963619232        2.3451275826  PROA      29              0.0000000000
       406        24  GLU       O               5.5441074371       18.2765483856        2.1479771137  PROA      29              0.0000000000
       407        25  LYS       N               6.4036666069       16.2160749626        1.5425000861  PROA      30              0.0000000000
       408        25  LYS       HN              7.0475600695       15.4822138753        1.7722374083  PROA      30              0.0000000000
       409        25  LYS       CA              5.7225857455       16.0890794031        0.2743705316  PROA      30              0.0000000000
       410        25  LYS       HA              5.7405573576       17.0507696460       -0.2198372430  PROA      30              0.0000000000
       411        25  LYS       CB              6.4544023942       15.0348328207       -0.6036463986  PROA      30              0.0000000000
       412        25  LYS       HB1             5.8616532458       14.8237793718       -1.5227482300  PROA      30              0.0000000000
       413        25  LYS       HB2             6.5179560814       14.0837383409       -0.0274017025  PROA      30              0.0000000000
       414        25  LYS       CG              7.8847096919       15.4163524009       -1.0393338147  PROA      30              0.0000000000
       415        25  LYS       HG1             8.2735273639       14.6096484585       -1.7031811815  PROA      30              0.0000000000
       416        25  LYS       HG2             8.5502823255       15.4397277950       -0.1458280684  PROA      30              0.0000000000
       417        25  LYS       CD              8.0001996507       16.7700295606       -1.7643971124  PROA      30              0.0000000000
       418        25  LYS       HD1             9.0492316298       16.8828460750       -2.1215459691  PROA      30              0.0000000000
       419        25  LYS       HD2             7.8124347244       17.5790008050       -1.0208273555  PROA      30              0.0000000000
       420        25  LYS       CE              7.0414829851       16.9328364389       -2.9497852970  PROA      30              0.0000000000
       421        25  LYS       HE1             5.9873961663       16.8204052155       -2.6124821104  PROA      30              0.0000000000
       422        25  LYS       HE2             7.2469265527       16.1812133047       -3.7420058635  PROA      30              0.0000000000
       423        25  LYS       NZ              7.1704607228       18.2787425571       -3.5351796875  PROA      30              0.0000000000
       424        25  LYS       HZ1             7.2359917917       18.9859394474       -2.7593526913  PROA      30              0.0000000000
       425        25  LYS       HZ2             6.3043941976       18.4793425572       -4.0961802193  PROA      30              0.0000000000
       426        25  LYS       HZ3             8.0238970375       18.3465138204       -4.1473355733  PROA      30              0.0000000000
       427        25  LYS       C               4.2556174016       15.6987388688        0.3670871098  PROA      30              0.0000000000
       428        25  LYS       O               3.5170195589       15.8559924630       -0.6016701640  PROA      30              0.0000000000
       429        26  ARG       N               3.8018529412       15.1480291758        1.5129236746  PROA      31              0.0000000000
       430        26  ARG       HN              4.4340115643       15.0299304790        2.2793654172  PROA      31              0.0000000000
       431        26  ARG       CA              2.4448224936       14.6403422368        1.7064185371  PROA      31              0.0000000000
       432        26  ARG       HA              2.3968112605       14.3400131913        2.7412382753  PROA      31              0.0000000000
       433        26  ARG       CB              1.2802143409       15.6646491491        1.5268020536  PROA      31              0.0000000000
       434        26  ARG       HB1             0.3073071351       15.1180892148        1.5627310670  PROA      31              0.0000000000
       435        26  ARG       HB2             1.3323288504       16.1418051839        0.5267608183  PROA      31              0.0000000000
       436        26  ARG       CG              1.1578050653       16.7436965635        2.6212429874  PROA      31              0.0000000000
       437        26  ARG       HG1             1.0699695143       16.2527060786        3.6161593923  PROA      31              0.0000000000
       438        26  ARG       HG2             0.2006474917       17.2888867468        2.4367264691  PROA      31              0.0000000000
       439        26  ARG       CD              2.2937346055       17.7669226852        2.6443771369  PROA      31              0.0000000000
       440        26  ARG       HD1             2.4167299890       18.2266387477        1.6375258992  PROA      31              0.0000000000
       441        26  ARG       HD2             3.2634899649       17.3184811164        2.9482210979  PROA      31              0.0000000000
       442        26  ARG       NE              1.8978805884       18.8421600223        3.5999325478  PROA      31              0.0000000000
       443        26  ARG       HE              1.4956446142       19.6968806356        3.2378611304  PROA      31              0.0000000000
       444        26  ARG       CZ              2.0782542133       18.8052320316        4.9119359432  PROA      31              0.0000000000
       445        26  ARG       NH1             1.7189710027       19.8514931918        5.6305033941  PROA      31              0.0000000000
       446        26  ARG       HH11            1.4012184048       20.6607891803        5.1329170704  PROA      31              0.0000000000
       447        26  ARG       HH12            1.9857172665       19.9132331717        6.5947187002  PROA      31              0.0000000000
       448        26  ARG       NH2             2.6738764368       17.8125338095        5.5250329303  PROA      31              0.0000000000
       449        26  ARG       HH21            3.0974031694       18.0658198140        6.3984380315  PROA      31              0.0000000000
       450        26  ARG       HH22            3.1610681437       17.1375965550        4.9820299745  PROA      31              0.0000000000
       451        26  ARG       C               2.1766310825       13.3605767958        0.9223882293  PROA      31              0.0000000000
       452        26  ARG       O               1.0374621841       12.9640357208        0.6939784559  PROA      31              0.0000000000
       453        27  CYS       N               3.2321723509       12.6590681065        0.4725067954  PROA      32              0.0000000000
       454        27  CYS       HN              4.1536189036       12.9175452474        0.7478167849  PROA      32              0.0000000000
       455        27  CYS       CA              3.1005573147       11.6769759754       -0.5883905179  PROA      32              0.0000000000
       456        27  CYS       HA              2.2393169437       11.9271160994       -1.1950800764  PROA      32              0.0000000000
       457        27  CYS       CB              4.3391299854       11.6979813331       -1.5320191713  PROA      32              0.0000000000
       458        27  CYS       HB1             4.3948427318       12.7256423325       -1.9527446847  PROA      32              0.0000000000
       459        27  CYS       HB2             4.1596946078       11.0151669882       -2.3925714831  PROA      32              0.0000000000
       460        27  CYS       SG              5.9335133164       11.3100752850       -0.7276614062  PROA      32              0.0000000000
       461        27  CYS       HG1             5.7084278035       10.0058025376       -0.6255048186  PROA      32              0.0000000000
       462        27  CYS       C               2.8498660046       10.2736552223       -0.0747434688  PROA      32              0.0000000000
       463        27  CYS       O               2.9557248540        9.3064930848       -0.8240424567  PROA      32              0.0000000000
       464        28  ALA       N               2.4713003008       10.1152853798        1.2096588949  PROA      33              0.0000000000
       465        28  ALA       HN              2.3762674200       10.9122773522        1.8084878272  PROA      33              0.0000000000
       466        28  ALA       CA              2.1820853190        8.8278176294        1.8113041376  PROA      33              0.0000000000
       467        28  ALA       HA              3.0950669114        8.2502603702        1.7617580507  PROA      33              0.0000000000
       468        28  ALA       CB              1.8231762065        8.9987398112        3.3021473385  PROA      33              0.0000000000
       469        28  ALA       HB1             1.5797221117        8.0251341299        3.7768041252  PROA      33              0.0000000000
       470        28  ALA       HB2             0.9576615136        9.6776541540        3.4375924543  PROA      33              0.0000000000
       471        28  ALA       HB3             2.6791645696        9.4416067112        3.8517984203  PROA      33              0.0000000000
       472        28  ALA       C               1.1270729983        7.9821104407        1.0862556224  PROA      33              0.0000000000
       473        28  ALA       O               1.3869751497        6.7877017543        0.9275144464  PROA      33              0.0000000000
       474        29  PRO       N              -0.0058568601        8.4585962946        0.5611043147  PROA      34              0.0000000000
       475        29  PRO       CD             -0.6057463032        9.7680022802        0.8454486971  PROA      34              0.0000000000
       476        29  PRO       HD1            -0.3074734648       10.4758731222        0.0393808900  PROA      34              0.0000000000
       477        29  PRO       HD2            -0.3094421351       10.1839432769        1.8308362238  PROA      34              0.0000000000
       478        29  PRO       CA             -0.9420231574        7.5791854261       -0.1287335844  PROA      34              0.0000000000
       479        29  PRO       HA             -1.1168687615        6.7036903777        0.4817614556  PROA      34              0.0000000000
       480        29  PRO       CB             -2.2119514857        8.4298729524       -0.2972023251  PROA      34              0.0000000000
       481        29  PRO       HB1            -3.1263550407        7.8124298683       -0.1811722119  PROA      34              0.0000000000
       482        29  PRO       HB2            -2.2418405004        8.9401007305       -1.2870643245  PROA      34              0.0000000000
       483        29  PRO       CG             -2.1032738067        9.5022926215        0.7900279647  PROA      34              0.0000000000
       484        29  PRO       HG1            -2.6915860256       10.4127521957        0.5535353296  PROA      34              0.0000000000
       485        29  PRO       HG2            -2.4435561852        9.0841189780        1.7614508035  PROA      34              0.0000000000
       486        29  PRO       C              -0.3970689161        7.1130258093       -1.4653974105  PROA      34              0.0000000000
       487        29  PRO       O              -0.5850442651        5.9536451522       -1.8232729153  PROA      34              0.0000000000
       488        30  LEU       N               0.2840378210        7.9864728961       -2.2288297515  PROA      35              0.0000000000
       489        30  LEU       HN              0.4776484725        8.8917763915       -1.8727551424  PROA      35              0.0000000000
       490        30  LEU       CA              0.9289746838        7.5948823324       -3.4750739653  PROA      35              0.0000000000
       491        30  LEU       HA              0.1892801240        7.0504385245       -4.0446541306  PROA      35              0.0000000000
       492        30  LEU       CB              1.3582296561        8.8242550010       -4.2886473053  PROA      35              0.0000000000
       493        30  LEU       HB1             2.1447808762        9.3583183984       -3.7393542053  PROA      35              0.0000000000
       494        30  LEU       HB2             0.4909142543        9.4944898347       -4.3306281302  PROA      35              0.0000000000
       495        30  LEU       QQH5            1.0464891524        7.9316400030       -3.6978891824  PROA      35              0.0000000000
       496        30  LEU       CG              1.7924565656        8.4965002225       -5.7291522561  PROA      35              0.0000000000
       497        30  LEU       HG              2.6144551241        7.7691842074       -5.7005224599  PROA      35              0.0000000000
       498        30  LEU       CD1             0.6386057072        7.9014034047       -6.5517068223  PROA      35              0.0000000000
       499        30  LEU       HD11            0.9142285217        7.7971419702       -7.6054311283  PROA      35              0.0000000000
       500        30  LEU       HD12           -0.2437451435        8.5469491378       -6.5027571157  PROA      35              0.0000000000
       501        30  LEU       HD13            0.3443077153        6.9109195878       -6.1887131841  PROA      35              0.0000000000
       502        30  LEU       CD2             2.3175468489        9.7626136956       -6.4197595227  PROA      35              0.0000000000
       503        30  LEU       HD21            1.5166583608       10.5017414369       -6.5331187093  PROA      35              0.0000000000
       504        30  LEU       HD22            2.6830003609        9.5268353523       -7.4229575392  PROA      35              0.0000000000
       505        30  LEU       HD23            3.1389667788       10.2254760597       -5.8575464998  PROA      35              0.0000000000
       506        30  LEU       C               2.0981136216        6.6309087317       -3.2806258332  PROA      35              0.0000000000
       507        30  LEU       O               2.2548180955        5.6579712406       -4.0172990380  PROA      35              0.0000000000
       508        31  MET       N               2.9357875186        6.8394426941       -2.2392059644  PROA      36              0.0000000000
       509        31  MET       HN              2.8359939837        7.6696279495       -1.6834860098  PROA      36              0.0000000000
       510        31  MET       CA              3.9657264208        5.8951854827       -1.8208100893  PROA      36              0.0000000000
       511        31  MET       HA              4.6055360967        5.7041856666       -2.6704736983  PROA      36              0.0000000000
       512        31  MET       CB              4.8252450058        6.4668043791       -0.6611863307  PROA      36              0.0000000000
       513        31  MET       HB1             5.4806914861        5.6676525494       -0.2425445394  PROA      36              0.0000000000
       514        31  MET       HB2             4.1417458338        6.7967004040        0.1529773870  PROA      36              0.0000000000
       515        31  MET       CG              5.7363491680        7.6475176442       -1.0556298716  PROA      36              0.0000000000
       516        31  MET       HG1             6.1721883590        8.0543653009       -0.1163138237  PROA      36              0.0000000000
       517        31  MET       HG2             5.1212801353        8.4541580907       -1.5030208646  PROA      36              0.0000000000
       518        31  MET       SD              7.0909402061        7.2223488052       -2.1883554983  PROA      36              0.0000000000
       519        31  MET       CE              6.3275506868        7.8977252672       -3.6914919578  PROA      36              0.0000000000
       520        31  MET       HE1             6.1536887173        8.9905444959       -3.5963906834  PROA      36              0.0000000000
       521        31  MET       HE2             5.3524077648        7.4123182658       -3.9087324063  PROA      36              0.0000000000
       522        31  MET       HE3             6.9888567052        7.7353742283       -4.5684668628  PROA      36              0.0000000000
       523        31  MET       C               3.4223537609        4.5347989716       -1.4090346019  PROA      36              0.0000000000
       524        31  MET       O               3.9364492868        3.4904534535       -1.8105625068  PROA      36              0.0000000000
       525        32  LEU       N               2.3224774195        4.5178780258       -0.6273332327  PROA      37              0.0000000000
       526        32  LEU       HN              1.9446573049        5.3704274686       -0.2564214734  PROA      37              0.0000000000
       527        32  LEU       CA              1.5890587000        3.3085193799       -0.3121077943  PROA      37              0.0000000000
       528        32  LEU       HA              2.2856875700        2.6143533747        0.1362737521  PROA      37              0.0000000000
       529        32  LEU       CB              0.4615291094        3.6201157930        0.7065853344  PROA      37              0.0000000000
       530        32  LEU       HB1            -0.1919546366        4.4184015496        0.2916077424  PROA      37              0.0000000000
       531        32  LEU       HB2             0.9368053438        4.0323119308        1.6245837509  PROA      37              0.0000000000
       532        32  LEU       CG             -0.4319140932        2.4280839782        1.1176946608  PROA      37              0.0000000000
       533        32  LEU       HG             -0.9838304714        2.0634760206        0.2182095166  PROA      37              0.0000000000
       534        32  LEU       CD1             0.3893946622        1.2586876831        1.6787164040  PROA      37              0.0000000000
       535        32  LEU       HD11           -0.2857755501        0.4339394852        1.9932609363  PROA      37              0.0000000000
       536        32  LEU       HD12            0.9707673207        1.5813103290        2.5688527299  PROA      37              0.0000000000
       537        32  LEU       HD13            1.0909348213        0.8542057473        0.9208689343  PROA      37              0.0000000000
       538        32  LEU       CD2            -1.4799380415        2.8696919432        2.1514140674  PROA      37              0.0000000000
       539        32  LEU       HD21           -2.1399382182        2.0182148359        2.4235488028  PROA      37              0.0000000000
       540        32  LEU       HD22           -2.1097136078        3.6906986236        1.7486486191  PROA      37              0.0000000000
       541        32  LEU       HD23           -0.9805100286        3.2280399424        3.0766844292  PROA      37              0.0000000000
       542        32  LEU       C               1.0336980828        2.6202825292       -1.5524756570  PROA      37              0.0000000000
       543        32  LEU       O               1.1939963348        1.4160108988       -1.7249031683  PROA      37              0.0000000000
       544        33  ARG       N               0.4297991182        3.3826302915       -2.4878281962  PROA      38              0.0000000000
       545        33  ARG       HN              0.2635784584        4.3555627608       -2.2999846812  PROA      38              0.0000000000
       546        33  ARG       CA             -0.0693873938        2.8914574108       -3.7606203524  PROA      38              0.0000000000
       547        33  ARG       HA             -0.7589396185        2.0988691926       -3.5261333606  PROA      38              0.0000000000
       548        33  ARG       CB             -0.8759894043        3.9985618111       -4.4868110039  PROA      38              0.0000000000
       549        33  ARG       HB1            -0.2099174130        4.8704178539       -4.6690499520  PROA      38              0.0000000000
       550        33  ARG       HB2            -1.6781904420        4.3391922684       -3.7914263441  PROA      38              0.0000000000
       551        33  ARG       CG             -1.5304320783        3.5898014473       -5.8223855890  PROA      38              0.0000000000
       552        33  ARG       HG1            -2.1316266921        2.6670434716       -5.6555361273  PROA      38              0.0000000000
       553        33  ARG       HG2            -0.7350516349        3.3321562162       -6.5547402071  PROA      38              0.0000000000
       554        33  ARG       CD             -2.4512184860        4.6945687385       -6.3564535711  PROA      38              0.0000000000
       555        33  ARG       HD1            -1.9020327124        5.6349309367       -6.4053351058  PROA      38              0.0000000000
       556        33  ARG       HD2            -3.2821578518        4.8307470795       -5.6583882323  PROA      38              0.0000000000
       557        33  ARG       NE             -2.9879467047        4.3659728651       -7.6792289021  PROA      38              0.0000000000
       558        33  ARG       HE             -3.3896882825        3.4412362940       -7.7615627106  PROA      38              0.0000000000
       559        33  ARG       CZ             -2.4456741618        4.7888638559       -8.8784679820  PROA      38              0.0000000000
       560        33  ARG       NH1            -2.6892188341        4.0645546978       -9.9370883666  PROA      38              0.0000000000
       561        33  ARG       HH11           -2.3637972652        4.5503995521      -10.7721673962  PROA      38              0.0000000000
       562        33  ARG       NH2            -1.6928348067        5.9357974264       -8.8481734984  PROA      38              0.0000000000
       563        33  ARG       HH21           -4.8306970657        3.1005409131      -11.1177853389  PROA      38              0.0000000000
       564        33  ARG       HH22           -1.9648618171        6.6843093495       -8.2029768733  PROA      38              0.0000000000
       565        33  ARG       QQH1           -1.7831015282        3.8925690699       -5.9683022946  PROA      38              0.0000000000
       566        33  ARG       C               0.9968408090        2.2652166531       -4.6626869056  PROA      38              0.0000000000
       567        33  ARG       O               0.7819027631        1.2136346635       -5.2644991661  PROA      38              0.0000000000
       568        34  LEU       N               2.2026951541        2.8682267462       -4.7414101128  PROA      39              0.0000000000
       569        34  LEU       HN              2.3288009417        3.7657358387       -4.3084994514  PROA      39              0.0000000000
       570        34  LEU       CA              3.3595535772        2.2991493257       -5.4213352047  PROA      39              0.0000000000
       571        34  LEU       HA              3.0809030189        2.1276172039       -6.4515651070  PROA      39              0.0000000000
       572        34  LEU       CB              4.5399106708        3.3100051364       -5.3631658541  PROA      39              0.0000000000
       573        34  LEU       HB1             4.7727540593        3.5190400420       -4.2954292463  PROA      39              0.0000000000
       574        34  LEU       HB2             4.1952050566        4.2670325113       -5.8116695007  PROA      39              0.0000000000
       575        34  LEU       CG              5.8484671912        2.8794297035       -6.0689070687  PROA      39              0.0000000000
       576        34  LEU       HG              6.1629886218        1.8797111826       -5.6839752382  PROA      39              0.0000000000
       577        34  LEU       CD1             5.6617940208        2.7674007213       -7.5893136778  PROA      39              0.0000000000
       578        34  LEU       HD11            5.3694673008        3.7478399916       -8.0201319687  PROA      39              0.0000000000
       579        34  LEU       HD12            4.8770416354        2.0246750440       -7.8389076522  PROA      39              0.0000000000
       580        34  LEU       HD13            6.6106332969        2.4461667188       -8.0689150822  PROA      39              0.0000000000
       581        34  LEU       CD2             6.9963713004        3.8507606623       -5.7457878163  PROA      39              0.0000000000
       582        34  LEU       HD21            7.9380741296        3.5076248889       -6.2258884983  PROA      39              0.0000000000
       583        34  LEU       HD22            7.1628322390        3.9086092325       -4.6492722672  PROA      39              0.0000000000
       584        34  LEU       HD23            6.7665004425        4.8683795451       -6.1209940917  PROA      39              0.0000000000
       585        34  LEU       C               3.8067932993        0.9502627912       -4.8518182272  PROA      39              0.0000000000
       586        34  LEU       O               4.0586951473       -0.0106706478       -5.5850822133  PROA      39              0.0000000000
       587        35  ALA       N               3.8803263178        0.8327845987       -3.5080420977  PROA      40              0.0000000000
       588        35  ALA       HN              3.7172750246        1.6353881690       -2.9304089950  PROA      40              0.0000000000
       589        35  ALA       CA              4.1281894713       -0.4173419410       -2.8129662120  PROA      40              0.0000000000
       590        35  ALA       HA              5.0535204913       -0.8293991688       -3.1931618692  PROA      40              0.0000000000
       591        35  ALA       CB              4.2858155996       -0.1382445393       -1.3041055360  PROA      40              0.0000000000
       592        35  ALA       HB1             4.5609253009       -1.0629407676       -0.7530839520  PROA      40              0.0000000000
       593        35  ALA       HB2             3.3464888787        0.2680587823       -0.8729863539  PROA      40              0.0000000000
       594        35  ALA       HB3             5.0872901727        0.6147879310       -1.1445558933  PROA      40              0.0000000000
       595        35  ALA       C               3.0400276126       -1.4680243763       -3.0440679329  PROA      40              0.0000000000
       596        35  ALA       O               3.3200885021       -2.6379631799       -3.3091608236  PROA      40              0.0000000000
       597        36  TRP       N               1.7647873855       -1.0432588625       -2.9836792725  PROA      41              0.0000000000
       598        36  TRP       HN              1.5911436766       -0.0955145439       -2.6932993909  PROA      41              0.0000000000
       599        36  TRP       CA              0.5754234174       -1.8353117634       -3.2578868311  PROA      41              0.0000000000
       600        36  TRP       HA              0.6028903318       -2.6933948665       -2.6001945232  PROA      41              0.0000000000
       601        36  TRP       CB             -0.6641904724       -0.9863009927       -2.8620335056  PROA      41              0.0000000000
       602        36  TRP       HB1            -0.3585109000        0.0595533899       -2.9038697739  PROA      41              0.0000000000
       603        36  TRP       HB2            -0.8527525076       -1.1976685032       -1.8001392712  PROA      41              0.0000000000
       604        36  TRP       QQH2            0.2350876958       -1.6025629252       -3.1501877692  PROA      41              0.0000000000
       605        36  TRP       CG             -1.9126629492       -1.1169516434       -3.6842773791  PROA      41              0.0000000000
       606        36  TRP       CD1            -2.5690686020       -0.0682168664       -4.2991329156  PROA      41              0.0000000000
       607        36  TRP       HD1            -2.3317936004        0.9826731199       -4.2998283399  PROA      41              0.0000000000
       608        36  TRP       NE1            -3.6846465926       -0.5156078309       -4.9545906824  PROA      41              0.0000000000
       609        36  TRP       HE1            -4.3262945757        0.0238354539       -5.5456410251  PROA      41              0.0000000000
       610        36  TRP       CE2            -3.7633520972       -1.8746091763       -4.8064328171  PROA      41              0.0000000000
       611        36  TRP       CD2            -2.6708723927       -2.2921950313       -3.9930789835  PROA      41              0.0000000000
       612        36  TRP       CE3            -2.5270482776       -3.6597178154       -3.6922087240  PROA      41              0.0000000000
       613        36  TRP       HE3            -1.6996465956       -4.0039056152       -3.0781612649  PROA      41              0.0000000000
       614        36  TRP       CZ3            -3.4289005710       -4.5693179072       -4.2290010361  PROA      41              0.0000000000
       615        36  TRP       HZ3            -3.2976150277       -5.6303867589       -4.0332851517  PROA      41              0.0000000000
       616        36  TRP       CZ2            -4.6783845960       -2.7906981543       -5.3448553572  PROA      41              0.0000000000
       617        36  TRP       HZ2            -5.4865679809       -2.4748815302       -5.9946850492  PROA      41              0.0000000000
       618        36  TRP       CH2            -4.4917465494       -4.1366503902       -5.0518394121  PROA      41              0.0000000000
       619        36  TRP       HH2            -5.1732727310       -4.8725362221       -5.4713608749  PROA      41              0.0000000000
       620        36  TRP       C               0.5187298409       -2.4203906456       -4.6670867784  PROA      41              0.0000000000
       621        36  TRP       O               0.3958145530       -3.6331116195       -4.8420628689  PROA      41              0.0000000000
       622        37  HSD       N               0.7122956815       -1.6066410445       -5.7241693302  PROA      42              0.0000000000
       623        37  HSD       HN              0.8063709588       -0.6121831506       -5.5938358473  PROA      42              0.0000000000
       624        37  HSD       CA              0.7012370197       -2.1116230743       -7.0954650614  PROA      42              0.0000000000
       625        37  HSD       HA             -0.0736630557       -2.8610082692       -7.1767535782  PROA      42              0.0000000000
       626        37  HSD       CB              0.3825894235       -1.0228588184       -8.1301276998  PROA      42              0.0000000000
       627        37  HSD       HB1             0.7180527793       -1.3460997298       -9.1255419705  PROA      42              0.0000000000
       628        37  HSD       HB2             0.9402654902       -0.1163559111       -7.8635682955  PROA      42              0.0000000000
       629        37  HSD       ND1            -1.6505627720        0.2381792987       -8.9520524043  PROA      42              0.0000000000
       630        37  HSD       HD1            -1.1755543511        0.8782706472       -9.5713649033  PROA      42              0.0000000000
       631        37  HSD       CG             -1.0936279907       -0.7716981758       -8.1893364903  PROA      42              0.0000000000
       632        37  HSD       QQH3            0.6137079936       -1.8123023686       -7.3793346261  PROA      42              0.0000000000
       633        37  HSD       CE1            -3.0025066907        0.1246452449       -8.8863969933  PROA      42              0.0000000000
       634        37  HSD       HE1            -3.6601599291        0.7932672287       -9.4248316194  PROA      42              0.0000000000
       635        37  HSD       NE2            -3.3530912676       -0.8927938507       -8.1205265785  PROA      42              0.0000000000
       636        37  HSD       CD2            -2.1736179113       -1.4520853927       -7.6793862162  PROA      42              0.0000000000
       637        37  HSD       HD2            -2.1837757520       -2.3048749272       -7.0147716461  PROA      42              0.0000000000
       638        37  HSD       C               1.9718192504       -2.8562913281       -7.4654206938  PROA      42              0.0000000000
       639        37  HSD       O               1.9843357610       -3.6696217724       -8.3905714241  PROA      42              0.0000000000
       640        38  SER       N               3.0745807378       -2.6489341616       -6.7167976280  PROA      43              0.0000000000
       641        38  SER       HN              3.0886043555       -1.9042647481       -6.0496089746  PROA      43              0.0000000000
       642        38  SER       CA              4.2010926027       -3.5748738556       -6.7276677404  PROA      43              0.0000000000
       643        38  SER       HA              4.4952565480       -3.7121372906       -7.7590834458  PROA      43              0.0000000000
       644        38  SER       CB              5.4360882860       -3.0474868114       -5.9510072997  PROA      43              0.0000000000
       645        38  SER       HB1             6.2498058230       -3.8078110895       -5.9485585589  PROA      43              0.0000000000
       646        38  SER       HB2             5.1812148229       -2.8266893423       -4.8937731267  PROA      43              0.0000000000
       647        38  SER       OG              5.9462740435       -1.8670571967       -6.5652429442  PROA      43              0.0000000000
       648        38  SER       HG1             5.3202839465       -1.1494825613       -6.3463229581  PROA      43              0.0000000000
       649        38  SER       C               3.8808949322       -4.9614260191       -6.1822190932  PROA      43              0.0000000000
       650        38  SER       O               4.2362941502       -5.9747038957       -6.7767293373  PROA      43              0.0000000000
       651        39  ALA       N               3.1967958165       -5.0580469332       -5.0261435179  PROA      44              0.0000000000
       652        39  ALA       HN              2.9074607909       -4.2363223136       -4.5295030036  PROA      44              0.0000000000
       653        39  ALA       CA              2.9370572040       -6.3307163240       -4.3772071865  PROA      44              0.0000000000
       654        39  ALA       HA              3.8079092072       -6.9633870895       -4.4814942005  PROA      44              0.0000000000
       655        39  ALA       CB              2.6953440222       -6.0705423763       -2.8787989970  PROA      44              0.0000000000
       656        39  ALA       HB1             1.7941741215       -5.4382194956       -2.7260924546  PROA      44              0.0000000000
       657        39  ALA       HB2             3.5651043846       -5.5396580267       -2.4365049684  PROA      44              0.0000000000
       658        39  ALA       HB3             2.5604405287       -7.0262361641       -2.3265711230  PROA      44              0.0000000000
       659        39  ALA       C               1.7597019565       -7.1111833617       -4.9580581264  PROA      44              0.0000000000
       660        39  ALA       O               1.7416619729       -8.3423644393       -4.9488952682  PROA      44              0.0000000000
       661        40  GLY       N               0.7606794675       -6.4047316237       -5.5293482294  PROA      45              0.0000000000
       662        40  GLY       HN              0.8116039737       -5.4009368287       -5.4900575242  PROA      45              0.0000000000
       663        40  GLY       CA             -0.5063208565       -6.9651340440       -6.0007277022  PROA      45              0.0000000000
       664        40  GLY       HA1            -1.1152417533       -6.1321206791       -6.3189311517  PROA      45              0.0000000000
       665        40  GLY       HA2            -0.9599967895       -7.5015100791       -5.1815895669  PROA      45              0.0000000000
       666        40  GLY       C              -0.4327216323       -7.9185866588       -7.1696904411  PROA      45              0.0000000000
       667        40  GLY       O              -1.3911286663       -8.6210300974       -7.4857688547  PROA      45              0.0000000000
       668        41  THR       N               0.7101574498       -7.9760944455       -7.8711871327  PROA      46              0.0000000000
       669        41  THR       HN              1.5017588757       -7.4346870897       -7.5914338464  PROA      46              0.0000000000
       670        41  THR       CA              0.8502467312       -8.7305330647       -9.1096385765  PROA      46              0.0000000000
       671        41  THR       HA             -0.0778980656       -8.6492654692       -9.6531947482  PROA      46              0.0000000000
       672        41  THR       CB              1.9431433335       -8.1818587146      -10.0216921835  PROA      46              0.0000000000
       673        41  THR       HB              1.9960761852       -8.7657503314      -10.9715850040  PROA      46              0.0000000000
       674        41  THR       OG1             3.2201419882       -8.1808329492       -9.3923334724  PROA      46              0.0000000000
       675        41  THR       HG1             3.7909946565       -7.6008348763       -9.9417506823  PROA      46              0.0000000000
       676        41  THR       CG2             1.5867049011       -6.7307247048      -10.3656208807  PROA      46              0.0000000000
       677        41  THR       HG21            0.5622782514       -6.6646981066      -10.7883502860  PROA      46              0.0000000000
       678        41  THR       HG22            2.2934840874       -6.3330547059      -11.1206535742  PROA      46              0.0000000000
       679        41  THR       HG23            1.6404917844       -6.0768409510       -9.4693088050  PROA      46              0.0000000000
       680        41  THR       C               1.0942999574      -10.2127469362       -8.9132440955  PROA      46              0.0000000000
       681        41  THR       O               1.0406973529      -10.9765040158       -9.8735775800  PROA      46              0.0000000000
       682        42  PHE       N               1.3641222317      -10.6717289051       -7.6769919464  PROA      47              0.0000000000
       683        42  PHE       HN              1.3902023052      -10.0242877849       -6.9173813661  PROA      47              0.0000000000
       684        42  PHE       CA              1.6618525336      -12.0610635501       -7.3579675408  PROA      47              0.0000000000
       685        42  PHE       HA              2.5363241510      -12.3314909324       -7.9314313404  PROA      47              0.0000000000
       686        42  PHE       CB              2.0437716808      -12.1561533689       -5.8501217492  PROA      47              0.0000000000
       687        42  PHE       HB1             1.2101803675      -11.7449610104       -5.2418186992  PROA      47              0.0000000000
       688        42  PHE       HB2             2.9364329031      -11.5283157426       -5.6533909475  PROA      47              0.0000000000
       689        42  PHE       CG              2.3593516507      -13.5448494063       -5.3512759051  PROA      47              0.0000000000
       690        42  PHE       CD1             3.5204282583      -14.2042034805       -5.7876612531  PROA      47              0.0000000000
       691        42  PHE       HD1             4.1549316208      -13.7380365565       -6.5252765556  PROA      47              0.0000000000
       692        42  PHE       CE1             3.8850364280      -15.4444476186       -5.2483676435  PROA      47              0.0000000000
       693        42  PHE       HE1             4.7908629049      -15.9318499806       -5.5793962360  PROA      47              0.0000000000
       694        42  PHE       CZ              3.0927069727      -16.0315984644       -4.2549795114  PROA      47              0.0000000000
       695        42  PHE       HZ              3.3862244285      -16.9737593334       -3.8144513135  PROA      47              0.0000000000
       696        42  PHE       CD2             1.5587193133      -14.1566713905       -4.3723470640  PROA      47              0.0000000000
       697        42  PHE       HD2             0.6744117718      -13.6531829973       -4.0110553158  PROA      47              0.0000000000
       698        42  PHE       CE2             1.9298469070      -15.3859924026       -3.8159191712  PROA      47              0.0000000000
       699        42  PHE       HE2             1.3276387530      -15.8280048485       -3.0353499160  PROA      47              0.0000000000
       700        42  PHE       C               0.5766316887      -13.0783669806       -7.7445547258  PROA      47              0.0000000000
       701        42  PHE       O              -0.6167866160      -12.8508747388       -7.5505544483  PROA      47              0.0000000000
       702        43  ASP       N               0.9855985491      -14.2321118536       -8.3080921319  PROA      48              0.0000000000
       703        43  ASP       HN              1.9509871790      -14.3485498957       -8.5565160302  PROA      48              0.0000000000
       704        43  ASP       CA              0.1306100148      -15.3765429273       -8.5384531449  PROA      48              0.0000000000
       705        43  ASP       HA             -0.7731094846      -15.2539392453       -7.9602504433  PROA      48              0.0000000000
       706        43  ASP       CB             -0.2759251337      -15.4675173375      -10.0450768805  PROA      48              0.0000000000
       707        43  ASP       HB1             0.6416707496      -15.4359172785      -10.6672474062  PROA      48              0.0000000000
       708        43  ASP       HB2            -0.8920649273      -14.5786479677      -10.2943813591  PROA      48              0.0000000000
       709        43  ASP       CG             -1.0434443970      -16.7173027191      -10.4185229036  PROA      48              0.0000000000
       710        43  ASP       OD1            -0.4581892935      -17.8301760905      -10.4141952458  PROA      48              0.0000000000
       711        43  ASP       OD2            -2.2721148099      -16.6295893943      -10.6802472073  PROA      48              0.0000000000
       712        43  ASP       C               0.8303440967      -16.6208041242       -7.9825892358  PROA      48              0.0000000000
       713        43  ASP       O               1.9286742061      -16.9887561238       -8.4074093420  PROA      48              0.0000000000
       714        44  LYS       N               0.2092540363      -17.3024023457       -6.9921923521  PROA      49              0.0000000000
       715        44  LYS       HN             -0.6736106012      -16.9830012570       -6.6413103307  PROA      49              0.0000000000
       716        44  LYS       CA              0.8211357970      -18.4442492097       -6.3278449715  PROA      49              0.0000000000
       717        44  LYS       HA              1.8828465984      -18.2427284693       -6.2617210038  PROA      49              0.0000000000
       718        44  LYS       CB              0.3561869931      -18.6317583182       -4.8548762102  PROA      49              0.0000000000
       719        44  LYS       HB1             0.7398641326      -17.7518444662       -4.2919951312  PROA      49              0.0000000000
       720        44  LYS       HB2             0.8610144412      -19.5217925770       -4.4201419689  PROA      49              0.0000000000
       721        44  LYS       CG             -1.1539003541      -18.7096048663       -4.5548725953  PROA      49              0.0000000000
       722        44  LYS       HG1            -1.6679612434      -17.7920914583       -4.9077307452  PROA      49              0.0000000000
       723        44  LYS       HG2            -1.2531705510      -18.7110452776       -3.4449582796  PROA      49              0.0000000000
       724        44  LYS       CD             -1.8625330562      -19.9560516585       -5.1138210977  PROA      49              0.0000000000
       725        44  LYS       HD1            -1.2039424497      -20.8481651989       -5.0140073608  PROA      49              0.0000000000
       726        44  LYS       HD2            -2.0431109252      -19.7980958570       -6.2011932014  PROA      49              0.0000000000
       727        44  LYS       CE             -3.2228503683      -20.2452728356       -4.4649845745  PROA      49              0.0000000000
       728        44  LYS       HE1            -3.7730033806      -21.0053590439       -5.0619065511  PROA      49              0.0000000000
       729        44  LYS       HE2            -3.8336607387      -19.3179032307       -4.4097725256  PROA      49              0.0000000000
       730        44  LYS       NZ             -3.0558607311      -20.7785773860       -3.1004117904  PROA      49              0.0000000000
       731        44  LYS       HZ1            -3.0444056422      -21.8316153886       -3.1297145154  PROA      49              0.0000000000
       732        44  LYS       HZ2            -3.8828664506      -20.5067965396       -2.5061333709  PROA      49              0.0000000000
       733        44  LYS       HZ3            -2.1625312778      -20.4737496441       -2.6528578431  PROA      49              0.0000000000
       734        44  LYS       C               0.7314229720      -19.7572231569       -7.0897522060  PROA      49              0.0000000000
       735        44  LYS       O               1.4489604675      -20.7136828528       -6.7889408570  PROA      49              0.0000000000
       736        45  GLY       N              -0.1415641010      -19.8469848633       -8.1212091446  PROA      50              0.0000000000
       737        45  GLY       HN             -0.6779094934      -19.0209808350       -8.2763233185  PROA      50              0.0000000000
       738        45  GLY       CA             -0.1949342340      -21.0395889282       -8.8822536469  PROA      50              0.0000000000
       739        45  GLY       HA1            -1.0192114115      -20.8351402283       -9.5494632721  PROA      50              0.0000000000
       740        45  GLY       HA2            -0.3251886964      -21.8951053619       -8.2360916138  PROA      50              0.0000000000
       741        45  GLY       C               0.9444262385      -21.2245063782       -9.8169212341  PROA      50              0.0000000000
       742        45  GLY       O               1.5190817118      -22.2387657166       -9.9538640976  PROA      50              0.0000000000
       743        46  THR       N               1.2412956953      -20.1043376923      -10.5045862198  PROA      51              0.0000000000
       744        46  THR       HN              0.7215766311      -19.2763271332      -10.3088874817  PROA      51              0.0000000000
       745        46  THR       CA              2.3404006958      -19.9900493622      -11.4368581772  PROA      51              0.0000000000
       746        46  THR       HA              2.3491947651      -20.9369487762      -11.9561862946  PROA      51              0.0000000000
       747        46  THR       CB              2.1708226204      -18.7898006439      -12.3764257431  PROA      51              0.0000000000
       748        46  THR       HB              3.0018928051      -18.7271232605      -13.1110792160  PROA      51              0.0000000000
       749        46  THR       OG1             1.8079586029      -17.5819664001      -11.7211275101  PROA      51              0.0000000000
       750        46  THR       HG1             1.0080025196      -17.7799110413      -11.2286968231  PROA      51              0.0000000000
       751        46  THR       CG2             0.9957340360      -19.1439113617      -13.2968053818  PROA      51              0.0000000000
       752        46  THR       HG21            0.0087823831      -18.9674015045      -12.8181695938  PROA      51              0.0000000000
       753        46  THR       HG22            0.9908303618      -20.2328662872      -13.5169725418  PROA      51              0.0000000000
       754        46  THR       HG23            0.9566873908      -18.5195541382      -14.2149429321  PROA      51              0.0000000000
       755        46  THR       C               3.6397852898      -19.8640918732      -10.7121438980  PROA      51              0.0000000000
       756        46  THR       O               4.6245684624      -20.5540084839      -11.0993356705  PROA      51              0.0000000000
       757        47  LYS       N               3.7350111008      -19.0486240387       -9.6836042404  PROA      52              0.0000000000
       758        47  LYS       HN              2.8428540230      -18.7719726562       -9.3349933624  PROA      52              0.0000000000
       759        47  LYS       CA              4.9065275192      -18.4827251434       -9.0412397385  PROA      52              0.0000000000
       760        47  LYS       HA              4.6006846428      -17.9706211090       -8.1409006119  PROA      52              0.0000000000
       761        47  LYS       CB              5.9367036819      -19.5155143738       -8.5443563461  PROA      52              0.0000000000
       762        47  LYS       HB1             6.7345376015      -18.9433212280       -8.0243787766  PROA      52              0.0000000000
       763        47  LYS       HB2             6.3675141335      -19.9935016632       -9.4500331879  PROA      52              0.0000000000
       764        47  LYS       CG              5.4489040375      -20.6072311401       -7.5757870674  PROA      52              0.0000000000
       765        47  LYS       HG1             6.2941632271      -21.3281974792       -7.5839691162  PROA      52              0.0000000000
       766        47  LYS       HG2             4.6398911476      -21.1893978119       -8.0666036606  PROA      52              0.0000000000
       767        47  LYS       CD              5.1294140816      -20.2049369812       -6.0592160225  PROA      52              0.0000000000
       768        47  LYS       HD1             4.2368927002      -19.5480346680       -6.1379971504  PROA      52              0.0000000000
       769        47  LYS       HD2             5.9934487343      -19.6423702240       -5.6453523636  PROA      52              0.0000000000
       770        47  LYS       CE              4.7318038940      -21.3393421173       -5.0379185677  PROA      52              0.0000000000
       771        47  LYS       HE1             3.9270770550      -21.9169902802       -5.5409674644  PROA      52              0.0000000000
       772        47  LYS       HE2             4.4231653214      -20.9277019501       -4.0532279015  PROA      52              0.0000000000
       773        47  LYS       NZ              5.8684363365      -22.2780303955       -4.7370038033  PROA      52              0.0000000000
       774        47  LYS       HZ1             6.3030500412      -22.6147632599       -5.6197962761  PROA      52              0.0000000000
       775        47  LYS       HZ2             5.5371246338      -23.0891189575       -4.1766753197  PROA      52              0.0000000000
       776        47  LYS       HZ3             6.6798615456      -21.8140697479       -4.2810115814  PROA      52              0.0000000000
       777        47  LYS       C               5.4483990669      -17.4291744232      -10.0256910324  PROA      52              0.0000000000
       778        47  LYS       O               6.5606374741      -17.5214939117      -10.5565309525  PROA      52              0.0000000000
       779        48  THR       N               4.6481309702      -16.3644123102      -10.2267917828  PROA      53              0.0000000000
       780        48  THR       HN              3.7523094450      -16.3221446277       -9.7828451046  PROA      53              0.0000000000
       781        48  THR       CA              5.0412017334      -15.1963209211      -11.0039100828  PROA      53              0.0000000000
       782        48  THR       HA              6.1190613104      -15.1083017872      -10.9959753932  PROA      53              0.0000000000
       783        48  THR       CB              4.5453061794      -15.2110475369      -12.4507226380  PROA      53              0.0000000000
       784        48  THR       HB              4.8594675639      -14.2751389541      -12.9735862592  PROA      53              0.0000000000
       785        48  THR       OG1             3.1327119990      -15.3254261062      -12.5343578186  PROA      53              0.0000000000
       786        48  THR       HG1             2.9020351804      -16.2073140959      -12.1692253356  PROA      53              0.0000000000
       787        48  THR       CG2             5.1312458885      -16.3980355999      -13.2196714568  PROA      53              0.0000000000
       788        48  THR       HG21            4.8540031370      -16.3441224948      -14.2934115282  PROA      53              0.0000000000
       789        48  THR       HG22            4.7802853063      -17.3660241647      -12.8095221498  PROA      53              0.0000000000
       790        48  THR       HG23            6.2363956463      -16.3800801548      -13.1386109842  PROA      53              0.0000000000
       791        48  THR       C               4.4892650553      -13.9447149485      -10.3417397780  PROA      53              0.0000000000
       792        48  THR       O               3.4751060674      -13.9888327072       -9.6464009693  PROA      53              0.0000000000
       793        49  GLY       N               5.1230557687      -12.7769130088      -10.5746988920  PROA      54              0.0000000000
       794        49  GLY       HN              5.9570350188      -12.7882626118      -11.1459290418  PROA      54              0.0000000000
       795        49  GLY       CA              4.7833647496      -11.4917286596       -9.9641364739  PROA      54              0.0000000000
       796        49  GLY       HA1             3.7218344727      -11.3291340212      -10.0790829512  PROA      54              0.0000000000
       797        49  GLY       HA2             5.3791033765      -10.7404373223      -10.4606378055  PROA      54              0.0000000000
       798        49  GLY       C               5.0983065310      -11.3798077671       -8.4940951079  PROA      54              0.0000000000
       799        49  GLY       O               5.6524189730      -12.2918442097       -7.8848776418  PROA      54              0.0000000000
       800        50  GLY       N               4.7559589713      -10.2253092223       -7.8869427423  PROA      55              0.0000000000
       801        50  GLY       HN              4.3046949061       -9.4956703105       -8.4127187803  PROA      55              0.0000000000
       802        50  GLY       CA              5.0606222185       -9.9074123250       -6.4950092784  PROA      55              0.0000000000
       803        50  GLY       HA1             5.5507823811      -10.7468902636       -6.0227903537  PROA      55              0.0000000000
       804        50  GLY       HA2             4.1278513583       -9.6354755884       -6.0234189658  PROA      55              0.0000000000
       805        50  GLY       C               5.9674540419       -8.7062632644       -6.3963717733  PROA      55              0.0000000000
       806        50  GLY       O               6.2977635140       -8.1051541721       -7.4191833916  PROA      55              0.0000000000
       807        51  PRO       N               6.3792627767       -8.2958528776       -5.1988962562  PROA      56              0.0000000000
       808        51  PRO       CD              6.1500784779       -9.0666122079       -3.9686709788  PROA      56              0.0000000000
       809        51  PRO       HD1             6.5136577172      -10.1160560758       -4.0596385313  PROA      56              0.0000000000
       810        51  PRO       HD2             5.0633548440       -9.0615589897       -3.7220047896  PROA      56              0.0000000000
       811        51  PRO       CA              6.9493570986       -6.9680967928       -4.9298025571  PROA      56              0.0000000000
       812        51  PRO       HA              6.3599339348       -6.2166064155       -5.4306035109  PROA      56              0.0000000000
       813        51  PRO       CB              6.8280307774       -6.8684928596       -3.3913659798  PROA      56              0.0000000000
       814        51  PRO       HB1             5.8125151809       -6.4855331704       -3.1421914228  PROA      56              0.0000000000
       815        51  PRO       HB2             7.5701187202       -6.2034317216       -2.9092028038  PROA      56              0.0000000000
       816        51  PRO       CG              6.9360321565       -8.3128055929       -2.9016660004  PROA      56              0.0000000000
       817        51  PRO       HG1             7.9980663526       -8.6457500891       -2.9185029133  PROA      56              0.0000000000
       818        51  PRO       HG2             6.5184991617       -8.4603606256       -1.8840217001  PROA      56              0.0000000000
       819        51  PRO       C               8.3919804875       -6.7649471941       -5.3969765130  PROA      56              0.0000000000
       820        51  PRO       O               9.0974671541       -5.9487249241       -4.8076509372  PROA      56              0.0000000000
       821        52  PHE       N               8.8563146270       -7.4344612249       -6.4628957802  PROA      57              0.0000000000
       822        52  PHE       HN              8.2075410479       -7.9892442974       -6.9843142162  PROA      57              0.0000000000
       823        52  PHE       CA             10.2610463982       -7.6073476906       -6.8087353703  PROA      57              0.0000000000
       824        52  PHE       HA             10.8316146980       -7.5734422362       -5.8911847403  PROA      57              0.0000000000
       825        52  PHE       CB             10.4812309787       -9.0095708067       -7.4333586183  PROA      57              0.0000000000
       826        52  PHE       HB1            11.5605594270       -9.2101447470       -7.6106085527  PROA      57              0.0000000000
       827        52  PHE       HB2             9.9337647759       -9.1081394023       -8.3954016932  PROA      57              0.0000000000
       828        52  PHE       CG              9.9734327375      -10.0391321906       -6.4548098395  PROA      57              0.0000000000
       829        52  PHE       CD1            10.6412891905      -10.2372934794       -5.2328112603  PROA      57              0.0000000000
       830        52  PHE       HD1            11.5390221757       -9.6764706953       -5.0200371220  PROA      57              0.0000000000
       831        52  PHE       CE1            10.1391254824      -11.1324680401       -4.2807163450  PROA      57              0.0000000000
       832        52  PHE       HE1            10.6512237375      -11.2738538989       -3.3390389242  PROA      57              0.0000000000
       833        52  PHE       CZ              8.9698043777      -11.8514075850       -4.5517390605  PROA      57              0.0000000000
       834        52  PHE       HZ              8.5710116643      -12.5315886090       -3.8148699962  PROA      57              0.0000000000
       835        52  PHE       CD2             8.8120209642      -10.7858846949       -6.7211472234  PROA      57              0.0000000000
       836        52  PHE       HD2             8.2851240146      -10.6455042208       -7.6528670931  PROA      57              0.0000000000
       837        52  PHE       CE2             8.3133239868      -11.6902831247       -5.7759387929  PROA      57              0.0000000000
       838        52  PHE       HE2             7.4175146927      -12.2586819512       -5.9839806140  PROA      57              0.0000000000
       839        52  PHE       C              10.8569775802       -6.5047341737       -7.6844615206  PROA      57              0.0000000000
       840        52  PHE       O              11.7898151002       -6.7174448105       -8.4582970227  PROA      57              0.0000000000
       841        53  GLY       N              10.3408637070       -5.2646016794       -7.5541373317  PROA      58              0.0000000000
       842        53  GLY       HN              9.5492147522       -5.1414151819       -6.9583743655  PROA      58              0.0000000000
       843        53  GLY       CA             10.9549389505       -4.0486272635       -8.0874539819  PROA      58              0.0000000000
       844        53  GLY       HA1            12.0153190460       -4.0768851363       -7.8820145399  PROA      58              0.0000000000
       845        53  GLY       HA2            10.4669536572       -3.2107983487       -7.6125761633  PROA      58              0.0000000000
       846        53  GLY       C              10.8013137931       -3.8494594402       -9.5680224681  PROA      58              0.0000000000
       847        53  GLY       O              11.5360068126       -3.0837120716      -10.1858849867  PROA      58              0.0000000000
       848        54  THR       N               9.8222670670       -4.5248094151      -10.1887689965  PROA      59              0.0000000000
       849        54  THR       HN              9.2112653383       -5.1076670701       -9.6586209820  PROA      59              0.0000000000
       850        54  THR       CA              9.6023047745       -4.4793850449      -11.6271396450  PROA      59              0.0000000000
       851        54  THR       HA             10.5652493156       -4.4204411200      -12.1143250645  PROA      59              0.0000000000
       852        54  THR       CB              8.9101476527       -5.7280922484      -12.1717780779  PROA      59              0.0000000000
       853        54  THR       HB              8.7558515372       -5.6334238579      -13.2721125072  PROA      59              0.0000000000
       854        54  THR       OG1             7.6548751778       -5.9781916855      -11.5459283442  PROA      59              0.0000000000
       855        54  THR       HG1             7.0431271304       -5.3083052420      -11.9543791004  PROA      59              0.0000000000
       856        54  THR       CG2             9.8113463506       -6.9475769924      -11.9226614705  PROA      59              0.0000000000
       857        54  THR       HG21            9.9977585833       -7.1013414086      -10.8393773376  PROA      59              0.0000000000
       858        54  THR       HG22           10.7893106646       -6.8166779054      -12.4322093420  PROA      59              0.0000000000
       859        54  THR       HG23            9.3327990833       -7.8677517136      -12.3198829147  PROA      59              0.0000000000
       860        54  THR       C               8.8256354309       -3.2525288021      -12.0669304115  PROA      59              0.0000000000
       861        54  THR       O               8.8607858465       -2.8841430687      -13.2395365366  PROA      59              0.0000000000
       862        55  ILE       N               8.1423905090       -2.5532025005      -11.1317746693  PROA      60              0.0000000000
       863        55  ILE       HN              8.1572308478       -2.8627100878      -10.1776213681  PROA      60              0.0000000000
       864        55  ILE       CA              7.2179374513       -1.4605502039      -11.4282250230  PROA      60              0.0000000000
       865        55  ILE       HA              6.4874400681       -1.8781311509      -12.1031615093  PROA      60              0.0000000000
       866        55  ILE       CB              6.4568527025       -0.9895047871      -10.1880665015  PROA      60              0.0000000000
       867        55  ILE       HB              6.0550781401       -1.9111379078       -9.7006445340  PROA      60              0.0000000000
       868        55  ILE       CG2             7.3878359521       -0.2769492158       -9.1808608815  PROA      60              0.0000000000
       869        55  ILE       HG21            6.8321342727       -0.0509125415       -8.2464207102  PROA      60              0.0000000000
       870        55  ILE       HG22            7.7600817155        0.6862977416       -9.5873344159  PROA      60              0.0000000000
       871        55  ILE       HG23            8.2561408254       -0.9142405937       -8.9175240136  PROA      60              0.0000000000
       872        55  ILE       CG1             5.2377946243       -0.1056240176      -10.5507459509  PROA      60              0.0000000000
       873        55  ILE       HG11            4.8924243810       -0.3541675559      -11.5782032511  PROA      60              0.0000000000
       874        55  ILE       HG12            5.5481231643        0.9627150408      -10.5651566835  PROA      60              0.0000000000
       875        55  ILE       CD              4.0592077890       -0.3069708061       -9.5904924634  PROA      60              0.0000000000
       876        55  ILE       HD1             3.7143078082       -1.3635106324       -9.6165484312  PROA      60              0.0000000000
       877        55  ILE       HD2             3.2066548811        0.3414945754       -9.8816731428  PROA      60              0.0000000000
       878        55  ILE       HD3             4.3530396900       -0.0647050625       -8.5471540982  PROA      60              0.0000000000
       879        55  ILE       C               7.8348504076       -0.2877918237      -12.1755028115  PROA      60              0.0000000000
       880        55  ILE       O               7.1966826400        0.3461588264      -13.0082480127  PROA      60              0.0000000000
       881        56  LYS       N               9.1270102431       -0.0003045768      -11.9212407086  PROA      61              0.0000000000
       882        56  LYS       HN              9.6055103764       -0.5442307117      -11.2402706264  PROA      61              0.0000000000
       883        56  LYS       CA              9.8804080080        1.0723926992      -12.5420103129  PROA      61              0.0000000000
       884        56  LYS       HA              9.2459637572        1.9487386801      -12.5448748984  PROA      61              0.0000000000
       885        56  LYS       CB             11.1408740837        1.4147184652      -11.6936693723  PROA      61              0.0000000000
       886        56  LYS       HB1            10.7435329791        1.8463374235      -10.7429507507  PROA      61              0.0000000000
       887        56  LYS       HB2            11.7358978082        2.2184758025      -12.1770057846  PROA      61              0.0000000000
       888        56  LYS       CG             12.0677479289        0.2466683384      -11.2828536096  PROA      61              0.0000000000
       889        56  LYS       HG1            11.4781476100       -0.6407677168      -10.9729227202  PROA      61              0.0000000000
       890        56  LYS       HG2            12.6294234967        0.5822804456      -10.3766279058  PROA      61              0.0000000000
       891        56  LYS       CD             13.1157686221       -0.1600521426      -12.3394113153  PROA      61              0.0000000000
       892        56  LYS       HD1            13.7213059958        0.7442725730      -12.5758982567  PROA      61              0.0000000000
       893        56  LYS       HD2            12.6117515268       -0.4741299280      -13.2769003671  PROA      61              0.0000000000
       894        56  LYS       CE             14.0453754986       -1.2883880312      -11.8546749281  PROA      61              0.0000000000
       895        56  LYS       HE1            13.4831302256       -2.2351675978      -11.7102647296  PROA      61              0.0000000000
       896        56  LYS       HE2            14.5101054967       -0.9998642135      -10.8864524100  PROA      61              0.0000000000
       897        56  LYS       NZ             15.1329558802       -1.5332111847      -12.8200959585  PROA      61              0.0000000000
       898        56  LYS       HZ1            14.7953008811       -1.9771210529      -13.7054916922  PROA      61              0.0000000000
       899        56  LYS       HZ2            15.8905812295       -2.1145350790      -12.3850841853  PROA      61              0.0000000000
       900        56  LYS       HZ3            15.5816226223       -0.6181035890      -13.0811690941  PROA      61              0.0000000000
       901        56  LYS       C              10.2334779351        0.8463955611      -14.0083316123  PROA      61              0.0000000000
       902        56  LYS       O              10.6446183263        1.7666519282      -14.7162373157  PROA      61              0.0000000000
       903        57  HSD       N              10.0799728044       -0.3963844635      -14.5088192753  PROA      62              0.0000000000
       904        57  HSD       HN              9.6701903058       -1.1030337935      -13.9297824608  PROA      62              0.0000000000
       905        57  HSD       CA             10.2643861453       -0.7513699462      -15.9055764320  PROA      62              0.0000000000
       906        57  HSD       HA             11.2375337311       -0.3800497508      -16.1851130387  PROA      62              0.0000000000
       907        57  HSD       CB             10.2344771756       -2.2810784997      -16.1174650235  PROA      62              0.0000000000
       908        57  HSD       HB1            10.3233813964       -2.5135831937      -17.1997846094  PROA      62              0.0000000000
       909        57  HSD       HB2             9.2619513546       -2.6796118976      -15.7599984111  PROA      62              0.0000000000
       910        57  HSD       ND1            12.0839222257       -4.0059179658      -15.9956643902  PROA      62              0.0000000000
       911        57  HSD       HD1            12.0925243117       -4.2940197628      -16.9649740888  PROA      62              0.0000000000
       912        57  HSD       CG             11.3306387297       -3.0183953628      -15.4043564792  PROA      62              0.0000000000
       913        57  HSD       CE1            12.8979059192       -4.5110277865      -15.0467632760  PROA      62              0.0000000000
       914        57  HSD       HE1            13.5782553291       -5.3431147231      -15.2485959734  PROA      62              0.0000000000
       915        57  HSD       NE2            12.7392249285       -3.9025084040      -13.8845097894  PROA      62              0.0000000000
       916        57  HSD       CD2            11.7404207132       -2.9721598684      -14.1070769114  PROA      62              0.0000000000
       917        57  HSD       HD2            11.3849133619       -2.3672666811      -13.2837830111  PROA      62              0.0000000000
       918        57  HSD       C               9.1970014564       -0.1344061430      -16.8132323483  PROA      62              0.0000000000
       919        57  HSD       O               8.0639402546        0.0273108264      -16.3551047936  PROA      62              0.0000000000
       920        58  PRO       N               9.4245908221        0.2001040613      -18.0912740761  PROA      63              0.0000000000
       921        58  PRO       CD             10.7200238373        0.0888750238      -18.7729587861  PROA      63              0.0000000000
       922        58  PRO       HD1            10.7732312942       -0.8995174598      -19.2757183306  PROA      63              0.0000000000
       923        58  PRO       HD2            11.5898005119        0.2038979284      -18.0910882922  PROA      63              0.0000000000
       924        58  PRO       CA              8.5131482698        1.0804595454      -18.8197251226  PROA      63              0.0000000000
       925        58  PRO       HA              8.3574780876        1.9716459142      -18.2268768932  PROA      63              0.0000000000
       926        58  PRO       CB              9.2271911584        1.3638974107      -20.1533924990  PROA      63              0.0000000000
       927        58  PRO       HB1             8.9837541523        2.3758829502      -20.5415054740  PROA      63              0.0000000000
       928        58  PRO       HB2             8.9690310517        0.6118619208      -20.9307977837  PROA      63              0.0000000000
       929        58  PRO       CG             10.7069550414        1.2119207098      -19.8103762561  PROA      63              0.0000000000
       930        58  PRO       HG1            11.3366657845        0.9875574329      -20.6944998565  PROA      63              0.0000000000
       931        58  PRO       HG2            11.0569277204        2.1578740731      -19.3424367241  PROA      63              0.0000000000
       932        58  PRO       C               7.1625539131        0.4550406471      -19.0717183274  PROA      63              0.0000000000
       933        58  PRO       O               6.1606962365        1.1678582786      -19.0261606230  PROA      63              0.0000000000
       934        59  ALA       N               7.1052491777       -0.8673752921      -19.3375946600  PROA      64              0.0000000000
       935        59  ALA       HN              7.9372748102       -1.4270960806      -19.3479072156  PROA      64              0.0000000000
       936        59  ALA       CA              5.8540332251       -1.5655834195      -19.5323698292  PROA      64              0.0000000000
       937        59  ALA       HA              5.3261215298       -1.0826055061      -20.3453428288  PROA      64              0.0000000000
       938        59  ALA       CB              6.1182883023       -3.0369749171      -19.9103102502  PROA      64              0.0000000000
       939        59  ALA       HB1             6.6476447232       -3.5679375304      -19.0910880971  PROA      64              0.0000000000
       940        59  ALA       HB2             6.7486472750       -3.0901138857      -20.8228321573  PROA      64              0.0000000000
       941        59  ALA       HB3             5.1628072037       -3.5643742664      -20.1157590151  PROA      64              0.0000000000
       942        59  ALA       C               4.9291521449       -1.5031465453      -18.3240919415  PROA      64              0.0000000000
       943        59  ALA       O               3.7419115976       -1.2401294283      -18.4710440389  PROA      64              0.0000000000
       944        60  GLU       N               5.4496738935       -1.6889012240      -17.0910566049  PROA      65              0.0000000000
       945        60  GLU       HN              6.4303150557       -1.7924807123      -16.9542282123  PROA      65              0.0000000000
       946        60  GLU       CA              4.6074855761       -1.7220223664      -15.9072223016  PROA      65              0.0000000000
       947        60  GLU       HA              3.7084542476       -2.2684959778      -16.1564051893  PROA      65              0.0000000000
       948        60  GLU       CB              5.2988638122       -2.4892856763      -14.7576713631  PROA      65              0.0000000000
       949        60  GLU       HB1             6.1963777550       -1.9477663301      -14.3883164677  PROA      65              0.0000000000
       950        60  GLU       HB2             5.6541949847       -3.4292703167      -15.2186836462  PROA      65              0.0000000000
       951        60  GLU       CG              4.3536658129       -2.8586423572      -13.5842270114  PROA      65              0.0000000000
       952        60  GLU       HG1             3.3168116640       -2.9568539408      -13.9726732520  PROA      65              0.0000000000
       953        60  GLU       HG2             4.3576963292       -2.0570788617      -12.8222269101  PROA      65              0.0000000000
       954        60  GLU       CD              4.6976147204       -4.1751891974      -12.9003344113  PROA      65              0.0000000000
       955        60  GLU       OE1             3.7423722939       -4.9236248935      -12.5518233994  PROA      65              0.0000000000
       956        60  GLU       OE2             5.8889509427       -4.4961919458      -12.6850407919  PROA      65              0.0000000000
       957        60  GLU       C               4.1585785442       -0.3366343795      -15.4698880406  PROA      65              0.0000000000
       958        60  GLU       O               3.0553810411       -0.1665511779      -14.9568673544  PROA      65              0.0000000000
       959        61  LEU       N               4.9469641302        0.7181846984      -15.7660770579  PROA      66              0.0000000000
       960        61  LEU       HN              5.8875265861        0.5693797126      -16.0725207563  PROA      66              0.0000000000
       961        61  LEU       CA              4.4995119544        2.1028602223      -15.6815456130  PROA      66              0.0000000000
       962        61  LEU       HA              4.1432607564        2.2720412496      -14.6751577388  PROA      66              0.0000000000
       963        61  LEU       CB              5.6507483947        3.0969086303      -15.9949748146  PROA      66              0.0000000000
       964        61  LEU       HB1             5.2517219378        4.1369931503      -15.9981563665  PROA      66              0.0000000000
       965        61  LEU       HB2             6.0518249257        2.8826412957      -17.0089819671  PROA      66              0.0000000000
       966        61  LEU       CG              6.8231115846        3.0673481903      -14.9901370433  PROA      66              0.0000000000
       967        61  LEU       HG              7.2677499065        2.0436245658      -14.9866219945  PROA      66              0.0000000000
       968        61  LEU       CD1             7.9301681026        4.0474226842      -15.4104423722  PROA      66              0.0000000000
       969        61  LEU       HD11            8.7864322807        3.9819897260      -14.7052061456  PROA      66              0.0000000000
       970        61  LEU       HD12            7.5500514186        5.0900445236      -15.4044138333  PROA      66              0.0000000000
       971        61  LEU       HD13            8.2998948698        3.8060347278      -16.4291524387  PROA      66              0.0000000000
       972        61  LEU       CD2             6.3525329189        3.3791568964      -13.5616271870  PROA      66              0.0000000000
       973        61  LEU       HD21            5.7119215816        2.5600685873      -13.1717386291  PROA      66              0.0000000000
       974        61  LEU       HD22            5.7699086527        4.3210230995      -13.5422301472  PROA      66              0.0000000000
       975        61  LEU       HD23            7.2230265208        3.4809999626      -12.8815032730  PROA      66              0.0000000000
       976        61  LEU       C               3.3142093325        2.4051333704      -16.5975899045  PROA      66              0.0000000000
       977        61  LEU       O               2.3834995704        3.1242942073      -16.2315085464  PROA      66              0.0000000000
       978        62  ALA       N               3.3158184313        1.8288875063      -17.8155282024  PROA      67              0.0000000000
       979        62  ALA       HN              4.0901565146        1.2603262258      -18.0943188881  PROA      67              0.0000000000
       980        62  ALA       CA              2.2851147819        2.0282108451      -18.8110223975  PROA      67              0.0000000000
       981        62  ALA       HA              1.7960246343        2.9787497754      -18.6412766731  PROA      67              0.0000000000
       982        62  ALA       CB              2.9444861339        2.0622970117      -20.2010123316  PROA      67              0.0000000000
       983        62  ALA       HB1             2.1967542964        2.2833312029      -20.9895528581  PROA      67              0.0000000000
       984        62  ALA       HB2             3.4470930773        1.0981537919      -20.4308987976  PROA      67              0.0000000000
       985        62  ALA       HB3             3.7080359938        2.8677316037      -20.2317652927  PROA      67              0.0000000000
       986        62  ALA       C               1.2000605851        0.9503118605      -18.7820851184  PROA      67              0.0000000000
       987        62  ALA       O               0.3009129581        0.9211404266      -19.6243912018  PROA      67              0.0000000000
       988        63  HSD       N               1.2135955400        0.0373548689      -17.7920011107  PROA      68              0.0000000000
       989        63  HSD       HN              1.9911063051        0.0104009347      -17.1661190147  PROA      68              0.0000000000
       990        63  HSD       CA              0.1073889899       -0.8638096019      -17.5098518170  PROA      68              0.0000000000
       991        63  HSD       HA             -0.1227154903       -1.3794466999      -18.4313603670  PROA      68              0.0000000000
       992        63  HSD       CB              0.4413564212       -1.9586112409      -16.4646191952  PROA      68              0.0000000000
       993        63  HSD       HB1            -0.4973477037       -2.4636130503      -16.1486302308  PROA      68              0.0000000000
       994        63  HSD       HB2             0.8943358191       -1.4914297962      -15.5638504370  PROA      68              0.0000000000
       995        63  HSD       ND1             1.6326234136       -4.1605493035      -16.1639945157  PROA      68              0.0000000000
       996        63  HSD       HD1             1.3421957591       -4.2878550962      -15.2092012562  PROA      68              0.0000000000
       997        63  HSD       CG              1.3224750151       -3.0803619192      -16.9593907536  PROA      68              0.0000000000
       998        63  HSD       CE1             2.3584646896       -5.0220161800      -16.9155681271  PROA      68              0.0000000000
       999        63  HSD       HE1             2.7331729472       -5.9733577806      -16.5335703403  PROA      68              0.0000000000
      1000        63  HSD       NE2             2.5346143146       -4.5760920780      -18.1454801316  PROA      68              0.0000000000
      1001        63  HSD       CD2             1.8807580146       -3.3490251063      -18.1739306083  PROA      68              0.0000000000
      1002        63  HSD       HD2             1.8561564635       -2.7649419792      -19.0848569133  PROA      68              0.0000000000
      1003        63  HSD       C              -1.1731381936       -0.1267974786      -17.1223040454  PROA      68              0.0000000000
      1004        63  HSD       O              -1.1553284090        1.0040496596      -16.6332516189  PROA      68              0.0000000000
      1005        64  SER       N              -2.3364203736       -0.7459243072      -17.3866512328  PROA      69              0.0000000000
      1006        64  SER       HN             -2.3406319399       -1.6506379953      -17.8292333884  PROA      69              0.0000000000
      1007        64  SER       CA             -3.6605386781       -0.1562918468      -17.2192365110  PROA      69              0.0000000000
      1008        64  SER       HA             -3.7190973899        0.6828573026      -17.8974180444  PROA      69              0.0000000000
      1009        64  SER       CB             -4.7889289504       -1.1517910615      -17.6248015423  PROA      69              0.0000000000
      1010        64  SER       HB1            -4.8506789670       -1.1587922205      -18.7341445698  PROA      69              0.0000000000
      1011        64  SER       HB2            -5.7866361153       -0.8368018979      -17.2459025676  PROA      69              0.0000000000
      1012        64  SER       OG             -4.5006943643       -2.4903835397      -17.2095125387  PROA      69              0.0000000000
      1013        64  SER       HG1            -3.8372627700       -2.8230785629      -17.8582569017  PROA      69              0.0000000000
      1014        64  SER       C              -3.9929583117        0.4253630065      -15.8548022963  PROA      69              0.0000000000
      1015        64  SER       O              -4.5316906383        1.5266046410      -15.7697020153  PROA      69              0.0000000000
      1016        65  ALA       N              -3.6533927825       -0.2449828503      -14.7408600506  PROA      70              0.0000000000
      1017        65  ALA       HN             -3.1690399668       -1.1212033584      -14.7777363132  PROA      70              0.0000000000
      1018        65  ALA       CA             -4.0281396514        0.2281682963      -13.4206278785  PROA      70              0.0000000000
      1019        65  ALA       HA             -4.8916957802        0.8777914651      -13.4808933198  PROA      70              0.0000000000
      1020        65  ALA       CB             -4.4086036680       -0.9757792569      -12.5438663637  PROA      70              0.0000000000
      1021        65  ALA       HB1            -3.5460919037       -1.6552726519      -12.3964373736  PROA      70              0.0000000000
      1022        65  ALA       HB2            -5.2256011954       -1.5519499847      -13.0271418775  PROA      70              0.0000000000
      1023        65  ALA       HB3            -4.7668894926       -0.6441392255      -11.5445750149  PROA      70              0.0000000000
      1024        65  ALA       C              -2.9212813085        1.0237564581      -12.7420793428  PROA      70              0.0000000000
      1025        65  ALA       O              -3.0276405605        1.3855645459      -11.5755703075  PROA      70              0.0000000000
      1026        66  ASN       N              -1.8281735070        1.3398765928      -13.4649663621  PROA      71              0.0000000000
      1027        66  ASN       HN             -1.7778286309        1.0653436195      -14.4239812542  PROA      71              0.0000000000
      1028        66  ASN       CA             -0.6401278935        1.9376758619      -12.8759187216  PROA      71              0.0000000000
      1029        66  ASN       HA             -0.7478181915        1.9923593312      -11.7994666148  PROA      71              0.0000000000
      1030        66  ASN       CB              0.6314601558        1.1055425993      -13.2037296883  PROA      71              0.0000000000
      1031        66  ASN       HB1             1.5526663600        1.6393790002      -12.8838187034  PROA      71              0.0000000000
      1032        66  ASN       HB2             0.6910257398        0.9205791953      -14.2963184230  PROA      71              0.0000000000
      1033        66  ASN       CG              0.6120426628       -0.2318753671      -12.4676516590  PROA      71              0.0000000000
      1034        66  ASN       OD1            -0.3307626497       -0.6173227857      -11.7762975290  PROA      71              0.0000000000
      1035        66  ASN       ND2             1.7143744281       -0.9955687680      -12.6084668739  PROA      71              0.0000000000
      1036        66  ASN       HD21            1.7633198345       -1.8531091004      -12.0859349714  PROA      71              0.0000000000
      1037        66  ASN       HD22            2.4099217572       -0.7266797825      -13.2789276973  PROA      71              0.0000000000
      1038        66  ASN       C              -0.4431310146        3.3798052357      -13.3201297493  PROA      71              0.0000000000
      1039        66  ASN       O               0.6712759468        3.8970686306      -13.3037438123  PROA      71              0.0000000000
      1040        67  ASN       N              -1.5134892211        4.0882245205      -13.7365093645  PROA      72              0.0000000000
      1041        67  ASN       HN             -2.4057409787        3.6475054554      -13.7555994041  PROA      72              0.0000000000
      1042        67  ASN       CA             -1.4454514491        5.5028497659      -14.1000616997  PROA      72              0.0000000000
      1043        67  ASN       HA             -0.7025707838        5.6057006767      -14.8792239541  PROA      72              0.0000000000
      1044        67  ASN       CB             -2.8059819857        6.0544386899      -14.6184027927  PROA      72              0.0000000000
      1045        67  ASN       HB1            -2.7211711229        7.1444650693      -14.8248430675  PROA      72              0.0000000000
      1046        67  ASN       HB2            -3.5917416996        5.8928847025      -13.8507366958  PROA      72              0.0000000000
      1047        67  ASN       CG             -3.2263289779        5.3764844813      -15.9182691912  PROA      72              0.0000000000
      1048        67  ASN       OD1            -2.5104661851        4.5555608821      -16.4990046262  PROA      72              0.0000000000
      1049        67  ASN       ND2            -4.4365707738        5.7287413843      -16.4109917864  PROA      72              0.0000000000
      1050        67  ASN       HD21           -5.0026591139        6.4041053566      -15.9337264218  PROA      72              0.0000000000
      1051        67  ASN       HD22           -4.7084233164        5.3626880854      -17.2963589556  PROA      72              0.0000000000
      1052        67  ASN       C              -0.9756788952        6.3930293149      -12.9496862268  PROA      72              0.0000000000
      1053        67  ASN       O              -1.4729298534        6.2999194011      -11.8289359849  PROA      72              0.0000000000
      1054        68  GLY       N               0.0074786502        7.2831453770      -13.2070184248  PROA      73              0.0000000000
      1055        68  GLY       HN              0.4100356840        7.3701775137      -14.1228803646  PROA      73              0.0000000000
      1056        68  GLY       CA              0.5460856050        8.1888410644      -12.1983220916  PROA      73              0.0000000000
      1057        68  GLY       HA1            -0.2731096308        8.6112594902      -11.6418915929  PROA      73              0.0000000000
      1058        68  GLY       HA2             1.1235455850        8.9396480637      -12.7167291598  PROA      73              0.0000000000
      1059        68  GLY       C               1.4685065095        7.5549017985      -11.1921818562  PROA      73              0.0000000000
      1060        68  GLY       O               1.6879270653        8.0974817297      -10.1137586561  PROA      73              0.0000000000
      1061        69  LEU       N               2.0678595079        6.3982043269      -11.5197545525  PROA      74              0.0000000000
      1062        69  LEU       HN              1.8579920940        5.9544066558      -12.3898180569  PROA      74              0.0000000000
      1063        69  LEU       CA              3.0621781671        5.7730698732      -10.6658930403  PROA      74              0.0000000000
      1064        69  LEU       HA              3.0820258554        6.2564323636       -9.7017263498  PROA      74              0.0000000000
      1065        69  LEU       CB              2.7741156285        4.2651673852      -10.4445794534  PROA      74              0.0000000000
      1066        69  LEU       HB1             3.6256301833        3.7948849106       -9.9031915901  PROA      74              0.0000000000
      1067        69  LEU       HB2             2.6757981789        3.7624725840      -11.4310415830  PROA      74              0.0000000000
      1068        69  LEU       CG              1.4998618846        3.9994957269       -9.6109623935  PROA      74              0.0000000000
      1069        69  LEU       HG              0.6274822945        4.4352046453      -10.1572220267  PROA      74              0.0000000000
      1070        69  LEU       CD1             1.2454442067        2.4954748897       -9.4404770345  PROA      74              0.0000000000
      1071        69  LEU       HD11            1.1864723316        1.9921622914      -10.4266880395  PROA      74              0.0000000000
      1072        69  LEU       HD12            0.2908013420        2.3358954717       -8.8948537489  PROA      74              0.0000000000
      1073        69  LEU       HD13            2.0658324651        2.0341496985       -8.8513409112  PROA      74              0.0000000000
      1074        69  LEU       CD2             1.5720831182        4.6605883222       -8.2249277811  PROA      74              0.0000000000
      1075        69  LEU       HD21            1.6438521310        5.7632088944       -8.3125060683  PROA      74              0.0000000000
      1076        69  LEU       HD22            2.4455278034        4.2858587107       -7.6524926478  PROA      74              0.0000000000
      1077        69  LEU       HD23            0.6509881703        4.4437297743       -7.6498704580  PROA      74              0.0000000000
      1078        69  LEU       C               4.4566706090        5.9829150885      -11.2113663645  PROA      74              0.0000000000
      1079        69  LEU       O               5.4458963495        5.7385080526      -10.5222150902  PROA      74              0.0000000000
      1080        70  ASP       N               4.5903321767        6.5384273653      -12.4324833821  PROA      75              0.0000000000
      1081        70  ASP       HN              3.7991607143        6.6801167578      -13.0312232495  PROA      75              0.0000000000
      1082        70  ASP       CA              5.8509825393        7.0475808417      -12.9252730710  PROA      75              0.0000000000
      1083        70  ASP       HA              6.5776649588        6.2543744874      -12.8084457943  PROA      75              0.0000000000
      1084        70  ASP       CB              5.7764151293        7.3632119783      -14.4474131482  PROA      75              0.0000000000
      1085        70  ASP       HB1             5.4862728506        6.4294707369      -14.9747871735  PROA      75              0.0000000000
      1086        70  ASP       HB2             6.7905426317        7.6515610873      -14.7988694196  PROA      75              0.0000000000
      1087        70  ASP       CG              4.8055438095        8.4443741664      -14.8813657570  PROA      75              0.0000000000
      1088        70  ASP       OD1             3.8505220865        8.8141862776      -14.1563958791  PROA      75              0.0000000000
      1089        70  ASP       OD2             4.9697531862        8.8889349049      -16.0538560582  PROA      75              0.0000000000
      1090        70  ASP       C               6.3864942748        8.1948206067      -12.0705678309  PROA      75              0.0000000000
      1091        70  ASP       O               7.5354174636        8.1635419374      -11.6416747973  PROA      75              0.0000000000
      1092        71  ILE       N               5.5358795410        9.1718046647      -11.6930801481  PROA      76              0.0000000000
      1093        71  ILE       HN              4.6310944667        9.2034194699      -12.1192457571  PROA      76              0.0000000000
      1094        71  ILE       CA              5.8790544080       10.2183775627      -10.7323276708  PROA      76              0.0000000000
      1095        71  ILE       HA              6.7700004602       10.6910339404      -11.1190062640  PROA      76              0.0000000000
      1096        71  ILE       CB              4.8160538695       11.3195992277      -10.6328323849  PROA      76              0.0000000000
      1097        71  ILE       HB              4.7366552445       11.7852357753      -11.6452438765  PROA      76              0.0000000000
      1098        71  ILE       CG2             3.4317890157       10.7318790594      -10.2930225397  PROA      76              0.0000000000
      1099        71  ILE       HG21            3.4335812189       10.2405644107       -9.3010136414  PROA      76              0.0000000000
      1100        71  ILE       HG22            3.1075900903        9.9960713974      -11.0558533400  PROA      76              0.0000000000
      1101        71  ILE       HG23            2.6708911929       11.5412221309      -10.2703098317  PROA      76              0.0000000000
      1102        71  ILE       CG1             5.1710359336       12.4585658730       -9.6414738163  PROA      76              0.0000000000
      1103        71  ILE       HG11            5.2134155729       12.0624106303       -8.6032714184  PROA      76              0.0000000000
      1104        71  ILE       HG12            4.3372084792       13.1982600739       -9.6684789570  PROA      76              0.0000000000
      1105        71  ILE       CD              6.4771187923       13.1910889688       -9.9689594497  PROA      76              0.0000000000
      1106        71  ILE       HD1             6.4588723249       13.5730155710      -11.0129127252  PROA      76              0.0000000000
      1107        71  ILE       HD2             7.3525364633       12.5187814121       -9.8532751564  PROA      76              0.0000000000
      1108        71  ILE       HD3             6.6143008388       14.0551904645       -9.2841994504  PROA      76              0.0000000000
      1109        71  ILE       C               6.2807188766        9.6693487538       -9.3630982055  PROA      76              0.0000000000
      1110        71  ILE       O               7.2392178122       10.1312305351       -8.7487426463  PROA      76              0.0000000000
      1111        72  ALA       N               5.6030585892        8.6139799157       -8.8639978581  PROA      77              0.0000000000
      1112        72  ALA       HN              4.8257760284        8.2486723979       -9.3667176678  PROA      77              0.0000000000
      1113        72  ALA       CA              5.9848552558        7.9213799298       -7.6461644535  PROA      77              0.0000000000
      1114        72  ALA       HA              5.9918740302        8.6494919272       -6.8473239178  PROA      77              0.0000000000
      1115        72  ALA       CB              4.9318254121        6.8417316917       -7.3301329051  PROA      77              0.0000000000
      1116        72  ALA       HB1             4.9755867495        6.0082045067       -8.0610152371  PROA      77              0.0000000000
      1117        72  ALA       HB2             3.9137312167        7.2806082801       -7.3799244214  PROA      77              0.0000000000
      1118        72  ALA       HB3             5.0835071463        6.4271892024       -6.3111453600  PROA      77              0.0000000000
      1119        72  ALA       C               7.3881049628        7.3036231797       -7.6927657543  PROA      77              0.0000000000
      1120        72  ALA       O               8.1874206124        7.4604260673       -6.7698849190  PROA      77              0.0000000000
      1121        73  VAL       N               7.7441427225        6.6373308255       -8.8116612356  PROA      78              0.0000000000
      1122        73  VAL       HN              7.0592961533        6.4687208332       -9.5244450784  PROA      78              0.0000000000
      1123        73  VAL       CA              9.0979765084        6.1723798532       -9.0974443916  PROA      78              0.0000000000
      1124        73  VAL       HA              9.4128843817        5.5524099702       -8.2694818347  PROA      78              0.0000000000
      1125        73  VAL       CB              9.1165450228        5.3103197190      -10.3646889428  PROA      78              0.0000000000
      1126        73  VAL       HB              8.5468394133        5.8310943584      -11.1694768461  PROA      78              0.0000000000
      1127        73  VAL       CG1            10.5433532305        5.0353405906      -10.8898173977  PROA      78              0.0000000000
      1128        73  VAL       HG11           11.0477283320        5.9647527905      -11.2271022155  PROA      78              0.0000000000
      1129        73  VAL       HG12           10.4936866745        4.3500720605      -11.7626309451  PROA      78              0.0000000000
      1130        73  VAL       HG13           11.1612543121        4.5510021243      -10.1050925987  PROA      78              0.0000000000
      1131        73  VAL       CG2             8.4098438820        3.9766288232      -10.0459504907  PROA      78              0.0000000000
      1132        73  VAL       HG21            8.9410108923        3.4394943680       -9.2310293877  PROA      78              0.0000000000
      1133        73  VAL       HG22            8.3974192847        3.3220621768      -10.9412562064  PROA      78              0.0000000000
      1134        73  VAL       HG23            7.3586997632        4.1446970549       -9.7316857817  PROA      78              0.0000000000
      1135        73  VAL       C              10.1122747302        7.3126692018       -9.1670584162  PROA      78              0.0000000000
      1136        73  VAL       O              11.2014797787        7.2354261609       -8.5918700940  PROA      78              0.0000000000
      1137        74  ARG       N               9.7527444062        8.4306463281       -9.8371053360  PROA      79              0.0000000000
      1138        74  ARG       HN              8.8798942191        8.4390863141      -10.3354596258  PROA      79              0.0000000000
      1139        74  ARG       CA             10.5429806332        9.6494088855       -9.8972940528  PROA      79              0.0000000000
      1140        74  ARG       HA             11.5233617933        9.3497135639      -10.2257186953  PROA      79              0.0000000000
      1141        74  ARG       CB             10.0150210354       10.6811408122      -10.9271936240  PROA      79              0.0000000000
      1142        74  ARG       HB1            10.6507550376       11.5961011945      -10.8823381390  PROA      79              0.0000000000
      1143        74  ARG       HB2             8.9806377598       10.9794147927      -10.6498013530  PROA      79              0.0000000000
      1144        74  ARG       CG             10.0266592323       10.1938916110      -12.3935870735  PROA      79              0.0000000000
      1145        74  ARG       HG1             9.7307427738       11.0465217937      -13.0396670013  PROA      79              0.0000000000
      1146        74  ARG       HG2             9.2414325229        9.4233026414      -12.5140728755  PROA      79              0.0000000000
      1147        74  ARG       CD             11.3506133385        9.5967325610      -12.8920264196  PROA      79              0.0000000000
      1148        74  ARG       HD1            11.6909018509        8.8023561660      -12.1929457881  PROA      79              0.0000000000
      1149        74  ARG       HD2            12.1409506065       10.3724172994      -12.9844564719  PROA      79              0.0000000000
      1150        74  ARG       NE             11.0749042945        9.0128992556      -14.2423424470  PROA      79              0.0000000000
      1151        74  ARG       HE             10.4095754005        9.4690081315      -14.8405884917  PROA      79              0.0000000000
      1152        74  ARG       CZ             11.4122283622        7.7836224600      -14.6133531182  PROA      79              0.0000000000
      1153        74  ARG       NH1            12.2719860447        7.0317988399      -13.9672570889  PROA      79              0.0000000000
      1154        74  ARG       HH11           12.8685475776        7.4787500361      -13.2721229955  PROA      79              0.0000000000
      1155        74  ARG       HH12           12.4373436721        6.0828522377      -14.2470144444  PROA      79              0.0000000000
      1156        74  ARG       NH2            10.8603060348        7.3207393033      -15.7121965534  PROA      79              0.0000000000
      1157        74  ARG       HH21           11.2710660504        6.5136742631      -16.1497202224  PROA      79              0.0000000000
      1158        74  ARG       HH22           10.2968490736        7.9731387859      -16.2281184386  PROA      79              0.0000000000
      1159        74  ARG       C              10.8037733897       10.3255081765       -8.5613225954  PROA      79              0.0000000000
      1160        74  ARG       O              11.9049202733       10.8127105653       -8.3248353311  PROA      79              0.0000000000
      1161        75  LEU       N               9.8328083299       10.3499639144       -7.6286929361  PROA      80              0.0000000000
      1162        75  LEU       HN              8.9106939910       10.0291475312       -7.8692597015  PROA      80              0.0000000000
      1163        75  LEU       CA             10.0120223606       10.8823100918       -6.2836443124  PROA      80              0.0000000000
      1164        75  LEU       HA             10.3049928967       11.9165403184       -6.3879819497  PROA      80              0.0000000000
      1165        75  LEU       CB              8.6908308342       10.8187497279       -5.4683727469  PROA      80              0.0000000000
      1166        75  LEU       HB1             8.8873213132       10.9341565845       -4.3794625983  PROA      80              0.0000000000
      1167        75  LEU       HB2             8.2388466943        9.8142003818       -5.6224094899  PROA      80              0.0000000000
      1168        75  LEU       CG              7.6581385543       11.9022062369       -5.8546719577  PROA      80              0.0000000000
      1169        75  LEU       HG              7.5864726200       11.9414695009       -6.9683844989  PROA      80              0.0000000000
      1170        75  LEU       CD1             6.2625259178       11.5551925637       -5.3113187609  PROA      80              0.0000000000
      1171        75  LEU       HD11            6.2800601977       11.5030324332       -4.2022982761  PROA      80              0.0000000000
      1172        75  LEU       HD12            5.9241442784       10.5761850865       -5.7101891680  PROA      80              0.0000000000
      1173        75  LEU       HD13            5.5275146823       12.3292060097       -5.6197814187  PROA      80              0.0000000000
      1174        75  LEU       CD2             8.0790850549       13.2926941385       -5.3494324656  PROA      80              0.0000000000
      1175        75  LEU       HD21            9.0728418273       13.5763904189       -5.7530144933  PROA      80              0.0000000000
      1176        75  LEU       HD22            8.1358964720       13.2963063023       -4.2399888972  PROA      80              0.0000000000
      1177        75  LEU       HD23            7.3327053294       14.0529165554       -5.6656919035  PROA      80              0.0000000000
      1178        75  LEU       C              11.1435899180       10.2178588306       -5.5006540031  PROA      80              0.0000000000
      1179        75  LEU       O              11.9071257376       10.8829402334       -4.8016466250  PROA      80              0.0000000000
      1180        76  LEU       N              11.3162472318        8.8913561003       -5.6322725338  PROA      81              0.0000000000
      1181        76  LEU       HN             10.6798473532        8.3522739027       -6.1833366661  PROA      81              0.0000000000
      1182        76  LEU       CA             12.3823909490        8.1810304691       -4.9477844559  PROA      81              0.0000000000
      1183        76  LEU       HA             12.6749852221        8.7175738262       -4.0560541129  PROA      81              0.0000000000
      1184        76  LEU       CB             11.8788500485        6.7722443515       -4.5440820562  PROA      81              0.0000000000
      1185        76  LEU       HB1            12.7030709077        6.2103830265       -4.0566108617  PROA      81              0.0000000000
      1186        76  LEU       HB2            11.5830721114        6.2144493880       -5.4611695491  PROA      81              0.0000000000
      1187        76  LEU       CG             10.6813879498        6.7700332798       -3.5661279616  PROA      81              0.0000000000
      1188        76  LEU       HG              9.8197851964        7.2915904174       -4.0499406650  PROA      81              0.0000000000
      1189        76  LEU       CD1            10.2394435065        5.3287104575       -3.2720889739  PROA      81              0.0000000000
      1190        76  LEU       HD11            9.3853044312        5.3191165931       -2.5630467321  PROA      81              0.0000000000
      1191        76  LEU       HD12           11.0752484821        4.7494812876       -2.8244430801  PROA      81              0.0000000000
      1192        76  LEU       HD13            9.9172386658        4.8290234239       -4.2101292635  PROA      81              0.0000000000
      1193        76  LEU       CD2            11.0061277952        7.4987763623       -2.2518895211  PROA      81              0.0000000000
      1194        76  LEU       HD21           10.1432154149        7.4351605636       -1.5554406818  PROA      81              0.0000000000
      1195        76  LEU       HD22           11.2235445965        8.5716065097       -2.4354276235  PROA      81              0.0000000000
      1196        76  LEU       HD23           11.8876311856        7.0323382771       -1.7639723967  PROA      81              0.0000000000
      1197        76  LEU       C              13.6492224780        8.0405595900       -5.7920956613  PROA      81              0.0000000000
      1198        76  LEU       O              14.6868961285        7.5875492588       -5.3111425964  PROA      81              0.0000000000
      1199        77  GLU       N              13.6136789322        8.4597501755       -7.0727152824  PROA      82              0.0000000000
      1200        77  GLU       HN             12.7677364349        8.8120737076       -7.4654726982  PROA      82              0.0000000000
      1201        77  GLU       CA             14.6614751816        8.3108882904       -8.0455083847  PROA      82              0.0000000000
      1202        77  GLU       HA             14.8365802765        7.2479410172       -7.9688119888  PROA      82              0.0000000000
      1203        77  GLU       CB             14.1977968216        8.5546293259       -9.5037679672  PROA      82              0.0000000000
      1204        77  GLU       HB1            13.4703512192        9.3930778503       -9.4574146271  PROA      82              0.0000000000
      1205        77  GLU       HB2            13.5832681656        7.6469664574       -9.6849431992  PROA      82              0.0000000000
      1206        77  GLU       CG             15.3463945389        8.8274354935      -10.4751119614  PROA      82              0.0000000000
      1207        77  GLU       HG1            16.1624126434        8.0784168243      -10.5611658096  PROA      82              0.0000000000
      1208        77  GLU       HG2            15.8690814972        9.7672843933      -10.1961803436  PROA      82              0.0000000000
      1209        77  GLU       CD             14.6737794876        9.0812788010      -11.7844657898  PROA      82              0.0000000000
      1210        77  GLU       OE1            14.7660017014       10.1863679886      -12.2944898605  PROA      82              0.0000000000
      1211        77  GLU       OE2            14.0843858719        8.1501684189      -12.3875236511  PROA      82              0.0000000000
      1212        77  GLU       C              16.0544586182        8.9036960602       -7.6903734207  PROA      82              0.0000000000
      1213        77  GLU       O              17.0157260895        8.2065019608       -7.7504262924  PROA      82              0.0000000000
      1214        78  PRO       N              16.2095680237       10.2090301514       -7.2838068008  PROA      83              0.0000000000
      1215        78  PRO       CD             15.1807851791       11.2553205490       -7.3558726311  PROA      83              0.0000000000
      1216        78  PRO       HD1            14.8914804459       11.5189447403       -6.3161005974  PROA      83              0.0000000000
      1217        78  PRO       HD2            14.3057489395       11.0749807358       -8.0162591934  PROA      83              0.0000000000
      1218        78  PRO       CA             17.5774669647       10.8086576462       -7.0751652718  PROA      83              0.0000000000
      1219        78  PRO       HA             18.2545070648       10.4344320297       -7.8288054466  PROA      83              0.0000000000
      1220        78  PRO       CB             17.3680000305       12.3381395340       -7.2200307846  PROA      83              0.0000000000
      1221        78  PRO       HB1            18.2101020813       12.7499198914       -7.8163714409  PROA      83              0.0000000000
      1222        78  PRO       HB2            17.3070030212       12.7575540543       -6.1930489540  PROA      83              0.0000000000
      1223        78  PRO       CG             15.9250974655       12.4891042709       -7.8652968407  PROA      83              0.0000000000
      1224        78  PRO       HG1            15.4387950897       13.4494524002       -7.5904107094  PROA      83              0.0000000000
      1225        78  PRO       HG2            16.0762405396       12.4830102921       -8.9659509659  PROA      83              0.0000000000
      1226        78  PRO       C              18.1645011902       10.3735074997       -5.8089842796  PROA      83              0.0000000000
      1227        78  PRO       O              19.2504863739       10.7881059647       -5.3886284828  PROA      83              0.0000000000
      1228        79  LEU       N              17.2584629059        9.6465635300       -5.0588622093  PROA      84              0.0000000000
      1229        79  LEU       HN             16.2990913391        9.5241651535       -5.3010101318  PROA      84              0.0000000000
      1230        79  LEU       CA             17.6352844238        9.2336692810       -3.7551631927  PROA      84              0.0000000000
      1231        79  LEU       HA             18.4777870178        9.8162384033       -3.4128177166  PROA      84              0.0000000000
      1232        79  LEU       CB             16.4622688293        9.3369379044       -2.8128106594  PROA      84              0.0000000000
      1233        79  LEU       HB1            16.6128883362        8.9601058960       -1.7785801888  PROA      84              0.0000000000
      1234        79  LEU       HB2            15.6536760330        8.6829214096       -3.2036559582  PROA      84              0.0000000000
      1235        79  LEU       CG             15.9093999863       10.8365726471       -2.5777704716  PROA      84              0.0000000000
      1236        79  LEU       HG             15.6400403976       11.2330341339       -3.5800600052  PROA      84              0.0000000000
      1237        79  LEU       CD1            14.6989898682       10.6425848007       -1.6610784531  PROA      84              0.0000000000
      1238        79  LEU       HD11           13.9249029160        9.9995708466       -2.1318688393  PROA      84              0.0000000000
      1239        79  LEU       HD12           14.1603116989       11.5608758926       -1.3434481621  PROA      84              0.0000000000
      1240        79  LEU       HD13           14.8887767792       10.0415353775       -0.7461789250  PROA      84              0.0000000000
      1241        79  LEU       CD2            16.9059715271       11.7108983994       -1.8648011684  PROA      84              0.0000000000
      1242        79  LEU       HD21           16.6660423279       12.7946767807       -1.9114929438  PROA      84              0.0000000000
      1243        79  LEU       HD22           17.9499130249       11.6561431885       -2.2409765720  PROA      84              0.0000000000
      1244        79  LEU       HD23           16.9073333740       11.4725894928       -0.7796615362  PROA      84              0.0000000000
      1245        79  LEU       C              18.0990543365        7.7749280930       -3.7769517899  PROA      84              0.0000000000
      1246        79  LEU       O              18.5974483490        7.2697334290       -2.8012378216  PROA      84              0.0000000000
      1247        80  LYS       N              17.8106250763        7.0676059723       -4.8709034920  PROA      85              0.0000000000
      1248        80  LYS       HN             17.3155517578        7.3931465149       -5.6727361679  PROA      85              0.0000000000
      1249        80  LYS       CA             18.0295028687        5.6774110794       -4.8363037109  PROA      85              0.0000000000
      1250        80  LYS       HA             17.4748916626        5.1890640259       -4.0486969948  PROA      85              0.0000000000
      1251        80  LYS       CB             17.5445632935        5.2444372177       -6.1515216827  PROA      85              0.0000000000
      1252        80  LYS       HB1            17.9582118988        5.8926377296       -6.9534277916  PROA      85              0.0000000000
      1253        80  LYS       HB2            16.4527034760        5.4353647232       -6.2270674706  PROA      85              0.0000000000
      1254        80  LYS       CG             17.7826786041        3.7832636833       -6.6575608253  PROA      85              0.0000000000
      1255        80  LYS       HG1            18.8898773193        3.6916911602       -6.6506252289  PROA      85              0.0000000000
      1256        80  LYS       HG2            17.6537418365        3.6499063969       -7.7529659271  PROA      85              0.0000000000
      1257        80  LYS       CD             17.1326828003        2.7668874264       -5.6422352791  PROA      85              0.0000000000
      1258        80  LYS       HD1            16.0821304321        2.7992978096       -6.0022487640  PROA      85              0.0000000000
      1259        80  LYS       HD2            17.2232608795        3.2021043301       -4.6240491867  PROA      85              0.0000000000
      1260        80  LYS       CE             17.7854022980        1.3088912964       -5.7196941376  PROA      85              0.0000000000
      1261        80  LYS       HE1            18.0710582733        1.1127601862       -6.7752766609  PROA      85              0.0000000000
      1262        80  LYS       HE2            17.1364421844        0.5426549315       -5.2442431450  PROA      85              0.0000000000
      1263        80  LYS       NZ             19.0670700073        1.3211368322       -4.8708901405  PROA      85              0.0000000000
      1264        80  LYS       HZ1            18.9306316376        0.5747194886       -4.1596617699  PROA      85              0.0000000000
      1265        80  LYS       HZ2            19.2517280579        2.2560443878       -4.4544172287  PROA      85              0.0000000000
      1266        80  LYS       HZ3            19.8415050507        0.9968361259       -5.4846315384  PROA      85              0.0000000000
      1267        80  LYS       C              19.4752273560        5.2285561562       -4.7377424240  PROA      85              0.0000000000
      1268        80  LYS       O              19.8249874115        4.1876578331       -4.1748571396  PROA      85              0.0000000000
      1269        81  ALA       N              20.4103813171        6.0127434731       -5.3487381935  PROA      86              0.0000000000
      1270        81  ALA       HN             20.1192588806        6.7299618721       -5.9771122932  PROA      86              0.0000000000
      1271        81  ALA       CA             21.7954254150        5.7285532951       -5.4026103020  PROA      86              0.0000000000
      1272        81  ALA       HA             22.0409584045        4.6916723251       -5.2265663147  PROA      86              0.0000000000
      1273        81  ALA       CB             22.3055152893        6.1549291611       -6.7476320267  PROA      86              0.0000000000
      1274        81  ALA       HB1            23.2800254822        5.6390213966       -6.8836145401  PROA      86              0.0000000000
      1275        81  ALA       HB2            22.3859748840        7.2503857613       -6.9144315720  PROA      86              0.0000000000
      1276        81  ALA       HB3            21.5400371552        5.8754830360       -7.5027980804  PROA      86              0.0000000000
      1277        81  ALA       C              22.5810756683        6.4672498703       -4.2675900459  PROA      86              0.0000000000
      1278        81  ALA       O              23.7988643646        6.3606123924       -4.1881546974  PROA      86              0.0000000000
      1279        82  GLU       N              21.8815059662        7.1337447166       -3.3219196796  PROA      87              0.0000000000
      1280        82  GLU       HN             20.9283180237        7.3866720200       -3.4684402943  PROA      87              0.0000000000
      1281        82  GLU       CA             22.4438819885        7.4854187965       -2.0259838104  PROA      87              0.0000000000
      1282        82  GLU       HA             23.4814147949        7.7457780838       -2.1747751236  PROA      87              0.0000000000
      1283        82  GLU       CB             21.7674961090        8.6828489304       -1.2935926914  PROA      87              0.0000000000
      1284        82  GLU       HB1            22.1219253540        8.8003559113       -0.2472212017  PROA      87              0.0000000000
      1285        82  GLU       HB2            20.7019481659        8.3760633469       -1.2242324352  PROA      87              0.0000000000
      1286        82  GLU       CG             21.7623291016       10.0047674179       -2.0406455994  PROA      87              0.0000000000
      1287        82  GLU       HG1            21.5868263245       10.8376607895       -1.3266371489  PROA      87              0.0000000000
      1288        82  GLU       HG2            21.0644588470       10.1114263535       -2.8985040188  PROA      87              0.0000000000
      1289        82  GLU       CD             23.1202869415       10.2175102234       -2.6886043549  PROA      87              0.0000000000
      1290        82  GLU       OE1            24.1206798553       10.2687797546       -1.9130584002  PROA      87              0.0000000000
      1291        82  GLU       OE2            23.2572174072       10.2504081726       -3.9044003487  PROA      87              0.0000000000
      1292        82  GLU       C              22.4793529510        6.2517986298       -1.0347751379  PROA      87              0.0000000000
      1293        82  GLU       O              23.2986125946        6.2337594032       -0.0694000646  PROA      87              0.0000000000
      1294        83  PHE       N              21.6947746277        5.1702723503       -1.3039112091  PROA      88              0.0000000000
      1295        83  PHE       HN             21.0385742188        5.1908893585       -2.0542340279  PROA      88              0.0000000000
      1296        83  PHE       CA             21.7270298004        4.0002579689       -0.5829353929  PROA      88              0.0000000000
      1297        83  PHE       HA             22.5678615570        4.0641179085        0.0918421969  PROA      88              0.0000000000
      1298        83  PHE       CB             20.4075737000        3.7869853973        0.2621929348  PROA      88              0.0000000000
      1299        83  PHE       HB1            20.6359024048        2.8899693489        0.8766431212  PROA      88              0.0000000000
      1300        83  PHE       HB2            19.5759277344        3.4569423199       -0.3964108229  PROA      88              0.0000000000
      1301        83  PHE       CG             19.9246215820        5.0497264862        1.0203582048  PROA      88              0.0000000000
      1302        83  PHE       CD1            20.8008594513        5.8457865715        1.7955961227  PROA      88              0.0000000000
      1303        83  PHE       HD1            21.8061161041        5.4534163475        1.8392335176  PROA      88              0.0000000000
      1304        83  PHE       CE1            20.4213581085        7.0825223923        2.3556919098  PROA      88              0.0000000000
      1305        83  PHE       HE1            21.1064929962        7.7260971069        2.8874843121  PROA      88              0.0000000000
      1306        83  PHE       CZ             19.0921134949        7.4695720673        2.2345035076  PROA      88              0.0000000000
      1307        83  PHE       HZ             18.6057853699        8.3521890640        2.6229276657  PROA      88              0.0000000000
      1308        83  PHE       CD2            18.5269126892        5.4992771149        1.0022484064  PROA      88              0.0000000000
      1309        83  PHE       HD2            17.8226795197        4.8608760834        0.4895094037  PROA      88              0.0000000000
      1310        83  PHE       CE2            18.1816253662        6.6637096405        1.6086858511  PROA      88              0.0000000000
      1311        83  PHE       HE2            17.1575355530        6.9386281967        1.4035965204  PROA      88              0.0000000000
      1312        83  PHE       C              22.0304489136        2.8742973804       -1.5461575985  PROA      88              0.0000000000
      1313        83  PHE       O              21.1032085419        2.1505076885       -1.7946861982  PROA      88              0.0000000000
      1314        84  PRO       N              23.2549266815        2.7047080994       -2.0529277325  PROA      89              0.0000000000
      1315        84  PRO       CD             24.4572887421        3.3702068329       -1.5978887081  PROA      89              0.0000000000
      1316        84  PRO       HD1            24.5756473541        3.3979005814       -0.4935584962  PROA      89              0.0000000000
      1317        84  PRO       HD2            24.4546756744        4.4380540848       -1.9045087099  PROA      89              0.0000000000
      1318        84  PRO       CA             23.4833927155        2.0292265415       -3.2829773426  PROA      89              0.0000000000
      1319        84  PRO       HA             22.7689304352        2.4240214825       -3.9901413918  PROA      89              0.0000000000
      1320        84  PRO       CB             24.9299716949        2.3499252796       -3.6243557930  PROA      89              0.0000000000
      1321        84  PRO       HB1            24.9717044830        3.2918496132       -4.2120270729  PROA      89              0.0000000000
      1322        84  PRO       HB2            25.5760364532        1.5809522867       -4.0993318558  PROA      89              0.0000000000
      1323        84  PRO       CG             25.6060657501        2.6119213104       -2.3259682655  PROA      89              0.0000000000
      1324        84  PRO       HG1            25.8375434875        1.6637508869       -1.7952027321  PROA      89              0.0000000000
      1325        84  PRO       HG2            26.5457439423        3.1615476608       -2.5478615761  PROA      89              0.0000000000
      1326        84  PRO       C              23.3134860992        0.5740861893       -3.2550745010  PROA      89              0.0000000000
      1327        84  PRO       O              23.0206851959       -0.1080245823       -4.2238612175  PROA      89              0.0000000000
      1328        85  ILE       N              23.5315666199       -0.0578124635       -2.0351896286  PROA      90              0.0000000000
      1329        85  ILE       HN             23.7264442444        0.5013318062       -1.2330738306  PROA      90              0.0000000000
      1330        85  ILE       CA             23.2885074615       -1.5039774179       -1.7810205221  PROA      90              0.0000000000
      1331        85  ILE       HA             23.9149665833       -2.0163490772       -2.4961593151  PROA      90              0.0000000000
      1332        85  ILE       CB             24.0307445526       -1.8640813828       -0.4684651196  PROA      90              0.0000000000
      1333        85  ILE       HB             25.0888080597       -1.5527864695       -0.6023169160  PROA      90              0.0000000000
      1334        85  ILE       CG2            23.5315227509       -1.0205390453        0.7413249016  PROA      90              0.0000000000
      1335        85  ILE       HG21           24.3155841827       -1.1542767286        1.5170075893  PROA      90              0.0000000000
      1336        85  ILE       HG22           22.6387577057       -1.5176682472        1.1773890257  PROA      90              0.0000000000
      1337        85  ILE       HG23           23.4070930481        0.0496835522        0.4702874124  PROA      90              0.0000000000
      1338        85  ILE       CG1            24.1073055267       -3.4317917824       -0.2164245844  PROA      90              0.0000000000
      1339        85  ILE       HG11           24.2491703033       -3.9832682610       -1.1704001427  PROA      90              0.0000000000
      1340        85  ILE       HG12           23.0509223938       -3.5476508141        0.1075342521  PROA      90              0.0000000000
      1341        85  ILE       CD             25.1387271881       -3.8619434834        0.8255565166  PROA      90              0.0000000000
      1342        85  ILE       HD1            25.0867691040       -4.9095616341        1.1917773485  PROA      90              0.0000000000
      1343        85  ILE       HD2            25.1599864960       -3.2141163349        1.7278805971  PROA      90              0.0000000000
      1344        85  ILE       HD3            26.1538581848       -3.7511785030        0.3878797591  PROA      90              0.0000000000
      1345        85  ILE       C              21.7950839996       -1.9500324726       -1.6645401716  PROA      90              0.0000000000
      1346        85  ILE       O              21.5362548828       -3.1518077850       -1.8899091482  PROA      90              0.0000000000
      1347        86  LEU       N              20.8244094849       -1.0759712458       -1.3341000080  PROA      91              0.0000000000
      1348        86  LEU       HN             20.9044742584       -0.0835584849       -1.2819882631  PROA      91              0.0000000000
      1349        86  LEU       CA             19.4367370605       -1.4470998049       -1.0344499350  PROA      91              0.0000000000
      1350        86  LEU       HA             19.5003356934       -2.3022379875       -0.3778723180  PROA      91              0.0000000000
      1351        86  LEU       CB             18.8743476868       -0.1794548035       -0.2848141193  PROA      91              0.0000000000
      1352        86  LEU       HB1            18.9637126923        0.7443419695       -0.8954975605  PROA      91              0.0000000000
      1353        86  LEU       HB2            19.4104480743       -0.0366057754        0.6777406931  PROA      91              0.0000000000
      1354        86  LEU       CG             17.3898620605       -0.1618874669        0.1329291314  PROA      91              0.0000000000
      1355        86  LEU       HG             16.8076763153       -0.0655700043       -0.8084014058  PROA      91              0.0000000000
      1356        86  LEU       CD1            17.0446758270       -1.3860639334        0.9460563660  PROA      91              0.0000000000
      1357        86  LEU       HD11           17.8200950623       -1.5532616377        1.7239328623  PROA      91              0.0000000000
      1358        86  LEU       HD12           17.0337734222       -2.2187960148        0.2106930166  PROA      91              0.0000000000
      1359        86  LEU       HD13           15.9994697571       -1.3961870670        1.3225682974  PROA      91              0.0000000000
      1360        86  LEU       CD2            17.1800651550        1.0934785604        1.0603048801  PROA      91              0.0000000000
      1361        86  LEU       HD21           17.5149898529        2.1010506153        0.7332797050  PROA      91              0.0000000000
      1362        86  LEU       HD22           17.7870235443        0.7921639085        1.9407209158  PROA      91              0.0000000000
      1363        86  LEU       HD23           16.1224842072        1.1924381256        1.3859549761  PROA      91              0.0000000000
      1364        86  LEU       C              18.7036037445       -1.6835143566       -2.3084878922  PROA      91              0.0000000000
      1365        86  LEU       O              18.6662464142       -0.7983251214       -3.1603679657  PROA      91              0.0000000000
      1366        87  SER       N              18.1254062653       -2.9167461395       -2.3504395485  PROA      92              0.0000000000
      1367        87  SER       HN             18.1965656281       -3.5399084091       -1.5754466057  PROA      92              0.0000000000
      1368        87  SER       CA             17.2532348633       -3.2734603882       -3.4848165512  PROA      92              0.0000000000
      1369        87  SER       HA             17.8437023163       -3.0350732803       -4.3571233749  PROA      92              0.0000000000
      1370        87  SER       CB             16.7938423157       -4.8029637337       -3.6715829372  PROA      92              0.0000000000
      1371        87  SER       HB1            17.7024307251       -5.4323520660       -3.5590803623  PROA      92              0.0000000000
      1372        87  SER       HB2            16.3567047119       -4.8712277412       -4.6906867027  PROA      92              0.0000000000
      1373        87  SER       OG             15.9335880280       -5.2628889084       -2.6854648590  PROA      92              0.0000000000
      1374        87  SER       HG1            15.8621110916       -6.2107028961       -2.8201496601  PROA      92              0.0000000000
      1375        87  SER       C              16.0439205170       -2.3999881744       -3.6471917629  PROA      92              0.0000000000
      1376        87  SER       O              15.5064506531       -1.9713349342       -2.6283271313  PROA      92              0.0000000000
      1377        88  TYR       N              15.5886945855       -2.1963624204       -4.9085034586  PROA      93              0.0000000000
      1378        88  TYR       HN             16.1062316155       -2.5944841111       -5.6715885178  PROA      93              0.0000000000
      1379        88  TYR       CA             14.3434164354       -1.5272083070       -5.2566716038  PROA      93              0.0000000000
      1380        88  TYR       HA             14.3914184279       -0.5086947425       -4.8980597022  PROA      93              0.0000000000
      1381        88  TYR       CB             14.1123820303       -1.5478419699       -6.7981803323  PROA      93              0.0000000000
      1382        88  TYR       HB1            13.0455466014       -1.3501724899       -7.0486452719  PROA      93              0.0000000000
      1383        88  TYR       HB2            14.3658465411       -2.5509803530       -7.2040032497  PROA      93              0.0000000000
      1384        88  TYR       CG             14.9096648745       -0.5039564720       -7.5365559268  PROA      93              0.0000000000
      1385        88  TYR       CD1            16.0160614976       -0.8366704789       -8.3394142717  PROA      93              0.0000000000
      1386        88  TYR       HD1            16.3754031508       -1.8562079806       -8.3598004439  PROA      93              0.0000000000
      1387        88  TYR       CE1            16.6237896230        0.1300560210       -9.1594539608  PROA      93              0.0000000000
      1388        88  TYR       HE1            17.4666200919       -0.1509612788       -9.7744273890  PROA      93              0.0000000000
      1389        88  TYR       CZ             16.1234864312        1.4379235857       -9.1889996838  PROA      93              0.0000000000
      1390        88  TYR       OH             16.6879353081        2.4231197812      -10.0292823856  PROA      93              0.0000000000
      1391        88  TYR       HH             17.3456446788        2.0019384062      -10.6049095351  PROA      93              0.0000000000
      1392        88  TYR       CD2            14.4331307552        0.8155146214       -7.5640507248  PROA      93              0.0000000000
      1393        88  TYR       HD2            13.5611053385        1.0760583189       -6.9822952467  PROA      93              0.0000000000
      1394        88  TYR       CE2            15.0295450435        1.7784296509       -8.3875589441  PROA      93              0.0000000000
      1395        88  TYR       HE2            14.6246693705        2.7792903444       -8.4117393238  PROA      93              0.0000000000
      1396        88  TYR       C              13.1144170192       -2.1492748075       -4.6026942042  PROA      93              0.0000000000
      1397        88  TYR       O              12.2616580017       -1.4457490775       -4.0627077134  PROA      93              0.0000000000
      1398        89  ALA       N              13.0178680202       -3.4940093407       -4.6029057962  PROA      94              0.0000000000
      1399        89  ALA       HN             13.6780427802       -4.0488007023       -5.1140818786  PROA      94              0.0000000000
      1400        89  ALA       CA             11.9298603227       -4.2253280768       -3.9931185529  PROA      94              0.0000000000
      1401        89  ALA       HA             11.0136769914       -3.9433209907       -4.4938417433  PROA      94              0.0000000000
      1402        89  ALA       CB             12.1989128676       -5.7244920197       -4.2037055113  PROA      94              0.0000000000
      1403        89  ALA       HB1            13.1744716323       -6.0224437780       -3.7633458615  PROA      94              0.0000000000
      1404        89  ALA       HB2            12.2423745583       -5.9482229575       -5.2880636563  PROA      94              0.0000000000
      1405        89  ALA       HB3            11.3924398515       -6.3461344753       -3.7620389434  PROA      94              0.0000000000
      1406        89  ALA       C              11.7340470431       -3.9691531240       -2.5010650278  PROA      94              0.0000000000
      1407        89  ALA       O              10.6194824841       -3.6831497182       -2.0564696067  PROA      94              0.0000000000
      1408        90  ASP       N              12.8204656506       -4.0119756722       -1.6999599135  PROA      95              0.0000000000
      1409        90  ASP       HN             13.7137089487       -4.2788609538       -2.0629554266  PROA      95              0.0000000000
      1410        90  ASP       CA             12.8056097400       -3.5934715297       -0.3101621011  PROA      95              0.0000000000
      1411        90  ASP       HA             12.0035582707       -4.1144679064        0.1973167207  PROA      95              0.0000000000
      1412        90  ASP       CB             14.1642970094       -3.9157389106        0.3629142216  PROA      95              0.0000000000
      1413        90  ASP       HB1            14.3056077626       -3.3325354137        1.2980228099  PROA      95              0.0000000000
      1414        90  ASP       HB2            14.9924612101       -3.6657615162       -0.3345584030  PROA      95              0.0000000000
      1415        90  ASP       CG             14.2920302248       -5.3721934394        0.7582955097  PROA      95              0.0000000000
      1416        90  ASP       OD1            13.2963615964       -6.1378716124        0.7717336577  PROA      95              0.0000000000
      1417        90  ASP       OD2            15.4238544093       -5.7347333305        1.1664983018  PROA      95              0.0000000000
      1418        90  ASP       C              12.5025838164       -2.1092593239       -0.1342706158  PROA      95              0.0000000000
      1419        90  ASP       O              11.7045158665       -1.7230776691        0.7168296503  PROA      95              0.0000000000
      1420        91  PHE       N              13.1256425565       -1.2376314118       -0.9548527917  PROA      96              0.0000000000
      1421        91  PHE       HN             13.7774001562       -1.5856345944       -1.6334060585  PROA      96              0.0000000000
      1422        91  PHE       CA             12.9890025384        0.2076699007       -0.8712697983  PROA      96              0.0000000000
      1423        91  PHE       HA             13.2993684471        0.5000222100        0.1216718964  PROA      96              0.0000000000
      1424        91  PHE       CB             13.9378675631        0.8337173473       -1.9402317050  PROA      96              0.0000000000
      1425        91  PHE       HB1            13.6025025289        0.5016375725       -2.9468930135  PROA      96              0.0000000000
      1426        91  PHE       HB2            14.9593137335        0.4350154356       -1.7821407077  PROA      96              0.0000000000
      1427        91  PHE       CG             14.0602742871        2.3405836604       -1.9517227112  PROA      96              0.0000000000
      1428        91  PHE       CD1            14.0131834592        3.1076658807       -0.7727279855  PROA      96              0.0000000000
      1429        91  PHE       HD1            13.8254628616        2.6315414024        0.1772124338  PROA      96              0.0000000000
      1430        91  PHE       CE1            14.2165490052        4.4944160181       -0.8129809426  PROA      96              0.0000000000
      1431        91  PHE       HE1            14.1681872831        5.0748535596        0.0971130977  PROA      96              0.0000000000
      1432        91  PHE       CZ             14.4850283952        5.1269488610       -2.0332390547  PROA      96              0.0000000000
      1433        91  PHE       HZ             14.6439424826        6.1957919882       -2.0701804158  PROA      96              0.0000000000
      1434        91  PHE       CD2            14.3242562843        2.9930806376       -3.1697872391  PROA      96              0.0000000000
      1435        91  PHE       HD2            14.3705177349        2.4173557120       -4.0824655264  PROA      96              0.0000000000
      1436        91  PHE       CE2            14.5408466358        4.3753053691       -3.2129692060  PROA      96              0.0000000000
      1437        91  PHE       HE2            14.7405810008        4.8668825560       -4.1559623376  PROA      96              0.0000000000
      1438        91  PHE       C              11.5532694637        0.7015512130       -1.0519432755  PROA      96              0.0000000000
      1439        91  PHE       O              11.0433944228        1.4900706113       -0.2556527451  PROA      96              0.0000000000
      1440        92  TYR       N              10.8440503675        0.1952336232       -2.0804103755  PROA      97              0.0000000000
      1441        92  TYR       HN             11.2866347618       -0.4156248438       -2.7442660956  PROA      97              0.0000000000
      1442        92  TYR       CA              9.4352648553        0.4776436034       -2.2983738344  PROA      97              0.0000000000
      1443        92  TYR       HA              9.3090668361        1.5500511306       -2.2408713953  PROA      97              0.0000000000
      1444        92  TYR       CB              8.9773775785        0.0162343980       -3.7141935190  PROA      97              0.0000000000
      1445        92  TYR       HB1             7.8926838280        0.2187630844       -3.8502162463  PROA      97              0.0000000000
      1446        92  TYR       HB2             9.1503190987       -1.0773552861       -3.8149387977  PROA      97              0.0000000000
      1447        92  TYR       CG              9.6946276554        0.7132688922       -4.8633963074  PROA      97              0.0000000000
      1448        92  TYR       CD1            10.3666504492        1.9490285824       -4.7362197328  PROA      97              0.0000000000
      1449        92  TYR       HD1            10.4167508330        2.4493621517       -3.7829150067  PROA      97              0.0000000000
      1450        92  TYR       CE1            10.9803127774        2.5594640623       -5.8426317544  PROA      97              0.0000000000
      1451        92  TYR       HE1            11.4876300401        3.5059631867       -5.7248500502  PROA      97              0.0000000000
      1452        92  TYR       CZ             10.9278666460        1.9450100977       -7.0964524158  PROA      97              0.0000000000
      1453        92  TYR       OH             11.5393060529        2.5362029075       -8.2230090109  PROA      97              0.0000000000
      1454        92  TYR       HH             11.9552351001        3.3798315470       -7.9636474476  PROA      97              0.0000000000
      1455        92  TYR       CD2             9.6578158061        0.1117383569       -6.1356050584  PROA      97              0.0000000000
      1456        92  TYR       HD2             9.1395230749       -0.8287329528       -6.2617097173  PROA      97              0.0000000000
      1457        92  TYR       CE2            10.2742455986        0.7177424058       -7.2405120771  PROA      97              0.0000000000
      1458        92  TYR       HE2            10.2424161392        0.2433449316       -8.2096375362  PROA      97              0.0000000000
      1459        92  TYR       C               8.5149401828       -0.0519083334       -1.1949093247  PROA      97              0.0000000000
      1460        92  TYR       O               7.6208653151        0.6524454026       -0.7284575711  PROA      97              0.0000000000
      1461        93  GLN       N               8.7337730455       -1.2907379599       -0.6940735084  PROA      98              0.0000000000
      1462        93  GLN       HN              9.4581340642       -1.8683415157       -1.0664906518  PROA      98              0.0000000000
      1463        93  GLN       CA              8.0081484809       -1.8034511934        0.4639209944  PROA      98              0.0000000000
      1464        93  GLN       HA              6.9577660479       -1.6645757266        0.2525579639  PROA      98              0.0000000000
      1465        93  GLN       CB              8.2673317283       -3.3174549040        0.7132917588  PROA      98              0.0000000000
      1466        93  GLN       HB1             7.8558290855       -3.5895727434        1.7159384874  PROA      98              0.0000000000
      1467        93  GLN       HB2             9.3621402008       -3.5094446490        0.7429699027  PROA      98              0.0000000000
      1468        93  GLN       CG              7.5941156117       -4.2963986933       -0.2854130410  PROA      98              0.0000000000
      1469        93  GLN       HG1             7.5338124837       -5.3061952546        0.1745106305  PROA      98              0.0000000000
      1470        93  GLN       HG2             8.2241065481       -4.3790006259       -1.1906755260  PROA      98              0.0000000000
      1471        93  GLN       CD              6.1720045095       -3.8713941918       -0.6677863516  PROA      98              0.0000000000
      1472        93  GLN       OE1             5.2970072273       -3.7455076954        0.1925629061  PROA      98              0.0000000000
      1473        93  GLN       NE2             5.9290709519       -3.6127550332       -1.9723554874  PROA      98              0.0000000000
      1474        93  GLN       HE21            6.6963232485       -3.6127445944       -2.6236034369  PROA      98              0.0000000000
      1475        93  GLN       HE22            4.9998238802       -3.3547027190       -2.2365108715  PROA      98              0.0000000000
      1476        93  GLN       C               8.2116172282       -1.0205613494        1.7559004412  PROA      98              0.0000000000
      1477        93  GLN       O               7.2529522758       -0.7480790620        2.4809456592  PROA      98              0.0000000000
      1478        94  LEU       N               9.4647339110       -0.6135887741        2.0453141246  PROA      99              0.0000000000
      1479        94  LEU       HN             10.2269635412       -0.9174859303        1.4641694055  PROA      99              0.0000000000
      1480        94  LEU       CA              9.8381619985        0.2439112300        3.1568189918  PROA      99              0.0000000000
      1481        94  LEU       HA              9.5021943847       -0.2384494138        4.0642961920  PROA      99              0.0000000000
      1482        94  LEU       CB             11.3815958149        0.3971241022        3.2011278509  PROA      99              0.0000000000
      1483        94  LEU       HB1            11.7241716546        0.8083639207        2.2260563041  PROA      99              0.0000000000
      1484        94  LEU       HB2            11.8186221239       -0.6222375560        3.2975711811  PROA      99              0.0000000000
      1485        94  LEU       CG             11.9536633436        1.2793094024        4.3346789005  PROA      99              0.0000000000
      1486        94  LEU       HG             11.5221011796        2.3055324848        4.2515427922  PROA      99              0.0000000000
      1487        94  LEU       CD1            11.5999574286        0.7285872565        5.7253673392  PROA      99              0.0000000000
      1488        94  LEU       HD11           11.9840126124       -0.3069650368        5.8417766004  PROA      99              0.0000000000
      1489        94  LEU       HD12           10.4995648788        0.7142501904        5.8766021406  PROA      99              0.0000000000
      1490        94  LEU       HD13           12.0466674104        1.3622507065        6.5202092521  PROA      99              0.0000000000
      1491        94  LEU       CD2            13.4776903713        1.4103717840        4.1846364195  PROA      99              0.0000000000
      1492        94  LEU       HD21           13.9528580061        0.4080677377        4.2320989725  PROA      99              0.0000000000
      1493        94  LEU       HD22           13.8946265786        2.0408999174        4.9988877132  PROA      99              0.0000000000
      1494        94  LEU       HD23           13.7300995659        1.8749103597        3.2083065165  PROA      99              0.0000000000
      1495        94  LEU       C               9.1642434393        1.6095319523        3.1085558042  PROA      99              0.0000000000
      1496        94  LEU       O               8.6675902563        2.1112896303        4.1153457703  PROA      99              0.0000000000
      1497        95  ALA       N               9.0752077384        2.2276905403        1.9109772409  PROA      100             0.0000000000
      1498        95  ALA       HN              9.5276343149        1.8317240135        1.1090202723  PROA      100             0.0000000000
      1499        95  ALA       CA              8.3453868032        3.4631166077        1.6910823630  PROA      100             0.0000000000
      1500        95  ALA       HA              8.7685332585        4.2150831870        2.3422871528  PROA      100             0.0000000000
      1501        95  ALA       CB              8.5123057828        3.9165444671        0.2260903820  PROA      100             0.0000000000
      1502        95  ALA       HB1             8.0281537112        4.9020108230        0.0565845089  PROA      100             0.0000000000
      1503        95  ALA       HB2             8.0641598081        3.1774921193       -0.4715633303  PROA      100             0.0000000000
      1504        95  ALA       HB3             9.5921194824        4.0105857648       -0.0195547947  PROA      100             0.0000000000
      1505        95  ALA       C               6.8651703779        3.3646991007        2.0575741460  PROA      100             0.0000000000
      1506        95  ALA       O               6.3130355656        4.2642465671        2.6876751061  PROA      100             0.0000000000
      1507        96  GLY       N               6.2032710476        2.2341704558        1.7226448432  PROA      101             0.0000000000
      1508        96  GLY       HN              6.6757174769        1.5509582332        1.1626765559  PROA      101             0.0000000000
      1509        96  GLY       CA              4.8446426271        1.9261288985        2.1720024183  PROA      101             0.0000000000
      1510        96  GLY       HA1             4.5684668130        0.9785088151        1.7346797745  PROA      101             0.0000000000
      1511        96  GLY       HA2             4.1954037437        2.7320034956        1.8589677099  PROA      101             0.0000000000
      1512        96  GLY       C               4.6850555476        1.7814027287        3.6720360482  PROA      101             0.0000000000
      1513        96  GLY       O               3.7284756435        2.2810590327        4.2578696623  PROA      101             0.0000000000
      1514        97  VAL       N               5.6292314408        1.1005745689        4.3520291912  PROA      102             0.0000000000
      1515        97  VAL       HN              6.3791703311        0.6653841556        3.8532956506  PROA      102             0.0000000000
      1516        97  VAL       CA              5.6593857648        0.9872889045        5.8109176728  PROA      102             0.0000000000
      1517        97  VAL       HA              4.7105004295        0.5817250974        6.1326251104  PROA      102             0.0000000000
      1518        97  VAL       CB              6.7645370945        0.0189818674        6.2484564797  PROA      102             0.0000000000
      1519        97  VAL       HB              7.7181220760        0.2955227561        5.7412510942  PROA      102             0.0000000000
      1520        97  VAL       CG1             7.0085012036        0.0405353844        7.7705582971  PROA      102             0.0000000000
      1521        97  VAL       HG11            7.4286841584        1.0093536364        8.1130007763  PROA      102             0.0000000000
      1522        97  VAL       HG12            7.7365632615       -0.7526531420        8.0446610267  PROA      102             0.0000000000
      1523        97  VAL       HG13            6.0668635969       -0.1589474040        8.3239324924  PROA      102             0.0000000000
      1524        97  VAL       CG2             6.3744033189       -1.4088117962        5.8199246428  PROA      102             0.0000000000
      1525        97  VAL       HG21            6.2387520106       -1.4799164647        4.7233333318  PROA      102             0.0000000000
      1526        97  VAL       HG22            5.4298034722       -1.7205754403        6.3141600665  PROA      102             0.0000000000
      1527        97  VAL       HG23            7.1673503075       -2.1286951382        6.1142296278  PROA      102             0.0000000000
      1528        97  VAL       C               5.7972208469        2.3356132015        6.5204244236  PROA      102             0.0000000000
      1529        97  VAL       O               5.0510885462        2.6551640771        7.4523383076  PROA      102             0.0000000000
      1530        98  VAL       N               6.7309428496        3.1885630909        6.0433472364  PROA      103             0.0000000000
      1531        98  VAL       HN              7.3501152338        2.8792922451        5.3163852305  PROA      103             0.0000000000
      1532        98  VAL       CA              6.9188911804        4.5577209095        6.5075094954  PROA      103             0.0000000000
      1533        98  VAL       HA              7.0155298576        4.5142850805        7.5835372833  PROA      103             0.0000000000
      1534        98  VAL       CB              8.2106227685        5.1815483620        5.9754048033  PROA      103             0.0000000000
      1535        98  VAL       HB              8.2163355316        5.1423503940        4.8614527074  PROA      103             0.0000000000
      1536        98  VAL       CG1             8.3497710635        6.6479399752        6.4389203567  PROA      103             0.0000000000
      1537        98  VAL       HG11            8.2428149048        6.7115077966        7.5435917794  PROA      103             0.0000000000
      1538        98  VAL       HG12            7.5887300088        7.3065497495        5.9716042885  PROA      103             0.0000000000
      1539        98  VAL       HG13            9.3523078551        7.0362170555        6.1687343889  PROA      103             0.0000000000
      1540        98  VAL       CG2             9.4113905708        4.3757487699        6.5156396326  PROA      103             0.0000000000
      1541        98  VAL       HG21           10.3639888244        4.8205205129        6.1590806293  PROA      103             0.0000000000
      1542        98  VAL       HG22            9.3797576125        3.3185685149        6.1828518492  PROA      103             0.0000000000
      1543        98  VAL       HG23            9.4147309970        4.3876687268        7.6276213734  PROA      103             0.0000000000
      1544        98  VAL       C               5.7063172226        5.4450422485        6.2413043558  PROA      103             0.0000000000
      1545        98  VAL       O               5.3037296610        6.2416330064        7.0856935475  PROA      103             0.0000000000
      1546        99  ALA       N               5.0516346937        5.3039829435        5.0696251895  PROA      104             0.0000000000
      1547        99  ALA       HN              5.4157207855        4.6929973719        4.3621008849  PROA      104             0.0000000000
      1548        99  ALA       CA              3.8376562882        6.0190164085        4.7180166445  PROA      104             0.0000000000
      1549        99  ALA       HA              4.0578309379        7.0767058612        4.7238585941  PROA      104             0.0000000000
      1550        99  ALA       CB              3.4086655314        5.5966571988        3.3005094619  PROA      104             0.0000000000
      1551        99  ALA       HB1             4.2019381491        5.8530312871        2.5669561043  PROA      104             0.0000000000
      1552        99  ALA       HB2             2.4717362331        6.1053014980        3.0005158108  PROA      104             0.0000000000
      1553        99  ALA       HB3             3.2330610146        4.5025892927        3.2472691456  PROA      104             0.0000000000
      1554        99  ALA       C               2.6757034261        5.7976841890        5.6885927782  PROA      104             0.0000000000
      1555        99  ALA       O               1.9973498794        6.7404574233        6.1042914702  PROA      104             0.0000000000
      1556       100  VAL       N               2.4550783463        4.5380057966        6.1169008525  PROA      105             0.0000000000
      1557       100  VAL       HN              2.9677266789        3.7806449486        5.7096995623  PROA      105             0.0000000000
      1558       100  VAL       CA              1.5351650965        4.1990076767        7.1959574479  PROA      105             0.0000000000
      1559       100  VAL       HA              0.5622801369        4.6002751729        6.9452765202  PROA      105             0.0000000000
      1560       100  VAL       CB              1.4038538340        2.6812974107        7.3384804258  PROA      105             0.0000000000
      1561       100  VAL       HB              2.4168753588        2.2278405132        7.4432426787  PROA      105             0.0000000000
      1562       100  VAL       CG1             0.5530090817        2.2834249774        8.5636344767  PROA      105             0.0000000000
      1563       100  VAL       HG11           -0.4515877743        2.7544906480        8.5004908053  PROA      105             0.0000000000
      1564       100  VAL       HG12            1.0320652802        2.5827185299        9.5190784762  PROA      105             0.0000000000
      1565       100  VAL       HG13            0.4177407885        1.1817303646        8.5907855885  PROA      105             0.0000000000
      1566       100  VAL       CG2             0.7453396469        2.1264310704        6.0608214269  PROA      105             0.0000000000
      1567       100  VAL       HG21            0.6498871417        1.0238169554        6.1350488835  PROA      105             0.0000000000
      1568       100  VAL       HG22            1.3414437272        2.3522621807        5.1531391190  PROA      105             0.0000000000
      1569       100  VAL       HG23           -0.2714961788        2.5545612054        5.9278677151  PROA      105             0.0000000000
      1570       100  VAL       C               1.9303044739        4.8447342202        8.5217519249  PROA      105             0.0000000000
      1571       100  VAL       O               1.1056261705        5.4358360058        9.2175939532  PROA      105             0.0000000000
      1572       101  GLU       N               3.2312831398        4.8060641263        8.8831118926  PROA      106             0.0000000000
      1573       101  GLU       HN              3.9022739300        4.3525104046        8.2975792882  PROA      106             0.0000000000
      1574       101  GLU       CA              3.7364598939        5.4466922632       10.0872053043  PROA      106             0.0000000000
      1575       101  GLU       HA              3.1769090230        5.0464806293       10.9233572835  PROA      106             0.0000000000
      1576       101  GLU       CB              5.2305610653        5.0877605898       10.3225608935  PROA      106             0.0000000000
      1577       101  GLU       HB1             5.7928748392        5.2176726347        9.3727575756  PROA      106             0.0000000000
      1578       101  GLU       HB2             5.2731729494        4.0073357696       10.5862754153  PROA      106             0.0000000000
      1579       101  GLU       CG              5.9344909687        5.9344648034       11.4159576997  PROA      106             0.0000000000
      1580       101  GLU       HG1             5.2809737444        5.9610378059       12.3140620342  PROA      106             0.0000000000
      1581       101  GLU       HG2             6.0996894256        6.9761393072       11.0708867810  PROA      106             0.0000000000
      1582       101  GLU       CD              7.2812373699        5.3659002673       11.8202878954  PROA      106             0.0000000000
      1583       101  GLU       OE1             7.4069883304        4.9036021895       12.9860800823  PROA      106             0.0000000000
      1584       101  GLU       OE2             8.2246514214        5.3559698433       10.9880626564  PROA      106             0.0000000000
      1585       101  GLU       C               3.5337017175        6.9578052506       10.1565835533  PROA      106             0.0000000000
      1586       101  GLU       O               3.0358607540        7.4911452963       11.1473541821  PROA      106             0.0000000000
      1587       102  VAL       N               3.8407847224        7.7036651200        9.0774156644  PROA      107             0.0000000000
      1588       102  VAL       HN              4.2560239966        7.2715056187        8.2710265145  PROA      107             0.0000000000
      1589       102  VAL       CA              3.7565639150        9.1603109630        9.0977741211  PROA      107             0.0000000000
      1590       102  VAL       HA              4.1210955847        9.4939091608       10.0608478242  PROA      107             0.0000000000
      1591       102  VAL       CB              4.6360102968        9.8511007813        8.0542790119  PROA      107             0.0000000000
      1592       102  VAL       HB              4.5563552221       10.9592616956        8.1862224684  PROA      107             0.0000000000
      1593       102  VAL       CG1             6.1119858951        9.4752988241        8.3033628296  PROA      107             0.0000000000
      1594       102  VAL       HG11            6.4106554378        9.7382576633        9.3404692365  PROA      107             0.0000000000
      1595       102  VAL       HG12            6.7686164399       10.0270209817        7.5974623475  PROA      107             0.0000000000
      1596       102  VAL       HG13            6.2777224615        8.3881465232        8.1528944930  PROA      107             0.0000000000
      1597       102  VAL       CG2             4.1978500247        9.5057700958        6.6188958489  PROA      107             0.0000000000
      1598       102  VAL       HG21            4.2302948869        8.4115583653        6.4506254112  PROA      107             0.0000000000
      1599       102  VAL       HG22            4.8895225006        9.9870620234        5.8974298144  PROA      107             0.0000000000
      1600       102  VAL       HG23            3.1693132622        9.8659689052        6.4070779899  PROA      107             0.0000000000
      1601       102  VAL       C               2.3302723671        9.6806104790        9.0018932563  PROA      107             0.0000000000
      1602       102  VAL       O               2.0683967497       10.8423591388        9.3026421318  PROA      107             0.0000000000
      1603       103  THR       N               1.3510402040        8.8340997691        8.6192570247  PROA      108             0.0000000000
      1604       103  THR       HN              1.5731884229        7.8950227629        8.3597114974  PROA      108             0.0000000000
      1605       103  THR       CA             -0.0611135130        9.2249964378        8.5763595144  PROA      108             0.0000000000
      1606       103  THR       HA             -0.1366096357       10.2982118765        8.4880164383  PROA      108             0.0000000000
      1607       103  THR       CB             -0.8335651322        8.6462784557        7.3901460167  PROA      108             0.0000000000
      1608       103  THR       HB             -1.9340078398        8.7974776631        7.5090484650  PROA      108             0.0000000000
      1609       103  THR       OG1            -0.5709538353        7.2644042718        7.1870354807  PROA      108             0.0000000000
      1610       103  THR       HG1             0.3187149310        7.2022408172        6.8001981756  PROA      108             0.0000000000
      1611       103  THR       CG2            -0.4049040693        9.3728470186        6.1085332962  PROA      108             0.0000000000
      1612       103  THR       HG21           -0.9488296557        8.9611939245        5.2315858143  PROA      108             0.0000000000
      1613       103  THR       HG22            0.6858179421        9.2596985556        5.9375693684  PROA      108             0.0000000000
      1614       103  THR       HG23           -0.6368002268       10.4569631467        6.1847177031  PROA      108             0.0000000000
      1615       103  THR       C              -0.7863885521        8.8771834809        9.8673950401  PROA      108             0.0000000000
      1616       103  THR       O              -1.9485314579        9.2415052334       10.0617559371  PROA      108             0.0000000000
      1617       104  GLY       N              -0.0793736547        8.2277590155       10.8205554382  PROA      109             0.0000000000
      1618       104  GLY       HN              0.8644021965        7.9646706755       10.6188604941  PROA      109             0.0000000000
      1619       104  GLY       CA             -0.5597113940        7.9489777023       12.1740084197  PROA      109             0.0000000000
      1620       104  GLY       HA1            -1.4395531537        8.5414539764       12.3866033071  PROA      109             0.0000000000
      1621       104  GLY       HA2             0.2455241509        8.1734597507       12.8549976504  PROA      109             0.0000000000
      1622       104  GLY       C              -0.9443447919        6.5143613099       12.4128819745  PROA      109             0.0000000000
      1623       104  GLY       O              -1.4431701048        6.1739887846       13.4834096320  PROA      109             0.0000000000
      1624       105  GLY       N              -0.7232557343        5.6255266592       11.4267414735  PROA      110             0.0000000000
      1625       105  GLY       HN             -0.2447145628        5.9138398532       10.5936170020  PROA      110             0.0000000000
      1626       105  GLY       CA             -1.1425288583        4.2297616722       11.4685760984  PROA      110             0.0000000000
      1627       105  GLY       HA1            -1.0798608107        3.8824325586       10.4490866168  PROA      110             0.0000000000
      1628       105  GLY       HA2            -2.1520942250        4.2150777085       11.8551526867  PROA      110             0.0000000000
      1629       105  GLY       C              -0.3139597303        3.2834868075       12.3236900334  PROA      110             0.0000000000
      1630       105  GLY       O               0.5809169692        3.6936551174       13.0687713366  PROA      110             0.0000000000
      1631       106  PRO       N              -0.6133088832        1.9830747674       12.2356321844  PROA      111             0.0000000000
      1632       106  PRO       CD             -1.8210008143        1.4850072617       11.5628682069  PROA      111             0.0000000000
      1633       106  PRO       HD1            -1.6965826410        1.5801304428       10.4604867981  PROA      111             0.0000000000
      1634       106  PRO       HD2            -2.7343832703        2.0287156633       11.8950161443  PROA      111             0.0000000000
      1635       106  PRO       CA              0.1726256338        0.8771400230       12.7927478916  PROA      111             0.0000000000
      1636       106  PRO       HA              0.0049590625        0.9099514849       13.8601523198  PROA      111             0.0000000000
      1637       106  PRO       CB             -0.4410470863       -0.3709129742       12.1392569644  PROA      111             0.0000000000
      1638       106  PRO       HB1            -0.3135849653       -1.2733232511       12.7719829656  PROA      111             0.0000000000
      1639       106  PRO       HB2             0.0098171937       -0.5509303955       11.1373770505  PROA      111             0.0000000000
      1640       106  PRO       CG             -1.9069639519        0.0121974726       11.9597689532  PROA      111             0.0000000000
      1641       106  PRO       HG1            -2.4354162487       -0.6066892086       11.2088792361  PROA      111             0.0000000000
      1642       106  PRO       HG2            -2.4268997503       -0.0759985971       12.9389130216  PROA      111             0.0000000000
      1643       106  PRO       C               1.6847087973        0.8912314010       12.6245938119  PROA      111             0.0000000000
      1644       106  PRO       O               2.1993011454        1.4080659771       11.6314783557  PROA      111             0.0000000000
      1645       107  GLU       N               2.4101583131        0.2681855272       13.5733173086  PROA      112             0.0000000000
      1646       107  GLU       HN              1.9636779673       -0.1395786368       14.3719954985  PROA      112             0.0000000000
      1647       107  GLU       CA              3.8373565792        0.0274795231       13.4799475885  PROA      112             0.0000000000
      1648       107  GLU       HA              4.3057091995        0.8132951310       12.9055784933  PROA      112             0.0000000000
      1649       107  GLU       CB              4.4627539686       -0.0299763287       14.9038612821  PROA      112             0.0000000000
      1650       107  GLU       HB1             5.5423011261       -0.2918478080       14.8241952642  PROA      112             0.0000000000
      1651       107  GLU       HB2             3.9541304455       -0.8399762561       15.4761334791  PROA      112             0.0000000000
      1652       107  GLU       CG              4.3509364089        1.2908405917       15.7081563683  PROA      112             0.0000000000
      1653       107  GLU       HG1             3.3100903172        1.6721496552       15.6973163917  PROA      112             0.0000000000
      1654       107  GLU       HG2             5.0077687279        2.0616728927       15.2580683368  PROA      112             0.0000000000
      1655       107  GLU       CD              4.7664467792        1.0971106226       17.1554113669  PROA      112             0.0000000000
      1656       107  GLU       OE1             3.9297773570        0.5944969044       17.9560162582  PROA      112             0.0000000000
      1657       107  GLU       OE2             5.9276606214        1.4397305470       17.5037038336  PROA      112             0.0000000000
      1658       107  GLU       C               4.0883594477       -1.2991449970       12.7627374534  PROA      112             0.0000000000
      1659       107  GLU       O               4.2289811748       -2.3463475349       13.3967907387  PROA      112             0.0000000000
      1660       108  VAL       N               4.1396604027       -1.3033427261       11.4126748635  PROA      113             0.0000000000
      1661       108  VAL       HN              4.1162489001       -0.4437727869       10.8951795355  PROA      113             0.0000000000
      1662       108  VAL       CA              4.1266641701       -2.5302312880       10.6221762069  PROA      113             0.0000000000
      1663       108  VAL       HA              3.4405424347       -3.2093213407       11.0997537815  PROA      113             0.0000000000
      1664       108  VAL       CB              3.5656550521       -2.3183718919        9.2137684418  PROA      113             0.0000000000
      1665       108  VAL       HB              4.2202246139       -1.6138217300        8.6484251805  PROA      113             0.0000000000
      1666       108  VAL       CG1             3.5004016135       -3.6651854731        8.4577995337  PROA      113             0.0000000000
      1667       108  VAL       HG11            3.0151571507       -3.5282624851        7.4722977960  PROA      113             0.0000000000
      1668       108  VAL       HG12            2.9111781057       -4.4104069158        9.0329314965  PROA      113             0.0000000000
      1669       108  VAL       HG13            4.5123134447       -4.0813747879        8.2677737208  PROA      113             0.0000000000
      1670       108  VAL       CG2             2.1551004902       -1.6986878030        9.3090169603  PROA      113             0.0000000000
      1671       108  VAL       HG21            1.4931948232       -2.3329631817        9.9334631591  PROA      113             0.0000000000
      1672       108  VAL       HG22            1.7068523313       -1.6100915229        8.2964388715  PROA      113             0.0000000000
      1673       108  VAL       HG23            2.1925004213       -0.6814147742        9.7528442040  PROA      113             0.0000000000
      1674       108  VAL       C               5.5170286438       -3.1710593152       10.5186330586  PROA      113             0.0000000000
      1675       108  VAL       O               6.4276806238       -2.5264291086        9.9895434984  PROA      113             0.0000000000
      1676       109  PRO       N               5.7615414657       -4.4039781154       10.9808253511  PROA      114             0.0000000000
      1677       109  PRO       CD              4.8254134802       -5.2126796606       11.7669806911  PROA      114             0.0000000000
      1678       109  PRO       HD1             4.1413459370       -5.7415768095       11.0674670771  PROA      114             0.0000000000
      1679       109  PRO       HD2             4.2382700911       -4.6116581886       12.4914883116  PROA      114             0.0000000000
      1680       109  PRO       CA              7.0418959276       -5.0918992384       10.8230348671  PROA      114             0.0000000000
      1681       109  PRO       HA              7.7658201046       -4.5210873495       11.3867450821  PROA      114             0.0000000000
      1682       109  PRO       CB              6.8045608171       -6.4730164061       11.4538510649  PROA      114             0.0000000000
      1683       109  PRO       HB1             7.7277943832       -6.8961102369       11.9025141190  PROA      114             0.0000000000
      1684       109  PRO       HB2             6.4053576746       -7.1909419560       10.7022693375  PROA      114             0.0000000000
      1685       109  PRO       CG              5.7209078287       -6.2073228765       12.4963836429  PROA      114             0.0000000000
      1686       109  PRO       HG1             5.1808501079       -7.1212005540       12.8114080935  PROA      114             0.0000000000
      1687       109  PRO       HG2             6.1724000492       -5.7200939262       13.3906195507  PROA      114             0.0000000000
      1688       109  PRO       C               7.5810816535       -5.1934716377        9.4021689361  PROA      114             0.0000000000
      1689       109  PRO       O               6.8551764049       -5.5690845972        8.4785113333  PROA      114             0.0000000000
      1690       110  PHE       N               8.8726647113       -4.8939748794        9.2046400575  PROA      115             0.0000000000
      1691       110  PHE       HN              9.4287636118       -4.5293664681        9.9622802436  PROA      115             0.0000000000
      1692       110  PHE       CA              9.5410841083       -4.9860743348        7.9298689395  PROA      115             0.0000000000
      1693       110  PHE       HA              8.8789795394       -5.4264826441        7.1979460622  PROA      115             0.0000000000
      1694       110  PHE       CB              9.9561868842       -3.5679623189        7.4400003333  PROA      115             0.0000000000
      1695       110  PHE       HB1            10.6261638326       -3.0935783631        8.1903393043  PROA      115             0.0000000000
      1696       110  PHE       HB2             9.0488298786       -2.9342377258        7.3431280180  PROA      115             0.0000000000
      1697       110  PHE       CG             10.6467242189       -3.6048364489        6.1001983315  PROA      115             0.0000000000
      1698       110  PHE       CD1             9.9262316805       -3.9778263211        4.9542255439  PROA      115             0.0000000000
      1699       110  PHE       HD1             8.8785911801       -4.2275816347        5.0390951049  PROA      115             0.0000000000
      1700       110  PHE       CE1            10.5595767258       -4.0508733586        3.7087951361  PROA      115             0.0000000000
      1701       110  PHE       HE1            10.0033948099       -4.3628438021        2.8375883252  PROA      115             0.0000000000
      1702       110  PHE       CZ             11.9199627551       -3.7410679246        3.5973065190  PROA      115             0.0000000000
      1703       110  PHE       HZ             12.4065404444       -3.8097599485        2.6367081992  PROA      115             0.0000000000
      1704       110  PHE       CD2            12.0086642399       -3.2803565384        5.9746550433  PROA      115             0.0000000000
      1705       110  PHE       HD2            12.5697557034       -2.9918272606        6.8510421915  PROA      115             0.0000000000
      1706       110  PHE       CE2            12.6456673682       -3.3499710017        4.7290245708  PROA      115             0.0000000000
      1707       110  PHE       HE2            13.6949000991       -3.1098607648        4.6428712101  PROA      115             0.0000000000
      1708       110  PHE       C              10.7404728336       -5.9154652552        8.0583334277  PROA      115             0.0000000000
      1709       110  PHE       O              11.5946479905       -5.7516893735        8.9292223682  PROA      115             0.0000000000
      1710       111  HSD       N              10.8383722305       -6.9201755524        7.1685490608  PROA      116             0.0000000000
      1711       111  HSD       HN             10.1157550812       -7.0167622566        6.4884715080  PROA      116             0.0000000000
      1712       111  HSD       CA             12.0140876770       -7.7764434814        7.0746755600  PROA      116             0.0000000000
      1713       111  HSD       HA             12.6988449097       -7.4704647064        7.8517756462  PROA      116             0.0000000000
      1714       111  HSD       CB             11.7762193680       -9.2771368027        7.3287134171  PROA      116             0.0000000000
      1715       111  HSD       HB1            12.4960575104       -9.9017925262        6.7577857971  PROA      116             0.0000000000
      1716       111  HSD       HB2            10.7773303986       -9.4966163635        6.8946962357  PROA      116             0.0000000000
      1717       111  HSD       ND1            11.1190986633       -9.1243295670        9.8596239090  PROA      116             0.0000000000
      1718       111  HSD       HD1            10.7516889572       -8.1944885254        9.8394699097  PROA      116             0.0000000000
      1719       111  HSD       CG             11.8087062836       -9.6761312485        8.7883558273  PROA      116             0.0000000000
      1720       111  HSD       CE1            11.5379581451       -9.9112863541       11.0068941116  PROA      116             0.0000000000
      1721       111  HSD       HE1            11.1311178207       -9.7774858475       12.0092306137  PROA      116             0.0000000000
      1722       111  HSD       NE2            12.2726564407      -10.8863296509       10.6164808273  PROA      116             0.0000000000
      1723       111  HSD       CD2            12.4035749435      -10.7682933807        9.2764110565  PROA      116             0.0000000000
      1724       111  HSD       HD2            13.1030368805      -11.4510841370        8.8101081848  PROA      116             0.0000000000
      1725       111  HSD       C              12.6641864777       -7.5264081955        5.7228221893  PROA      116             0.0000000000
      1726       111  HSD       O              11.8793077469       -7.6527309418        4.7939209938  PROA      116             0.0000000000
      1727       112  PRO       N              13.9594211578       -7.1816730499        5.5337038040  PROA      117             0.0000000000
      1728       112  PRO       CD             14.8168649673       -6.5947070122        6.5473270416  PROA      117             0.0000000000
      1729       112  PRO       HD1            14.9251689911       -7.1570940018        7.4993314743  PROA      117             0.0000000000
      1730       112  PRO       HD2            14.3964710236       -5.5944480896        6.7862253189  PROA      117             0.0000000000
      1731       112  PRO       CA             14.5021648407       -7.0603179932        4.1797022820  PROA      117             0.0000000000
      1732       112  PRO       HA             13.7489185333       -6.6810855865        3.5050156116  PROA      117             0.0000000000
      1733       112  PRO       CB             15.6967859268       -6.0823850632        4.3910183907  PROA      117             0.0000000000
      1734       112  PRO       HB1            15.3120813370       -5.0403704643        4.3680386543  PROA      117             0.0000000000
      1735       112  PRO       HB2            16.4808406830       -5.9838566780        3.6100752354  PROA      117             0.0000000000
      1736       112  PRO       CG             16.1402130127       -6.5259490013        5.7775802612  PROA      117             0.0000000000
      1737       112  PRO       HG1            16.5529518127       -7.5574188232        5.7836766243  PROA      117             0.0000000000
      1738       112  PRO       HG2            16.7994003296       -5.7907600403        6.2867836952  PROA      117             0.0000000000
      1739       112  PRO       C              15.1030559540       -8.3134698868        3.5713078976  PROA      117             0.0000000000
      1740       112  PRO       O              15.1187810898       -9.3318252563        4.1959686279  PROA      117             0.0000000000
      1741       113  GLY       N              15.5302295685       -8.2256326675        2.2821929455  PROA      118             0.0000000000
      1742       113  GLY       HN             15.3879241943       -7.3202395439        1.8897359371  PROA      118             0.0000000000
      1743       113  GLY       CA             16.1583251953       -9.2483654022        1.5165438652  PROA      118             0.0000000000
      1744       113  GLY       HA1            16.2219638824      -10.1352691650        2.1295294762  PROA      118             0.0000000000
      1745       113  GLY       HA2            17.1319694519       -8.9123640060        1.1917026043  PROA      118             0.0000000000
      1746       113  GLY       C              15.5383872986       -9.5601243973        0.1741787195  PROA      118             0.0000000000
      1747       113  GLY       O              15.8235330582      -10.6381921768       -0.3954958320  PROA      118             0.0000000000
      1748       114  ARG       N              14.6112534519       -8.7245059487       -0.3248424996  PROA      119             0.0000000000
      1749       114  ARG       HN             14.3670848146       -7.8692904625        0.1443949396  PROA      119             0.0000000000
      1750       114  ARG       CA             13.8989962161       -9.0340341118       -1.5482568887  PROA      119             0.0000000000
      1751       114  ARG       HA             13.4778776257      -10.0210844304       -1.4026776323  PROA      119             0.0000000000
      1752       114  ARG       CB             12.6833066507       -8.1042366963       -1.7749874617  PROA      119             0.0000000000
      1753       114  ARG       HB1            12.2669719801       -8.2435044938       -2.7973041155  PROA      119             0.0000000000
      1754       114  ARG       HB2            13.0439827404       -7.0551979669       -1.6790520982  PROA      119             0.0000000000
      1755       114  ARG       CG             11.5495403573       -8.3539456156       -0.7578542905  PROA      119             0.0000000000
      1756       114  ARG       HG1            12.0276339534       -8.5394625013        0.2297706632  PROA      119             0.0000000000
      1757       114  ARG       HG2            10.9975937314       -9.2811718176       -1.0259136811  PROA      119             0.0000000000
      1758       114  ARG       CD             10.5681459760       -7.1785130635       -0.6224867397  PROA      119             0.0000000000
      1759       114  ARG       HD1             9.9609779540       -7.0712678998       -1.5494019084  PROA      119             0.0000000000
      1760       114  ARG       HD2            11.1064502805       -6.2200639843       -0.4478503588  PROA      119             0.0000000000
      1761       114  ARG       NE              9.6505646579       -7.4521554696        0.5300779324  PROA      119             0.0000000000
      1762       114  ARG       HE              8.7290251455       -7.8241083445        0.3922096074  PROA      119             0.0000000000
      1763       114  ARG       CZ             10.0243359638       -7.4062567745        1.8037565773  PROA      119             0.0000000000
      1764       114  ARG       NH1            11.2071681095       -7.0251585842        2.2207963196  PROA      119             0.0000000000
      1765       114  ARG       HH11           11.9333130664       -6.7525615242        1.5619539291  PROA      119             0.0000000000
      1766       114  ARG       HH12           11.4348831115       -7.1923365339        3.1848582748  PROA      119             0.0000000000
      1767       114  ARG       NH2             9.1302754981       -7.7541376030        2.7041743273  PROA      119             0.0000000000
      1768       114  ARG       HH21            8.1813690005       -7.8012060615        2.3981457339  PROA      119             0.0000000000
      1769       114  ARG       HH22            9.3149501002       -7.6170829784        3.6814210300  PROA      119             0.0000000000
      1770       114  ARG       C              14.7702706479       -9.1598171370       -2.7938608440  PROA      119             0.0000000000
      1771       114  ARG       O              15.7094748686       -8.3896804804       -3.0339091929  PROA      119             0.0000000000
      1772       115  GLU       N              14.4499053955      -10.1798849106       -3.6130802631  PROA      120             0.0000000000
      1773       115  GLU       HN             13.6258087158      -10.6885757446       -3.3762121201  PROA      120             0.0000000000
      1774       115  GLU       CA             15.1328172684      -10.4656572342       -4.8334293365  PROA      120             0.0000000000
      1775       115  GLU       HA             16.1936588287      -10.3099632263       -4.7039132118  PROA      120             0.0000000000
      1776       115  GLU       CB             14.8620882034      -11.9254608154       -5.3721580505  PROA      120             0.0000000000
      1777       115  GLU       HB1            15.5215806961      -11.9401874542       -6.2661232948  PROA      120             0.0000000000
      1778       115  GLU       HB2            13.8003139496      -12.0097303391       -5.6881551743  PROA      120             0.0000000000
      1779       115  GLU       CG             15.4285974503      -12.9595956802       -4.3681907654  PROA      120             0.0000000000
      1780       115  GLU       HG1            15.3314027786      -12.6333074570       -3.3106415272  PROA      120             0.0000000000
      1781       115  GLU       HG2            16.5214042664      -13.0698165894       -4.5353541374  PROA      120             0.0000000000
      1782       115  GLU       CD             14.7479553223      -14.3025522232       -4.5492320061  PROA      120             0.0000000000
      1783       115  GLU       OE1            13.4812879562      -14.3430509567       -4.2569799423  PROA      120             0.0000000000
      1784       115  GLU       OE2            15.4008293152      -15.3861112595       -4.7315826416  PROA      120             0.0000000000
      1785       115  GLU       C              14.7215604782       -9.4177370071       -5.8936462402  PROA      120             0.0000000000
      1786       115  GLU       O              13.7624683380       -8.6542873383       -5.8135957718  PROA      120             0.0000000000
      1787       116  ASP       N              15.5450801849       -9.2469558716       -6.9655246735  PROA      121             0.0000000000
      1788       116  ASP       HN             16.4261512756       -9.7026510239       -7.0658478737  PROA      121             0.0000000000
      1789       116  ASP       CA             15.1243505478       -8.6189422607       -8.2496585846  PROA      121             0.0000000000
      1790       116  ASP       HA             14.3275947571       -7.9374394417       -7.9905562401  PROA      121             0.0000000000
      1791       116  ASP       CB             16.3468704224       -8.0809774399       -8.9528903961  PROA      121             0.0000000000
      1792       116  ASP       HB1            16.1103954315       -7.4688773155       -9.8494024277  PROA      121             0.0000000000
      1793       116  ASP       HB2            17.0571231842       -8.9047479630       -9.1793107986  PROA      121             0.0000000000
      1794       116  ASP       CG             17.0563430786       -7.0278792381       -8.0300273895  PROA      121             0.0000000000
      1795       116  ASP       OD1            16.4546966553       -6.2915425301       -7.1782393456  PROA      121             0.0000000000
      1796       116  ASP       OD2            18.2330513000       -6.8045358658       -8.3481750488  PROA      121             0.0000000000
      1797       116  ASP       C              14.4926757812       -9.6309318542       -9.2023735046  PROA      121             0.0000000000
      1798       116  ASP       O              14.4842681885      -10.8764734268       -8.9587383270  PROA      121             0.0000000000
      1799       117  LYS       N              13.8478555679       -9.1266851425      -10.2309942245  PROA      122             0.0000000000
      1800       117  LYS       HN             13.8365535736       -8.1417627335      -10.3852996826  PROA      122             0.0000000000
      1801       117  LYS       CA             13.3084135056      -10.0152149200      -11.3098602295  PROA      122             0.0000000000
      1802       117  LYS       HA             13.9777641296      -10.8539743423      -11.4317283630  PROA      122             0.0000000000
      1803       117  LYS       CB             11.8405056000      -10.3833456039      -11.0855216980  PROA      122             0.0000000000
      1804       117  LYS       HB1            11.5373153687      -10.6121358871      -12.1295766830  PROA      122             0.0000000000
      1805       117  LYS       HB2            11.2131071091       -9.6078748703      -10.5962991714  PROA      122             0.0000000000
      1806       117  LYS       CG             11.5884418488      -11.6045093536      -10.1278371811  PROA      122             0.0000000000
      1807       117  LYS       HG1            10.5158452988      -11.6604719162       -9.8437166214  PROA      122             0.0000000000
      1808       117  LYS       HG2            12.2381753922      -11.6359148026       -9.2271823883  PROA      122             0.0000000000
      1809       117  LYS       CD             11.7732629776      -12.9337463379      -10.8960437775  PROA      122             0.0000000000
      1810       117  LYS       HD1            12.7668352127      -12.7951612473      -11.3734636307  PROA      122             0.0000000000
      1811       117  LYS       HD2            10.9804048538      -12.9355297089      -11.6743068695  PROA      122             0.0000000000
      1812       117  LYS       CE             11.6850471497      -14.2060127258      -10.1482563019  PROA      122             0.0000000000
      1813       117  LYS       HE1            11.7143974304      -15.1790103912      -10.6837320328  PROA      122             0.0000000000
      1814       117  LYS       HE2            10.8546295166      -14.3603162766       -9.4265098572  PROA      122             0.0000000000
      1815       117  LYS       NZ             12.8768558502      -14.2237930298       -9.2426824570  PROA      122             0.0000000000
      1816       117  LYS       HZ1            12.6727762222      -14.8825359344       -8.4642162323  PROA      122             0.0000000000
      1817       117  LYS       HZ2            12.8302392960      -13.3243246078       -8.7226991653  PROA      122             0.0000000000
      1818       117  LYS       HZ3            13.7821950912      -14.5277957916       -9.6544370651  PROA      122             0.0000000000
      1819       117  LYS       C              13.4462728500       -9.1897392273      -12.5998382568  PROA      122             0.0000000000
      1820       117  LYS       O              13.1391716003       -7.9738411903      -12.6342220306  PROA      122             0.0000000000
      1821       118  PRO       N              13.8073329926       -9.7304763794      -13.7435665131  PROA      123             0.0000000000
      1822       118  PRO       CD             13.8356513977      -11.1824378967      -13.9744529724  PROA      123             0.0000000000
      1823       118  PRO       HD1            12.8245677948      -11.6326875687      -13.8779878616  PROA      123             0.0000000000
      1824       118  PRO       HD2            14.6133480072      -11.6820230484      -13.3580732346  PROA      123             0.0000000000
      1825       118  PRO       CA             14.2073411942       -8.9405574799      -14.8833341599  PROA      123             0.0000000000
      1826       118  PRO       HA             14.8121585846       -8.1023626328      -14.5702419281  PROA      123             0.0000000000
      1827       118  PRO       CB             14.8858594894       -9.9461040497      -15.8203926086  PROA      123             0.0000000000
      1828       118  PRO       HB1            15.9783782959      -10.1050682068      -15.6960840225  PROA      123             0.0000000000
      1829       118  PRO       HB2            14.6612863541       -9.8042345047      -16.8991699219  PROA      123             0.0000000000
      1830       118  PRO       CG             14.2820758820      -11.3262557983      -15.3988151550  PROA      123             0.0000000000
      1831       118  PRO       HG1            13.3456211090      -11.5055370331      -15.9691066742  PROA      123             0.0000000000
      1832       118  PRO       HG2            14.8918523788      -12.2200403214      -15.6510896683  PROA      123             0.0000000000
      1833       118  PRO       C              13.0700263977       -8.2815589905      -15.6404647827  PROA      123             0.0000000000
      1834       118  PRO       O              13.4164466858       -7.2920889854      -16.3181686401  PROA      123             0.0000000000
      1835       119  GLU       N              11.7645025253       -8.7594785690      -15.5170536041  PROA      124             0.0000000000
      1836       119  GLU       HN             11.6055889130       -9.6205978394      -15.0403680801  PROA      124             0.0000000000
      1837       119  GLU       CA             10.6488046646       -8.1545143127      -16.2258892059  PROA      124             0.0000000000
      1838       119  GLU       HA             11.0007009506       -7.1336250305      -16.2446899414  PROA      124             0.0000000000
      1839       119  GLU       CB             10.3616495132       -8.8480310440      -17.5477104187  PROA      124             0.0000000000
      1840       119  GLU       HB1             9.3126277924       -8.6013822556      -17.8179702759  PROA      124             0.0000000000
      1841       119  GLU       HB2            10.3201541901       -9.9554262161      -17.4684944153  PROA      124             0.0000000000
      1842       119  GLU       CG             11.2902927399       -8.3126182556      -18.6820411682  PROA      124             0.0000000000
      1843       119  GLU       HG1            12.3088083267       -8.6239976883      -18.3658294678  PROA      124             0.0000000000
      1844       119  GLU       HG2            11.1455955505       -7.2203540802      -18.8246707916  PROA      124             0.0000000000
      1845       119  GLU       CD             10.9687795639       -8.9179897308      -20.0469722748  PROA      124             0.0000000000
      1846       119  GLU       OE1            10.1563653946       -8.3814716339      -20.8675346375  PROA      124             0.0000000000
      1847       119  GLU       OE2            11.6585721970       -9.9427614212      -20.2970371246  PROA      124             0.0000000000
      1848       119  GLU       C               9.3659906387       -8.1817007065      -15.4773101807  PROA      124             0.0000000000
      1849       119  GLU       O               9.0293235779       -9.0494613647      -14.6789999008  PROA      124             0.0000000000
      1850       120  PRO       N               8.4982138894       -7.1827647049      -15.7159702745  PROA      125             0.0000000000
      1851       120  PRO       CD              8.8301526418       -5.9232830599      -16.3925010629  PROA      125             0.0000000000
      1852       120  PRO       HD1             8.9373005576       -6.1079045174      -17.4849096275  PROA      125             0.0000000000
      1853       120  PRO       HD2             9.7624255079       -5.4747316339      -15.9820161348  PROA      125             0.0000000000
      1854       120  PRO       CA              7.0846877963       -7.2267528407      -15.3341976000  PROA      125             0.0000000000
      1855       120  PRO       HA              7.0732233722       -7.1742137454      -14.2570509583  PROA      125             0.0000000000
      1856       120  PRO       CB              6.4728670007       -5.9796770691      -15.9910208399  PROA      125             0.0000000000
      1857       120  PRO       HB1             5.6412344712       -5.5771534016      -15.3759659718  PROA      125             0.0000000000
      1858       120  PRO       HB2             6.0897566798       -6.1907901768      -17.0133920259  PROA      125             0.0000000000
      1859       120  PRO       CG              7.6463651105       -5.0083756660      -16.1051474796  PROA      125             0.0000000000
      1860       120  PRO       HG1             7.4981185281       -4.2367419274      -16.8867507130  PROA      125             0.0000000000
      1861       120  PRO       HG2             7.7956869070       -4.5058250716      -15.1209636552  PROA      125             0.0000000000
      1862       120  PRO       C               6.3123629363       -8.4669695270      -15.7792203501  PROA      125             0.0000000000
      1863       120  PRO       O               6.4926308872       -8.8204599191      -16.9509890553  PROA      125             0.0000000000
      1864       121  PRO       N               5.4593174666       -9.1381575913      -15.0000243384  PROA      126             0.0000000000
      1865       121  PRO       CD              5.2635737088       -8.8848024823      -13.5655215004  PROA      126             0.0000000000
      1866       121  PRO       HD1             5.2147873335       -7.7958413353      -13.3371971144  PROA      126             0.0000000000
      1867       121  PRO       HD2             6.1001877713       -9.3554380551      -13.0007201687  PROA      126             0.0000000000
      1868       121  PRO       CA              4.4082082016       -9.9929036618      -15.5471754131  PROA      126             0.0000000000
      1869       121  PRO       HA              4.8926376509      -10.7385952571      -16.1550973841  PROA      126             0.0000000000
      1870       121  PRO       CB              3.7647890463      -10.6199630892      -14.2982442305  PROA      126             0.0000000000
      1871       121  PRO       HB1             4.3553087228      -11.5186298924      -14.0057688583  PROA      126             0.0000000000
      1872       121  PRO       HB2             2.7088772006      -10.9251750487      -14.4512843669  PROA      126             0.0000000000
      1873       121  PRO       CG              3.9266358714       -9.5496535488      -13.2157553233  PROA      126             0.0000000000
      1874       121  PRO       HG1             3.1071945752       -8.8039709214      -13.3074116206  PROA      126             0.0000000000
      1875       121  PRO       HG2             3.9159427206       -9.9688764702      -12.1913241658  PROA      126             0.0000000000
      1876       121  PRO       C               3.4009094200       -9.2056379932      -16.4120772040  PROA      126             0.0000000000
      1877       121  PRO       O               3.0860984597       -8.0762916855      -16.0184668521  PROA      126             0.0000000000
      1878       122  PRO       N               2.8965764392       -9.7046218616      -17.5486752792  PROA      127             0.0000000000
      1879       122  PRO       CD              3.4430254956      -10.8899650522      -18.2210831371  PROA      127             0.0000000000
      1880       122  PRO       HD1             3.1478208354      -11.7993139067      -17.6491580877  PROA      127             0.0000000000
      1881       122  PRO       HD2             4.5510651031      -10.8311250935      -18.3200883147  PROA      127             0.0000000000
      1882       122  PRO       CA              1.7703851447       -9.1439120182      -18.3075199591  PROA      127             0.0000000000
      1883       122  PRO       HA              2.1594601163       -8.2567017792      -18.7873782834  PROA      127             0.0000000000
      1884       122  PRO       CB              1.4291891114      -10.2495983114      -19.3182695291  PROA      127             0.0000000000
      1885       122  PRO       HB1             0.9561566434       -9.8457769511      -20.2374153044  PROA      127             0.0000000000
      1886       122  PRO       HB2             0.7565709374      -11.0096372103      -18.8583245061  PROA      127             0.0000000000
      1887       122  PRO       CG              2.7843087666      -10.8978196246      -19.5998036742  PROA      127             0.0000000000
      1888       122  PRO       HG1             2.6922992422      -11.9190933529      -20.0223132380  PROA      127             0.0000000000
      1889       122  PRO       HG2             3.3696090212      -10.2594396076      -20.3001996293  PROA      127             0.0000000000
      1890       122  PRO       C               0.5353159475       -8.6777005344      -17.5428436912  PROA      127             0.0000000000
      1891       122  PRO       O               0.2594165660       -9.1679030408      -16.4444924320  PROA      127             0.0000000000
      1892       123  GLU       N              -0.2301127462       -7.7310563815      -18.1274484054  PROA      128             0.0000000000
      1893       123  GLU       HN              0.0332602866       -7.3747928717      -19.0187549975  PROA      128             0.0000000000
      1894       123  GLU       CA             -1.4523956994       -7.1558062829      -17.5818478536  PROA      128             0.0000000000
      1895       123  GLU       HA             -1.1769101563       -6.6553076879      -16.6647427959  PROA      128             0.0000000000
      1896       123  GLU       CB             -2.0452474498       -6.0740691213      -18.5334988513  PROA      128             0.0000000000
      1897       123  GLU       HB1            -3.0285692039       -5.7273166604      -18.1359259439  PROA      128             0.0000000000
      1898       123  GLU       HB2            -2.2285675911       -6.5332892223      -19.5308356797  PROA      128             0.0000000000
      1899       123  GLU       CG             -1.1443132684       -4.8227894064      -18.6872226818  PROA      128             0.0000000000
      1900       123  GLU       HG1            -0.1674203194       -5.1100314933      -19.1301084689  PROA      128             0.0000000000
      1901       123  GLU       HG2            -0.9486141675       -4.3814628112      -17.6879070114  PROA      128             0.0000000000
      1902       123  GLU       CD             -1.7671803660       -3.7468250583      -19.5599016619  PROA      128             0.0000000000
      1903       123  GLU       OE1            -2.6413109161       -2.9806136791      -19.0796887141  PROA      128             0.0000000000
      1904       123  GLU       OE2            -1.3552094172       -3.6126721339      -20.7450470824  PROA      128             0.0000000000
      1905       123  GLU       C              -2.5591227554       -8.1526392133      -17.2171846231  PROA      128             0.0000000000
      1906       123  GLU       O              -2.7451135764       -9.1967305968      -17.8459800237  PROA      128             0.0000000000
      1907       124  GLY       N              -3.3253106426       -7.8399689952      -16.1499577079  PROA      129             0.0000000000
      1908       124  GLY       HN             -3.1214783485       -7.0173138361      -15.6089945578  PROA      129             0.0000000000
      1909       124  GLY       CA             -4.5705780475       -8.5281952539      -15.8202890132  PROA      129             0.0000000000
      1910       124  GLY       HA1            -4.7355602363       -9.3714574051      -16.4768807157  PROA      129             0.0000000000
      1911       124  GLY       HA2            -5.3649785366       -7.7981606395      -15.8801676341  PROA      129             0.0000000000
      1912       124  GLY       C              -4.5802094546       -9.0650220170      -14.4212813885  PROA      129             0.0000000000
      1913       124  GLY       O              -5.5473604626       -9.6871428536      -13.9936124181  PROA      129             0.0000000000
      1914       125  ARG       N              -3.4919172050       -8.8648204337      -13.6601663633  PROA      130             0.0000000000
      1915       125  ARG       HN             -2.7086684061       -8.3743013435      -14.0365345896  PROA      130             0.0000000000
      1916       125  ARG       CA             -3.4086598200       -9.2377514254      -12.2620030083  PROA      130             0.0000000000
      1917       125  ARG       HA             -3.7515470487      -10.2581472020      -12.1880317251  PROA      130             0.0000000000
      1918       125  ARG       CB             -1.9403188926       -9.1730485669      -11.7620715796  PROA      130             0.0000000000
      1919       125  ARG       HB1            -1.9104610725       -9.3879119861      -10.6692797837  PROA      130             0.0000000000
      1920       125  ARG       HB2            -1.5546001939       -8.1400318023      -11.9164219611  PROA      130             0.0000000000
      1921       125  ARG       CG             -0.9968845625      -10.1729296885      -12.4662761618  PROA      130             0.0000000000
      1922       125  ARG       HG1             0.0510065483       -9.9545527002      -12.1612180465  PROA      130             0.0000000000
      1923       125  ARG       HG2            -1.0576027069      -10.0028904601      -13.5647847479  PROA      130             0.0000000000
      1924       125  ARG       CD             -1.2975567134      -11.6447306973      -12.1570828786  PROA      130             0.0000000000
      1925       125  ARG       HD1            -2.3652747696      -11.8822022420      -12.3598626805  PROA      130             0.0000000000
      1926       125  ARG       HD2            -1.0858237832      -11.8993372739      -11.0934011852  PROA      130             0.0000000000
      1927       125  ARG       NE             -0.4732816682      -12.4681731240      -13.0945031513  PROA      130             0.0000000000
      1928       125  ARG       HE             -0.6643620960      -12.4330777723      -14.0854189391  PROA      130             0.0000000000
      1929       125  ARG       CZ              0.6688514136      -13.0677954209      -12.8108216687  PROA      130             0.0000000000
      1930       125  ARG       NH1             1.3432560742      -12.9276811713      -11.6959459204  PROA      130             0.0000000000
      1931       125  ARG       HH11            1.0546700277      -12.2417094193      -11.0191010329  PROA      130             0.0000000000
      1932       125  ARG       HH12            2.1363921718      -13.5075236941      -11.5338184757  PROA      130             0.0000000000
      1933       125  ARG       NH2             1.1647637351      -13.8919755215      -13.7035368211  PROA      130             0.0000000000
      1934       125  ARG       HH21            0.4840524336      -14.4483088827      -14.1923688817  PROA      130             0.0000000000
      1935       125  ARG       HH22            1.9608455568      -14.4197192425      -13.3828125943  PROA      130             0.0000000000
      1936       125  ARG       C              -4.3071454402       -8.4464589457      -11.3189835773  PROA      130             0.0000000000
      1937       125  ARG       O              -4.9206848146       -9.0025031916      -10.4107233096  PROA      130             0.0000000000
      1938       126  LEU       N              -4.3864802282       -7.1178671175      -11.5050180941  PROA      131             0.0000000000
      1939       126  LEU       HN             -3.9341683656       -6.6924509824      -12.2887326725  PROA      131             0.0000000000
      1940       126  LEU       CA             -4.9571787138       -6.2135872699      -10.5214469683  PROA      131             0.0000000000
      1941       126  LEU       HA             -4.7493079014       -6.6374918423       -9.5503722434  PROA      131             0.0000000000
      1942       126  LEU       CB             -4.2247047107       -4.8476856353      -10.6060773285  PROA      131             0.0000000000
      1943       126  LEU       HB1            -4.6413053636       -4.1289508171       -9.8694252835  PROA      131             0.0000000000
      1944       126  LEU       HB2            -4.3908307282       -4.4148639890      -11.6175266216  PROA      131             0.0000000000
      1945       126  LEU       CG             -2.6968185796       -4.9306811996      -10.3542806162  PROA      131             0.0000000000
      1946       126  LEU       HG             -2.2427248599       -5.6294886597      -11.0959351419  PROA      131             0.0000000000
      1947       126  LEU       CD1            -2.0388494177       -3.5618198854      -10.5663806517  PROA      131             0.0000000000
      1948       126  LEU       HD11           -2.2178542527       -3.2035345624      -11.5982672652  PROA      131             0.0000000000
      1949       126  LEU       HD12           -0.9423637450       -3.6152162705      -10.3965202196  PROA      131             0.0000000000
      1950       126  LEU       HD13           -2.4640196366       -2.8157731130       -9.8639391675  PROA      131             0.0000000000
      1951       126  LEU       CD2            -2.3585768879       -5.4464128888       -8.9469944420  PROA      131             0.0000000000
      1952       126  LEU       HD21           -2.7187037009       -6.4861854546       -8.8020269990  PROA      131             0.0000000000
      1953       126  LEU       HD22           -2.8228733829       -4.7942988411       -8.1758332630  PROA      131             0.0000000000
      1954       126  LEU       HD23           -1.2580351741       -5.4353385343       -8.7940904681  PROA      131             0.0000000000
      1955       126  LEU       C              -6.4885846374       -6.0878564242      -10.6260954473  PROA      131             0.0000000000
      1956       126  LEU       O              -7.0447565650       -6.2318419590      -11.7230699869  PROA      131             0.0000000000
      1957       127  PRO       N              -7.2330547114       -5.8891848142       -9.5275436847  PROA      132             0.0000000000
      1958       127  PRO       CD             -6.6942575803       -5.5344168379       -8.2060485084  PROA      132             0.0000000000
      1959       127  PRO       HD1            -5.9728424867       -4.6891809205       -8.2684602805  PROA      132             0.0000000000
      1960       127  PRO       HD2            -6.2015164066       -6.4247410934       -7.7596883548  PROA      132             0.0000000000
      1961       127  PRO       CA             -8.6963087904       -5.8717253520       -9.5357877580  PROA      132             0.0000000000
      1962       127  PRO       HA             -9.0542879277       -6.7570912564      -10.0396165179  PROA      132             0.0000000000
      1963       127  PRO       CB             -9.0630357943       -5.8760772618       -8.0404182246  PROA      132             0.0000000000
      1964       127  PRO       HB1            -9.0665479594       -6.9274671105       -7.6741491710  PROA      132             0.0000000000
      1965       127  PRO       HB2           -10.0526475159       -5.4217716151       -7.8254902330  PROA      132             0.0000000000
      1966       127  PRO       CG             -7.9103601160       -5.1217106643       -7.3713172184  PROA      132             0.0000000000
      1967       127  PRO       HG1            -8.0679780766       -4.0235036974       -7.4782092883  PROA      132             0.0000000000
      1968       127  PRO       HG2            -7.7969459438       -5.3669940172       -6.2969051244  PROA      132             0.0000000000
      1969       127  PRO       C              -9.2927435990       -4.6735235591      -10.2638737790  PROA      132             0.0000000000
      1970       127  PRO       O              -8.8843634138       -3.5411195901      -10.0373810050  PROA      132             0.0000000000
      1971       128  ASP       N             -10.2741502397       -4.8751752573      -11.1530981392  PROA      133             0.0000000000
      1972       128  ASP       HN            -10.5890137018       -5.8046187137      -11.3678123901  PROA      133             0.0000000000
      1973       128  ASP       CA            -10.9968165592       -3.8058213818      -11.8078951589  PROA      133             0.0000000000
      1974       128  ASP       HA            -10.2661651720       -3.1041815624      -12.1899641972  PROA      133             0.0000000000
      1975       128  ASP       CB            -11.7451917479       -4.4496076628      -13.0070819423  PROA      133             0.0000000000
      1976       128  ASP       HB1           -12.4523955224       -5.2074059019      -12.6099799706  PROA      133             0.0000000000
      1977       128  ASP       HB2           -10.9888144938       -4.9933405862      -13.6127763869  PROA      133             0.0000000000
      1978       128  ASP       CG            -12.5056304248       -3.5360612691      -13.9428247922  PROA      133             0.0000000000
      1979       128  ASP       OD1           -12.6288115133       -2.3007675241      -13.7298658084  PROA      133             0.0000000000
      1980       128  ASP       OD2           -13.0357836444       -4.0991350823      -14.9419416651  PROA      133             0.0000000000
      1981       128  ASP       C             -11.9078321130       -3.0335346242      -10.8408009704  PROA      133             0.0000000000
      1982       128  ASP       O             -12.6951243268       -3.6165674623      -10.0948603807  PROA      133             0.0000000000
      1983       129  ALA       N             -11.8447632786       -1.6855617439      -10.8541675443  PROA      134             0.0000000000
      1984       129  ALA       HN            -11.2176678589       -1.2387977927      -11.4998590389  PROA      134             0.0000000000
      1985       129  ALA       CA            -12.6023844937       -0.7852317576      -10.0025570727  PROA      134             0.0000000000
      1986       129  ALA       HA            -12.3557869367       -1.0031995415       -8.9765863891  PROA      134             0.0000000000
      1987       129  ALA       CB            -12.2288290670        0.6753390816      -10.3315877042  PROA      134             0.0000000000
      1988       129  ALA       HB1           -12.4608571053        0.9197662857      -11.3901008063  PROA      134             0.0000000000
      1989       129  ALA       HB2           -11.1417852264        0.8355215659      -10.1743174866  PROA      134             0.0000000000
      1990       129  ALA       HB3           -12.7724728214        1.3853638921       -9.6723423016  PROA      134             0.0000000000
      1991       129  ALA       C             -14.1027405136       -0.9532914448      -10.1286357034  PROA      134             0.0000000000
      1992       129  ALA       O             -14.8510408013       -0.8314002484       -9.1579674431  PROA      134             0.0000000000
      1993       130  THR       N             -14.5444472378       -1.2528607872      -11.3606823795  PROA      135             0.0000000000
      1994       130  THR       HN            -13.8540172441       -1.3923266057      -12.0714162359  PROA      135             0.0000000000
      1995       130  THR       CA            -15.9357444379       -1.3629609374      -11.7670661284  PROA      135             0.0000000000
      1996       130  THR       HA            -16.4818970865       -0.5564303977      -11.3011554512  PROA      135             0.0000000000
      1997       130  THR       CB            -16.0921603373       -1.2247215109      -13.2831312250  PROA      135             0.0000000000
      1998       130  THR       HB            -17.1708513387       -1.2977928546      -13.5660396790  PROA      135             0.0000000000
      1999       130  THR       OG1           -15.3691717456       -2.2149888841      -14.0084093695  PROA      135             0.0000000000
      2000       130  THR       HG1           -14.4150000934       -2.0796086540      -13.8439256102  PROA      135             0.0000000000
      2001       130  THR       CG2           -15.5741685183        0.1478449517      -13.7405567012  PROA      135             0.0000000000
      2002       130  THR       HG21          -14.4915776556        0.2709902164      -13.5299018870  PROA      135             0.0000000000
      2003       130  THR       HG22          -16.1280827526        0.9630508365      -13.2291525752  PROA      135             0.0000000000
      2004       130  THR       HG23          -15.7204395672        0.2664872026      -14.8357025956  PROA      135             0.0000000000
      2005       130  THR       C             -16.6155750892       -2.6556511162      -11.3330340285  PROA      135             0.0000000000
      2006       130  THR       O             -17.8456446735       -2.7498300612      -11.3553819429  PROA      135             0.0000000000
      2007       131  LYS       N             -15.8386429670       -3.6822293466      -10.9294413081  PROA      136             0.0000000000
      2008       131  LYS       HN            -14.8558871491       -3.5453249246      -10.8157908913  PROA      136             0.0000000000
      2009       131  LYS       CA            -16.3257281681       -5.0298993366      -10.6838307056  PROA      136             0.0000000000
      2010       131  LYS       HA            -17.2988028513       -5.1420876669      -11.1414481794  PROA      136             0.0000000000
      2011       131  LYS       CB            -15.3765933733       -6.0809872267      -11.3087762676  PROA      136             0.0000000000
      2012       131  LYS       HB1           -15.7863039129       -7.1015075326      -11.1410982577  PROA      136             0.0000000000
      2013       131  LYS       HB2           -14.3847723036       -6.0234233787      -10.8048926693  PROA      136             0.0000000000
      2014       131  LYS       CG            -15.1503205441       -5.9007904921      -12.8180094538  PROA      136             0.0000000000
      2015       131  LYS       HG1           -14.4055936307       -6.6586014522      -13.1538267882  PROA      136             0.0000000000
      2016       131  LYS       HG2           -14.7036898923       -4.8980291506      -12.9905541053  PROA      136             0.0000000000
      2017       131  LYS       CD            -16.4245854508       -6.0427086595      -13.6635619017  PROA      136             0.0000000000
      2018       131  LYS       HD1           -17.1593759572       -5.2545539474      -13.3823104082  PROA      136             0.0000000000
      2019       131  LYS       HD2           -16.8937123627       -7.0283772011      -13.4385410522  PROA      136             0.0000000000
      2020       131  LYS       CE            -16.1609534312       -5.9709967670      -15.1719071250  PROA      136             0.0000000000
      2021       131  LYS       HE1           -17.1085257918       -6.1356412286      -15.7321315406  PROA      136             0.0000000000
      2022       131  LYS       HE2           -15.4205364311       -6.7410650650      -15.4800561825  PROA      136             0.0000000000
      2023       131  LYS       NZ            -15.6393918005       -4.6478908502      -15.5489814924  PROA      136             0.0000000000
      2024       131  LYS       HZ1           -16.3423812985       -3.9060476847      -15.2987408648  PROA      136             0.0000000000
      2025       131  LYS       HZ2           -15.5037117516       -4.6163787766      -16.5881867057  PROA      136             0.0000000000
      2026       131  LYS       HZ3           -14.7184035953       -4.4126149653      -15.1006891132  PROA      136             0.0000000000
      2027       131  LYS       C             -16.5136897755       -5.3358841478       -9.2040154443  PROA      136             0.0000000000
      2028       131  LYS       O             -15.9051485453       -4.7161636204       -8.3311475190  PROA      136             0.0000000000
      2029       132  GLY       N             -17.3948268255       -6.3134030696       -8.9000283328  PROA      137             0.0000000000
      2030       132  GLY       HN            -17.7687845517       -6.8953676834       -9.6258318152  PROA      137             0.0000000000
      2031       132  GLY       CA            -17.8492558147       -6.6120595582       -7.5461154568  PROA      137             0.0000000000
      2032       132  GLY       HA1           -18.8399757897       -7.0336794677       -7.6384905814  PROA      137             0.0000000000
      2033       132  GLY       HA2           -17.8529961489       -5.6988821472       -6.9663427139  PROA      137             0.0000000000
      2034       132  GLY       C             -17.0209625230       -7.6126563611       -6.7817414892  PROA      137             0.0000000000
      2035       132  GLY       O             -15.8711641648       -7.9145235653       -7.0972965378  PROA      137             0.0000000000
      2036       133  SER       N             -17.6344369967       -8.1838088776       -5.7292098521  PROA      138             0.0000000000
      2037       133  SER       HN            -18.5899153951       -7.9202470031       -5.5387002372  PROA      138             0.0000000000
      2038       133  SER       CA            -17.0259401723       -9.0726634220       -4.7439655570  PROA      138             0.0000000000
      2039       133  SER       HA            -16.2363412272       -8.5106254113       -4.2663495902  PROA      138             0.0000000000
      2040       133  SER       CB            -18.0477034764       -9.4820073774       -3.6438808042  PROA      138             0.0000000000
      2041       133  SER       HB1           -18.4131513708       -8.5497923272       -3.1529904584  PROA      138             0.0000000000
      2042       133  SER       HB2           -17.5490179436      -10.0959757061       -2.8627631500  PROA      138             0.0000000000
      2043       133  SER       OG            -19.1784928980      -10.1789475294       -4.1792391269  PROA      138             0.0000000000
      2044       133  SER       HG1           -19.8732534286      -10.1567192074       -3.4772389641  PROA      138             0.0000000000
      2045       133  SER       C             -16.3598401585      -10.3194537278       -5.3105581661  PROA      138             0.0000000000
      2046       133  SER       O             -15.2852645647      -10.7217597267       -4.8615248198  PROA      138             0.0000000000
      2047       134  ASP       N             -16.9568844534      -10.9392384274       -6.3498576524  PROA      139             0.0000000000
      2048       134  ASP       HN            -17.8573228695      -10.6239784024       -6.6496348371  PROA      139             0.0000000000
      2049       134  ASP       CA            -16.4059571351      -12.0795996464       -7.0661448181  PROA      139             0.0000000000
      2050       134  ASP       HA            -16.3036250966      -12.9108859933       -6.3810123272  PROA      139             0.0000000000
      2051       134  ASP       CB            -17.3305507436      -12.4330655160       -8.2607965535  PROA      139             0.0000000000
      2052       134  ASP       HB1           -16.9042006468      -13.2612997238       -8.8645179070  PROA      139             0.0000000000
      2053       134  ASP       HB2           -17.4476024736      -11.5468394016       -8.9206446448  PROA      139             0.0000000000
      2054       134  ASP       CG            -18.7010066623      -12.8664203081       -7.8164988303  PROA      139             0.0000000000
      2055       134  ASP       OD1           -18.8743573721      -13.3034153576       -6.6518709875  PROA      139             0.0000000000
      2056       134  ASP       OD2           -19.6193019511      -12.8810556635       -8.6794229002  PROA      139             0.0000000000
      2057       134  ASP       C             -15.0344390379      -11.8014718555       -7.6662813326  PROA      139             0.0000000000
      2058       134  ASP       O             -14.1084003326      -12.6095331781       -7.5891380020  PROA      139             0.0000000000
      2059       135  HSD       N             -14.8902533562      -10.6163121177       -8.2795293501  PROA      140             0.0000000000
      2060       135  HSD       HN            -15.6536733522       -9.9731628469       -8.2655316866  PROA      140             0.0000000000
      2061       135  HSD       CA            -13.6807948725      -10.1570136327       -8.9214836733  PROA      140             0.0000000000
      2062       135  HSD       HA            -13.3617240569      -10.9315107810       -9.6059888515  PROA      140             0.0000000000
      2063       135  HSD       CB            -13.9883275714       -8.8824678814       -9.7254808850  PROA      140             0.0000000000
      2064       135  HSD       HB1           -14.1618351433       -8.0233996641       -9.0419489759  PROA      140             0.0000000000
      2065       135  HSD       HB2           -14.9340154009       -9.0480633811      -10.2887338160  PROA      140             0.0000000000
      2066       135  HSD       ND1           -12.9564808767       -8.8345149209      -12.0431843087  PROA      140             0.0000000000
      2067       135  HSD       HD1           -13.6786415565       -9.3468095502      -12.5126168930  PROA      140             0.0000000000
      2068       135  HSD       CG            -12.9031871786       -8.5421636072      -10.6976100792  PROA      140             0.0000000000
      2069       135  HSD       CE1           -11.8705551990       -8.2667134123      -12.6149724152  PROA      140             0.0000000000
      2070       135  HSD       HE1           -11.6759360467       -8.3162693948      -13.6885079780  PROA      140             0.0000000000
      2071       135  HSD       NE2           -11.1226865112       -7.6317168769      -11.7288270812  PROA      140             0.0000000000
      2072       135  HSD       CD2           -11.7858089775       -7.7920900761      -10.5205547253  PROA      140             0.0000000000
      2073       135  HSD       HD2           -11.4141906298       -7.3401236790       -9.6083821069  PROA      140             0.0000000000
      2074       135  HSD       C             -12.5370929419       -9.9305129812       -7.9437146072  PROA      140             0.0000000000
      2075       135  HSD       O             -11.3855518622      -10.2712249720       -8.2108894148  PROA      140             0.0000000000
      2076       136  LEU       N             -12.8443963234       -9.3847428867       -6.7478470708  PROA      141             0.0000000000
      2077       136  LEU       HN            -13.7719301375       -9.0528863820       -6.5802613469  PROA      141             0.0000000000
      2078       136  LEU       CA            -11.9029572631       -9.2616364307       -5.6451010941  PROA      141             0.0000000000
      2079       136  LEU       HA            -11.0485488372       -8.7015355656       -5.9991444148  PROA      141             0.0000000000
      2080       136  LEU       CB            -12.5468954651       -8.5294138236       -4.4359158793  PROA      141             0.0000000000
      2081       136  LEU       HB1           -11.7763806648       -8.3948396566       -3.6432854857  PROA      141             0.0000000000
      2082       136  LEU       HB2           -13.3657118755       -9.1500564146       -4.0097197326  PROA      141             0.0000000000
      2083       136  LEU       CG            -13.1321084834       -7.1369992597       -4.7559144206  PROA      141             0.0000000000
      2084       136  LEU       HG            -13.9953967478       -7.2589291034       -5.4527706076  PROA      141             0.0000000000
      2085       136  LEU       CD1           -13.6614198716       -6.4643263567       -3.4789700155  PROA      141             0.0000000000
      2086       136  LEU       HD11          -12.8340810615       -6.2951381743       -2.7570598782  PROA      141             0.0000000000
      2087       136  LEU       HD12          -14.4319826153       -7.0961627317       -2.9904294701  PROA      141             0.0000000000
      2088       136  LEU       HD13          -14.1170101004       -5.4788682469       -3.7184571217  PROA      141             0.0000000000
      2089       136  LEU       CD2           -12.1003247034       -6.2356535290       -5.4458523525  PROA      141             0.0000000000
      2090       136  LEU       HD21          -12.5218512744       -5.2208470797       -5.6055080016  PROA      141             0.0000000000
      2091       136  LEU       HD22          -11.8196561130       -6.6433572132       -6.4395245425  PROA      141             0.0000000000
      2092       136  LEU       HD23          -11.1854068805       -6.1508395516       -4.8257508599  PROA      141             0.0000000000
      2093       136  LEU       C             -11.3691999284      -10.6090616508       -5.1763219126  PROA      141             0.0000000000
      2094       136  LEU       O             -10.1713851232      -10.7905240267       -4.9697791384  PROA      141             0.0000000000
      2095       137  ARG       N             -12.2611322805      -11.6080514701       -5.0473077990  PROA      142             0.0000000000
      2096       137  ARG       HN            -13.2338658266      -11.4116900914       -5.1797004189  PROA      142             0.0000000000
      2097       137  ARG       CA            -11.9175921406      -12.9908085196       -4.7699919523  PROA      142             0.0000000000
      2098       137  ARG       HA            -11.3051257057      -12.9872158959       -3.8779138682  PROA      142             0.0000000000
      2099       137  ARG       CB            -13.1835234528      -13.8007523463       -4.4239183807  PROA      142             0.0000000000
      2100       137  ARG       HB1           -12.9821069277      -14.8951670725       -4.4585343571  PROA      142             0.0000000000
      2101       137  ARG       HB2           -13.9674494284      -13.5751204571       -5.1797508257  PROA      142             0.0000000000
      2102       137  ARG       CG            -13.6947582955      -13.4604638712       -3.0102448739  PROA      142             0.0000000000
      2103       137  ARG       HG1           -13.4661812990      -12.3943463689       -2.7789291693  PROA      142             0.0000000000
      2104       137  ARG       HG2           -13.1379516002      -14.0851755896       -2.2750984878  PROA      142             0.0000000000
      2105       137  ARG       CD            -15.2010553485      -13.6512098401       -2.8486540740  PROA      142             0.0000000000
      2106       137  ARG       HD1           -15.5111491648      -14.6864376060       -3.1068715444  PROA      142             0.0000000000
      2107       137  ARG       HD2           -15.7280338790      -12.9252922999       -3.5110618021  PROA      142             0.0000000000
      2108       137  ARG       NE            -15.5081333888      -13.3831685503       -1.4111950801  PROA      142             0.0000000000
      2109       137  ARG       HE            -14.8549042625      -13.6548417883       -0.6964608239  PROA      142             0.0000000000
      2110       137  ARG       CZ            -16.5830870827      -12.7451794360       -0.9707772518  PROA      142             0.0000000000
      2111       137  ARG       NH1           -17.6315782989      -12.4982027814       -1.7217324403  PROA      142             0.0000000000
      2112       137  ARG       HH11          -17.6904143823      -12.9858903206       -2.5956617158  PROA      142             0.0000000000
      2113       137  ARG       HH12          -18.4523234694      -12.1444596157       -1.2561497168  PROA      142             0.0000000000
      2114       137  ARG       NH2           -16.5817901706      -12.3918576989        0.2967397805  PROA      142             0.0000000000
      2115       137  ARG       HH21          -15.8572003071      -12.7768655458        0.8608465161  PROA      142             0.0000000000
      2116       137  ARG       HH22          -17.4161152255      -11.9980496428        0.7060789327  PROA      142             0.0000000000
      2117       137  ARG       C             -11.0531919358      -13.6771402055       -5.8189203321  PROA      142             0.0000000000
      2118       137  ARG       O             -10.1210000515      -14.4022677191       -5.4796578486  PROA      142             0.0000000000
      2119       138  ASP       N             -11.2990947797      -13.4184818873       -7.1223170499  PROA      143             0.0000000000
      2120       138  ASP       HN            -12.0933643876      -12.8632168252       -7.3714202521  PROA      143             0.0000000000
      2121       138  ASP       CA            -10.4663297412      -13.8849214274       -8.2232755885  PROA      143             0.0000000000
      2122       138  ASP       HA            -10.4225131844      -14.9642560885       -8.1615867957  PROA      143             0.0000000000
      2123       138  ASP       CB            -11.0611621721      -13.4427637757       -9.5939542845  PROA      143             0.0000000000
      2124       138  ASP       HB1           -10.3142980428      -13.5961619146      -10.4037003064  PROA      143             0.0000000000
      2125       138  ASP       HB2           -11.3458407629      -12.3740388141       -9.5778847844  PROA      143             0.0000000000
      2126       138  ASP       CG            -12.2598857106      -14.2819641275       -9.9616899168  PROA      143             0.0000000000
      2127       138  ASP       OD1           -13.1783114043      -13.7943026658      -10.6765186580  PROA      143             0.0000000000
      2128       138  ASP       OD2           -12.2458117515      -15.5003390776       -9.6500587781  PROA      143             0.0000000000
      2129       138  ASP       C              -9.0137180752      -13.4214659251       -8.1040495131  PROA      143             0.0000000000
      2130       138  ASP       O              -8.0804264642      -14.1783770213       -8.3746588234  PROA      143             0.0000000000
      2131       139  VAL       N              -8.7925548363      -12.1765021259       -7.6474985198  PROA      144             0.0000000000
      2132       139  VAL       HN             -9.5660686172      -11.5674672141       -7.4761890106  PROA      144             0.0000000000
      2133       139  VAL       CA             -7.4688423861      -11.6666864995       -7.3338628768  PROA      144             0.0000000000
      2134       139  VAL       HA             -6.7738302637      -12.0661559779       -8.0605048654  PROA      144             0.0000000000
      2135       139  VAL       CB             -7.3898081370      -10.1440175573       -7.4443663124  PROA      144             0.0000000000
      2136       139  VAL       HB             -8.0890274809       -9.6574502339       -6.7255893829  PROA      144             0.0000000000
      2137       139  VAL       CG1            -5.9494585847       -9.6571539703       -7.1676350916  PROA      144             0.0000000000
      2138       139  VAL       HG11           -5.6475720676       -9.8202856699       -6.1126521237  PROA      144             0.0000000000
      2139       139  VAL       HG12           -5.8690950252       -8.5705798491       -7.3737354495  PROA      144             0.0000000000
      2140       139  VAL       HG13           -5.2260138187      -10.1808186796       -7.8282946001  PROA      144             0.0000000000
      2141       139  VAL       CG2            -7.8100598403       -9.7380594793       -8.8725329737  PROA      144             0.0000000000
      2142       139  VAL       HG21           -7.1967523649      -10.2771982536       -9.6256803099  PROA      144             0.0000000000
      2143       139  VAL       HG22           -7.6495311605       -8.6504850311       -9.0199420171  PROA      144             0.0000000000
      2144       139  VAL       HG23           -8.8813202662       -9.9572831514       -9.0605543823  PROA      144             0.0000000000
      2145       139  VAL       C              -6.9920315094      -12.1750838969       -5.9727688419  PROA      144             0.0000000000
      2146       139  VAL       O              -6.2537650652      -13.1516984847       -5.8735936477  PROA      144             0.0000000000
      2147       140  PHE       N              -7.3717994553      -11.5184939600       -4.8642388755  PROA      145             0.0000000000
      2148       140  PHE       HN             -8.0653602796      -10.8006881366       -4.9217515056  PROA      145             0.0000000000
      2149       140  PHE       CA             -6.8010843788      -11.7540119664       -3.5503394705  PROA      145             0.0000000000
      2150       140  PHE       HA             -5.7365591420      -11.5757318082       -3.6224032826  PROA      145             0.0000000000
      2151       140  PHE       CB             -7.4129706532      -10.7750208340       -2.5208268324  PROA      145             0.0000000000
      2152       140  PHE       HB1            -6.9142534416      -10.8927362678       -1.5342607856  PROA      145             0.0000000000
      2153       140  PHE       HB2            -8.4982150219      -10.9826163792       -2.3990522679  PROA      145             0.0000000000
      2154       140  PHE       CG             -7.2488760277       -9.3393170930       -2.9433669455  PROA      145             0.0000000000
      2155       140  PHE       CD1            -8.3643747377       -8.5718463324       -3.3215898870  PROA      145             0.0000000000
      2156       140  PHE       HD1            -9.3436859172       -9.0248457318       -3.3354339195  PROA      145             0.0000000000
      2157       140  PHE       CE1            -8.2247935361       -7.2201491342       -3.6562320086  PROA      145             0.0000000000
      2158       140  PHE       HE1            -9.0916860985       -6.6440862494       -3.9419160826  PROA      145             0.0000000000
      2159       140  PHE       CZ             -6.9645219577       -6.6139768357       -3.5980251131  PROA      145             0.0000000000
      2160       140  PHE       HZ             -6.8549384755       -5.5650753686       -3.8360295526  PROA      145             0.0000000000
      2161       140  PHE       CD2            -5.9901261887       -8.7201481759       -2.8912908497  PROA      145             0.0000000000
      2162       140  PHE       HD2            -5.1247012531       -9.2874552458       -2.5864040978  PROA      145             0.0000000000
      2163       140  PHE       CE2            -5.8471489959       -7.3651695481       -3.2138891784  PROA      145             0.0000000000
      2164       140  PHE       HE2            -4.8762678000       -6.8984061883       -3.1522848082  PROA      145             0.0000000000
      2165       140  PHE       C              -6.9666885009      -13.1693334473       -3.0016807638  PROA      145             0.0000000000
      2166       140  PHE       O              -6.0300200547      -13.7550793234       -2.4619631558  PROA      145             0.0000000000
      2167       141  GLY       N              -8.1693516011      -13.7624770432       -3.1391169722  PROA      146             0.0000000000
      2168       141  GLY       HN             -8.8918571301      -13.2957268409       -3.6442015719  PROA      146             0.0000000000
      2169       141  GLY       CA             -8.4717095222      -15.0782492692       -2.5811086964  PROA      146             0.0000000000
      2170       141  GLY       HA1            -9.5456504363      -15.1906878921       -2.5872302223  PROA      146             0.0000000000
      2171       141  GLY       HA2            -8.0591868375      -15.1480338489       -1.5827099507  PROA      146             0.0000000000
      2172       141  GLY       C              -7.9105853961      -16.2223059282       -3.3804572126  PROA      146             0.0000000000
      2173       141  GLY       O              -7.3686822431      -17.1740156478       -2.8278222048  PROA      146             0.0000000000
      2174       142  LYS       N              -8.0213624520      -16.1520312581       -4.7173824374  PROA      147             0.0000000000
      2175       142  LYS       HN             -8.5352522570      -15.3873719241       -5.1132670702  PROA      147             0.0000000000
      2176       142  LYS       CA             -7.6116970968      -17.2122532588       -5.6188521861  PROA      147             0.0000000000
      2177       142  LYS       HA             -7.5694654434      -18.1469840590       -5.0751579496  PROA      147             0.0000000000
      2178       142  LYS       CB             -8.6319274851      -17.3641248264       -6.7742294410  PROA      147             0.0000000000
      2179       142  LYS       HB1            -8.2242553572      -18.0189772620       -7.5776027235  PROA      147             0.0000000000
      2180       142  LYS       HB2            -8.8041287273      -16.3585055078       -7.2169306404  PROA      147             0.0000000000
      2181       142  LYS       CG             -9.9926709421      -17.9441302845       -6.3513221499  PROA      147             0.0000000000
      2182       142  LYS       HG1           -10.6962616612      -17.7497530203       -7.1937431877  PROA      147             0.0000000000
      2183       142  LYS       HG2           -10.3770508450      -17.3907314113       -5.4650367060  PROA      147             0.0000000000
      2184       142  LYS       CD             -9.9500877555      -19.4572706647       -6.0565040162  PROA      147             0.0000000000
      2185       142  LYS       HD1            -9.2307562024      -19.6503836231       -5.2286405124  PROA      147             0.0000000000
      2186       142  LYS       HD2            -9.5630477760      -19.9829908704       -6.9568192234  PROA      147             0.0000000000
      2187       142  LYS       CE            -11.2978030238      -20.0888297527       -5.6678462528  PROA      147             0.0000000000
      2188       142  LYS       HE1           -11.6475239776      -19.6821919731       -4.6938128950  PROA      147             0.0000000000
      2189       142  LYS       HE2           -11.2013367269      -21.1937561248       -5.5893514904  PROA      147             0.0000000000
      2190       142  LYS       NZ            -12.3152931634      -19.7790941374       -6.6847087468  PROA      147             0.0000000000
      2191       142  LYS       HZ1           -11.9402897711      -19.9229965216       -7.6508146654  PROA      147             0.0000000000
      2192       142  LYS       HZ2           -12.5824628242      -18.7647145771       -6.5803850419  PROA      147             0.0000000000
      2193       142  LYS       HZ3           -13.1894950004      -20.3453752770       -6.5719954980  PROA      147             0.0000000000
      2194       142  LYS       C              -6.2270256285      -17.0211535848       -6.2098276413  PROA      147             0.0000000000
      2195       142  LYS       O              -5.3828701884      -17.9120746082       -6.1232548632  PROA      147             0.0000000000
      2196       143  ALA       N              -5.9380423487      -15.8713169442       -6.8577866954  PROA      148             0.0000000000
      2197       143  ALA       HN             -6.5999930694      -15.1236479757       -6.9286393474  PROA      148             0.0000000000
      2198       143  ALA       CA             -4.6259880517      -15.6187433007       -7.4246775584  PROA      148             0.0000000000
      2199       143  ALA       HA             -4.3987390826      -16.4482620123       -8.0778083946  PROA      148             0.0000000000
      2200       143  ALA       CB             -4.6032271604      -14.3299810215       -8.2719899651  PROA      148             0.0000000000
      2201       143  ALA       HB1            -4.6742690307      -13.4163485396       -7.6492239250  PROA      148             0.0000000000
      2202       143  ALA       HB2            -5.4537159677      -14.3228763930       -8.9845714591  PROA      148             0.0000000000
      2203       143  ALA       HB3            -3.6610642132      -14.2658542274       -8.8589825793  PROA      148             0.0000000000
      2204       143  ALA       C              -3.5176556560      -15.5472189191       -6.3860058157  PROA      148             0.0000000000
      2205       143  ALA       O              -2.4655754150      -16.1679894741       -6.5459473835  PROA      148             0.0000000000
      2206       144  MET       N              -3.7662318613      -14.8159528873       -5.2793302976  PROA      149             0.0000000000
      2207       144  MET       HN             -4.6368972114      -14.3238048225       -5.2132867226  PROA      149             0.0000000000
      2208       144  MET       CA             -2.7476519044      -14.5073816134       -4.2932768361  PROA      149             0.0000000000
      2209       144  MET       HA             -1.7642748783      -14.6424678750       -4.7254098162  PROA      149             0.0000000000
      2210       144  MET       CB             -2.8879729767      -13.0306317190       -3.8332353746  PROA      149             0.0000000000
      2211       144  MET       HB1            -2.0316432127      -12.7856810231       -3.1661325877  PROA      149             0.0000000000
      2212       144  MET       HB2            -3.8162088299      -12.9068397221       -3.2344299609  PROA      149             0.0000000000
      2213       144  MET       CG             -2.9392989643      -12.0132845590       -4.9927915078  PROA      149             0.0000000000
      2214       144  MET       HG1            -3.8679704898      -12.1760375512       -5.5803824315  PROA      149             0.0000000000
      2215       144  MET       HG2            -2.0897663649      -12.2122882092       -5.6789482340  PROA      149             0.0000000000
      2216       144  MET       SD             -2.8920640000      -10.2788578960       -4.4511207851  PROA      149             0.0000000000
      2217       144  MET       CE             -1.0829914421      -10.2205470063       -4.3434642119  PROA      149             0.0000000000
      2218       144  MET       HE1            -0.6282893690      -10.2210033561       -5.3565434509  PROA      149             0.0000000000
      2219       144  MET       HE2            -0.6831970398      -11.0994100617       -3.8012468357  PROA      149             0.0000000000
      2220       144  MET       HE3            -0.7366992093       -9.3070988597       -3.8142551381  PROA      149             0.0000000000
      2221       144  MET       C              -2.8287503412      -15.3909541209       -3.0541663550  PROA      149             0.0000000000
      2222       144  MET       O              -1.8741591136      -15.4694687129       -2.2839068551  PROA      149             0.0000000000
      2223       145  GLY       N              -3.9465983390      -16.1191557946       -2.8407534594  PROA      150             0.0000000000
      2224       145  GLY       HN             -4.7098519087      -16.0372362170       -3.4782811811  PROA      150             0.0000000000
      2225       145  GLY       CA             -4.1362750879      -17.0134562865       -1.6955228259  PROA      150             0.0000000000
      2226       145  GLY       HA1            -3.2957012539      -17.6903750515       -1.6505835864  PROA      150             0.0000000000
      2227       145  GLY       HA2            -5.0691669351      -17.5336543437       -1.8476165528  PROA      150             0.0000000000
      2228       145  GLY       C              -4.2347712615      -16.3489351986       -0.3396666104  PROA      150             0.0000000000
      2229       145  GLY       O              -3.7719186910      -16.8923934625        0.6635774802  PROA      150             0.0000000000
      2230       146  LEU       N              -4.8269172419      -15.1463752025       -0.2635375681  PROA      151             0.0000000000
      2231       146  LEU       HN             -5.2012125264      -14.7163643844       -1.0895865997  PROA      151             0.0000000000
      2232       146  LEU       CA             -5.0207747698      -14.4173592187        0.9791054296  PROA      151             0.0000000000
      2233       146  LEU       HA             -4.2012348368      -14.6452556988        1.6456825371  PROA      151             0.0000000000
      2234       146  LEU       CB             -5.0384174523      -12.8857617937        0.7347966969  PROA      151             0.0000000000
      2235       146  LEU       HB1            -5.3359796655      -12.3436395560        1.6583688439  PROA      151             0.0000000000
      2236       146  LEU       HB2            -5.8018459085      -12.6666652945       -0.0435341449  PROA      151             0.0000000000
      2237       146  LEU       CG             -3.6807278181      -12.3001035492        0.2879058243  PROA      151             0.0000000000
      2238       146  LEU       HG             -3.2853332485      -12.9121519920       -0.5584154295  PROA      151             0.0000000000
      2239       146  LEU       CD1            -3.8562211298      -10.8624072908       -0.2231546202  PROA      151             0.0000000000
      2240       146  LEU       HD11           -4.2554258906      -10.2110570618        0.5833197913  PROA      151             0.0000000000
      2241       146  LEU       HD12           -4.5634698866      -10.8462360474       -1.0775395012  PROA      151             0.0000000000
      2242       146  LEU       HD13           -2.8832763835      -10.4486186833       -0.5636832850  PROA      151             0.0000000000
      2243       146  LEU       CD2            -2.6548338379      -12.3302864990        1.4325668133  PROA      151             0.0000000000
      2244       146  LEU       HD21           -1.7111360371      -11.8375070955        1.1194447833  PROA      151             0.0000000000
      2245       146  LEU       HD22           -2.4215804169      -13.3740550958        1.7286152780  PROA      151             0.0000000000
      2246       146  LEU       HD23           -3.0524151357      -11.7927122056        2.3202908996  PROA      151             0.0000000000
      2247       146  LEU       C              -6.2853035245      -14.8470870594        1.7136666147  PROA      151             0.0000000000
      2248       146  LEU       O              -7.1514712289      -15.5406311204        1.1775233940  PROA      151             0.0000000000
      2249       147  THR       N              -6.4240109942      -14.4575600700        2.9978790623  PROA      152             0.0000000000
      2250       147  THR       HN             -5.7486363957      -13.8544768608        3.4441767076  PROA      152             0.0000000000
      2251       147  THR       CA             -7.6239661447      -14.7510563140        3.7743271055  PROA      152             0.0000000000
      2252       147  THR       HA             -8.1209004265      -15.6030276409        3.3352543240  PROA      152             0.0000000000
      2253       147  THR       CB             -7.3970488551      -15.1323280007        5.2382978917  PROA      152             0.0000000000
      2254       147  THR       HB             -8.3665094002      -15.4253134220        5.7114502520  PROA      152             0.0000000000
      2255       147  THR       OG1            -6.8231813195      -14.0965763686        6.0279549586  PROA      152             0.0000000000
      2256       147  THR       HG1            -6.1465011024      -13.6460404025        5.4673927324  PROA      152             0.0000000000
      2257       147  THR       CG2            -6.4699714750      -16.3508085003        5.3012288222  PROA      152             0.0000000000
      2258       147  THR       HG21           -5.4567028007      -16.0869494354        4.9341498568  PROA      152             0.0000000000
      2259       147  THR       HG22           -6.8691596893      -17.1766682180        4.6743044065  PROA      152             0.0000000000
      2260       147  THR       HG23           -6.3810658350      -16.7154690874        6.3456893252  PROA      152             0.0000000000
      2261       147  THR       C              -8.6080425187      -13.6087216850        3.6905539669  PROA      152             0.0000000000
      2262       147  THR       O              -8.2841204777      -12.4835056613        3.3191887321  PROA      152             0.0000000000
      2263       148  ASP       N              -9.8744732008      -13.8883777046        4.0364477897  PROA      153             0.0000000000
      2264       148  ASP       HN            -10.1264287985      -14.8108467788        4.3107611888  PROA      153             0.0000000000
      2265       148  ASP       CA            -10.9939188537      -12.9770065483        3.9214899362  PROA      153             0.0000000000
      2266       148  ASP       HA            -11.0668040183      -12.6861372744        2.8800597972  PROA      153             0.0000000000
      2267       148  ASP       CB            -12.2800743178      -13.7414450059        4.3309954750  PROA      153             0.0000000000
      2268       148  ASP       HB1           -13.1684866678      -13.1097195304        4.1246634702  PROA      153             0.0000000000
      2269       148  ASP       HB2           -12.2624596454      -13.9989546649        5.4099312249  PROA      153             0.0000000000
      2270       148  ASP       CG            -12.4117984757      -15.0155663153        3.5189750285  PROA      153             0.0000000000
      2271       148  ASP       OD1           -12.2722226389      -14.9860406467        2.2708487446  PROA      153             0.0000000000
      2272       148  ASP       OD2           -12.7063818172      -16.0834679547        4.1148266937  PROA      153             0.0000000000
      2273       148  ASP       C             -10.8120427503      -11.6749970851        4.7171791538  PROA      153             0.0000000000
      2274       148  ASP       O             -11.1709131702      -10.5924805777        4.2550388420  PROA      153             0.0000000000
      2275       149  GLN       N             -10.1997435048      -11.7512907708        5.9235480931  PROA      154             0.0000000000
      2276       149  GLN       HN             -9.9269946814      -12.6430325036        6.2850522694  PROA      154             0.0000000000
      2277       149  GLN       CA             -9.8197262341      -10.6040137318        6.7401091046  PROA      154             0.0000000000
      2278       149  GLN       HA            -10.7113336740      -10.0333128058        6.9526323860  PROA      154             0.0000000000
      2279       149  GLN       CB             -9.1633168720      -11.0276894172        8.0901062171  PROA      154             0.0000000000
      2280       149  GLN       HB1            -8.8585693954      -10.1004723393        8.6347256488  PROA      154             0.0000000000
      2281       149  GLN       HB2            -8.2309335945      -11.6013134370        7.8870583375  PROA      154             0.0000000000
      2282       149  GLN       CG            -10.0575303743      -11.8281913875        9.0732434868  PROA      154             0.0000000000
      2283       149  GLN       HG1           -10.9966151670      -11.2681359455        9.2476817607  PROA      154             0.0000000000
      2284       149  GLN       HG2            -9.5273488800      -11.9169004268       10.0461949644  PROA      154             0.0000000000
      2285       149  GLN       CD            -10.3654090327      -13.2475280773        8.5923874043  PROA      154             0.0000000000
      2286       149  GLN       OE1            -9.5409225862      -13.8924527842        7.9370583944  PROA      154             0.0000000000
      2287       149  GLN       NE2           -11.5708144423      -13.7592110425        8.9208727557  PROA      154             0.0000000000
      2288       149  GLN       HE21          -11.7588009139      -14.7130925478        8.6600571096  PROA      154             0.0000000000
      2289       149  GLN       HE22          -12.2258657490      -13.2081949466        9.4300377734  PROA      154             0.0000000000
      2290       149  GLN       C              -8.8491424970       -9.6521033139        6.0462556374  PROA      154             0.0000000000
      2291       149  GLN       O              -8.9998196245       -8.4303980376        6.0950392372  PROA      154             0.0000000000
      2292       150  ASP       N              -7.8336018971      -10.2153996727        5.3566789757  PROA      155             0.0000000000
      2293       150  ASP       HN             -7.7803954857      -11.2085488744        5.2812503133  PROA      155             0.0000000000
      2294       150  ASP       CA             -6.7523154143       -9.4940851052        4.7110221119  PROA      155             0.0000000000
      2295       150  ASP       HA             -6.2436295040       -8.9092763402        5.4659670196  PROA      155             0.0000000000
      2296       150  ASP       CB             -5.7651703273      -10.4857676401        4.0395881436  PROA      155             0.0000000000
      2297       150  ASP       HB1            -4.8964077471       -9.9336273007        3.6210607808  PROA      155             0.0000000000
      2298       150  ASP       HB2            -6.2568854099      -11.0447435569        3.2188340095  PROA      155             0.0000000000
      2299       150  ASP       CG             -5.2345099475      -11.4721090781        5.0450922231  PROA      155             0.0000000000
      2300       150  ASP       OD1            -4.8963481796      -11.0674631527        6.1862868199  PROA      155             0.0000000000
      2301       150  ASP       OD2            -5.0637219717      -12.6705205630        4.6978688642  PROA      155             0.0000000000
      2302       150  ASP       C              -7.2475754239       -8.5268616935        3.6530344243  PROA      155             0.0000000000
      2303       150  ASP       O              -6.8178547717       -7.3787227556        3.5885808260  PROA      155             0.0000000000
      2304       151  ILE       N              -8.2151455346       -8.9706268798        2.8248731478  PROA      156             0.0000000000
      2305       151  ILE       HN             -8.5454166793       -9.9066268085        2.9361438447  PROA      156             0.0000000000
      2306       151  ILE       CA             -8.8042423872       -8.1924078507        1.7447487326  PROA      156             0.0000000000
      2307       151  ILE       HA             -8.0152706761       -7.9100822672        1.0616994318  PROA      156             0.0000000000
      2308       151  ILE       CB             -9.8620356829       -9.0221890438        0.9992718097  PROA      156             0.0000000000
      2309       151  ILE       HB            -10.7033932563       -9.2668903660        1.6913657787  PROA      156             0.0000000000
      2310       151  ILE       CG2           -10.4281219741       -8.2029977528       -0.1877255450  PROA      156             0.0000000000
      2311       151  ILE       HG21          -10.9400983903       -7.2791298076        0.1527289266  PROA      156             0.0000000000
      2312       151  ILE       HG22          -11.1776975189       -8.7925414145       -0.7535491451  PROA      156             0.0000000000
      2313       151  ILE       HG23           -9.6101458020       -7.9144516886       -0.8805440274  PROA      156             0.0000000000
      2314       151  ILE       CG1            -9.2591653091      -10.3740547634        0.5366072857  PROA      156             0.0000000000
      2315       151  ILE       HG11           -8.8793412709      -10.9475882265        1.4096514042  PROA      156             0.0000000000
      2316       151  ILE       HG12           -8.3884735499      -10.1502702486       -0.1116882269  PROA      156             0.0000000000
      2317       151  ILE       CD            -10.2419013580      -11.2943694816       -0.1989475110  PROA      156             0.0000000000
      2318       151  ILE       HD1           -10.5892045537      -10.8462294570       -1.1521711832  PROA      156             0.0000000000
      2319       151  ILE       HD2           -11.1259969928      -11.5102909803        0.4377157172  PROA      156             0.0000000000
      2320       151  ILE       HD3            -9.7558514537      -12.2666993209       -0.4356021727  PROA      156             0.0000000000
      2321       151  ILE       C              -9.4412775861       -6.9120127032        2.2585585192  PROA      156             0.0000000000
      2322       151  ILE       O              -9.2134029385       -5.8131828489        1.7493774094  PROA      156             0.0000000000
      2323       152  VAL       N             -10.2336590770       -7.0360413501        3.3364523646  PROA      157             0.0000000000
      2324       152  VAL       HN            -10.3721729729       -7.9372268585        3.7416050180  PROA      157             0.0000000000
      2325       152  VAL       CA            -10.8806873839       -5.9258710012        4.0017803170  PROA      157             0.0000000000
      2326       152  VAL       HA            -11.4007144485       -5.3490614164        3.2490386781  PROA      157             0.0000000000
      2327       152  VAL       CB            -11.9038832674       -6.4361392793        5.0069570854  PROA      157             0.0000000000
      2328       152  VAL       HB            -11.3983619499       -7.0098466613        5.8203452388  PROA      157             0.0000000000
      2329       152  VAL       CG1           -12.6536897093       -5.2372305894        5.6249579442  PROA      157             0.0000000000
      2330       152  VAL       HG11          -11.9714849781       -4.6005668163        6.2262444764  PROA      157             0.0000000000
      2331       152  VAL       HG12          -13.4661881366       -5.5743243741        6.2984261944  PROA      157             0.0000000000
      2332       152  VAL       HG13          -13.0978556803       -4.6033219376        4.8272827272  PROA      157             0.0000000000
      2333       152  VAL       CG2           -12.8571212586       -7.3951404159        4.2624926498  PROA      157             0.0000000000
      2334       152  VAL       HG21          -12.3397471981       -8.3231308504        3.9407531852  PROA      157             0.0000000000
      2335       152  VAL       HG22          -13.2807988051       -6.9076045790        3.3581835100  PROA      157             0.0000000000
      2336       152  VAL       HG23          -13.6882051864       -7.7104907827        4.9216474546  PROA      157             0.0000000000
      2337       152  VAL       C              -9.9015562553       -4.9783046690        4.6713621823  PROA      157             0.0000000000
      2338       152  VAL       O              -9.9798222002       -3.7615704016        4.5053829324  PROA      157             0.0000000000
      2339       153  ALA       N              -8.9221286222       -5.5241407712        5.4230906719  PROA      158             0.0000000000
      2340       153  ALA       HN             -8.8777649249       -6.5180386848        5.5553235723  PROA      158             0.0000000000
      2341       153  ALA       CA             -7.9087874091       -4.7422608053        6.0997481047  PROA      158             0.0000000000
      2342       153  ALA       HA             -8.4113865747       -4.0306314842        6.7417391245  PROA      158             0.0000000000
      2343       153  ALA       CB             -7.0473533479       -5.6838176946        6.9651840115  PROA      158             0.0000000000
      2344       153  ALA       HB1            -7.6963677269       -6.2373144973        7.6788360345  PROA      158             0.0000000000
      2345       153  ALA       HB2            -6.2998743932       -5.1112218809        7.5522095808  PROA      158             0.0000000000
      2346       153  ALA       HB3            -6.5194497730       -6.4302483949        6.3342152403  PROA      158             0.0000000000
      2347       153  ALA       C              -7.0318516826       -3.9341574643        5.1484147720  PROA      158             0.0000000000
      2348       153  ALA       O              -6.8413133641       -2.7338994868        5.3255229181  PROA      158             0.0000000000
      2349       154  LEU       N              -6.5480076123       -4.5651906228        4.0602734442  PROA      159             0.0000000000
      2350       154  LEU       HN             -6.7142261457       -5.5491369050        3.9384702091  PROA      159             0.0000000000
      2351       154  LEU       CA             -5.7976867818       -3.9243929545        2.9943327737  PROA      159             0.0000000000
      2352       154  LEU       HA             -4.9709292036       -3.3998436299        3.4516934991  PROA      159             0.0000000000
      2353       154  LEU       CB             -5.2389544974       -4.9869790230        2.0139587646  PROA      159             0.0000000000
      2354       154  LEU       HB1            -4.7838000780       -4.4999898769        1.1266200509  PROA      159             0.0000000000
      2355       154  LEU       HB2            -6.0856006245       -5.6150350222        1.6563635222  PROA      159             0.0000000000
      2356       154  LEU       CG             -4.1594417416       -5.9104173559        2.6268107007  PROA      159             0.0000000000
      2357       154  LEU       HG             -4.5576630294       -6.3516695955        3.5700268271  PROA      159             0.0000000000
      2358       154  LEU       CD1            -3.8474337571       -7.0786007640        1.6772623666  PROA      159             0.0000000000
      2359       154  LEU       HD11           -4.7674599303       -7.6708508977        1.4838183876  PROA      159             0.0000000000
      2360       154  LEU       HD12           -3.0856588820       -7.7501427261        2.1271316919  PROA      159             0.0000000000
      2361       154  LEU       HD13           -3.4618704423       -6.7008382073        0.7077086522  PROA      159             0.0000000000
      2362       154  LEU       CD2            -2.8759345881       -5.1446357213        2.9871386920  PROA      159             0.0000000000
      2363       154  LEU       HD21           -2.4906472588       -4.5948298471        2.1038326008  PROA      159             0.0000000000
      2364       154  LEU       HD22           -2.0934828284       -5.8543615185        3.3298846729  PROA      159             0.0000000000
      2365       154  LEU       HD23           -3.0657913791       -4.4145873238        3.8014666322  PROA      159             0.0000000000
      2366       154  LEU       C              -6.5848202756       -2.8493358079        2.2528680639  PROA      159             0.0000000000
      2367       154  LEU       O              -6.0601552295       -1.7858347994        1.9286403783  PROA      159             0.0000000000
      2368       155  SER       N              -7.8943741570       -3.0761413480        2.0136748628  PROA      160             0.0000000000
      2369       155  SER       HN             -8.2995049639       -3.9548972258        2.2656592217  PROA      160             0.0000000000
      2370       155  SER       CA             -8.7743189789       -2.1050124489        1.3601858226  PROA      160             0.0000000000
      2371       155  SER       HA             -8.2745347113       -1.7357695407        0.4743979006  PROA      160             0.0000000000
      2372       155  SER       CB            -10.1347917284       -2.7118045815        0.9290613097  PROA      160             0.0000000000
      2373       155  SER       HB1           -10.7398288421       -1.9401737022        0.3972844365  PROA      160             0.0000000000
      2374       155  SER       HB2           -10.7059599441       -3.0556153849        1.8205576486  PROA      160             0.0000000000
      2375       155  SER       OG             -9.9433100693       -3.8138147289        0.0412202934  PROA      160             0.0000000000
      2376       155  SER       HG1            -9.6217647080       -4.5598309746        0.5801126412  PROA      160             0.0000000000
      2377       155  SER       C              -9.0669157650       -0.8989031314        2.2415042075  PROA      160             0.0000000000
      2378       155  SER       O              -9.4459543481        0.1687674492        1.7675242606  PROA      160             0.0000000000
      2379       156  GLY       N              -8.8155237297       -1.0198671320        3.5655444383  PROA      161             0.0000000000
      2380       156  GLY       HN             -8.5341476940       -1.9145079290        3.9167204627  PROA      161             0.0000000000
      2381       156  GLY       CA             -8.8826477910        0.0641354253        4.5431215689  PROA      161             0.0000000000
      2382       156  GLY       HA1            -8.6430944234       -0.3570356375        5.5071638736  PROA      161             0.0000000000
      2383       156  GLY       HA2            -9.8737879528        0.4892363671        4.5053043213  PROA      161             0.0000000000
      2384       156  GLY       C              -7.9093089455        1.1934383446        4.3025745754  PROA      161             0.0000000000
      2385       156  GLY       O              -8.0633077860        2.2837594145        4.8492685911  PROA      161             0.0000000000
      2386       157  GLY       N              -6.8955441565        0.9704855534        3.4349709912  PROA      162             0.0000000000
      2387       157  GLY       HN             -6.8038374839        0.0532674188        3.0425718209  PROA      162             0.0000000000
      2388       157  GLY       CA             -5.9461318782        1.9742593045        2.9556809651  PROA      162             0.0000000000
      2389       157  GLY       HA1            -5.3270335114        1.5029519132        2.2068585981  PROA      162             0.0000000000
      2390       157  GLY       HA2            -5.3788576480        2.3293359672        3.8045934145  PROA      162             0.0000000000
      2391       157  GLY       C              -6.5771428224        3.1851751815        2.3071608752  PROA      162             0.0000000000
      2392       157  GLY       O              -6.0253919243        4.2782263060        2.3667073745  PROA      162             0.0000000000
      2393       158  HSD       N              -7.7843119673        3.0332750681        1.7183891529  PROA      163             0.0000000000
      2394       158  HSD       HN             -8.1984062395        2.1212423113        1.6737486001  PROA      163             0.0000000000
      2395       158  HSD       CA             -8.6227120758        4.1099357824        1.1853500424  PROA      163             0.0000000000
      2396       158  HSD       HA             -8.0478254658        4.6424718323        0.4407600162  PROA      163             0.0000000000
      2397       158  HSD       CB             -9.8733252353        3.5228110077        0.5136119665  PROA      163             0.0000000000
      2398       158  HSD       HB1           -10.6022502074        4.3185454431        0.3262259719  PROA      163             0.0000000000
      2399       158  HSD       HB2           -10.3302124131        2.7934018208        1.1920309633  PROA      163             0.0000000000
      2400       158  HSD       ND1           -10.4116191977        2.1560986007       -1.5582496359  PROA      163             0.0000000000
      2401       158  HSD       HD1           -11.4207132027        1.9111799124       -1.4451942393  PROA      163             0.0000000000
      2402       158  HSD       CG             -9.5158163332        2.8778449908       -0.7853213799  PROA      163             0.0000000000
      2403       158  HSD       QQH4           -8.9656760139        3.9492300921        1.0016602879  PROA      163             0.0000000000
      2404       158  HSD       CE1            -9.7770562073        1.7903303691       -2.6829688647  PROA      163             0.0000000000
      2405       158  HSD       HE1           -10.2501005102        1.2141765221       -3.4611621994  PROA      163             0.0000000000
      2406       158  HSD       NE2            -8.5220753646        2.2208403082       -2.6964409892  PROA      163             0.0000000000
      2407       158  HSD       CD2            -8.3479561548        2.9024424559       -1.5094203940  PROA      163             0.0000000000
      2408       158  HSD       HD2            -7.4076877654        3.3826345700       -1.2840503824  PROA      163             0.0000000000
      2409       158  HSD       C              -9.0493904308        5.1790404220        2.1961330197  PROA      163             0.0000000000
      2410       158  HSD       O              -9.5917512008        6.2290673934        1.8499715282  PROA      163             0.0000000000
      2411       159  THR       N              -8.7524039184        4.9871016645        3.4982357085  PROA      164             0.0000000000
      2412       159  THR       HN             -8.3342044665        4.1225403132        3.7827437747  PROA      164             0.0000000000
      2413       159  THR       CA             -8.9591023084        6.0085688178        4.5204007084  PROA      164             0.0000000000
      2414       159  THR       HA             -9.9424090861        6.4264428954        4.3648249338  PROA      164             0.0000000000
      2415       159  THR       CB             -8.9061140576        5.4303913390        5.9317546663  PROA      164             0.0000000000
      2416       159  THR       HB             -9.4426607054        4.4514455172        5.9206200282  PROA      164             0.0000000000
      2417       159  THR       OG1            -9.5707692307        6.2859184474        6.8553761711  PROA      164             0.0000000000
      2418       159  THR       HG1            -9.4323754777        5.8626388710        7.7275341287  PROA      164             0.0000000000
      2419       159  THR       CG2            -7.4669648563        5.1856031975        6.4242601295  PROA      164             0.0000000000
      2420       159  THR       HG21           -7.4703502421        4.5905608360        7.3612832582  PROA      164             0.0000000000
      2421       159  THR       HG22           -6.9371029862        6.1388219621        6.6220177626  PROA      164             0.0000000000
      2422       159  THR       HG23           -6.8910459458        4.6085788214        5.6693136567  PROA      164             0.0000000000
      2423       159  THR       C              -7.9663310240        7.1584548282        4.4004311017  PROA      164             0.0000000000
      2424       159  THR       O              -8.1889696249        8.2430740831        4.9378880048  PROA      164             0.0000000000
      2425       160  ILE       N              -6.8569256614        6.9649189903        3.6613655016  PROA      165             0.0000000000
      2426       160  ILE       HN             -6.6797957295        6.0860328357        3.2122345414  PROA      165             0.0000000000
      2427       160  ILE       CA             -5.9523024484        8.0328806047        3.2858785855  PROA      165             0.0000000000
      2428       160  ILE       HA             -6.3334983194        8.9729623149        3.6556706042  PROA      165             0.0000000000
      2429       160  ILE       CB             -4.5235512351        7.8768871481        3.8206315936  PROA      165             0.0000000000
      2430       160  ILE       HB             -3.9008616958        8.7117531769        3.4213592423  PROA      165             0.0000000000
      2431       160  ILE       CG2            -4.5666702112        8.0551064200        5.3544778004  PROA      165             0.0000000000
      2432       160  ILE       HG21           -5.1143980652        7.2142557430        5.8257193726  PROA      165             0.0000000000
      2433       160  ILE       HG22           -5.0791541903        9.0040269013        5.6200871593  PROA      165             0.0000000000
      2434       160  ILE       HG23           -3.5415131586        8.0835700061        5.7779837110  PROA      165             0.0000000000
      2435       160  ILE       CG1            -3.8553292593        6.5414984485        3.4085546220  PROA      165             0.0000000000
      2436       160  ILE       HG11           -3.9798882681        6.3838311141        2.3133712232  PROA      165             0.0000000000
      2437       160  ILE       HG12           -4.3763420373        5.7020801261        3.9203806130  PROA      165             0.0000000000
      2438       160  ILE       CD             -2.3559857298        6.4852160851        3.7358487508  PROA      165             0.0000000000
      2439       160  ILE       HD1            -1.8145679562        7.3191131304        3.2418835226  PROA      165             0.0000000000
      2440       160  ILE       HD2            -1.9190389567        5.5280861366        3.3807308100  PROA      165             0.0000000000
      2441       160  ILE       HD3            -2.1837139024        6.5543046197        4.8313725047  PROA      165             0.0000000000
      2442       160  ILE       C              -5.9675420705        8.1514682671        1.7724474826  PROA      165             0.0000000000
      2443       160  ILE       O              -6.3050976663        7.2166587952        1.0504084102  PROA      165             0.0000000000
      2444       161  GLY       N              -5.6144373539        9.3374645820        1.2460655654  PROA      166             0.0000000000
      2445       161  GLY       HN             -5.3545121855       10.0826161893        1.8668284888  PROA      166             0.0000000000
      2446       161  GLY       CA             -5.5920006078        9.6033319432       -0.1888143060  PROA      166             0.0000000000
      2447       161  GLY       HA1            -5.0452852055        8.8070682359       -0.6711172968  PROA      166             0.0000000000
      2448       161  GLY       HA2            -5.1162557615       10.5623227639       -0.3175786333  PROA      166             0.0000000000
      2449       161  GLY       C              -6.9159884372        9.6898997701       -0.9015760000  PROA      166             0.0000000000
      2450       161  GLY       O              -7.9878589746        9.8142884479       -0.3015315184  PROA      166             0.0000000000
      2451       162  ALA       N              -6.8323286702        9.7050420743       -2.2435446577  PROA      167             0.0000000000
      2452       162  ALA       HN             -5.9493746615        9.5327441119       -2.6985804884  PROA      167             0.0000000000
      2453       162  ALA       CA             -7.9135916401       10.1285605540       -3.0973963077  PROA      167             0.0000000000
      2454       162  ALA       HA             -8.8444911008        9.7343040216       -2.7143288665  PROA      167             0.0000000000
      2455       162  ALA       CB             -7.9201318157       11.6707520841       -3.1528871765  PROA      167             0.0000000000
      2456       162  ALA       HB1            -6.9463419815       12.0390947783       -3.5414795476  PROA      167             0.0000000000
      2457       162  ALA       HB2            -8.0570240439       12.0817222074       -2.1314326753  PROA      167             0.0000000000
      2458       162  ALA       HB3            -8.7313788990       12.0590543542       -3.8022467691  PROA      167             0.0000000000
      2459       162  ALA       C              -7.7658817768        9.6040618803       -4.5153082332  PROA      167             0.0000000000
      2460       162  ALA       O              -6.7234900154        9.0838703849       -4.9115645694  PROA      167             0.0000000000
      2461       163  ALA       N              -8.8329490138        9.7438521360       -5.3265102574  PROA      168             0.0000000000
      2462       163  ALA       HN             -9.7029058188       10.0976119174       -4.9769319383  PROA      168             0.0000000000
      2463       163  ALA       CA             -8.7689840107        9.5090941002       -6.7513823132  PROA      168             0.0000000000
      2464       163  ALA       HA             -7.9119558771        8.8898932820       -6.9730284662  PROA      168             0.0000000000
      2465       163  ALA       CB            -10.0222661235        8.7751511711       -7.2431286412  PROA      168             0.0000000000
      2466       163  ALA       HB1            -9.9509262691        8.5437497334       -8.3268820520  PROA      168             0.0000000000
      2467       163  ALA       HB2           -10.9256787262        9.3960398334       -7.0615439019  PROA      168             0.0000000000
      2468       163  ALA       HB3           -10.1309310687        7.8179212368       -6.6888934956  PROA      168             0.0000000000
      2469       163  ALA       C              -8.5628950212       10.8001559690       -7.5300736405  PROA      168             0.0000000000
      2470       163  ALA       O              -8.7588555614       11.9115500185       -7.0338091786  PROA      168             0.0000000000
      2471       164  HSD       N              -8.0962309528       10.6609558187       -8.7815980589  PROA      169             0.0000000000
      2472       164  HSD       HN             -8.0616008136        9.7591742099       -9.1957464900  PROA      169             0.0000000000
      2473       164  HSD       CA             -7.5911179501       11.7536303650       -9.5857445834  PROA      169             0.0000000000
      2474       164  HSD       HA             -7.9986863307       12.6910126713       -9.2300747116  PROA      169             0.0000000000
      2475       164  HSD       CB             -6.0532396161       11.8030634540       -9.5242858388  PROA      169             0.0000000000
      2476       164  HSD       HB1            -5.6853795798       12.6077425083      -10.1673653851  PROA      169             0.0000000000
      2477       164  HSD       HB2            -5.6720568170       10.8440160865       -9.8856020118  PROA      169             0.0000000000
      2478       164  HSD       ND1            -5.3124906319       11.0115003318       -7.2283604416  PROA      169             0.0000000000
      2479       164  HSD       HD1            -5.2864915832       10.0184971027       -7.5055511772  PROA      169             0.0000000000
      2480       164  HSD       CG             -5.5771070542       12.0350272673       -8.1188858256  PROA      169             0.0000000000
      2481       164  HSD       QQH6           -7.1701130576       11.7668673462       -9.5688695463  PROA      169             0.0000000000
      2482       164  HSD       CE1            -5.0406432268       11.5588017936       -6.0199502396  PROA      169             0.0000000000
      2483       164  HSD       HE1            -4.8021312838       10.9641127969       -5.1478263896  PROA      169             0.0000000000
      2484       164  HSD       NE2            -5.1069802890       12.8857147884       -6.0733994962  PROA      169             0.0000000000
      2485       164  HSD       CD2            -5.4307719482       13.1855521223       -7.3849342932  PROA      169             0.0000000000
      2486       164  HSD       HD2            -5.5567950305       14.1985433169       -7.7339236165  PROA      169             0.0000000000
      2487       164  HSD       C              -8.0513617875       11.5904531655      -11.0259912726  PROA      169             0.0000000000
      2488       164  HSD       O              -7.8656950577       10.5560198095      -11.6730841640  PROA      169             0.0000000000
      2489       165  LYS       N              -8.6875025040       12.6323144682      -11.5983110231  PROA      170             0.0000000000
      2490       165  LYS       HN             -8.8621218654       13.4763979770      -11.0863881837  PROA      170             0.0000000000
      2491       165  LYS       CA             -9.3556540855       12.5304631737      -12.8850421996  PROA      170             0.0000000000
      2492       165  LYS       HA             -9.8582789762       11.5746849501      -12.8957429206  PROA      170             0.0000000000
      2493       165  LYS       CB            -10.4844633829       13.5789027756      -13.0102732610  PROA      170             0.0000000000
      2494       165  LYS       HB1           -10.8492143366       13.6294348755      -14.0620702469  PROA      170             0.0000000000
      2495       165  LYS       HB2           -10.0862068128       14.5800884653      -12.7387211921  PROA      170             0.0000000000
      2496       165  LYS       CG            -11.6861625620       13.2047082404      -12.1250664485  PROA      170             0.0000000000
      2497       165  LYS       HG1           -11.3619626366       13.1205120405      -11.0624057780  PROA      170             0.0000000000
      2498       165  LYS       HG2           -12.0497182046       12.1971584110      -12.4339653112  PROA      170             0.0000000000
      2499       165  LYS       CD            -12.8594021084       14.1908826608      -12.2194645362  PROA      170             0.0000000000
      2500       165  LYS       HD1           -13.7321659478       13.7230809791      -11.7111566893  PROA      170             0.0000000000
      2501       165  LYS       HD2           -13.1313760168       14.3264097768      -13.2909890126  PROA      170             0.0000000000
      2502       165  LYS       CE            -12.5729307879       15.5545441553      -11.5821303618  PROA      170             0.0000000000
      2503       165  LYS       HE1           -11.7912156072       16.1050112132      -12.1483916985  PROA      170             0.0000000000
      2504       165  LYS       HE2           -12.2388083763       15.4318012413      -10.5282496033  PROA      170             0.0000000000
      2505       165  LYS       NZ            -13.8016382620       16.3605849375      -11.5789676750  PROA      170             0.0000000000
      2506       165  LYS       HZ1           -13.6009226605       17.3264390035      -11.2198775592  PROA      170             0.0000000000
      2507       165  LYS       HZ2           -14.5453239224       15.8851079800      -11.0033354478  PROA      170             0.0000000000
      2508       165  LYS       HZ3           -14.1699087566       16.4446563813      -12.5628562165  PROA      170             0.0000000000
      2509       165  LYS       C              -8.4518407428       12.4905792817      -14.1117456578  PROA      170             0.0000000000
      2510       165  LYS       O              -8.8766052306       12.1136872511      -15.2039803636  PROA      170             0.0000000000
      2511       166  GLU       N              -7.1578764497       12.8212744529      -13.9503873251  PROA      171             0.0000000000
      2512       166  GLU       HN             -6.8599515460       13.2257775611      -13.0886612301  PROA      171             0.0000000000
      2513       166  GLU       CA             -6.1505840296       12.6523206910      -14.9836361470  PROA      171             0.0000000000
      2514       166  GLU       HA             -6.6204183487       12.6249916241      -15.9576212656  PROA      171             0.0000000000
      2515       166  GLU       CB             -5.1745269836       13.8578214741      -14.9619478306  PROA      171             0.0000000000
      2516       166  GLU       HB1            -4.2787563364       13.6542037324      -15.5896112900  PROA      171             0.0000000000
      2517       166  GLU       HB2            -4.8239915182       13.9790584401      -13.9141605207  PROA      171             0.0000000000
      2518       166  GLU       CG             -5.8252435907       15.1782782670      -15.4570853359  PROA      171             0.0000000000
      2519       166  GLU       HG1            -6.8904489362       15.2114729164      -15.1485581445  PROA      171             0.0000000000
      2520       166  GLU       HG2            -5.8037846606       15.2209867032      -16.5645885390  PROA      171             0.0000000000
      2521       166  GLU       CD             -5.1358933633       16.4079853443      -14.8971074332  PROA      171             0.0000000000
      2522       166  GLU       OE1            -5.7855188523       17.2105949093      -14.1797978161  PROA      171             0.0000000000
      2523       166  GLU       OE2            -3.9201699039       16.6024071895      -15.1568236855  PROA      171             0.0000000000
      2524       166  GLU       C              -5.3871925493       11.3315057636      -14.8332077642  PROA      171             0.0000000000
      2525       166  GLU       O              -4.5374724000       10.9903033852      -15.6610803783  PROA      171             0.0000000000
      2526       167  ARG       N              -5.7174672475       10.5175254763      -13.8051469704  PROA      172             0.0000000000
      2527       167  ARG       HN             -6.4031460771       10.8097186725      -13.1370274500  PROA      172             0.0000000000
      2528       167  ARG       CA             -5.1591148770        9.1907113888      -13.5997629511  PROA      172             0.0000000000
      2529       167  ARG       HA             -4.3581761888        9.0189147119      -14.3051038753  PROA      172             0.0000000000
      2530       167  ARG       CB             -4.5641348066        9.0243872580      -12.1790031048  PROA      172             0.0000000000
      2531       167  ARG       HB1            -4.3119813783        7.9561374178      -11.9835640156  PROA      172             0.0000000000
      2532       167  ARG       HB2            -5.3253676805        9.3409001007      -11.4346621039  PROA      172             0.0000000000
      2533       167  ARG       CG             -3.2918260843        9.8481555298      -11.9307907575  PROA      172             0.0000000000
      2534       167  ARG       HG1            -3.5311049080       10.9277193511      -12.0661041973  PROA      172             0.0000000000
      2535       167  ARG       HG2            -2.5244225343        9.5739348323      -12.6910295742  PROA      172             0.0000000000
      2536       167  ARG       CD             -2.7106464931        9.6165244070      -10.5399095752  PROA      172             0.0000000000
      2537       167  ARG       HD1            -2.4318230185        8.5623135773      -10.4244260925  PROA      172             0.0000000000
      2538       167  ARG       HD2            -3.4716823095        9.8340905224       -9.7884326945  PROA      172             0.0000000000
      2539       167  ARG       NE             -1.5576701983       10.4992136136      -10.3638882507  PROA      172             0.0000000000
      2540       167  ARG       HE             -1.0110047849       10.7735846915      -11.1757391123  PROA      172             0.0000000000
      2541       167  ARG       CZ             -1.2358955082       11.1096236523       -9.2145710671  PROA      172             0.0000000000
      2542       167  ARG       NH1            -1.8392936066       10.7781624016       -8.0703609477  PROA      172             0.0000000000
      2543       167  ARG       HH11           -2.2153040358        9.8263847163       -7.9243240743  PROA      172             0.0000000000
      2544       167  ARG       HH12           -1.6726605662       11.3299527200       -7.2339745770  PROA      172             0.0000000000
      2545       167  ARG       NH2            -0.3093454448       12.0776546374       -9.2444919475  PROA      172             0.0000000000
      2546       167  ARG       HH21            0.0400325453       12.3928185321      -10.1389017428  PROA      172             0.0000000000
      2547       167  ARG       HH22           -0.0043936375       12.4957886652       -8.3635667770  PROA      172             0.0000000000
      2548       167  ARG       QQH7           -3.1327230173        9.7846903743      -11.5498951134  PROA      172             0.0000000000
      2549       167  ARG       C              -6.1891101465        8.1043562095      -13.8807652308  PROA      172             0.0000000000
      2550       167  ARG       O              -6.2786465330        7.6059261014      -15.0031784079  PROA      172             0.0000000000
      2551       168  SER       N              -6.9969200268        7.6909607590      -12.8801776047  PROA      173             0.0000000000
      2552       168  SER       HN             -6.9042972264        8.0755410260      -11.9527160799  PROA      173             0.0000000000
      2553       168  SER       CA             -7.9973063113        6.6346195418      -13.0476251928  PROA      173             0.0000000000
      2554       168  SER       HA             -7.6126629189        5.8870600413      -13.7268670805  PROA      173             0.0000000000
      2555       168  SER       CB             -8.3289753134        5.9412408470      -11.7002209051  PROA      173             0.0000000000
      2556       168  SER       HB1            -7.3913950481        5.5078937977      -11.2825656762  PROA      173             0.0000000000
      2557       168  SER       HB2            -9.0381423309        5.0977917304      -11.8596897113  PROA      173             0.0000000000
      2558       168  SER       OG             -8.8792173408        6.8596517437      -10.7498442471  PROA      173             0.0000000000
      2559       168  SER       HG1            -8.1033929323        7.3466267874      -10.3782357545  PROA      173             0.0000000000
      2560       168  SER       C              -9.3249522199        7.1157689880      -13.6111611986  PROA      173             0.0000000000
      2561       168  SER       O             -10.1210133792        6.3330298530      -14.1374161394  PROA      173             0.0000000000
      2562       169  GLY       N              -9.6054627483        8.4285910945      -13.4870265806  PROA      174             0.0000000000
      2563       169  GLY       HN             -8.9414469349        9.0174622395      -13.0215713878  PROA      174             0.0000000000
      2564       169  GLY       CA            -10.8505790443        9.0421291578      -13.9378041572  PROA      174             0.0000000000
      2565       169  GLY       HA1           -11.2788311224        8.4571036623      -14.7374446449  PROA      174             0.0000000000
      2566       169  GLY       HA2           -10.6283541747       10.0511271889      -14.2483475297  PROA      174             0.0000000000
      2567       169  GLY       C             -11.8957101002        9.1260526547      -12.8589217406  PROA      174             0.0000000000
      2568       169  GLY       O             -12.9635192888        9.7033055406      -13.0561751310  PROA      174             0.0000000000
      2569       170  PHE       N             -11.6138529247        8.5673570535      -11.6696841591  PROA      175             0.0000000000
      2570       170  PHE       HN            -10.7401718271        8.1026305260      -11.5284301826  PROA      175             0.0000000000
      2571       170  PHE       CA            -12.4851597455        8.6622104113      -10.5138967366  PROA      175             0.0000000000
      2572       170  PHE       HA            -13.5012358235        8.7868451285      -10.8662950840  PROA      175             0.0000000000
      2573       170  PHE       CB            -12.4517939981        7.3788467687       -9.6458683616  PROA      175             0.0000000000
      2574       170  PHE       HB1           -13.0225029111        7.4961965763       -8.7008057896  PROA      175             0.0000000000
      2575       170  PHE       HB2           -11.4045120943        7.1041926306       -9.3943242703  PROA      175             0.0000000000
      2576       170  PHE       CG            -13.0865900505        6.2563125772      -10.4272758669  PROA      175             0.0000000000
      2577       170  PHE       CD1           -14.4873139919        6.1580226075      -10.5107802762  PROA      175             0.0000000000
      2578       170  PHE       HD1           -15.1089004334        6.8867554653      -10.0092281766  PROA      175             0.0000000000
      2579       170  PHE       CE1           -15.0895062718        5.1189780771      -11.2318743887  PROA      175             0.0000000000
      2580       170  PHE       HE1           -16.1677117536        5.0553836401      -11.2850520562  PROA      175             0.0000000000
      2581       170  PHE       CZ            -14.2936732946        4.1613989671      -11.8729227522  PROA      175             0.0000000000
      2582       170  PHE       HZ            -14.7562679534        3.3591207139      -12.4299429779  PROA      175             0.0000000000
      2583       170  PHE       CD2           -12.3003979867        5.2818474162      -11.0655910268  PROA      175             0.0000000000
      2584       170  PHE       HD2           -11.2246036454        5.3434711505      -10.9980103545  PROA      175             0.0000000000
      2585       170  PHE       CE2           -12.8978324399        4.2417314295      -11.7894906202  PROA      175             0.0000000000
      2586       170  PHE       HE2           -12.2829986267        3.5004133894      -12.2795002594  PROA      175             0.0000000000
      2587       170  PHE       C             -12.1994211921        9.9242416659       -9.7165640714  PROA      175             0.0000000000
      2588       170  PHE       O             -11.1892982253       10.5938043413       -9.9161795825  PROA      175             0.0000000000
      2589       171  GLU       N             -13.1356968158       10.3223502260       -8.8359172490  PROA      176             0.0000000000
      2590       171  GLU       HN            -13.9117706088        9.7455026578       -8.6069200826  PROA      176             0.0000000000
      2591       171  GLU       CA            -13.1812894302       11.6781577600       -8.3294067748  PROA      176             0.0000000000
      2592       171  GLU       HA            -12.2964929394       12.2242195612       -8.6323839088  PROA      176             0.0000000000
      2593       171  GLU       CB            -14.4094431385       12.3894351371       -8.9439292822  PROA      176             0.0000000000
      2594       171  GLU       HB1           -15.3209972149       11.7930337528       -8.7077263464  PROA      176             0.0000000000
      2595       171  GLU       HB2           -14.2847808687       12.3696307490      -10.0498584138  PROA      176             0.0000000000
      2596       171  GLU       CG            -14.6205740758       13.8414787531       -8.4645635530  PROA      176             0.0000000000
      2597       171  GLU       HG1           -13.7163345007       14.4495220865       -8.6757416728  PROA      176             0.0000000000
      2598       171  GLU       HG2           -14.8173497690       13.8791762644       -7.3718822156  PROA      176             0.0000000000
      2599       171  GLU       CD            -15.7946733183       14.4726025285       -9.1715312414  PROA      176             0.0000000000
      2600       171  GLU       OE1           -16.8622121383       14.6525712434       -8.5304444589  PROA      176             0.0000000000
      2601       171  GLU       OE2           -15.6749275151       14.8025099396      -10.3807740024  PROA      176             0.0000000000
      2602       171  GLU       C             -13.2442943264       11.7809265577       -6.8153824965  PROA      176             0.0000000000
      2603       171  GLU       O             -14.1229521802       11.2025951863       -6.1746840960  PROA      176             0.0000000000
      2604       172  GLY       N             -12.3397260032       12.5961965393       -6.2328459348  PROA      177             0.0000000000
      2605       172  GLY       HN            -11.6699849163       13.0616635314       -6.8171204271  PROA      177             0.0000000000
      2606       172  GLY       CA            -12.3085617568       12.9659067200       -4.8220516262  PROA      177             0.0000000000
      2607       172  GLY       HA1           -13.3258584192       13.1146228545       -4.4862467413  PROA      177             0.0000000000
      2608       172  GLY       HA2           -11.7319123786       13.8752650819       -4.8090996860  PROA      177             0.0000000000
      2609       172  GLY       C             -11.6717676286       11.9701626656       -3.8644802169  PROA      177             0.0000000000
      2610       172  GLY       O             -11.4371862779       10.8105245276       -4.2080411529  PROA      177             0.0000000000
      2611       173  PRO       N             -11.3426006223       12.3939286782       -2.6385180094  PROA      178             0.0000000000
      2612       173  PRO       CD            -11.2260199848       13.8032573637       -2.2565617538  PROA      178             0.0000000000
      2613       173  PRO       HD1           -12.2434183170       14.2166389569       -2.0737543743  PROA      178             0.0000000000
      2614       173  PRO       HD2           -10.6927843590       14.3979884306       -3.0299040783  PROA      178             0.0000000000
      2615       173  PRO       CA            -11.1343586335       11.5139246385       -1.4880155568  PROA      178             0.0000000000
      2616       173  PRO       HA            -10.2929437845       10.8797368333       -1.7139615239  PROA      178             0.0000000000
      2617       173  PRO       CB            -10.8635113116       12.4752430066       -0.3125241741  PROA      178             0.0000000000
      2618       173  PRO       HB1           -10.1082204765       12.0621402591        0.3848211637  PROA      178             0.0000000000
      2619       173  PRO       HB2           -11.7959623072       12.6863889509        0.2582065302  PROA      178             0.0000000000
      2620       173  PRO       CG            -10.4095203344       13.7795581876       -0.9674890059  PROA      178             0.0000000000
      2621       173  PRO       HG1           -10.5944004795       14.6660696926       -0.3277728437  PROA      178             0.0000000000
      2622       173  PRO       HG2            -9.3257009499       13.7245802932       -1.2103251412  PROA      178             0.0000000000
      2623       173  PRO       C             -12.2971774549       10.5962219015       -1.1624314496  PROA      178             0.0000000000
      2624       173  PRO       O             -13.4440978799       10.9391350344       -1.4326513120  PROA      178             0.0000000000
      2625       174  TRP       N             -12.0469383604        9.4330062388       -0.5419689289  PROA      179             0.0000000000
      2626       174  TRP       HN            -11.1161460860        9.0953406841       -0.4410683968  PROA      179             0.0000000000
      2627       174  TRP       CA            -13.0698828156        8.7060896227        0.1910754241  PROA      179             0.0000000000
      2628       174  TRP       HA            -13.9331247746        8.5973308921       -0.4520535684  PROA      179             0.0000000000
      2629       174  TRP       CB            -12.5753406336        7.2912719093        0.5823046162  PROA      179             0.0000000000
      2630       174  TRP       HB1           -13.3355482430        6.8028275171        1.2323458177  PROA      179             0.0000000000
      2631       174  TRP       HB2           -11.6445217871        7.3699231862        1.1761549394  PROA      179             0.0000000000
      2632       174  TRP       CG            -12.3260654355        6.3972871812       -0.5901484649  PROA      179             0.0000000000
      2633       174  TRP       CD1           -13.2213601678        5.4715472823       -1.0534235167  PROA      179             0.0000000000
      2634       174  TRP       HD1           -14.1812997180        5.2671744557       -0.5927320334  PROA      179             0.0000000000
      2635       174  TRP       NE1           -12.7109614198        4.8549072354       -2.1665378801  PROA      179             0.0000000000
      2636       174  TRP       HE1           -13.0855583491        4.0425130189       -2.6080592794  PROA      179             0.0000000000
      2637       174  TRP       CE2           -11.4776304469        5.3553475489       -2.4445341394  PROA      179             0.0000000000
      2638       174  TRP       CD2           -11.1799351172        6.3289326126       -1.4613202924  PROA      179             0.0000000000
      2639       174  TRP       CE3            -9.9358113832        6.9673249850       -1.4826338689  PROA      179             0.0000000000
      2640       174  TRP       HE3            -9.6441251977        7.6661412849       -0.7154712018  PROA      179             0.0000000000
      2641       174  TRP       CZ3            -9.0349245533        6.6412854793       -2.5002029347  PROA      179             0.0000000000
      2642       174  TRP       HZ3            -8.0582892463        7.1077279756       -2.5210409271  PROA      179             0.0000000000
      2643       174  TRP       CZ2           -10.5898062625        5.0438983890       -3.4591195394  PROA      179             0.0000000000
      2644       174  TRP       HZ2           -10.8289483411        4.2961572215       -4.1990097825  PROA      179             0.0000000000
      2645       174  TRP       CH2            -9.3622800885        5.7070780400       -3.4773162365  PROA      179             0.0000000000
      2646       174  TRP       HH2            -8.6445169221        5.4719322410       -4.2491669503  PROA      179             0.0000000000
      2647       174  TRP       C             -13.5601974343        9.4295463673        1.4452249505  PROA      179             0.0000000000
      2648       174  TRP       O             -14.7512439160        9.4499789379        1.7526222484  PROA      179             0.0000000000
      2649       175  THR       N             -12.6273845700       10.0325473523        2.2090342932  PROA      180             0.0000000000
      2650       175  THR       HN            -11.6743981564       10.0308659126        1.9046710852  PROA      180             0.0000000000
      2651       175  THR       CA            -12.8771524537       10.5281236853        3.5617529813  PROA      180             0.0000000000
      2652       175  THR       HA            -13.8992866543       10.3057555937        3.8342464296  PROA      180             0.0000000000
      2653       175  THR       CB            -11.9822369076        9.8652878066        4.6222122403  PROA      180             0.0000000000
      2654       175  THR       HB            -12.2903089781       10.2001124009        5.6422605749  PROA      180             0.0000000000
      2655       175  THR       OG1           -10.5962669485       10.1563442178        4.4667668444  PROA      180             0.0000000000
      2656       175  THR       HG1           -10.3252899197        9.7780604711        3.6090532315  PROA      180             0.0000000000
      2657       175  THR       CG2           -12.1384312625        8.3370499027        4.5641193484  PROA      180             0.0000000000
      2658       175  THR       HG21          -11.7946498034        7.9336936155        3.5884700106  PROA      180             0.0000000000
      2659       175  THR       HG22          -13.2022965854        8.0514102585        4.7058583187  PROA      180             0.0000000000
      2660       175  THR       HG23          -11.5336232787        7.8562391205        5.3603199497  PROA      180             0.0000000000
      2661       175  THR       C             -12.7367280986       12.0392504572        3.6747851238  PROA      180             0.0000000000
      2662       175  THR       O             -12.1763311357       12.7210791604        2.8163022902  PROA      180             0.0000000000
      2663       176  SER       N             -13.2299806605       12.6179105030        4.7914228806  PROA      181             0.0000000000
      2664       176  SER       HN            -13.7481958757       12.0658253773        5.4572841675  PROA      181             0.0000000000
      2665       176  SER       CA            -13.0992957209       14.0476564454        5.0753792208  PROA      181             0.0000000000
      2666       176  SER       HA            -13.0684911651       14.5892047934        4.1436114823  PROA      181             0.0000000000
      2667       176  SER       CB            -14.3015890375       14.6322952694        5.8747682180  PROA      181             0.0000000000
      2668       176  SER       HB1           -14.0771560712       15.6703095182        6.2078634770  PROA      181             0.0000000000
      2669       176  SER       HB2           -14.4930688139       14.0158251434        6.7813048973  PROA      181             0.0000000000
      2670       176  SER       OG            -15.4839003859       14.7052317262        5.0698521292  PROA      181             0.0000000000
      2671       176  SER       HG1           -15.8631372826       13.7990042707        5.0180878234  PROA      181             0.0000000000
      2672       176  SER       C             -11.7969501882       14.3854842185        5.8008124632  PROA      181             0.0000000000
      2673       176  SER       O             -11.6143656247       15.4815849805        6.3285435515  PROA      181             0.0000000000
      2674       177  ASN       N             -10.8191431628       13.4574283420        5.8090104256  PROA      182             0.0000000000
      2675       177  ASN       HN            -10.9876036352       12.5592927009        5.4059326645  PROA      182             0.0000000000
      2676       177  ASN       CA             -9.5088603244       13.6763520871        6.4011925829  PROA      182             0.0000000000
      2677       177  ASN       HA             -9.2123280565       14.6975630664        6.2007742699  PROA      182             0.0000000000
      2678       177  ASN       CB             -9.5376806076       13.5221801869        7.9555107495  PROA      182             0.0000000000
      2679       177  ASN       HB1           -10.2111908542       14.3086060665        8.3585435984  PROA      182             0.0000000000
      2680       177  ASN       HB2            -8.5204516253       13.7052782414        8.3582651399  PROA      182             0.0000000000
      2681       177  ASN       CG            -10.0565050821       12.1772034087        8.4706918513  PROA      182             0.0000000000
      2682       177  ASN       OD1           -10.6478826515       11.3467457270        7.7749687136  PROA      182             0.0000000000
      2683       177  ASN       ND2            -9.7964226105       11.9174416882        9.7706411546  PROA      182             0.0000000000
      2684       177  ASN       HD21           -9.4147594087       12.6285989644       10.3600801632  PROA      182             0.0000000000
      2685       177  ASN       HD22          -10.0286922205       11.0082552641       10.1430293541  PROA      182             0.0000000000
      2686       177  ASN       C              -8.4380579651       12.7804686145        5.7501906698  PROA      182             0.0000000000
      2687       177  ASN       O              -7.9231886506       11.8576261886        6.3909402564  PROA      182             0.0000000000
      2688       178  PRO       N              -8.0703298490       12.9862992724        4.4806273672  PROA      183             0.0000000000
      2689       178  PRO       CD             -8.4945323908       14.1293820274        3.6604477611  PROA      183             0.0000000000
      2690       178  PRO       HD1            -8.2667051342       15.0974982824        4.1611485398  PROA      183             0.0000000000
      2691       178  PRO       HD2            -9.5860886429       14.0485511549        3.4529927223  PROA      183             0.0000000000
      2692       178  PRO       CA             -7.2978098019       12.0127686870        3.7099140128  PROA      183             0.0000000000
      2693       178  PRO       HA             -7.6806727378       11.0198871451        3.9068965981  PROA      183             0.0000000000
      2694       178  PRO       CB             -7.5402093699       12.4618157228        2.2572360096  PROA      183             0.0000000000
      2695       178  PRO       HB1            -8.4958526076       12.0079827298        1.9118210501  PROA      183             0.0000000000
      2696       178  PRO       HB2            -6.7401251799       12.1626963432        1.5501073318  PROA      183             0.0000000000
      2697       178  PRO       CG             -7.7115626268       13.9787170648        2.3573144254  PROA      183             0.0000000000
      2698       178  PRO       HG1            -6.7178145221       14.4684050598        2.4588937044  PROA      183             0.0000000000
      2699       178  PRO       HG2            -8.2462902054       14.4112584479        1.4870006388  PROA      183             0.0000000000
      2700       178  PRO       C              -5.8073139156       11.9800057050        4.0232476133  PROA      183             0.0000000000
      2701       178  PRO       O              -5.1112774362       11.1771652787        3.4039554876  PROA      183             0.0000000000
      2702       179  LEU       N              -5.2774239942       12.7912447878        4.9620780914  PROA      184             0.0000000000
      2703       179  LEU       HN             -5.8191574675       13.5239744103        5.3748916948  PROA      184             0.0000000000
      2704       179  LEU       CA             -3.8955817827       12.6615045208        5.4119215152  PROA      184             0.0000000000
      2705       179  LEU       HA             -3.3472377198       11.9960129430        4.7602554055  PROA      184             0.0000000000
      2706       179  LEU       CB             -3.1635499290       14.0293658202        5.4433353469  PROA      184             0.0000000000
      2707       179  LEU       HB1            -2.1298297714       13.8936024254        5.8363454145  PROA      184             0.0000000000
      2708       179  LEU       HB2            -3.6937837002       14.7147175163        6.1412438651  PROA      184             0.0000000000
      2709       179  LEU       CG             -3.0377325925       14.7260882546        4.0706850228  PROA      184             0.0000000000
      2710       179  LEU       HG             -4.0688412014       14.9188694872        3.6919810075  PROA      184             0.0000000000
      2711       179  LEU       CD1            -2.3256894086       16.0780089607        4.2317233912  PROA      184             0.0000000000
      2712       179  LEU       HD11           -2.8876932168       16.7298220151        4.9334725944  PROA      184             0.0000000000
      2713       179  LEU       HD12           -2.2329776734       16.6008642179        3.2583964495  PROA      184             0.0000000000
      2714       179  LEU       HD13           -1.3067822378       15.9275612691        4.6497007693  PROA      184             0.0000000000
      2715       179  LEU       CD2            -2.2895731173       13.8553431053        3.0467321422  PROA      184             0.0000000000
      2716       179  LEU       HD21           -2.1332705411       14.4063204388        2.0961903580  PROA      184             0.0000000000
      2717       179  LEU       HD22           -2.8605804689       12.9301823805        2.8191965502  PROA      184             0.0000000000
      2718       179  LEU       HD23           -1.2930099202       13.5672974064        3.4444846749  PROA      184             0.0000000000
      2719       179  LEU       C              -3.8237406817       12.0292108070        6.7928477454  PROA      184             0.0000000000
      2720       179  LEU       O              -2.7492791812       11.8852839822        7.3757293510  PROA      184             0.0000000000
      2721       180  ILE       N              -4.9717388405       11.6054590844        7.3496449589  PROA      185             0.0000000000
      2722       180  ILE       HN             -5.8386372860       11.6982150655        6.8599865802  PROA      185             0.0000000000
      2723       180  ILE       CA             -5.0486548427       11.0445087838        8.6849285948  PROA      185             0.0000000000
      2724       180  ILE       HA             -4.0719675341       11.0391469378        9.1493296950  PROA      185             0.0000000000
      2725       180  ILE       CB             -5.9820031766       11.8489323188        9.5920767555  PROA      185             0.0000000000
      2726       180  ILE       HB             -6.9949252040       11.8884508629        9.1297930121  PROA      185             0.0000000000
      2727       180  ILE       CG2            -6.0979364327       11.1504543466       10.9668664559  PROA      185             0.0000000000
      2728       180  ILE       HG21           -6.6077850454       10.1672731051       10.8916791986  PROA      185             0.0000000000
      2729       180  ILE       HG22           -6.6880846543       11.7650554065       11.6754023903  PROA      185             0.0000000000
      2730       180  ILE       HG23           -5.0925227115       10.9935038342       11.4073432832  PROA      185             0.0000000000
      2731       180  ILE       CG1            -5.4646158481       13.3088672301        9.7157352684  PROA      185             0.0000000000
      2732       180  ILE       HG11           -5.4116151904       13.7709741400        8.7041968037  PROA      185             0.0000000000
      2733       180  ILE       HG12           -4.4279786149       13.2848897653       10.1196727536  PROA      185             0.0000000000
      2734       180  ILE       CD             -6.3241570940       14.2228237602       10.5990466882  PROA      185             0.0000000000
      2735       180  ILE       HD1            -7.3812473673       14.2194704934       10.2632576336  PROA      185             0.0000000000
      2736       180  ILE       HD2            -5.9475879513       15.2678755129       10.5510072393  PROA      185             0.0000000000
      2737       180  ILE       HD3            -6.2897043959       13.8998502243       11.6613575381  PROA      185             0.0000000000
      2738       180  ILE       C              -5.4934110936        9.6006252702        8.5764170968  PROA      185             0.0000000000
      2739       180  ILE       O              -6.5692258515        9.2912811907        8.0599378451  PROA      185             0.0000000000
      2740       181  PHE       N              -4.6572972293        8.6554175267        9.0529115579  PROA      186             0.0000000000
      2741       181  PHE       HN             -3.7737766612        8.8981156704        9.4617117930  PROA      186             0.0000000000
      2742       181  PHE       CA             -4.9875666040        7.2456650452        9.0379943096  PROA      186             0.0000000000
      2743       181  PHE       HA             -5.5263388097        7.0242484787        8.1273713507  PROA      186             0.0000000000
      2744       181  PHE       CB             -3.6837425655        6.3972318318        9.0710180168  PROA      186             0.0000000000
      2745       181  PHE       HB1            -3.1701509966        6.4989756681       10.0515123472  PROA      186             0.0000000000
      2746       181  PHE       HB2            -2.9895110524        6.7771877831        8.2907310070  PROA      186             0.0000000000
      2747       181  PHE       CG             -3.9363897533        4.9340051050        8.7991549132  PROA      186             0.0000000000
      2748       181  PHE       CD1            -4.3546635620        4.0724125703        9.8272215519  PROA      186             0.0000000000
      2749       181  PHE       HD1            -4.5173768590        4.4701026751       10.8179384401  PROA      186             0.0000000000
      2750       181  PHE       CE1            -4.5691034446        2.7114416532        9.5784075500  PROA      186             0.0000000000
      2751       181  PHE       HE1            -4.9051912926        2.0587276387       10.3715591137  PROA      186             0.0000000000
      2752       181  PHE       CZ             -4.3436091473        2.1934505699        8.2985012240  PROA      186             0.0000000000
      2753       181  PHE       HZ             -4.5057748897        1.1430395720        8.1071773399  PROA      186             0.0000000000
      2754       181  PHE       CD2            -3.7034033711        4.3979058056        7.5198916900  PROA      186             0.0000000000
      2755       181  PHE       HD2            -3.3591541494        5.0441275709        6.7247800492  PROA      186             0.0000000000
      2756       181  PHE       CE2            -3.9062069748        3.0345171037        7.2681261994  PROA      186             0.0000000000
      2757       181  PHE       HE2            -3.7213270706        2.6295613184        6.2824155214  PROA      186             0.0000000000
      2758       181  PHE       C              -5.8990191048        6.9336529953       10.2226598361  PROA      186             0.0000000000
      2759       181  PHE       O              -5.4911600039        7.0289739012       11.3770354626  PROA      186             0.0000000000
      2760       182  ASP       N              -7.1609118030        6.5628864187        9.9533121429  PROA      187             0.0000000000
      2761       182  ASP       HN             -7.4904768160        6.5010493363        9.0175260602  PROA      187             0.0000000000
      2762       182  ASP       CA             -8.1571987983        6.3028148797       10.9683029381  PROA      187             0.0000000000
      2763       182  ASP       HA             -7.6879183639        5.7511290453       11.7737839783  PROA      187             0.0000000000
      2764       182  ASP       CB             -8.7621455121        7.6244732632       11.5488293848  PROA      187             0.0000000000
      2765       182  ASP       HB1            -7.9246843076        8.2592848443       11.9089379745  PROA      187             0.0000000000
      2766       182  ASP       HB2            -9.3838167522        7.3671821197       12.4320760817  PROA      187             0.0000000000
      2767       182  ASP       CG             -9.6275875868        8.4748284857       10.6393578288  PROA      187             0.0000000000
      2768       182  ASP       OD1            -9.8882180277        8.1282336669        9.4587422529  PROA      187             0.0000000000
      2769       182  ASP       OD2           -10.1095377183        9.5281660347       11.1395379366  PROA      187             0.0000000000
      2770       182  ASP       C              -9.1915114193        5.3751189288       10.3472388078  PROA      187             0.0000000000
      2771       182  ASP       O              -9.1301728558        5.0627663485        9.1590849979  PROA      187             0.0000000000
      2772       183  ASN       N             -10.1812936562        4.8789016937       11.1087685506  PROA      188             0.0000000000
      2773       183  ASN       HN            -10.1659118942        5.0551036910       12.1035729807  PROA      188             0.0000000000
      2774       183  ASN       CA            -11.1724260684        3.9554409241       10.5680311389  PROA      188             0.0000000000
      2775       183  ASN       HA            -10.6762649779        3.3306134173        9.8361327623  PROA      188             0.0000000000
      2776       183  ASN       CB            -11.6763586029        2.9745317395       11.6727364314  PROA      188             0.0000000000
      2777       183  ASN       HB1           -10.7937259838        2.5507014984       12.1968395233  PROA      188             0.0000000000
      2778       183  ASN       HB2           -12.2215441351        2.1378757719       11.1875622987  PROA      188             0.0000000000
      2779       183  ASN       CG            -12.6001143954        3.5932121983       12.7217905515  PROA      188             0.0000000000
      2780       183  ASN       OD1           -12.8749192614        4.7969723333       12.7529637362  PROA      188             0.0000000000
      2781       183  ASN       ND2           -13.1270630716        2.7295707698       13.6179260655  PROA      188             0.0000000000
      2782       183  ASN       HD21          -13.6979002570        3.0930368415       14.3551820837  PROA      188             0.0000000000
      2783       183  ASN       HD22          -13.0175708299        1.7437713633       13.4833860031  PROA      188             0.0000000000
      2784       183  ASN       C             -12.3317163378        4.6367980760        9.8125917312  PROA      188             0.0000000000
      2785       183  ASN       O             -13.3877359717        4.0349007110        9.6132610510  PROA      188             0.0000000000
      2786       184  SER       N             -12.1513386958        5.8883187838        9.3215567652  PROA      189             0.0000000000
      2787       184  SER       HN            -11.2880506656        6.3691075268        9.4955790941  PROA      189             0.0000000000
      2788       184  SER       CA            -13.1760120009        6.6663338909        8.6204324266  PROA      189             0.0000000000
      2789       184  SER       HA            -14.0017569079        6.7865614024        9.3057141747  PROA      189             0.0000000000
      2790       184  SER       CB            -12.7149214147        8.0880727343        8.2030981520  PROA      189             0.0000000000
      2791       184  SER       HB1           -13.4782583446        8.5787357580        7.5565430664  PROA      189             0.0000000000
      2792       184  SER       HB2           -11.7672229566        8.0221416887        7.6252071496  PROA      189             0.0000000000
      2793       184  SER       OG            -12.5213324221        8.9230911563        9.3443097574  PROA      189             0.0000000000
      2794       184  SER       HG1           -11.5877867016        8.7820549294        9.6278097431  PROA      189             0.0000000000
      2795       184  SER       C             -13.7682840205        6.0163893423        7.3855852120  PROA      189             0.0000000000
      2796       184  SER       O             -14.9622698603        6.1323015809        7.1320198707  PROA      189             0.0000000000
      2797       185  TYR       N             -12.9608988411        5.2959930440        6.5815999550  PROA      190             0.0000000000
      2798       185  TYR       HN            -11.9877362420        5.2428452693        6.7892553969  PROA      190             0.0000000000
      2799       185  TYR       CA            -13.4203255359        4.6130696943        5.3773310360  PROA      190             0.0000000000
      2800       185  TYR       HA            -13.7885096475        5.3655266793        4.6910934770  PROA      190             0.0000000000
      2801       185  TYR       CB            -12.1810794079        3.9245046809        4.7108452232  PROA      190             0.0000000000
      2802       185  TYR       HB1           -11.5491922237        3.4780261929        5.5085869701  PROA      190             0.0000000000
      2803       185  TYR       HB2           -11.5738883254        4.6969217123        4.1928036279  PROA      190             0.0000000000
      2804       185  TYR       CG            -12.4908928053        2.8261334456        3.7196188489  PROA      190             0.0000000000
      2805       185  TYR       CD1           -12.7994597421        3.1280254626        2.3842078228  PROA      190             0.0000000000
      2806       185  TYR       HD1           -12.8237016666        4.1573820345        2.0557433272  PROA      190             0.0000000000
      2807       185  TYR       CE1           -13.0799918080        2.1032506026        1.4689421236  PROA      190             0.0000000000
      2808       185  TYR       HE1           -13.3246655152        2.3401065674        0.4433892734  PROA      190             0.0000000000
      2809       185  TYR       CZ            -13.0329204689        0.7676886563        1.8789260994  PROA      190             0.0000000000
      2810       185  TYR       OH            -13.3272621128       -0.2558353647        0.9606721749  PROA      190             0.0000000000
      2811       185  TYR       HH            -13.2152313529       -1.0950363528        1.4035104213  PROA      190             0.0000000000
      2812       185  TYR       CD2           -12.4421318337        1.4776726756        4.1173005121  PROA      190             0.0000000000
      2813       185  TYR       HD2           -12.1990776849        1.2301591566        5.1399426419  PROA      190             0.0000000000
      2814       185  TYR       CE2           -12.7124345147        0.4510934345        3.2025567006  PROA      190             0.0000000000
      2815       185  TYR       HE2           -12.6720135441       -0.5779488714        3.5238446054  PROA      190             0.0000000000
      2816       185  TYR       C             -14.6046044073        3.6576613764        5.5939043814  PROA      190             0.0000000000
      2817       185  TYR       O             -15.5973541340        3.6912188108        4.8663623638  PROA      190             0.0000000000
      2818       186  PHE       N             -14.5502298877        2.8177216434        6.6475495804  PROA      191             0.0000000000
      2819       186  PHE       HN            -13.7552827949        2.8173230351        7.2463637729  PROA      191             0.0000000000
      2820       186  PHE       CA            -15.6272155382        1.9102944096        7.0067305739  PROA      191             0.0000000000
      2821       186  PHE       HA            -15.8654259972        1.3284770202        6.1252935434  PROA      191             0.0000000000
      2822       186  PHE       CB            -15.1861086325        0.9483759343        8.1423709379  PROA      191             0.0000000000
      2823       186  PHE       HB1           -15.9685008614        0.1850546797        8.3418843905  PROA      191             0.0000000000
      2824       186  PHE       HB2           -14.9908298646        1.5112855074        9.0813592029  PROA      191             0.0000000000
      2825       186  PHE       CG            -13.9309538764        0.2176920794        7.7436963133  PROA      191             0.0000000000
      2826       186  PHE       CD1           -13.9751685789       -0.8155852152        6.7915194494  PROA      191             0.0000000000
      2827       186  PHE       HD1           -14.9161250513       -1.0832619741        6.3356607229  PROA      191             0.0000000000
      2828       186  PHE       CE1           -12.8066273371       -1.4926664078        6.4179414482  PROA      191             0.0000000000
      2829       186  PHE       HE1           -12.8476041657       -2.2770289414        5.6764922363  PROA      191             0.0000000000
      2830       186  PHE       CZ            -11.5804403984       -1.1433387183        6.9965914807  PROA      191             0.0000000000
      2831       186  PHE       HZ            -10.6783675338       -1.6648539517        6.7070077507  PROA      191             0.0000000000
      2832       186  PHE       CD2           -12.6970269821        0.5483616942        8.3281954606  PROA      191             0.0000000000
      2833       186  PHE       HD2           -12.6519398411        1.3298864554        9.0716874428  PROA      191             0.0000000000
      2834       186  PHE       CE2           -11.5265175824       -0.1194889623        7.9506628077  PROA      191             0.0000000000
      2835       186  PHE       HE2           -10.5852545676        0.1518499712        8.4047932049  PROA      191             0.0000000000
      2836       186  PHE       C             -16.9180807351        2.6220714912        7.4043204070  PROA      191             0.0000000000
[truncated: 1,329,772 more chars]
