# Supplementary material for: Solvent Channels and Electric Fields Guide Proton Delivery to the Active Site of Heme Peroxidases
Source: Angew Chem Int Ed Engl. 2025 Sep 21;64(50):e202515743. doi: 10.1002/anie.202515743 (PMC12684355; doi:10.1002/anie.202515743)
Supplement: Supplementary file 7 — Supporting Information [file ANIE-64-e202515743-s009.zip › qmmm_si/README.txt]

Instructions for Performing QM/MM Calculations

1. Geometry Optimization  
   - Use the "minimize.inp" file located in the appropriate folders to carry out the geometry optimization.  
   - The required files for these calculations can be found in the "Charged_Arg38" or "Neutral_Arg38" folders. These include:  
     - Topology files  
     - Parameter files  
     - Starting geometries  
     - Q-Chem input keywords (e.g., level of theory, charge, multiplicity, etc.)  

2. Adjusting Multiplicity  
   - To modify the multiplicity for a calculation, edit the reference to "qchem_mx.inp" in the input file, where `x` denotes the desired multiplicity.  

3. Accessing Optimized Geometries 
   - The final optimized geometries are available in the compressed file "Tau_QMMM.zip".  
