# Supplementary material for: Solvent Channels and Electric Fields Guide Proton Delivery to the Active Site of Heme Peroxidases
Source: Angew Chem Int Ed Engl. 2025 Sep 21;64(50):e202515743. doi: 10.1002/anie.202515743 (PMC12684355; doi:10.1002/anie.202515743)
Supplement: Supplementary file 8 — Supporting Information [file ANIE-64-e202515743-s008.zip]

Archive with 18 entries (18 files):
- Tau2_6.gjf
- Tau2_6.log
- Tau3_2.gjf
- Tau3_2.log
- Tau3_4.gjf
- Tau3_4.log
- Tau3_6.gjf
- Tau3_6.log
- Tau1_2.gjf
- Tau1_2.log
- Tau1_4.gjf
- Tau1_4.log
- Tau1_6.gjf
- Tau1_6.log
- tau2_2.gjf
- tau2_2.log
- Tau2_4.gjf
- Tau2_4.log
