# Supplementary material for: Solvent Channels and Electric Fields Guide Proton Delivery to the Active Site of Heme Peroxidases
Source: Angew Chem Int Ed Engl. 2025 Sep 21;64(50):e202515743. doi: 10.1002/anie.202515743 (PMC12684355; doi:10.1002/anie.202515743)
Supplement: Supplementary file 8 — Supporting Information [file ANIE-64-e202515743-s008.zip › Tau2_6.log]

 Entering Gaussian System, Link 0=g16
 Initial command:
 /mnt/storage/software/apps/Gaussain-16/g16/l1.exe "/user/home/rs17282/scratch/Gau-22389.inp" -scrdir="/user/home/rs17282/scratch/"
 Entering Link 1 = /mnt/storage/software/apps/Gaussain-16/g16/l1.exe PID=     22390.
  
 Copyright (c) 1988,1990,1992,1993,1995,1998,2003,2009,2016,
            Gaussian, Inc.  All Rights Reserved.
  
 This is part of the Gaussian(R) 16 program.  It is based on
 the Gaussian(R) 09 system (copyright 2009, Gaussian, Inc.),
 the Gaussian(R) 03 system (copyright 2003, Gaussian, Inc.),
 the Gaussian(R) 98 system (copyright 1998, Gaussian, Inc.),
 the Gaussian(R) 94 system (copyright 1995, Gaussian, Inc.),
 the Gaussian 92(TM) system (copyright 1992, Gaussian, Inc.),
 the Gaussian 90(TM) system (copyright 1990, Gaussian, Inc.),
 the Gaussian 88(TM) system (copyright 1988, Gaussian, Inc.),
 the Gaussian 86(TM) system (copyright 1986, Carnegie Mellon
 University), and the Gaussian 82(TM) system (copyright 1983,
 Carnegie Mellon University). Gaussian is a federally registered
 trademark of Gaussian, Inc.
  
 This software contains proprietary and confidential information,
 including trade secrets, belonging to Gaussian, Inc.
  
 This software is provided under written license and may be
 used, copied, transmitted, or stored only in accord with that
 written license.
  
 The following legend is applicable only to US Government
 contracts under FAR:
  
                    RESTRICTED RIGHTS LEGEND
  
 Use, reproduction and disclosure by the US Government is
 subject to restrictions as set forth in subparagraphs (a)
 and (c) of the Commercial Computer Software - Restricted
 Rights clause in FAR 52.227-19.
  
 Gaussian, Inc.
 340 Quinnipiac St., Bldg. 40, Wallingford CT 06492
  
  
 ---------------------------------------------------------------
 Warning -- This program may not be used in any manner that
 competes with the business of Gaussian, Inc. or will provide
 assistance to any competitor of Gaussian, Inc.  The licensee
 of this program is prohibited from giving any competitor of
 Gaussian, Inc. access to this program.  By using this program,
 the user acknowledges that Gaussian, Inc. is engaged in the
 business of creating and licensing software in the field of
 computational chemistry and represents and warrants to the
 licensee that it is not a competitor of Gaussian, Inc. and that
 it will not use this program in any manner prohibited above.
 ---------------------------------------------------------------
  

 Cite this work as:
 Gaussian 16, Revision A.03,
 M. J. Frisch, G. W. Trucks, H. B. Schlegel, G. E. Scuseria, 
 M. A. Robb, J. R. Cheeseman, G. Scalmani, V. Barone, 
 G. A. Petersson, H. Nakatsuji, X. Li, M. Caricato, A. V. Marenich, 
 J. Bloino, B. G. Janesko, R. Gomperts, B. Mennucci, H. P. Hratchian, 
 J. V. Ortiz, A. F. Izmaylov, J. L. Sonnenberg, D. Williams-Young, 
 F. Ding, F. Lipparini, F. Egidi, J. Goings, B. Peng, A. Petrone, 
 T. Henderson, D. Ranasinghe, V. G. Zakrzewski, J. Gao, N. Rega, 
 G. Zheng, W. Liang, M. Hada, M. Ehara, K. Toyota, R. Fukuda, 
 J. Hasegawa, M. Ishida, T. Nakajima, Y. Honda, O. Kitao, H. Nakai, 
 T. Vreven, K. Throssell, J. A. Montgomery, Jr., J. E. Peralta, 
 F. Ogliaro, M. J. Bearpark, J. J. Heyd, E. N. Brothers, K. N. Kudin, 
 V. N. Staroverov, T. A. Keith, R. Kobayashi, J. Normand, 
 K. Raghavachari, A. P. Rendell, J. C. Burant, S. S. Iyengar, 
 J. Tomasi, M. Cossi, J. M. Millam, M. Klene, C. Adamo, R. Cammi, 
 J. W. Ochterski, R. L. Martin, K. Morokuma, O. Farkas, 
 J. B. Foresman, and D. J. Fox, Gaussian, Inc., Wallingford CT, 2016.
 
 ******************************************
 Gaussian 16:  ES64L-G16RevA.03 25-Dec-2016
                 6-Jul-2023 
 ******************************************
 %chk=tau2_m6
 %mem=10gb
 %nproc=28
 Will use up to   28 processors via shared memory.
 ----------------------------------------------------------------------
 # UB3LYP EmpiricalDispersion=GD3BJ Gen Pseudo=Read opt(maxcycle=1000,m
 odred) SCF(yqc,Maxcycle=1000)
 ----------------------------------------------------------------------
 1/6=1000,18=120,19=15,26=3,38=1/1,3;
 2/9=110,12=2,17=6,18=5,40=1/2;
 3/5=7,11=2,16=1,17=8,25=1,30=1,71=1,74=-5,116=2,124=41/1,2,3;
 4//1;
 5/5=2,7=1000,8=4,13=1,38=1/8,2,8;
 6/7=2,8=2,9=2,10=2,28=1/1;
 7//1,2,3,16;
 1/6=1000,18=20,19=15,26=3/3(2);
 2/9=110/2;
 99//99;
 2/9=110/2;
 3/5=7,6=1,11=2,16=1,17=8,25=1,30=1,71=1,74=-5,82=7,116=2,124=41/1,2,3;
 4/5=5,16=3,69=1/1;
 5/5=2,7=1000,8=4,13=1,38=1/8,2,8;
 7//1,2,3,16;
 1/6=1000,18=20,19=15,26=3/3(-5);
 2/9=110/2;
 6/7=2,8=2,9=2,10=2,19=2,28=1/1;
 99/9=1/99;
 ---
 fff
 ---
 Symbolic Z-matrix:
 Charge = -1 Multiplicity = 6
 H                     0.74776  -5.01091   0.359 
 C                     1.01263  -4.30292   1.02902 
 H                     1.05428  -4.66771   1.97008 
 C                     0.00253  -3.13585   1.04799 
 C                     0.20515  -2.25125   2.28361 
 C                    -0.76284  -1.06885   2.37763 
 N                    -0.27544  -0.13845   3.40684 
 C                    -0.86108   1.08981   3.62944 
 N                    -2.22098   1.17363   3.57945 
 N                    -0.08716   2.10553   3.94288 
 H                     2.00947  -3.93135   0.76464 
 H                     0.11165  -2.52981   0.14238 
 H                    -1.02049  -3.53594   1.04089 
 H                     0.1164   -2.85729   3.19597 
 H                     1.22577  -1.85524   2.26062 
 H                    -0.82532  -0.56726   1.40386 
 H                    -1.76892  -1.41911   2.62907 
 H                     0.72684  -0.02948   3.3145 
 H                    -2.56288   2.03238   3.14118 
 H                    -3.4826    0.29805   2.40619 
 H                    -0.66165   2.89154   4.24119 
 H                     4.69092  -6.76591   2.66879 
 C                     5.49273  -6.15285   2.62483 
 H                     5.59856  -5.62049   3.4765 
 C                     5.25036  -5.23045   1.39782 
 C                     5.79198  -3.83639   1.46172 
 C                     5.0406   -2.6934    1.30839 
 C                     7.16138  -3.3991    1.56625 
 C                     7.15211  -1.97149   1.46752 
 C                     8.39623  -4.05738   1.69743 
 N                     5.84322  -1.57615   1.33063 
 C                     8.32594  -1.21331   1.50113 
 C                     9.56619  -3.30506   1.73088 
 C                     9.53066  -1.89721   1.63491 
 H                     6.39834  -6.75618   2.49791 
 H                     5.6339   -5.72608   0.49649 
 H                     4.16787  -5.14543   1.2429 
 H                     3.97558  -2.58605   1.16258 
 H                     5.49013  -0.65821   1.06399 
 H                     8.43491  -5.14118   1.76768 
 H                     8.29332  -0.13308   1.39937 
 H                     10.52519  -3.80636   1.82985 
 H                     10.46098  -1.3369    1.6572 
 H                     4.58291  -4.534     4.83431 
 C                     4.64249  -4.00648   5.6933 
 H                     4.82527  -4.61115   6.4814 
 C                     3.38913  -3.13912   5.91671 
 C                     3.43324  -1.82619   5.19081 
 C                     4.3996   -1.1921    4.44224 
 N                     2.40661  -0.89726   5.28805 
 C                     2.78288   0.23045   4.61877 
 N                     3.98556   0.08214   4.09808 
 H                     5.52051  -3.35617   5.60823 
 H                     2.48991  -3.70103   5.62726 
 H                     3.2763   -2.93184   6.99033 
 H                     1.49182  -1.05149   5.68598 
 H                     5.3544   -1.57297   4.11434 
 H                     2.14946   1.10559   4.55368 
 H                     3.79355  -1.06195  -6.91094 
 C                     3.10215  -0.3456   -7.08276 
 H                     2.65266  -0.42882  -7.98326 
 C                     3.68807   1.06767  -6.91862 
 C                     3.94233   1.42318  -5.48808 
 C                     3.79573   0.71827  -4.32294 
 N                     4.35667   2.69235  -5.0896 
 C                     4.44306   2.72237  -3.73725 
 N                     4.10675   1.53954  -3.25672 
 H                     2.30902  -0.48247  -6.33731 
 H                     4.61372   1.16142  -7.5041 
 H                     2.98619   1.79932  -7.34236 
 H                     4.55162   3.46861  -5.7025 
 H                     3.48828  -0.30111  -4.16237 
 H                     4.7403    3.57383  -3.14602 
 H                    -5.81102   6.59641   4.0705 
 C                    -5.08148   6.03241   4.48242 
 H                    -4.20961   6.54258   4.50209 
 C                    -4.95998   4.68432   3.7524 
 C                    -6.30875   3.95569   3.65557 
 C                    -6.22222   2.64451   2.87223 
 N                    -7.56683   2.12584   2.5957 
 C                    -7.81125   0.95237   1.97841 
 N                    -6.87106   0.02315   1.87856 
 N                    -9.06007   0.67755   1.54456 
 H                    -5.37481   5.85815   5.52718 
 H                    -4.55759   4.82543   2.7439 
 H                    -4.23456   4.03993   4.26343 
 H                    -6.70867   3.76299   4.65994 
 H                    -7.03016   4.61999   3.15802 
 H                    -5.66232   2.78979   1.94466 
 H                    -5.67091   1.90382   3.4611 
 H                    -8.32928   2.78597   2.60878 
 H                    -6.98584  -0.64471   1.1017 
 H                    -5.88428   0.22317   2.08411 
 H                    -9.57688   1.41837   1.0921 
 H                    -9.1975   -0.24145   1.09753 
 C                    -0.55068   4.16777  -0.51849 
 C                     9.26118   3.18227  -1.05802 
 C                     6.08346  -4.08518  -2.19911 
 C                    -1.13237  -0.68816  -2.59803 
 N                     2.84638   2.60917  -0.94999 
 C                    -1.25018   3.40347   0.62194 
 C                     10.08374   2.51983  -1.89199 
 C                     7.00837  -4.96254  -1.77797 
 C                    -1.9868   -0.81213  -1.32812 
 N                     5.65824   2.2758   -1.02633 
 C                    -2.78035   3.29232   0.50135 
 C                    -3.47853  -0.70248  -1.57345 
 N                     2.47405  -0.11664  -1.71468 
 C                     0.6985    1.59494  -1.58862 
 C                     4.47392   4.30778  -0.2622 
 C                     7.43665   0.6528   -1.52636 
 C                     3.61933  -2.27921  -2.01517 
 C                     1.98809   6.00592   0.41224 
 C                     7.3208    5.47975  -0.04764 
 C                     8.63451  -2.14816  -1.9633 
 C                     0.78832  -3.30787  -2.73014 
 C                     1.46977   2.61915  -1.09196 
 C                     5.64088   3.58261  -0.57526 
 C                     6.65272  -0.46019  -1.71579 
 C                     2.47327  -1.46761  -2.00045 
 O                    -3.38175   2.79622   1.51338 
 O                    -4.17106  -1.3096   -0.59384 
 C                     0.92121   3.87746  -0.59976 
 C                     6.96046   4.09823  -0.50078 
 C                     7.18385  -1.80245  -1.88914 
 C                     1.15881  -1.90485  -2.35769 
 O                    -3.32906   3.64866  -0.56858 
 O                    -3.99176  -0.11351  -2.5034 
 C                     1.98898   4.63479  -0.18974 
 C                     7.81764   3.08036  -0.94205 
 C                     6.1038   -2.6454   -1.99323 
 C                     0.33978  -0.78067  -2.315 
 C                     3.19287   3.84989  -0.44362 
 C                     6.97763   1.94731  -1.23035 
 C                     4.90822  -1.80857  -1.91222 
 C                     1.16829   0.30807  -1.89743 
 N                     5.27081  -0.49167  -1.74089 
 Fe                    4.0798    1.07011  -1.35671 
 H                    -1.0479    3.8968   -1.4548 
 H                    -0.7199    5.24221  -0.39377 
 H                     9.71997   3.9139   -0.39151 
 H                     5.22791  -4.47143  -2.75291 
 H                    -1.42895  -1.47825  -3.29596 
 H                    -1.37752   0.25544  -3.09491 
 H                    -1.01016   3.83798   1.59883 
 H                     11.15603   2.68721  -1.86296 
 H                     9.71842   1.81575  -2.63158 
 H                     6.91637  -6.0197   -2.00937 
 H                     7.84738  -4.66306  -1.16057 
 H                    -1.71896  -0.01599  -0.62017 
 H                    -1.78676  -1.75465  -0.8142 
 H                    -0.36387   1.77501  -1.69919 
 H                     4.6038    5.30797   0.13322 
 H                     3.47332  -3.34226  -2.16042 
 H                     2.58519   6.70616  -0.1844 
 H                     2.41914   5.99889   1.42081 
 H                     0.97377   6.40701   0.4829 
 H                     6.75685   6.24897  -0.59071 
 H                     8.38253   5.68658  -0.20563 
 H                     7.11003   5.62516   1.01981 
 H                     9.04989  -2.34197  -0.96832 
 H                     9.21531  -1.33477  -2.40901 
 H                     8.78162  -3.04892  -2.56681 
 H                    -0.27363  -3.38301  -2.97864 
 H                     1.35829  -3.66596  -3.59695 
 C                    -7.29979  -3.02946  -2.15663 
 O                    -6.26414  -3.20516  -2.75682 
 C                    -7.57473  -2.13245  -1.01206 
 O                    -6.70856  -1.36824  -0.46652 
 C                    -8.92417  -2.34999  -0.58839 
 O                    -9.54321  -1.84825   0.37093 
 C                    -9.53421  -3.32937  -1.57117 
 O                    -8.44706  -3.74003  -2.44072 
 C                    -10.66306  -2.69624  -2.4031 
 O                    -10.31571  -1.43761  -2.92424 
 C                    -10.9869  -3.57649  -3.62226 
 O                    -10.94994  -4.97096  -3.34771 
 H                    -5.82526  -1.3437   -0.63734 
 H                    -10.33248  -0.75467  -2.21624 
 H                    -10.01197  -5.19898  -3.28068 
 H                    -9.91237  -4.22445  -1.06726 
 H                    -11.53134  -2.63809  -1.7269 
 H                    -11.99346  -3.34587  -3.98373 
 H                    -10.27332  -3.2968   -4.40683 
 O                     4.19716   0.57239   0.53582 
 H                     3.28383   0.28426   0.83328 
 H                     4.43907   1.33843   1.16492 
 O                    -4.11191   0.22      1.76754 
 H                    -3.89577   1.14622   1.4942 
 H                    -4.10448  -0.83929   0.17061 
 O                     1.73815   0.28617   1.27609 
 H                     1.75634   1.23209   1.5876 
 H                     1.31143   0.30382   0.40529 
 O                     4.629     2.24035   2.43451 
 H                     4.58135   1.512     3.10214 
 H                     3.73478   2.63665   2.47255 
 O                     1.89194   2.71681   2.32495 
 H                     0.59478   2.35793   3.41255 
 H                     1.58855   3.34611   1.65152 
 H                     0.98133  -4.01035  -1.9105 
 H                    -0.86727   2.37643   0.66637 
 H                     8.50704   0.50532  -1.51141 
 H                    -3.81953  -4.75309  -1.10834 
 C                    -3.83276  -4.67226  -0.1117 
 H                    -3.3404   -5.4333    0.31068 
 C                    -5.27287  -4.54306   0.39436 
 C                    -5.43413  -4.40497   1.91773 
 C                    -4.64634  -3.21528   2.48289 
 C                    -6.92081  -4.27231   2.27698 
 H                    -3.28428  -3.75343   0.1246 
 H                    -5.71831  -3.66613  -0.07859 
 H                    -5.86103  -5.4079    0.05729 
 H                    -5.04733  -5.32292   2.38856 
 H                    -4.80699  -3.11434   3.56212 
 H                    -3.56992  -3.31772   2.3142 
 H                    -4.96662  -2.28213   2.01206 
 H                    -7.50222  -5.11499   1.8856 
 H                    -7.06954  -4.2351    3.36209 
 H                    -7.34332  -3.35402   1.85397 
 H                    -5.31365   5.95077  -0.89777 
 C                    -6.20176   6.26676  -0.56398 
 H                    -6.06757   7.04968   0.04351 
 C                    -6.83612   5.1458    0.28269 
 C                    -7.02682   3.83306  -0.39967 
 N                    -5.99007   3.01565  -0.80941 
 C                    -8.17391   3.14279  -0.71055 
 C                    -6.53512   1.88679  -1.33669 
 N                    -7.86111   1.93096  -1.29219 
 H                    -6.83739   6.54326  -1.41016 
 H                    -6.19444   5.00238   1.15876 
 H                    -7.81205   5.47125   0.6624 
 H                    -4.96709   3.22784  -0.71136 
 H                    -9.20122   3.44687  -0.55603 
 H                    -5.94113   1.079    -1.74325 
 O                    -10.2655   0.76719  -1.29404 
 H                    -10.69682   1.32111  -1.95759 
 H                    -9.29594   1.0174   -1.38106 
 
 Add virtual bond connecting atoms O194       and H187       Dist= 2.96D+00.
 Add virtual bond connecting atoms O191       and H186       Dist= 3.04D+00.
 Add virtual bond connecting atoms H178       and O122       Dist= 3.13D+00.
 Add virtual bond connecting atoms O197       and H192       Dist= 3.14D+00.
 Add virtual bond connecting atoms H232       and O127       Dist= 3.21D+00.
 Add virtual bond connecting atoms O235       and H179       Dist= 3.37D+00.
 Add virtual bond connecting atoms H237       and N228       Dist= 3.22D+00.
 Add virtual bond connecting atoms H189       and O121       Dist= 3.27D+00.
 Add virtual bond connecting atoms H198       and O197       Dist= 3.27D+00.
 Add virtual bond connecting atoms O169       and H92        Dist= 3.31D+00.
 Add virtual bond connecting atoms O171       and H95        Dist= 3.40D+00.
 Add virtual bond connecting atoms O188       and H93        Dist= 3.40D+00.
 Add virtual bond connecting atoms H195       and N52        Dist= 3.48D+00.
 Add virtual bond connecting atoms H44        and H24        Dist= 3.81D+00.
 Add virtual bond connecting atoms O185       and H39        Dist= 3.52D+00.
 Add virtual bond connecting atoms H210       and H13        Dist= 4.63D+00.
 Add virtual bond connecting atoms H211       and O169       Dist= 4.78D+00.
 Add virtual bond connecting atoms H211       and H178       Dist= 4.52D+00.
 Add virtual bond connecting atoms H216       and H190       Dist= 4.71D+00.
 The following ModRedundant input section has been read:
 X       1 F                                                                   
 X       2 F                                                                   
 X       3 F                                                                   
 X      22 F                                                                   
 X      23 F                                                                   
 X      24 F                                                                   
 X      44 F                                                                   
 X      45 F                                                                   
 X      46 F                                                                   
 X      59 F                                                                   
 X      60 F                                                                   
 X      61 F                                                                   
 X      74 F                                                                   
 X      75 F                                                                   
 X      76 F                                                                   
 X     203 F                                                                   
 X     204 F                                                                   
 X     205 F                                                                   
 X     220 F                                                                   
 X     221 F                                                                   
 X     222 F                                                                   
 

 GradGradGradGradGradGradGradGradGradGradGradGradGradGradGradGradGradGrad
 Berny optimization.
 Initialization pass.
                           ----------------------------
                           !    Initial Parameters    !
                           ! (Angstroms and Degrees)  !
 --------------------------                            --------------------------
 ! Name  Definition              Value          Derivative Info.                !
 --------------------------------------------------------------------------------
 ! X1    R(1,-1)                 0.7478         Frozen                          !
 ! Y1    R(1,-2)                -5.0109         Frozen                          !
 ! Z1    R(1,-3)                 0.359          Frozen                          !
 ! X2    R(2,-1)                 1.0126         Frozen                          !
 ! Y2    R(2,-2)                -4.3029         Frozen                          !
 ! Z2    R(2,-3)                 1.029          Frozen                          !
 ! X3    R(3,-1)                 1.0543         Frozen                          !
 ! Y3    R(3,-2)                -4.6677         Frozen                          !
 ! Z3    R(3,-3)                 1.9701         Frozen                          !
 ! X22   R(22,-1)                4.6909         Frozen                          !
 ! Y22   R(22,-2)               -6.7659         Frozen                          !
 ! Z22   R(22,-3)                2.6688         Frozen                          !
 ! X23   R(23,-1)                5.4927         Frozen                          !
 ! Y23   R(23,-2)               -6.1528         Frozen                          !
 ! Z23   R(23,-3)                2.6248         Frozen                          !
 ! X24   R(24,-1)                5.5986         Frozen                          !
 ! Y24   R(24,-2)               -5.6205         Frozen                          !
 ! Z24   R(24,-3)                3.4765         Frozen                          !
 ! X44   R(44,-1)                4.5829         Frozen                          !
 ! Y44   R(44,-2)               -4.534          Frozen                          !
 ! Z44   R(44,-3)                4.8343         Frozen                          !
 ! X45   R(45,-1)                4.6425         Frozen                          !
 ! Y45   R(45,-2)               -4.0065         Frozen                          !
 ! Z45   R(45,-3)                5.6933         Frozen                          !
 ! X46   R(46,-1)                4.8253         Frozen                          !
 ! Y46   R(46,-2)               -4.6112         Frozen                          !
 ! Z46   R(46,-3)                6.4814         Frozen                          !
 ! X59   R(59,-1)                3.7936         Frozen                          !
 ! Y59   R(59,-2)               -1.0619         Frozen                          !
 ! Z59   R(59,-3)               -6.9109         Frozen                          !
 ! X60   R(60,-1)                3.1022         Frozen                          !
 ! Y60   R(60,-2)               -0.3456         Frozen                          !
 ! Z60   R(60,-3)               -7.0828         Frozen                          !
 ! X61   R(61,-1)                2.6527         Frozen                          !
 ! Y61   R(61,-2)               -0.4288         Frozen                          !
 ! Z61   R(61,-3)               -7.9833         Frozen                          !
 ! X74   R(74,-1)               -5.811          Frozen                          !
 ! Y74   R(74,-2)                6.5964         Frozen                          !
 ! Z74   R(74,-3)                4.0705         Frozen                          !
 ! X75   R(75,-1)               -5.0815         Frozen                          !
 ! Y75   R(75,-2)                6.0324         Frozen                          !
 ! Z75   R(75,-3)                4.4824         Frozen                          !
 ! X76   R(76,-1)               -4.2096         Frozen                          !
 ! Y76   R(76,-2)                6.5426         Frozen                          !
 ! Z76   R(76,-3)                4.5021         Frozen                          !
 ! X203  R(203,-1)              -3.8195         Frozen                          !
 ! Y203  R(203,-2)              -4.7531         Frozen                          !
 ! Z203  R(203,-3)              -1.1083         Frozen                          !
 ! X204  R(204,-1)              -3.8328         Frozen                          !
 ! Y204  R(204,-2)              -4.6723         Frozen                          !
 ! Z204  R(204,-3)              -0.1117         Frozen                          !
 ! X205  R(205,-1)              -3.3404         Frozen                          !
 ! Y205  R(205,-2)              -5.4333         Frozen                          !
 ! Z205  R(205,-3)               0.3107         Frozen                          !
 ! X220  R(220,-1)              -5.3137         Frozen                          !
 ! Y220  R(220,-2)               5.9508         Frozen                          !
 ! Z220  R(220,-3)              -0.8978         Frozen                          !
 ! X221  R(221,-1)              -6.2018         Frozen                          !
 ! Y221  R(221,-2)               6.2668         Frozen                          !
 ! Z221  R(221,-3)              -0.564          Frozen                          !
 ! X222  R(222,-1)              -6.0676         Frozen                          !
 ! Y222  R(222,-2)               7.0497         Frozen                          !
 ! Z222  R(222,-3)               0.0435         Frozen                          !
 ! R1    R(1,2)                  1.0101         estimate D2E/DX2                !
 ! R2    R(2,3)                  1.0101         estimate D2E/DX2                !
 ! R3    R(2,4)                  1.5436         estimate D2E/DX2                !
 ! R4    R(2,11)                 1.0962         estimate D2E/DX2                !
 ! R5    R(4,5)                  1.5331         estimate D2E/DX2                !
 ! R6    R(4,12)                 1.0951         estimate D2E/DX2                !
 ! R7    R(4,13)                 1.0985         estimate D2E/DX2                !
 ! R8    R(5,6)                  1.531          estimate D2E/DX2                !
 ! R9    R(5,14)                 1.0989         estimate D2E/DX2                !
 ! R10   R(5,15)                 1.095          estimate D2E/DX2                !
 ! R11   R(6,7)                  1.4705         estimate D2E/DX2                !
 ! R12   R(6,16)                 1.0971         estimate D2E/DX2                !
 ! R13   R(6,17)                 1.0946         estimate D2E/DX2                !
 ! R14   R(7,8)                  1.3788         estimate D2E/DX2                !
 ! R15   R(7,18)                 1.0124         estimate D2E/DX2                !
 ! R16   R(8,9)                  1.3634         estimate D2E/DX2                !
 ! R17   R(8,10)                 1.3149         estimate D2E/DX2                !
 ! R18   R(9,19)                 1.023          estimate D2E/DX2                !
 ! R19   R(10,21)                1.0182         estimate D2E/DX2                !
 ! R20   R(10,198)               0.9            estimate D2E/DX2                !
 ! R21   R(13,210)               2.4519         estimate D2E/DX2                !
 ! R22   R(20,188)               0.9            estimate D2E/DX2                !
 ! R23   R(22,23)                1.0103         estimate D2E/DX2                !
 ! R24   R(23,24)                1.0099         estimate D2E/DX2                !
 ! R25   R(23,25)                1.5541         estimate D2E/DX2                !
 ! R26   R(23,35)                1.0956         estimate D2E/DX2                !
 ! R27   R(24,44)                2.0139         estimate D2E/DX2                !
 ! R28   R(25,26)                1.4969         estimate D2E/DX2                !
 ! R29   R(25,36)                1.0978         estimate D2E/DX2                !
 ! R30   R(25,37)                1.0968         estimate D2E/DX2                !
 ! R31   R(26,27)                1.3764         estimate D2E/DX2                !
 ! R32   R(26,28)                1.4413         estimate D2E/DX2                !
 ! R33   R(27,31)                1.3758         estimate D2E/DX2                !
 ! R34   R(27,38)                1.0803         estimate D2E/DX2                !
 ! R35   R(28,29)                1.431          estimate D2E/DX2                !
 ! R36   R(28,30)                1.4055         estimate D2E/DX2                !
 ! R37   R(29,31)                1.3741         estimate D2E/DX2                !
 ! R38   R(29,32)                1.3978         estimate D2E/DX2                !
 ! R39   R(30,33)                1.3914         estimate D2E/DX2                !
 ! R40   R(30,40)                1.0868         estimate D2E/DX2                !
 ! R41   R(31,39)                1.019          estimate D2E/DX2                !
 ! R42   R(32,34)                1.3918         estimate D2E/DX2                !
 ! R43   R(32,41)                1.0855         estimate D2E/DX2                !
 ! R44   R(33,34)                1.4116         estimate D2E/DX2                !
 ! R45   R(33,42)                1.0866         estimate D2E/DX2                !
 ! R46   R(34,43)                1.0863         estimate D2E/DX2                !
 ! R47   R(39,185)               1.8615         estimate D2E/DX2                !
 ! R48   R(44,45)                1.0098         estimate D2E/DX2                !
 ! R49   R(45,46)                1.01           estimate D2E/DX2                !
 ! R50   R(45,47)                1.5405         estimate D2E/DX2                !
 ! R51   R(45,53)                1.0959         estimate D2E/DX2                !
 ! R52   R(47,48)                1.5009         estimate D2E/DX2                !
 ! R53   R(47,54)                1.0991         estimate D2E/DX2                !
 ! R54   R(47,55)                1.0993         estimate D2E/DX2                !
 ! R55   R(48,49)                1.3771         estimate D2E/DX2                !
 ! R56   R(48,50)                1.3879         estimate D2E/DX2                !
 ! R57   R(49,52)                1.3833         estimate D2E/DX2                !
 ! R58   R(49,57)                1.079          estimate D2E/DX2                !
 ! R59   R(50,51)                1.3643         estimate D2E/DX2                !
 ! R60   R(50,56)                1.0094         estimate D2E/DX2                !
 ! R61   R(51,52)                1.3189         estimate D2E/DX2                !
 ! R62   R(51,58)                1.0823         estimate D2E/DX2                !
 ! R63   R(52,195)               1.8416         estimate D2E/DX2                !
 ! R64   R(59,60)                1.0103         estimate D2E/DX2                !
 ! R65   R(60,61)                1.0099         estimate D2E/DX2                !
 ! R66   R(60,62)                1.5387         estimate D2E/DX2                !
 ! R67   R(60,68)                1.097          estimate D2E/DX2                !
 ! R68   R(62,63)                1.4958         estimate D2E/DX2                !
 ! R69   R(62,69)                1.0993         estimate D2E/DX2                !
 ! R70   R(62,70)                1.0989         estimate D2E/DX2                !
 ! R71   R(63,64)                1.3697         estimate D2E/DX2                !
 ! R72   R(63,65)                1.3933         estimate D2E/DX2                !
 ! R73   R(64,67)                1.3813         estimate D2E/DX2                !
 ! R74   R(64,72)                1.0768         estimate D2E/DX2                !
 ! R75   R(65,66)                1.3554         estimate D2E/DX2                !
 ! R76   R(65,71)                1.0081         estimate D2E/DX2                !
 ! R77   R(66,67)                1.3203         estimate D2E/DX2                !
 ! R78   R(66,73)                1.0784         estimate D2E/DX2                !
 ! R79   R(67,138)               1.9573         estimate D2E/DX2                !
 ! R80   R(74,75)                1.01           estimate D2E/DX2                !
 ! R81   R(75,76)                1.0103         estimate D2E/DX2                !
 ! R82   R(75,77)                1.5379         estimate D2E/DX2                !
 ! R83   R(75,84)                1.0991         estimate D2E/DX2                !
 ! R84   R(77,78)                1.5361         estimate D2E/DX2                !
 ! R85   R(77,85)                1.0949         estimate D2E/DX2                !
 ! R86   R(77,86)                1.0966         estimate D2E/DX2                !
 ! R87   R(78,79)                1.5298         estimate D2E/DX2                !
 ! R88   R(78,87)                1.0981         estimate D2E/DX2                !
 ! R89   R(78,88)                1.0997         estimate D2E/DX2                !
 ! R90   R(79,80)                1.4675         estimate D2E/DX2                !
 ! R91   R(79,89)                1.0932         estimate D2E/DX2                !
 ! R92   R(79,90)                1.0951         estimate D2E/DX2                !
 ! R93   R(80,81)                1.3483         estimate D2E/DX2                !
 ! R94   R(80,91)                1.0086         estimate D2E/DX2                !
 ! R95   R(81,82)                1.3257         estimate D2E/DX2                !
 ! R96   R(81,83)                1.3503         estimate D2E/DX2                !
 ! R97   R(82,92)                1.0309         estimate D2E/DX2                !
 ! R98   R(82,93)                1.0276         estimate D2E/DX2                !
 ! R99   R(83,94)                1.0103         estimate D2E/DX2                !
 ! R100  R(83,95)                1.0312         estimate D2E/DX2                !
 ! R101  R(92,169)               1.7492         estimate D2E/DX2                !
 ! R102  R(93,188)               1.8004         estimate D2E/DX2                !
 ! R103  R(95,171)               1.797          estimate D2E/DX2                !
 ! R104  R(96,101)               1.5408         estimate D2E/DX2                !
 ! R105  R(96,123)               1.5024         estimate D2E/DX2                !
 ! R106  R(96,139)               1.0942         estimate D2E/DX2                !
 ! R107  R(96,140)               1.0948         estimate D2E/DX2                !
 ! R108  R(97,102)               1.3457         estimate D2E/DX2                !
 ! R109  R(97,130)               1.4518         estimate D2E/DX2                !
 ! R110  R(97,141)               1.0909         estimate D2E/DX2                !
 ! R111  R(98,103)               1.3426         estimate D2E/DX2                !
 ! R112  R(98,131)               1.4546         estimate D2E/DX2                !
 ! R113  R(98,142)               1.0899         estimate D2E/DX2                !
 ! R114  R(99,104)               1.5356         estimate D2E/DX2                !
 ! R115  R(99,132)               1.502          estimate D2E/DX2                !
 ! R116  R(99,143)               1.0951         estimate D2E/DX2                !
 ! R117  R(99,144)               1.0942         estimate D2E/DX2                !
 ! R118  R(100,117)              1.3839         estimate D2E/DX2                !
 ! R119  R(100,133)              1.3841         estimate D2E/DX2                !
 ! R120  R(100,138)              2.0138         estimate D2E/DX2                !
 ! R121  R(101,106)              1.5389         estimate D2E/DX2                !
 ! R122  R(101,145)              1.0958         estimate D2E/DX2                !
 ! R123  R(101,201)              1.097          estimate D2E/DX2                !
 ! R124  R(102,146)              1.0857         estimate D2E/DX2                !
 ! R125  R(102,147)              1.0845         estimate D2E/DX2                !
 ! R126  R(103,148)              1.0861         estimate D2E/DX2                !
 ! R127  R(103,149)              1.0839         estimate D2E/DX2                !
 ! R128  R(104,107)              1.5157         estimate D2E/DX2                !
 ! R129  R(104,150)              1.0985         estimate D2E/DX2                !
 ! R130  R(104,151)              1.092          estimate D2E/DX2                !
 ! R131  R(105,118)              1.3826         estimate D2E/DX2                !
 ! R132  R(105,134)              1.3749         estimate D2E/DX2                !
 ! R133  R(105,138)              2.0135         estimate D2E/DX2                !
 ! R134  R(106,121)              1.2775         estimate D2E/DX2                !
 ! R135  R(106,127)              1.2541         estimate D2E/DX2                !
 ! R136  R(107,122)              1.3446         estimate D2E/DX2                !
 ! R137  R(107,128)              1.2145         estimate D2E/DX2                !
 ! R138  R(108,120)              1.3809         estimate D2E/DX2                !
 ! R139  R(108,136)              1.3852         estimate D2E/DX2                !
 ! R140  R(108,138)              2.0285         estimate D2E/DX2                !
 ! R141  R(109,117)              1.375          estimate D2E/DX2                !
 ! R142  R(109,136)              1.4043         estimate D2E/DX2                !
 ! R143  R(109,152)              1.0832         estimate D2E/DX2                !
 ! R144  R(110,118)              1.4092         estimate D2E/DX2                !
 ! R145  R(110,133)              1.3725         estimate D2E/DX2                !
 ! R146  R(110,153)              1.0833         estimate D2E/DX2                !
 ! R147  R(111,119)              1.3745         estimate D2E/DX2                !
 ! R148  R(111,134)              1.405          estimate D2E/DX2                !
 ! R149  R(111,202)              1.0806         estimate D2E/DX2                !
 ! R150  R(112,120)              1.4044         estimate D2E/DX2                !
 ! R151  R(112,135)              1.376          estimate D2E/DX2                !
 ! R152  R(112,154)              1.0828         estimate D2E/DX2                !
 ! R153  R(113,129)              1.4975         estimate D2E/DX2                !
 ! R154  R(113,155)              1.0967         estimate D2E/DX2                !
 ! R155  R(113,156)              1.0968         estimate D2E/DX2                !
 ! R156  R(113,157)              1.093          estimate D2E/DX2                !
 ! R157  R(114,124)              1.4979         estimate D2E/DX2                !
 ! R158  R(114,158)              1.0976         estimate D2E/DX2                !
 ! R159  R(114,159)              1.0932         estimate D2E/DX2                !
 ! R160  R(114,160)              1.0977         estimate D2E/DX2                !
 ! R161  R(115,125)              1.4931         estimate D2E/DX2                !
 ! R162  R(115,161)              1.0955         estimate D2E/DX2                !
 ! R163  R(115,162)              1.0943         estimate D2E/DX2                !
 ! R164  R(115,163)              1.0942         estimate D2E/DX2                !
 ! R165  R(116,126)              1.4981         estimate D2E/DX2                !
 ! R166  R(116,164)              1.0932         estimate D2E/DX2                !
 ! R167  R(116,165)              1.0975         estimate D2E/DX2                !
 ! R168  R(116,200)              1.0966         estimate D2E/DX2                !
 ! R169  R(117,123)              1.4583         estimate D2E/DX2                !
 ! R170  R(118,124)              1.4187         estimate D2E/DX2                !
 ! R171  R(119,125)              1.4539         estimate D2E/DX2                !
 ! R172  R(119,137)              1.3825         estimate D2E/DX2                !
 ! R173  R(120,126)              1.4306         estimate D2E/DX2                !
 ! R174  R(121,189)              1.7283         estimate D2E/DX2                !
 ! R175  R(122,178)              1.6551         estimate D2E/DX2                !
 ! R176  R(122,190)              0.9            estimate D2E/DX2                !
 ! R177  R(123,129)              1.3718         estimate D2E/DX2                !
 ! R178  R(124,130)              1.402          estimate D2E/DX2                !
 ! R179  R(125,131)              1.374          estimate D2E/DX2                !
 ! R180  R(126,132)              1.3916         estimate D2E/DX2                !
 ! R181  R(127,232)              1.6972         estimate D2E/DX2                !
 ! R182  R(129,133)              1.4594         estimate D2E/DX2                !
 ! R183  R(130,134)              1.4396         estimate D2E/DX2                !
 ! R184  R(131,135)              1.4616         estimate D2E/DX2                !
 ! R185  R(132,136)              1.4304         estimate D2E/DX2                !
 ! R186  R(135,137)              1.3766         estimate D2E/DX2                !
 ! R187  R(137,138)              2.0013         estimate D2E/DX2                !
 ! R188  R(138,185)              1.9604         estimate D2E/DX2                !
 ! R189  R(166,167)              1.2098         estimate D2E/DX2                !
 ! R190  R(166,168)              1.48           estimate D2E/DX2                !
 ! R191  R(166,173)              1.3791         estimate D2E/DX2                !
 ! R192  R(168,169)              1.2775         estimate D2E/DX2                !
 ! R193  R(168,170)              1.431          estimate D2E/DX2                !
 ! R194  R(169,178)              0.9            estimate D2E/DX2                !
 ! R195  R(169,211)              2.5321         estimate D2E/DX2                !
 ! R196  R(170,171)              1.2471         estimate D2E/DX2                !
 ! R197  R(170,172)              1.5156         estimate D2E/DX2                !
 ! R198  R(172,173)              1.4514         estimate D2E/DX2                !
 ! R199  R(172,174)              1.5386         estimate D2E/DX2                !
 ! R200  R(172,181)              1.0946         estimate D2E/DX2                !
 ! R201  R(174,175)              1.4058         estimate D2E/DX2                !
 ! R202  R(174,176)              1.5382         estimate D2E/DX2                !
 ! R203  R(174,182)              1.1021         estimate D2E/DX2                !
 ! R204  R(175,179)              0.9838         estimate D2E/DX2                !
 ! R205  R(176,177)              1.4217         estimate D2E/DX2                !
 ! R206  R(176,183)              1.0941         estimate D2E/DX2                !
 ! R207  R(176,184)              1.0968         estimate D2E/DX2                !
 ! R208  R(177,180)              0.9676         estimate D2E/DX2                !
 ! R209  R(178,211)              2.3911         estimate D2E/DX2                !
 ! R210  R(179,235)              1.7807         estimate D2E/DX2                !
 ! R211  R(185,186)              1.0028         estimate D2E/DX2                !
 ! R212  R(185,187)              1.0203         estimate D2E/DX2                !
 ! R213  R(186,191)              1.6079         estimate D2E/DX2                !
 ! R214  R(187,194)              1.5689         estimate D2E/DX2                !
 ! R215  R(188,189)              0.9896         estimate D2E/DX2                !
 ! R216  R(190,216)              2.4932         estimate D2E/DX2                !
 ! R217  R(191,192)              0.9961         estimate D2E/DX2                !
 ! R218  R(191,193)              0.9699         estimate D2E/DX2                !
 ! R219  R(192,197)              1.6633         estimate D2E/DX2                !
 ! R220  R(194,195)              0.9892         estimate D2E/DX2                !
 ! R221  R(194,196)              0.9788         estimate D2E/DX2                !
 ! R222  R(197,198)              1.7304         estimate D2E/DX2                !
 ! R223  R(197,199)              0.9703         estimate D2E/DX2                !
 ! R224  R(203,204)              1.0            estimate D2E/DX2                !
 ! R225  R(204,205)              1.0            estimate D2E/DX2                !
 ! R226  R(204,206)              1.5319         estimate D2E/DX2                !
 ! R227  R(204,210)              1.0959         estimate D2E/DX2                !
 ! R228  R(206,207)              1.5381         estimate D2E/DX2                !
 ! R229  R(206,211)              1.0914         estimate D2E/DX2                !
 ! R230  R(206,212)              1.0989         estimate D2E/DX2                !
 ! R231  R(207,208)              1.5347         estimate D2E/DX2                !
 ! R232  R(207,209)              1.5352         estimate D2E/DX2                !
 ! R233  R(207,213)              1.1018         estimate D2E/DX2                !
 ! R234  R(208,214)              1.0958         estimate D2E/DX2                !
 ! R235  R(208,215)              1.0944         estimate D2E/DX2                !
 ! R236  R(208,216)              1.0932         estimate D2E/DX2                !
 ! R237  R(209,217)              1.0961         estimate D2E/DX2                !
 ! R238  R(209,218)              1.0959         estimate D2E/DX2                !
 ! R239  R(209,219)              1.0958         estimate D2E/DX2                !
 ! R240  R(220,221)              1.0            estimate D2E/DX2                !
 ! R241  R(221,222)              1.0            estimate D2E/DX2                !
 ! R242  R(221,223)              1.5414         estimate D2E/DX2                !
 ! R243  R(221,229)              1.0938         estimate D2E/DX2                !
 ! R244  R(223,224)              1.4917         estimate D2E/DX2                !
 ! R245  R(223,230)              1.0954         estimate D2E/DX2                !
 ! R246  R(223,231)              1.0966         estimate D2E/DX2                !
 ! R247  R(224,225)              1.3824         estimate D2E/DX2                !
 ! R248  R(224,226)              1.3744         estimate D2E/DX2                !
 ! R249  R(225,227)              1.3599         estimate D2E/DX2                !
 ! R250  R(225,232)              1.0494         estimate D2E/DX2                !
 ! R251  R(226,228)              1.3801         estimate D2E/DX2                !
 ! R252  R(226,233)              1.0825         estimate D2E/DX2                !
 ! R253  R(227,228)              1.3275         estimate D2E/DX2                !
 ! R254  R(227,234)              1.082          estimate D2E/DX2                !
 ! R255  R(228,237)              1.7033         estimate D2E/DX2                !
 ! R256  R(235,236)              0.966          estimate D2E/DX2                !
 ! R257  R(235,237)              1.0051         estimate D2E/DX2                !
 ! A1    A(1,2,3)              112.0642         estimate D2E/DX2                !
 ! A2    A(1,2,4)              111.4991         estimate D2E/DX2                !
 ! A3    A(1,2,11)             108.4245         estimate D2E/DX2                !
 ! A4    A(3,2,4)              106.7721         estimate D2E/DX2                !
 ! A5    A(3,2,11)             108.0353         estimate D2E/DX2                !
 ! A6    A(4,2,11)             109.9833         estimate D2E/DX2                !
 ! A7    A(2,4,5)              111.0801         estimate D2E/DX2                !
 ! A8    A(2,4,12)             110.0622         estimate D2E/DX2                !
 ! A9    A(2,4,13)             109.5099         estimate D2E/DX2                !
 ! A10   A(5,4,12)             109.5121         estimate D2E/DX2                !
 ! A11   A(5,4,13)             109.7819         estimate D2E/DX2                !
 ! A12   A(12,4,13)            106.7989         estimate D2E/DX2                !
 ! A13   A(4,5,6)              114.3032         estimate D2E/DX2                !
 ! A14   A(4,5,14)             109.8934         estimate D2E/DX2                !
 ! A15   A(4,5,15)             108.3572         estimate D2E/DX2                !
 ! A16   A(6,5,14)             108.8984         estimate D2E/DX2                !
 ! A17   A(6,5,15)             108.1371         estimate D2E/DX2                !
 ! A18   A(14,5,15)            106.9871         estimate D2E/DX2                !
 ! A19   A(5,6,7)              108.7876         estimate D2E/DX2                !
 ! A20   A(5,6,16)             109.5477         estimate D2E/DX2                !
 ! A21   A(5,6,17)             110.3715         estimate D2E/DX2                !
 ! A22   A(7,6,16)             110.5372         estimate D2E/DX2                !
 ! A23   A(7,6,17)             110.2629         estimate D2E/DX2                !
 ! A24   A(16,6,17)            107.3274         estimate D2E/DX2                !
 ! A25   A(6,7,8)              122.3994         estimate D2E/DX2                !
 ! A26   A(6,7,18)             109.414          estimate D2E/DX2                !
 ! A27   A(8,7,18)             109.8363         estimate D2E/DX2                !
 ! A28   A(7,8,9)              118.1964         estimate D2E/DX2                !
 ! A29   A(7,8,10)             118.4648         estimate D2E/DX2                !
 ! A30   A(9,8,10)             123.2527         estimate D2E/DX2                !
 ! A31   A(8,9,19)             113.6212         estimate D2E/DX2                !
 ! A32   A(8,10,21)            109.515          estimate D2E/DX2                !
 ! A33   A(8,10,198)           121.4762         estimate D2E/DX2                !
 ! A34   A(21,10,198)          112.5601         estimate D2E/DX2                !
 ! A35   A(4,13,210)           153.4541         estimate D2E/DX2                !
 ! A36   A(22,23,24)           111.4902         estimate D2E/DX2                !
 ! A37   A(22,23,25)           105.709          estimate D2E/DX2                !
 ! A38   A(22,23,35)           109.081          estimate D2E/DX2                !
 ! A39   A(24,23,25)           111.6723         estimate D2E/DX2                !
 ! A40   A(24,23,35)           107.5398         estimate D2E/DX2                !
 ! A41   A(25,23,35)           111.3657         estimate D2E/DX2                !
 ! A42   A(23,24,44)           143.1414         estimate D2E/DX2                !
 ! A43   A(23,25,26)           117.5558         estimate D2E/DX2                !
 ! A44   A(23,25,36)           109.0131         estimate D2E/DX2                !
 ! A45   A(23,25,37)           108.1466         estimate D2E/DX2                !
 ! A46   A(26,25,36)           109.2136         estimate D2E/DX2                !
 ! A47   A(26,25,37)           106.9142         estimate D2E/DX2                !
 ! A48   A(36,25,37)           105.298          estimate D2E/DX2                !
 ! A49   A(25,26,27)           124.8244         estimate D2E/DX2                !
 ! A50   A(25,26,28)           129.0065         estimate D2E/DX2                !
 ! A51   A(27,26,28)           105.9497         estimate D2E/DX2                !
 ! A52   A(26,27,31)           110.737          estimate D2E/DX2                !
 ! A53   A(26,27,38)           129.4742         estimate D2E/DX2                !
 ! A54   A(31,27,38)           119.7753         estimate D2E/DX2                !
 ! A55   A(26,28,29)           106.9486         estimate D2E/DX2                !
 ! A56   A(26,28,30)           134.3802         estimate D2E/DX2                !
 ! A57   A(29,28,30)           118.6442         estimate D2E/DX2                !
 ! A58   A(28,29,31)           107.4609         estimate D2E/DX2                !
 ! A59   A(28,29,32)           122.2771         estimate D2E/DX2                !
 ! A60   A(31,29,32)           130.2585         estimate D2E/DX2                !
 ! A61   A(28,30,33)           119.1945         estimate D2E/DX2                !
 ! A62   A(28,30,40)           120.2913         estimate D2E/DX2                !
 ! A63   A(33,30,40)           120.5138         estimate D2E/DX2                !
 ! A64   A(27,31,29)           108.8836         estimate D2E/DX2                !
 ! A65   A(27,31,39)           121.6779         estimate D2E/DX2                !
 ! A66   A(29,31,39)           127.9727         estimate D2E/DX2                !
 ! A67   A(29,32,34)           117.5606         estimate D2E/DX2                !
 ! A68   A(29,32,41)           120.8167         estimate D2E/DX2                !
 ! A69   A(34,32,41)           121.6029         estimate D2E/DX2                !
 ! A70   A(30,33,34)           121.0968         estimate D2E/DX2                !
 ! A71   A(30,33,42)           119.6596         estimate D2E/DX2                !
 ! A72   A(34,33,42)           119.2434         estimate D2E/DX2                !
 ! A73   A(32,34,33)           121.2265         estimate D2E/DX2                !
 ! A74   A(32,34,43)           119.3314         estimate D2E/DX2                !
 ! A75   A(33,34,43)           119.44           estimate D2E/DX2                !
 ! A76   A(31,39,185)          155.5658         estimate D2E/DX2                !
 ! A77   A(24,44,45)           145.651          estimate D2E/DX2                !
 ! A78   A(44,45,46)           111.2033         estimate D2E/DX2                !
 ! A79   A(44,45,47)           111.6841         estimate D2E/DX2                !
 ! A80   A(44,45,53)           106.932          estimate D2E/DX2                !
 ! A81   A(46,45,47)           111.7865         estimate D2E/DX2                !
 ! A82   A(46,45,53)           105.7137         estimate D2E/DX2                !
 ! A83   A(47,45,53)           109.2075         estimate D2E/DX2                !
 ! A84   A(45,47,48)           113.4829         estimate D2E/DX2                !
 ! A85   A(45,47,54)           109.8523         estimate D2E/DX2                !
 ! A86   A(45,47,55)           109.3497         estimate D2E/DX2                !
 ! A87   A(48,47,54)           110.1131         estimate D2E/DX2                !
 ! A88   A(48,47,55)           108.0852         estimate D2E/DX2                !
 ! A89   A(54,47,55)           105.6419         estimate D2E/DX2                !
 ! A90   A(47,48,49)           133.341          estimate D2E/DX2                !
 ! A91   A(47,48,50)           121.9959         estimate D2E/DX2                !
 ! A92   A(49,48,50)           104.4169         estimate D2E/DX2                !
 ! A93   A(48,49,52)           110.4484         estimate D2E/DX2                !
 ! A94   A(48,49,57)           128.5825         estimate D2E/DX2                !
 ! A95   A(52,49,57)           120.9579         estimate D2E/DX2                !
 ! A96   A(48,50,51)           108.3522         estimate D2E/DX2                !
 ! A97   A(48,50,56)           126.5615         estimate D2E/DX2                !
 ! A98   A(51,50,56)           124.7243         estimate D2E/DX2                !
 ! A99   A(50,51,52)           110.6233         estimate D2E/DX2                !
 ! A100  A(50,51,58)           122.444          estimate D2E/DX2                !
 ! A101  A(52,51,58)           126.9322         estimate D2E/DX2                !
 ! A102  A(49,52,51)           106.1582         estimate D2E/DX2                !
 ! A103  A(49,52,195)          138.8448         estimate D2E/DX2                !
 ! A104  A(51,52,195)          114.9109         estimate D2E/DX2                !
 ! A105  A(59,60,61)           113.4416         estimate D2E/DX2                !
 ! A106  A(59,60,62)           111.8709         estimate D2E/DX2                !
 ! A107  A(59,60,68)           106.9019         estimate D2E/DX2                !
 ! A108  A(61,60,62)           109.8953         estimate D2E/DX2                !
 ! A109  A(61,60,68)           105.8929         estimate D2E/DX2                !
 ! A110  A(62,60,68)           108.5062         estimate D2E/DX2                !
 ! A111  A(60,62,63)           112.6467         estimate D2E/DX2                !
 ! A112  A(60,62,69)           110.008          estimate D2E/DX2                !
 ! A113  A(60,62,70)           109.0983         estimate D2E/DX2                !
 ! A114  A(63,62,69)           110.2406         estimate D2E/DX2                !
 ! A115  A(63,62,70)           108.6098         estimate D2E/DX2                !
 ! A116  A(69,62,70)           106.0025         estimate D2E/DX2                !
 ! A117  A(62,63,64)           132.3021         estimate D2E/DX2                !
 ! A118  A(62,63,65)           122.722          estimate D2E/DX2                !
 ! A119  A(64,63,65)           104.9133         estimate D2E/DX2                !
 ! A120  A(63,64,67)           109.0584         estimate D2E/DX2                !
 ! A121  A(63,64,72)           130.1396         estimate D2E/DX2                !
 ! A122  A(67,64,72)           120.8003         estimate D2E/DX2                !
 ! A123  A(63,65,66)           108.9336         estimate D2E/DX2                !
 ! A124  A(63,65,71)           125.8075         estimate D2E/DX2                !
 ! A125  A(66,65,71)           125.2555         estimate D2E/DX2                !
 ! A126  A(65,66,67)           109.0907         estimate D2E/DX2                !
 ! A127  A(65,66,73)           125.5961         estimate D2E/DX2                !
 ! A128  A(67,66,73)           125.3131         estimate D2E/DX2                !
 ! A129  A(64,67,66)           108.0034         estimate D2E/DX2                !
 ! A130  A(64,67,138)          127.1275         estimate D2E/DX2                !
 ! A131  A(66,67,138)          124.8677         estimate D2E/DX2                !
 ! A132  A(74,75,76)           110.4443         estimate D2E/DX2                !
 ! A133  A(74,75,77)           110.6702         estimate D2E/DX2                !
 ! A134  A(74,75,84)           106.467          estimate D2E/DX2                !
 ! A135  A(76,75,77)           112.5628         estimate D2E/DX2                !
 ! A136  A(76,75,84)           106.97           estimate D2E/DX2                !
 ! A137  A(77,75,84)           109.4715         estimate D2E/DX2                !
 ! A138  A(75,77,78)           112.109          estimate D2E/DX2                !
 ! A139  A(75,77,85)           110.6883         estimate D2E/DX2                !
 ! A140  A(75,77,86)           110.2516         estimate D2E/DX2                !
 ! A141  A(78,77,85)           109.0112         estimate D2E/DX2                !
 ! A142  A(78,77,86)           109.3593         estimate D2E/DX2                !
 ! A143  A(85,77,86)           105.1791         estimate D2E/DX2                !
 ! A144  A(77,78,79)           112.9033         estimate D2E/DX2                !
 ! A145  A(77,78,87)           110.2044         estimate D2E/DX2                !
 ! A146  A(77,78,88)           108.5426         estimate D2E/DX2                !
 ! A147  A(79,78,87)           109.7879         estimate D2E/DX2                !
 ! A148  A(79,78,88)           108.8557         estimate D2E/DX2                !
 ! A149  A(87,78,88)           106.315          estimate D2E/DX2                !
 ! A150  A(78,79,80)           110.3403         estimate D2E/DX2                !
 ! A151  A(78,79,89)           110.4603         estimate D2E/DX2                !
 ! A152  A(78,79,90)           109.44           estimate D2E/DX2                !
 ! A153  A(80,79,89)           110.8788         estimate D2E/DX2                !
 ! A154  A(80,79,90)           108.8773         estimate D2E/DX2                !
 ! A155  A(89,79,90)           106.7564         estimate D2E/DX2                !
 ! A156  A(79,80,81)           124.0558         estimate D2E/DX2                !
 ! A157  A(79,80,91)           117.3157         estimate D2E/DX2                !
 ! A158  A(81,80,91)           116.0108         estimate D2E/DX2                !
 ! A159  A(80,81,82)           121.0637         estimate D2E/DX2                !
 ! A160  A(80,81,83)           119.4658         estimate D2E/DX2                !
 ! A161  A(82,81,83)           119.2787         estimate D2E/DX2                !
 ! A162  A(81,82,92)           115.5889         estimate D2E/DX2                !
 ! A163  A(81,82,93)           121.9741         estimate D2E/DX2                !
 ! A164  A(92,82,93)           112.5665         estimate D2E/DX2                !
 ! A165  A(81,83,94)           117.8894         estimate D2E/DX2                !
 ! A166  A(81,83,95)           116.3561         estimate D2E/DX2                !
 ! A167  A(94,83,95)           113.0288         estimate D2E/DX2                !
 ! A168  A(82,92,169)          157.8106         estimate D2E/DX2                !
 ! A169  A(82,93,188)          155.4757         estimate D2E/DX2                !
 ! A170  A(101,96,123)         112.8886         estimate D2E/DX2                !
 ! A171  A(101,96,139)         107.7108         estimate D2E/DX2                !
 ! A172  A(101,96,140)         109.4103         estimate D2E/DX2                !
 ! A173  A(123,96,139)         110.5501         estimate D2E/DX2                !
 ! A174  A(123,96,140)         110.3165         estimate D2E/DX2                !
 ! A175  A(139,96,140)         105.6806         estimate D2E/DX2                !
 ! A176  A(102,97,130)         128.5158         estimate D2E/DX2                !
 ! A177  A(102,97,141)         116.8544         estimate D2E/DX2                !
 ! A178  A(130,97,141)         114.611          estimate D2E/DX2                !
 ! A179  A(103,98,131)         126.3563         estimate D2E/DX2                !
 ! A180  A(103,98,142)         117.9413         estimate D2E/DX2                !
 ! A181  A(131,98,142)         115.7022         estimate D2E/DX2                !
 ! A182  A(104,99,132)         112.6166         estimate D2E/DX2                !
 ! A183  A(104,99,143)         108.5486         estimate D2E/DX2                !
 ! A184  A(104,99,144)         108.6917         estimate D2E/DX2                !
 ! A185  A(132,99,143)         109.9436         estimate D2E/DX2                !
 ! A186  A(132,99,144)         110.9936         estimate D2E/DX2                !
 ! A187  A(143,99,144)         105.7879         estimate D2E/DX2                !
 ! A188  A(117,100,133)        106.2643         estimate D2E/DX2                !
 ! A189  A(117,100,138)        126.4431         estimate D2E/DX2                !
 ! A190  A(133,100,138)        127.2738         estimate D2E/DX2                !
 ! A191  A(96,101,106)         115.4186         estimate D2E/DX2                !
 ! A192  A(96,101,145)         111.3287         estimate D2E/DX2                !
 ! A193  A(96,101,201)         109.6288         estimate D2E/DX2                !
 ! A194  A(106,101,145)        108.4387         estimate D2E/DX2                !
 ! A195  A(106,101,201)        106.4164         estimate D2E/DX2                !
 ! A196  A(145,101,201)        104.9921         estimate D2E/DX2                !
 ! A197  A(97,102,146)         120.7475         estimate D2E/DX2                !
 ! A198  A(97,102,147)         122.4325         estimate D2E/DX2                !
 ! A199  A(146,102,147)        116.8093         estimate D2E/DX2                !
 ! A200  A(98,103,148)         120.7228         estimate D2E/DX2                !
 ! A201  A(98,103,149)         122.0981         estimate D2E/DX2                !
 ! A202  A(148,103,149)        117.1213         estimate D2E/DX2                !
 ! A203  A(99,104,107)         114.0737         estimate D2E/DX2                !
 ! A204  A(99,104,150)         109.8025         estimate D2E/DX2                !
 ! A205  A(99,104,151)         110.9122         estimate D2E/DX2                !
 ! A206  A(107,104,150)        106.9678         estimate D2E/DX2                !
 ! A207  A(107,104,151)        108.5962         estimate D2E/DX2                !
 ! A208  A(150,104,151)        106.1149         estimate D2E/DX2                !
 ! A209  A(118,105,134)        106.636          estimate D2E/DX2                !
 ! A210  A(118,105,138)        127.5654         estimate D2E/DX2                !
 ! A211  A(134,105,138)        125.7932         estimate D2E/DX2                !
 ! A212  A(101,106,121)        115.7253         estimate D2E/DX2                !
 ! A213  A(101,106,127)        118.7748         estimate D2E/DX2                !
 ! A214  A(121,106,127)        125.4655         estimate D2E/DX2                !
 ! A215  A(104,107,122)        110.8742         estimate D2E/DX2                !
 ! A216  A(104,107,128)        125.0917         estimate D2E/DX2                !
 ! A217  A(122,107,128)        123.9988         estimate D2E/DX2                !
 ! A218  A(120,108,136)        105.7911         estimate D2E/DX2                !
 ! A219  A(120,108,138)        127.541          estimate D2E/DX2                !
 ! A220  A(136,108,138)        126.1637         estimate D2E/DX2                !
 ! A221  A(117,109,136)        125.0558         estimate D2E/DX2                !
 ! A222  A(117,109,152)        117.594          estimate D2E/DX2                !
 ! A223  A(136,109,152)        117.2582         estimate D2E/DX2                !
 ! A224  A(118,110,133)        124.8836         estimate D2E/DX2                !
 ! A225  A(118,110,153)        117.1893         estimate D2E/DX2                !
 ! A226  A(133,110,153)        117.9163         estimate D2E/DX2                !
 ! A227  A(119,111,134)        126.07           estimate D2E/DX2                !
 ! A228  A(119,111,202)        117.1522         estimate D2E/DX2                !
 ! A229  A(134,111,202)        116.515          estimate D2E/DX2                !
 ! A230  A(120,112,135)        124.4679         estimate D2E/DX2                !
 ! A231  A(120,112,154)        117.3037         estimate D2E/DX2                !
 ! A232  A(135,112,154)        118.1736         estimate D2E/DX2                !
 ! A233  A(129,113,155)        111.4442         estimate D2E/DX2                !
 ! A234  A(129,113,156)        111.3182         estimate D2E/DX2                !
 ! A235  A(129,113,157)        111.256          estimate D2E/DX2                !
 ! A236  A(155,113,156)        106.8799         estimate D2E/DX2                !
 ! A237  A(155,113,157)        107.8242         estimate D2E/DX2                !
 ! A238  A(156,113,157)        107.9149         estimate D2E/DX2                !
 ! A239  A(124,114,158)        111.9066         estimate D2E/DX2                !
 ! A240  A(124,114,159)        111.3719         estimate D2E/DX2                !
 ! A241  A(124,114,160)        111.7243         estimate D2E/DX2                !
 ! A242  A(158,114,159)        107.1534         estimate D2E/DX2                !
 ! A243  A(158,114,160)        106.8375         estimate D2E/DX2                !
 ! A244  A(159,114,160)        107.5753         estimate D2E/DX2                !
 ! A245  A(125,115,161)        111.3613         estimate D2E/DX2                !
 ! A246  A(125,115,162)        111.3321         estimate D2E/DX2                !
 ! A247  A(125,115,163)        110.403          estimate D2E/DX2                !
 ! A248  A(161,115,162)        107.4678         estimate D2E/DX2                !
 ! A249  A(161,115,163)        107.7186         estimate D2E/DX2                !
 ! A250  A(162,115,163)        108.4137         estimate D2E/DX2                !
 ! A251  A(126,116,164)        111.1682         estimate D2E/DX2                !
 ! A252  A(126,116,165)        111.9307         estimate D2E/DX2                !
 ! A253  A(126,116,200)        111.7516         estimate D2E/DX2                !
 ! A254  A(164,116,165)        107.6091         estimate D2E/DX2                !
 ! A255  A(164,116,200)        107.268          estimate D2E/DX2                !
 ! A256  A(165,116,200)        106.8527         estimate D2E/DX2                !
 ! A257  A(100,117,109)        126.1322         estimate D2E/DX2                !
 ! A258  A(100,117,123)        110.2291         estimate D2E/DX2                !
 ! A259  A(109,117,123)        123.6191         estimate D2E/DX2                !
 ! A260  A(105,118,110)        124.7015         estimate D2E/DX2                !
 ! A261  A(105,118,124)        110.4253         estimate D2E/DX2                !
 ! A262  A(110,118,124)        124.8597         estimate D2E/DX2                !
 ! A263  A(111,119,125)        123.756          estimate D2E/DX2                !
 ! A264  A(111,119,137)        126.2312         estimate D2E/DX2                !
 ! A265  A(125,119,137)        109.9973         estimate D2E/DX2                !
 ! A266  A(108,120,112)        124.5475         estimate D2E/DX2                !
 ! A267  A(108,120,126)        110.5619         estimate D2E/DX2                !
 ! A268  A(112,120,126)        124.789          estimate D2E/DX2                !
 ! A269  A(106,121,189)        120.1296         estimate D2E/DX2                !
 ! A270  A(107,122,178)        120.3267         estimate D2E/DX2                !
 ! A271  A(107,122,190)        110.1681         estimate D2E/DX2                !
 ! A272  A(178,122,190)         96.1444         estimate D2E/DX2                !
 ! A273  A(96,123,117)         123.6081         estimate D2E/DX2                !
 ! A274  A(96,123,129)         129.7699         estimate D2E/DX2                !
 ! A275  A(117,123,129)        106.5265         estimate D2E/DX2                !
 ! A276  A(114,124,118)        125.0886         estimate D2E/DX2                !
 ! A277  A(114,124,130)        128.1513         estimate D2E/DX2                !
 ! A278  A(118,124,130)        106.7557         estimate D2E/DX2                !
 ! A279  A(115,125,119)        125.0717         estimate D2E/DX2                !
 ! A280  A(115,125,131)        128.1622         estimate D2E/DX2                !
 ! A281  A(119,125,131)        106.7543         estimate D2E/DX2                !
 ! A282  A(116,126,120)        125.1372         estimate D2E/DX2                !
 ! A283  A(116,126,132)        128.2168         estimate D2E/DX2                !
 ! A284  A(120,126,132)        106.6315         estimate D2E/DX2                !
 ! A285  A(106,127,232)        115.0614         estimate D2E/DX2                !
 ! A286  A(113,129,123)        128.6968         estimate D2E/DX2                !
 ! A287  A(113,129,133)        124.2548         estimate D2E/DX2                !
 ! A288  A(123,129,133)        107.0483         estimate D2E/DX2                !
 ! A289  A(97,130,124)         125.6            estimate D2E/DX2                !
 ! A290  A(97,130,134)         128.2742         estimate D2E/DX2                !
 ! A291  A(124,130,134)        106.1228         estimate D2E/DX2                !
 ! A292  A(98,131,125)         128.9744         estimate D2E/DX2                !
 ! A293  A(98,131,135)         124.2729         estimate D2E/DX2                !
 ! A294  A(125,131,135)        106.7103         estimate D2E/DX2                !
 ! A295  A(99,132,126)         128.3793         estimate D2E/DX2                !
 ! A296  A(99,132,136)         125.1585         estimate D2E/DX2                !
 ! A297  A(126,132,136)        106.4354         estimate D2E/DX2                !
 ! A298  A(100,133,110)        125.5261         estimate D2E/DX2                !
 ! A299  A(100,133,129)        109.8303         estimate D2E/DX2                !
 ! A300  A(110,133,129)        124.5787         estimate D2E/DX2                !
 ! A301  A(105,134,111)        124.3955         estimate D2E/DX2                !
 ! A302  A(105,134,130)        110.0094         estimate D2E/DX2                !
 ! A303  A(111,134,130)        125.2195         estimate D2E/DX2                !
 ! A304  A(112,135,131)        124.4882         estimate D2E/DX2                !
 ! A305  A(112,135,137)        125.6787         estimate D2E/DX2                !
 ! A306  A(131,135,137)        109.8255         estimate D2E/DX2                !
 ! A307  A(108,136,109)        124.5623         estimate D2E/DX2                !
 ! A308  A(108,136,132)        110.5569         estimate D2E/DX2                !
 ! A309  A(109,136,132)        124.6034         estimate D2E/DX2                !
 ! A310  A(119,137,135)        106.6977         estimate D2E/DX2                !
 ! A311  A(119,137,138)        125.0024         estimate D2E/DX2                !
 ! A312  A(135,137,138)        127.8553         estimate D2E/DX2                !
 ! A313  A(67,138,100)          91.2146         estimate D2E/DX2                !
 ! A314  A(67,138,105)          90.279          estimate D2E/DX2                !
 ! A315  A(67,138,108)          88.8488         estimate D2E/DX2                !
 ! A316  A(67,138,137)          89.577          estimate D2E/DX2                !
 ! A317  A(100,138,105)         89.3908         estimate D2E/DX2                !
 ! A318  A(100,138,108)         89.8808         estimate D2E/DX2                !
 ! A319  A(100,138,185)         92.0475         estimate D2E/DX2                !
 ! A320  A(105,138,137)         91.8487         estimate D2E/DX2                !
 ! A321  A(105,138,185)         86.9445         estimate D2E/DX2                !
 ! A322  A(108,138,137)         88.8921         estimate D2E/DX2                !
 ! A323  A(108,138,185)         93.9691         estimate D2E/DX2                !
 ! A324  A(137,138,185)         87.2237         estimate D2E/DX2                !
 ! A325  A(167,166,168)        129.1036         estimate D2E/DX2                !
 ! A326  A(167,166,173)        122.3524         estimate D2E/DX2                !
 ! A327  A(168,166,173)        108.4856         estimate D2E/DX2                !
 ! A328  A(166,168,169)        124.5346         estimate D2E/DX2                !
 ! A329  A(166,168,170)        108.1807         estimate D2E/DX2                !
 ! A330  A(169,168,170)        127.1498         estimate D2E/DX2                !
 ! A331  A(92,169,168)         121.5227         estimate D2E/DX2                !
 ! A332  A(92,169,178)         108.3284         estimate D2E/DX2                !
 ! A333  A(92,169,211)         107.4584         estimate D2E/DX2                !
 ! A334  A(168,169,178)        126.9211         estimate D2E/DX2                !
 ! A335  A(168,169,211)         77.7425         estimate D2E/DX2                !
 ! A336  A(168,170,171)        129.3954         estimate D2E/DX2                !
 ! A337  A(168,170,172)        106.6073         estimate D2E/DX2                !
 ! A338  A(171,170,172)        123.9851         estimate D2E/DX2                !
 ! A339  A(95,171,170)         125.1194         estimate D2E/DX2                !
 ! A340  A(170,172,173)        105.6533         estimate D2E/DX2                !
 ! A341  A(170,172,174)        112.3344         estimate D2E/DX2                !
 ! A342  A(170,172,181)        111.6513         estimate D2E/DX2                !
 ! A343  A(173,172,174)        110.0009         estimate D2E/DX2                !
 ! A344  A(173,172,181)        107.6505         estimate D2E/DX2                !
 ! A345  A(174,172,181)        109.387          estimate D2E/DX2                !
 ! A346  A(166,173,172)        110.7274         estimate D2E/DX2                !
 ! A347  A(172,174,175)        112.8034         estimate D2E/DX2                !
 ! A348  A(172,174,176)        110.3371         estimate D2E/DX2                !
 ! A349  A(172,174,182)        105.5453         estimate D2E/DX2                !
 ! A350  A(175,174,176)        105.6963         estimate D2E/DX2                !
 ! A351  A(175,174,182)        112.0167         estimate D2E/DX2                !
 ! A352  A(176,174,182)        110.5263         estimate D2E/DX2                !
 ! A353  A(174,175,179)        110.5172         estimate D2E/DX2                !
 ! A354  A(174,176,177)        113.7507         estimate D2E/DX2                !
 ! A355  A(174,176,183)        109.5679         estimate D2E/DX2                !
 ! A356  A(174,176,184)        106.5027         estimate D2E/DX2                !
 ! A357  A(177,176,183)        107.1256         estimate D2E/DX2                !
 ! A358  A(177,176,184)        111.7988         estimate D2E/DX2                !
 ! A359  A(183,176,184)        107.9666         estimate D2E/DX2                !
 ! A360  A(176,177,180)        105.6473         estimate D2E/DX2                !
 ! A361  A(122,178,211)         88.2332         estimate D2E/DX2                !
 ! A362  A(175,179,235)        164.8574         estimate D2E/DX2                !
 ! A363  A(39,185,138)         118.9039         estimate D2E/DX2                !
 ! A364  A(39,185,186)         111.008          estimate D2E/DX2                !
 ! A365  A(39,185,187)          99.0155         estimate D2E/DX2                !
 ! A366  A(138,185,186)        107.7444         estimate D2E/DX2                !
 ! A367  A(138,185,187)        114.759          estimate D2E/DX2                !
 ! A368  A(186,185,187)        104.4028         estimate D2E/DX2                !
 ! A369  A(185,186,191)        163.113          estimate D2E/DX2                !
 ! A370  A(185,187,194)        163.5858         estimate D2E/DX2                !
 ! A371  A(20,188,93)          124.2921         estimate D2E/DX2                !
 ! A372  A(20,188,189)          87.8289         estimate D2E/DX2                !
 ! A373  A(93,188,189)         105.1845         estimate D2E/DX2                !
 ! A374  A(121,189,188)        162.8297         estimate D2E/DX2                !
 ! A375  A(122,190,216)        107.4186         estimate D2E/DX2                !
 ! A376  A(186,191,192)         93.9972         estimate D2E/DX2                !
 ! A377  A(186,191,193)        100.1197         estimate D2E/DX2                !
 ! A378  A(192,191,193)        105.756          estimate D2E/DX2                !
 ! A379  A(187,194,195)         96.722          estimate D2E/DX2                !
 ! A380  A(187,194,196)         98.8362         estimate D2E/DX2                !
 ! A381  A(195,194,196)        103.1716         estimate D2E/DX2                !
 ! A382  A(52,195,194)         162.2301         estimate D2E/DX2                !
 ! A383  A(192,197,198)         91.8556         estimate D2E/DX2                !
 ! A384  A(192,197,199)        104.2267         estimate D2E/DX2                !
 ! A385  A(198,197,199)        109.6529         estimate D2E/DX2                !
 ! A386  A(203,204,205)        110.6669         estimate D2E/DX2                !
 ! A387  A(203,204,206)        110.3953         estimate D2E/DX2                !
 ! A388  A(203,204,210)        106.0249         estimate D2E/DX2                !
 ! A389  A(205,204,206)        112.7998         estimate D2E/DX2                !
 ! A390  A(205,204,210)        107.493          estimate D2E/DX2                !
 ! A391  A(206,204,210)        109.1815         estimate D2E/DX2                !
 ! A392  A(204,206,207)        115.6789         estimate D2E/DX2                !
 ! A393  A(204,206,211)        107.9571         estimate D2E/DX2                !
 ! A394  A(204,206,212)        109.6006         estimate D2E/DX2                !
 ! A395  A(207,206,211)        108.3168         estimate D2E/DX2                !
 ! A396  A(207,206,212)        108.563          estimate D2E/DX2                !
 ! A397  A(211,206,212)        106.3197         estimate D2E/DX2                !
 ! A398  A(206,207,208)        112.3647         estimate D2E/DX2                !
 ! A399  A(206,207,209)        109.9415         estimate D2E/DX2                !
 ! A400  A(206,207,213)        108.1578         estimate D2E/DX2                !
 ! A401  A(208,207,209)        110.1161         estimate D2E/DX2                !
 ! A402  A(208,207,213)        107.9548         estimate D2E/DX2                !
 ! A403  A(209,207,213)        108.1776         estimate D2E/DX2                !
 ! A404  A(207,208,214)        111.029          estimate D2E/DX2                !
 ! A405  A(207,208,215)        112.0592         estimate D2E/DX2                !
 ! A406  A(207,208,216)        110.6533         estimate D2E/DX2                !
 ! A407  A(214,208,215)        107.7367         estimate D2E/DX2                !
 ! A408  A(214,208,216)        107.6142         estimate D2E/DX2                !
 ! A409  A(215,208,216)        107.5595         estimate D2E/DX2                !
 ! A410  A(207,209,217)        111.3273         estimate D2E/DX2                !
 ! A411  A(207,209,218)        111.4731         estimate D2E/DX2                !
 ! A412  A(207,209,219)        110.8227         estimate D2E/DX2                !
 ! A413  A(217,209,218)        107.9193         estimate D2E/DX2                !
 ! A414  A(217,209,219)        107.5732         estimate D2E/DX2                !
 ! A415  A(218,209,219)        107.5455         estimate D2E/DX2                !
 ! A416  A(13,210,204)         128.1024         estimate D2E/DX2                !
 ! A417  A(169,211,206)        162.7858         estimate D2E/DX2                !
 ! A418  A(178,211,206)        154.1522         estimate D2E/DX2                !
 ! A419  A(190,216,208)        135.2995         estimate D2E/DX2                !
 ! A420  A(220,221,222)        109.3288         estimate D2E/DX2                !
 ! A421  A(220,221,223)        108.6055         estimate D2E/DX2                !
 ! A422  A(220,221,229)        109.7392         estimate D2E/DX2                !
 ! A423  A(222,221,223)        106.9121         estimate D2E/DX2                !
 ! A424  A(222,221,229)        110.4888         estimate D2E/DX2                !
 ! A425  A(223,221,229)        111.6913         estimate D2E/DX2                !
 ! A426  A(221,223,224)        116.1891         estimate D2E/DX2                !
 ! A427  A(221,223,230)        107.0649         estimate D2E/DX2                !
 ! A428  A(221,223,231)        109.9151         estimate D2E/DX2                !
 ! A429  A(224,223,230)        108.9971         estimate D2E/DX2                !
 ! A430  A(224,223,231)        107.8055         estimate D2E/DX2                !
 ! A431  A(230,223,231)        106.4558         estimate D2E/DX2                !
 ! A432  A(223,224,225)        124.0609         estimate D2E/DX2                !
 ! A433  A(223,224,226)        130.7031         estimate D2E/DX2                !
 ! A434  A(225,224,226)        105.1845         estimate D2E/DX2                !
 ! A435  A(224,225,227)        107.7689         estimate D2E/DX2                !
 ! A436  A(224,225,232)        125.7238         estimate D2E/DX2                !
 ! A437  A(227,225,232)        126.4985         estimate D2E/DX2                !
 ! A438  A(224,226,228)        110.3137         estimate D2E/DX2                !
 ! A439  A(224,226,233)        128.2231         estimate D2E/DX2                !
 ! A440  A(228,226,233)        121.4622         estimate D2E/DX2                !
 ! A441  A(225,227,228)        111.0834         estimate D2E/DX2                !
 ! A442  A(225,227,234)        123.0518         estimate D2E/DX2                !
 ! A443  A(228,227,234)        125.8611         estimate D2E/DX2                !
 ! A444  A(226,228,227)        105.6493         estimate D2E/DX2                !
 ! A445  A(226,228,237)        107.5786         estimate D2E/DX2                !
 ! A446  A(227,228,237)        145.2699         estimate D2E/DX2                !
 ! A447  A(179,235,236)         96.7496         estimate D2E/DX2                !
 ! A448  A(179,235,237)        101.7825         estimate D2E/DX2                !
 ! A449  A(236,235,237)        103.209          estimate D2E/DX2                !
 ! A450  A(228,237,235)        160.3217         estimate D2E/DX2                !
 ! A451  L(83,95,171,1,-1)     183.202          estimate D2E/DX2                !
 ! A452  L(67,138,185,100,-1)  183.2621         estimate D2E/DX2                !
 ! A453  L(100,138,137,67,-1)  180.7916         estimate D2E/DX2                !
 ! A454  L(105,138,108,67,-1)  179.1278         estimate D2E/DX2                !
 ! A455  L(122,178,169,74,-1)  174.008          estimate D2E/DX2                !
 ! A456  L(191,192,197,7,-1)   176.3973         estimate D2E/DX2                !
 ! A457  L(10,198,197,1,-1)    175.28           estimate D2E/DX2                !
 ! A458  L(127,232,225,13,-1)  182.7321         estimate D2E/DX2                !
 ! A459  L(83,95,171,1,-2)     177.9139         estimate D2E/DX2                !
 ! A460  L(67,138,185,100,-2)  182.8133         estimate D2E/DX2                !
 ! A461  L(100,138,137,67,-2)  181.2433         estimate D2E/DX2                !
 ! A462  L(105,138,108,67,-2)  180.7471         estimate D2E/DX2                !
 ! A463  L(122,178,169,74,-2)  190.9248         estimate D2E/DX2                !
 ! A464  L(191,192,197,7,-2)   171.6063         estimate D2E/DX2                !
 ! A465  L(10,198,197,1,-2)    179.2766         estimate D2E/DX2                !
 ! A466  L(127,232,225,13,-2)  179.9836         estimate D2E/DX2                !
 ! D1    D(1,2,4,5)            165.8659         estimate D2E/DX2                !
 ! D2    D(1,2,4,12)           -72.6771         estimate D2E/DX2                !
 ! D3    D(1,2,4,13)            44.4407         estimate D2E/DX2                !
 ! D4    D(3,2,4,5)             43.1558         estimate D2E/DX2                !
 ! D5    D(3,2,4,12)           164.6129         estimate D2E/DX2                !
 ! D6    D(3,2,4,13)           -78.2694         estimate D2E/DX2                !
 ! D7    D(11,2,4,5)           -73.8236         estimate D2E/DX2                !
 ! D8    D(11,2,4,12)           47.6335         estimate D2E/DX2                !
 ! D9    D(11,2,4,13)          164.7512         estimate D2E/DX2                !
 ! D10   D(2,4,5,6)           -179.8964         estimate D2E/DX2                !
 ! D11   D(2,4,5,14)           -57.1208         estimate D2E/DX2                !
 ! D12   D(2,4,5,15)            59.4583         estimate D2E/DX2                !
 ! D13   D(12,4,5,6)            58.3251         estimate D2E/DX2                !
 ! D14   D(12,4,5,14)         -178.8993         estimate D2E/DX2                !
 ! D15   D(12,4,5,15)          -62.3203         estimate D2E/DX2                !
 ! D16   D(13,4,5,6)           -58.6306         estimate D2E/DX2                !
 ! D17   D(13,4,5,14)           64.145          estimate D2E/DX2                !
 ! D18   D(13,4,5,15)         -179.276          estimate D2E/DX2                !
 ! D19   D(2,4,13,210)        -123.7054         estimate D2E/DX2                !
 ! D20   D(5,4,13,210)         114.0898         estimate D2E/DX2                !
 ! D21   D(12,4,13,210)         -4.5536         estimate D2E/DX2                !
 ! D22   D(4,5,6,7)           -166.9149         estimate D2E/DX2                !
 ! D23   D(4,5,6,16)           -45.9837         estimate D2E/DX2                !
 ! D24   D(4,5,6,17)            71.9841         estimate D2E/DX2                !
 ! D25   D(14,5,6,7)            69.771          estimate D2E/DX2                !
 ! D26   D(14,5,6,16)         -169.2979         estimate D2E/DX2                !
 ! D27   D(14,5,6,17)          -51.33           estimate D2E/DX2                !
 ! D28   D(15,5,6,7)           -46.1474         estimate D2E/DX2                !
 ! D29   D(15,5,6,16)           74.7838         estimate D2E/DX2                !
 ! D30   D(15,5,6,17)         -167.2483         estimate D2E/DX2                !
 ! D31   D(5,6,7,8)            173.295          estimate D2E/DX2                !
 ! D32   D(5,6,7,18)            42.7702         estimate D2E/DX2                !
 ! D33   D(16,6,7,8)            52.9736         estimate D2E/DX2                !
 ! D34   D(16,6,7,18)          -77.5512         estimate D2E/DX2                !
 ! D35   D(17,6,7,8)           -65.5375         estimate D2E/DX2                !
 ! D36   D(17,6,7,18)          163.9377         estimate D2E/DX2                !
 ! D37   D(6,7,8,9)             39.9414         estimate D2E/DX2                !
 ! D38   D(6,7,8,10)          -143.321          estimate D2E/DX2                !
 ! D39   D(18,7,8,9)           170.2896         estimate D2E/DX2                !
 ! D40   D(18,7,8,10)          -12.9729         estimate D2E/DX2                !
 ! D41   D(7,8,9,19)          -141.4247         estimate D2E/DX2                !
 ! D42   D(10,8,9,19)           42.0051         estimate D2E/DX2                !
 ! D43   D(7,8,10,21)         -169.7346         estimate D2E/DX2                !
 ! D44   D(7,8,10,198)          56.2985         estimate D2E/DX2                !
 ! D45   D(9,8,10,21)            6.8269         estimate D2E/DX2                !
 ! D46   D(9,8,10,198)        -127.14           estimate D2E/DX2                !
 ! D47   D(8,10,197,192)       -16.0541         estimate D2E/DX2                !
 ! D48   D(8,10,197,199)        89.1948         estimate D2E/DX2                !
 ! D49   D(21,10,197,192)     -148.4671         estimate D2E/DX2                !
 ! D50   D(21,10,197,199)      -43.2182         estimate D2E/DX2                !
 ! D51   D(4,13,210,204)       128.9049         estimate D2E/DX2                !
 ! D52   D(22,23,24,44)        -44.9033         estimate D2E/DX2                !
 ! D53   D(25,23,24,44)         73.1031         estimate D2E/DX2                !
 ! D54   D(35,23,24,44)       -164.4345         estimate D2E/DX2                !
 ! D55   D(22,23,25,26)        148.1774         estimate D2E/DX2                !
 ! D56   D(22,23,25,36)        -86.9031         estimate D2E/DX2                !
 ! D57   D(22,23,25,37)         27.0887         estimate D2E/DX2                !
 ! D58   D(24,23,25,26)         26.7599         estimate D2E/DX2                !
 ! D59   D(24,23,25,36)        151.6794         estimate D2E/DX2                !
 ! D60   D(24,23,25,37)        -94.3288         estimate D2E/DX2                !
 ! D61   D(35,23,25,26)        -93.4842         estimate D2E/DX2                !
 ! D62   D(35,23,25,36)         31.4353         estimate D2E/DX2                !
 ! D63   D(35,23,25,37)        145.4272         estimate D2E/DX2                !
 ! D64   D(23,24,44,45)        178.4303         estimate D2E/DX2                !
 ! D65   D(23,25,26,27)       -123.5101         estimate D2E/DX2                !
 ! D66   D(23,25,26,28)         62.6479         estimate D2E/DX2                !
 ! D67   D(36,25,26,27)        111.6701         estimate D2E/DX2                !
 ! D68   D(36,25,26,28)        -62.1719         estimate D2E/DX2                !
 ! D69   D(37,25,26,27)         -1.7839         estimate D2E/DX2                !
 ! D70   D(37,25,26,28)       -175.6259         estimate D2E/DX2                !
 ! D71   D(25,26,27,31)       -175.9428         estimate D2E/DX2                !
 ! D72   D(25,26,27,38)          2.6902         estimate D2E/DX2                !
 ! D73   D(28,26,27,31)         -0.9163         estimate D2E/DX2                !
 ! D74   D(28,26,27,38)        177.7167         estimate D2E/DX2                !
 ! D75   D(25,26,28,29)        174.7976         estimate D2E/DX2                !
 ! D76   D(25,26,28,30)         -3.2079         estimate D2E/DX2                !
 ! D77   D(27,26,28,29)          0.0524         estimate D2E/DX2                !
 ! D78   D(27,26,28,30)       -177.9531         estimate D2E/DX2                !
 ! D79   D(26,27,31,29)          1.4693         estimate D2E/DX2                !
 ! D80   D(26,27,31,39)        168.6842         estimate D2E/DX2                !
 ! D81   D(38,27,31,29)       -177.3149         estimate D2E/DX2                !
 ! D82   D(38,27,31,39)        -10.1001         estimate D2E/DX2                !
 ! D83   D(26,28,29,31)          0.8137         estimate D2E/DX2                !
 ! D84   D(26,28,29,32)       -178.5687         estimate D2E/DX2                !
 ! D85   D(30,28,29,31)        179.1895         estimate D2E/DX2                !
 ! D86   D(30,28,29,32)         -0.1928         estimate D2E/DX2                !
 ! D87   D(26,28,30,33)        178.0002         estimate D2E/DX2                !
 ! D88   D(26,28,30,40)         -1.7544         estimate D2E/DX2                !
 ! D89   D(29,28,30,33)          0.1742         estimate D2E/DX2                !
 ! D90   D(29,28,30,40)       -179.5804         estimate D2E/DX2                !
 ! D91   D(28,29,31,27)         -1.3824         estimate D2E/DX2                !
 ! D92   D(28,29,31,39)       -167.5607         estimate D2E/DX2                !
 ! D93   D(32,29,31,27)        177.9333         estimate D2E/DX2                !
 ! D94   D(32,29,31,39)         11.755          estimate D2E/DX2                !
 ! D95   D(28,29,32,34)          0.0521         estimate D2E/DX2                !
 ! D96   D(28,29,32,41)        178.46           estimate D2E/DX2                !
 ! D97   D(31,29,32,34)       -179.1758         estimate D2E/DX2                !
 ! D98   D(31,29,32,41)         -0.7679         estimate D2E/DX2                !
 ! D99   D(28,30,33,34)         -0.0245         estimate D2E/DX2                !
 ! D100  D(28,30,33,42)       -179.8643         estimate D2E/DX2                !
 ! D101  D(40,30,33,34)        179.7296         estimate D2E/DX2                !
 ! D102  D(40,30,33,42)         -0.1102         estimate D2E/DX2                !
 ! D103  D(27,31,39,185)         4.2309         estimate D2E/DX2                !
 ! D104  D(29,31,39,185)       168.8274         estimate D2E/DX2                !
 ! D105  D(29,32,34,33)          0.1046         estimate D2E/DX2                !
 ! D106  D(29,32,34,43)        179.5728         estimate D2E/DX2                !
 ! D107  D(41,32,34,33)       -178.29           estimate D2E/DX2                !
 ! D108  D(41,32,34,43)          1.1781         estimate D2E/DX2                !
 ! D109  D(30,33,34,32)         -0.121          estimate D2E/DX2                !
 ! D110  D(30,33,34,43)       -179.5886         estimate D2E/DX2                !
 ! D111  D(42,33,34,32)        179.7195         estimate D2E/DX2                !
 ! D112  D(42,33,34,43)          0.2519         estimate D2E/DX2                !
 ! D113  D(31,39,185,138)      -99.8591         estimate D2E/DX2                !
 ! D114  D(31,39,185,186)       25.9406         estimate D2E/DX2                !
 ! D115  D(31,39,185,187)      135.2526         estimate D2E/DX2                !
 ! D116  D(24,44,45,46)        -69.2029         estimate D2E/DX2                !
 ! D117  D(24,44,45,47)        165.1584         estimate D2E/DX2                !
 ! D118  D(24,44,45,53)         45.743          estimate D2E/DX2                !
 ! D119  D(44,45,47,48)        -83.2663         estimate D2E/DX2                !
 ! D120  D(44,45,47,54)         40.4773         estimate D2E/DX2                !
 ! D121  D(44,45,47,55)        155.9836         estimate D2E/DX2                !
 ! D122  D(46,45,47,48)        151.4172         estimate D2E/DX2                !
 ! D123  D(46,45,47,54)        -84.8392         estimate D2E/DX2                !
 ! D124  D(46,45,47,55)         30.6672         estimate D2E/DX2                !
 ! D125  D(53,45,47,48)         34.7951         estimate D2E/DX2                !
 ! D126  D(53,45,47,54)        158.5387         estimate D2E/DX2                !
 ! D127  D(53,45,47,55)        -85.9549         estimate D2E/DX2                !
 ! D128  D(45,47,48,49)         -5.4603         estimate D2E/DX2                !
 ! D129  D(45,47,48,50)       -178.8014         estimate D2E/DX2                !
 ! D130  D(54,47,48,49)       -129.0616         estimate D2E/DX2                !
 ! D131  D(54,47,48,50)         57.5973         estimate D2E/DX2                !
 ! D132  D(55,47,48,49)        115.9998         estimate D2E/DX2                !
 ! D133  D(55,47,48,50)        -57.3413         estimate D2E/DX2                !
 ! D134  D(47,48,49,52)       -173.8596         estimate D2E/DX2                !
 ! D135  D(47,48,49,57)          7.3662         estimate D2E/DX2                !
 ! D136  D(50,48,49,52)          0.3125         estimate D2E/DX2                !
 ! D137  D(50,48,49,57)       -178.4617         estimate D2E/DX2                !
 ! D138  D(47,48,50,51)        174.7884         estimate D2E/DX2                !
 ! D139  D(47,48,50,56)        -11.8949         estimate D2E/DX2                !
 ! D140  D(49,48,50,51)         -0.2162         estimate D2E/DX2                !
 ! D141  D(49,48,50,56)        173.1006         estimate D2E/DX2                !
 ! D142  D(48,49,52,51)         -0.2928         estimate D2E/DX2                !
 ! D143  D(48,49,52,195)      -176.5321         estimate D2E/DX2                !
 ! D144  D(57,49,52,51)        178.5898         estimate D2E/DX2                !
 ! D145  D(57,49,52,195)         2.3505         estimate D2E/DX2                !
 ! D146  D(48,50,51,52)          0.0439         estimate D2E/DX2                !
 ! D147  D(48,50,51,58)       -179.7234         estimate D2E/DX2                !
 ! D148  D(56,50,51,52)       -173.4255         estimate D2E/DX2                !
 ! D149  D(56,50,51,58)          6.8072         estimate D2E/DX2                !
 ! D150  D(50,51,52,49)          0.1488         estimate D2E/DX2                !
 ! D151  D(50,51,52,195)       177.421          estimate D2E/DX2                !
 ! D152  D(58,51,52,49)        179.9032         estimate D2E/DX2                !
 ! D153  D(58,51,52,195)        -2.8247         estimate D2E/DX2                !
 ! D154  D(49,52,195,194)      124.8396         estimate D2E/DX2                !
 ! D155  D(51,52,195,194)      -51.1774         estimate D2E/DX2                !
 ! D156  D(59,60,62,63)        -72.7558         estimate D2E/DX2                !
 ! D157  D(59,60,62,69)         50.6706         estimate D2E/DX2                !
 ! D158  D(59,60,62,70)        166.5549         estimate D2E/DX2                !
 ! D159  D(61,60,62,63)        160.2922         estimate D2E/DX2                !
 ! D160  D(61,60,62,69)        -76.2815         estimate D2E/DX2                !
 ! D161  D(61,60,62,70)         39.6028         estimate D2E/DX2                !
 ! D162  D(68,60,62,63)         44.9365         estimate D2E/DX2                !
 ! D163  D(68,60,62,69)        168.3629         estimate D2E/DX2                !
 ! D164  D(68,60,62,70)        -75.7528         estimate D2E/DX2                !
 ! D165  D(60,62,63,64)          2.5992         estimate D2E/DX2                !
 ! D166  D(60,62,63,65)       -174.0641         estimate D2E/DX2                !
 ! D167  D(69,62,63,64)       -120.6977         estimate D2E/DX2                !
 ! D168  D(69,62,63,65)         62.639          estimate D2E/DX2                !
 ! D169  D(70,62,63,64)        123.5681         estimate D2E/DX2                !
 ! D170  D(70,62,63,65)        -53.0952         estimate D2E/DX2                !
 ! D171  D(62,63,64,67)       -176.8531         estimate D2E/DX2                !
 ! D172  D(62,63,64,72)          2.665          estimate D2E/DX2                !
 ! D173  D(65,63,64,67)          0.2423         estimate D2E/DX2                !
 ! D174  D(65,63,64,72)        179.7604         estimate D2E/DX2                !
 ! D175  D(62,63,65,66)        177.2626         estimate D2E/DX2                !
 ! D176  D(62,63,65,71)         -2.0941         estimate D2E/DX2                !
 ! D177  D(64,63,65,66)         -0.1841         estimate D2E/DX2                !
 ! D178  D(64,63,65,71)       -179.5408         estimate D2E/DX2                !
 ! D179  D(63,64,67,66)         -0.2175         estimate D2E/DX2                !
 ! D180  D(63,64,67,138)      -179.8022         estimate D2E/DX2                !
 ! D181  D(72,64,67,66)       -179.7886         estimate D2E/DX2                !
 ! D182  D(72,64,67,138)         0.6266         estimate D2E/DX2                !
 ! D183  D(63,65,66,67)          0.0557         estimate D2E/DX2                !
 ! D184  D(63,65,66,73)        179.9501         estimate D2E/DX2                !
 ! D185  D(71,65,66,67)        179.4168         estimate D2E/DX2                !
 ! D186  D(71,65,66,73)         -0.6889         estimate D2E/DX2                !
 ! D187  D(65,66,67,64)          0.0973         estimate D2E/DX2                !
 ! D188  D(65,66,67,138)       179.6938         estimate D2E/DX2                !
 ! D189  D(73,66,67,64)       -179.7975         estimate D2E/DX2                !
 ! D190  D(73,66,67,138)        -0.2009         estimate D2E/DX2                !
 ! D191  D(64,67,138,100)     -125.2083         estimate D2E/DX2                !
 ! D192  D(64,67,138,105)      145.3952         estimate D2E/DX2                !
 ! D193  D(64,67,138,108)      -35.3519         estimate D2E/DX2                !
 ! D194  D(64,67,138,137)       53.5485         estimate D2E/DX2                !
 ! D195  D(66,67,138,100)       55.273          estimate D2E/DX2                !
 ! D196  D(66,67,138,105)      -34.1235         estimate D2E/DX2                !
 ! D197  D(66,67,138,108)      145.1294         estimate D2E/DX2                !
 ! D198  D(66,67,138,137)     -125.9702         estimate D2E/DX2                !
 ! D199  D(64,67,185,39)        65.5829         estimate D2E/DX2                !
 ! D200  D(64,67,185,186)      -62.0158         estimate D2E/DX2                !
 ! D201  D(64,67,185,187)     -179.0976         estimate D2E/DX2                !
 ! D202  D(66,67,185,39)      -110.8197         estimate D2E/DX2                !
 ! D203  D(66,67,185,186)      121.5816         estimate D2E/DX2                !
 ! D204  D(66,67,185,187)        4.4998         estimate D2E/DX2                !
 ! D205  D(74,75,77,78)        -52.4789         estimate D2E/DX2                !
 ! D206  D(74,75,77,85)         69.4761         estimate D2E/DX2                !
 ! D207  D(74,75,77,86)       -174.5695         estimate D2E/DX2                !
 ! D208  D(76,75,77,78)       -176.6059         estimate D2E/DX2                !
 ! D209  D(76,75,77,85)        -54.6509         estimate D2E/DX2                !
 ! D210  D(76,75,77,86)         61.3035         estimate D2E/DX2                !
 ! D211  D(84,75,77,78)         64.5688         estimate D2E/DX2                !
 ! D212  D(84,75,77,85)       -173.4762         estimate D2E/DX2                !
 ! D213  D(84,75,77,86)        -57.5217         estimate D2E/DX2                !
 ! D214  D(75,77,78,79)        177.1657         estimate D2E/DX2                !
 ! D215  D(75,77,78,87)        -59.6667         estimate D2E/DX2                !
 ! D216  D(75,77,78,88)         56.3841         estimate D2E/DX2                !
 ! D217  D(85,77,78,79)         54.2578         estimate D2E/DX2                !
 ! D218  D(85,77,78,87)        177.4255         estimate D2E/DX2                !
 ! D219  D(85,77,78,88)        -66.5237         estimate D2E/DX2                !
 ! D220  D(86,77,78,79)        -60.2363         estimate D2E/DX2                !
 ! D221  D(86,77,78,87)         62.9314         estimate D2E/DX2                !
 ! D222  D(86,77,78,88)        178.9822         estimate D2E/DX2                !
 ! D223  D(77,78,79,80)       -169.3419         estimate D2E/DX2                !
 ! D224  D(77,78,79,89)        -46.3858         estimate D2E/DX2                !
 ! D225  D(77,78,79,90)         70.8723         estimate D2E/DX2                !
 ! D226  D(87,78,79,80)         67.2596         estimate D2E/DX2                !
 ! D227  D(87,78,79,89)       -169.7843         estimate D2E/DX2                !
 ! D228  D(87,78,79,90)        -52.5262         estimate D2E/DX2                !
 ! D229  D(88,78,79,80)        -48.7389         estimate D2E/DX2                !
 ! D230  D(88,78,79,89)         74.2172         estimate D2E/DX2                !
 ! D231  D(88,78,79,90)       -168.5247         estimate D2E/DX2                !
 ! D232  D(78,79,80,81)       -176.6504         estimate D2E/DX2                !
 ! D233  D(78,79,80,91)         22.465          estimate D2E/DX2                !
 ! D234  D(89,79,80,81)         60.6381         estimate D2E/DX2                !
 ! D235  D(89,79,80,91)       -100.2465         estimate D2E/DX2                !
 ! D236  D(90,79,80,81)        -56.5254         estimate D2E/DX2                !
 ! D237  D(90,79,80,91)        142.59           estimate D2E/DX2                !
 ! D238  D(79,80,81,82)         17.4932         estimate D2E/DX2                !
 ! D239  D(79,80,81,83)       -167.5756         estimate D2E/DX2                !
 ! D240  D(91,80,81,82)        178.6034         estimate D2E/DX2                !
 ! D241  D(91,80,81,83)         -6.4654         estimate D2E/DX2                !
 ! D242  D(80,81,82,92)       -156.0777         estimate D2E/DX2                !
 ! D243  D(80,81,82,93)        -12.8977         estimate D2E/DX2                !
 ! D244  D(83,81,82,92)         28.9818         estimate D2E/DX2                !
 ! D245  D(83,81,82,93)        172.1617         estimate D2E/DX2                !
 ! D246  D(80,81,83,94)         42.1481         estimate D2E/DX2                !
 ! D247  D(80,81,83,95)       -178.7255         estimate D2E/DX2                !
 ! D248  D(82,81,83,94)       -142.8295         estimate D2E/DX2                !
 ! D249  D(82,81,83,95)         -3.7031         estimate D2E/DX2                !
 ! D250  D(81,82,92,169)       101.8526         estimate D2E/DX2                !
 ! D251  D(93,82,92,169)       -44.7437         estimate D2E/DX2                !
 ! D252  D(81,82,93,188)      -130.9751         estimate D2E/DX2                !
 ! D253  D(92,82,93,188)        13.198          estimate D2E/DX2                !
 ! D254  D(81,83,171,170)      -54.5281         estimate D2E/DX2                !
 ! D255  D(94,83,171,170)       88.2744         estimate D2E/DX2                !
 ! D256  D(82,92,169,168)     -159.1049         estimate D2E/DX2                !
 ! D257  D(82,92,169,178)       39.89           estimate D2E/DX2                !
 ! D258  D(82,92,169,211)      114.805          estimate D2E/DX2                !
 ! D259  D(82,93,188,20)      -157.8784         estimate D2E/DX2                !
 ! D260  D(82,93,188,189)      104.2143         estimate D2E/DX2                !
 ! D261  D(123,96,101,106)    -161.4706         estimate D2E/DX2                !
 ! D262  D(123,96,101,145)      74.37           estimate D2E/DX2                !
 ! D263  D(123,96,101,201)     -41.3579         estimate D2E/DX2                !
 ! D264  D(139,96,101,106)     -39.1397         estimate D2E/DX2                !
 ! D265  D(139,96,101,145)    -163.2991         estimate D2E/DX2                !
 ! D266  D(139,96,101,201)      80.9731         estimate D2E/DX2                !
 ! D267  D(140,96,101,106)      75.2754         estimate D2E/DX2                !
 ! D268  D(140,96,101,145)     -48.884          estimate D2E/DX2                !
 ! D269  D(140,96,101,201)    -164.6118         estimate D2E/DX2                !
 ! D270  D(101,96,123,117)      73.1263         estimate D2E/DX2                !
 ! D271  D(101,96,123,129)    -102.8259         estimate D2E/DX2                !
 ! D272  D(139,96,123,117)     -47.5991         estimate D2E/DX2                !
 ! D273  D(139,96,123,129)     136.4488         estimate D2E/DX2                !
 ! D274  D(140,96,123,117)    -164.1238         estimate D2E/DX2                !
 ! D275  D(140,96,123,129)      19.924          estimate D2E/DX2                !
 ! D276  D(130,97,102,146)    -179.2706         estimate D2E/DX2                !
 ! D277  D(130,97,102,147)       1.9612         estimate D2E/DX2                !
 ! D278  D(141,97,102,146)       2.4069         estimate D2E/DX2                !
 ! D279  D(141,97,102,147)    -176.3614         estimate D2E/DX2                !
 ! D280  D(102,97,130,124)    -152.3734         estimate D2E/DX2                !
 ! D281  D(102,97,130,134)      28.3433         estimate D2E/DX2                !
 ! D282  D(141,97,130,124)      25.9805         estimate D2E/DX2                !
 ! D283  D(141,97,130,134)    -153.3028         estimate D2E/DX2                !
 ! D284  D(131,98,103,148)    -178.1416         estimate D2E/DX2                !
 ! D285  D(131,98,103,149)       4.7043         estimate D2E/DX2                !
 ! D286  D(142,98,103,148)       1.7146         estimate D2E/DX2                !
 ! D287  D(142,98,103,149)    -175.4395         estimate D2E/DX2                !
 ! D288  D(103,98,131,125)      30.9023         estimate D2E/DX2                !
 ! D289  D(103,98,131,135)    -151.7872         estimate D2E/DX2                !
 ! D290  D(142,98,131,125)    -148.9567         estimate D2E/DX2                !
 ! D291  D(142,98,131,135)      28.3539         estimate D2E/DX2                !
 ! D292  D(132,99,104,107)     179.1357         estimate D2E/DX2                !
 ! D293  D(132,99,104,150)      59.0963         estimate D2E/DX2                !
 ! D294  D(132,99,104,151)     -57.8656         estimate D2E/DX2                !
 ! D295  D(143,99,104,107)     -58.8897         estimate D2E/DX2                !
 ! D296  D(143,99,104,150)    -178.9291         estimate D2E/DX2                !
 ! D297  D(143,99,104,151)      64.109          estimate D2E/DX2                !
 ! D298  D(144,99,104,107)      55.7231         estimate D2E/DX2                !
 ! D299  D(144,99,104,150)     -64.3163         estimate D2E/DX2                !
 ! D300  D(144,99,104,151)     178.7218         estimate D2E/DX2                !
 ! D301  D(104,99,132,126)      93.873          estimate D2E/DX2                !
 ! D302  D(104,99,132,136)     -83.9809         estimate D2E/DX2                !
 ! D303  D(143,99,132,126)     -27.3092         estimate D2E/DX2                !
 ! D304  D(143,99,132,136)     154.8369         estimate D2E/DX2                !
 ! D305  D(144,99,132,126)    -144.005          estimate D2E/DX2                !
 ! D306  D(144,99,132,136)      38.1411         estimate D2E/DX2                !
 ! D307  D(133,100,117,109)    178.69           estimate D2E/DX2                !
 ! D308  D(133,100,117,123)     -2.8829         estimate D2E/DX2                !
 ! D309  D(138,100,117,109)     -2.8014         estimate D2E/DX2                !
 ! D310  D(138,100,117,123)    175.6257         estimate D2E/DX2                !
 ! D311  D(117,100,133,110)   -173.8994         estimate D2E/DX2                !
 ! D312  D(117,100,133,129)      3.2729         estimate D2E/DX2                !
 ! D313  D(138,100,133,110)      7.6083         estimate D2E/DX2                !
 ! D314  D(138,100,133,129)   -175.2194         estimate D2E/DX2                !
 ! D315  D(117,100,138,67)      82.8429         estimate D2E/DX2                !
 ! D316  D(117,100,138,105)    173.109          estimate D2E/DX2                !
 ! D317  D(117,100,138,108)     -6.0031         estimate D2E/DX2                !
 ! D318  D(117,100,138,185)    -99.9705         estimate D2E/DX2                !
 ! D319  D(133,100,138,67)     -98.9564         estimate D2E/DX2                !
 ! D320  D(133,100,138,105)     -8.6903         estimate D2E/DX2                !
 ! D321  D(133,100,138,108)    172.1976         estimate D2E/DX2                !
 ! D322  D(133,100,138,185)     78.2302         estimate D2E/DX2                !
 ! D323  D(96,101,106,121)    -172.3294         estimate D2E/DX2                !
 ! D324  D(96,101,106,127)       9.6864         estimate D2E/DX2                !
 ! D325  D(145,101,106,121)    -46.6719         estimate D2E/DX2                !
 ! D326  D(145,101,106,127)    135.3438         estimate D2E/DX2                !
 ! D327  D(201,101,106,121)     65.817          estimate D2E/DX2                !
 ! D328  D(201,101,106,127)   -112.1672         estimate D2E/DX2                !
 ! D329  D(99,104,107,122)     156.1433         estimate D2E/DX2                !
 ! D330  D(99,104,107,128)     -25.9523         estimate D2E/DX2                !
 ! D331  D(150,104,107,122)    -82.2384         estimate D2E/DX2                !
 ! D332  D(150,104,107,128)     95.6659         estimate D2E/DX2                !
 ! D333  D(151,104,107,122)     31.8938         estimate D2E/DX2                !
 ! D334  D(151,104,107,128)   -150.2019         estimate D2E/DX2                !
 ! D335  D(134,105,118,110)    179.2063         estimate D2E/DX2                !
 ! D336  D(134,105,118,124)      0.4908         estimate D2E/DX2                !
 ! D337  D(138,105,118,110)      0.023          estimate D2E/DX2                !
 ! D338  D(138,105,118,124)   -178.6925         estimate D2E/DX2                !
 ! D339  D(118,105,134,111)    171.5166         estimate D2E/DX2                !
 ! D340  D(118,105,134,130)     -1.753          estimate D2E/DX2                !
 ! D341  D(138,105,134,111)     -9.2815         estimate D2E/DX2                !
 ! D342  D(138,105,134,130)    177.4489         estimate D2E/DX2                !
 ! D343  D(118,105,138,67)      96.3171         estimate D2E/DX2                !
 ! D344  D(118,105,138,100)      5.1054         estimate D2E/DX2                !
 ! D345  D(118,105,138,137)   -174.0971         estimate D2E/DX2                !
 ! D346  D(118,105,138,185)    -86.9777         estimate D2E/DX2                !
 ! D347  D(134,105,138,67)     -82.7182         estimate D2E/DX2                !
 ! D348  D(134,105,138,100)   -173.9299         estimate D2E/DX2                !
 ! D349  D(134,105,138,137)      6.8676         estimate D2E/DX2                !
 ! D350  D(134,105,138,185)     93.987          estimate D2E/DX2                !
 ! D351  D(101,106,121,189)   -100.9238         estimate D2E/DX2                !
 ! D352  D(127,106,121,189)     76.9068         estimate D2E/DX2                !
 ! D353  D(101,106,127,232)    169.309          estimate D2E/DX2                !
 ! D354  D(121,106,127,232)     -8.4612         estimate D2E/DX2                !
 ! D355  D(104,107,122,178)   -179.3756         estimate D2E/DX2                !
 ! D356  D(104,107,122,190)     70.3226         estimate D2E/DX2                !
 ! D357  D(128,107,122,178)      2.6927         estimate D2E/DX2                !
 ! D358  D(128,107,122,190)   -107.6091         estimate D2E/DX2                !
 ! D359  D(136,108,120,112)    176.0876         estimate D2E/DX2                !
 ! D360  D(136,108,120,126)     -0.3918         estimate D2E/DX2                !
 ! D361  D(138,108,120,112)      3.8996         estimate D2E/DX2                !
 ! D362  D(138,108,120,126)   -172.5798         estimate D2E/DX2                !
 ! D363  D(120,108,136,109)    173.5844         estimate D2E/DX2                !
 ! D364  D(120,108,136,132)     -0.5936         estimate D2E/DX2                !
 ! D365  D(138,108,136,109)    -14.0873         estimate D2E/DX2                !
 ! D366  D(138,108,136,132)    171.7347         estimate D2E/DX2                !
 ! D367  D(120,108,138,67)      93.3262         estimate D2E/DX2                !
 ! D368  D(120,108,138,100)   -175.4566         estimate D2E/DX2                !
 ! D369  D(120,108,138,137)      3.7271         estimate D2E/DX2                !
 ! D370  D(120,108,138,185)    -83.4124         estimate D2E/DX2                !
 ! D371  D(136,108,138,67)     -77.3504         estimate D2E/DX2                !
 ! D372  D(136,108,138,100)     13.8669         estimate D2E/DX2                !
 ! D373  D(136,108,138,137)   -166.9495         estimate D2E/DX2                !
 ! D374  D(136,108,138,185)    105.9111         estimate D2E/DX2                !
 ! D375  D(136,109,117,100)      7.4968         estimate D2E/DX2                !
 ! D376  D(136,109,117,123)   -170.7308         estimate D2E/DX2                !
 ! D377  D(152,109,117,100)   -176.0981         estimate D2E/DX2                !
 ! D378  D(152,109,117,123)      5.6743         estimate D2E/DX2                !
 ! D379  D(117,109,136,108)      1.5255         estimate D2E/DX2                !
 ! D380  D(117,109,136,132)    174.8994         estimate D2E/DX2                !
 ! D381  D(152,109,136,108)   -174.8905         estimate D2E/DX2                !
 ! D382  D(152,109,136,132)     -1.5167         estimate D2E/DX2                !
 ! D383  D(133,110,118,105)     -4.4818         estimate D2E/DX2                !
 ! D384  D(133,110,118,124)    174.0512         estimate D2E/DX2                !
 ! D385  D(153,110,118,105)    176.7448         estimate D2E/DX2                !
 ! D386  D(153,110,118,124)     -4.7222         estimate D2E/DX2                !
 ! D387  D(118,110,133,100)      0.4876         estimate D2E/DX2                !
 ! D388  D(118,110,133,129)   -176.2813         estimate D2E/DX2                !
 ! D389  D(153,110,133,100)    179.2528         estimate D2E/DX2                !
 ! D390  D(153,110,133,129)      2.4839         estimate D2E/DX2                !
 ! D391  D(134,111,119,125)   -173.6575         estimate D2E/DX2                !
 ! D392  D(134,111,119,137)      4.7667         estimate D2E/DX2                !
 ! D393  D(202,111,119,125)      0.2227         estimate D2E/DX2                !
 ! D394  D(202,111,119,137)    178.6469         estimate D2E/DX2                !
 ! D395  D(119,111,134,105)      3.0864         estimate D2E/DX2                !
 ! D396  D(119,111,134,130)    175.3394         estimate D2E/DX2                !
 ! D397  D(202,111,134,105)   -170.8282         estimate D2E/DX2                !
 ! D398  D(202,111,134,130)      1.4248         estimate D2E/DX2                !
 ! D399  D(135,112,120,108)     -8.5056         estimate D2E/DX2                !
 ! D400  D(135,112,120,126)    167.4799         estimate D2E/DX2                !
 ! D401  D(154,112,120,108)    174.2435         estimate D2E/DX2                !
 ! D402  D(154,112,120,126)     -9.771          estimate D2E/DX2                !
 ! D403  D(120,112,135,131)   -176.8507         estimate D2E/DX2                !
 ! D404  D(120,112,135,137)      2.0429         estimate D2E/DX2                !
 ! D405  D(154,112,135,131)      0.3781         estimate D2E/DX2                !
 ! D406  D(154,112,135,137)    179.2717         estimate D2E/DX2                !
 ! D407  D(155,113,129,123)   -122.0124         estimate D2E/DX2                !
 ! D408  D(155,113,129,133)     58.135          estimate D2E/DX2                !
 ! D409  D(156,113,129,123)    118.7678         estimate D2E/DX2                !
 ! D410  D(156,113,129,133)    -61.0847         estimate D2E/DX2                !
 ! D411  D(157,113,129,123)     -1.6371         estimate D2E/DX2                !
 ! D412  D(157,113,129,133)    178.5104         estimate D2E/DX2                !
 ! D413  D(158,114,124,118)    -52.3588         estimate D2E/DX2                !
 ! D414  D(158,114,124,130)    126.7723         estimate D2E/DX2                !
 ! D415  D(159,114,124,118)   -172.2744         estimate D2E/DX2                !
 ! D416  D(159,114,124,130)      6.8567         estimate D2E/DX2                !
 ! D417  D(160,114,124,118)     67.3964         estimate D2E/DX2                !
 ! D418  D(160,114,124,130)   -113.4725         estimate D2E/DX2                !
 ! D419  D(161,115,125,119)     88.8168         estimate D2E/DX2                !
 ! D420  D(161,115,125,131)    -92.6031         estimate D2E/DX2                !
 ! D421  D(162,115,125,119)    -31.1013         estimate D2E/DX2                !
 ! D422  D(162,115,125,131)    147.4788         estimate D2E/DX2                !
 ! D423  D(163,115,125,119)   -151.57           estimate D2E/DX2                !
 ! D424  D(163,115,125,131)     27.0102         estimate D2E/DX2                !
 ! D425  D(164,116,126,120)   -178.9777         estimate D2E/DX2                !
 ! D426  D(164,116,126,132)     -0.5518         estimate D2E/DX2                !
 ! D427  D(165,116,126,120)    -58.6047         estimate D2E/DX2                !
 ! D428  D(165,116,126,132)    119.8212         estimate D2E/DX2                !
 ! D429  D(200,116,126,120)     61.2056         estimate D2E/DX2                !
 ! D430  D(200,116,126,132)   -120.3686         estimate D2E/DX2                !
 ! D431  D(100,117,123,96)    -175.3719         estimate D2E/DX2                !
 ! D432  D(100,117,123,129)      1.3837         estimate D2E/DX2                !
 ! D433  D(109,117,123,96)       3.1026         estimate D2E/DX2                !
 ! D434  D(109,117,123,129)    179.8582         estimate D2E/DX2                !
 ! D435  D(105,118,124,114)   -179.7431         estimate D2E/DX2                !
 ! D436  D(105,118,124,130)      0.9705         estimate D2E/DX2                !
 ! D437  D(110,118,124,114)      1.5439         estimate D2E/DX2                !
 ! D438  D(110,118,124,130)   -177.7426         estimate D2E/DX2                !
 ! D439  D(111,119,125,115)     -3.645          estimate D2E/DX2                !
 ! D440  D(111,119,125,131)    177.5209         estimate D2E/DX2                !
 ! D441  D(137,119,125,115)    177.7076         estimate D2E/DX2                !
 ! D442  D(137,119,125,131)     -1.1266         estimate D2E/DX2                !
 ! D443  D(111,119,137,135)   -178.0859         estimate D2E/DX2                !
 ! D444  D(111,119,137,138)     -5.2399         estimate D2E/DX2                !
 ! D445  D(125,119,137,135)      0.52           estimate D2E/DX2                !
 ! D446  D(125,119,137,138)    173.3661         estimate D2E/DX2                !
 ! D447  D(108,120,126,116)    179.9464         estimate D2E/DX2                !
 ! D448  D(108,120,126,132)      1.2372         estimate D2E/DX2                !
 ! D449  D(112,120,126,116)      3.4774         estimate D2E/DX2                !
 ! D450  D(112,120,126,132)   -175.2319         estimate D2E/DX2                !
 ! D451  D(106,121,189,188)    143.6007         estimate D2E/DX2                !
 ! D452  D(107,122,169,92)    -122.7598         estimate D2E/DX2                !
 ! D453  D(107,122,169,168)     83.7017         estimate D2E/DX2                !
 ! D454  D(190,122,169,92)      -6.2478         estimate D2E/DX2                !
 ! D455  D(190,122,169,168)   -159.7863         estimate D2E/DX2                !
 ! D456  D(107,122,178,211)    134.1887         estimate D2E/DX2                !
 ! D457  D(190,122,178,211)   -108.1194         estimate D2E/DX2                !
 ! D458  D(107,122,190,216)   -167.4764         estimate D2E/DX2                !
 ! D459  D(178,122,190,216)     67.0336         estimate D2E/DX2                !
 ! D460  D(96,123,129,113)      -2.7483         estimate D2E/DX2                !
 ! D461  D(96,123,129,133)     177.1242         estimate D2E/DX2                !
 ! D462  D(117,123,129,113)   -179.2325         estimate D2E/DX2                !
 ! D463  D(117,123,129,133)      0.64           estimate D2E/DX2                !
 ! D464  D(114,124,130,97)      -0.6302         estimate D2E/DX2                !
 ! D465  D(114,124,130,134)    178.7842         estimate D2E/DX2                !
 ! D466  D(118,124,130,97)     178.6274         estimate D2E/DX2                !
 ! D467  D(118,124,130,134)     -1.9583         estimate D2E/DX2                !
 ! D468  D(115,125,131,98)       0.111          estimate D2E/DX2                !
 ! D469  D(115,125,131,135)   -177.5687         estimate D2E/DX2                !
 ! D470  D(119,125,131,98)     178.8975         estimate D2E/DX2                !
 ! D471  D(119,125,131,135)      1.2178         estimate D2E/DX2                !
 ! D472  D(116,126,132,99)       1.647          estimate D2E/DX2                !
 ! D473  D(116,126,132,136)    179.8178         estimate D2E/DX2                !
 ! D474  D(120,126,132,99)    -179.6965         estimate D2E/DX2                !
 ! D475  D(120,126,132,136)     -1.5257         estimate D2E/DX2                !
 ! D476  D(106,127,225,224)     89.8969         estimate D2E/DX2                !
 ! D477  D(106,127,225,227)    -90.3477         estimate D2E/DX2                !
 ! D478  D(113,129,133,100)    177.4048         estimate D2E/DX2                !
 ! D479  D(113,129,133,110)     -5.3902         estimate D2E/DX2                !
 ! D480  D(123,129,133,100)     -2.4748         estimate D2E/DX2                !
 ! D481  D(123,129,133,110)    174.7302         estimate D2E/DX2                !
 ! D482  D(97,130,134,105)    -178.2536         estimate D2E/DX2                !
 ! D483  D(97,130,134,111)       8.5448         estimate D2E/DX2                !
 ! D484  D(124,130,134,105)      2.353          estimate D2E/DX2                !
 ! D485  D(124,130,134,111)   -170.8486         estimate D2E/DX2                !
 ! D486  D(98,131,135,112)       0.2705         estimate D2E/DX2                !
 ! D487  D(98,131,135,137)    -178.7742         estimate D2E/DX2                !
 ! D488  D(125,131,135,112)    178.0877         estimate D2E/DX2                !
 ! D489  D(125,131,135,137)     -0.957          estimate D2E/DX2                !
 ! D490  D(99,132,136,108)     179.6075         estimate D2E/DX2                !
 ! D491  D(99,132,136,109)       5.4323         estimate D2E/DX2                !
 ! D492  D(126,132,136,108)      1.3614         estimate D2E/DX2                !
 ! D493  D(126,132,136,109)   -172.8138         estimate D2E/DX2                !
 ! D494  D(112,135,137,119)   -178.7803         estimate D2E/DX2                !
 ! D495  D(112,135,137,138)      8.643          estimate D2E/DX2                !
 ! D496  D(131,135,137,119)      0.2503         estimate D2E/DX2                !
 ! D497  D(131,135,137,138)   -172.3264         estimate D2E/DX2                !
 ! D498  D(119,137,138,67)      90.1841         estimate D2E/DX2                !
 ! D499  D(119,137,138,105)     -0.0814         estimate D2E/DX2                !
 ! D500  D(119,137,138,108)    179.0408         estimate D2E/DX2                !
 ! D501  D(119,137,138,185)    -86.9308         estimate D2E/DX2                !
 ! D502  D(135,137,138,67)     -98.5053         estimate D2E/DX2                !
 ! D503  D(135,137,138,105)    171.2293         estimate D2E/DX2                !
 ! D504  D(135,137,138,108)     -9.6485         estimate D2E/DX2                !
 ! D505  D(135,137,138,185)     84.3798         estimate D2E/DX2                !
 ! D506  D(100,138,185,39)    -168.104          estimate D2E/DX2                !
 ! D507  D(100,138,185,186)     64.5489         estimate D2E/DX2                !
 ! D508  D(100,138,185,187)    -51.2478         estimate D2E/DX2                !
 ! D509  D(105,138,185,39)     -78.8238         estimate D2E/DX2                !
 ! D510  D(105,138,185,186)    153.8291         estimate D2E/DX2                !
 ! D511  D(105,138,185,187)     38.0324         estimate D2E/DX2                !
 ! D512  D(108,138,185,39)     101.8734         estimate D2E/DX2                !
 ! D513  D(108,138,185,186)    -25.4737         estimate D2E/DX2                !
 ! D514  D(108,138,185,187)   -141.2704         estimate D2E/DX2                !
 ! D515  D(137,138,185,39)      13.1781         estimate D2E/DX2                !
 ! D516  D(137,138,185,186)   -114.169          estimate D2E/DX2                !
 ! D517  D(137,138,185,187)    130.0343         estimate D2E/DX2                !
 ! D518  D(167,166,168,169)      0.2824         estimate D2E/DX2                !
 ! D519  D(167,166,168,170)   -175.7511         estimate D2E/DX2                !
 ! D520  D(173,166,168,169)    177.5094         estimate D2E/DX2                !
 ! D521  D(173,166,168,170)      1.476          estimate D2E/DX2                !
 ! D522  D(167,166,173,172)    179.9334         estimate D2E/DX2                !
 ! D523  D(168,166,173,172)      2.4805         estimate D2E/DX2                !
 ! D524  D(166,168,169,92)    -164.6358         estimate D2E/DX2                !
 ! D525  D(166,168,169,178)     -7.3711         estimate D2E/DX2                !
 ! D526  D(166,168,169,211)    -61.5209         estimate D2E/DX2                !
 ! D527  D(170,168,169,92)      10.6345         estimate D2E/DX2                !
 ! D528  D(170,168,169,178)    167.8993         estimate D2E/DX2                !
 ! D529  D(170,168,169,211)    113.7495         estimate D2E/DX2                !
 ! D530  D(166,168,170,171)    176.6681         estimate D2E/DX2                !
 ! D531  D(166,168,170,172)     -4.5828         estimate D2E/DX2                !
 ! D532  D(169,168,170,171)      0.7679         estimate D2E/DX2                !
 ! D533  D(169,168,170,172)    179.517          estimate D2E/DX2                !
 ! D534  D(92,169,211,206)      -9.983          estimate D2E/DX2                !
 ! D535  D(168,169,211,206)   -129.4907         estimate D2E/DX2                !
 ! D536  D(168,170,171,95)      27.0933         estimate D2E/DX2                !
 ! D537  D(172,170,171,95)    -151.461          estimate D2E/DX2                !
 ! D538  D(168,170,172,173)      5.9365         estimate D2E/DX2                !
 ! D539  D(168,170,172,174)   -114.0064         estimate D2E/DX2                !
 ! D540  D(168,170,172,181)    122.6818         estimate D2E/DX2                !
 ! D541  D(171,170,172,173)   -175.2293         estimate D2E/DX2                !
 ! D542  D(171,170,172,174)     64.8278         estimate D2E/DX2                !
 ! D543  D(171,170,172,181)    -58.484          estimate D2E/DX2                !
 ! D544  D(170,172,173,166)     -5.2174         estimate D2E/DX2                !
 ! D545  D(174,172,173,166)    116.2472         estimate D2E/DX2                !
 ! D546  D(181,172,173,166)   -124.6406         estimate D2E/DX2                !
 ! D547  D(170,172,174,175)     46.6916         estimate D2E/DX2                !
 ! D548  D(170,172,174,176)    164.6493         estimate D2E/DX2                !
 ! D549  D(170,172,174,182)    -75.9278         estimate D2E/DX2                !
 ! D550  D(173,172,174,175)    -70.6928         estimate D2E/DX2                !
 ! D551  D(173,172,174,176)     47.2649         estimate D2E/DX2                !
 ! D552  D(173,172,174,182)    166.6877         estimate D2E/DX2                !
 ! D553  D(181,172,174,175)    171.2628         estimate D2E/DX2                !
 ! D554  D(181,172,174,176)    -70.7795         estimate D2E/DX2                !
 ! D555  D(181,172,174,182)     48.6434         estimate D2E/DX2                !
 ! D556  D(172,174,175,179)    -74.77           estimate D2E/DX2                !
 ! D557  D(176,174,175,179)    164.582          estimate D2E/DX2                !
 ! D558  D(182,174,175,179)     44.1508         estimate D2E/DX2                !
 ! D559  D(172,174,176,177)     38.9905         estimate D2E/DX2                !
 ! D560  D(172,174,176,183)    158.8479         estimate D2E/DX2                !
 ! D561  D(172,174,176,184)    -84.6172         estimate D2E/DX2                !
 ! D562  D(175,174,176,177)    161.2332         estimate D2E/DX2                !
 ! D563  D(175,174,176,183)    -78.9094         estimate D2E/DX2                !
 ! D564  D(175,174,176,184)     37.6255         estimate D2E/DX2                !
 ! D565  D(182,174,176,177)    -77.3667         estimate D2E/DX2                !
 ! D566  D(182,174,176,183)     42.4907         estimate D2E/DX2                !
 ! D567  D(182,174,176,184)    159.0256         estimate D2E/DX2                !
 ! D568  D(174,175,179,235)   -176.2688         estimate D2E/DX2                !
 ! D569  D(174,176,177,180)    -74.6877         estimate D2E/DX2                !
 ! D570  D(183,176,177,180)    164.0821         estimate D2E/DX2                !
 ! D571  D(184,176,177,180)     45.9915         estimate D2E/DX2                !
 ! D572  D(122,178,211,206)     30.622          estimate D2E/DX2                !
 ! D573  D(175,179,235,236)     38.8194         estimate D2E/DX2                !
 ! D574  D(175,179,235,237)    -66.2352         estimate D2E/DX2                !
 ! D575  D(39,185,186,191)     155.793          estimate D2E/DX2                !
 ! D576  D(138,185,186,191)    -72.4091         estimate D2E/DX2                !
 ! D577  D(187,185,186,191)     50.0141         estimate D2E/DX2                !
 ! D578  D(39,185,187,194)     -72.4908         estimate D2E/DX2                !
 ! D579  D(138,185,187,194)    159.7677         estimate D2E/DX2                !
 ! D580  D(186,185,187,194)     42.0605         estimate D2E/DX2                !
 ! D581  D(185,186,191,192)    -24.6296         estimate D2E/DX2                !
 ! D582  D(185,186,191,193)     82.1671         estimate D2E/DX2                !
 ! D583  D(185,187,194,195)     21.9175         estimate D2E/DX2                !
 ! D584  D(185,187,194,196)    -82.591          estimate D2E/DX2                !
 ! D585  D(20,188,189,121)     -27.1799         estimate D2E/DX2                !
 ! D586  D(93,188,189,121)      97.8443         estimate D2E/DX2                !
 ! D587  D(122,190,216,208)     66.1526         estimate D2E/DX2                !
 ! D588  D(186,191,197,198)   -153.3925         estimate D2E/DX2                !
 ! D589  D(186,191,197,199)     95.6566         estimate D2E/DX2                !
 ! D590  D(193,191,197,198)    104.4759         estimate D2E/DX2                !
 ! D591  D(193,191,197,199)     -6.4751         estimate D2E/DX2                !
 ! D592  D(187,194,195,52)     -58.2803         estimate D2E/DX2                !
 ! D593  D(196,194,195,52)      42.4645         estimate D2E/DX2                !
 ! D594  D(203,204,206,207)   -179.7587         estimate D2E/DX2                !
 ! D595  D(203,204,206,211)    -58.2656         estimate D2E/DX2                !
 ! D596  D(203,204,206,212)     57.1362         estimate D2E/DX2                !
 ! D597  D(205,204,206,207)     55.8568         estimate D2E/DX2                !
 ! D598  D(205,204,206,211)    177.3499         estimate D2E/DX2                !
 ! D599  D(205,204,206,212)    -67.2483         estimate D2E/DX2                !
 ! D600  D(210,204,206,207)    -63.58           estimate D2E/DX2                !
 ! D601  D(210,204,206,211)     57.913          estimate D2E/DX2                !
 ! D602  D(210,204,206,212)    173.3148         estimate D2E/DX2                !
 ! D603  D(203,204,210,13)    -105.1031         estimate D2E/DX2                !
 ! D604  D(205,204,210,13)      13.2907         estimate D2E/DX2                !
 ! D605  D(206,204,210,13)     135.9622         estimate D2E/DX2                !
 ! D606  D(204,206,207,208)     56.4677         estimate D2E/DX2                !
 ! D607  D(204,206,207,209)    179.4854         estimate D2E/DX2                !
 ! D608  D(204,206,207,213)    -62.5941         estimate D2E/DX2                !
 ! D609  D(211,206,207,208)    -64.8323         estimate D2E/DX2                !
 ! D610  D(211,206,207,209)     58.1854         estimate D2E/DX2                !
 ! D611  D(211,206,207,213)    176.1059         estimate D2E/DX2                !
 ! D612  D(212,206,207,208)   -179.8824         estimate D2E/DX2                !
 ! D613  D(212,206,207,209)    -56.8646         estimate D2E/DX2                !
 ! D614  D(212,206,207,213)     61.0558         estimate D2E/DX2                !
 ! D615  D(204,206,211,169)   -110.6075         estimate D2E/DX2                !
 ! D616  D(204,206,211,178)    -56.2058         estimate D2E/DX2                !
 ! D617  D(207,206,211,169)     15.3452         estimate D2E/DX2                !
 ! D618  D(207,206,211,178)     69.7468         estimate D2E/DX2                !
 ! D619  D(212,206,211,169)    131.8545         estimate D2E/DX2                !
 ! D620  D(212,206,211,178)   -173.7438         estimate D2E/DX2                !
 ! D621  D(206,207,208,214)    177.8314         estimate D2E/DX2                !
 ! D622  D(206,207,208,215)    -61.6413         estimate D2E/DX2                !
 ! D623  D(206,207,208,216)     58.4003         estimate D2E/DX2                !
 ! D624  D(209,207,208,214)     54.9118         estimate D2E/DX2                !
 ! D625  D(209,207,208,215)    175.439          estimate D2E/DX2                !
 ! D626  D(209,207,208,216)    -64.5193         estimate D2E/DX2                !
 ! D627  D(213,207,208,214)    -62.988          estimate D2E/DX2                !
 ! D628  D(213,207,208,215)     57.5393         estimate D2E/DX2                !
 ! D629  D(213,207,208,216)    177.5809         estimate D2E/DX2                !
 ! D630  D(206,207,209,217)     55.8861         estimate D2E/DX2                !
 ! D631  D(206,207,209,218)    176.4511         estimate D2E/DX2                !
 ! D632  D(206,207,209,219)    -63.8006         estimate D2E/DX2                !
 ! D633  D(208,207,209,217)   -179.7842         estimate D2E/DX2                !
 ! D634  D(208,207,209,218)    -59.2192         estimate D2E/DX2                !
 ! D635  D(208,207,209,219)     60.5291         estimate D2E/DX2                !
 ! D636  D(213,207,209,217)    -62.0221         estimate D2E/DX2                !
 ! D637  D(213,207,209,218)     58.5429         estimate D2E/DX2                !
 ! D638  D(213,207,209,219)    178.2912         estimate D2E/DX2                !
 ! D639  D(207,208,216,190)    -99.0397         estimate D2E/DX2                !
 ! D640  D(214,208,216,190)    139.4921         estimate D2E/DX2                !
 ! D641  D(215,208,216,190)     23.6612         estimate D2E/DX2                !
 ! D642  D(220,221,223,224)    -57.413          estimate D2E/DX2                !
 ! D643  D(220,221,223,230)     64.6223         estimate D2E/DX2                !
 ! D644  D(220,221,223,231)    179.8606         estimate D2E/DX2                !
 ! D645  D(222,221,223,224)   -175.2777         estimate D2E/DX2                !
 ! D646  D(222,221,223,230)    -53.2423         estimate D2E/DX2                !
 ! D647  D(222,221,223,231)     61.9959         estimate D2E/DX2                !
 ! D648  D(229,221,223,224)     63.7469         estimate D2E/DX2                !
 ! D649  D(229,221,223,230)   -174.2178         estimate D2E/DX2                !
 ! D650  D(229,221,223,231)    -58.9795         estimate D2E/DX2                !
 ! D651  D(221,223,224,225)     67.1546         estimate D2E/DX2                !
 ! D652  D(221,223,224,226)   -115.8565         estimate D2E/DX2                !
 ! D653  D(230,223,224,225)    -53.8553         estimate D2E/DX2                !
 ! D654  D(230,223,224,226)    123.1336         estimate D2E/DX2                !
 ! D655  D(231,223,224,225)   -169.0208         estimate D2E/DX2                !
 ! D656  D(231,223,224,226)      7.9681         estimate D2E/DX2                !
 ! D657  D(223,224,225,227)    177.4658         estimate D2E/DX2                !
 ! D658  D(223,224,225,232)     -1.5085         estimate D2E/DX2                !
 ! D659  D(226,224,225,227)     -0.1694         estimate D2E/DX2                !
 ! D660  D(226,224,225,232)   -179.1436         estimate D2E/DX2                !
 ! D661  D(223,224,226,228)   -177.2339         estimate D2E/DX2                !
 ! D662  D(223,224,226,233)      3.1342         estimate D2E/DX2                !
 ! D663  D(225,224,226,228)      0.1816         estimate D2E/DX2                !
 ! D664  D(225,224,226,233)   -179.4502         estimate D2E/DX2                !
 ! D665  D(224,225,227,228)      0.1012         estimate D2E/DX2                !
 ! D666  D(224,225,227,234)    179.427          estimate D2E/DX2                !
 ! D667  D(232,225,227,228)    179.0653         estimate D2E/DX2                !
 ! D668  D(232,225,227,234)     -1.6089         estimate D2E/DX2                !
 ! D669  D(224,226,228,227)     -0.1231         estimate D2E/DX2                !
 ! D670  D(224,226,228,237)    169.626          estimate D2E/DX2                !
 ! D671  D(233,226,228,227)    179.5379         estimate D2E/DX2                !
 ! D672  D(233,226,228,237)    -10.7131         estimate D2E/DX2                !
 ! D673  D(225,227,228,226)      0.0119         estimate D2E/DX2                !
 ! D674  D(225,227,228,237)   -162.6636         estimate D2E/DX2                !
 ! D675  D(234,227,228,226)   -179.2909         estimate D2E/DX2                !
 ! D676  D(234,227,228,237)     18.0336         estimate D2E/DX2                !
 ! D677  D(226,228,237,235)      1.4223         estimate D2E/DX2                !
 ! D678  D(227,228,237,235)    163.9172         estimate D2E/DX2                !
 ! D679  D(179,235,237,228)    170.1783         estimate D2E/DX2                !
 ! D680  D(236,235,237,228)     70.2577         estimate D2E/DX2                !
 --------------------------------------------------------------------------------
 Trust Radius=3.00D-01 FncErr=1.00D-07 GrdErr=1.00D-06 EigMax=2.50D+02 EigMin=1.00D-04
 Number of steps in this run=   1000 maximum allowed number of steps=   1422.
 GradGradGradGradGradGradGradGradGradGradGradGradGradGradGradGradGradGrad

 Stoichiometry    C80H123FeN17O16(1-,6)
 Framework group  C1[X(C80H123FeN17O16)]
 Deg. of freedom   705
 Full point group                 C1      NOp   1
 Largest Abelian subgroup         C1      NOp   1
 Largest concise Abelian subgroup C1      NOp   1
                         Standard orientation:                         
 ---------------------------------------------------------------------
 Center     Atomic      Atomic             Coordinates (Angstroms)
 Number     Number       Type             X           Y           Z
 ---------------------------------------------------------------------
      1          1           0        0.749696   -5.010048    0.360173
      2          6           0        1.014620   -4.302077    1.030192
      3          1           0        1.056243   -4.666866    1.971254
      4          6           0        0.004601   -3.134932    1.049157
      5          6           0        0.207284   -2.250347    2.284781
      6          6           0       -0.760611   -1.067869    2.378798
      7          7           0       -0.273146   -0.137510    3.408011
      8          6           0       -0.858703    1.090795    3.630611
      9          7           0       -2.218595    1.174708    3.580618
     10          7           0       -0.084708    2.106461    3.944054
     11          1           0        2.011481   -3.930576    0.765808
     12          1           0        0.113768   -2.528897    0.143553
     13          1           0       -1.018449   -3.534943    1.042065
     14          1           0        0.118498   -2.856382    3.197143
     15          1           0        1.227937   -1.854410    2.261788
     16          1           0       -0.823062   -0.566281    1.405033
     17          1           0       -1.766721   -1.418062    2.630243
     18          1           0        0.729142   -0.028608    3.315668
     19          1           0       -2.560431    2.033485    3.142351
     20          1           0       -3.480278    0.299222    2.407365
     21          1           0       -0.659142    2.892507    4.242359
     22          1           0        4.692733   -6.765329    2.669964
     23          6           0        5.494585   -6.152328    2.626003
     24          1           0        5.600453   -5.619978    3.477672
     25          6           0        5.252279   -5.229906    1.398992
     26          6           0        5.794007   -3.835887    1.462895
     27          6           0        5.042709   -2.692846    1.309562
     28          6           0        7.163432   -3.398695    1.567425
     29          6           0        7.154269   -1.971090    1.468694
     30          6           0        8.398233   -4.057069    1.698600
     31          7           0        5.845406   -1.575650    1.331801
     32          6           0        8.328149   -1.212988    1.502297
     33          6           0        9.568249   -3.304834    1.732052
     34          6           0        9.532827   -1.896979    1.636078
     35          1           0        6.400151   -6.755726    2.499083
     36          1           0        5.635784   -5.725570    0.497663
     37          1           0        4.169798   -5.144811    1.244073
     38          1           0        3.977691   -2.585419    1.163748
     39          1           0        5.492387   -0.657686    1.065162
     40          1           0        8.436837   -5.140872    1.768852
     41          1           0        8.295611   -0.132762    1.400542
     42          1           0       10.527210   -3.806203    1.831022
     43          1           0       10.463188   -1.336738    1.658371
     44          1           0        4.584877   -4.533411    4.835482
     45          6           0        4.644503   -4.005894    5.694470
     46          1           0        4.827239   -4.610582    6.482570
     47          6           0        3.391206   -3.138450    5.917884
     48          6           0        3.435405   -1.825519    5.191982
     49          6           0        4.401812   -1.191493    4.443415
     50          7           0        2.408842   -0.896516    5.289219
     51          6           0        2.785201    0.231168    4.619940
     52          7           0        3.987862    0.082774    4.099252
     53          1           0        5.522564   -3.355646    5.609404
     54          1           0        2.491942   -3.700289    5.628432
     55          1           0        3.278384   -2.931157    6.991502
     56          1           0        1.494042   -1.050681    5.687149
     57          1           0        5.356592   -1.572439    4.115512
     58          1           0        2.151837    1.106358    4.554855
     59          1           0        3.795774   -1.061304   -6.909765
     60          6           0        3.104429   -0.344902   -7.081590
     61          1           0        2.654934   -0.428096   -7.982087
     62          6           0        3.690447    1.068327   -6.917444
     63          6           0        3.944738    1.423819   -5.486908
     64          6           0        3.798080    0.718913   -4.321768
     65          7           0        4.359170    2.692956   -5.088431
     66          6           0        4.445555    2.722967   -3.736080
     67          7           0        4.109168    1.540159   -3.255544
     68          1           0        2.311287   -0.481719   -6.336139
     69          1           0        4.616106    1.162005   -7.502933
     70          1           0        2.988624    1.800020   -7.341187
     71          1           0        4.554176    3.469200   -5.701331
     72          1           0        3.490561   -0.300442   -4.161198
     73          1           0        4.742860    3.574405   -3.144845
     74          1           0       -5.808239    6.597751    4.071666
     75          6           0       -5.078739    6.033697    4.483590
     76          1           0       -4.206838    6.543803    4.503256
     77          6           0       -4.957337    4.685597    3.753575
     78          6           0       -6.306161    3.957064    3.656739
     79          6           0       -6.219727    2.645882    2.873397
     80          7           0       -7.564377    2.127312    2.596875
     81          6           0       -7.808878    0.953861    1.979578
     82          7           0       -6.868758    0.024571    1.879728
     83          7           0       -9.057717    0.679127    1.545733
     84          1           0       -5.372087    5.859458    5.528348
     85          1           0       -4.554939    4.826676    2.745068
     86          1           0       -4.231965    4.041163    4.264604
     87          1           0       -6.706097    3.764392    4.661111
     88          1           0       -7.027528    4.621421    3.159190
     89          1           0       -5.659811    2.791116    1.945831
     90          1           0       -5.668469    1.905147    3.462275
     91          1           0       -8.326781    2.787494    2.609952
     92          1           0       -6.983584   -0.643286    1.102870
     93          1           0       -5.881967    0.224519    2.085280
     94          1           0       -9.574477    1.419988    1.093275
     95          1           0       -9.195220   -0.239863    1.098698
     96          6           0       -0.548077    4.168729   -0.517319
     97          6           0        9.263711    3.182516   -1.056845
     98          6           0        6.085466   -4.084696   -2.197939
     99          6           0       -1.130120   -0.687156   -2.596858
    100          7           0        2.848868    2.609885   -0.948816
    101          6           0       -1.247628    3.404478    0.623111
    102          6           0       10.086220    2.520020   -1.890815
    103          6           0        7.010315   -4.962128   -1.776797
    104          6           0       -1.984561   -0.811060   -1.326949
    105          7           0        5.660707    2.276309   -1.025160
    106          6           0       -2.777809    3.293443    0.502523
    107          6           0       -3.476279   -0.701302   -1.572275
    108          7           0        2.476338   -0.115897   -1.713510
    109          6           0        0.700912    1.595807   -1.587452
    110          6           0        4.476532    4.308381   -0.261025
    111          6           0        7.438996    0.653176   -1.525189
    112          6           0        3.621466   -2.278551   -2.013995
    113          6           0        1.990828    6.006695    0.413411
    114          6           0        7.323496    5.480144   -0.046469
    115          6           0        8.636653   -2.147865   -1.962128
    116          6           0        0.790377   -3.307003   -2.728966
    117          6           0        1.472262    2.619964   -1.090791
    118          6           0        5.643444    3.583117   -0.574093
    119          6           0        6.654987   -0.459754   -1.714621
    120          6           0        2.475460   -1.466867   -1.999283
    121          8           0       -3.379245    2.797390    1.514548
    122          8           0       -4.168854   -1.308373   -0.592665
    123          6           0        0.923793    3.878315   -0.598587
    124          6           0        6.963055    4.098648   -0.499607
    125          6           0        7.186017   -1.802050   -1.887971
    126          6           0        1.160971   -1.904015   -2.356519
    127          8           0       -3.326499    3.649818   -0.567409
    128          8           0       -3.989464   -0.112299   -2.502230
    129          6           0        1.991616    4.635570   -0.188568
    130          6           0        7.820162    3.080718   -0.940878
    131          6           0        6.105907   -2.644926   -1.992056
    132          6           0        0.342025   -0.779769   -2.313831
    133          6           0        3.195448    3.850578   -0.442450
    134          6           0        6.980073    1.947723   -1.229181
    135          6           0        4.910386   -1.808002   -1.911050
    136          6           0        1.170617    0.308903   -1.896259
    137          7           0        5.273074   -0.491128   -1.739721
    138         26           0        4.082177    1.070736   -1.355538
    139          1           0       -1.045314    3.897795   -1.453631
    140          1           0       -0.717214    5.243186   -0.392601
    141          1           0        9.722551    3.914117   -0.390336
    142          1           0        5.229883   -4.470891   -2.751737
    143          1           0       -1.426753   -1.477228   -3.294789
    144          1           0       -1.375197    0.256463   -3.093737
    145          1           0       -1.007576    3.838971    1.600000
    146          1           0       11.158523    2.687320   -1.861788
    147          1           0        9.720849    1.815969   -2.630407
    148          1           0        6.918239   -6.019279   -2.008198
    149          1           0        7.849342   -4.662707   -1.159399
    150          1           0       -1.716661   -0.014942   -0.618994
    151          1           0       -1.784585   -1.753599   -0.813030
    152          1           0       -0.361444    1.775952   -1.698022
    153          1           0        4.606487    5.308557    0.134391
    154          1           0        3.475374   -3.341591   -2.159248
    155          1           0        2.587979    6.706897   -0.183233
    156          1           0        2.421876    5.999634    1.421977
    157          1           0        0.976533    6.407864    0.484067
    158          1           0        6.759608    6.249401   -0.589535
    159          1           0        8.385247    5.686896   -0.204457
    160          1           0        7.112737    5.625561    1.020980
    161          1           0        9.052026   -2.341703   -0.967145
    162          1           0        9.217513   -1.334520   -2.407837
    163          1           0        8.783698   -3.048634   -2.565642
    164          1           0       -0.271575   -3.382067   -2.977472
    165          1           0        1.360320   -3.665133   -3.595781
    166          6           0       -7.297712   -3.028009   -2.155460
    167          8           0       -6.262068   -3.203785   -2.755645
    168          6           0       -7.572585   -2.130981   -1.010886
    169          8           0       -6.706362   -1.366829   -0.465349
    170          6           0       -8.922039   -2.348418   -0.587223
    171          8           0       -9.541040   -1.846632    0.372101
    172          6           0       -9.532150   -3.327755   -1.569994
    173          8           0       -8.445026   -3.738493   -2.439548
    174          6           0      -10.660952   -2.694548   -2.401925
    175          8           0      -10.313509   -1.435937   -2.923072
    176          6           0      -10.984853   -3.574772   -3.621086
    177          8           0      -10.947998   -4.969243   -3.346535
    178          1           0       -5.823060   -1.342361   -0.636170
    179          1           0      -10.330228   -0.752995   -2.215068
    180          1           0      -10.010049   -5.197335   -3.279509
    181          1           0       -9.910373   -4.222815   -1.066087
    182          1           0      -11.529235   -2.636335   -1.725725
    183          1           0      -11.991397   -3.344076   -3.982558
    184          1           0      -10.271262   -3.295130   -4.405654
    185          8           0        4.199507    0.573006    0.536987
    186          1           0        3.286150    0.284944    0.834450
    187          1           0        4.441464    1.339024    1.166094
    188          8           0       -4.109592    0.221218    1.768711
    189          1           0       -3.893381    1.147420    1.495370
    190          1           0       -4.102237   -0.838070    0.171780
    191          8           0        1.740471    0.286969    1.277264
    192          1           0        1.758726    1.232879    1.588770
    193          1           0        1.313750    0.304649    0.406460
    194          8           0        4.631464    2.240936    2.435679
    195          1           0        4.583761    1.512592    3.103315
    196          1           0        3.737275    2.637303    2.473725
    197          8           0        1.894442    2.717591    2.326117
    198          1           0        0.597250    2.358804    3.413718
    199          1           0        1.591097    3.346910    1.652691
    200          1           0        0.983335   -4.009506   -1.909329
    201          1           0       -0.864799    2.377412    0.667536
    202          1           0        8.509378    0.505628   -1.510243
    203          1           0       -3.817572   -4.751890   -1.107171
    204          6           0       -3.830797   -4.671061   -0.110528
    205          1           0       -3.338491   -5.432139    0.311855
    206          6           0       -5.270893   -4.541752    0.395534
    207          6           0       -5.432150   -4.403651    1.918896
    208          6           0       -4.644275   -3.214019    2.484060
    209          6           0       -6.918817   -4.270883    2.278148
    210          1           0       -3.282246   -3.752269    0.125775
    211          1           0       -5.716274   -3.664791   -0.077417
    212          1           0       -5.859119   -5.406551    0.058464
    213          1           0       -5.045413   -5.321635    2.389731
    214          1           0       -4.804918   -3.113068    3.563288
    215          1           0       -3.567858   -3.316541    2.315370
    216          1           0       -4.964486   -2.280846    2.013234
    217          1           0       -7.500290   -5.113527    1.886773
    218          1           0       -7.067542   -4.233667    3.363261
    219          1           0       -7.341265   -3.352567    1.855138
    220          1           0       -5.310921    5.952079   -0.896603
    221          6           0       -6.199006    6.268133   -0.562813
    222          1           0       -6.064755    7.051040    0.044684
    223          6           0       -6.833446    5.147212    0.283864
    224          6           0       -7.024243    3.834486   -0.398496
    225          7           0       -5.987553    3.017000   -0.808237
    226          6           0       -8.171385    3.144302   -0.709379
    227          6           0       -6.532685    1.888187   -1.335518
    228          7           0       -7.858668    1.932455   -1.291017
    229          1           0       -6.834615    6.544674   -1.408988
    230          1           0       -6.191777    5.003749    1.159934
    231          1           0       -7.809352    5.472735    0.663566
    232          1           0       -4.964550    3.229118   -0.710191
    233          1           0       -9.198671    3.448459   -0.554859
    234          1           0       -5.938751    1.080353   -1.742082
    235          8           0      -10.263140    0.768856   -1.292872
    236          1           0      -10.694427    1.322804   -1.956416
    237          1           0       -9.293564    1.018995   -1.379891
 ---------------------------------------------------------------------
 Rotational constants (GHZ):           0.0202784           0.0077251           0.0073265
 General basis read from cards:  (5D, 7F)
 ======================================================================================================
                                       Pseudopotential Parameters
 ======================================================================================================
  Center     Atomic      Valence      Angular      Power
  Number     Number     Electrons     Momentum     of R      Exponent        Coefficient   SO-Coeffient
 ======================================================================================================
    1          1
                                   No pseudopotential on this center.
    2          6
                                   No pseudopotential on this center.
    3          1
                                   No pseudopotential on this center.
    4          6
                                   No pseudopotential on this center.
    5          6
                                   No pseudopotential on this center.
    6          6
                                   No pseudopotential on this center.
    7          7
                                   No pseudopotential on this center.
    8          6
                                   No pseudopotential on this center.
    9          7
                                   No pseudopotential on this center.
   10          7
                                   No pseudopotential on this center.
   11          1
                                   No pseudopotential on this center.
   12          1
                                   No pseudopotential on this center.
   13          1
                                   No pseudopotential on this center.
   14          1
                                   No pseudopotential on this center.
   15          1
                                   No pseudopotential on this center.
   16          1
                                   No pseudopotential on this center.
   17          1
                                   No pseudopotential on this center.
   18          1
                                   No pseudopotential on this center.
   19          1
                                   No pseudopotential on this center.
   20          1
                                   No pseudopotential on this center.
   21          1
                                   No pseudopotential on this center.
   22          1
                                   No pseudopotential on this center.
   23          6
                                   No pseudopotential on this center.
   24          1
                                   No pseudopotential on this center.
   25          6
                                   No pseudopotential on this center.
   26          6
                                   No pseudopotential on this center.
   27          6
                                   No pseudopotential on this center.
   28          6
                                   No pseudopotential on this center.
   29          6
                                   No pseudopotential on this center.
   30          6
                                   No pseudopotential on this center.
   31          7
                                   No pseudopotential on this center.
   32          6
                                   No pseudopotential on this center.
   33          6
                                   No pseudopotential on this center.
   34          6
                                   No pseudopotential on this center.
   35          1
                                   No pseudopotential on this center.
   36          1
                                   No pseudopotential on this center.
   37          1
                                   No pseudopotential on this center.
   38          1
                                   No pseudopotential on this center.
   39          1
                                   No pseudopotential on this center.
   40          1
                                   No pseudopotential on this center.
   41          1
                                   No pseudopotential on this center.
   42          1
                                   No pseudopotential on this center.
   43          1
                                   No pseudopotential on this center.
   44          1
                                   No pseudopotential on this center.
   45          6
                                   No pseudopotential on this center.
   46          1
                                   No pseudopotential on this center.
   47          6
                                   No pseudopotential on this center.
   48          6
                                   No pseudopotential on this center.
   49          6
                                   No pseudopotential on this center.
   50          7
                                   No pseudopotential on this center.
   51          6
                                   No pseudopotential on this center.
   52          7
                                   No pseudopotential on this center.
   53          1
                                   No pseudopotential on this center.
   54          1
                                   No pseudopotential on this center.
   55          1
                                   No pseudopotential on this center.
   56          1
                                   No pseudopotential on this center.
   57          1
                                   No pseudopotential on this center.
   58          1
                                   No pseudopotential on this center.
   59          1
                                   No pseudopotential on this center.
   60          6
                                   No pseudopotential on this center.
   61          1
                                   No pseudopotential on this center.
   62          6
                                   No pseudopotential on this center.
   63          6
                                   No pseudopotential on this center.
   64          6
                                   No pseudopotential on this center.
   65          7
                                   No pseudopotential on this center.
   66          6
                                   No pseudopotential on this center.
   67          7
                                   No pseudopotential on this center.
   68          1
                                   No pseudopotential on this center.
   69          1
                                   No pseudopotential on this center.
   70          1
                                   No pseudopotential on this center.
   71          1
                                   No pseudopotential on this center.
   72          1
                                   No pseudopotential on this center.
   73          1
                                   No pseudopotential on this center.
   74          1
                                   No pseudopotential on this center.
   75          6
                                   No pseudopotential on this center.
   76          1
                                   No pseudopotential on this center.
   77          6
                                   No pseudopotential on this center.
   78          6
                                   No pseudopotential on this center.
   79          6
                                   No pseudopotential on this center.
   80          7
                                   No pseudopotential on this center.
   81          6
                                   No pseudopotential on this center.
   82          7
                                   No pseudopotential on this center.
   83          7
                                   No pseudopotential on this center.
   84          1
                                   No pseudopotential on this center.
   85          1
                                   No pseudopotential on this center.
   86          1
                                   No pseudopotential on this center.
   87          1
                                   No pseudopotential on this center.
   88          1
                                   No pseudopotential on this center.
   89          1
                                   No pseudopotential on this center.
   90          1
                                   No pseudopotential on this center.
   91          1
                                   No pseudopotential on this center.
   92          1
                                   No pseudopotential on this center.
   93          1
                                   No pseudopotential on this center.
   94          1
                                   No pseudopotential on this center.
   95          1
                                   No pseudopotential on this center.
   96          6
                                   No pseudopotential on this center.
   97          6
                                   No pseudopotential on this center.
   98          6
                                   No pseudopotential on this center.
   99          6
                                   No pseudopotential on this center.
  100          7
                                   No pseudopotential on this center.
  101          6
                                   No pseudopotential on this center.
  102          6
                                   No pseudopotential on this center.
  103          6
                                   No pseudopotential on this center.
  104          6
                                   No pseudopotential on this center.
  105          7
                                   No pseudopotential on this center.
  106          6
                                   No pseudopotential on this center.
  107          6
                                   No pseudopotential on this center.
  108          7
                                   No pseudopotential on this center.
  109          6
                                   No pseudopotential on this center.
  110          6
                                   No pseudopotential on this center.
  111          6
                                   No pseudopotential on this center.
  112          6
                                   No pseudopotential on this center.
  113          6
                                   No pseudopotential on this center.
  114          6
                                   No pseudopotential on this center.
  115          6
                                   No pseudopotential on this center.
  116          6
                                   No pseudopotential on this center.
  117          6
                                   No pseudopotential on this center.
  118          6
                                   No pseudopotential on this center.
  119          6
                                   No pseudopotential on this center.
  120          6
                                   No pseudopotential on this center.
  121          8
                                   No pseudopotential on this center.
  122          8
                                   No pseudopotential on this center.
  123          6
                                   No pseudopotential on this center.
  124          6
                                   No pseudopotential on this center.
  125          6
                                   No pseudopotential on this center.
  126          6
                                   No pseudopotential on this center.
  127          8
                                   No pseudopotential on this center.
  128          8
                                   No pseudopotential on this center.
  129          6
                                   No pseudopotential on this center.
  130          6
                                   No pseudopotential on this center.
  131          6
                                   No pseudopotential on this center.
  132          6
                                   No pseudopotential on this center.
  133          6
                                   No pseudopotential on this center.
  134          6
                                   No pseudopotential on this center.
  135          6
                                   No pseudopotential on this center.
  136          6
                                   No pseudopotential on this center.
  137          7
                                   No pseudopotential on this center.
  138         26           16
                                      D and up 
                                                     1      392.6149787      -10.00000000    0.00000000
                                                     2       71.1756979      -63.26675180    0.00000000
                                                     2       17.7320281      -10.96133380    0.00000000
                                      S - D
                                                     0      126.0571895        3.00000000    0.00000000
                                                     1      138.1264251       18.17291370    0.00000000
                                                     2       54.2098858      339.12311640    0.00000000
                                                     2        9.2837966      317.10680120    0.00000000
                                                     2        8.6289082     -207.34216490    0.00000000
                                      P - D
                                                     0       83.1759490        5.00000000    0.00000000
                                                     1      106.0559938        5.95359300    0.00000000
                                                     2       42.8284937      294.26655270    0.00000000
                                                     2        8.7701805      154.42446350    0.00000000
                                                     2        8.0397818      -95.31642490    0.00000000
  139          1
                                   No pseudopotential on this center.
  140          1
                                   No pseudopotential on this center.
  141          1
                                   No pseudopotential on this center.
  142          1
                                   No pseudopotential on this center.
  143          1
                                   No pseudopotential on this center.
  144          1
                                   No pseudopotential on this center.
  145          1
                                   No pseudopotential on this center.
  146          1
                                   No pseudopotential on this center.
  147          1
                                   No pseudopotential on this center.
  148          1
                                   No pseudopotential on this center.
  149          1
                                   No pseudopotential on this center.
  150          1
                                   No pseudopotential on this center.
  151          1
                                   No pseudopotential on this center.
  152          1
                                   No pseudopotential on this center.
  153          1
                                   No pseudopotential on this center.
  154          1
                                   No pseudopotential on this center.
  155          1
                                   No pseudopotential on this center.
  156          1
                                   No pseudopotential on this center.
  157          1
                                   No pseudopotential on this center.
  158          1
                                   No pseudopotential on this center.
  159          1
                                   No pseudopotential on this center.
  160          1
                                   No pseudopotential on this center.
  161          1
                                   No pseudopotential on this center.
  162          1
                                   No pseudopotential on this center.
  163          1
                                   No pseudopotential on this center.
  164          1
                                   No pseudopotential on this center.
  165          1
                                   No pseudopotential on this center.
  166          6
                                   No pseudopotential on this center.
  167          8
                                   No pseudopotential on this center.
  168          6
                                   No pseudopotential on this center.
  169          8
                                   No pseudopotential on this center.
  170          6
                                   No pseudopotential on this center.
  171          8
                                   No pseudopotential on this center.
  172          6
                                   No pseudopotential on this center.
  173          8
                                   No pseudopotential on this center.
  174          6
                                   No pseudopotential on this center.
  175          8
                                   No pseudopotential on this center.
  176          6
                                   No pseudopotential on this center.
  177          8
                                   No pseudopotential on this center.
  178          1
                                   No pseudopotential on this center.
  179          1
                                   No pseudopotential on this center.
  180          1
                                   No pseudopotential on this center.
  181          1
                                   No pseudopotential on this center.
  182          1
                                   No pseudopotential on this center.
  183          1
                                   No pseudopotential on this center.
  184          1
                                   No pseudopotential on this center.
  185          8
                                   No pseudopotential on this center.
  186          1
                                   No pseudopotential on this center.
  187          1
                                   No pseudopotential on this center.
  188          8
                                   No pseudopotential on this center.
  189          1
                                   No pseudopotential on this center.
  190          1
                                   No pseudopotential on this center.
  191          8
                                   No pseudopotential on this center.
  192          1
                                   No pseudopotential on this center.
  193          1
                                   No pseudopotential on this center.
  194          8
                                   No pseudopotential on this center.
  195          1
                                   No pseudopotential on this center.
  196          1
                                   No pseudopotential on this center.
  197          8
                                   No pseudopotential on this center.
  198          1
                                   No pseudopotential on this center.
  199          1
                                   No pseudopotential on this center.
  200          1
                                   No pseudopotential on this center.
  201          1
                                   No pseudopotential on this center.
  202          1
                                   No pseudopotential on this center.
  203          1
                                   No pseudopotential on this center.
  204          6
                                   No pseudopotential on this center.
  205          1
                                   No pseudopotential on this center.
  206          6
                                   No pseudopotential on this center.
  207          6
                                   No pseudopotential on this center.
  208          6
                                   No pseudopotential on this center.
  209          6
                                   No pseudopotential on this center.
  210          1
                                   No pseudopotential on this center.
  211          1
                                   No pseudopotential on this center.
  212          1
                                   No pseudopotential on this center.
  213          1
                                   No pseudopotential on this center.
  214          1
                                   No pseudopotential on this center.
  215          1
                                   No pseudopotential on this center.
  216          1
                                   No pseudopotential on this center.
  217          1
                                   No pseudopotential on this center.
  218          1
                                   No pseudopotential on this center.
  219          1
                                   No pseudopotential on this center.
  220          1
                                   No pseudopotential on this center.
  221          6
                                   No pseudopotential on this center.
  222          1
                                   No pseudopotential on this center.
  223          6
                                   No pseudopotential on this center.
  224          6
                                   No pseudopotential on this center.
  225          7
                                   No pseudopotential on this center.
  226          6
                                   No pseudopotential on this center.
  227          6
                                   No pseudopotential on this center.
  228          7
                                   No pseudopotential on this center.
  229          1
                                   No pseudopotential on this center.
  230          1
                                   No pseudopotential on this center.
  231          1
                                   No pseudopotential on this center.
  232          1
                                   No pseudopotential on this center.
  233          1
                                   No pseudopotential on this center.
  234          1
                                   No pseudopotential on this center.
  235          8
                                   No pseudopotential on this center.
  236          1
                                   No pseudopotential on this center.
  237          1
                                   No pseudopotential on this center.
 ======================================================================================================
 There are  2334 symmetry adapted cartesian basis functions of A   symmetry.
 There are  2219 symmetry adapted basis functions of A   symmetry.
  2219 basis functions,  4077 primitive gaussians,  2334 cartesian basis functions
   436 alpha electrons      431 beta electrons
       nuclear repulsion energy     28663.8111430205 Hartrees.
 NAtoms=  237 NActive=  237 NUniq=  237 SFac= 1.00D+00 NAtFMM=   60 NAOKFM=T Big=T
 Integral buffers will be    131072 words long.
 Raffenetti 2 integral format.
 Two-electron integral symmetry is turned on.
 Nuclear repulsion after empirical dispersion term =    28663.1971830418 Hartrees.
 One-electron integrals computed using PRISM.
   1 Symmetry operations used in ECPInt.
 ECPInt:  NShTT=  344035 NPrTT= 1761168 LenC2=  158656 LenP2D=  394214.
 LDataN:  DoStor=T MaxTD1= 4 Len=   56
 Number of processors reduced to  14 by ecpmxn.
 NBasis=  2219 RedAO= T EigKep=  2.78D-04  NBF=  2219
 NBsUse=  2219 1.00D-06 EigRej= -1.00D+00 NBFU=  2219
 ExpMin= 2.20D-02 ExpMax= 5.48D+03 ExpMxC= 8.25D+02 IAcc=3 IRadAn=         5 AccDes= 0.00D+00
 Harris functional with IExCor=  402 and IRadAn=       5 diagonalized for initial guess.
 HarFok:  IExCor=  402 AccDes= 0.00D+00 IRadAn=         5 IDoV= 1 UseB2=F ITyADJ=14
 ICtDFT=  3500011 ScaDFX=  1.000000  1.000000  1.000000  1.000000
 FoFCou: FMM=F IPFlag=           0 FMFlag=      100000 FMFlg1=        2001
         NFxFlg=           0 DoJE=T BraDBF=F KetDBF=T FulRan=T
         wScrn=  0.000000 ICntrl=       500 IOpCl=  0 I1Cent=   200000004 NGrid=           0
         NMat0=    1 NMatS0=      1 NMatT0=    0 NMatD0=    1 NMtDS0=    0 NMtDT0=    0
 Petite list used in FoFCou.
 Initial guess <Sx>= 0.0000 <Sy>= 0.0000 <Sz>= 2.5000 <S**2>= 8.7500 S= 2.5000
 Gradient too large for Newton-Raphson -- use scaled steepest descent instead.
  Beta Gap=    -0.767 HL deriv= 3.39D-04 Rot set to   2.89D+00
     Accept linear search using points  2 and  3.
 Gradient too large for Newton-Raphson -- use scaled steepest descent instead.
     Accept linear search using points  2 and  3.
 Gradient too large for Newton-Raphson -- use scaled steepest descent instead.
 Gradient too large for Newton-Raphson -- use scaled steepest descent instead.
     Accept linear search using points  1 and  2.
 Gradient too large for Newton-Raphson -- use scaled steepest descent instead.
 Gradient too large for Newton-Raphson -- use scaled steepest descent instead.
     Accept linear search using points  1 and  2.
 Gradient too large for Newton-Raphson -- use scaled steepest descent instead.
 Restarting incremental Fock formation.
     Minimum is close to point  4 DX= -1.53D-02 DF= -8.50D-06 DXR=  1.73D-02 DFR=  3.14D-04 which will be used.
 Gradient too large for Newton-Raphson -- use scaled steepest descent instead.
 Gradient too large for Newton-Raphson -- use scaled steepest descent instead.
     Accept linear search using points  2 and  3.
 Gradient too large for Newton-Raphson -- use scaled steepest descent instead.
 Gradient too large for Newton-Raphson -- use scaled steepest descent instead.
     Accept linear search using points  3 and  4.
 Gradient too large for Newton-Raphson -- use scaled steepest descent instead.
 Gradient too large for Newton-Raphson -- use scaled steepest descent instead.
 Restarting incremental Fock formation.
 Gradient too large for Newton-Raphson -- use scaled steepest descent instead.
     Minimum is close to point  3 DX=  5.98D-03 DF= -5.34D-06 DXR=  2.90D-02 DFR=  8.44D-04 which will be used.
 Gradient too large for Newton-Raphson -- use scaled steepest descent instead.
 Gradient too large for Newton-Raphson -- use scaled steepest descent instead.
     Accept linear search using points  1 and  2.
 Gradient too large for Newton-Raphson -- use scaled steepest descent instead.
 Gradient too large for Newton-Raphson -- use scaled steepest descent instead.
     Minimum is close to point  3 DX= -7.29D-03 DF= -3.40D-06 DXR=  2.49D-02 DFR=  6.21D-04 which will be used.
 Gradient too large for Newton-Raphson -- use scaled steepest descent instead.
 Restarting incremental Fock formation.
 Gradient too large for Newton-Raphson -- use scaled steepest descent instead.
     Accept linear search using points  1 and  2.
 Gradient too large for Newton-Raphson -- use scaled steepest descent instead.
     Accept linear search using points  4 and  5.
     Minimum is close to point  5 DX= -2.47D-01 DF= -3.91D-05 DXR=  7.82D-02 DFR=  8.81D-03 which will be used.
 Gradient too large for Newton-Raphson -- use scaled steepest descent instead.
 Gradient too large for Newton-Raphson -- use scaled steepest descent instead.
     Accept linear search using points  1 and  2.
 Gradient too large for Newton-Raphson -- use scaled steepest descent instead.
     Accept linear search using points  1 and  2.
 SCF Done:  E(UB3LYP) =  -5381.18327059     a.u. after   25 cycles
            Convg  =    0.8927D-02                    74 Fock formations.
              S**2 =  8.8156                  -V/T =  2.0163
 <Sx>= 0.0000 <Sy>= 0.0000 <Sz>= 2.5000 <S**2>= 8.8156 S= 2.5109
 <L.S>=  0.00000000000    
 Annihilation of the first spin contaminant:
 S**2 before annihilation     8.8156,   after     8.7511
 Requested convergence on RMS density matrix=1.00D-08 within 128 cycles.
 Requested convergence on MAX density matrix=1.00D-06.
 Requested convergence on             energy=1.00D-06.
 No special actions if energy rises.
 EnCoef did     8 forward-backward iterations
 EnCoef did     2 forward-backward iterations
 EnCoef did     6 forward-backward iterations
 EnCoef did   100 forward-backward iterations
 EnCoef did     3 forward-backward iterations
 Restarting incremental Fock formation.
 Rare condition: small coef for last iteration:  0.000D+00
 EnCoef did   100 forward-backward iterations
 Rare condition: small coef for last iteration:  0.000D+00
 EnCoef did   100 forward-backward iterations
 Rare condition: small coef for last iteration:  0.217D-05
 EnCoef did   100 forward-backward iterations
 Rare condition: small coef for last iteration:  0.000D+00
 EnCoef did   100 forward-backward iterations
 EnCoef did     2 forward-backward iterations
 Rare condition: small coef for last iteration:  0.000D+00
 Rare condition: small coef for last iteration:  0.000D+00
 EnCoef did   100 forward-backward iterations
 Rare condition: small coef for last iteration:  0.000D+00
 EnCoef did   100 forward-backward iterations
 Rare condition: small coef for last iteration:  0.355D-09
 EnCoef did   100 forward-backward iterations
 EnCoef did   100 forward-backward iterations
 Rare condition: small coef for last iteration:  0.556D-16
 EnCoef did   100 forward-backward iterations
 Rare condition: small coef for last iteration:  0.000D+00
 Restarting incremental Fock formation.
 EnCoef did     2 forward-backward iterations
 EnCoef did     3 forward-backward iterations
 EnCoef did     4 forward-backward iterations
 EnCoef did     5 forward-backward iterations
 Rare condition: small coef for last iteration:  0.000D+00
 Rare condition: small coef for last iteration:  0.000D+00
 EnCoef did     2 forward-backward iterations
 EnCoef did     3 forward-backward iterations
 EnCoef did     3 forward-backward iterations
 EnCoef did     5 forward-backward iterations
 EnCoef did   100 forward-backward iterations
 EnCoef did   100 forward-backward iterations
 Rare condition: small coef for last iteration:  0.640D-05
 EnCoef did     1 forward-backward iterations
 Rare condition: small coef for last iteration:  0.000D+00
 Restarting incremental Fock formation.
 EnCoef did   100 forward-backward iterations
 EnCoef did   100 forward-backward iterations
 EnCoef did   100 forward-backward iterations
 EnCoef did   100 forward-backward iterations
 EnCoef did   100 forward-backward iterations
 Rare condition: small coef for last iteration:  0.257D-06
 Rare condition: small coef for last iteration:  0.000D+00
 EnCoef did   100 forward-backward iterations
 EnCoef did   100 forward-backward iterations
 EnCoef did   100 forward-backward iterations
 EnCoef did   100 forward-backward iterations
 Rare condition: small coef for last iteration:  0.111D-05
 EnCoef did   100 forward-backward iterations
 EnCoef did    14 forward-backward iterations
 Rare condition: small coef for last iteration:  0.000D+00
 EnCoef did   100 forward-backward iterations
 EnCoef did   100 forward-backward iterations
 EnCoef did   100 forward-backward iterations
 EnCoef did   100 forward-backward iterations
 Rare condition: small coef for last iteration:  0.000D+00
 Restarting incremental Fock formation.
 EnCoef did    40 forward-backward iterations
 EnCoef did   100 forward-backward iterations
 EnCoef did   100 forward-backward iterations
 EnCoef did   100 forward-backward iterations
 Rare condition: small coef for last iteration:  0.000D+00
 EnCoef did    38 forward-backward iterations
 EnCoef did     2 forward-backward iterations
 EnCoef did   100 forward-backward iterations
 EnCoef did   100 forward-backward iterations
 Rare condition: small coef for last iteration:  0.000D+00
 EnCoef did   100 forward-backward iterations
 EnCoef did   100 forward-backward iterations
 Rare condition: small coef for last iteration:  0.218D-15
 EnCoef did   100 forward-backward iterations
 EnCoef did   100 forward-backward iterations
 EnCoef did   100 forward-backward iterations
 EnCoef did   100 forward-backward iterations
 EnCoef did   100 forward-backward iterations
 EnCoef did   100 forward-backward iterations
 Restarting incremental Fock formation.
 EnCoef did   100 forward-backward iterations
 EnCoef did   100 forward-backward iterations
 EnCoef did   100 forward-backward iterations
 Rare condition: small coef for last iteration: -0.723D-15
 EnCoef did   100 forward-backward iterations
 EnCoef did   100 forward-backward iterations
 EnCoef did   100 forward-backward iterations
 EnCoef did   100 forward-backward iterations
 EnCoef did   100 forward-backward iterations
 EnCoef did   100 forward-backward iterations
 Rare condition: small coef for last iteration:  0.000D+00
 EnCoef did   100 forward-backward iterations
 EnCoef did   100 forward-backward iterations
 EnCoef did   100 forward-backward iterations
 EnCoef did   100 forward-backward iterations
 EnCoef did   100 forward-backward iterations
 EnCoef did   100 forward-backward iterations
 EnCoef did   100 forward-backward iterations
 Rare condition: small coef for last iteration:  0.116D-15
 Restarting incremental Fock formation.
 EnCoef did   100 forward-backward iterations
 EnCoef did   100 forward-backward iterations
 EnCoef did   100 forward-backward iterations
 EnCoef did   100 forward-backward iterations
 EnCoef did   100 forward-backward iterations
 EnCoef did   100 forward-backward iterations
 EnCoef did   100 forward-backward iterations
 Rare condition: small coef for last iteration: -0.234D-15
 EnCoef did   100 forward-backward iterations
 >>>>>>>>>> Convergence criterion not met.
 SCF Done:  E(UB3LYP) =  -5381.01716316     A.U. after  129 cycles
            NFock=128  Conv=0.39D-03     -V/T= 2.0166
 <Sx>= 0.0000 <Sy>= 0.0000 <Sz>= 2.5000 <S**2>= 8.8022 S= 2.5087
 <L.S>=  0.00000000000    
 Annihilation of the first spin contaminant:
 S**2 before annihilation     8.8022,   after     8.7508
 Gradient too large for Newton-Raphson -- use scaled steepest descent instead.
     Accept linear search using points  1 and  2.
 Gradient too large for Newton-Raphson -- use scaled steepest descent instead.
 Gradient too large for Newton-Raphson -- use scaled steepest descent instead.
     Minimum is close to point  3 DX=  1.04D-02 DF= -3.33D-06 DXR=  2.54D-02 DFR=  6.46D-04 which will be used.
 Gradient too large for Newton-Raphson -- use scaled steepest descent instead.
     Minimum is close to point  2 DX=  2.27D-02 DF= -5.07D-06 DXR=  5.38D-02 DFR=  2.90D-03 which will be used.
 Gradient too large for Newton-Raphson -- use scaled steepest descent instead.
 Gradient too large for Newton-Raphson -- use scaled steepest descent instead.
     Accept linear search using points  1 and  2.
 Gradient too large for Newton-Raphson -- use scaled steepest descent instead.
 Restarting incremental Fock formation.
 Gradient too large for Newton-Raphson -- use scaled steepest descent instead.
 Gradient too large for Newton-Raphson -- use scaled steepest descent instead.
     Accept linear search using points  1 and  2.
 Gradient too large for Newton-Raphson -- use scaled steepest descent instead.
     Accept linear search using points  1 and  2.
 Gradient too large for Newton-Raphson -- use scaled steepest descent instead.
     Minimum is close to point  7 DX= -8.91D-01 DF= -4.80D-05 DXR=  5.39D-02 DFR=  4.40D-03 which will be used.
 Gradient too large for Newton-Raphson -- use scaled steepest descent instead.
 Gradient too large for Newton-Raphson -- use scaled steepest descent instead.
 Restarting incremental Fock formation.
 Gradient too large for Newton-Raphson -- use scaled steepest descent instead.
 Gradient too large for Newton-Raphson -- use scaled steepest descent instead.
     Accept linear search using points  1 and  2.
 Gradient too large for Newton-Raphson -- use scaled steepest descent instead.
 Gradient too large for Newton-Raphson -- use scaled steepest descent instead.
     Minimum is close to point  3 DX= -1.40D-02 DF= -6.37D-06 DXR=  3.64D-02 DFR=  1.32D-03 which will be used.
 Gradient too large for Newton-Raphson -- use scaled steepest descent instead.
 Restarting incremental Fock formation.
 Gradient too large for Newton-Raphson -- use scaled steepest descent instead.
 Gradient too large for Newton-Raphson -- use scaled steepest descent instead.
     Accept linear search using points  1 and  2.
 Gradient too large for Newton-Raphson -- use scaled steepest descent instead.
     Accept linear search using points  5 and  6.
     Minimum is close to point  6 DX= -9.09D-02 DF= -9.73D-06 DXR=  2.52D-02 DFR=  1.28D-03 which will be used.
 Gradient too large for Newton-Raphson -- use scaled steepest descent instead.
     Minimum is close to point  3 DX=  3.26D-03 DF= -6.68D-08 DXR=  8.09D-03 DFR=  6.54D-05 which will be used.
 Gradient too large for Newton-Raphson -- use scaled steepest descent instead.
     Minimum is close to point  3 DX=  1.24D-02 DF= -5.32D-07 DXR=  3.00D-02 DFR=  9.03D-04 which will be used.
 Gradient too large for Newton-Raphson -- use scaled steepest descent instead.
 Gradient too large for Newton-Raphson -- use scaled steepest descent instead.
     Accept linear search using points  1 and  2.
 LinEq1:  Iter=  0 NonCon=     1 RMS=1.52D-04 Max=1.33D-01 NDo=     1
 AX will form     1 AO Fock derivatives at one time.
 LinEq1:  Iter=  1 NonCon=     1 RMS=4.26D-04 Max=4.03D-01 NDo=     1
 LinEq1:  Iter=  2 NonCon=     1 RMS=6.70D-04 Max=4.20D-01 NDo=     1
 LinEq1:  Iter=  3 NonCon=     1 RMS=1.36D-03 Max=9.62D-01 NDo=     1
 LinEq1:  Iter=  4 NonCon=     1 RMS=8.24D-04 Max=5.00D-01 NDo=     1
 LinEq1:  Iter=  5 NonCon=     1 RMS=1.05D-03 Max=4.74D-01 NDo=     1
 LinEq1:  Iter=  6 NonCon=     1 RMS=1.08D-03 Max=4.84D-01 NDo=     1
 LinEq1:  Iter=  7 NonCon=     1 RMS=1.65D-03 Max=1.02D+00 NDo=     1
 LinEq1:  Iter=  8 NonCon=     1 RMS=1.55D-03 Max=5.32D-01 NDo=     1
 LinEq1:  Iter=  9 NonCon=     1 RMS=1.42D-03 Max=3.28D-01 NDo=     1
 LinEq1:  Iter= 10 NonCon=     1 RMS=1.63D-03 Max=4.71D-01 NDo=     1
 LinEq1:  Iter= 11 NonCon=     1 RMS=1.23D-03 Max=3.66D-01 NDo=     1
 LinEq1:  Iter= 12 NonCon=     1 RMS=1.34D-03 Max=4.45D-01 NDo=     1
 LinEq1:  Iter= 13 NonCon=     1 RMS=1.49D-03 Max=6.01D-01 NDo=     1
 LinEq1:  Iter= 14 NonCon=     1 RMS=1.51D-03 Max=4.21D-01 NDo=     1
 LinEq1:  Iter= 15 NonCon=     1 RMS=1.17D-03 Max=2.67D-01 NDo=     1
 LinEq1:  Iter= 16 NonCon=     1 RMS=1.35D-03 Max=4.32D-01 NDo=     1
 LinEq1:  Iter= 17 NonCon=     1 RMS=1.16D-03 Max=2.52D-01 NDo=     1
 LinEq1:  Iter= 18 NonCon=     1 RMS=1.08D-03 Max=3.98D-01 NDo=     1
 LinEq1:  Iter= 19 NonCon=     1 RMS=9.95D-04 Max=2.46D-01 NDo=     1
 LinEq1:  Iter= 20 NonCon=     1 RMS=7.79D-04 Max=1.80D-01 NDo=     1
 LinEq1:  Iter= 21 NonCon=     1 RMS=6.45D-04 Max=2.16D-01 NDo=     1
 LinEq1:  Iter= 22 NonCon=     1 RMS=5.94D-04 Max=2.76D-01 NDo=     1
 LinEq1:  Iter= 23 NonCon=     1 RMS=5.08D-04 Max=1.73D-01 NDo=     1
 LinEq1:  Iter= 24 NonCon=     1 RMS=4.51D-04 Max=1.19D-01 NDo=     1
 LinEq1:  Iter= 25 NonCon=     1 RMS=3.63D-04 Max=9.36D-02 NDo=     1
 LinEq1:  Iter= 26 NonCon=     1 RMS=2.64D-04 Max=4.97D-02 NDo=     1
 LinEq1:  Iter= 27 NonCon=     1 RMS=2.33D-04 Max=5.91D-02 NDo=     1
 LinEq1:  Iter= 28 NonCon=     1 RMS=2.06D-04 Max=6.25D-02 NDo=     1
 LinEq1:  Iter= 29 NonCon=     1 RMS=1.39D-04 Max=3.20D-02 NDo=     1
 LinEq1:  Iter= 30 NonCon=     1 RMS=1.11D-04 Max=2.69D-02 NDo=     1
 LinEq1:  Iter= 31 NonCon=     1 RMS=9.02D-05 Max=2.19D-02 NDo=     1
 LinEq1:  Iter= 32 NonCon=     1 RMS=6.50D-05 Max=1.45D-02 NDo=     1
 LinEq1:  Iter= 33 NonCon=     1 RMS=4.82D-05 Max=1.10D-02 NDo=     1
 LinEq1:  Iter= 34 NonCon=     1 RMS=3.88D-05 Max=8.51D-03 NDo=     1
 LinEq1:  Iter= 35 NonCon=     1 RMS=2.99D-05 Max=5.29D-03 NDo=     1
 LinEq1:  Iter= 36 NonCon=     1 RMS=2.25D-05 Max=4.97D-03 NDo=     1
 LinEq1:  Iter= 37 NonCon=     1 RMS=1.72D-05 Max=3.80D-03 NDo=     1
 LinEq1:  Iter= 38 NonCon=     1 RMS=1.38D-05 Max=2.31D-03 NDo=     1
 LinEq1:  Iter= 39 NonCon=     1 RMS=1.17D-05 Max=2.75D-03 NDo=     1
 LinEq1:  Iter= 40 NonCon=     1 RMS=8.52D-06 Max=1.47D-03 NDo=     1
 LinEq1:  Iter= 41 NonCon=     1 RMS=6.72D-06 Max=1.57D-03 NDo=     1
 LinEq1:  Iter= 42 NonCon=     1 RMS=5.50D-06 Max=1.18D-03 NDo=     1
 LinEq1:  Iter= 43 NonCon=     1 RMS=4.38D-06 Max=8.68D-04 NDo=     1
 LinEq1:  Iter= 44 NonCon=     1 RMS=3.11D-06 Max=4.81D-04 NDo=     1
 LinEq1:  Iter= 45 NonCon=     1 RMS=2.56D-06 Max=4.84D-04 NDo=     1
 LinEq1:  Iter= 46 NonCon=     1 RMS=1.94D-06 Max=4.05D-04 NDo=     1
 LinEq1:  Iter= 47 NonCon=     1 RMS=1.42D-06 Max=3.40D-04 NDo=     1
 LinEq1:  Iter= 48 NonCon=     1 RMS=1.02D-06 Max=1.90D-04 NDo=     1
 LinEq1:  Iter= 49 NonCon=     1 RMS=7.70D-07 Max=1.22D-04 NDo=     1
 LinEq1:  Iter= 50 NonCon=     1 RMS=6.06D-07 Max=1.06D-04 NDo=     1
 LinEq1:  Iter= 51 NonCon=     1 RMS=4.59D-07 Max=9.23D-05 NDo=     1
 LinEq1:  Iter= 52 NonCon=     1 RMS=3.64D-07 Max=6.45D-05 NDo=     1
 LinEq1:  Iter= 53 NonCon=     1 RMS=2.69D-07 Max=4.01D-05 NDo=     1
 LinEq1:  Iter= 54 NonCon=     1 RMS=2.04D-07 Max=2.94D-05 NDo=     1
 LinEq1:  Iter= 55 NonCon=     1 RMS=1.53D-07 Max=2.26D-05 NDo=     1
 LinEq1:  Iter= 56 NonCon=     1 RMS=1.19D-07 Max=1.87D-05 NDo=     1
 LinEq1:  Iter= 57 NonCon=     1 RMS=8.55D-08 Max=1.24D-05 NDo=     1
 LinEq1:  Iter= 58 NonCon=     1 RMS=6.31D-08 Max=1.10D-05 NDo=     1
 LinEq1:  Iter= 59 NonCon=     1 RMS=4.46D-08 Max=7.14D-06 NDo=     1
 LinEq1:  Iter= 60 NonCon=     1 RMS=3.25D-08 Max=4.01D-06 NDo=     1
 LinEq1:  Iter= 61 NonCon=     1 RMS=2.03D-08 Max=3.66D-06 NDo=     1
 LinEq1:  Iter= 62 NonCon=     1 RMS=1.44D-08 Max=2.82D-06 NDo=     1
 LinEq1:  Iter= 63 NonCon=     1 RMS=1.02D-08 Max=1.55D-06 NDo=     1
 LinEq1:  Iter= 64 NonCon=     1 RMS=7.71D-09 Max=1.40D-06 NDo=     1
 LinEq1:  Iter= 65 NonCon=     1 RMS=6.00D-09 Max=1.00D-06 NDo=     1
 LinEq1:  Iter= 66 NonCon=     0 RMS=4.29D-09 Max=5.38D-07 NDo=     1
 Linear equations converged to 9.592D-08 9.592D-07 after    66 iterations.
 Restarting incremental Fock formation.
 LinEq1:  Iter=  0 NonCon=     1 RMS=1.29D-04 Max=1.14D-01 NDo=     1
 LinEq1:  Iter=  1 NonCon=     1 RMS=3.59D-04 Max=3.47D-01 NDo=     1
 LinEq1:  Iter=  2 NonCon=     1 RMS=5.39D-04 Max=3.26D-01 NDo=     1
 LinEq1:  Iter=  3 NonCon=     1 RMS=9.38D-04 Max=7.95D-01 NDo=     1
 LinEq1:  Iter=  4 NonCon=     1 RMS=4.43D-04 Max=2.91D-01 NDo=     1
 LinEq1:  Iter=  5 NonCon=     1 RMS=4.98D-04 Max=2.12D-01 NDo=     1
 LinEq1:  Iter=  6 NonCon=     1 RMS=7.18D-04 Max=2.74D-01 NDo=     1
 LinEq1:  Iter=  7 NonCon=     1 RMS=1.25D-03 Max=8.64D-01 NDo=     1
 LinEq1:  Iter=  8 NonCon=     1 RMS=1.22D-03 Max=3.43D-01 NDo=     1
 LinEq1:  Iter=  9 NonCon=     1 RMS=1.29D-03 Max=4.02D-01 NDo=     1
 LinEq1:  Iter= 10 NonCon=     1 RMS=1.27D-03 Max=3.08D-01 NDo=     1
 LinEq1:  Iter= 11 NonCon=     1 RMS=1.12D-03 Max=3.60D-01 NDo=     1
 LinEq1:  Iter= 12 NonCon=     1 RMS=1.15D-03 Max=5.90D-01 NDo=     1
 LinEq1:  Iter= 13 NonCon=     1 RMS=1.15D-03 Max=5.72D-01 NDo=     1
 LinEq1:  Iter= 14 NonCon=     1 RMS=1.12D-03 Max=3.56D-01 NDo=     1
 LinEq1:  Iter= 15 NonCon=     1 RMS=8.93D-04 Max=3.51D-01 NDo=     1
 LinEq1:  Iter= 16 NonCon=     1 RMS=7.20D-04 Max=1.65D-01 NDo=     1
 LinEq1:  Iter= 17 NonCon=     1 RMS=6.56D-04 Max=1.86D-01 NDo=     1
 LinEq1:  Iter= 18 NonCon=     1 RMS=5.23D-04 Max=2.14D-01 NDo=     1
 LinEq1:  Iter= 19 NonCon=     1 RMS=5.39D-04 Max=1.56D-01 NDo=     1
 LinEq1:  Iter= 20 NonCon=     1 RMS=5.58D-04 Max=1.76D-01 NDo=     1
 LinEq1:  Iter= 21 NonCon=     1 RMS=6.21D-04 Max=2.33D-01 NDo=     1
 LinEq1:  Iter= 22 NonCon=     1 RMS=5.42D-04 Max=2.32D-01 NDo=     1
 LinEq1:  Iter= 23 NonCon=     1 RMS=4.67D-04 Max=1.44D-01 NDo=     1
 LinEq1:  Iter= 24 NonCon=     1 RMS=4.20D-04 Max=1.07D-01 NDo=     1
 LinEq1:  Iter= 25 NonCon=     1 RMS=3.11D-04 Max=8.99D-02 NDo=     1
 LinEq1:  Iter= 26 NonCon=     1 RMS=2.28D-04 Max=5.25D-02 NDo=     1
 LinEq1:  Iter= 27 NonCon=     1 RMS=1.83D-04 Max=3.83D-02 NDo=     1
 LinEq1:  Iter= 28 NonCon=     1 RMS=1.53D-04 Max=3.38D-02 NDo=     1
 LinEq1:  Iter= 29 NonCon=     1 RMS=1.24D-04 Max=2.93D-02 NDo=     1
 LinEq1:  Iter= 30 NonCon=     1 RMS=1.04D-04 Max=2.35D-02 NDo=     1
 LinEq1:  Iter= 31 NonCon=     1 RMS=8.21D-05 Max=1.86D-02 NDo=     1
 LinEq1:  Iter= 32 NonCon=     1 RMS=5.71D-05 Max=1.67D-02 NDo=     1
 LinEq1:  Iter= 33 NonCon=     1 RMS=4.76D-05 Max=1.00D-02 NDo=     1
 LinEq1:  Iter= 34 NonCon=     1 RMS=3.92D-05 Max=7.67D-03 NDo=     1
 LinEq1:  Iter= 35 NonCon=     1 RMS=2.65D-05 Max=5.38D-03 NDo=     1
 LinEq1:  Iter= 36 NonCon=     1 RMS=2.04D-05 Max=3.75D-03 NDo=     1
 LinEq1:  Iter= 37 NonCon=     1 RMS=1.71D-05 Max=4.58D-03 NDo=     1
 LinEq1:  Iter= 38 NonCon=     1 RMS=1.39D-05 Max=2.51D-03 NDo=     1
 LinEq1:  Iter= 39 NonCon=     1 RMS=1.03D-05 Max=1.82D-03 NDo=     1
 LinEq1:  Iter= 40 NonCon=     1 RMS=7.86D-06 Max=1.46D-03 NDo=     1
 LinEq1:  Iter= 41 NonCon=     1 RMS=5.58D-06 Max=9.56D-04 NDo=     1
 LinEq1:  Iter= 42 NonCon=     1 RMS=3.96D-06 Max=8.34D-04 NDo=     1
 LinEq1:  Iter= 43 NonCon=     1 RMS=3.09D-06 Max=5.65D-04 NDo=     1
 LinEq1:  Iter= 44 NonCon=     1 RMS=2.17D-06 Max=3.47D-04 NDo=     1
 LinEq1:  Iter= 45 NonCon=     1 RMS=1.78D-06 Max=2.68D-04 NDo=     1
 LinEq1:  Iter= 46 NonCon=     1 RMS=1.45D-06 Max=3.11D-04 NDo=     1
 LinEq1:  Iter= 47 NonCon=     1 RMS=1.14D-06 Max=1.75D-04 NDo=     1
 LinEq1:  Iter= 48 NonCon=     1 RMS=7.86D-07 Max=1.27D-04 NDo=     1
 LinEq1:  Iter= 49 NonCon=     1 RMS=5.87D-07 Max=7.82D-05 NDo=     1
 LinEq1:  Iter= 50 NonCon=     1 RMS=4.64D-07 Max=7.11D-05 NDo=     1
 LinEq1:  Iter= 51 NonCon=     1 RMS=3.63D-07 Max=5.27D-05 NDo=     1
 LinEq1:  Iter= 52 NonCon=     1 RMS=2.63D-07 Max=4.41D-05 NDo=     1
 LinEq1:  Iter= 53 NonCon=     1 RMS=1.72D-07 Max=3.19D-05 NDo=     1
 LinEq1:  Iter= 54 NonCon=     1 RMS=1.22D-07 Max=2.20D-05 NDo=     1
 LinEq1:  Iter= 55 NonCon=     1 RMS=9.57D-08 Max=2.04D-05 NDo=     1
 LinEq1:  Iter= 56 NonCon=     1 RMS=8.09D-08 Max=1.31D-05 NDo=     1
 LinEq1:  Iter= 57 NonCon=     1 RMS=6.18D-08 Max=7.68D-06 NDo=     1
 LinEq1:  Iter= 58 NonCon=     1 RMS=4.55D-08 Max=5.17D-06 NDo=     1
 LinEq1:  Iter= 59 NonCon=     1 RMS=3.39D-08 Max=4.58D-06 NDo=     1
 LinEq1:  Iter= 60 NonCon=     1 RMS=2.76D-08 Max=3.49D-06 NDo=     1
 LinEq1:  Iter= 61 NonCon=     1 RMS=2.04D-08 Max=2.32D-06 NDo=     1
 LinEq1:  Iter= 62 NonCon=     1 RMS=1.57D-08 Max=2.39D-06 NDo=     1
 LinEq1:  Iter= 63 NonCon=     1 RMS=1.19D-08 Max=2.04D-06 NDo=     1
 LinEq1:  Iter= 64 NonCon=     1 RMS=8.18D-09 Max=9.25D-07 NDo=     1
 LinEq1:  Iter= 65 NonCon=     0 RMS=6.19D-09 Max=8.29D-07 NDo=     1
 Linear equations converged to 8.560D-08 8.560D-07 after    65 iterations.
 LinEq1:  Iter=  0 NonCon=     1 RMS=1.14D-04 Max=9.73D-02 NDo=     1
 LinEq1:  Iter=  1 NonCon=     1 RMS=3.40D-04 Max=3.30D-01 NDo=     1
 LinEq1:  Iter=  2 NonCon=     1 RMS=4.50D-04 Max=3.39D-01 NDo=     1
 LinEq1:  Iter=  3 NonCon=     1 RMS=9.43D-04 Max=7.42D-01 NDo=     1
 LinEq1:  Iter=  4 NonCon=     1 RMS=7.37D-04 Max=6.34D-01 NDo=     1
 LinEq1:  Iter=  5 NonCon=     1 RMS=1.40D-03 Max=1.26D+00 NDo=     1
 LinEq1:  Iter=  6 NonCon=     1 RMS=1.08D-03 Max=5.50D-01 NDo=     1
 LinEq1:  Iter=  7 NonCon=     1 RMS=1.32D-03 Max=6.14D-01 NDo=     1
 LinEq1:  Iter=  8 NonCon=     1 RMS=1.24D-03 Max=4.55D-01 NDo=     1
 LinEq1:  Iter=  9 NonCon=     1 RMS=1.29D-03 Max=4.54D-01 NDo=     1
 LinEq1:  Iter= 10 NonCon=     1 RMS=1.26D-03 Max=3.58D-01 NDo=     1
 LinEq1:  Iter= 11 NonCon=     1 RMS=1.27D-03 Max=4.33D-01 NDo=     1
 LinEq1:  Iter= 12 NonCon=     1 RMS=1.25D-03 Max=8.20D-01 NDo=     1
 LinEq1:  Iter= 13 NonCon=     1 RMS=1.22D-03 Max=6.17D-01 NDo=     1
 LinEq1:  Iter= 14 NonCon=     1 RMS=1.45D-03 Max=4.95D-01 NDo=     1
 LinEq1:  Iter= 15 NonCon=     1 RMS=1.20D-03 Max=4.87D-01 NDo=     1
 LinEq1:  Iter= 16 NonCon=     1 RMS=1.07D-03 Max=3.01D-01 NDo=     1
 LinEq1:  Iter= 17 NonCon=     1 RMS=9.61D-04 Max=1.79D-01 NDo=     1
 LinEq1:  Iter= 18 NonCon=     1 RMS=9.37D-04 Max=2.47D-01 NDo=     1
 LinEq1:  Iter= 19 NonCon=     1 RMS=8.98D-04 Max=2.62D-01 NDo=     1
 LinEq1:  Iter= 20 NonCon=     1 RMS=6.89D-04 Max=2.06D-01 NDo=     1
 LinEq1:  Iter= 21 NonCon=     1 RMS=6.69D-04 Max=2.36D-01 NDo=     1
 LinEq1:  Iter= 22 NonCon=     1 RMS=5.72D-04 Max=2.27D-01 NDo=     1
 LinEq1:  Iter= 23 NonCon=     1 RMS=5.47D-04 Max=2.42D-01 NDo=     1
 LinEq1:  Iter= 24 NonCon=     1 RMS=4.80D-04 Max=1.69D-01 NDo=     1
 LinEq1:  Iter= 25 NonCon=     1 RMS=3.49D-04 Max=8.90D-02 NDo=     1
 LinEq1:  Iter= 26 NonCon=     1 RMS=2.76D-04 Max=4.20D-02 NDo=     1
 LinEq1:  Iter= 27 NonCon=     1 RMS=2.26D-04 Max=4.53D-02 NDo=     1
 LinEq1:  Iter= 28 NonCon=     1 RMS=1.79D-04 Max=3.72D-02 NDo=     1
 LinEq1:  Iter= 29 NonCon=     1 RMS=1.46D-04 Max=2.94D-02 NDo=     1
 LinEq1:  Iter= 30 NonCon=     1 RMS=1.06D-04 Max=2.05D-02 NDo=     1
 LinEq1:  Iter= 31 NonCon=     1 RMS=7.58D-05 Max=2.17D-02 NDo=     1
 LinEq1:  Iter= 32 NonCon=     1 RMS=5.81D-05 Max=1.66D-02 NDo=     1
 LinEq1:  Iter= 33 NonCon=     1 RMS=5.01D-05 Max=1.19D-02 NDo=     1
 LinEq1:  Iter= 34 NonCon=     1 RMS=4.04D-05 Max=8.79D-03 NDo=     1
 LinEq1:  Iter= 35 NonCon=     1 RMS=3.00D-05 Max=7.70D-03 NDo=     1
 LinEq1:  Iter= 36 NonCon=     1 RMS=2.61D-05 Max=5.37D-03 NDo=     1
 LinEq1:  Iter= 37 NonCon=     1 RMS=1.94D-05 Max=5.06D-03 NDo=     1
 LinEq1:  Iter= 38 NonCon=     1 RMS=1.55D-05 Max=3.80D-03 NDo=     1
 LinEq1:  Iter= 39 NonCon=     1 RMS=1.23D-05 Max=2.70D-03 NDo=     1
 LinEq1:  Iter= 40 NonCon=     1 RMS=9.82D-06 Max=1.68D-03 NDo=     1
 LinEq1:  Iter= 41 NonCon=     1 RMS=7.21D-06 Max=1.30D-03 NDo=     1
 LinEq1:  Iter= 42 NonCon=     1 RMS=5.52D-06 Max=1.09D-03 NDo=     1
 LinEq1:  Iter= 43 NonCon=     1 RMS=3.68D-06 Max=6.20D-04 NDo=     1
 LinEq1:  Iter= 44 NonCon=     1 RMS=2.80D-06 Max=4.02D-04 NDo=     1
 LinEq1:  Iter= 45 NonCon=     1 RMS=2.26D-06 Max=3.16D-04 NDo=     1
 LinEq1:  Iter= 46 NonCon=     1 RMS=1.71D-06 Max=2.47D-04 NDo=     1
 LinEq1:  Iter= 47 NonCon=     1 RMS=1.34D-06 Max=1.87D-04 NDo=     1
 LinEq1:  Iter= 48 NonCon=     1 RMS=1.07D-06 Max=1.63D-04 NDo=     1
 LinEq1:  Iter= 49 NonCon=     1 RMS=8.15D-07 Max=1.41D-04 NDo=     1
 LinEq1:  Iter= 50 NonCon=     1 RMS=6.20D-07 Max=8.74D-05 NDo=     1
 LinEq1:  Iter= 51 NonCon=     1 RMS=4.55D-07 Max=7.03D-05 NDo=     1
 LinEq1:  Iter= 52 NonCon=     1 RMS=3.32D-07 Max=5.12D-05 NDo=     1
 LinEq1:  Iter= 53 NonCon=     1 RMS=2.67D-07 Max=4.99D-05 NDo=     1
 LinEq1:  Iter= 54 NonCon=     1 RMS=1.96D-07 Max=4.12D-05 NDo=     1
 LinEq1:  Iter= 55 NonCon=     1 RMS=1.33D-07 Max=3.00D-05 NDo=     1
 LinEq1:  Iter= 56 NonCon=     1 RMS=9.55D-08 Max=2.07D-05 NDo=     1
 LinEq1:  Iter= 57 NonCon=     1 RMS=6.98D-08 Max=1.22D-05 NDo=     1
 LinEq1:  Iter= 58 NonCon=     1 RMS=5.37D-08 Max=7.99D-06 NDo=     1
 LinEq1:  Iter= 59 NonCon=     1 RMS=3.94D-08 Max=3.78D-06 NDo=     1
 LinEq1:  Iter= 60 NonCon=     1 RMS=2.86D-08 Max=2.51D-06 NDo=     1
 LinEq1:  Iter= 61 NonCon=     1 RMS=2.08D-08 Max=3.21D-06 NDo=     1
 LinEq1:  Iter= 62 NonCon=     1 RMS=1.54D-08 Max=2.18D-06 NDo=     1
 LinEq1:  Iter= 63 NonCon=     1 RMS=1.14D-08 Max=1.72D-06 NDo=     1
 LinEq1:  Iter= 64 NonCon=     1 RMS=7.90D-09 Max=1.05D-06 NDo=     1
 LinEq1:  Iter= 65 NonCon=     1 RMS=5.55D-09 Max=9.31D-07 NDo=     1
 LinEq1:  Iter= 66 NonCon=     0 RMS=3.87D-09 Max=5.88D-07 NDo=     1
 Linear equations converged to 8.387D-08 8.387D-07 after    66 iterations.
 LinEq1:  Iter=  0 NonCon=     1 RMS=9.96D-05 Max=1.05D-01 NDo=     1
 LinEq1:  Iter=  1 NonCon=     1 RMS=4.97D-04 Max=4.36D-01 NDo=     1
 LinEq1:  Iter=  2 NonCon=     1 RMS=3.92D-04 Max=3.15D-01 NDo=     1
 LinEq1:  Iter=  3 NonCon=     1 RMS=7.61D-04 Max=5.45D-01 NDo=     1
 LinEq1:  Iter=  4 NonCon=     1 RMS=6.44D-04 Max=4.29D-01 NDo=     1
 LinEq1:  Iter=  5 NonCon=     1 RMS=8.20D-04 Max=5.70D-01 NDo=     1
 LinEq1:  Iter=  6 NonCon=     1 RMS=1.06D-03 Max=3.89D-01 NDo=     1
 LinEq1:  Iter=  7 NonCon=     1 RMS=8.41D-04 Max=3.34D-01 NDo=     1
 LinEq1:  Iter=  8 NonCon=     1 RMS=1.16D-03 Max=5.58D-01 NDo=     1
 LinEq1:  Iter=  9 NonCon=     1 RMS=8.70D-04 Max=2.93D-01 NDo=     1
 LinEq1:  Iter= 10 NonCon=     1 RMS=8.83D-04 Max=3.58D-01 NDo=     1
 LinEq1:  Iter= 11 NonCon=     1 RMS=9.94D-04 Max=3.23D-01 NDo=     1
 LinEq1:  Iter= 12 NonCon=     1 RMS=1.14D-03 Max=5.32D-01 NDo=     1
 LinEq1:  Iter= 13 NonCon=     1 RMS=1.12D-03 Max=4.25D-01 NDo=     1
 LinEq1:  Iter= 14 NonCon=     1 RMS=9.12D-04 Max=2.01D-01 NDo=     1
 LinEq1:  Iter= 15 NonCon=     1 RMS=7.86D-04 Max=1.77D-01 NDo=     1
 LinEq1:  Iter= 16 NonCon=     1 RMS=6.77D-04 Max=2.55D-01 NDo=     1
 LinEq1:  Iter= 17 NonCon=     1 RMS=6.55D-04 Max=2.61D-01 NDo=     1
 LinEq1:  Iter= 18 NonCon=     1 RMS=6.77D-04 Max=3.31D-01 NDo=     1
 LinEq1:  Iter= 19 NonCon=     1 RMS=7.25D-04 Max=2.35D-01 NDo=     1
 LinEq1:  Iter= 20 NonCon=     1 RMS=5.36D-04 Max=1.47D-01 NDo=     1
 LinEq1:  Iter= 21 NonCon=     1 RMS=4.98D-04 Max=1.84D-01 NDo=     1
 LinEq1:  Iter= 22 NonCon=     1 RMS=3.69D-04 Max=1.02D-01 NDo=     1
 LinEq1:  Iter= 23 NonCon=     1 RMS=3.05D-04 Max=1.03D-01 NDo=     1
 LinEq1:  Iter= 24 NonCon=     1 RMS=2.30D-04 Max=6.37D-02 NDo=     1
 LinEq1:  Iter= 25 NonCon=     1 RMS=1.69D-04 Max=3.87D-02 NDo=     1
 LinEq1:  Iter= 26 NonCon=     1 RMS=1.44D-04 Max=3.24D-02 NDo=     1
 LinEq1:  Iter= 27 NonCon=     1 RMS=1.06D-04 Max=1.83D-02 NDo=     1
 LinEq1:  Iter= 28 NonCon=     1 RMS=8.80D-05 Max=2.49D-02 NDo=     1
 LinEq1:  Iter= 29 NonCon=     1 RMS=7.02D-05 Max=1.81D-02 NDo=     1
 LinEq1:  Iter= 30 NonCon=     1 RMS=5.06D-05 Max=1.11D-02 NDo=     1
 LinEq1:  Iter= 31 NonCon=     1 RMS=3.53D-05 Max=6.83D-03 NDo=     1
 LinEq1:  Iter= 32 NonCon=     1 RMS=3.00D-05 Max=6.04D-03 NDo=     1
 LinEq1:  Iter= 33 NonCon=     1 RMS=2.43D-05 Max=5.00D-03 NDo=     1
 LinEq1:  Iter= 34 NonCon=     1 RMS=1.99D-05 Max=4.75D-03 NDo=     1
 LinEq1:  Iter= 35 NonCon=     1 RMS=1.44D-05 Max=4.21D-03 NDo=     1
 LinEq1:  Iter= 36 NonCon=     1 RMS=1.26D-05 Max=2.84D-03 NDo=     1
 LinEq1:  Iter= 37 NonCon=     1 RMS=1.00D-05 Max=2.45D-03 NDo=     1
 LinEq1:  Iter= 38 NonCon=     1 RMS=7.93D-06 Max=1.82D-03 NDo=     1
 LinEq1:  Iter= 39 NonCon=     1 RMS=6.28D-06 Max=1.58D-03 NDo=     1
 LinEq1:  Iter= 40 NonCon=     1 RMS=4.88D-06 Max=9.84D-04 NDo=     1
 LinEq1:  Iter= 41 NonCon=     1 RMS=3.45D-06 Max=7.85D-04 NDo=     1
 LinEq1:  Iter= 42 NonCon=     1 RMS=2.72D-06 Max=4.85D-04 NDo=     1
 LinEq1:  Iter= 43 NonCon=     1 RMS=2.11D-06 Max=4.10D-04 NDo=     1
 LinEq1:  Iter= 44 NonCon=     1 RMS=1.70D-06 Max=3.63D-04 NDo=     1
 LinEq1:  Iter= 45 NonCon=     1 RMS=1.19D-06 Max=2.36D-04 NDo=     1
 LinEq1:  Iter= 46 NonCon=     1 RMS=8.45D-07 Max=1.34D-04 NDo=     1
 LinEq1:  Iter= 47 NonCon=     1 RMS=6.09D-07 Max=8.88D-05 NDo=     1
 LinEq1:  Iter= 48 NonCon=     1 RMS=4.96D-07 Max=7.92D-05 NDo=     1
 LinEq1:  Iter= 49 NonCon=     1 RMS=3.59D-07 Max=4.55D-05 NDo=     1
 LinEq1:  Iter= 50 NonCon=     1 RMS=2.91D-07 Max=4.64D-05 NDo=     1
 LinEq1:  Iter= 51 NonCon=     1 RMS=2.14D-07 Max=2.75D-05 NDo=     1
 LinEq1:  Iter= 52 NonCon=     1 RMS=1.63D-07 Max=3.00D-05 NDo=     1
 LinEq1:  Iter= 53 NonCon=     1 RMS=1.29D-07 Max=2.09D-05 NDo=     1
 LinEq1:  Iter= 54 NonCon=     1 RMS=9.53D-08 Max=1.64D-05 NDo=     1
 LinEq1:  Iter= 55 NonCon=     1 RMS=6.87D-08 Max=1.07D-05 NDo=     1
 LinEq1:  Iter= 56 NonCon=     1 RMS=5.66D-08 Max=9.88D-06 NDo=     1
 LinEq1:  Iter= 57 NonCon=     1 RMS=4.29D-08 Max=6.85D-06 NDo=     1
 LinEq1:  Iter= 58 NonCon=     1 RMS=3.06D-08 Max=4.70D-06 NDo=     1
 LinEq1:  Iter= 59 NonCon=     1 RMS=2.12D-08 Max=2.75D-06 NDo=     1
 LinEq1:  Iter= 60 NonCon=     1 RMS=1.56D-08 Max=1.93D-06 NDo=     1
 LinEq1:  Iter= 61 NonCon=     1 RMS=1.21D-08 Max=1.54D-06 NDo=     1
 LinEq1:  Iter= 62 NonCon=     1 RMS=9.31D-09 Max=9.50D-07 NDo=     1
 LinEq1:  Iter= 63 NonCon=     1 RMS=7.03D-09 Max=9.11D-07 NDo=     1
 LinEq1:  Iter= 64 NonCon=     0 RMS=4.89D-09 Max=7.65D-07 NDo=     1
 Linear equations converged to 8.478D-08 8.478D-07 after    64 iterations.
 LinEq1:  Iter=  0 NonCon=     1 RMS=9.07D-05 Max=9.32D-02 NDo=     1
 LinEq1:  Iter=  1 NonCon=     1 RMS=4.44D-04 Max=3.61D-01 NDo=     1
 LinEq1:  Iter=  2 NonCon=     1 RMS=4.51D-04 Max=2.35D-01 NDo=     1
 LinEq1:  Iter=  3 NonCon=     1 RMS=1.01D-03 Max=8.09D-01 NDo=     1
 LinEq1:  Iter=  4 NonCon=     1 RMS=1.33D-03 Max=1.17D+00 NDo=     1
 LinEq1:  Iter=  5 NonCon=     1 RMS=9.02D-04 Max=5.20D-01 NDo=     1
 LinEq1:  Iter=  6 NonCon=     1 RMS=1.23D-03 Max=4.15D-01 NDo=     1
 LinEq1:  Iter=  7 NonCon=     1 RMS=8.66D-04 Max=2.56D-01 NDo=     1
 LinEq1:  Iter=  8 NonCon=     1 RMS=1.26D-03 Max=4.17D-01 NDo=     1
 LinEq1:  Iter=  9 NonCon=     1 RMS=9.49D-04 Max=2.87D-01 NDo=     1
 LinEq1:  Iter= 10 NonCon=     1 RMS=9.92D-04 Max=3.69D-01 NDo=     1
 LinEq1:  Iter= 11 NonCon=     1 RMS=1.10D-03 Max=3.13D-01 NDo=     1
 LinEq1:  Iter= 12 NonCon=     1 RMS=1.18D-03 Max=5.00D-01 NDo=     1
 LinEq1:  Iter= 13 NonCon=     1 RMS=1.27D-03 Max=4.82D-01 NDo=     1
 LinEq1:  Iter= 14 NonCon=     1 RMS=9.69D-04 Max=1.92D-01 NDo=     1
 LinEq1:  Iter= 15 NonCon=     1 RMS=8.68D-04 Max=2.10D-01 NDo=     1
 LinEq1:  Iter= 16 NonCon=     1 RMS=7.22D-04 Max=1.92D-01 NDo=     1
 LinEq1:  Iter= 17 NonCon=     1 RMS=6.53D-04 Max=2.38D-01 NDo=     1
 LinEq1:  Iter= 18 NonCon=     1 RMS=6.51D-04 Max=3.53D-01 NDo=     1
 LinEq1:  Iter= 19 NonCon=     1 RMS=7.12D-04 Max=3.40D-01 NDo=     1
 LinEq1:  Iter= 20 NonCon=     1 RMS=5.91D-04 Max=2.17D-01 NDo=     1
 LinEq1:  Iter= 21 NonCon=     1 RMS=5.60D-04 Max=2.13D-01 NDo=     1
 LinEq1:  Iter= 22 NonCon=     1 RMS=4.19D-04 Max=1.28D-01 NDo=     1
 LinEq1:  Iter= 23 NonCon=     1 RMS=3.64D-04 Max=1.31D-01 NDo=     1
 LinEq1:  Iter= 24 NonCon=     1 RMS=2.77D-04 Max=6.92D-02 NDo=     1
 LinEq1:  Iter= 25 NonCon=     1 RMS=2.08D-04 Max=4.98D-02 NDo=     1
 LinEq1:  Iter= 26 NonCon=     1 RMS=1.67D-04 Max=4.04D-02 NDo=     1
 LinEq1:  Iter= 27 NonCon=     1 RMS=1.23D-04 Max=1.87D-02 NDo=     1
 LinEq1:  Iter= 28 NonCon=     1 RMS=1.06D-04 Max=2.88D-02 NDo=     1
 LinEq1:  Iter= 29 NonCon=     1 RMS=8.24D-05 Max=2.69D-02 NDo=     1
 LinEq1:  Iter= 30 NonCon=     1 RMS=5.94D-05 Max=1.44D-02 NDo=     1
 LinEq1:  Iter= 31 NonCon=     1 RMS=4.27D-05 Max=9.69D-03 NDo=     1
 LinEq1:  Iter= 32 NonCon=     1 RMS=3.76D-05 Max=8.85D-03 NDo=     1
 LinEq1:  Iter= 33 NonCon=     1 RMS=2.74D-05 Max=5.99D-03 NDo=     1
 LinEq1:  Iter= 34 NonCon=     1 RMS=2.15D-05 Max=4.10D-03 NDo=     1
 LinEq1:  Iter= 35 NonCon=     1 RMS=1.54D-05 Max=3.13D-03 NDo=     1
 LinEq1:  Iter= 36 NonCon=     1 RMS=1.33D-05 Max=2.28D-03 NDo=     1
 LinEq1:  Iter= 37 NonCon=     1 RMS=1.02D-05 Max=2.37D-03 NDo=     1
 LinEq1:  Iter= 38 NonCon=     1 RMS=8.49D-06 Max=2.29D-03 NDo=     1
 LinEq1:  Iter= 39 NonCon=     1 RMS=6.78D-06 Max=1.62D-03 NDo=     1
 LinEq1:  Iter= 40 NonCon=     1 RMS=5.11D-06 Max=8.83D-04 NDo=     1
 LinEq1:  Iter= 41 NonCon=     1 RMS=3.21D-06 Max=4.98D-04 NDo=     1
 LinEq1:  Iter= 42 NonCon=     1 RMS=2.28D-06 Max=3.79D-04 NDo=     1
 LinEq1:  Iter= 43 NonCon=     1 RMS=1.74D-06 Max=4.00D-04 NDo=     1
 LinEq1:  Iter= 44 NonCon=     1 RMS=1.46D-06 Max=3.39D-04 NDo=     1
 LinEq1:  Iter= 45 NonCon=     1 RMS=1.10D-06 Max=2.06D-04 NDo=     1
 LinEq1:  Iter= 46 NonCon=     1 RMS=8.31D-07 Max=1.91D-04 NDo=     1
 LinEq1:  Iter= 47 NonCon=     1 RMS=6.09D-07 Max=1.79D-04 NDo=     1
 LinEq1:  Iter= 48 NonCon=     1 RMS=4.91D-07 Max=9.99D-05 NDo=     1
 LinEq1:  Iter= 49 NonCon=     1 RMS=3.75D-07 Max=6.20D-05 NDo=     1
 LinEq1:  Iter= 50 NonCon=     1 RMS=2.92D-07 Max=4.70D-05 NDo=     1
 LinEq1:  Iter= 51 NonCon=     1 RMS=2.15D-07 Max=3.28D-05 NDo=     1
 LinEq1:  Iter= 52 NonCon=     1 RMS=1.73D-07 Max=3.43D-05 NDo=     1
 LinEq1:  Iter= 53 NonCon=     1 RMS=1.37D-07 Max=1.62D-05 NDo=     1
 LinEq1:  Iter= 54 NonCon=     1 RMS=9.75D-08 Max=1.43D-05 NDo=     1
 LinEq1:  Iter= 55 NonCon=     1 RMS=6.98D-08 Max=8.17D-06 NDo=     1
 LinEq1:  Iter= 56 NonCon=     1 RMS=5.55D-08 Max=6.98D-06 NDo=     1
 LinEq1:  Iter= 57 NonCon=     1 RMS=4.38D-08 Max=5.94D-06 NDo=     1
 LinEq1:  Iter= 58 NonCon=     1 RMS=3.22D-08 Max=4.62D-06 NDo=     1
 LinEq1:  Iter= 59 NonCon=     1 RMS=2.15D-08 Max=2.31D-06 NDo=     1
 LinEq1:  Iter= 60 NonCon=     1 RMS=1.58D-08 Max=3.12D-06 NDo=     1
 LinEq1:  Iter= 61 NonCon=     1 RMS=1.18D-08 Max=1.46D-06 NDo=     1
 LinEq1:  Iter= 62 NonCon=     1 RMS=8.82D-09 Max=9.97D-07 NDo=     1
 LinEq1:  Iter= 63 NonCon=     1 RMS=6.53D-09 Max=1.02D-06 NDo=     1
 LinEq1:  Iter= 64 NonCon=     0 RMS=4.91D-09 Max=7.29D-07 NDo=     1
 Linear equations converged to 9.814D-08 9.814D-07 after    64 iterations.
     Accept linear search using points  1 and  2.
 LinEq1:  Iter=  0 NonCon=     1 RMS=5.47D-05 Max=5.96D-02 NDo=     1
 LinEq1:  Iter=  1 NonCon=     1 RMS=1.72D-04 Max=9.12D-02 NDo=     1
 LinEq1:  Iter=  2 NonCon=     1 RMS=4.60D-04 Max=3.57D-01 NDo=     1
 LinEq1:  Iter=  3 NonCon=     1 RMS=6.18D-04 Max=5.28D-01 NDo=     1
 LinEq1:  Iter=  4 NonCon=     1 RMS=7.20D-04 Max=5.72D-01 NDo=     1
 LinEq1:  Iter=  5 NonCon=     1 RMS=5.57D-04 Max=2.35D-01 NDo=     1
 LinEq1:  Iter=  6 NonCon=     1 RMS=5.88D-04 Max=4.44D-01 NDo=     1
 LinEq1:  Iter=  7 NonCon=     1 RMS=4.96D-04 Max=1.69D-01 NDo=     1
 LinEq1:  Iter=  8 NonCon=     1 RMS=6.51D-04 Max=3.99D-01 NDo=     1
 LinEq1:  Iter=  9 NonCon=     1 RMS=5.54D-04 Max=1.46D-01 NDo=     1
 LinEq1:  Iter= 10 NonCon=     1 RMS=5.70D-04 Max=2.04D-01 NDo=     1
 LinEq1:  Iter= 11 NonCon=     1 RMS=6.38D-04 Max=1.76D-01 NDo=     1
 LinEq1:  Iter= 12 NonCon=     1 RMS=6.36D-04 Max=1.92D-01 NDo=     1
 LinEq1:  Iter= 13 NonCon=     1 RMS=7.13D-04 Max=3.06D-01 NDo=     1
 LinEq1:  Iter= 14 NonCon=     1 RMS=4.82D-04 Max=1.63D-01 NDo=     1
 LinEq1:  Iter= 15 NonCon=     1 RMS=4.88D-04 Max=1.80D-01 NDo=     1
 LinEq1:  Iter= 16 NonCon=     1 RMS=4.21D-04 Max=1.30D-01 NDo=     1
 LinEq1:  Iter= 17 NonCon=     1 RMS=3.28D-04 Max=6.59D-02 NDo=     1
 LinEq1:  Iter= 18 NonCon=     1 RMS=2.90D-04 Max=6.71D-02 NDo=     1
 LinEq1:  Iter= 19 NonCon=     1 RMS=2.67D-04 Max=7.70D-02 NDo=     1
 LinEq1:  Iter= 20 NonCon=     1 RMS=2.56D-04 Max=1.09D-01 NDo=     1
 LinEq1:  Iter= 21 NonCon=     1 RMS=2.31D-04 Max=1.05D-01 NDo=     1
 LinEq1:  Iter= 22 NonCon=     1 RMS=2.05D-04 Max=8.82D-02 NDo=     1
 LinEq1:  Iter= 23 NonCon=     1 RMS=1.85D-04 Max=7.03D-02 NDo=     1
 LinEq1:  Iter= 24 NonCon=     1 RMS=1.50D-04 Max=3.57D-02 NDo=     1
 LinEq1:  Iter= 25 NonCon=     1 RMS=1.25D-04 Max=3.39D-02 NDo=     1
 LinEq1:  Iter= 26 NonCon=     1 RMS=9.77D-05 Max=1.70D-02 NDo=     1
 LinEq1:  Iter= 27 NonCon=     1 RMS=7.34D-05 Max=1.29D-02 NDo=     1
 LinEq1:  Iter= 28 NonCon=     1 RMS=6.02D-05 Max=1.02D-02 NDo=     1
 LinEq1:  Iter= 29 NonCon=     1 RMS=4.17D-05 Max=7.40D-03 NDo=     1
 LinEq1:  Iter= 30 NonCon=     1 RMS=3.50D-05 Max=5.58D-03 NDo=     1
 LinEq1:  Iter= 31 NonCon=     1 RMS=3.04D-05 Max=5.99D-03 NDo=     1
 LinEq1:  Iter= 32 NonCon=     1 RMS=2.28D-05 Max=4.85D-03 NDo=     1
 LinEq1:  Iter= 33 NonCon=     1 RMS=1.68D-05 Max=3.05D-03 NDo=     1
 LinEq1:  Iter= 34 NonCon=     1 RMS=1.27D-05 Max=2.52D-03 NDo=     1
 LinEq1:  Iter= 35 NonCon=     1 RMS=1.06D-05 Max=1.46D-03 NDo=     1
 LinEq1:  Iter= 36 NonCon=     1 RMS=7.76D-06 Max=1.12D-03 NDo=     1
 LinEq1:  Iter= 37 NonCon=     1 RMS=6.33D-06 Max=9.04D-04 NDo=     1
 LinEq1:  Iter= 38 NonCon=     1 RMS=4.65D-06 Max=6.92D-04 NDo=     1
 LinEq1:  Iter= 39 NonCon=     1 RMS=3.43D-06 Max=6.12D-04 NDo=     1
 LinEq1:  Iter= 40 NonCon=     1 RMS=2.61D-06 Max=4.43D-04 NDo=     1
 LinEq1:  Iter= 41 NonCon=     1 RMS=1.86D-06 Max=2.22D-04 NDo=     1
 LinEq1:  Iter= 42 NonCon=     1 RMS=1.38D-06 Max=2.58D-04 NDo=     1
 LinEq1:  Iter= 43 NonCon=     1 RMS=1.14D-06 Max=1.63D-04 NDo=     1
 LinEq1:  Iter= 44 NonCon=     1 RMS=7.93D-07 Max=1.49D-04 NDo=     1
 LinEq1:  Iter= 45 NonCon=     1 RMS=6.27D-07 Max=1.28D-04 NDo=     1
 LinEq1:  Iter= 46 NonCon=     1 RMS=4.14D-07 Max=7.10D-05 NDo=     1
 LinEq1:  Iter= 47 NonCon=     1 RMS=3.12D-07 Max=5.09D-05 NDo=     1
 LinEq1:  Iter= 48 NonCon=     1 RMS=2.33D-07 Max=3.65D-05 NDo=     1
 LinEq1:  Iter= 49 NonCon=     1 RMS=1.86D-07 Max=4.13D-05 NDo=     1
 LinEq1:  Iter= 50 NonCon=     1 RMS=1.41D-07 Max=3.38D-05 NDo=     1
 LinEq1:  Iter= 51 NonCon=     1 RMS=1.22D-07 Max=2.98D-05 NDo=     1
 LinEq1:  Iter= 52 NonCon=     1 RMS=9.64D-08 Max=1.99D-05 NDo=     1
 LinEq1:  Iter= 53 NonCon=     1 RMS=7.06D-08 Max=1.46D-05 NDo=     1
 LinEq1:  Iter= 54 NonCon=     1 RMS=5.22D-08 Max=8.25D-06 NDo=     1
 LinEq1:  Iter= 55 NonCon=     1 RMS=3.88D-08 Max=6.23D-06 NDo=     1
 LinEq1:  Iter= 56 NonCon=     1 RMS=3.22D-08 Max=6.20D-06 NDo=     1
 LinEq1:  Iter= 57 NonCon=     1 RMS=2.09D-08 Max=3.80D-06 NDo=     1
 LinEq1:  Iter= 58 NonCon=     1 RMS=1.55D-08 Max=2.47D-06 NDo=     1
 LinEq1:  Iter= 59 NonCon=     1 RMS=1.09D-08 Max=1.33D-06 NDo=     1
 LinEq1:  Iter= 60 NonCon=     1 RMS=8.55D-09 Max=1.25D-06 NDo=     1
 LinEq1:  Iter= 61 NonCon=     1 RMS=6.75D-09 Max=8.74D-07 NDo=     1
 LinEq1:  Iter= 62 NonCon=     0 RMS=5.23D-09 Max=6.97D-07 NDo=     1
 Linear equations converged to 8.462D-08 8.462D-07 after    62 iterations.
 LinEq1:  Iter=  0 NonCon=     1 RMS=6.49D-05 Max=8.03D-02 NDo=     1
 LinEq1:  Iter=  1 NonCon=     1 RMS=7.69D-05 Max=8.05D-02 NDo=     1
 LinEq1:  Iter=  2 NonCon=     1 RMS=1.42D-04 Max=1.56D-01 NDo=     1
 LinEq1:  Iter=  3 NonCon=     1 RMS=6.11D-05 Max=2.67D-02 NDo=     1
 LinEq1:  Iter=  4 NonCon=     1 RMS=9.61D-05 Max=6.11D-02 NDo=     1
 LinEq1:  Iter=  5 NonCon=     1 RMS=1.48D-04 Max=1.19D-01 NDo=     1
 LinEq1:  Iter=  6 NonCon=     1 RMS=2.34D-04 Max=1.69D-01 NDo=     1
 LinEq1:  Iter=  7 NonCon=     1 RMS=2.46D-04 Max=1.20D-01 NDo=     1
 LinEq1:  Iter=  8 NonCon=     1 RMS=2.65D-04 Max=9.82D-02 NDo=     1
 LinEq1:  Iter=  9 NonCon=     1 RMS=2.70D-04 Max=1.16D-01 NDo=     1
 LinEq1:  Iter= 10 NonCon=     1 RMS=2.47D-04 Max=8.45D-02 NDo=     1
 LinEq1:  Iter= 11 NonCon=     1 RMS=3.35D-04 Max=1.13D-01 NDo=     1
 LinEq1:  Iter= 12 NonCon=     1 RMS=2.25D-04 Max=4.39D-02 NDo=     1
 LinEq1:  Iter= 13 NonCon=     1 RMS=2.24D-04 Max=8.32D-02 NDo=     1
 LinEq1:  Iter= 14 NonCon=     1 RMS=2.30D-04 Max=7.52D-02 NDo=     1
 LinEq1:  Iter= 15 NonCon=     1 RMS=1.89D-04 Max=6.08D-02 NDo=     1
 LinEq1:  Iter= 16 NonCon=     1 RMS=1.87D-04 Max=3.93D-02 NDo=     1
 LinEq1:  Iter= 17 NonCon=     1 RMS=1.23D-04 Max=2.79D-02 NDo=     1
 LinEq1:  Iter= 18 NonCon=     1 RMS=1.17D-04 Max=3.15D-02 NDo=     1
 LinEq1:  Iter= 19 NonCon=     1 RMS=8.88D-05 Max=2.92D-02 NDo=     1
 LinEq1:  Iter= 20 NonCon=     1 RMS=8.65D-05 Max=3.78D-02 NDo=     1
 LinEq1:  Iter= 21 NonCon=     1 RMS=7.10D-05 Max=2.68D-02 NDo=     1
 LinEq1:  Iter= 22 NonCon=     1 RMS=6.17D-05 Max=1.90D-02 NDo=     1
 LinEq1:  Iter= 23 NonCon=     1 RMS=5.44D-05 Max=2.24D-02 NDo=     1
 LinEq1:  Iter= 24 NonCon=     1 RMS=4.73D-05 Max=1.84D-02 NDo=     1
 LinEq1:  Iter= 25 NonCon=     1 RMS=4.11D-05 Max=1.41D-02 NDo=     1
 LinEq1:  Iter= 26 NonCon=     1 RMS=2.89D-05 Max=8.61D-03 NDo=     1
 LinEq1:  Iter= 27 NonCon=     1 RMS=2.41D-05 Max=4.94D-03 NDo=     1
 LinEq1:  Iter= 28 NonCon=     1 RMS=1.85D-05 Max=3.74D-03 NDo=     1
 LinEq1:  Iter= 29 NonCon=     1 RMS=1.28D-05 Max=2.05D-03 NDo=     1
 LinEq1:  Iter= 30 NonCon=     1 RMS=1.05D-05 Max=1.88D-03 NDo=     1
 LinEq1:  Iter= 31 NonCon=     1 RMS=9.28D-06 Max=2.14D-03 NDo=     1
 LinEq1:  Iter= 32 NonCon=     1 RMS=7.10D-06 Max=1.52D-03 NDo=     1
 LinEq1:  Iter= 33 NonCon=     1 RMS=5.40D-06 Max=1.19D-03 NDo=     1
 LinEq1:  Iter= 34 NonCon=     1 RMS=3.94D-06 Max=6.13D-04 NDo=     1
 LinEq1:  Iter= 35 NonCon=     1 RMS=3.40D-06 Max=5.72D-04 NDo=     1
 LinEq1:  Iter= 36 NonCon=     1 RMS=2.70D-06 Max=5.27D-04 NDo=     1
 LinEq1:  Iter= 37 NonCon=     1 RMS=2.03D-06 Max=2.78D-04 NDo=     1
 LinEq1:  Iter= 38 NonCon=     1 RMS=1.46D-06 Max=2.60D-04 NDo=     1
 LinEq1:  Iter= 39 NonCon=     1 RMS=1.24D-06 Max=1.95D-04 NDo=     1
 LinEq1:  Iter= 40 NonCon=     1 RMS=9.97D-07 Max=1.70D-04 NDo=     1
 LinEq1:  Iter= 41 NonCon=     1 RMS=7.50D-07 Max=1.36D-04 NDo=     1
 LinEq1:  Iter= 42 NonCon=     1 RMS=5.64D-07 Max=9.15D-05 NDo=     1
 LinEq1:  Iter= 43 NonCon=     1 RMS=4.41D-07 Max=8.50D-05 NDo=     1
 LinEq1:  Iter= 44 NonCon=     1 RMS=3.64D-07 Max=5.01D-05 NDo=     1
 LinEq1:  Iter= 45 NonCon=     1 RMS=2.59D-07 Max=4.13D-05 NDo=     1
 LinEq1:  Iter= 46 NonCon=     1 RMS=1.85D-07 Max=3.09D-05 NDo=     1
 LinEq1:  Iter= 47 NonCon=     1 RMS=1.35D-07 Max=2.13D-05 NDo=     1
 LinEq1:  Iter= 48 NonCon=     1 RMS=1.05D-07 Max=1.41D-05 NDo=     1
 LinEq1:  Iter= 49 NonCon=     1 RMS=7.88D-08 Max=1.18D-05 NDo=     1
 LinEq1:  Iter= 50 NonCon=     1 RMS=5.70D-08 Max=8.88D-06 NDo=     1
 LinEq1:  Iter= 51 NonCon=     1 RMS=4.43D-08 Max=7.02D-06 NDo=     1
 LinEq1:  Iter= 52 NonCon=     1 RMS=3.54D-08 Max=5.28D-06 NDo=     1
 LinEq1:  Iter= 53 NonCon=     1 RMS=3.07D-08 Max=4.43D-06 NDo=     1
 LinEq1:  Iter= 54 NonCon=     1 RMS=2.04D-08 Max=2.37D-06 NDo=     1
 LinEq1:  Iter= 55 NonCon=     1 RMS=1.41D-08 Max=2.29D-06 NDo=     1
 LinEq1:  Iter= 56 NonCon=     1 RMS=9.62D-09 Max=1.30D-06 NDo=     1
 LinEq1:  Iter= 57 NonCon=     1 RMS=6.64D-09 Max=9.12D-07 NDo=     1
 LinEq1:  Iter= 58 NonCon=     1 RMS=5.05D-09 Max=7.04D-07 NDo=     1
 LinEq1:  Iter= 59 NonCon=     1 RMS=3.54D-09 Max=5.56D-07 NDo=     1
 LinEq1:  Iter= 60 NonCon=     1 RMS=2.66D-09 Max=4.27D-07 NDo=     1
 LinEq1:  Iter= 61 NonCon=     0 RMS=2.02D-09 Max=2.51D-07 NDo=     1
 Linear equations converged to 2.868D-08 2.868D-07 after    61 iterations.
 Restarting incremental Fock formation.
     Accept linear search using points  1 and  2.
     Minimum is close to point  2 DX= -1.03D-02 DF= -1.96D-09 DXR=  1.04D-02 DFR=  1.11D-04 which will be used.
 LinEq1:  Iter=  0 NonCon=     1 RMS=4.73D-06 Max=4.41D-03 NDo=     1
 LinEq1:  Iter=  1 NonCon=     1 RMS=2.05D-05 Max=1.56D-02 NDo=     1
 LinEq1:  Iter=  2 NonCon=     1 RMS=5.88D-05 Max=4.89D-02 NDo=     1
 LinEq1:  Iter=  3 NonCon=     1 RMS=4.90D-05 Max=3.43D-02 NDo=     1
 LinEq1:  Iter=  4 NonCon=     1 RMS=5.95D-05 Max=3.46D-02 NDo=     1
 LinEq1:  Iter=  5 NonCon=     1 RMS=4.80D-05 Max=1.50D-02 NDo=     1
 LinEq1:  Iter=  6 NonCon=     1 RMS=3.95D-05 Max=1.08D-02 NDo=     1
 LinEq1:  Iter=  7 NonCon=     1 RMS=4.43D-05 Max=1.03D-02 NDo=     1
 LinEq1:  Iter=  8 NonCon=     1 RMS=4.61D-05 Max=1.62D-02 NDo=     1
 LinEq1:  Iter=  9 NonCon=     1 RMS=4.48D-05 Max=1.63D-02 NDo=     1
 LinEq1:  Iter= 10 NonCon=     1 RMS=4.10D-05 Max=1.97D-02 NDo=     1
 LinEq1:  Iter= 11 NonCon=     1 RMS=5.09D-05 Max=2.42D-02 NDo=     1
 LinEq1:  Iter= 12 NonCon=     1 RMS=5.40D-05 Max=1.95D-02 NDo=     1
 LinEq1:  Iter= 13 NonCon=     1 RMS=6.80D-05 Max=2.91D-02 NDo=     1
 LinEq1:  Iter= 14 NonCon=     1 RMS=5.54D-05 Max=2.30D-02 NDo=     1
 LinEq1:  Iter= 15 NonCon=     1 RMS=5.19D-05 Max=2.07D-02 NDo=     1
 LinEq1:  Iter= 16 NonCon=     1 RMS=4.36D-05 Max=1.02D-02 NDo=     1
 LinEq1:  Iter= 17 NonCon=     1 RMS=3.72D-05 Max=1.01D-02 NDo=     1
 LinEq1:  Iter= 18 NonCon=     1 RMS=3.52D-05 Max=1.33D-02 NDo=     1
 LinEq1:  Iter= 19 NonCon=     1 RMS=3.18D-05 Max=1.54D-02 NDo=     1
 LinEq1:  Iter= 20 NonCon=     1 RMS=3.28D-05 Max=1.49D-02 NDo=     1
 LinEq1:  Iter= 21 NonCon=     1 RMS=2.91D-05 Max=1.05D-02 NDo=     1
 LinEq1:  Iter= 22 NonCon=     1 RMS=2.51D-05 Max=8.02D-03 NDo=     1
 LinEq1:  Iter= 23 NonCon=     1 RMS=2.32D-05 Max=5.99D-03 NDo=     1
 LinEq1:  Iter= 24 NonCon=     1 RMS=1.66D-05 Max=4.08D-03 NDo=     1
 LinEq1:  Iter= 25 NonCon=     1 RMS=1.25D-05 Max=4.77D-03 NDo=     1
 LinEq1:  Iter= 26 NonCon=     1 RMS=9.58D-06 Max=1.90D-03 NDo=     1
 LinEq1:  Iter= 27 NonCon=     1 RMS=7.58D-06 Max=1.63D-03 NDo=     1
 LinEq1:  Iter= 28 NonCon=     1 RMS=5.96D-06 Max=1.16D-03 NDo=     1
 LinEq1:  Iter= 29 NonCon=     1 RMS=4.26D-06 Max=1.15D-03 NDo=     1
 LinEq1:  Iter= 30 NonCon=     1 RMS=3.50D-06 Max=8.85D-04 NDo=     1
 LinEq1:  Iter= 31 NonCon=     1 RMS=2.78D-06 Max=6.60D-04 NDo=     1
 LinEq1:  Iter= 32 NonCon=     1 RMS=2.34D-06 Max=6.08D-04 NDo=     1
 LinEq1:  Iter= 33 NonCon=     1 RMS=1.78D-06 Max=4.55D-04 NDo=     1
 LinEq1:  Iter= 34 NonCon=     1 RMS=1.36D-06 Max=2.57D-04 NDo=     1
 LinEq1:  Iter= 35 NonCon=     1 RMS=1.19D-06 Max=2.43D-04 NDo=     1
 LinEq1:  Iter= 36 NonCon=     1 RMS=9.13D-07 Max=1.54D-04 NDo=     1
 LinEq1:  Iter= 37 NonCon=     1 RMS=6.38D-07 Max=1.02D-04 NDo=     1
 LinEq1:  Iter= 38 NonCon=     1 RMS=5.05D-07 Max=9.00D-05 NDo=     1
 LinEq1:  Iter= 39 NonCon=     1 RMS=3.89D-07 Max=8.87D-05 NDo=     1
 LinEq1:  Iter= 40 NonCon=     1 RMS=2.86D-07 Max=5.64D-05 NDo=     1
 LinEq1:  Iter= 41 NonCon=     1 RMS=2.02D-07 Max=3.07D-05 NDo=     1
 LinEq1:  Iter= 42 NonCon=     1 RMS=1.65D-07 Max=2.87D-05 NDo=     1
 LinEq1:  Iter= 43 NonCon=     1 RMS=1.42D-07 Max=2.78D-05 NDo=     1
 LinEq1:  Iter= 44 NonCon=     1 RMS=1.01D-07 Max=2.13D-05 NDo=     1
 LinEq1:  Iter= 45 NonCon=     1 RMS=6.33D-08 Max=1.09D-05 NDo=     1
 LinEq1:  Iter= 46 NonCon=     1 RMS=4.69D-08 Max=7.49D-06 NDo=     1
 LinEq1:  Iter= 47 NonCon=     1 RMS=3.84D-08 Max=7.55D-06 NDo=     1
 LinEq1:  Iter= 48 NonCon=     1 RMS=2.95D-08 Max=4.21D-06 NDo=     1
 LinEq1:  Iter= 49 NonCon=     1 RMS=2.24D-08 Max=4.59D-06 NDo=     1
 LinEq1:  Iter= 50 NonCon=     1 RMS=1.55D-08 Max=1.77D-06 NDo=     1
 LinEq1:  Iter= 51 NonCon=     1 RMS=1.16D-08 Max=1.27D-06 NDo=     1
 LinEq1:  Iter= 52 NonCon=     1 RMS=9.49D-09 Max=1.20D-06 NDo=     1
 LinEq1:  Iter= 53 NonCon=     1 RMS=8.06D-09 Max=1.55D-06 NDo=     1
 LinEq1:  Iter= 54 NonCon=     1 RMS=5.87D-09 Max=1.02D-06 NDo=     1
 LinEq1:  Iter= 55 NonCon=     1 RMS=3.89D-09 Max=5.07D-07 NDo=     1
 LinEq1:  Iter= 56 NonCon=     1 RMS=2.98D-09 Max=4.14D-07 NDo=     1
 LinEq1:  Iter= 57 NonCon=     1 RMS=2.17D-09 Max=2.89D-07 NDo=     1
 LinEq1:  Iter= 58 NonCon=     1 RMS=1.57D-09 Max=2.26D-07 NDo=     1
 LinEq1:  Iter= 59 NonCon=     1 RMS=1.16D-09 Max=1.31D-07 NDo=     1
 LinEq1:  Iter= 60 NonCon=     1 RMS=9.01D-10 Max=1.10D-07 NDo=     1
 LinEq1:  Iter= 61 NonCon=     1 RMS=6.77D-10 Max=7.52D-08 NDo=     1
 LinEq1:  Iter= 62 NonCon=     1 RMS=4.51D-10 Max=7.17D-08 NDo=     1
 LinEq1:  Iter= 63 NonCon=     0 RMS=2.98D-10 Max=6.08D-08 NDo=     1
 Linear equations converged to 7.142D-09 7.142D-08 after    63 iterations.
 LinEq1:  Iter=  0 NonCon=     1 RMS=3.25D-06 Max=4.03D-03 NDo=     1
 LinEq1:  Iter=  1 NonCon=     1 RMS=3.31D-06 Max=2.90D-03 NDo=     1
 LinEq1:  Iter=  2 NonCon=     1 RMS=1.88D-06 Max=1.09D-03 NDo=     1
 LinEq1:  Iter=  3 NonCon=     1 RMS=2.20D-06 Max=1.27D-03 NDo=     1
 LinEq1:  Iter=  4 NonCon=     1 RMS=1.86D-06 Max=6.08D-04 NDo=     1
 LinEq1:  Iter=  5 NonCon=     1 RMS=2.85D-06 Max=1.90D-03 NDo=     1
 LinEq1:  Iter=  6 NonCon=     1 RMS=4.36D-06 Max=2.47D-03 NDo=     1
 LinEq1:  Iter=  7 NonCon=     1 RMS=8.13D-06 Max=4.74D-03 NDo=     1
 LinEq1:  Iter=  8 NonCon=     1 RMS=7.85D-06 Max=2.38D-03 NDo=     1
 LinEq1:  Iter=  9 NonCon=     1 RMS=7.73D-06 Max=3.01D-03 NDo=     1
 LinEq1:  Iter= 10 NonCon=     1 RMS=7.64D-06 Max=2.01D-03 NDo=     1
 LinEq1:  Iter= 11 NonCon=     1 RMS=7.76D-06 Max=2.92D-03 NDo=     1
 LinEq1:  Iter= 12 NonCon=     1 RMS=9.83D-06 Max=3.76D-03 NDo=     1
 LinEq1:  Iter= 13 NonCon=     1 RMS=7.95D-06 Max=1.67D-03 NDo=     1
 LinEq1:  Iter= 14 NonCon=     1 RMS=8.20D-06 Max=2.70D-03 NDo=     1
 LinEq1:  Iter= 15 NonCon=     1 RMS=7.86D-06 Max=2.55D-03 NDo=     1
 LinEq1:  Iter= 16 NonCon=     1 RMS=6.17D-06 Max=1.27D-03 NDo=     1
 LinEq1:  Iter= 17 NonCon=     1 RMS=5.14D-06 Max=1.27D-03 NDo=     1
 LinEq1:  Iter= 18 NonCon=     1 RMS=4.25D-06 Max=1.21D-03 NDo=     1
 LinEq1:  Iter= 19 NonCon=     1 RMS=3.51D-06 Max=1.71D-03 NDo=     1
 LinEq1:  Iter= 20 NonCon=     1 RMS=3.34D-06 Max=1.60D-03 NDo=     1
 LinEq1:  Iter= 21 NonCon=     1 RMS=2.79D-06 Max=9.37D-04 NDo=     1
 LinEq1:  Iter= 22 NonCon=     1 RMS=2.17D-06 Max=5.03D-04 NDo=     1
 LinEq1:  Iter= 23 NonCon=     1 RMS=1.81D-06 Max=4.61D-04 NDo=     1
 LinEq1:  Iter= 24 NonCon=     1 RMS=1.56D-06 Max=2.74D-04 NDo=     1
 LinEq1:  Iter= 25 NonCon=     1 RMS=1.20D-06 Max=2.57D-04 NDo=     1
 LinEq1:  Iter= 26 NonCon=     1 RMS=1.05D-06 Max=1.99D-04 NDo=     1
 LinEq1:  Iter= 27 NonCon=     1 RMS=8.03D-07 Max=1.56D-04 NDo=     1
 LinEq1:  Iter= 28 NonCon=     1 RMS=6.33D-07 Max=1.21D-04 NDo=     1
 LinEq1:  Iter= 29 NonCon=     1 RMS=5.21D-07 Max=1.44D-04 NDo=     1
 LinEq1:  Iter= 30 NonCon=     1 RMS=3.70D-07 Max=5.16D-05 NDo=     1
 LinEq1:  Iter= 31 NonCon=     1 RMS=3.24D-07 Max=5.99D-05 NDo=     1
 LinEq1:  Iter= 32 NonCon=     1 RMS=2.46D-07 Max=5.48D-05 NDo=     1
 LinEq1:  Iter= 33 NonCon=     1 RMS=1.82D-07 Max=2.55D-05 NDo=     1
 LinEq1:  Iter= 34 NonCon=     1 RMS=1.50D-07 Max=3.38D-05 NDo=     1
 LinEq1:  Iter= 35 NonCon=     1 RMS=1.28D-07 Max=2.74D-05 NDo=     1
 LinEq1:  Iter= 36 NonCon=     1 RMS=9.51D-08 Max=1.39D-05 NDo=     1
 LinEq1:  Iter= 37 NonCon=     1 RMS=7.52D-08 Max=1.23D-05 NDo=     1
 LinEq1:  Iter= 38 NonCon=     1 RMS=5.78D-08 Max=9.96D-06 NDo=     1
 LinEq1:  Iter= 39 NonCon=     1 RMS=4.62D-08 Max=8.14D-06 NDo=     1
 LinEq1:  Iter= 40 NonCon=     1 RMS=3.50D-08 Max=7.22D-06 NDo=     1
 LinEq1:  Iter= 41 NonCon=     1 RMS=2.66D-08 Max=4.70D-06 NDo=     1
 LinEq1:  Iter= 42 NonCon=     1 RMS=1.99D-08 Max=4.05D-06 NDo=     1
 LinEq1:  Iter= 43 NonCon=     1 RMS=1.55D-08 Max=2.88D-06 NDo=     1
 LinEq1:  Iter= 44 NonCon=     1 RMS=1.14D-08 Max=2.13D-06 NDo=     1
 LinEq1:  Iter= 45 NonCon=     1 RMS=8.14D-09 Max=1.39D-06 NDo=     1
 LinEq1:  Iter= 46 NonCon=     1 RMS=6.47D-09 Max=1.02D-06 NDo=     1
 LinEq1:  Iter= 47 NonCon=     1 RMS=4.68D-09 Max=7.35D-07 NDo=     1
 LinEq1:  Iter= 48 NonCon=     1 RMS=3.79D-09 Max=6.48D-07 NDo=     1
 LinEq1:  Iter= 49 NonCon=     1 RMS=2.52D-09 Max=5.19D-07 NDo=     1
 LinEq1:  Iter= 50 NonCon=     1 RMS=2.01D-09 Max=3.48D-07 NDo=     1
 LinEq1:  Iter= 51 NonCon=     1 RMS=1.40D-09 Max=1.72D-07 NDo=     1
 LinEq1:  Iter= 52 NonCon=     1 RMS=1.15D-09 Max=1.54D-07 NDo=     1
 LinEq1:  Iter= 53 NonCon=     1 RMS=8.49D-10 Max=1.04D-07 NDo=     1
 LinEq1:  Iter= 54 NonCon=     1 RMS=6.11D-10 Max=1.28D-07 NDo=     1
 LinEq1:  Iter= 55 NonCon=     1 RMS=4.98D-10 Max=1.10D-07 NDo=     1
 LinEq1:  Iter= 56 NonCon=     1 RMS=3.93D-10 Max=7.05D-08 NDo=     1
 LinEq1:  Iter= 57 NonCon=     1 RMS=2.76D-10 Max=6.03D-08 NDo=     1
 LinEq1:  Iter= 58 NonCon=     1 RMS=1.86D-10 Max=2.92D-08 NDo=     1
 LinEq1:  Iter= 59 NonCon=     1 RMS=1.39D-10 Max=2.56D-08 NDo=     1
 LinEq1:  Iter= 60 NonCon=     1 RMS=1.13D-10 Max=1.89D-08 NDo=     1
 LinEq1:  Iter= 61 NonCon=     1 RMS=9.00D-11 Max=1.33D-08 NDo=     1
 LinEq1:  Iter= 62 NonCon=     1 RMS=7.03D-11 Max=1.30D-08 NDo=     1
 LinEq1:  Iter= 63 NonCon=     0 RMS=4.87D-11 Max=6.85D-09 NDo=     1
 Linear equations converged to 1.211D-09 1.211D-08 after    63 iterations.
 SCF Done:  E(UB3LYP) =  -5381.20943864     a.u. after   35 cycles
            Convg  =    0.6743D-07                   677 Fock formations.
              S**2 =  8.9906                  -V/T =  2.0161
 <Sx>= 0.0000 <Sy>= 0.0000 <Sz>= 2.5000 <S**2>= 8.9906 S= 2.5398
 <L.S>=  0.00000000000    
 Annihilation of the first spin contaminant:
 S**2 before annihilation     8.9906,   after     8.7525
 Hyperfine terms turned off by default for NAtoms > 100.

 **********************************************************************

            Population analysis using the SCF density.

 **********************************************************************

 Orbital symmetries:
 Alpha Orbitals:
       Occupied  (A) (A) (A) (A) (A) (A) (A) (A) (A) (A) (A) (A)
                 (A) (A) (A) (A) (A) (A) (A) (A) (A) (A) (A) (A)
                 (A) (A) (A) (A) (A) (A) (A) (A) (A) (A) (A) (A)
                 (A) (A) (A) (A) (A) (A) (A) (A) (A) (A) (A) (A)
                 (A) (A) (A) (A) (A) (A) (A) (A) (A) (A) (A) (A)
                 (A) (A) (A) (A) (A) (A) (A) (A) (A) (A) (A) (A)
                 (A) (A) (A) (A) (A) (A) (A) (A) (A) (A) (A) (A)
                 (A) (A) (A) (A) (A) (A) (A) (A) (A) (A) (A) (A)
                 (A) (A) (A) (A) (A) (A) (A) (A) (A) (A) (A) (A)
                 (A) (A) (A) (A) (A) (A) (A) (A) (A) (A) (A) (A)
                 (A) (A) (A) (A) (A) (A) (A) (A) (A) (A) (A) (A)
                 (A) (A) (A) (A) (A) (A) (A) (A) (A) (A) (A) (A)
                 (A) (A) (A) (A) (A) (A) (A) (A) (A) (A) (A) (A)
                 (A) (A) (A) (A) (A) (A) (A) (A) (A) (A) (A) (A)
                 (A) (A) (A) (A) (A) (A) (A) (A) (A) (A) (A) (A)
                 (A) (A) (A) (A) (A) (A) (A) (A) (A) (A) (A) (A)
                 (A) (A) (A) (A) (A) (A) (A) (A) (A) (A) (A) (A)
                 (A) (A) (A) (A) (A) (A) (A) (A) (A) (A) (A) (A)
                 (A) (A) (A) (A) (A) (A) (A) (A) (A) (A) (A) (A)
                 (A) (A) (A) (A) (A) (A) (A) (A) (A) (A) (A) (A)
                 (A) (A) (A) (A) (A) (A) (A) (A) (A) (A) (A) (A)
                 (A) (A) (A) (A) (A) (A) (A) (A) (A) (A) (A) (A)
                 (A) (A) (A) (A) (A) (A) (A) (A) (A) (A) (A) (A)
                 (A) (A) (A) (A) (A) (A) (A) (A) (A) (A) (A) (A)
                 (A) (A) (A) (A) (A) (A) (A) (A) (A) (A) (A) (A)
                 (A) (A) (A) (A) (A) (A) (A) (A) (A) (A) (A) (A)
                 (A) (A) (A) (A) (A) (A) (A) (A) (A) (A) (A) (A)
                 (A) (A) (A) (A) (A) (A) (A) (A) (A) (A) (A) (A)
                 (A) (A) (A) (A) (A) (A) (A) (A) (A) (A) (A) (A)
                 (A) (A) (A) (A) (A) (A) (A) (A) (A) (A) (A) (A)
                 (A) (A) (A) (A) (A) (A) (A) (A) (A) (A) (A) (A)
                 (A) (A) (A) (A) (A) (A) (A) (A) (A) (A) (A) (A)
                 (A) (A) (A) (A) (A) (A) (A) (A) (A) (A) (A) (A)
                 (A) (A) (A) (A) (A) (A) (A) (A) (A) (A) (A) (A)
                 (A) (A) (A) (A) (A) (A) (A) (A) (A) (A) (A) (A)
                 (A) (A) (A) (A) (A) (A) (A) (A) (A) (A) (A) (A)
                 (A) (A) (A) (A)
       Virtual   (A) (A) (A) (A) (A) (A) (A) (A) (A) (A) (A) (A)
                 (A) (A) (A) (A) (A) (A) (A) (A) (A) (A) (A) (A)
                 (A) (A) (A) (A) (A) (A) (A) (A) (A) (A) (A) (A)
                 (A) (A) (A) (A) (A) (A) (A) (A) (A) (A) (A) (A)
                 (A) (A) (A) (A) (A) (A) (A) (A) (A) (A) (A) (A)
                 (A) (A) (A) (A) (A) (A) (A) (A) (A) (A) (A) (A)
                 (A) (A) (A) (A) (A) (A) (A) (A) (A) (A) (A) (A)
                 (A) (A) (A) (A) (A) (A) (A) (A) (A) (A) (A) (A)
                 (A) (A) (A) (A) (A) (A) (A) (A) (A) (A) (A) (A)
                 (A) (A) (A) (A) (A) (A) (A) (A) (A) (A) (A) (A)
                 (A) (A) (A) (A) (A) (A) (A) (A) (A) (A) (A) (A)
                 (A) (A) (A) (A) (A) (A) (A) (A) (A) (A) (A) (A)
                 (A) (A) (A) (A) (A) (A) (A) (A) (A) (A) (A) (A)
                 (A) (A) (A) (A) (A) (A) (A) (A) (A) (A) (A) (A)
                 (A) (A) (A) (A) (A) (A) (A) (A) (A) (A) (A) (A)
                 (A) (A) (A) (A) (A) (A) (A) (A) (A) (A) (A) (A)
                 (A) (A) (A) (A) (A) (A) (A) (A) (A) (A) (A) (A)
                 (A) (A) (A) (A) (A) (A) (A) (A) (A) (A) (A) (A)
                 (A) (A) (A) (A) (A) (A) (A) (A) (A) (A) (A) (A)
                 (A) (A) (A) (A) (A) (A) (A) (A) (A) (A) (A) (A)
                 (A) (A) (A) (A) (A) (A) (A) (A) (A) (A) (A) (A)
                 (A) (A) (A) (A) (A) (A) (A) (A) (A) (A) (A) (A)
                 (A) (A) (A) (A) (A) (A) (A) (A) (A) (A) (A) (A)
                 (A) (A) (A) (A) (A) (A) (A) (A) (A) (A) (A) (A)
                 (A) (A) (A) (A) (A) (A) (A) (A) (A) (A) (A) (A)
                 (A) (A) (A) (A) (A) (A) (A) (A) (A) (A) (A) (A)
                 (A) (A) (A) (A) (A) (A) (A) (A) (A) (A) (A) (A)
                 (A) (A) (A) (A) (A) (A) (A) (A) (A) (A) (A) (A)
                 (A) (A) (A) (A) (A) (A) (A) (A) (A) (A) (A) (A)
                 (A) (A) (A) (A) (A) (A) (A) (A) (A) (A) (A) (A)
                 (A) (A) (A) (A) (A) (A) (A) (A) (A) (A) (A) (A)
                 (A) (A) (A) (A) (A) (A) (A) (A) (A) (A) (A) (A)
                 (A) (A) (A) (A) (A) (A) (A) (A) (A) (A) (A) (A)
                 (A) (A) (A) (A) (A) (A) (A) (A) (A) (A) (A) (A)
                 (A) (A) (A) (A) (A) (A) (A) (A) (A) (A) (A) (A)
                 (A) (A) (A) (A) (A) (A) (A) (A) (A) (A) (A) (A)
                 (A) (A) (A) (A) (A) (A) (A) (A) (A) (A) (A) (A)
                 (A) (A) (A) (A) (A) (A) (A) (A) (A) (A) (A) (A)
                 (A) (A) (A) (A) (A) (A) (A) (A) (A) (A) (A) (A)
                 (A) (A) (A) (A) (A) (A) (A) (A) (A) (A) (A) (A)
                 (A) (A) (A) (A) (A) (A) (A) (A) (A) (A) (A) (A)
                 (A) (A) (A) (A) (A) (A) (A) (A) (A) (A) (A) (A)
                 (A) (A) (A) (A) (A) (A) (A) (A) (A) (A) (A) (A)
                 (A) (A) (A) (A) (A) (A) (A) (A) (A) (A) (A) (A)
                 (A) (A) (A) (A) (A) (A) (A) (A) (A) (A) (A) (A)
                 (A) (A) (A) (A) (A) (A) (A) (A) (A) (A) (A) (A)
                 (A) (A) (A) (A) (A) (A) (A) (A) (A) (A) (A) (A)
                 (A) (A) (A) (A) (A) (A) (A) (A) (A) (A) (A) (A)
                 (A) (A) (A) (A) (A) (A) (A) (A) (A) (A) (A) (A)
                 (A) (A) (A) (A) (A) (A) (A) (A) (A) (A) (A) (A)
                 (A) (A) (A) (A) (A) (A) (A) (A) (A) (A) (A) (A)
                 (A) (A) (A) (A) (A) (A) (A) (A) (A) (A) (A) (A)
                 (A) (A) (A) (A) (A) (A) (A) (A) (A) (A) (A) (A)
                 (A) (A) (A) (A) (A) (A) (A) (A) (A) (A) (A) (A)
                 (A) (A) (A) (A) (A) (A) (A) (A) (A) (A) (A) (A)
                 (A) (A) (A) (A) (A) (A) (A) (A) (A) (A) (A) (A)
                 (A) (A) (A) (A) (A) (A) (A) (A) (A) (A) (A) (A)
                 (A) (A) (A) (A) (A) (A) (A) (A) (A) (A) (A) (A)
                 (A) (A) (A) (A) (A) (A) (A) (A) (A) (A) (A) (A)
                 (A) (A) (A) (A) (A) (A) (A) (A) (A) (A) (A) (A)
                 (A) (A) (A) (A) (A) (A) (A) (A) (A) (A) (A) (A)
                 (A) (A) (A) (A) (A) (A) (A) (A) (A) (A) (A) (A)
                 (A) (A) (A) (A) (A) (A) (A) (A) (A) (A) (A) (A)
                 (A) (A) (A) (A) (A) (A) (A) (A) (A) (A) (A) (A)
                 (A) (A) (A) (A) (A) (A) (A) (A) (A) (A) (A) (A)
                 (A) (A) (A) (A) (A) (A) (A) (A) (A) (A) (A) (A)
                 (A) (A) (A) (A) (A) (A) (A) (A) (A) (A) (A) (A)
                 (A) (A) (A) (A) (A) (A) (A) (A) (A) (A) (A) (A)
                 (A) (A) (A) (A) (A) (A) (A) (A) (A) (A) (A) (A)
                 (A) (A) (A) (A) (A) (A) (A) (A) (A) (A) (A) (A)
                 (A) (A) (A) (A) (A) (A) (A) (A) (A) (A) (A) (A)
                 (A) (A) (A) (A) (A) (A) (A) (A) (A) (A) (A) (A)
                 (A) (A) (A) (A) (A) (A) (A) (A) (A) (A) (A) (A)
                 (A) (A) (A) (A) (A) (A) (A) (A) (A) (A) (A) (A)
                 (A) (A) (A) (A) (A) (A) (A) (A) (A) (A) (A) (A)
                 (A) (A) (A) (A) (A) (A) (A) (A) (A) (A) (A) (A)
                 (A) (A) (A) (A) (A) (A) (A) (A) (A) (A) (A) (A)
                 (A) (A) (A) (A) (A) (A) (A) (A) (A) (A) (A) (A)
                 (A) (A) (A) (A) (A) (A) (A) (A) (A) (A) (A) (A)
                 (A) (A) (A) (A) (A) (A) (A) (A) (A) (A) (A) (A)
                 (A) (A) (A) (A) (A) (A) (A) (A) (A) (A) (A) (A)
                 (A) (A) (A) (A) (A) (A) (A) (A) (A) (A) (A) (A)
                 (A) (A) (A) (A) (A) (A) (A) (A) (A) (A) (A) (A)
                 (A) (A) (A) (A) (A) (A) (A) (A) (A) (A) (A) (A)
                 (A) (A) (A) (A) (A) (A) (A) (A) (A) (A) (A) (A)
                 (A) (A) (A) (A) (A) (A) (A) (A) (A) (A) (A) (A)
                 (A) (A) (A) (A) (A) (A) (A) (A) (A) (A) (A) (A)
                 (A) (A) (A) (A) (A) (A) (A) (A) (A) (A) (A) (A)
                 (A) (A) (A) (A) (A) (A) (A) (A) (A) (A) (A) (A)
                 (A) (A) (A) (A) (A) (A) (A) (A) (A) (A) (A) (A)
                 (A) (A) (A) (A) (A) (A) (A) (A) (A) (A) (A) (A)
                 (A) (A) (A) (A) (A) (A) (A) (A) (A) (A) (A) (A)
                 (A) (A) (A) (A) (A) (A) (A) (A) (A) (A) (A) (A)
                 (A) (A) (A) (A) (A) (A) (A) (A) (A) (A) (A) (A)
                 (A) (A) (A) (A) (A) (A) (A) (A) (A) (A) (A) (A)
                 (A) (A) (A) (A) (A) (A) (A) (A) (A) (A) (A) (A)
                 (A) (A) (A) (A) (A) (A) (A) (A) (A) (A) (A) (A)
                 (A) (A) (A) (A) (A) (A) (A) (A) (A) (A) (A) (A)
                 (A) (A) (A) (A) (A) (A) (A) (A) (A) (A) (A) (A)
                 (A) (A) (A) (A) (A) (A) (A) (A) (A) (A) (A) (A)
                 (A) (A) (A) (A) (A) (A) (A) (A) (A) (A) (A) (A)
                 (A) (A) (A) (A) (A) (A) (A) (A) (A) (A) (A) (A)
                 (A) (A) (A) (A) (A) (A) (A) (A) (A) (A) (A) (A)
                 (A) (A) (A) (A) (A) (A) (A) (A) (A) (A) (A) (A)
                 (A) (A) (A) (A) (A) (A) (A) (A) (A) (A) (A) (A)
                 (A) (A) (A) (A) (A) (A) (A) (A) (A) (A) (A) (A)
                 (A) (A) (A) (A) (A) (A) (A) (A) (A) (A) (A) (A)
                 (A) (A) (A) (A) (A) (A) (A) (A) (A) (A) (A) (A)
                 (A) (A) (A) (A) (A) (A) (A) (A) (A) (A) (A) (A)
                 (A) (A) (A) (A) (A) (A) (A) (A) (A) (A) (A) (A)
                 (A) (A) (A) (A) (A) (A) (A) (A) (A) (A) (A) (A)
                 (A) (A) (A) (A) (A) (A) (A) (A) (A) (A) (A) (A)
                 (A) (A) (A) (A) (A) (A) (A) (A) (A) (A) (A) (A)
                 (A) (A) (A) (A) (A) (A) (A) (A) (A) (A) (A) (A)
                 (A) (A) (A) (A) (A) (A) (A) (A) (A) (A) (A) (A)
                 (A) (A) (A) (A) (A) (A) (A) (A) (A) (A) (A) (A)
                 (A) (A) (A) (A) (A) (A) (A) (A) (A) (A) (A) (A)
                 (A) (A) (A) (A) (A) (A) (A) (A) (A) (A) (A) (A)
                 (A) (A) (A) (A) (A) (A) (A) (A) (A) (A) (A) (A)
                 (A) (A) (A) (A) (A) (A) (A) (A) (A) (A) (A) (A)
                 (A) (A) (A) (A) (A) (A) (A) (A) (A) (A) (A) (A)
                 (A) (A) (A) (A) (A) (A) (A) (A) (A) (A) (A) (A)
                 (A) (A) (A) (A) (A) (A) (A) (A) (A) (A) (A) (A)
                 (A) (A) (A) (A) (A) (A) (A) (A) (A) (A) (A) (A)
                 (A) (A) (A) (A) (A) (A) (A) (A) (A) (A) (A) (A)
                 (A) (A) (A) (A) (A) (A) (A) (A) (A) (A) (A) (A)
                 (A) (A) (A) (A) (A) (A) (A) (A) (A) (A) (A) (A)
                 (A) (A) (A) (A) (A) (A) (A) (A) (A) (A) (A) (A)
                 (A) (A) (A) (A) (A) (A) (A) (A) (A) (A) (A) (A)
                 (A) (A) (A) (A) (A) (A) (A) (A) (A) (A) (A) (A)
                 (A) (A) (A) (A) (A) (A) (A) (A) (A) (A) (A) (A)
                 (A) (A) (A) (A) (A) (A) (A) (A) (A) (A) (A) (A)
                 (A) (A) (A) (A) (A) (A) (A) (A) (A) (A) (A) (A)
                 (A) (A) (A) (A) (A) (A) (A) (A) (A) (A) (A) (A)
                 (A) (A) (A) (A) (A) (A) (A) (A) (A) (A) (A) (A)
                 (A) (A) (A) (A) (A) (A) (A) (A) (A) (A) (A) (A)
                 (A) (A) (A) (A) (A) (A) (A) (A) (A) (A) (A) (A)
                 (A) (A) (A) (A) (A) (A) (A) (A) (A) (A) (A) (A)
                 (A) (A) (A) (A) (A) (A) (A) (A) (A) (A) (A) (A)
                 (A) (A) (A) (A) (A) (A) (A) (A) (A) (A) (A) (A)
                 (A) (A) (A) (A) (A) (A) (A) (A) (A) (A) (A) (A)
                 (A) (A) (A) (A) (A) (A) (A) (A) (A) (A) (A) (A)
                 (A) (A) (A) (A) (A) (A) (A) (A) (A) (A) (A) (A)
                 (A) (A) (A) (A) (A) (A) (A) (A) (A) (A) (A) (A)
                 (A) (A) (A) (A) (A) (A) (A) (A) (A) (A) (A) (A)
                 (A) (A) (A) (A) (A) (A) (A) (A) (A) (A) (A) (A)
                 (A) (A) (A) (A) (A) (A) (A) (A) (A) (A) (A) (A)
                 (A) (A) (A) (A) (A) (A) (A) (A) (A) (A) (A) (A)
                 (A) (A) (A) (A) (A) (A) (A)
 Beta  Orbitals:
       Occupied  (A) (A) (A) (A) (A) (A) (A) (A) (A) (A) (A) (A)
                 (A) (A) (A) (A) (A) (A) (A) (A) (A) (A) (A) (A)
                 (A) (A) (A) (A) (A) (A) (A) (A) (A) (A) (A) (A)
                 (A) (A) (A) (A) (A) (A) (A) (A) (A) (A) (A) (A)
                 (A) (A) (A) (A) (A) (A) (A) (A) (A) (A) (A) (A)
                 (A) (A) (A) (A) (A) (A) (A) (A) (A) (A) (A) (A)
                 (A) (A) (A) (A) (A) (A) (A) (A) (A) (A) (A) (A)
                 (A) (A) (A) (A) (A) (A) (A) (A) (A) (A) (A) (A)
                 (A) (A) (A) (A) (A) (A) (A) (A) (A) (A) (A) (A)
                 (A) (A) (A) (A) (A) (A) (A) (A) (A) (A) (A) (A)
                 (A) (A) (A) (A) (A) (A) (A) (A) (A) (A) (A) (A)
                 (A) (A) (A) (A) (A) (A) (A) (A) (A) (A) (A) (A)
                 (A) (A) (A) (A) (A) (A) (A) (A) (A) (A) (A) (A)
                 (A) (A) (A) (A) (A) (A) (A) (A) (A) (A) (A) (A)
                 (A) (A) (A) (A) (A) (A) (A) (A) (A) (A) (A) (A)
                 (A) (A) (A) (A) (A) (A) (A) (A) (A) (A) (A) (A)
                 (A) (A) (A) (A) (A) (A) (A) (A) (A) (A) (A) (A)
                 (A) (A) (A) (A) (A) (A) (A) (A) (A) (A) (A) (A)
                 (A) (A) (A) (A) (A) (A) (A) (A) (A) (A) (A) (A)
                 (A) (A) (A) (A) (A) (A) (A) (A) (A) (A) (A) (A)
                 (A) (A) (A) (A) (A) (A) (A) (A) (A) (A) (A) (A)
                 (A) (A) (A) (A) (A) (A) (A) (A) (A) (A) (A) (A)
                 (A) (A) (A) (A) (A) (A) (A) (A) (A) (A) (A) (A)
                 (A) (A) (A) (A) (A) (A) (A) (A) (A) (A) (A) (A)
                 (A) (A) (A) (A) (A) (A) (A) (A) (A) (A) (A) (A)
                 (A) (A) (A) (A) (A) (A) (A) (A) (A) (A) (A) (A)
                 (A) (A) (A) (A) (A) (A) (A) (A) (A) (A) (A) (A)
                 (A) (A) (A) (A) (A) (A) (A) (A) (A) (A) (A) (A)
                 (A) (A) (A) (A) (A) (A) (A) (A) (A) (A) (A) (A)
                 (A) (A) (A) (A) (A) (A) (A) (A) (A) (A) (A) (A)
                 (A) (A) (A) (A) (A) (A) (A) (A) (A) (A) (A) (A)
                 (A) (A) (A) (A) (A) (A) (A) (A) (A) (A) (A) (A)
                 (A) (A) (A) (A) (A) (A) (A) (A) (A) (A) (A) (A)
                 (A) (A) (A) (A) (A) (A) (A) (A) (A) (A) (A) (A)
                 (A) (A) (A) (A) (A) (A) (A) (A) (A) (A) (A) (A)
                 (A) (A) (A) (A) (A) (A) (A) (A) (A) (A) (A)
       Virtual   (A) (A) (A) (A) (A) (A) (A) (A) (A) (A) (A) (A)
                 (A) (A) (A) (A) (A) (A) (A) (A) (A) (A) (A) (A)
                 (A) (A) (A) (A) (A) (A) (A) (A) (A) (A) (A) (A)
                 (A) (A) (A) (A) (A) (A) (A) (A) (A) (A) (A) (A)
                 (A) (A) (A) (A) (A) (A) (A) (A) (A) (A) (A) (A)
                 (A) (A) (A) (A) (A) (A) (A) (A) (A) (A) (A) (A)
                 (A) (A) (A) (A) (A) (A) (A) (A) (A) (A) (A) (A)
                 (A) (A) (A) (A) (A) (A) (A) (A) (A) (A) (A) (A)
                 (A) (A) (A) (A) (A) (A) (A) (A) (A) (A) (A) (A)
                 (A) (A) (A) (A) (A) (A) (A) (A) (A) (A) (A) (A)
                 (A) (A) (A) (A) (A) (A) (A) (A) (A) (A) (A) (A)
                 (A) (A) (A) (A) (A) (A) (A) (A) (A) (A) (A) (A)
                 (A) (A) (A) (A) (A) (A) (A) (A) (A) (A) (A) (A)
                 (A) (A) (A) (A) (A) (A) (A) (A) (A) (A) (A) (A)
                 (A) (A) (A) (A) (A) (A) (A) (A) (A) (A) (A) (A)
                 (A) (A) (A) (A) (A) (A) (A) (A) (A) (A) (A) (A)
                 (A) (A) (A) (A) (A) (A) (A) (A) (A) (A) (A) (A)
                 (A) (A) (A) (A) (A) (A) (A) (A) (A) (A) (A) (A)
                 (A) (A) (A) (A) (A) (A) (A) (A) (A) (A) (A) (A)
                 (A) (A) (A) (A) (A) (A) (A) (A) (A) (A) (A) (A)
                 (A) (A) (A) (A) (A) (A) (A) (A) (A) (A) (A) (A)
                 (A) (A) (A) (A) (A) (A) (A) (A) (A) (A) (A) (A)
                 (A) (A) (A) (A) (A) (A) (A) (A) (A) (A) (A) (A)
                 (A) (A) (A) (A) (A) (A) (A) (A) (A) (A) (A) (A)
                 (A) (A) (A) (A) (A) (A) (A) (A) (A) (A) (A) (A)
                 (A) (A) (A) (A) (A) (A) (A) (A) (A) (A) (A) (A)
                 (A) (A) (A) (A) (A) (A) (A) (A) (A) (A) (A) (A)
                 (A) (A) (A) (A) (A) (A) (A) (A) (A) (A) (A) (A)
                 (A) (A) (A) (A) (A) (A) (A) (A) (A) (A) (A) (A)
                 (A) (A) (A) (A) (A) (A) (A) (A) (A) (A) (A) (A)
                 (A) (A) (A) (A) (A) (A) (A) (A) (A) (A) (A) (A)
                 (A) (A) (A) (A) (A) (A) (A) (A) (A) (A) (A) (A)
                 (A) (A) (A) (A) (A) (A) (A) (A) (A) (A) (A) (A)
                 (A) (A) (A) (A) (A) (A) (A) (A) (A) (A) (A) (A)
                 (A) (A) (A) (A) (A) (A) (A) (A) (A) (A) (A) (A)
                 (A) (A) (A) (A) (A) (A) (A) (A) (A) (A) (A) (A)
                 (A) (A) (A) (A) (A) (A) (A) (A) (A) (A) (A) (A)
                 (A) (A) (A) (A) (A) (A) (A) (A) (A) (A) (A) (A)
                 (A) (A) (A) (A) (A) (A) (A) (A) (A) (A) (A) (A)
                 (A) (A) (A) (A) (A) (A) (A) (A) (A) (A) (A) (A)
                 (A) (A) (A) (A) (A) (A) (A) (A) (A) (A) (A) (A)
                 (A) (A) (A) (A) (A) (A) (A) (A) (A) (A) (A) (A)
                 (A) (A) (A) (A) (A) (A) (A) (A) (A) (A) (A) (A)
                 (A) (A) (A) (A) (A) (A) (A) (A) (A) (A) (A) (A)
                 (A) (A) (A) (A) (A) (A) (A) (A) (A) (A) (A) (A)
                 (A) (A) (A) (A) (A) (A) (A) (A) (A) (A) (A) (A)
                 (A) (A) (A) (A) (A) (A) (A) (A) (A) (A) (A) (A)
                 (A) (A) (A) (A) (A) (A) (A) (A) (A) (A) (A) (A)
                 (A) (A) (A) (A) (A) (A) (A) (A) (A) (A) (A) (A)
                 (A) (A) (A) (A) (A) (A) (A) (A) (A) (A) (A) (A)
                 (A) (A) (A) (A) (A) (A) (A) (A) (A) (A) (A) (A)
                 (A) (A) (A) (A) (A) (A) (A) (A) (A) (A) (A) (A)
                 (A) (A) (A) (A) (A) (A) (A) (A) (A) (A) (A) (A)
                 (A) (A) (A) (A) (A) (A) (A) (A) (A) (A) (A) (A)
                 (A) (A) (A) (A) (A) (A) (A) (A) (A) (A) (A) (A)
                 (A) (A) (A) (A) (A) (A) (A) (A) (A) (A) (A) (A)
                 (A) (A) (A) (A) (A) (A) (A) (A) (A) (A) (A) (A)
                 (A) (A) (A) (A) (A) (A) (A) (A) (A) (A) (A) (A)
                 (A) (A) (A) (A) (A) (A) (A) (A) (A) (A) (A) (A)
                 (A) (A) (A) (A) (A) (A) (A) (A) (A) (A) (A) (A)
                 (A) (A) (A) (A) (A) (A) (A) (A) (A) (A) (A) (A)
                 (A) (A) (A) (A) (A) (A) (A) (A) (A) (A) (A) (A)
                 (A) (A) (A) (A) (A) (A) (A) (A) (A) (A) (A) (A)
                 (A) (A) (A) (A) (A) (A) (A) (A) (A) (A) (A) (A)
                 (A) (A) (A) (A) (A) (A) (A) (A) (A) (A) (A) (A)
                 (A) (A) (A) (A) (A) (A) (A) (A) (A) (A) (A) (A)
                 (A) (A) (A) (A) (A) (A) (A) (A) (A) (A) (A) (A)
                 (A) (A) (A) (A) (A) (A) (A) (A) (A) (A) (A) (A)
                 (A) (A) (A) (A) (A) (A) (A) (A) (A) (A) (A) (A)
                 (A) (A) (A) (A) (A) (A) (A) (A) (A) (A) (A) (A)
                 (A) (A) (A) (A) (A) (A) (A) (A) (A) (A) (A) (A)
                 (A) (A) (A) (A) (A) (A) (A) (A) (A) (A) (A) (A)
                 (A) (A) (A) (A) (A) (A) (A) (A) (A) (A) (A) (A)
                 (A) (A) (A) (A) (A) (A) (A) (A) (A) (A) (A) (A)
                 (A) (A) (A) (A) (A) (A) (A) (A) (A) (A) (A) (A)
                 (A) (A) (A) (A) (A) (A) (A) (A) (A) (A) (A) (A)
                 (A) (A) (A) (A) (A) (A) (A) (A) (A) (A) (A) (A)
                 (A) (A) (A) (A) (A) (A) (A) (A) (A) (A) (A) (A)
                 (A) (A) (A) (A) (A) (A) (A) (A) (A) (A) (A) (A)
                 (A) (A) (A) (A) (A) (A) (A) (A) (A) (A) (A) (A)
                 (A) (A) (A) (A) (A) (A) (A) (A) (A) (A) (A) (A)
                 (A) (A) (A) (A) (A) (A) (A) (A) (A) (A) (A) (A)
                 (A) (A) (A) (A) (A) (A) (A) (A) (A) (A) (A) (A)
                 (A) (A) (A) (A) (A) (A) (A) (A) (A) (A) (A) (A)
                 (A) (A) (A) (A) (A) (A) (A) (A) (A) (A) (A) (A)
                 (A) (A) (A) (A) (A) (A) (A) (A) (A) (A) (A) (A)
                 (A) (A) (A) (A) (A) (A) (A) (A) (A) (A) (A) (A)
                 (A) (A) (A) (A) (A) (A) (A) (A) (A) (A) (A) (A)
                 (A) (A) (A) (A) (A) (A) (A) (A) (A) (A) (A) (A)
                 (A) (A) (A) (A) (A) (A) (A) (A) (A) (A) (A) (A)
                 (A) (A) (A) (A) (A) (A) (A) (A) (A) (A) (A) (A)
                 (A) (A) (A) (A) (A) (A) (A) (A) (A) (A) (A) (A)
                 (A) (A) (A) (A) (A) (A) (A) (A) (A) (A) (A) (A)
                 (A) (A) (A) (A) (A) (A) (A) (A) (A) (A) (A) (A)
                 (A) (A) (A) (A) (A) (A) (A) (A) (A) (A) (A) (A)
                 (A) (A) (A) (A) (A) (A) (A) (A) (A) (A) (A) (A)
                 (A) (A) (A) (A) (A) (A) (A) (A) (A) (A) (A) (A)
                 (A) (A) (A) (A) (A) (A) (A) (A) (A) (A) (A) (A)
                 (A) (A) (A) (A) (A) (A) (A) (A) (A) (A) (A) (A)
                 (A) (A) (A) (A) (A) (A) (A) (A) (A) (A) (A) (A)
                 (A) (A) (A) (A) (A) (A) (A) (A) (A) (A) (A) (A)
                 (A) (A) (A) (A) (A) (A) (A) (A) (A) (A) (A) (A)
                 (A) (A) (A) (A) (A) (A) (A) (A) (A) (A) (A) (A)
                 (A) (A) (A) (A) (A) (A) (A) (A) (A) (A) (A) (A)
                 (A) (A) (A) (A) (A) (A) (A) (A) (A) (A) (A) (A)
                 (A) (A) (A) (A) (A) (A) (A) (A) (A) (A) (A) (A)
                 (A) (A) (A) (A) (A) (A) (A) (A) (A) (A) (A) (A)
                 (A) (A) (A) (A) (A) (A) (A) (A) (A) (A) (A) (A)
                 (A) (A) (A) (A) (A) (A) (A) (A) (A) (A) (A) (A)
                 (A) (A) (A) (A) (A) (A) (A) (A) (A) (A) (A) (A)
                 (A) (A) (A) (A) (A) (A) (A) (A) (A) (A) (A) (A)
                 (A) (A) (A) (A) (A) (A) (A) (A) (A) (A) (A) (A)
                 (A) (A) (A) (A) (A) (A) (A) (A) (A) (A) (A) (A)
                 (A) (A) (A) (A) (A) (A) (A) (A) (A) (A) (A) (A)
                 (A) (A) (A) (A) (A) (A) (A) (A) (A) (A) (A) (A)
                 (A) (A) (A) (A) (A) (A) (A) (A) (A) (A) (A) (A)
                 (A) (A) (A) (A) (A) (A) (A) (A) (A) (A) (A) (A)
                 (A) (A) (A) (A) (A) (A) (A) (A) (A) (A) (A) (A)
                 (A) (A) (A) (A) (A) (A) (A) (A) (A) (A) (A) (A)
                 (A) (A) (A) (A) (A) (A) (A) (A) (A) (A) (A) (A)
                 (A) (A) (A) (A) (A) (A) (A) (A) (A) (A) (A) (A)
                 (A) (A) (A) (A) (A) (A) (A) (A) (A) (A) (A) (A)
                 (A) (A) (A) (A) (A) (A) (A) (A) (A) (A) (A) (A)
                 (A) (A) (A) (A) (A) (A) (A) (A) (A) (A) (A) (A)
                 (A) (A) (A) (A) (A) (A) (A) (A) (A) (A) (A) (A)
                 (A) (A) (A) (A) (A) (A) (A) (A) (A) (A) (A) (A)
                 (A) (A) (A) (A) (A) (A) (A) (A) (A) (A) (A) (A)
                 (A) (A) (A) (A) (A) (A) (A) (A) (A) (A) (A) (A)
                 (A) (A) (A) (A) (A) (A) (A) (A) (A) (A) (A) (A)
                 (A) (A) (A) (A) (A) (A) (A) (A) (A) (A) (A) (A)
                 (A) (A) (A) (A) (A) (A) (A) (A) (A) (A) (A) (A)
                 (A) (A) (A) (A) (A) (A) (A) (A) (A) (A) (A) (A)
                 (A) (A) (A) (A) (A) (A) (A) (A) (A) (A) (A) (A)
                 (A) (A) (A) (A) (A) (A) (A) (A) (A) (A) (A) (A)
                 (A) (A) (A) (A) (A) (A) (A) (A) (A) (A) (A) (A)
                 (A) (A) (A) (A) (A) (A) (A) (A) (A) (A) (A) (A)
                 (A) (A) (A) (A) (A) (A) (A) (A) (A) (A) (A) (A)
                 (A) (A) (A) (A) (A) (A) (A) (A) (A) (A) (A) (A)
                 (A) (A) (A) (A) (A) (A) (A) (A) (A) (A) (A) (A)
                 (A) (A) (A) (A) (A) (A) (A) (A) (A) (A) (A) (A)
                 (A) (A) (A) (A) (A) (A) (A) (A) (A) (A) (A) (A)
                 (A) (A) (A) (A) (A) (A) (A) (A) (A) (A) (A) (A)
                 (A) (A) (A) (A) (A) (A) (A) (A) (A) (A) (A) (A)
                 (A) (A) (A) (A) (A) (A) (A) (A) (A) (A) (A) (A)
                 (A) (A) (A) (A) (A) (A) (A) (A) (A) (A) (A) (A)
                 (A) (A) (A) (A) (A) (A) (A) (A) (A) (A) (A) (A)
                 (A) (A) (A) (A) (A) (A) (A) (A) (A) (A) (A) (A)
                 (A) (A) (A) (A) (A) (A) (A) (A) (A) (A) (A) (A)
                 (A) (A) (A) (A) (A) (A) (A) (A) (A) (A) (A) (A)
 The electronic state is 6-A.
 Alpha  occ. eigenvalues --  -19.15560 -19.13132 -19.12861 -19.09183 -19.09019
 Alpha  occ. eigenvalues --  -19.08073 -19.07744 -19.07669 -19.06376 -19.06211
 Alpha  occ. eigenvalues --  -19.02850 -19.01830 -19.01780 -19.01240 -19.00207
 Alpha  occ. eigenvalues --  -18.94325 -14.33263 -14.32332 -14.30819 -14.30016
 Alpha  occ. eigenvalues --  -14.29669 -14.29360 -14.26064 -14.26016 -14.25949
 Alpha  occ. eigenvalues --  -14.24675 -14.23731 -14.22958 -14.22911 -14.22767
 Alpha  occ. eigenvalues --  -14.22727 -14.22555 -14.17043 -10.27203 -10.26682
 Alpha  occ. eigenvalues --  -10.25535 -10.21765 -10.21459 -10.19391 -10.18879
 Alpha  occ. eigenvalues --  -10.18297 -10.17991 -10.17412 -10.16859 -10.16256
 Alpha  occ. eigenvalues --  -10.16091 -10.15789 -10.15421 -10.15009 -10.14679
 Alpha  occ. eigenvalues --  -10.13964 -10.13588 -10.13474 -10.13377 -10.13184
 Alpha  occ. eigenvalues --  -10.13138 -10.13103 -10.12749 -10.12648 -10.12497
 Alpha  occ. eigenvalues --  -10.12475 -10.12301 -10.12275 -10.12260 -10.12104
 Alpha  occ. eigenvalues --  -10.12066 -10.12025 -10.11979 -10.11965 -10.11921
 Alpha  occ. eigenvalues --  -10.11678 -10.11373 -10.11349 -10.11210 -10.11182
 Alpha  occ. eigenvalues --  -10.11157 -10.11129 -10.10788 -10.10604 -10.10536
 Alpha  occ. eigenvalues --  -10.10508 -10.10505 -10.10444 -10.10357 -10.10334
 Alpha  occ. eigenvalues --  -10.10290 -10.10234 -10.10207 -10.10095 -10.10065
 Alpha  occ. eigenvalues --  -10.10063 -10.10033 -10.10000 -10.09972 -10.09901
 Alpha  occ. eigenvalues --  -10.09895 -10.09825 -10.09806 -10.09791 -10.09744
 Alpha  occ. eigenvalues --  -10.09630 -10.09613 -10.09563 -10.09503 -10.09454
 Alpha  occ. eigenvalues --  -10.09428 -10.09275 -10.09234 -10.08816 -10.08310
 Alpha  occ. eigenvalues --  -10.08307 -10.08021 -10.07994  -3.49140  -2.30038
 Alpha  occ. eigenvalues --   -2.26553  -2.25132  -1.08213  -1.06155  -1.04038
 Alpha  occ. eigenvalues --   -0.98328  -0.97465  -0.96661  -0.96413  -0.95974
 Alpha  occ. eigenvalues --   -0.95635  -0.95482  -0.94724  -0.94595  -0.94156
 Alpha  occ. eigenvalues --   -0.93414  -0.93198  -0.90441  -0.88804  -0.88199
 Alpha  occ. eigenvalues --   -0.87454  -0.86825  -0.86291  -0.86082  -0.85889
 Alpha  occ. eigenvalues --   -0.85876  -0.85633  -0.84885  -0.83545  -0.81738
 Alpha  occ. eigenvalues --   -0.80433  -0.79991  -0.79115  -0.76267  -0.74873
 Alpha  occ. eigenvalues --   -0.74564  -0.74467  -0.74282  -0.74242  -0.73958
 Alpha  occ. eigenvalues --   -0.73393  -0.73169  -0.72640  -0.72614  -0.72178
 Alpha  occ. eigenvalues --   -0.71923  -0.71873  -0.71340  -0.70998  -0.70943
 Alpha  occ. eigenvalues --   -0.70812  -0.70563  -0.69488  -0.68332  -0.67880
 Alpha  occ. eigenvalues --   -0.67420  -0.67135  -0.67077  -0.66803  -0.66759
 Alpha  occ. eigenvalues --   -0.66515  -0.65294  -0.65173  -0.64666  -0.64449
 Alpha  occ. eigenvalues --   -0.64291  -0.64149  -0.62524  -0.62390  -0.61663
 Alpha  occ. eigenvalues --   -0.61526  -0.61398  -0.61200  -0.60684  -0.59717
 Alpha  occ. eigenvalues --   -0.59609  -0.59283  -0.58568  -0.58041  -0.57995
 Alpha  occ. eigenvalues --   -0.56859  -0.56581  -0.56341  -0.56318  -0.55995
 Alpha  occ. eigenvalues --   -0.55581  -0.55571  -0.55172  -0.54999  -0.54387
 Alpha  occ. eigenvalues --   -0.53410  -0.53366  -0.52922  -0.52780  -0.52611
 Alpha  occ. eigenvalues --   -0.52464  -0.52399  -0.51933  -0.51574  -0.50784
 Alpha  occ. eigenvalues --   -0.50522  -0.49885  -0.49866  -0.49474  -0.49377
 Alpha  occ. eigenvalues --   -0.49020  -0.48946  -0.48341  -0.48036  -0.46762
 Alpha  occ. eigenvalues --   -0.46530  -0.46373  -0.45940  -0.45862  -0.45686
 Alpha  occ. eigenvalues --   -0.45636  -0.45345  -0.45134  -0.45064  -0.44815
 Alpha  occ. eigenvalues --   -0.44477  -0.44306  -0.43714  -0.43647  -0.43620
 Alpha  occ. eigenvalues --   -0.43135  -0.42891  -0.42721  -0.42636  -0.42562
 Alpha  occ. eigenvalues --   -0.42312  -0.41928  -0.41678  -0.41549  -0.41377
 Alpha  occ. eigenvalues --   -0.41240  -0.41023  -0.40850  -0.40500  -0.40424
 Alpha  occ. eigenvalues --   -0.40180  -0.40120  -0.40000  -0.39905  -0.39839
 Alpha  occ. eigenvalues --   -0.39519  -0.39498  -0.39422  -0.39289  -0.39205
 Alpha  occ. eigenvalues --   -0.39068  -0.38913  -0.38827  -0.38456  -0.38318
 Alpha  occ. eigenvalues --   -0.38271  -0.38212  -0.38075  -0.38037  -0.37765
 Alpha  occ. eigenvalues --   -0.37476  -0.37446  -0.37273  -0.37221  -0.37085
 Alpha  occ. eigenvalues --   -0.37032  -0.36709  -0.36461  -0.36448  -0.36299
 Alpha  occ. eigenvalues --   -0.36202  -0.36183  -0.36167  -0.35942  -0.35853
 Alpha  occ. eigenvalues --   -0.35789  -0.35705  -0.35599  -0.35393  -0.35260
 Alpha  occ. eigenvalues --   -0.35214  -0.35031  -0.34989  -0.34920  -0.34845
 Alpha  occ. eigenvalues --   -0.34623  -0.34566  -0.34467  -0.34415  -0.34347
 Alpha  occ. eigenvalues --   -0.34202  -0.34158  -0.34084  -0.34007  -0.33755
 Alpha  occ. eigenvalues --   -0.33462  -0.33417  -0.33329  -0.33183  -0.33039
 Alpha  occ. eigenvalues --   -0.33009  -0.32824  -0.32721  -0.32522  -0.32334
 Alpha  occ. eigenvalues --   -0.32305  -0.32179  -0.31971  -0.31942  -0.31798
 Alpha  occ. eigenvalues --   -0.31683  -0.31637  -0.31491  -0.31416  -0.31358
 Alpha  occ. eigenvalues --   -0.31259  -0.31191  -0.31163  -0.30872  -0.30790
 Alpha  occ. eigenvalues --   -0.30777  -0.30688  -0.30598  -0.30460  -0.30395
 Alpha  occ. eigenvalues --   -0.30331  -0.30188  -0.30110  -0.29955  -0.29829
 Alpha  occ. eigenvalues --   -0.29732  -0.29600  -0.29430  -0.29306  -0.29284
 Alpha  occ. eigenvalues --   -0.29193  -0.29003  -0.28956  -0.28903  -0.28730
 Alpha  occ. eigenvalues --   -0.28649  -0.28586  -0.28427  -0.28345  -0.28060
 Alpha  occ. eigenvalues --   -0.27998  -0.27960  -0.27727  -0.27658  -0.27559
 Alpha  occ. eigenvalues --   -0.27437  -0.27186  -0.27115  -0.26887  -0.26771
 Alpha  occ. eigenvalues --   -0.26623  -0.26373  -0.26133  -0.26061  -0.25746
 Alpha  occ. eigenvalues --   -0.25621  -0.25480  -0.25445  -0.25119  -0.25071
 Alpha  occ. eigenvalues --   -0.24992  -0.24915  -0.24755  -0.24504  -0.24389
 Alpha  occ. eigenvalues --   -0.24159  -0.24111  -0.24058  -0.23944  -0.23511
 Alpha  occ. eigenvalues --   -0.23450  -0.23260  -0.23100  -0.22757  -0.22436
 Alpha  occ. eigenvalues --   -0.22353  -0.22292  -0.22119  -0.21650  -0.21578
 Alpha  occ. eigenvalues --   -0.21353  -0.20941  -0.20910  -0.20610  -0.20345
 Alpha  occ. eigenvalues --   -0.20328  -0.20144  -0.19351  -0.19118  -0.18740
 Alpha  occ. eigenvalues --   -0.18526  -0.18075  -0.17996  -0.17876  -0.17619
 Alpha  occ. eigenvalues --   -0.16973  -0.16612  -0.16528  -0.16339  -0.16232
 Alpha  occ. eigenvalues --   -0.16018  -0.14632  -0.14543  -0.14130  -0.13809
 Alpha  occ. eigenvalues --   -0.13407  -0.13132  -0.12615  -0.12564  -0.11859
 Alpha  occ. eigenvalues --   -0.11073  -0.10975  -0.10146  -0.09858  -0.09043
 Alpha  occ. eigenvalues --   -0.08382
 Alpha virt. eigenvalues --   -0.00141   0.01082   0.04153   0.04498   0.05044
 Alpha virt. eigenvalues --    0.06738   0.07645   0.07755   0.08109   0.09019
 Alpha virt. eigenvalues --    0.09335   0.09799   0.09895   0.10332   0.10626
 Alpha virt. eigenvalues --    0.10729   0.11229   0.11827   0.12143   0.12526
 Alpha virt. eigenvalues --    0.12550   0.13052   0.13161   0.13332   0.13562
 Alpha virt. eigenvalues --    0.13767   0.13848   0.13970   0.14021   0.14373
 Alpha virt. eigenvalues --    0.14602   0.14789   0.14934   0.15226   0.15481
 Alpha virt. eigenvalues --    0.15589   0.16016   0.16307   0.16553   0.16768
 Alpha virt. eigenvalues --    0.17000   0.17085   0.17241   0.17317   0.17585
 Alpha virt. eigenvalues --    0.17662   0.17827   0.17872   0.18007   0.18283
 Alpha virt. eigenvalues --    0.18448   0.18560   0.18775   0.18934   0.19071
 Alpha virt. eigenvalues --    0.19269   0.19436   0.19496   0.19568   0.19744
 Alpha virt. eigenvalues --    0.19878   0.19958   0.20050   0.20094   0.20444
 Alpha virt. eigenvalues --    0.20784   0.20864   0.21011   0.21150   0.21253
 Alpha virt. eigenvalues --    0.21353   0.21426   0.21487   0.21708   0.21798
 Alpha virt. eigenvalues --    0.21983   0.22031   0.22102   0.22290   0.22460
 Alpha virt. eigenvalues --    0.22503   0.22717   0.22874   0.22920   0.23044
 Alpha virt. eigenvalues --    0.23175   0.23193   0.23403   0.23459   0.23568
 Alpha virt. eigenvalues --    0.23660   0.23699   0.23878   0.23960   0.24099
 Alpha virt. eigenvalues --    0.24220   0.24237   0.24346   0.24602   0.24711
 Alpha virt. eigenvalues --    0.24748   0.24851   0.24915   0.25047   0.25105
 Alpha virt. eigenvalues --    0.25267   0.25355   0.25443   0.25519   0.25647
 Alpha virt. eigenvalues --    0.25828   0.25838   0.26100   0.26198   0.26243
 Alpha virt. eigenvalues --    0.26354   0.26434   0.26455   0.26532   0.26666
 Alpha virt. eigenvalues --    0.26713   0.26768   0.26981   0.27111   0.27184
 Alpha virt. eigenvalues --    0.27378   0.27453   0.27572   0.27788   0.27972
 Alpha virt. eigenvalues --    0.28041   0.28163   0.28241   0.28289   0.28323
 Alpha virt. eigenvalues --    0.28611   0.28657   0.28723   0.28817   0.28905
 Alpha virt. eigenvalues --    0.29166   0.29266   0.29333   0.29551   0.29688
 Alpha virt. eigenvalues --    0.29792   0.29958   0.29996   0.30140   0.30359
 Alpha virt. eigenvalues --    0.30412   0.30648   0.30835   0.30958   0.31077
 Alpha virt. eigenvalues --    0.31207   0.31285   0.31390   0.31533   0.31731
 Alpha virt. eigenvalues --    0.31978   0.31999   0.32120   0.32239   0.32496
 Alpha virt. eigenvalues --    0.32601   0.32673   0.32792   0.32869   0.32952
 Alpha virt. eigenvalues --    0.33224   0.33302   0.33386   0.33520   0.33610
 Alpha virt. eigenvalues --    0.33833   0.33978   0.34073   0.34162   0.34218
 Alpha virt. eigenvalues --    0.34343   0.34479   0.34698   0.34826   0.34942
 Alpha virt. eigenvalues --    0.35013   0.35246   0.35440   0.35492   0.35595
 Alpha virt. eigenvalues --    0.35689   0.35925   0.36242   0.36298   0.36351
 Alpha virt. eigenvalues --    0.36509   0.36824   0.36942   0.37330   0.37403
 Alpha virt. eigenvalues --    0.37700   0.37824   0.38210   0.38523   0.38731
 Alpha virt. eigenvalues --    0.38884   0.38970   0.39142   0.39402   0.39671
 Alpha virt. eigenvalues --    0.39833   0.40264   0.40545   0.40786   0.41307
 Alpha virt. eigenvalues --    0.41483   0.41781   0.41891   0.41901   0.42361
 Alpha virt. eigenvalues --    0.42553   0.42619   0.42743   0.43019   0.43416
 Alpha virt. eigenvalues --    0.43652   0.43885   0.44249   0.44412   0.44645
 Alpha virt. eigenvalues --    0.44988   0.45262   0.46024   0.46119   0.46380
 Alpha virt. eigenvalues --    0.46735   0.47338   0.47484   0.47811   0.48216
 Alpha virt. eigenvalues --    0.48606   0.48802   0.49015   0.49270   0.49409
 Alpha virt. eigenvalues --    0.49831   0.50249   0.50517   0.50904   0.51068
 Alpha virt. eigenvalues --    0.51405   0.51707   0.52066   0.52254   0.52667
 Alpha virt. eigenvalues --    0.53125   0.53594   0.53847   0.53983   0.54136
 Alpha virt. eigenvalues --    0.54197   0.54477   0.54844   0.54973   0.55065
 Alpha virt. eigenvalues --    0.55391   0.55620   0.55773   0.56022   0.56222
 Alpha virt. eigenvalues --    0.56555   0.56655   0.56759   0.56988   0.57090
 Alpha virt. eigenvalues --    0.57222   0.57297   0.57419   0.57436   0.57611
 Alpha virt. eigenvalues --    0.57757   0.57941   0.58175   0.58347   0.58416
 Alpha virt. eigenvalues --    0.58435   0.58544   0.58695   0.59062   0.59135
 Alpha virt. eigenvalues --    0.59202   0.59384   0.59604   0.59758   0.59906
 Alpha virt. eigenvalues --    0.60104   0.60235   0.60509   0.60587   0.60780
 Alpha virt. eigenvalues --    0.60910   0.61175   0.61376   0.61417   0.61582
 Alpha virt. eigenvalues --    0.61703   0.61748   0.62064   0.62189   0.62427
 Alpha virt. eigenvalues --    0.62461   0.62512   0.62626   0.62846   0.62860
 Alpha virt. eigenvalues --    0.63098   0.63148   0.63284   0.63512   0.63771
 Alpha virt. eigenvalues --    0.63849   0.63933   0.64078   0.64313   0.64462
 Alpha virt. eigenvalues --    0.64532   0.64678   0.64884   0.65033   0.65273
 Alpha virt. eigenvalues --    0.65432   0.65491   0.65612   0.65930   0.65952
 Alpha virt. eigenvalues --    0.66128   0.66223   0.66465   0.66588   0.66730
 Alpha virt. eigenvalues --    0.67020   0.67069   0.67255   0.67320   0.67427
 Alpha virt. eigenvalues --    0.67703   0.67929   0.68051   0.68136   0.68162
 Alpha virt. eigenvalues --    0.68359   0.68518   0.68695   0.68858   0.68926
 Alpha virt. eigenvalues --    0.69207   0.69260   0.69365   0.69617   0.69710
 Alpha virt. eigenvalues --    0.69840   0.70000   0.70078   0.70176   0.70274
 Alpha virt. eigenvalues --    0.70395   0.70466   0.70632   0.70809   0.70940
 Alpha virt. eigenvalues --    0.71042   0.71132   0.71340   0.71421   0.71451
 Alpha virt. eigenvalues --    0.71555   0.71642   0.71766   0.71906   0.72087
 Alpha virt. eigenvalues --    0.72232   0.72343   0.72421   0.72613   0.72628
 Alpha virt. eigenvalues --    0.72796   0.72841   0.73154   0.73215   0.73279
 Alpha virt. eigenvalues --    0.73424   0.73567   0.73694   0.73901   0.74016
 Alpha virt. eigenvalues --    0.74427   0.74714   0.74800   0.74948   0.75071
 Alpha virt. eigenvalues --    0.75258   0.75451   0.75622   0.75751   0.75863
 Alpha virt. eigenvalues --    0.76128   0.76255   0.76355   0.76656   0.76714
 Alpha virt. eigenvalues --    0.76908   0.77213   0.77246   0.77441   0.77517
 Alpha virt. eigenvalues --    0.77651   0.77729   0.77850   0.78317   0.78496
 Alpha virt. eigenvalues --    0.78673   0.78917   0.79432   0.79465   0.79844
 Alpha virt. eigenvalues --    0.79978   0.80137   0.80243   0.80482   0.80588
 Alpha virt. eigenvalues --    0.80818   0.80878   0.81124   0.81290   0.81391
 Alpha virt. eigenvalues --    0.81595   0.81687   0.81770   0.81841   0.81905
 Alpha virt. eigenvalues --    0.82282   0.82315   0.82579   0.82797   0.82854
 Alpha virt. eigenvalues --    0.83081   0.83227   0.83540   0.83823   0.83914
 Alpha virt. eigenvalues --    0.83978   0.84082   0.84231   0.84427   0.84791
 Alpha virt. eigenvalues --    0.84900   0.85025   0.85318   0.85454   0.85672
 Alpha virt. eigenvalues --    0.85726   0.85777   0.85934   0.86057   0.86165
 Alpha virt. eigenvalues --    0.86405   0.86643   0.86892   0.86980   0.87017
 Alpha virt. eigenvalues --    0.87458   0.87531   0.87796   0.87907   0.87988
 Alpha virt. eigenvalues --    0.88246   0.88265   0.88367   0.88637   0.88716
 Alpha virt. eigenvalues --    0.88860   0.89110   0.89179   0.89242   0.89300
 Alpha virt. eigenvalues --    0.89389   0.89618   0.89713   0.89781   0.89932
 Alpha virt. eigenvalues --    0.90058   0.90264   0.90390   0.90561   0.90750
 Alpha virt. eigenvalues --    0.90971   0.91142   0.91271   0.91367   0.91580
 Alpha virt. eigenvalues --    0.91669   0.91741   0.91876   0.92071   0.92164
 Alpha virt. eigenvalues --    0.92197   0.92319   0.92426   0.92491   0.92585
 Alpha virt. eigenvalues --    0.92699   0.92819   0.92992   0.93158   0.93346
 Alpha virt. eigenvalues --    0.93454   0.93485   0.93545   0.93701   0.93943
 Alpha virt. eigenvalues --    0.94210   0.94245   0.94448   0.94524   0.94713
 Alpha virt. eigenvalues --    0.94730   0.94844   0.94944   0.95052   0.95287
 Alpha virt. eigenvalues --    0.95337   0.95438   0.95585   0.95781   0.95925
 Alpha virt. eigenvalues --    0.95959   0.96041   0.96156   0.96248   0.96377
 Alpha virt. eigenvalues --    0.96534   0.96648   0.96758   0.96896   0.96984
 Alpha virt. eigenvalues --    0.97088   0.97174   0.97442   0.97535   0.97686
 Alpha virt. eigenvalues --    0.97738   0.97824   0.97935   0.98189   0.98374
 Alpha virt. eigenvalues --    0.98391   0.98720   0.98759   0.98997   0.99188
 Alpha virt. eigenvalues --    0.99281   0.99377   0.99550   0.99824   0.99884
 Alpha virt. eigenvalues --    1.00050   1.00148   1.00367   1.00458   1.00541
 Alpha virt. eigenvalues --    1.00697   1.00863   1.01067   1.01232   1.01364
 Alpha virt. eigenvalues --    1.01579   1.01780   1.01924   1.02114   1.02242
 Alpha virt. eigenvalues --    1.02332   1.02432   1.02655   1.02801   1.02851
 Alpha virt. eigenvalues --    1.02941   1.03241   1.03403   1.03495   1.03617
 Alpha virt. eigenvalues --    1.03790   1.04023   1.04189   1.04370   1.04418
 Alpha virt. eigenvalues --    1.04731   1.04872   1.04984   1.05526   1.05678
 Alpha virt. eigenvalues --    1.05723   1.05837   1.05847   1.06087   1.06321
 Alpha virt. eigenvalues --    1.06463   1.06819   1.06850   1.06934   1.07033
 Alpha virt. eigenvalues --    1.07346   1.07391   1.07628   1.07860   1.08002
 Alpha virt. eigenvalues --    1.08130   1.08179   1.08359   1.08530   1.08766
 Alpha virt. eigenvalues --    1.08825   1.09062   1.09193   1.09376   1.09812
 Alpha virt. eigenvalues --    1.09913   1.10155   1.10335   1.10565   1.10597
 Alpha virt. eigenvalues --    1.10846   1.11224   1.11262   1.11524   1.11690
 Alpha virt. eigenvalues --    1.11925   1.12195   1.12523   1.12774   1.13149
 Alpha virt. eigenvalues --    1.13227   1.13282   1.13608   1.13698   1.14017
 Alpha virt. eigenvalues --    1.14118   1.14218   1.14425   1.14630   1.14671
 Alpha virt. eigenvalues --    1.14868   1.15186   1.15359   1.15508   1.15590
 Alpha virt. eigenvalues --    1.15920   1.16276   1.16367   1.16462   1.16834
 Alpha virt. eigenvalues --    1.17054   1.17311   1.17683   1.17911   1.18026
 Alpha virt. eigenvalues --    1.18231   1.18457   1.18517   1.18654   1.18859
 Alpha virt. eigenvalues --    1.18978   1.19339   1.19690   1.19756   1.20121
 Alpha virt. eigenvalues --    1.20359   1.20506   1.20704   1.21031   1.21126
 Alpha virt. eigenvalues --    1.21200   1.21503   1.21606   1.21892   1.22178
 Alpha virt. eigenvalues --    1.22526   1.22625   1.23101   1.23181   1.23369
 Alpha virt. eigenvalues --    1.23662   1.23789   1.24032   1.24261   1.24384
 Alpha virt. eigenvalues --    1.24712   1.24813   1.25138   1.25389   1.25624
 Alpha virt. eigenvalues --    1.25673   1.25877   1.25942   1.26222   1.26518
 Alpha virt. eigenvalues --    1.26753   1.26817   1.27229   1.27560   1.27586
 Alpha virt. eigenvalues --    1.27794   1.28075   1.28127   1.28803   1.28934
 Alpha virt. eigenvalues --    1.29114   1.29470   1.29528   1.29864   1.30037
 Alpha virt. eigenvalues --    1.30230   1.30463   1.30748   1.30960   1.31505
 Alpha virt. eigenvalues --    1.31632   1.31797   1.31905   1.32274   1.32633
 Alpha virt. eigenvalues --    1.32730   1.32911   1.33146   1.33363   1.33540
 Alpha virt. eigenvalues --    1.33729   1.34076   1.34344   1.34442   1.34628
 Alpha virt. eigenvalues --    1.34780   1.34855   1.35074   1.35271   1.35641
 Alpha virt. eigenvalues --    1.35817   1.36041   1.36101   1.36286   1.36492
 Alpha virt. eigenvalues --    1.36954   1.37118   1.37397   1.37447   1.37566
 Alpha virt. eigenvalues --    1.37646   1.37742   1.37897   1.38128   1.38281
 Alpha virt. eigenvalues --    1.38608   1.38715   1.38760   1.38959   1.39196
 Alpha virt. eigenvalues --    1.39411   1.39608   1.39864   1.40187   1.40298
 Alpha virt. eigenvalues --    1.40488   1.40531   1.40664   1.40864   1.41093
 Alpha virt. eigenvalues --    1.41216   1.41452   1.41821   1.42003   1.42151
 Alpha virt. eigenvalues --    1.42380   1.42537   1.42706   1.42864   1.43106
 Alpha virt. eigenvalues --    1.43280   1.43559   1.43753   1.43884   1.44033
 Alpha virt. eigenvalues --    1.44174   1.44509   1.44745   1.44933   1.45253
 Alpha virt. eigenvalues --    1.45364   1.45447   1.46089   1.46427   1.46825
 Alpha virt. eigenvalues --    1.47048   1.47232   1.47369   1.47796   1.47888
 Alpha virt. eigenvalues --    1.48160   1.48366   1.48417   1.48538   1.48805
 Alpha virt. eigenvalues --    1.48995   1.49250   1.49550   1.49713   1.49856
 Alpha virt. eigenvalues --    1.50094   1.50229   1.50341   1.50476   1.50946
 Alpha virt. eigenvalues --    1.51139   1.51512   1.51778   1.51912   1.52093
 Alpha virt. eigenvalues --    1.52507   1.52861   1.52937   1.53317   1.53469
 Alpha virt. eigenvalues --    1.53503   1.53848   1.53948   1.54202   1.54549
 Alpha virt. eigenvalues --    1.54886   1.55009   1.55029   1.55317   1.55362
 Alpha virt. eigenvalues --    1.55633   1.55774   1.56045   1.56304   1.56806
 Alpha virt. eigenvalues --    1.56976   1.57320   1.57445   1.57843   1.57982
 Alpha virt. eigenvalues --    1.58335   1.58625   1.58917   1.59158   1.59595
 Alpha virt. eigenvalues --    1.59843   1.59989   1.60412   1.60531   1.60897
 Alpha virt. eigenvalues --    1.61375   1.61592   1.61781   1.61947   1.62038
 Alpha virt. eigenvalues --    1.62388   1.62606   1.62782   1.62894   1.63108
 Alpha virt. eigenvalues --    1.63439   1.63590   1.63823   1.64135   1.64379
 Alpha virt. eigenvalues --    1.64483   1.64548   1.65071   1.65298   1.65386
 Alpha virt. eigenvalues --    1.65432   1.65686   1.66084   1.66197   1.66496
 Alpha virt. eigenvalues --    1.66562   1.66729   1.67065   1.67153   1.67568
 Alpha virt. eigenvalues --    1.68004   1.68041   1.68194   1.68332   1.68618
 Alpha virt. eigenvalues --    1.68945   1.69140   1.69352   1.69589   1.70174
 Alpha virt. eigenvalues --    1.70312   1.70450   1.70719   1.71190   1.71363
 Alpha virt. eigenvalues --    1.71517   1.71690   1.71925   1.72117   1.72593
 Alpha virt. eigenvalues --    1.72655   1.73131   1.73255   1.73731   1.74033
 Alpha virt. eigenvalues --    1.74420   1.74750   1.74931   1.74981   1.75061
 Alpha virt. eigenvalues --    1.75360   1.75626   1.75750   1.76041   1.76110
 Alpha virt. eigenvalues --    1.76549   1.76712   1.77042   1.77100   1.77207
 Alpha virt. eigenvalues --    1.77361   1.77643   1.77673   1.77844   1.78038
 Alpha virt. eigenvalues --    1.78363   1.78536   1.78785   1.78919   1.79066
 Alpha virt. eigenvalues --    1.79370   1.79468   1.79769   1.79957   1.80047
 Alpha virt. eigenvalues --    1.80286   1.80451   1.80802   1.81316   1.81489
 Alpha virt. eigenvalues --    1.81643   1.81896   1.82040   1.82444   1.82673
 Alpha virt. eigenvalues --    1.82875   1.83175   1.83350   1.83505   1.83655
 Alpha virt. eigenvalues --    1.83859   1.84136   1.84228   1.84291   1.84642
 Alpha virt. eigenvalues --    1.84892   1.85322   1.85516   1.85740   1.85888
 Alpha virt. eigenvalues --    1.86027   1.86358   1.86471   1.86648   1.86872
 Alpha virt. eigenvalues --    1.87448   1.87676   1.88030   1.88346   1.88706
 Alpha virt. eigenvalues --    1.88775   1.88970   1.89187   1.89273   1.89288
 Alpha virt. eigenvalues --    1.89590   1.89684   1.89840   1.89866   1.90107
 Alpha virt. eigenvalues --    1.90295   1.90501   1.90662   1.90707   1.90766
 Alpha virt. eigenvalues --    1.91007   1.91268   1.91371   1.91425   1.91598
 Alpha virt. eigenvalues --    1.91657   1.91849   1.92010   1.92129   1.92162
 Alpha virt. eigenvalues --    1.92421   1.92521   1.92740   1.92934   1.93210
 Alpha virt. eigenvalues --    1.93291   1.93468   1.93528   1.93878   1.93990
 Alpha virt. eigenvalues --    1.94135   1.94473   1.94631   1.94733   1.95031
 Alpha virt. eigenvalues --    1.95154   1.95252   1.95378   1.95635   1.95714
 Alpha virt. eigenvalues --    1.95832   1.96230   1.96489   1.96547   1.96661
 Alpha virt. eigenvalues --    1.96786   1.96950   1.97152   1.97494   1.97611
 Alpha virt. eigenvalues --    1.97692   1.98104   1.98225   1.98253   1.98436
 Alpha virt. eigenvalues --    1.98766   1.98860   1.98916   1.99222   1.99294
 Alpha virt. eigenvalues --    1.99451   1.99610   2.00015   2.00239   2.00268
 Alpha virt. eigenvalues --    2.00509   2.00859   2.01145   2.01306   2.01537
 Alpha virt. eigenvalues --    2.01694   2.01841   2.02115   2.02350   2.02595
 Alpha virt. eigenvalues --    2.02615   2.03031   2.03303   2.03404   2.03429
 Alpha virt. eigenvalues --    2.03594   2.03860   2.03894   2.04105   2.04268
 Alpha virt. eigenvalues --    2.04492   2.04747   2.04768   2.05064   2.05164
 Alpha virt. eigenvalues --    2.05381   2.05505   2.05605   2.05660   2.05920
 Alpha virt. eigenvalues --    2.06002   2.06333   2.06564   2.06772   2.07231
 Alpha virt. eigenvalues --    2.07437   2.07855   2.07992   2.08410   2.08520
 Alpha virt. eigenvalues --    2.08687   2.08864   2.08962   2.09199   2.09490
 Alpha virt. eigenvalues --    2.09631   2.09960   2.10043   2.10118   2.10359
 Alpha virt. eigenvalues --    2.10431   2.10668   2.10840   2.11114   2.11196
 Alpha virt. eigenvalues --    2.11217   2.11435   2.11800   2.11901   2.11983
 Alpha virt. eigenvalues --    2.12007   2.12065   2.12322   2.12692   2.12756
 Alpha virt. eigenvalues --    2.12970   2.13145   2.13188   2.13353   2.13472
 Alpha virt. eigenvalues --    2.13589   2.13673   2.14088   2.14285   2.14391
 Alpha virt. eigenvalues --    2.14604   2.14731   2.14833   2.14950   2.14979
 Alpha virt. eigenvalues --    2.15262   2.15431   2.15472   2.15875   2.15971
 Alpha virt. eigenvalues --    2.16133   2.16315   2.16446   2.16656   2.16791
 Alpha virt. eigenvalues --    2.17031   2.17135   2.17387   2.17527   2.17668
 Alpha virt. eigenvalues --    2.17730   2.17864   2.18082   2.18121   2.18228
 Alpha virt. eigenvalues --    2.18561   2.18855   2.18947   2.19167   2.19217
 Alpha virt. eigenvalues --    2.19424   2.19937   2.20083   2.20213   2.20371
 Alpha virt. eigenvalues --    2.20558   2.20711   2.20759   2.20909   2.20954
 Alpha virt. eigenvalues --    2.21006   2.21095   2.21401   2.21708   2.21845
 Alpha virt. eigenvalues --    2.22052   2.22110   2.22276   2.22650   2.22964
 Alpha virt. eigenvalues --    2.23032   2.23103   2.23258   2.23285   2.23629
 Alpha virt. eigenvalues --    2.23706   2.24126   2.24287   2.24690   2.24763
 Alpha virt. eigenvalues --    2.24839   2.25151   2.25392   2.25449   2.25639
 Alpha virt. eigenvalues --    2.25708   2.26068   2.26074   2.26257   2.26351
 Alpha virt. eigenvalues --    2.26481   2.26798   2.27072   2.27144   2.27366
 Alpha virt. eigenvalues --    2.27464   2.27552   2.27785   2.27898   2.28102
 Alpha virt. eigenvalues --    2.28157   2.28458   2.28569   2.28716   2.28968
 Alpha virt. eigenvalues --    2.29174   2.29420   2.29569   2.29631   2.29652
 Alpha virt. eigenvalues --    2.29700   2.30057   2.30205   2.30331   2.30721
 Alpha virt. eigenvalues --    2.30872   2.31208   2.31392   2.31553   2.31636
 Alpha virt. eigenvalues --    2.32034   2.32322   2.32473   2.32583   2.32789
 Alpha virt. eigenvalues --    2.33036   2.33055   2.33216   2.33291   2.33505
 Alpha virt. eigenvalues --    2.33665   2.34069   2.34267   2.34750   2.34891
 Alpha virt. eigenvalues --    2.35112   2.35241   2.35632   2.35784   2.35902
 Alpha virt. eigenvalues --    2.36140   2.36172   2.36322   2.36353   2.36726
 Alpha virt. eigenvalues --    2.36909   2.37021   2.37216   2.37301   2.37420
 Alpha virt. eigenvalues --    2.37504   2.38045   2.38222   2.38348   2.38541
 Alpha virt. eigenvalues --    2.38875   2.39031   2.39271   2.39359   2.39859
 Alpha virt. eigenvalues --    2.40068   2.40103   2.40222   2.40362   2.40910
 Alpha virt. eigenvalues --    2.41169   2.41300   2.41460   2.41704   2.41986
 Alpha virt. eigenvalues --    2.42238   2.42480   2.42731   2.42833   2.43056
 Alpha virt. eigenvalues --    2.43198   2.43310   2.43986   2.44188   2.44449
 Alpha virt. eigenvalues --    2.44682   2.44863   2.45136   2.45312   2.45565
 Alpha virt. eigenvalues --    2.45783   2.46144   2.46218   2.46489   2.46601
 Alpha virt. eigenvalues --    2.46746   2.46843   2.47125   2.47152   2.47452
 Alpha virt. eigenvalues --    2.47586   2.47697   2.47896   2.47962   2.48234
 Alpha virt. eigenvalues --    2.48355   2.48649   2.48897   2.49169   2.49314
 Alpha virt. eigenvalues --    2.49573   2.49643   2.49762   2.49931   2.50055
 Alpha virt. eigenvalues --    2.50235   2.50342   2.50470   2.50536   2.50665
 Alpha virt. eigenvalues --    2.51077   2.51157   2.51478   2.51524   2.51866
 Alpha virt. eigenvalues --    2.52136   2.52356   2.52594   2.52738   2.53003
 Alpha virt. eigenvalues --    2.53218   2.53405   2.53530   2.53929   2.54024
 Alpha virt. eigenvalues --    2.54228   2.54335   2.54506   2.54727   2.54862
 Alpha virt. eigenvalues --    2.55296   2.55365   2.55516   2.55611   2.55723
 Alpha virt. eigenvalues --    2.55855   2.56105   2.56425   2.56528   2.57024
 Alpha virt. eigenvalues --    2.57210   2.57400   2.57489   2.57679   2.57908
 Alpha virt. eigenvalues --    2.58169   2.58200   2.58356   2.58523   2.58690
 Alpha virt. eigenvalues --    2.59045   2.59089   2.59180   2.59303   2.59532
 Alpha virt. eigenvalues --    2.59722   2.59833   2.59954   2.60310   2.60341
 Alpha virt. eigenvalues --    2.60578   2.60691   2.60747   2.60994   2.61307
 Alpha virt. eigenvalues --    2.61472   2.61905   2.62063   2.62295   2.62836
 Alpha virt. eigenvalues --    2.62917   2.63164   2.63324   2.63370   2.63723
 Alpha virt. eigenvalues --    2.63901   2.64187   2.64414   2.64625   2.65027
 Alpha virt. eigenvalues --    2.65208   2.65484   2.65753   2.65848   2.65946
 Alpha virt. eigenvalues --    2.66137   2.66407   2.66567   2.66794   2.66937
 Alpha virt. eigenvalues --    2.66951   2.67138   2.67223   2.67457   2.67581
 Alpha virt. eigenvalues --    2.67692   2.67975   2.68069   2.68329   2.68426
 Alpha virt. eigenvalues --    2.68755   2.69028   2.69115   2.69492   2.69686
 Alpha virt. eigenvalues --    2.70104   2.70238   2.70512   2.70668   2.70911
 Alpha virt. eigenvalues --    2.71152   2.71284   2.71451   2.71798   2.71850
 Alpha virt. eigenvalues --    2.71919   2.71952   2.72326   2.72608   2.72884
 Alpha virt. eigenvalues --    2.73080   2.73275   2.73579   2.73996   2.74444
 Alpha virt. eigenvalues --    2.74503   2.74577   2.74743   2.74818   2.75138
 Alpha virt. eigenvalues --    2.75193   2.75381   2.75617   2.75698   2.75908
 Alpha virt. eigenvalues --    2.76085   2.76288   2.76402   2.76446   2.76736
 Alpha virt. eigenvalues --    2.76777   2.77028   2.77115   2.77264   2.77398
 Alpha virt. eigenvalues --    2.77435   2.77650   2.77956   2.78134   2.78328
 Alpha virt. eigenvalues --    2.78494   2.78705   2.79088   2.79156   2.79371
 Alpha virt. eigenvalues --    2.79497   2.79617   2.79878   2.80124   2.80175
 Alpha virt. eigenvalues --    2.80405   2.80522   2.80629   2.80709   2.80837
 Alpha virt. eigenvalues --    2.81064   2.81099   2.81166   2.81218   2.81333
 Alpha virt. eigenvalues --    2.81652   2.81726   2.81964   2.82150   2.82355
 Alpha virt. eigenvalues --    2.82459   2.82582   2.83171   2.83352   2.83737
 Alpha virt. eigenvalues --    2.84027   2.84050   2.84114   2.84321   2.84478
 Alpha virt. eigenvalues --    2.84651   2.84748   2.84948   2.85066   2.85173
 Alpha virt. eigenvalues --    2.85385   2.85519   2.85801   2.85911   2.86341
 Alpha virt. eigenvalues --    2.86418   2.86624   2.86846   2.86938   2.87058
 Alpha virt. eigenvalues --    2.87387   2.87713   2.87959   2.88109   2.88275
 Alpha virt. eigenvalues --    2.88303   2.88731   2.88809   2.89196   2.89353
 Alpha virt. eigenvalues --    2.89419   2.89477   2.89815   2.89929   2.90231
 Alpha virt. eigenvalues --    2.90676   2.90924   2.90960   2.91102   2.91307
 Alpha virt. eigenvalues --    2.91490   2.91681   2.91960   2.92495   2.92722
 Alpha virt. eigenvalues --    2.93258   2.93433   2.93560   2.93882   2.94054
 Alpha virt. eigenvalues --    2.94159   2.94334   2.94474   2.94648   2.95161
 Alpha virt. eigenvalues --    2.95208   2.95373   2.95460   2.95833   2.95976
 Alpha virt. eigenvalues --    2.96155   2.96577   2.96818   2.97014   2.97360
 Alpha virt. eigenvalues --    2.97511   2.97526   2.97964   2.98012   2.98279
 Alpha virt. eigenvalues --    2.98416   2.98506   2.98858   2.99231   2.99428
 Alpha virt. eigenvalues --    2.99623   2.99950   3.00209   3.00304   3.00655
 Alpha virt. eigenvalues --    3.00896   3.01581   3.01600   3.02267   3.02396
 Alpha virt. eigenvalues --    3.02645   3.03104   3.03391   3.03654   3.03885
 Alpha virt. eigenvalues --    3.04070   3.04197   3.04314   3.04911   3.05285
 Alpha virt. eigenvalues --    3.05578   3.05675   3.06089   3.06267   3.06400
 Alpha virt. eigenvalues --    3.06623   3.06834   3.06968   3.07055   3.07637
 Alpha virt. eigenvalues --    3.07964   3.08191   3.08365   3.08789   3.09030
 Alpha virt. eigenvalues --    3.09040   3.09414   3.09550   3.09776   3.09838
 Alpha virt. eigenvalues --    3.10026   3.10199   3.10706   3.10962   3.10997
 Alpha virt. eigenvalues --    3.11161   3.11198   3.11634   3.11700   3.12080
 Alpha virt. eigenvalues --    3.12432   3.13090   3.13569   3.13847   3.15160
 Alpha virt. eigenvalues --    3.16265   3.16853   3.17208   3.17287   3.17447
 Alpha virt. eigenvalues --    3.17830   3.18748   3.18850   3.19311   3.19517
 Alpha virt. eigenvalues --    3.20762   3.21217   3.21358   3.22129   3.22933
 Alpha virt. eigenvalues --    3.24020   3.24884   3.25067   3.25437   3.25848
 Alpha virt. eigenvalues --    3.26224   3.26521   3.27073   3.27762   3.28457
 Alpha virt. eigenvalues --    3.28492   3.29164   3.29283   3.30062   3.30881
 Alpha virt. eigenvalues --    3.31130   3.31980   3.32043   3.32338   3.32398
 Alpha virt. eigenvalues --    3.32760   3.33120   3.33276   3.33743   3.34067
 Alpha virt. eigenvalues --    3.34367   3.34749   3.34851   3.35495   3.35706
 Alpha virt. eigenvalues --    3.35808   3.35930   3.36187   3.36785   3.37077
 Alpha virt. eigenvalues --    3.38241   3.38299   3.38529   3.38779   3.39021
 Alpha virt. eigenvalues --    3.39302   3.39848   3.40115   3.40257   3.40343
 Alpha virt. eigenvalues --    3.40600   3.41466   3.41591   3.41855   3.42743
 Alpha virt. eigenvalues --    3.43233   3.43484   3.43880   3.44111   3.45328
 Alpha virt. eigenvalues --    3.45445   3.45981   3.46548   3.46944   3.47203
 Alpha virt. eigenvalues --    3.47408   3.47533   3.47913   3.47921   3.48569
 Alpha virt. eigenvalues --    3.48685   3.49285   3.49712   3.49952   3.49973
 Alpha virt. eigenvalues --    3.50157   3.50190   3.50944   3.51351   3.52634
 Alpha virt. eigenvalues --    3.52739   3.53113   3.53688   3.54127   3.54321
 Alpha virt. eigenvalues --    3.54535   3.54801   3.55321   3.55382   3.55413
 Alpha virt. eigenvalues --    3.55692   3.56007   3.56455   3.56897   3.57114
 Alpha virt. eigenvalues --    3.57264   3.58521   3.58855   3.59964   3.60415
 Alpha virt. eigenvalues --    3.60924   3.61436   3.61591   3.62098   3.63473
 Alpha virt. eigenvalues --    3.63707   3.64823   3.64843   3.65631   3.66573
 Alpha virt. eigenvalues --    3.66983   3.67035   3.67306   3.67693   3.67913
 Alpha virt. eigenvalues --    3.67989   3.68176   3.68491   3.68793   3.68908
 Alpha virt. eigenvalues --    3.69028   3.69285   3.69495   3.70637   3.71360
 Alpha virt. eigenvalues --    3.71697   3.71737   3.71771   3.72736   3.73535
 Alpha virt. eigenvalues --    3.73629   3.75144   3.75255   3.75718   3.76069
 Alpha virt. eigenvalues --    3.76313   3.76486   3.77188   3.77969   3.78424
 Alpha virt. eigenvalues --    3.79517   3.81080   3.84740   3.85106   3.88008
 Alpha virt. eigenvalues --    3.88716   3.88818   3.91073   3.92823   3.96680
 Alpha virt. eigenvalues --    3.96947   3.98273  14.55546
  Beta  occ. eigenvalues --  -19.15174 -19.13084 -19.12861 -19.09183 -19.08492
  Beta  occ. eigenvalues --  -19.08073 -19.07743 -19.07461 -19.06374 -19.06206
  Beta  occ. eigenvalues --  -19.02847 -19.01780 -19.01593 -19.01239 -19.00198
  Beta  occ. eigenvalues --  -18.94158 -14.33252 -14.32332 -14.30819 -14.30016
  Beta  occ. eigenvalues --  -14.29668 -14.29361 -14.26061 -14.25948 -14.25824
  Beta  occ. eigenvalues --  -14.24670 -14.23730 -14.22718 -14.22647 -14.22544
  Beta  occ. eigenvalues --  -14.22522 -14.22481 -14.16976 -10.27202 -10.26682
  Beta  occ. eigenvalues --  -10.25594 -10.21486 -10.21192 -10.19391 -10.18886
  Beta  occ. eigenvalues --  -10.18309 -10.17981 -10.17415 -10.16858 -10.16256
  Beta  occ. eigenvalues --  -10.16090 -10.15783 -10.15421 -10.15009 -10.14677
  Beta  occ. eigenvalues --  -10.13964 -10.13588 -10.13474 -10.13377 -10.13184
  Beta  occ. eigenvalues --  -10.13139 -10.13100 -10.12713 -10.12618 -10.12460
  Beta  occ. eigenvalues --  -10.12446 -10.12382 -10.12351 -10.12261 -10.12167
  Beta  occ. eigenvalues --  -10.12067 -10.12036 -10.12018 -10.11978 -10.11921
  Beta  occ. eigenvalues --  -10.11678 -10.11374 -10.11349 -10.11203 -10.11174
  Beta  occ. eigenvalues --  -10.11142 -10.11129 -10.10765 -10.10598 -10.10508
  Beta  occ. eigenvalues --  -10.10505 -10.10486 -10.10399 -10.10386 -10.10327
  Beta  occ. eigenvalues --  -10.10290 -10.10282 -10.10160 -10.10106 -10.10070
  Beta  occ. eigenvalues --  -10.10065 -10.10044 -10.10000 -10.09973 -10.09935
  Beta  occ. eigenvalues --  -10.09895 -10.09816 -10.09816 -10.09782 -10.09744
  Beta  occ. eigenvalues --  -10.09630 -10.09613 -10.09563 -10.09504 -10.09470
  Beta  occ. eigenvalues --  -10.09453 -10.09273 -10.09234 -10.08815 -10.08310
  Beta  occ. eigenvalues --  -10.08307 -10.08021 -10.07994  -3.28141  -2.05422
  Beta  occ. eigenvalues --   -2.05038  -2.04850  -1.07536  -1.06008  -1.03848
  Beta  occ. eigenvalues --   -0.97542  -0.97453  -0.96451  -0.96290  -0.95876
  Beta  occ. eigenvalues --   -0.95490  -0.95476  -0.94714  -0.94585  -0.94152
  Beta  occ. eigenvalues --   -0.93414  -0.93193  -0.90271  -0.88755  -0.88060
  Beta  occ. eigenvalues --   -0.87428  -0.86611  -0.86290  -0.85890  -0.85876
  Beta  occ. eigenvalues --   -0.85702  -0.85391  -0.84639  -0.83543  -0.81542
  Beta  occ. eigenvalues --   -0.80409  -0.79990  -0.79115  -0.75852  -0.74870
  Beta  occ. eigenvalues --   -0.74551  -0.74456  -0.74245  -0.74143  -0.73394
  Beta  occ. eigenvalues --   -0.73173  -0.72892  -0.72640  -0.72553  -0.72121
  Beta  occ. eigenvalues --   -0.71855  -0.71802  -0.71337  -0.70981  -0.70772
  Beta  occ. eigenvalues --   -0.70734  -0.70560  -0.69460  -0.68331  -0.67844
  Beta  occ. eigenvalues --   -0.67387  -0.67131  -0.67076  -0.66801  -0.66758
  Beta  occ. eigenvalues --   -0.66473  -0.65293  -0.65125  -0.64582  -0.64441
  Beta  occ. eigenvalues --   -0.64288  -0.64099  -0.62523  -0.62334  -0.61575
  Beta  occ. eigenvalues --   -0.61517  -0.61279  -0.61015  -0.60682  -0.59678
  Beta  occ. eigenvalues --   -0.59511  -0.59251  -0.58567  -0.58031  -0.57995
  Beta  occ. eigenvalues --   -0.56810  -0.56577  -0.56335  -0.56163  -0.55972
  Beta  occ. eigenvalues --   -0.55575  -0.55567  -0.54991  -0.54982  -0.54385
  Beta  occ. eigenvalues --   -0.53410  -0.53363  -0.52921  -0.52570  -0.52546
  Beta  occ. eigenvalues --   -0.52410  -0.52378  -0.51908  -0.51528  -0.50782
  Beta  occ. eigenvalues --   -0.50517  -0.49863  -0.49755  -0.49449  -0.49331
  Beta  occ. eigenvalues --   -0.49002  -0.48920  -0.48246  -0.47871  -0.46745
  Beta  occ. eigenvalues --   -0.46499  -0.46372  -0.45901  -0.45731  -0.45685
  Beta  occ. eigenvalues --   -0.45589  -0.45286  -0.45078  -0.44724  -0.44577
  Beta  occ. eigenvalues --   -0.44388  -0.44223  -0.43690  -0.43607  -0.43484
  Beta  occ. eigenvalues --   -0.43120  -0.42839  -0.42656  -0.42583  -0.42489
  Beta  occ. eigenvalues --   -0.42227  -0.41840  -0.41663  -0.41515  -0.41328
  Beta  occ. eigenvalues --   -0.41166  -0.40759  -0.40643  -0.40232  -0.40121
  Beta  occ. eigenvalues --   -0.40073  -0.40013  -0.39938  -0.39849  -0.39796
  Beta  occ. eigenvalues --   -0.39508  -0.39315  -0.39227  -0.39204  -0.38886
  Beta  occ. eigenvalues --   -0.38851  -0.38715  -0.38541  -0.38345  -0.38288
  Beta  occ. eigenvalues --   -0.38225  -0.38178  -0.37926  -0.37837  -0.37756
  Beta  occ. eigenvalues --   -0.37387  -0.37338  -0.37188  -0.37100  -0.36960
  Beta  occ. eigenvalues --   -0.36954  -0.36691  -0.36445  -0.36393  -0.36233
  Beta  occ. eigenvalues --   -0.36164  -0.35997  -0.35910  -0.35899  -0.35794
  Beta  occ. eigenvalues --   -0.35741  -0.35568  -0.35388  -0.35259  -0.35155
  Beta  occ. eigenvalues --   -0.35034  -0.34980  -0.34928  -0.34860  -0.34832
  Beta  occ. eigenvalues --   -0.34591  -0.34499  -0.34399  -0.34324  -0.34160
  Beta  occ. eigenvalues --   -0.34047  -0.34026  -0.33669  -0.33618  -0.33498
  Beta  occ. eigenvalues --   -0.33339  -0.33268  -0.33163  -0.33026  -0.32966
  Beta  occ. eigenvalues --   -0.32870  -0.32639  -0.32530  -0.32387  -0.32197
  Beta  occ. eigenvalues --   -0.32129  -0.31935  -0.31790  -0.31633  -0.31600
  Beta  occ. eigenvalues --   -0.31583  -0.31484  -0.31381  -0.31269  -0.31172
  Beta  occ. eigenvalues --   -0.31100  -0.31010  -0.30820  -0.30790  -0.30740
  Beta  occ. eigenvalues --   -0.30562  -0.30448  -0.30349  -0.30241  -0.30050
  Beta  occ. eigenvalues --   -0.30030  -0.29881  -0.29793  -0.29684  -0.29645
  Beta  occ. eigenvalues --   -0.29511  -0.29291  -0.29260  -0.29240  -0.28993
  Beta  occ. eigenvalues --   -0.28851  -0.28843  -0.28773  -0.28642  -0.28521
  Beta  occ. eigenvalues --   -0.28413  -0.28292  -0.28063  -0.27939  -0.27817
  Beta  occ. eigenvalues --   -0.27730  -0.27647  -0.27459  -0.27270  -0.27134
  Beta  occ. eigenvalues --   -0.27070  -0.26996  -0.26852  -0.26632  -0.26449
  Beta  occ. eigenvalues --   -0.26245  -0.26037  -0.25919  -0.25737  -0.25425
  Beta  occ. eigenvalues --   -0.25236  -0.25056  -0.25000  -0.24872  -0.24674
  Beta  occ. eigenvalues --   -0.24508  -0.24336  -0.24276  -0.24155  -0.24046
  Beta  occ. eigenvalues --   -0.24009  -0.23820  -0.23478  -0.23193  -0.23150
  Beta  occ. eigenvalues --   -0.22707  -0.22506  -0.22321  -0.22273  -0.22126
  Beta  occ. eigenvalues --   -0.21786  -0.21575  -0.21345  -0.21189  -0.20900
  Beta  occ. eigenvalues --   -0.20782  -0.20329  -0.20217  -0.20075  -0.19223
  Beta  occ. eigenvalues --   -0.19092  -0.19037  -0.18614  -0.18087  -0.18071
  Beta  occ. eigenvalues --   -0.17896  -0.17565  -0.17340  -0.16787  -0.16571
  Beta  occ. eigenvalues --   -0.16213  -0.16135  -0.14857  -0.14630  -0.14249
  Beta  occ. eigenvalues --   -0.13973  -0.13621  -0.13360  -0.12798  -0.11954
  Beta  occ. eigenvalues --   -0.11631  -0.11018  -0.10333  -0.09917  -0.09519
  Beta  occ. eigenvalues --   -0.05619
  Beta virt. eigenvalues --   -0.08573   0.00039   0.01435   0.04441   0.04910
  Beta virt. eigenvalues --    0.05640   0.05892   0.06043   0.06745   0.07641
  Beta virt. eigenvalues --    0.07863   0.08862   0.09023   0.09416   0.09831
  Beta virt. eigenvalues --    0.09892   0.10341   0.10629   0.11028   0.11237
  Beta virt. eigenvalues --    0.11913   0.12180   0.12554   0.12568   0.13080
  Beta virt. eigenvalues --    0.13196   0.13470   0.13628   0.13781   0.13874
  Beta virt. eigenvalues --    0.13979   0.14306   0.14483   0.14582   0.14746
  Beta virt. eigenvalues --    0.14991   0.15245   0.15495   0.15791   0.15987
  Beta virt. eigenvalues --    0.16074   0.16324   0.16480   0.16758   0.16957
  Beta virt. eigenvalues --    0.17025   0.17109   0.17281   0.17427   0.17645
  Beta virt. eigenvalues --    0.17678   0.17850   0.17885   0.18037   0.18369
  Beta virt. eigenvalues --    0.18491   0.18581   0.18803   0.18954   0.19095
  Beta virt. eigenvalues --    0.19281   0.19450   0.19521   0.19605   0.19748
  Beta virt. eigenvalues --    0.19934   0.20000   0.20072   0.20159   0.20464
  Beta virt. eigenvalues --    0.20787   0.20880   0.21012   0.21163   0.21268
  Beta virt. eigenvalues --    0.21414   0.21456   0.21524   0.21752   0.21822
  Beta virt. eigenvalues --    0.21996   0.22058   0.22125   0.22306   0.22482
  Beta virt. eigenvalues --    0.22513   0.22732   0.22899   0.22933   0.23061
  Beta virt. eigenvalues --    0.23186   0.23240   0.23424   0.23472   0.23589
  Beta virt. eigenvalues --    0.23680   0.23723   0.23895   0.23987   0.24109
  Beta virt. eigenvalues --    0.24257   0.24281   0.24371   0.24631   0.24726
  Beta virt. eigenvalues --    0.24774   0.24858   0.24939   0.25062   0.25134
  Beta virt. eigenvalues --    0.25295   0.25370   0.25477   0.25532   0.25661
  Beta virt. eigenvalues --    0.25852   0.25868   0.26135   0.26208   0.26281
  Beta virt. eigenvalues --    0.26373   0.26470   0.26504   0.26553   0.26689
  Beta virt. eigenvalues --    0.26734   0.26775   0.26991   0.27133   0.27201
  Beta virt. eigenvalues --    0.27385   0.27480   0.27591   0.27804   0.28006
  Beta virt. eigenvalues --    0.28055   0.28187   0.28261   0.28315   0.28353
  Beta virt. eigenvalues --    0.28624   0.28706   0.28770   0.28856   0.29001
  Beta virt. eigenvalues --    0.29192   0.29361   0.29410   0.29589   0.29719
  Beta virt. eigenvalues --    0.29834   0.29988   0.30020   0.30163   0.30379
  Beta virt. eigenvalues --    0.30446   0.30667   0.30868   0.30986   0.31115
  Beta virt. eigenvalues --    0.31247   0.31291   0.31411   0.31586   0.31795
  Beta virt. eigenvalues --    0.32003   0.32046   0.32201   0.32273   0.32535
  Beta virt. eigenvalues --    0.32630   0.32697   0.32834   0.32911   0.33010
  Beta virt. eigenvalues --    0.33315   0.33368   0.33429   0.33568   0.33651
  Beta virt. eigenvalues --    0.33888   0.34076   0.34119   0.34211   0.34291
  Beta virt. eigenvalues --    0.34446   0.34622   0.34810   0.34866   0.35022
  Beta virt. eigenvalues --    0.35099   0.35317   0.35490   0.35539   0.35720
  Beta virt. eigenvalues --    0.35863   0.36157   0.36291   0.36436   0.36461
  Beta virt. eigenvalues --    0.36723   0.36890   0.36994   0.37419   0.37573
  Beta virt. eigenvalues --    0.37825   0.37924   0.38352   0.38678   0.38816
  Beta virt. eigenvalues --    0.39040   0.39259   0.39410   0.39597   0.39773
  Beta virt. eigenvalues --    0.39892   0.40432   0.40679   0.40949   0.41370
  Beta virt. eigenvalues --    0.41535   0.41866   0.41968   0.42007   0.42424
  Beta virt. eigenvalues --    0.42674   0.42691   0.42787   0.43133   0.43491
  Beta virt. eigenvalues --    0.43775   0.44070   0.44357   0.44476   0.44801
  Beta virt. eigenvalues --    0.45052   0.45293   0.46117   0.46177   0.46437
  Beta virt. eigenvalues --    0.46808   0.47420   0.47580   0.47893   0.48252
  Beta virt. eigenvalues --    0.48811   0.49019   0.49116   0.49448   0.49496
  Beta virt. eigenvalues --    0.49940   0.50276   0.50545   0.50939   0.51189
  Beta virt. eigenvalues --    0.51488   0.51760   0.52103   0.52302   0.52842
  Beta virt. eigenvalues --    0.53169   0.53671   0.53949   0.54102   0.54230
  Beta virt. eigenvalues --    0.54350   0.54525   0.54904   0.55058   0.55178
  Beta virt. eigenvalues --    0.55436   0.55680   0.55828   0.56071   0.56337
  Beta virt. eigenvalues --    0.56588   0.56723   0.56959   0.57051   0.57120
  Beta virt. eigenvalues --    0.57275   0.57365   0.57451   0.57551   0.57661
  Beta virt. eigenvalues --    0.57812   0.58137   0.58216   0.58410   0.58483
  Beta virt. eigenvalues --    0.58553   0.58631   0.58735   0.59078   0.59212
  Beta virt. eigenvalues --    0.59280   0.59415   0.59753   0.59822   0.59950
  Beta virt. eigenvalues --    0.60236   0.60277   0.60616   0.60698   0.60845
  Beta virt. eigenvalues --    0.61114   0.61223   0.61412   0.61490   0.61633
  Beta virt. eigenvalues --    0.61791   0.61858   0.62131   0.62267   0.62462
  Beta virt. eigenvalues --    0.62531   0.62565   0.62667   0.62886   0.62927
  Beta virt. eigenvalues --    0.63162   0.63321   0.63456   0.63554   0.63827
  Beta virt. eigenvalues --    0.63937   0.63977   0.64098   0.64377   0.64530
  Beta virt. eigenvalues --    0.64593   0.64753   0.64893   0.65161   0.65358
  Beta virt. eigenvalues --    0.65478   0.65556   0.65664   0.65991   0.66007
  Beta virt. eigenvalues --    0.66192   0.66322   0.66530   0.66655   0.66810
  Beta virt. eigenvalues --    0.67037   0.67110   0.67321   0.67368   0.67480
  Beta virt. eigenvalues --    0.67786   0.67957   0.68105   0.68214   0.68281
  Beta virt. eigenvalues --    0.68415   0.68589   0.68729   0.68886   0.68985
  Beta virt. eigenvalues --    0.69245   0.69294   0.69405   0.69719   0.69749
  Beta virt. eigenvalues --    0.70014   0.70033   0.70143   0.70251   0.70301
  Beta virt. eigenvalues --    0.70428   0.70645   0.70666   0.70864   0.70975
  Beta virt. eigenvalues --    0.71077   0.71169   0.71397   0.71441   0.71518
  Beta virt. eigenvalues --    0.71632   0.71699   0.71812   0.71944   0.72144
  Beta virt. eigenvalues --    0.72275   0.72367   0.72481   0.72691   0.72764
  Beta virt. eigenvalues --    0.72818   0.73079   0.73178   0.73293   0.73336
  Beta virt. eigenvalues --    0.73483   0.73637   0.73769   0.73931   0.74090
  Beta virt. eigenvalues --    0.74466   0.74802   0.74835   0.74965   0.75102
  Beta virt. eigenvalues --    0.75404   0.75547   0.75754   0.75897   0.75923
  Beta virt. eigenvalues --    0.76240   0.76356   0.76475   0.76699   0.76777
  Beta virt. eigenvalues --    0.76954   0.77260   0.77292   0.77488   0.77550
  Beta virt. eigenvalues --    0.77765   0.77782   0.77923   0.78352   0.78510
  Beta virt. eigenvalues --    0.78725   0.79016   0.79452   0.79507   0.79867
  Beta virt. eigenvalues --    0.80035   0.80199   0.80304   0.80562   0.80656
  Beta virt. eigenvalues --    0.80914   0.80987   0.81188   0.81317   0.81425
  Beta virt. eigenvalues --    0.81661   0.81773   0.81843   0.81913   0.82243
  Beta virt. eigenvalues --    0.82316   0.82394   0.82622   0.82840   0.82882
  Beta virt. eigenvalues --    0.83134   0.83384   0.83673   0.83842   0.83955
  Beta virt. eigenvalues --    0.84078   0.84187   0.84264   0.84458   0.84855
  Beta virt. eigenvalues --    0.84993   0.85102   0.85383   0.85550   0.85729
  Beta virt. eigenvalues --    0.85762   0.85816   0.85985   0.86089   0.86195
  Beta virt. eigenvalues --    0.86492   0.86708   0.86985   0.87043   0.87114
  Beta virt. eigenvalues --    0.87514   0.87614   0.87825   0.87990   0.88070
  Beta virt. eigenvalues --    0.88303   0.88310   0.88407   0.88695   0.88779
  Beta virt. eigenvalues --    0.88912   0.89150   0.89236   0.89303   0.89336
  Beta virt. eigenvalues --    0.89448   0.89665   0.89754   0.89849   0.89995
  Beta virt. eigenvalues --    0.90100   0.90304   0.90426   0.90612   0.90804
  Beta virt. eigenvalues --    0.91017   0.91169   0.91319   0.91415   0.91621
  Beta virt. eigenvalues --    0.91697   0.91782   0.91913   0.92088   0.92220
  Beta virt. eigenvalues --    0.92252   0.92369   0.92489   0.92522   0.92638
  Beta virt. eigenvalues --    0.92736   0.92852   0.93060   0.93197   0.93380
  Beta virt. eigenvalues --    0.93488   0.93505   0.93562   0.93737   0.94019
  Beta virt. eigenvalues --    0.94245   0.94335   0.94486   0.94591   0.94744
  Beta virt. eigenvalues --    0.94758   0.94880   0.94975   0.95113   0.95336
  Beta virt. eigenvalues --    0.95365   0.95475   0.95663   0.95814   0.95976
  Beta virt. eigenvalues --    0.95988   0.96089   0.96206   0.96284   0.96416
  Beta virt. eigenvalues --    0.96610   0.96699   0.96845   0.96943   0.97053
  Beta virt. eigenvalues --    0.97136   0.97214   0.97487   0.97612   0.97720
  Beta virt. eigenvalues --    0.97804   0.97901   0.97994   0.98258   0.98415
  Beta virt. eigenvalues --    0.98456   0.98774   0.98806   0.99042   0.99223
  Beta virt. eigenvalues --    0.99321   0.99420   0.99663   0.99865   0.99927
  Beta virt. eigenvalues --    1.00127   1.00198   1.00448   1.00510   1.00598
  Beta virt. eigenvalues --    1.00718   1.00941   1.01147   1.01322   1.01540
  Beta virt. eigenvalues --    1.01640   1.01848   1.01993   1.02162   1.02331
  Beta virt. eigenvalues --    1.02413   1.02472   1.02782   1.02877   1.02923
  Beta virt. eigenvalues --    1.02968   1.03307   1.03481   1.03571   1.03731
  Beta virt. eigenvalues --    1.03856   1.04081   1.04361   1.04453   1.04529
  Beta virt. eigenvalues --    1.04875   1.04945   1.05052   1.05617   1.05775
  Beta virt. eigenvalues --    1.05824   1.05914   1.05924   1.06268   1.06456
  Beta virt. eigenvalues --    1.06560   1.06895   1.06923   1.07017   1.07195
  Beta virt. eigenvalues --    1.07425   1.07540   1.07712   1.07938   1.08102
  Beta virt. eigenvalues --    1.08217   1.08367   1.08434   1.08603   1.08846
  Beta virt. eigenvalues --    1.08892   1.09116   1.09366   1.09477   1.09883
  Beta virt. eigenvalues --    1.10043   1.10292   1.10471   1.10670   1.10700
  Beta virt. eigenvalues --    1.10907   1.11305   1.11358   1.11624   1.11755
  Beta virt. eigenvalues --    1.12069   1.12244   1.12600   1.12950   1.13258
  Beta virt. eigenvalues --    1.13443   1.13502   1.13669   1.13867   1.14064
  Beta virt. eigenvalues --    1.14238   1.14372   1.14594   1.14710   1.14789
  Beta virt. eigenvalues --    1.14939   1.15311   1.15430   1.15608   1.15645
  Beta virt. eigenvalues --    1.16009   1.16314   1.16520   1.16665   1.16894
  Beta virt. eigenvalues --    1.17132   1.17530   1.17733   1.17999   1.18109
  Beta virt. eigenvalues --    1.18407   1.18571   1.18595   1.18749   1.18933
  Beta virt. eigenvalues --    1.19050   1.19460   1.19762   1.19846   1.20196
  Beta virt. eigenvalues --    1.20443   1.20690   1.20740   1.21121   1.21329
  Beta virt. eigenvalues --    1.21377   1.21688   1.21843   1.21983   1.22311
  Beta virt. eigenvalues --    1.22569   1.22700   1.23244   1.23296   1.23448
  Beta virt. eigenvalues --    1.23819   1.23939   1.24106   1.24332   1.24548
  Beta virt. eigenvalues --    1.24823   1.25071   1.25265   1.25487   1.25658
  Beta virt. eigenvalues --    1.25732   1.25937   1.26262   1.26428   1.26598
  Beta virt. eigenvalues --    1.26806   1.26874   1.27322   1.27675   1.27806
  Beta virt. eigenvalues --    1.27868   1.28131   1.28211   1.28907   1.29166
  Beta virt. eigenvalues --    1.29378   1.29573   1.29730   1.29951   1.30265
  Beta virt. eigenvalues --    1.30663   1.30779   1.30852   1.31102   1.31552
  Beta virt. eigenvalues --    1.31763   1.31899   1.32148   1.32327   1.32781
  Beta virt. eigenvalues --    1.32839   1.33115   1.33334   1.33541   1.33614
  Beta virt. eigenvalues --    1.33779   1.34169   1.34420   1.34528   1.34759
  Beta virt. eigenvalues --    1.34842   1.35070   1.35220   1.35355   1.35743
  Beta virt. eigenvalues --    1.35891   1.36110   1.36217   1.36424   1.36545
  Beta virt. eigenvalues --    1.36981   1.37219   1.37490   1.37573   1.37681
  Beta virt. eigenvalues --    1.37794   1.37825   1.38087   1.38175   1.38357
  Beta virt. eigenvalues --    1.38637   1.38752   1.38893   1.39102   1.39386
  Beta virt. eigenvalues --    1.39495   1.39719   1.39930   1.40234   1.40363
  Beta virt. eigenvalues --    1.40543   1.40613   1.40745   1.40961   1.41161
  Beta virt. eigenvalues --    1.41311   1.41568   1.41862   1.42050   1.42238
  Beta virt. eigenvalues --    1.42438   1.42593   1.42760   1.42925   1.43215
  Beta virt. eigenvalues --    1.43421   1.43702   1.43875   1.43966   1.44130
  Beta virt. eigenvalues --    1.44299   1.44584   1.44803   1.45014   1.45299
  Beta virt. eigenvalues --    1.45444   1.45512   1.46108   1.46516   1.46894
  Beta virt. eigenvalues --    1.47116   1.47314   1.47453   1.47883   1.48094
  Beta virt. eigenvalues --    1.48236   1.48433   1.48470   1.48579   1.48848
  Beta virt. eigenvalues --    1.49031   1.49324   1.49632   1.49868   1.49892
  Beta virt. eigenvalues --    1.50207   1.50281   1.50411   1.50559   1.51002
  Beta virt. eigenvalues --    1.51184   1.51599   1.51836   1.51962   1.52169
  Beta virt. eigenvalues --    1.52540   1.52931   1.53075   1.53385   1.53515
  Beta virt. eigenvalues --    1.53549   1.53905   1.54031   1.54248   1.54636
  Beta virt. eigenvalues --    1.54969   1.55073   1.55092   1.55344   1.55401
  Beta virt. eigenvalues --    1.55689   1.55820   1.56098   1.56445   1.56845
  Beta virt. eigenvalues --    1.57032   1.57378   1.57505   1.57897   1.58025
  Beta virt. eigenvalues --    1.58391   1.58682   1.58956   1.59217   1.59641
  Beta virt. eigenvalues --    1.59913   1.60013   1.60468   1.60597   1.60959
  Beta virt. eigenvalues --    1.61421   1.61643   1.61823   1.61988   1.62110
  Beta virt. eigenvalues --    1.62517   1.62654   1.62869   1.63016   1.63153
  Beta virt. eigenvalues --    1.63500   1.63639   1.63925   1.64204   1.64439
  Beta virt. eigenvalues --    1.64563   1.64610   1.65130   1.65349   1.65410
  Beta virt. eigenvalues --    1.65510   1.65722   1.66132   1.66238   1.66547
  Beta virt. eigenvalues --    1.66612   1.66809   1.67105   1.67308   1.67621
  Beta virt. eigenvalues --    1.68048   1.68099   1.68261   1.68383   1.68671
  Beta virt. eigenvalues --    1.69019   1.69249   1.69394   1.69646   1.70208
  Beta virt. eigenvalues --    1.70448   1.70516   1.70764   1.71224   1.71443
  Beta virt. eigenvalues --    1.71582   1.71931   1.71963   1.72146   1.72640
  Beta virt. eigenvalues --    1.72731   1.73170   1.73350   1.73796   1.74108
  Beta virt. eigenvalues --    1.74449   1.74801   1.74961   1.75052   1.75114
  Beta virt. eigenvalues --    1.75411   1.75690   1.75800   1.76110   1.76154
  Beta virt. eigenvalues --    1.76601   1.76763   1.77085   1.77144   1.77247
  Beta virt. eigenvalues --    1.77386   1.77705   1.77777   1.77913   1.78100
  Beta virt. eigenvalues --    1.78422   1.78576   1.78836   1.78954   1.79122
  Beta virt. eigenvalues --    1.79439   1.79595   1.79891   1.80009   1.80326
  Beta virt. eigenvalues --    1.80501   1.80612   1.80827   1.81396   1.81554
  Beta virt. eigenvalues --    1.81733   1.81948   1.82130   1.82485   1.82782
  Beta virt. eigenvalues --    1.82931   1.83241   1.83387   1.83592   1.83719
  Beta virt. eigenvalues --    1.83903   1.84260   1.84332   1.84399   1.84763
  Beta virt. eigenvalues --    1.84947   1.85377   1.85724   1.85848   1.86044
  Beta virt. eigenvalues --    1.86157   1.86406   1.86500   1.86689   1.86924
  Beta virt. eigenvalues --    1.87521   1.87725   1.88084   1.88482   1.88762
  Beta virt. eigenvalues --    1.88857   1.89044   1.89232   1.89291   1.89313
  Beta virt. eigenvalues --    1.89647   1.89731   1.89897   1.89914   1.90144
  Beta virt. eigenvalues --    1.90357   1.90545   1.90688   1.90807   1.90924
  Beta virt. eigenvalues --    1.91079   1.91289   1.91434   1.91467   1.91658
  Beta virt. eigenvalues --    1.91687   1.91879   1.92023   1.92158   1.92200
  Beta virt. eigenvalues --    1.92447   1.92548   1.92785   1.92998   1.93233
  Beta virt. eigenvalues --    1.93331   1.93467   1.93565   1.93920   1.94003
  Beta virt. eigenvalues --    1.94185   1.94505   1.94711   1.94773   1.95078
  Beta virt. eigenvalues --    1.95217   1.95359   1.95411   1.95688   1.95760
  Beta virt. eigenvalues --    1.95927   1.96275   1.96581   1.96666   1.96741
  Beta virt. eigenvalues --    1.96826   1.97102   1.97207   1.97558   1.97674
  Beta virt. eigenvalues --    1.97753   1.98170   1.98257   1.98315   1.98507
  Beta virt. eigenvalues --    1.98812   1.98906   1.98956   1.99291   1.99327
  Beta virt. eigenvalues --    1.99520   1.99719   2.00065   2.00295   2.00395
  Beta virt. eigenvalues --    2.00623   2.00931   2.01202   2.01426   2.01630
  Beta virt. eigenvalues --    2.01778   2.01966   2.02225   2.02399   2.02674
  Beta virt. eigenvalues --    2.02700   2.03121   2.03383   2.03447   2.03499
  Beta virt. eigenvalues --    2.03697   2.03913   2.03947   2.04135   2.04307
  Beta virt. eigenvalues --    2.04543   2.04772   2.04798   2.05149   2.05201
  Beta virt. eigenvalues --    2.05461   2.05564   2.05770   2.05941   2.05984
  Beta virt. eigenvalues --    2.06080   2.06410   2.06651   2.06888   2.07333
  Beta virt. eigenvalues --    2.07553   2.07897   2.08040   2.08462   2.08563
  Beta virt. eigenvalues --    2.08825   2.08926   2.09040   2.09258   2.09542
  Beta virt. eigenvalues --    2.09658   2.10010   2.10073   2.10149   2.10381
  Beta virt. eigenvalues --    2.10499   2.10708   2.10873   2.11119   2.11237
  Beta virt. eigenvalues --    2.11298   2.11458   2.11802   2.11902   2.11981
  Beta virt. eigenvalues --    2.12084   2.12099   2.12347   2.12704   2.12757
  Beta virt. eigenvalues --    2.12990   2.13201   2.13286   2.13416   2.13491
  Beta virt. eigenvalues --    2.13693   2.14031   2.14178   2.14324   2.14405
  Beta virt. eigenvalues --    2.14731   2.14779   2.14885   2.15000   2.15037
  Beta virt. eigenvalues --    2.15300   2.15469   2.15520   2.15902   2.16011
  Beta virt. eigenvalues --    2.16148   2.16351   2.16453   2.16676   2.16833
  Beta virt. eigenvalues --    2.17056   2.17155   2.17402   2.17537   2.17684
  Beta virt. eigenvalues --    2.17770   2.17892   2.18093   2.18132   2.18266
  Beta virt. eigenvalues --    2.18576   2.18877   2.18992   2.19218   2.19275
  Beta virt. eigenvalues --    2.19461   2.20031   2.20160   2.20249   2.20430
  Beta virt. eigenvalues --    2.20585   2.20724   2.20799   2.20950   2.20982
  Beta virt. eigenvalues --    2.21049   2.21120   2.21447   2.21749   2.21855
  Beta virt. eigenvalues --    2.22077   2.22124   2.22315   2.22672   2.23021
  Beta virt. eigenvalues --    2.23115   2.23142   2.23318   2.23329   2.23651
  Beta virt. eigenvalues --    2.23720   2.24161   2.24314   2.24713   2.24819
  Beta virt. eigenvalues --    2.24869   2.25194   2.25418   2.25511   2.25711
  Beta virt. eigenvalues --    2.25801   2.26084   2.26147   2.26370   2.26469
  Beta virt. eigenvalues --    2.26495   2.26831   2.27089   2.27160   2.27399
  Beta virt. eigenvalues --    2.27501   2.27647   2.27816   2.27908   2.28114
  Beta virt. eigenvalues --    2.28161   2.28484   2.28577   2.28737   2.28988
  Beta virt. eigenvalues --    2.29206   2.29429   2.29593   2.29645   2.29671
  Beta virt. eigenvalues --    2.29723   2.30073   2.30217   2.30344   2.30742
  Beta virt. eigenvalues --    2.30910   2.31260   2.31418   2.31607   2.31671
  Beta virt. eigenvalues --    2.32057   2.32349   2.32512   2.32615   2.32819
  Beta virt. eigenvalues --    2.33069   2.33097   2.33232   2.33315   2.33515
  Beta virt. eigenvalues --    2.33682   2.34103   2.34300   2.34760   2.34912
  Beta virt. eigenvalues --    2.35142   2.35270   2.35652   2.35804   2.35919
  Beta virt. eigenvalues --    2.36174   2.36203   2.36367   2.36406   2.36758
  Beta virt. eigenvalues --    2.37034   2.37057   2.37289   2.37312   2.37485
  Beta virt. eigenvalues --    2.37565   2.38216   2.38336   2.38411   2.38799
  Beta virt. eigenvalues --    2.38990   2.39046   2.39290   2.39440   2.39889
  Beta virt. eigenvalues --    2.40132   2.40191   2.40309   2.40406   2.40973
  Beta virt. eigenvalues --    2.41173   2.41361   2.41480   2.41740   2.42032
  Beta virt. eigenvalues --    2.42279   2.42494   2.42779   2.42856   2.43094
  Beta virt. eigenvalues --    2.43250   2.43339   2.44033   2.44205   2.44465
  Beta virt. eigenvalues --    2.44715   2.44881   2.45179   2.45360   2.45605
  Beta virt. eigenvalues --    2.45862   2.46206   2.46298   2.46517   2.46674
  Beta virt. eigenvalues --    2.46773   2.46867   2.47173   2.47191   2.47473
  Beta virt. eigenvalues --    2.47610   2.47718   2.47921   2.47989   2.48234
  Beta virt. eigenvalues --    2.48379   2.48660   2.48925   2.49177   2.49353
  Beta virt. eigenvalues --    2.49603   2.49775   2.49809   2.49978   2.50070
  Beta virt. eigenvalues --    2.50283   2.50388   2.50501   2.50565   2.50688
  Beta virt. eigenvalues --    2.51103   2.51176   2.51514   2.51531   2.51880
  Beta virt. eigenvalues --    2.52158   2.52363   2.52793   2.52868   2.53092
  Beta virt. eigenvalues --    2.53239   2.53444   2.53566   2.53947   2.54121
  Beta virt. eigenvalues --    2.54291   2.54358   2.54533   2.54761   2.54897
  Beta virt. eigenvalues --    2.55321   2.55378   2.55528   2.55658   2.55796
  Beta virt. eigenvalues --    2.55949   2.56153   2.56454   2.56602   2.57058
  Beta virt. eigenvalues --    2.57253   2.57402   2.57522   2.57716   2.57922
  Beta virt. eigenvalues --    2.58185   2.58224   2.58393   2.58575   2.58715
  Beta virt. eigenvalues --    2.59070   2.59112   2.59198   2.59411   2.59612
  Beta virt. eigenvalues --    2.59751   2.59861   2.60008   2.60336   2.60371
  Beta virt. eigenvalues --    2.60604   2.60704   2.60758   2.61008   2.61335
  Beta virt. eigenvalues --    2.61495   2.61982   2.62071   2.62327   2.62879
  Beta virt. eigenvalues --    2.62965   2.63223   2.63358   2.63422   2.63803
  Beta virt. eigenvalues --    2.63931   2.64253   2.64485   2.64863   2.65056
  Beta virt. eigenvalues --    2.65236   2.65505   2.65792   2.65889   2.66060
  Beta virt. eigenvalues --    2.66170   2.66428   2.66613   2.66832   2.66958
  Beta virt. eigenvalues --    2.66984   2.67160   2.67257   2.67529   2.67616
  Beta virt. eigenvalues --    2.67717   2.68031   2.68084   2.68356   2.68467
  Beta virt. eigenvalues --    2.68799   2.69133   2.69161   2.69541   2.69722
  Beta virt. eigenvalues --    2.70132   2.70263   2.70544   2.70721   2.70944
  Beta virt. eigenvalues --    2.71177   2.71295   2.71474   2.71813   2.71860
  Beta virt. eigenvalues --    2.71964   2.71981   2.72354   2.72643   2.72925
  Beta virt. eigenvalues --    2.73135   2.73319   2.73615   2.74054   2.74466
  Beta virt. eigenvalues --    2.74533   2.74652   2.74831   2.74926   2.75162
  Beta virt. eigenvalues --    2.75233   2.75422   2.75643   2.75746   2.75947
  Beta virt. eigenvalues --    2.76105   2.76314   2.76424   2.76467   2.76778
  Beta virt. eigenvalues --    2.76829   2.77114   2.77141   2.77334   2.77434
  Beta virt. eigenvalues --    2.77491   2.77689   2.77988   2.78164   2.78373
  Beta virt. eigenvalues --    2.78554   2.78737   2.79160   2.79218   2.79400
  Beta virt. eigenvalues --    2.79559   2.79648   2.79900   2.80181   2.80213
  Beta virt. eigenvalues --    2.80436   2.80547   2.80659   2.80730   2.80889
  Beta virt. eigenvalues --    2.81091   2.81138   2.81202   2.81251   2.81349
  Beta virt. eigenvalues --    2.81679   2.81776   2.82009   2.82183   2.82393
  Beta virt. eigenvalues --    2.82511   2.82653   2.83227   2.83375   2.83803
  Beta virt. eigenvalues --    2.84072   2.84164   2.84208   2.84360   2.84570
  Beta virt. eigenvalues --    2.84696   2.84827   2.85010   2.85110   2.85255
  Beta virt. eigenvalues --    2.85473   2.85539   2.85834   2.85952   2.86373
  Beta virt. eigenvalues --    2.86453   2.86651   2.86874   2.86998   2.87119
  Beta virt. eigenvalues --    2.87458   2.87779   2.87982   2.88133   2.88305
  Beta virt. eigenvalues --    2.88349   2.88768   2.88827   2.89299   2.89400
  Beta virt. eigenvalues --    2.89477   2.89565   2.89856   2.90001   2.90258
  Beta virt. eigenvalues --    2.90703   2.90941   2.90993   2.91128   2.91338
  Beta virt. eigenvalues --    2.91532   2.91738   2.92002   2.92527   2.92765
  Beta virt. eigenvalues --    2.93292   2.93488   2.93627   2.93923   2.94063
  Beta virt. eigenvalues --    2.94207   2.94355   2.94519   2.94652   2.95187
  Beta virt. eigenvalues --    2.95221   2.95387   2.95540   2.95879   2.96076
  Beta virt. eigenvalues --    2.96181   2.96592   2.96839   2.97033   2.97380
  Beta virt. eigenvalues --    2.97545   2.97589   2.97977   2.98045   2.98295
  Beta virt. eigenvalues --    2.98468   2.98537   2.98882   2.99257   2.99459
  Beta virt. eigenvalues --    2.99637   2.99973   3.00283   3.00351   3.00747
  Beta virt. eigenvalues --    3.00975   3.01641   3.01656   3.02277   3.02453
  Beta virt. eigenvalues --    3.02701   3.03153   3.03408   3.03673   3.03918
  Beta virt. eigenvalues --    3.04075   3.04220   3.04327   3.04944   3.05343
  Beta virt. eigenvalues --    3.05581   3.05765   3.06106   3.06326   3.06501
  Beta virt. eigenvalues --    3.06760   3.06915   3.06997   3.07060   3.07715
  Beta virt. eigenvalues --    3.08031   3.08231   3.08381   3.08812   3.09054
  Beta virt. eigenvalues --    3.09071   3.09430   3.09605   3.09815   3.09872
  Beta virt. eigenvalues --    3.10067   3.10203   3.10773   3.10988   3.11071
  Beta virt. eigenvalues --    3.11198   3.11236   3.11684   3.11740   3.12111
  Beta virt. eigenvalues --    3.12637   3.13143   3.13580   3.13933   3.15196
  Beta virt. eigenvalues --    3.16309   3.16878   3.17253   3.17345   3.17547
  Beta virt. eigenvalues --    3.17840   3.18761   3.18866   3.19315   3.19536
  Beta virt. eigenvalues --    3.20769   3.21273   3.21430   3.22138   3.22938
  Beta virt. eigenvalues --    3.24020   3.24893   3.25077   3.25444   3.25859
  Beta virt. eigenvalues --    3.26229   3.26560   3.27096   3.27782   3.28478
  Beta virt. eigenvalues --    3.28514   3.29165   3.29285   3.30110   3.30947
  Beta virt. eigenvalues --    3.31327   3.32011   3.32087   3.32347   3.32409
  Beta virt. eigenvalues --    3.32856   3.33134   3.33291   3.33777   3.34073
  Beta virt. eigenvalues --    3.34379   3.34764   3.34855   3.35500   3.35753
  Beta virt. eigenvalues --    3.35845   3.35965   3.36223   3.36789   3.37118
  Beta virt. eigenvalues --    3.38249   3.38324   3.38548   3.38786   3.39024
  Beta virt. eigenvalues --    3.39329   3.39857   3.40126   3.40265   3.40344
  Beta virt. eigenvalues --    3.40615   3.41468   3.41593   3.41873   3.42751
  Beta virt. eigenvalues --    3.43253   3.43488   3.43903   3.44115   3.45345
  Beta virt. eigenvalues --    3.45492   3.46002   3.46557   3.46951   3.47212
  Beta virt. eigenvalues --    3.47412   3.47567   3.47916   3.47932   3.48572
  Beta virt. eigenvalues --    3.48688   3.49288   3.49707   3.49952   3.49961
  Beta virt. eigenvalues --    3.50154   3.50205   3.50945   3.51354   3.52631
  Beta virt. eigenvalues --    3.52749   3.53118   3.53691   3.54134   3.54329
  Beta virt. eigenvalues --    3.54541   3.54806   3.55321   3.55384   3.55421
  Beta virt. eigenvalues --    3.55697   3.56008   3.56458   3.56908   3.57117
  Beta virt. eigenvalues --    3.57270   3.58522   3.58857   3.59966   3.60421
  Beta virt. eigenvalues --    3.60928   3.61436   3.61593   3.62114   3.63486
  Beta virt. eigenvalues --    3.63709   3.64823   3.64846   3.65638   3.66579
  Beta virt. eigenvalues --    3.66985   3.67038   3.67309   3.67732   3.67913
  Beta virt. eigenvalues --    3.67991   3.68178   3.68501   3.68799   3.68921
  Beta virt. eigenvalues --    3.69053   3.69290   3.69527   3.70683   3.71363
  Beta virt. eigenvalues --    3.71710   3.71759   3.71793   3.72738   3.73546
  Beta virt. eigenvalues --    3.73658   3.75148   3.75264   3.75723   3.76070
  Beta virt. eigenvalues --    3.76323   3.76501   3.77191   3.77969   3.78430
  Beta virt. eigenvalues --    3.79523   3.81104   3.84792   3.85108   3.88058
  Beta virt. eigenvalues --    3.88717   3.88831   3.91076   3.92874   3.96681
  Beta virt. eigenvalues --    3.97104   3.98295  14.50960
          Condensed to atoms (all electrons):
          Atomic-Atomic Spin Densities.
 Mulliken charges and spin densities:
               1          2
     1  H    0.096924  -0.000012
     2  C   -0.318917   0.000011
     3  H    0.099781  -0.000008
     4  C   -0.208083  -0.000095
     5  C   -0.205801  -0.000045
     6  C   -0.011521  -0.000128
     7  N   -0.508565   0.002296
     8  C    0.462995  -0.007161
     9  N   -0.688655   0.036638
    10  N   -0.535147   0.004799
    11  H    0.118467   0.000035
    12  H    0.111747   0.000085
    13  H    0.083026  -0.000008
    14  H    0.070523  -0.000012
    15  H    0.139078   0.000006
    16  H    0.079142   0.000014
    17  H    0.111575   0.000060
    18  H    0.277038  -0.000083
    19  H    0.243958  -0.001135
    20  H    0.303407  -0.000313
    21  H    0.242088  -0.000308
    22  H    0.096527   0.000001
    23  C   -0.312088   0.000000
    24  H    0.118839  -0.000009
    25  C   -0.252173  -0.000202
    26  C    0.045599   0.000303
    27  C    0.022929  -0.000126
    28  C    0.054581   0.000285
    29  C    0.239448  -0.000022
    30  C   -0.156556   0.000085
    31  N   -0.539863   0.000770
    32  C   -0.115424   0.000242
    33  C   -0.103665   0.000509
    34  C   -0.122448  -0.000091
    35  H    0.084586  -0.000004
    36  H    0.099814  -0.000030
    37  H    0.089107  -0.000009
    38  H    0.116026  -0.000054
    39  H    0.316980   0.000522
    40  H    0.059238   0.000001
    41  H    0.103716  -0.000016
    42  H    0.050348  -0.000025
    43  H    0.059247   0.000003
    44  H    0.137910   0.000000
    45  C   -0.319495  -0.000000
    46  H    0.098394  -0.000000
    47  C   -0.240851   0.000003
    48  C    0.237441  -0.000027
    49  C   -0.010329   0.000037
    50  N   -0.489099   0.000033
    51  C    0.221474   0.000063
    52  N   -0.455544   0.000095
    53  H    0.114076  -0.000000
    54  H    0.103234  -0.000001
    55  H    0.100731  -0.000001
    56  H    0.270088  -0.000024
    57  H    0.114613  -0.000005
    58  H    0.158442  -0.000056
    59  H    0.129657   0.000007
    60  C   -0.319751  -0.000023
    61  H    0.104896   0.000009
    62  C   -0.238752   0.000894
    63  C    0.244796   0.003097
    64  C    0.040476  -0.001800
    65  N   -0.515552   0.002973
    66  C    0.297550   0.004152
    67  N   -0.428137   0.062315
    68  H    0.124567   0.000004
    69  H    0.103227   0.000172
    70  H    0.104157   0.000066
    71  H    0.261563   0.002883
    72  H    0.121644   0.001793
    73  H    0.151809   0.001318
    74  H    0.099876  -0.000000
    75  C   -0.313282   0.000002
    76  H    0.110141  -0.000000
    77  C   -0.183946   0.000017
    78  C   -0.216714  -0.000000
    79  C   -0.052279   0.000025
    80  N   -0.498137  -0.000009
    81  C    0.649446   0.000166
    82  N   -0.623720   0.000021
    83  N   -0.606526   0.000469
    84  H    0.087019   0.000000
    85  H    0.127269  -0.000002
    86  H    0.113304  -0.000019
    87  H    0.094475   0.000002
    88  H    0.077264  -0.000000
    89  H    0.162921  -0.000001
    90  H    0.139265  -0.000008
    91  H    0.262959  -0.000003
    92  H    0.324998  -0.000566
    93  H    0.331647  -0.000039
    94  H    0.274422  -0.000044
    95  H    0.329792  -0.001404
    96  C   -0.230401  -0.001102
    97  C   -0.083103  -0.010030
    98  C   -0.081266   0.011918
    99  C   -0.239421  -0.001739
   100  N   -0.582463   0.094737
   101  C   -0.256484   0.000784
   102  C   -0.260184   0.017294
   103  C   -0.253517  -0.019466
   104  C   -0.277301   0.001258
   105  N   -0.614565   0.085832
   106  C    0.518447   0.000028
   107  C    0.550394   0.000268
   108  N   -0.607073   0.081963
   109  C   -0.246050   0.049344
   110  C   -0.205498  -0.024838
   111  C   -0.209775   0.043423
   112  C   -0.227899  -0.029694
   113  C   -0.377960   0.003405
   114  C   -0.376024   0.005508
   115  C   -0.387143  -0.001523
   116  C   -0.382582   0.005334
   117  C    0.275470  -0.053958
   118  C    0.271523   0.020190
   119  C    0.278496  -0.047771
   120  C    0.259791   0.020861
   121  O   -0.585462   0.000377
   122  O   -0.522506   0.000074
   123  C    0.022907   0.028132
   124  C    0.027098  -0.053899
   125  C    0.045211   0.033118
   126  C    0.021277  -0.052893
   127  O   -0.549547   0.000007
   128  O   -0.393092   0.000032
   129  C   -0.001483  -0.031400
   130  C    0.021247   0.039393
   131  C    0.036245  -0.033082
   132  C    0.022785   0.040123
   133  C    0.296482   0.012727
   134  C    0.264177  -0.062998
   135  C    0.287079   0.014529
   136  C    0.228216  -0.066317
   137  N   -0.602919   0.088202
   138  Fe   0.701220   3.785264
   139  H    0.120777   0.000424
   140  H    0.083677   0.000488
   141  H    0.074408   0.000972
   142  H    0.070337  -0.001114
   143  H    0.104798   0.000567
   144  H    0.127385   0.000638
   145  H    0.104640  -0.000087
   146  H    0.077419  -0.000852
   147  H    0.097462  -0.000756
   148  H    0.071463   0.001054
   149  H    0.112453   0.000881
   150  H    0.153337  -0.000053
   151  H    0.141388  -0.000046
   152  H    0.089881  -0.001844
   153  H    0.070297   0.001289
   154  H    0.072090   0.001561
   155  H    0.098613  -0.001922
   156  H    0.127829  -0.001824
   157  H    0.100295   0.000298
   158  H    0.102264  -0.002573
   159  H    0.094411   0.000171
   160  H    0.126468  -0.002717
   161  H    0.150113   0.001380
   162  H    0.090260   0.000318
   163  H    0.099809   0.000707
   164  H    0.102367   0.000233
   165  H    0.106299  -0.002776
   166  C    0.541302  -0.036322
   167  O   -0.423814   0.082587
   168  C    0.199596   0.403181
   169  O   -0.475689   0.122117
   170  C    0.343149  -0.016572
   171  O   -0.494973   0.203422
   172  C    0.065994  -0.001104
   173  O   -0.495167   0.017688
   174  C    0.170848  -0.000178
   175  O   -0.593998   0.001165
   176  C    0.048951  -0.000208
   177  O   -0.554045   0.000087
   178  H    0.346255  -0.002835
   179  H    0.337554  -0.000288
   180  H    0.320470  -0.000084
   181  H    0.130716  -0.000529
   182  H    0.084694  -0.000239
   183  H    0.096896   0.000497
   184  H    0.111753   0.000025
   185  O   -0.669839   0.062879
   186  H    0.379514   0.002172
   187  H    0.387675  -0.000701
   188  O   -0.655536   0.000692
   189  H    0.329129  -0.000015
   190  H    0.338765  -0.000068
   191  O   -0.679309   0.000842
   192  H    0.333210  -0.001143
   193  H    0.326982   0.000096
   194  O   -0.680873   0.002849
   195  H    0.342037   0.000080
   196  H    0.320926  -0.001405
   197  O   -0.798353   0.069308
   198  H    0.270026  -0.002237
   199  H    0.279914  -0.002034
   200  H    0.120626  -0.002469
   201  H    0.119918  -0.000278
   202  H    0.084124  -0.001459
   203  H    0.115240  -0.000013
   204  C   -0.322701   0.000201
   205  H    0.097859   0.000086
   206  C   -0.161353   0.000147
   207  C   -0.046057   0.000036
   208  C   -0.305596   0.000213
   209  C   -0.307192   0.000083
   210  H    0.109096  -0.000015
   211  H    0.074262  -0.001995
   212  H    0.075376   0.000031
   213  H    0.069762   0.000004
   214  H    0.092257   0.000001
   215  H    0.104812   0.000002
   216  H    0.093379   0.000082
   217  H    0.084768   0.000023
   218  H    0.088869   0.000105
   219  H    0.099867  -0.000725
   220  H    0.146112  -0.000000
   221  C   -0.305226   0.000023
   222  H    0.100788   0.000002
   223  C   -0.254218  -0.000028
   224  C    0.268005   0.000401
   225  N   -0.499681   0.000048
   226  C   -0.060855   0.000044
   227  C    0.211362   0.000103
   228  N   -0.485217   0.000394
   229  H    0.093318   0.000000
   230  H    0.125894   0.000014
   231  H    0.082129   0.000004
   232  H    0.325542   0.000000
   233  H    0.064609  -0.000006
   234  H    0.138595   0.000103
   235  O   -0.660908   0.000239
   236  H    0.301276  -0.000004
   237  H    0.360254  -0.000306
 Sum of Mulliken charges =  -1.00000   5.00000
 Mulliken charges and spin densities with hydrogens summed into heavy atoms:
               1          2
     2  C   -0.003745   0.000026
     4  C   -0.013310  -0.000019
     5  C    0.003800  -0.000051
     6  C    0.179196  -0.000055
     7  N   -0.231527   0.002213
     8  C    0.462995  -0.007161
     9  N   -0.444698   0.035503
    10  N   -0.023033   0.002255
    23  C   -0.012136  -0.000012
    25  C   -0.063252  -0.000240
    26  C    0.045599   0.000303
    27  C    0.138955  -0.000180
    28  C    0.054581   0.000285
    29  C    0.239448  -0.000022
    30  C   -0.097319   0.000086
    31  N   -0.222883   0.001292
    32  C   -0.011707   0.000226
    33  C   -0.053317   0.000484
    34  C   -0.063201  -0.000088
    45  C    0.030884  -0.000000
    47  C   -0.036886   0.000001
    48  C    0.237441  -0.000027
    49  C    0.104284   0.000032
    50  N   -0.219011   0.000009
    51  C    0.379916   0.000007
    52  N   -0.455544   0.000095
    60  C    0.039369  -0.000003
    62  C   -0.031367   0.001132
    63  C    0.244796   0.003097
    64  C    0.162119  -0.000008
    65  N   -0.253989   0.005856
    66  C    0.449359   0.005470
    67  N   -0.428137   0.062315
    75  C   -0.016246   0.000002
    77  C    0.056628  -0.000004
    78  C   -0.044975   0.000001
    79  C    0.249907   0.000016
    80  N   -0.235177  -0.000012
    81  C    0.649446   0.000166
    82  N    0.032925  -0.000584
    83  N   -0.002312  -0.000979
    96  C   -0.025947  -0.000190
    97  C   -0.008695  -0.009058
    98  C   -0.010930   0.010804
    99  C   -0.007238  -0.000534
   100  N   -0.582463   0.094737
   101  C   -0.031925   0.000419
   102  C   -0.085304   0.015686
   103  C   -0.069600  -0.017531
   104  C    0.017424   0.001159
   105  N   -0.614565   0.085832
   106  C    0.518447   0.000028
   107  C    0.550394   0.000268
   108  N   -0.607073   0.081963
   109  C   -0.156170   0.047500
   110  C   -0.135201  -0.023550
   111  C   -0.125651   0.041963
   112  C   -0.155810  -0.028133
   113  C   -0.051223  -0.000044
   114  C   -0.052880   0.000389
   115  C   -0.046961   0.000881
   116  C   -0.053290   0.000321
   117  C    0.275470  -0.053958
   118  C    0.271523   0.020190
   119  C    0.278496  -0.047771
   120  C    0.259791   0.020861
   121  O   -0.585462   0.000377
   122  O   -0.183740   0.000006
   123  C    0.022907   0.028132
   124  C    0.027098  -0.053899
   125  C    0.045211   0.033118
   126  C    0.021277  -0.052893
   127  O   -0.549547   0.000007
   128  O   -0.393092   0.000032
   129  C   -0.001483  -0.031400
   130  C    0.021247   0.039393
   131  C    0.036245  -0.033082
   132  C    0.022785   0.040123
   133  C    0.296482   0.012727
   134  C    0.264177  -0.062998
   135  C    0.287079   0.014529
   136  C    0.228216  -0.066317
   137  N   -0.602919   0.088202
   138  Fe   0.701220   3.785264
   166  C    0.541302  -0.036322
   167  O   -0.423814   0.082587
   168  C    0.199596   0.403181
   169  O   -0.129434   0.119282
   170  C    0.343149  -0.016572
   171  O   -0.494973   0.203422
   172  C    0.196710  -0.001633
   173  O   -0.495167   0.017688
   174  C    0.255542  -0.000417
   175  O   -0.256443   0.000877
   176  C    0.257599   0.000314
   177  O   -0.233575   0.000003
   185  O    0.097350   0.064350
   188  O   -0.022999   0.000365
   191  O   -0.019116  -0.000205
   194  O   -0.017911   0.001523
   197  O   -0.518439   0.067274
   204  C   -0.000505   0.000259
   206  C   -0.011715  -0.001817
   207  C    0.023704   0.000041
   208  C   -0.015148   0.000298
   209  C   -0.033688  -0.000513
   221  C    0.034993   0.000025
   223  C   -0.046194  -0.000010
   224  C    0.268005   0.000401
   225  N   -0.174139   0.000048
   226  C    0.003753   0.000038
   227  C    0.349957   0.000205
   228  N   -0.485217   0.000394
   235  O    0.000622  -0.000071
 Electronic spatial extent (au):  <R**2>=         155446.3786
 Charge=             -1.0000 electrons
 Dipole moment (field-independent basis, Debye):
    X=             -1.9819    Y=              4.5576    Z=             -1.7820  Tot=              5.2797
 Quadrupole moment (field-independent basis, Debye-Ang):
   XX=           -900.5734   YY=           -707.8538   ZZ=           -699.2898
   XY=            -41.1759   XZ=            -70.3893   YZ=            -26.7795
 Traceless Quadrupole moment (field-independent basis, Debye-Ang):
   XX=           -131.3344   YY=             61.3852   ZZ=             69.9492
   XY=            -41.1759   XZ=            -70.3893   YZ=            -26.7795
 Octapole moment (field-independent basis, Debye-Ang**2):
  XXX=             -7.6752  YYY=            231.9441  ZZZ=           -155.7883  XYY=             -5.0565
  XXY=            810.4094  XXZ=            216.6518  XZZ=            147.6257  YZZ=            118.5484
  YYZ=             36.1847  XYZ=              0.8093
 Hexadecapole moment (field-independent basis, Debye-Ang**3):
 XXXX=        -155203.7070 YYYY=         -39435.3133 ZZZZ=         -27199.5379 XXXY=          -5274.9921
 XXXZ=          -3566.6999 YYYX=            -69.9073 YYYZ=           -104.4041 ZZZX=           -995.7216
 ZZZY=           -876.4473 XXYY=         -31658.1339 XXZZ=         -29934.7107 YYZZ=         -11242.7774
 XXYZ=          -1113.1276 YYXZ=          -1021.7909 ZZXY=           -130.7198
 N-N= 2.866319718304D+04 E-N=-6.993499839867D+04  KE= 5.295919444031D+03
   1 Symmetry operations used in ECPInt.
 ECPInt:  NShTT=  344035 NPrTT= 1761168 LenC2=  158656 LenP2D=  394214.
 LDataN:  DoStor=T MaxTD1= 5 Len=  102
 Number of processors reduced to  19 by ecpmxn.
 Calling FoFJK, ICntrl=      2127 FMM=T ISym2X=0 I1Cent= 0 IOpClX= 1 NMat=1 NMatS=1 NMatT=0.
 ***** Axes restored to original set *****
 -------------------------------------------------------------------
 Center     Atomic                   Forces (Hartrees/Bohr)
 Number     Number              X              Y              Z
 -------------------------------------------------------------------
      1        1          -0.017389549   -0.050157086   -0.043983503
      2        6           0.010814546    0.082207316   -0.016728642
      3        1           0.005411436   -0.032659138    0.062119649
      4        6           0.000807674    0.000422874    0.001088382
      5        6           0.001027019    0.001083238   -0.000059456
      6        6          -0.000917330    0.001154899    0.003909165
      7        7           0.009739645    0.002612099    0.002904249
      8        6          -0.102111942   -0.037674593   -0.024790451
      9        7           0.037477463   -0.022685071   -0.009083525
     10        7          -0.105885640    0.003701513    0.114303394
     11        1          -0.000092059    0.000072001    0.000181539
     12        1           0.000151296    0.000233607   -0.000014403
     13        1          -0.000532409   -0.000395559   -0.000006054
     14        1          -0.000048149   -0.000433742   -0.000068191
     15        1          -0.000028119   -0.000080146   -0.000450166
     16        1           0.000171031    0.001253107    0.000239585
     17        1           0.000794411    0.002468929    0.001138538
     18        1           0.002141537   -0.002602772   -0.001511420
     19        1           0.010341376    0.008894577    0.012278638
     20        1           0.078131025   -0.016334855    0.093553326
     21        1           0.005542944   -0.002856183   -0.001150698
     22        1          -0.051031736   -0.046333251    0.010240171
     23        6           0.045557221    0.009408226   -0.068758817
     24        1           0.004707221    0.035468393    0.057052080
     25        6           0.000276839    0.000205482   -0.000099102
     26        6           0.000550733   -0.000386084    0.000028090
     27        6           0.001109580    0.001559727   -0.000047004
     28        6           0.000075879   -0.001024326    0.000012378
     29        6          -0.002143145    0.000235920   -0.000224885
     30        6          -0.000255465    0.000121731   -0.000036817
     31        7           0.002104257   -0.003455229   -0.000073339
     32        6           0.000139444   -0.000110069   -0.000104354
     33        6           0.000270395   -0.000000716    0.000009875
     34        6           0.000045123    0.000051817   -0.000121374
     35        1           0.000063617   -0.000063920   -0.000020167
     36        1           0.000036888   -0.000119935   -0.000007534
     37        1          -0.000100716   -0.000014378    0.000094226
     38        1           0.000010695    0.000412331    0.000264315
     39        1          -0.004526650    0.004645880   -0.000217671
     40        1           0.000073710   -0.000105323    0.000043319
     41        1          -0.000092723    0.000036156    0.000290802
     42        1           0.000085241   -0.000029763    0.000022053
     43        1           0.000129798    0.000006064    0.000046847
     44        1          -0.005298212   -0.035456335   -0.056675202
     45        6          -0.003381384    0.083102650    0.003621689
     46        1           0.007747178   -0.044649405    0.052262079
     47        6          -0.000004948    0.000414391   -0.000182458
     48        6           0.000084090   -0.000451844   -0.000224519
     49        6          -0.000991230    0.000719854    0.000372417
     50        7          -0.000133200   -0.000655127    0.001004389
     51        6           0.000802252    0.000465354   -0.000882964
     52        7          -0.000275749   -0.001167199    0.001687265
     53        1          -0.000105837    0.000111321   -0.000085388
     54        1          -0.000078225   -0.000210620    0.000055219
     55        1          -0.000007907   -0.000190812    0.000237922
     56        1          -0.000184970   -0.000001145   -0.000501343
     57        1           0.000080866    0.000029913   -0.000040468
     58        1           0.002159294    0.000444898   -0.001527203
     59        1           0.047331432   -0.048690052    0.007401664
     60        6          -0.023710971    0.059266007    0.056410479
     61        1          -0.024535391   -0.010169106   -0.063738538
     62        6           0.000112381    0.000851088    0.000359930
     63        6          -0.000381012    0.000081536   -0.002584002
     64        6           0.002548486    0.007904736   -0.001011986
     65        7           0.000950794    0.002774343   -0.006895171
     66        6          -0.003683018   -0.009704173   -0.001449633
     67        7           0.002072016    0.013227380   -0.042501119
     68        1           0.000114657    0.000127500    0.000228590
     69        1          -0.000011586   -0.000163399   -0.000622561
     70        1          -0.000158648   -0.000050022   -0.000654136
     71        1          -0.000060230   -0.000243047   -0.001235331
     72        1           0.000113067   -0.000195308   -0.000138636
     73        1          -0.000105682    0.000360521   -0.000503254
     74        1          -0.048929747    0.041247714   -0.030711027
     75        6          -0.012804463   -0.078398877    0.032032220
     76        1           0.059767126    0.034224524   -0.001432584
     77        6           0.000708774   -0.000395239    0.000458943
     78        6          -0.000170220    0.000106114    0.000082200
     79        6           0.002366683    0.000280702    0.001693118
     80        7          -0.001058714   -0.004633128   -0.003077921
     81        6          -0.002797072    0.008186605    0.003129529
     82        7           0.002933558   -0.006644326   -0.006814765
     83        7           0.000331688   -0.002335475   -0.001885982
     84        1           0.000066511    0.000026587    0.000021296
     85        1           0.000224274   -0.000158428   -0.000007758
     86        1          -0.000054943   -0.000110240   -0.000644572
     87        1           0.000015083   -0.000055263   -0.000021932
     88        1          -0.000351783    0.000087182   -0.000052713
     89        1           0.000376592    0.000009879   -0.000029499
     90        1           0.000330858    0.000459498   -0.000395954
     91        1          -0.000335076   -0.000019082    0.000154479
     92        1          -0.000823543    0.006809434    0.012355171
     93        1           0.001636036    0.000220217    0.002227934
     94        1          -0.000245159    0.000126367    0.000217381
     95        1          -0.000817327    0.002584432    0.001785691
     96        6           0.000761007    0.000242484    0.000864683
     97        6           0.003967159    0.001125347   -0.000279432
     98        6           0.000988394    0.001067407    0.000367126
     99        6           0.000514060   -0.000359771   -0.001751248
    100        7          -0.025640419    0.024381472    0.003326076
    101        6          -0.001408133   -0.000066980    0.000410507
    102        6          -0.002160340    0.001041583    0.000877434
    103        6           0.000139798   -0.000712667   -0.000183284
    104        6           0.000812125   -0.000363099   -0.004902937
    105        7           0.028104499    0.023164837    0.005259879
    106        6           0.003306712   -0.001750868    0.005207401
    107        6           0.028187037    0.021987475   -0.024535958
    108        7          -0.029078682   -0.019381510   -0.007725983
    109        6           0.001631479   -0.015930719   -0.006004153
    110        6           0.012606441   -0.004894638   -0.002789592
    111        6          -0.000648966    0.016185558    0.004197869
    112        6          -0.012390771    0.004928475   -0.000381708
    113        6           0.000035191   -0.000704887    0.000291068
    114        6           0.001434315    0.000438185    0.000120383
    115        6          -0.000267679   -0.000857851    0.000140764
    116        6          -0.000853598   -0.000111292   -0.000163961
    117        6           0.015877367    0.016181298    0.009400468
    118        6          -0.010715688   -0.009703204   -0.001630389
    119        6          -0.012943959   -0.017079011   -0.003930107
    120        6           0.007814401    0.007151640    0.003179308
    121        8          -0.003399705    0.000974084   -0.005809877
    122        8          -0.037259841   -0.053346691   -0.069181843
    123        6           0.000018737    0.005563520    0.000110508
    124        6           0.019352181   -0.000643897   -0.001793087
    125        6           0.002511443   -0.001767600    0.000338337
    126        6          -0.015810380    0.001346575   -0.002968493
    127        8          -0.005016217    0.000395786   -0.005050605
    128        8          -0.001419676   -0.012942932    0.011876881
    129        6          -0.004483461    0.003087046   -0.001943724
    130        6          -0.001450794    0.014293500    0.004788925
    131        6           0.001278594   -0.004776230   -0.000984210
    132        6          -0.001337901   -0.014317299   -0.002937049
    133        6          -0.017499025   -0.008783880   -0.001224999
    134        6          -0.005368991   -0.005980749   -0.000097993
    135        6           0.017367026    0.007431360    0.001543739
    136        6           0.006008942    0.005753216    0.004824590
    137        7           0.021482540   -0.027267636   -0.005759950
    138       26          -0.004069492   -0.002721858    0.010515134
    139        1          -0.000209626    0.000212579   -0.000442675
    140        1          -0.000197530    0.000172781   -0.000116128
    141        1           0.000129351   -0.000420557    0.000031497
    142        1          -0.000134548   -0.000342309   -0.000061849
    143        1          -0.000129226   -0.000186494    0.000119293
    144        1           0.000528997    0.000131917    0.000128195
    145        1           0.000668195   -0.000996779   -0.000889807
    146        1          -0.000116381    0.000134544    0.000017950
    147        1          -0.000066989    0.000003097    0.000025912
    148        1           0.000039240   -0.000127052    0.000058580
    149        1          -0.000011516   -0.000013560   -0.000023601
    150        1          -0.000995243   -0.000152695    0.000957051
    151        1           0.000235223    0.000290211    0.000129826
    152        1          -0.000351490    0.000423087   -0.000288348
    153        1          -0.000091846    0.000271199   -0.000092541
    154        1           0.000013148   -0.000328543   -0.000289822
    155        1          -0.000081715    0.000529221   -0.000388737
    156        1          -0.000622671   -0.000972267    0.000085488
    157        1          -0.000002305    0.000112323    0.000082951
    158        1           0.000031247   -0.000637689   -0.000041850
    159        1          -0.000034891    0.000148262    0.000064782
    160        1          -0.000397528   -0.000599552   -0.000329606
    161        1           0.000172862   -0.000081437    0.000006266
    162        1           0.000259193    0.000095210   -0.000175706
    163        1           0.000263065   -0.000097753   -0.000013935
    164        1          -0.000180578   -0.000249881   -0.000122048
    165        1          -0.000043104    0.000346086    0.000192591
    166        6          -0.003028877    0.000308730    0.003495002
    167        8           0.001678460    0.002383448    0.001066756
    168        6          -0.031493669   -0.045133510   -0.037775429
    169        8          -0.086832155    0.036539739    0.054720072
    170        6           0.007263975    0.006689190    0.004166608
    171        8           0.001985240   -0.001135420   -0.001748835
    172        6           0.002646276   -0.000371010   -0.001391558
    173        8           0.001810507    0.003362464    0.002555470
    174        6          -0.001149624    0.001832158   -0.000240927
    175        8           0.001044348   -0.001047662    0.000763828
    176        6          -0.000032492   -0.000933335   -0.000458400
    177        8           0.000530458    0.000843260    0.000814794
    178        1           0.101154145   -0.011113251   -0.037645548
    179        1          -0.000724994    0.000969901   -0.000110127
    180        1          -0.000350551   -0.000755771   -0.000650068
    181        1           0.000553198    0.000626248    0.000473279
    182        1           0.000214661   -0.000068879   -0.000002440
    183        1           0.000293022    0.000158355    0.000322827
    184        1          -0.000062813    0.000057968    0.000021406
    185        8           0.005357069   -0.009536894    0.040876735
    186        1           0.003662169    0.002403106    0.002668961
    187        1          -0.004025917   -0.005398852    0.001644299
    188        8          -0.062472529    0.004534690   -0.079666644
    189        1          -0.013213374    0.012157627   -0.017679695
    190        1           0.017388880    0.050148648    0.098656451
    191        8          -0.003853289   -0.015869441   -0.007616154
    192        1           0.001314712    0.024572385    0.011812181
    193        1           0.001623143    0.000009242    0.003716570
    194        8           0.012015675   -0.001436081    0.003575135
    195        1          -0.000783102    0.002775409   -0.003318848
    196        1          -0.017065518    0.002333963   -0.002512865
    197        8           0.003659820   -0.006121863   -0.006300549
    198        1           0.135809390    0.040837771   -0.098795232
    199        1           0.003415721   -0.004199647    0.004929865
    200        1           0.000051291    0.000426838    0.000078422
    201        1           0.000193328    0.000450055    0.001594862
    202        1           0.000295845   -0.000155828   -0.000206084
    203        1           0.000242601   -0.009065925   -0.079811375
    204        6          -0.037523989    0.073767473    0.045288458
    205        1           0.037987014   -0.063286031    0.033835656
    206        6           0.000680179   -0.001650065    0.001064625
    207        6           0.000041256    0.000412833    0.000525994
    208        6           0.000408764   -0.001501566   -0.000093564
    209        6           0.000314743   -0.001035480    0.000209286
    210        1           0.000466103   -0.000618463    0.000344496
    211        1          -0.000367421   -0.000281067   -0.000385618
    212        1          -0.000152748    0.000413846   -0.000268322
    213        1          -0.000237854    0.000300373   -0.000482046
    214        1           0.000202769    0.000367611   -0.000688806
    215        1          -0.000437625    0.000367625    0.000408227
    216        1           0.000115375    0.000933358    0.000516841
    217        1          -0.000146583    0.000058442    0.000006792
    218        1          -0.000036365    0.000227548   -0.000431173
    219        1          -0.000366367    0.000342970    0.000255910
    220        1           0.071358129   -0.023807295   -0.029168665
    221        6          -0.078121435   -0.042934298   -0.015461672
    222        1           0.010687394    0.066777805    0.044049539
    223        6           0.000200583    0.000453858    0.000397736
    224        6           0.001200698   -0.000695249   -0.000259015
    225        7          -0.002436548   -0.000884355   -0.000517505
    226        6          -0.000742360   -0.000183018    0.000070754
    227        6           0.000559361    0.002089858    0.001123958
    228        7          -0.000781127   -0.001867263   -0.000024628
    229        1          -0.000042573    0.000042700    0.000030579
    230        1          -0.000106983   -0.000245896   -0.000295652
    231        1          -0.000036353   -0.000140172   -0.000054462
    232        1           0.004254773    0.001266426    0.000919156
    233        1           0.000094825   -0.000021294   -0.000099700
    234        1           0.000083717    0.001038233   -0.000483934
    235        8           0.000448289   -0.001234507   -0.000034912
    236        1          -0.000182955    0.000103727    0.000120956
    237        1          -0.000158642    0.001167134   -0.000210293
 -------------------------------------------------------------------
 Cartesian Forces:  Max     0.135809390 RMS     0.020192348

 GradGradGradGradGradGradGradGradGradGradGradGradGradGradGradGradGradGrad
 Berny optimization.
 FormGI is forming the generalized inverse of G from B-inverse, IUseBI=4.
 Internal  Forces:  Max     0.175993563 RMS     0.009735141
 Search for a local minimum.
 Step number   1 out of a maximum of 1000
 All quantities printed in internal units (Hartrees-Bohrs-Radians)
 Mixed Optimization -- RFO/linear search
 Second derivative matrix not updated -- first step.
 ITU=  0
     Eigenvalues ---    0.00230   0.00233   0.00261   0.00291   0.00300
     Eigenvalues ---    0.00325   0.00348   0.00374   0.00386   0.00395
     Eigenvalues ---    0.00414   0.00466   0.00488   0.00505   0.00513
     Eigenvalues ---    0.00531   0.00535   0.00553   0.00567   0.00572
     Eigenvalues ---    0.00594   0.00604   0.00675   0.00692   0.00740
     Eigenvalues ---    0.00760   0.00774   0.00791   0.00793   0.00800
     Eigenvalues ---    0.00832   0.00846   0.00856   0.00857   0.00864
     Eigenvalues ---    0.00937   0.00985   0.01038   0.01062   0.01072
     Eigenvalues ---    0.01110   0.01126   0.01189   0.01247   0.01284
     Eigenvalues ---    0.01295   0.01323   0.01346   0.01367   0.01381
     Eigenvalues ---    0.01387   0.01404   0.01404   0.01409   0.01419
     Eigenvalues ---    0.01446   0.01459   0.01534   0.01549   0.01566
     Eigenvalues ---    0.01604   0.01636   0.01639   0.01651   0.01662
     Eigenvalues ---    0.01663   0.01670   0.01695   0.01706   0.01734
     Eigenvalues ---    0.01744   0.01755   0.01772   0.01788   0.01812
     Eigenvalues ---    0.01827   0.01840   0.01847   0.01857   0.01879
     Eigenvalues ---    0.01893   0.01905   0.01924   0.01945   0.01955
     Eigenvalues ---    0.01959   0.01964   0.01970   0.01986   0.01997
     Eigenvalues ---    0.01999   0.02011   0.02022   0.02024   0.02026
     Eigenvalues ---    0.02033   0.02041   0.02066   0.02072   0.02073
     Eigenvalues ---    0.02078   0.02079   0.02091   0.02120   0.02121
     Eigenvalues ---    0.02122   0.02131   0.02142   0.02146   0.02150
     Eigenvalues ---    0.02153   0.02161   0.02176   0.02188   0.02198
     Eigenvalues ---    0.02226   0.02232   0.02235   0.02240   0.02255
     Eigenvalues ---    0.02262   0.02271   0.02283   0.02328   0.02360
     Eigenvalues ---    0.02410   0.02451   0.02464   0.02496   0.02500
     Eigenvalues ---    0.02523   0.02531   0.02561   0.02780   0.02807
     Eigenvalues ---    0.02808   0.02811   0.02848   0.02855   0.02885
     Eigenvalues ---    0.02923   0.03045   0.03063   0.03077   0.03090
     Eigenvalues ---    0.03155   0.03193   0.03278   0.03356   0.03423
     Eigenvalues ---    0.03456   0.03611   0.03702   0.03731   0.03794
     Eigenvalues ---    0.03854   0.03887   0.03964   0.03981   0.04016
     Eigenvalues ---    0.04064   0.04133   0.04157   0.04236   0.04293
     Eigenvalues ---    0.04447   0.04507   0.04579   0.04650   0.04685
     Eigenvalues ---    0.04706   0.04733   0.04786   0.04805   0.04832
     Eigenvalues ---    0.04879   0.04896   0.04910   0.04960   0.05034
     Eigenvalues ---    0.05082   0.05118   0.05170   0.05250   0.05301
     Eigenvalues ---    0.05307   0.05338   0.05369   0.05398   0.05404
     Eigenvalues ---    0.05413   0.05459   0.05471   0.05484   0.05510
     Eigenvalues ---    0.05554   0.05569   0.05606   0.05707   0.05792
     Eigenvalues ---    0.05805   0.05920   0.05944   0.06100   0.06155
     Eigenvalues ---    0.06206   0.06231   0.06278   0.06328   0.06378
     Eigenvalues ---    0.06488   0.06516   0.06624   0.06721   0.06744
     Eigenvalues ---    0.06836   0.06884   0.06953   0.06971   0.07098
     Eigenvalues ---    0.07108   0.07133   0.07160   0.07166   0.07169
     Eigenvalues ---    0.07209   0.07239   0.07251   0.07325   0.07326
     Eigenvalues ---    0.07418   0.07503   0.07634   0.07714   0.07777
     Eigenvalues ---    0.07888   0.07995   0.08117   0.08220   0.08265
     Eigenvalues ---    0.08370   0.08391   0.08576   0.08684   0.08735
     Eigenvalues ---    0.08822   0.08927   0.09008   0.09097   0.09151
     Eigenvalues ---    0.09198   0.09289   0.09379   0.09406   0.09459
     Eigenvalues ---    0.09490   0.09560   0.09587   0.09681   0.09736
     Eigenvalues ---    0.09776   0.09840   0.09958   0.10027   0.10171
     Eigenvalues ---    0.10210   0.10377   0.10569   0.10700   0.11067
     Eigenvalues ---    0.11193   0.11219   0.11287   0.11367   0.11447
     Eigenvalues ---    0.11527   0.11596   0.11632   0.11917   0.11987
     Eigenvalues ---    0.12116   0.12192   0.12250   0.12365   0.12469
     Eigenvalues ---    0.12488   0.12508   0.12862   0.12922   0.12944
     Eigenvalues ---    0.13017   0.13041   0.13287   0.13325   0.13395
     Eigenvalues ---    0.13664   0.13762   0.13774   0.14027   0.14069
     Eigenvalues ---    0.14218   0.14356   0.14667   0.14970   0.15268
     Eigenvalues ---    0.15428   0.15553   0.15782   0.15793   0.15832
     Eigenvalues ---    0.15905   0.15928   0.15976   0.15984   0.15993
     Eigenvalues ---    0.15994   0.15995   0.15997   0.15997   0.15998
     Eigenvalues ---    0.15998   0.15999   0.15999   0.16000   0.16000
     Eigenvalues ---    0.16000   0.16000   0.16000   0.16000   0.16000
     Eigenvalues ---    0.16000   0.16000   0.16000   0.16000   0.16000
     Eigenvalues ---    0.16000   0.16000   0.16000   0.16000   0.16000
     Eigenvalues ---    0.16000   0.16000   0.16000   0.16000   0.16000
     Eigenvalues ---    0.16000   0.16000   0.16000   0.16000   0.16000
     Eigenvalues ---    0.16000   0.16000   0.16000   0.16000   0.16085
     Eigenvalues ---    0.16307   0.16499   0.16665   0.16980   0.17452
     Eigenvalues ---    0.17561   0.17742   0.17893   0.18009   0.18238
     Eigenvalues ---    0.18278   0.18612   0.18676   0.18730   0.18824
     Eigenvalues ---    0.18938   0.19184   0.19366   0.19685   0.19913
     Eigenvalues ---    0.20219   0.20469   0.20576   0.21045   0.21280
     Eigenvalues ---    0.21465   0.21596   0.21689   0.21811   0.21947
     Eigenvalues ---    0.21963   0.22000   0.22000   0.22001   0.22013
     Eigenvalues ---    0.22092   0.22319   0.22478   0.22540   0.22748
     Eigenvalues ---    0.22779   0.22826   0.23000   0.23073   0.23122
     Eigenvalues ---    0.23312   0.23462   0.23491   0.23560   0.23596
     Eigenvalues ---    0.23607   0.23667   0.23728   0.23825   0.24431
     Eigenvalues ---    0.24469   0.24540   0.24681   0.24734   0.24774
     Eigenvalues ---    0.24790   0.24838   0.24887   0.24900   0.24943
     Eigenvalues ---    0.24965   0.24967   0.24969   0.24981   0.24988
     Eigenvalues ---    0.24989   0.24993   0.24996   0.24998   0.25000
     Eigenvalues ---    0.25057   0.26711   0.26861   0.27097   0.27726
     Eigenvalues ---    0.27801   0.28206   0.28255   0.28336   0.28383
     Eigenvalues ---    0.28486   0.28515   0.28679   0.28728   0.28826
     Eigenvalues ---    0.28902   0.28948   0.29034   0.29199   0.29315
     Eigenvalues ---    0.29613   0.30127   0.30953   0.30975   0.31600
     Eigenvalues ---    0.31829   0.32083   0.32256   0.32390   0.32573
     Eigenvalues ---    0.32596   0.32646   0.33109   0.33213   0.33341
     Eigenvalues ---    0.33455   0.33485   0.33718   0.33762   0.33765
     Eigenvalues ---    0.33777   0.33786   0.33805   0.33808   0.33809
     Eigenvalues ---    0.33845   0.33870   0.33893   0.33927   0.33934
     Eigenvalues ---    0.33953   0.33962   0.34001   0.34012   0.34017
     Eigenvalues ---    0.34033   0.34034   0.34037   0.34039   0.34044
     Eigenvalues ---    0.34057   0.34060   0.34061   0.34106   0.34122
     Eigenvalues ---    0.34137   0.34141   0.34153   0.34154   0.34155
     Eigenvalues ---    0.34178   0.34186   0.34200   0.34224   0.34226
     Eigenvalues ---    0.34226   0.34241   0.34247   0.34262   0.34288
     Eigenvalues ---    0.34289   0.34313   0.34316   0.34327   0.34329
     Eigenvalues ---    0.34334   0.34345   0.34373   0.34443   0.34449
     Eigenvalues ---    0.34451   0.34451   0.34464   0.34582   0.34712
     Eigenvalues ---    0.34825   0.35189   0.35205   0.35250   0.35268
     Eigenvalues ---    0.35319   0.35338   0.35378   0.35404   0.35454
     Eigenvalues ---    0.35523   0.35529   0.35596   0.35601   0.35613
     Eigenvalues ---    0.35656   0.35700   0.35720   0.35758   0.35901
     Eigenvalues ---    0.35921   0.35957   0.36115   0.36191   0.36325
     Eigenvalues ---    0.36379   0.36387   0.36702   0.37251   0.37579
     Eigenvalues ---    0.37654   0.37864   0.38014   0.38446   0.38593
     Eigenvalues ---    0.38904   0.39305   0.39422   0.40770   0.40855
     Eigenvalues ---    0.41238   0.41486   0.41684   0.41899   0.42034
     Eigenvalues ---    0.42159   0.42202   0.42364   0.42475   0.42726
     Eigenvalues ---    0.42944   0.43109   0.43223   0.43400   0.43771
     Eigenvalues ---    0.43871   0.44158   0.44208   0.44401   0.44553
     Eigenvalues ---    0.44619   0.44966   0.45137   0.45572   0.45780
     Eigenvalues ---    0.45928   0.46066   0.46208   0.46287   0.46295
     Eigenvalues ---    0.46379   0.46399   0.46615   0.46728   0.46746
     Eigenvalues ---    0.46951   0.47154   0.47244   0.47771   0.47833
     Eigenvalues ---    0.48018   0.48154   0.48245   0.48419   0.48478
     Eigenvalues ---    0.48664   0.48754   0.48793   0.49011   0.49023
     Eigenvalues ---    0.49669   0.49708   0.49724   0.49958   0.50838
     Eigenvalues ---    0.51536   0.51611   0.52169   0.52267   0.53307
     Eigenvalues ---    0.53315   0.53398   0.53868   0.54020   0.54202
     Eigenvalues ---    0.54738   0.55945   0.56625   0.57296   0.58163
     Eigenvalues ---    0.59157   0.59389   0.60061   0.62653   0.68989
     Eigenvalues ---    0.69936   0.70673   0.71561   0.72255   0.79778
     Eigenvalues ---    0.81711   0.97845   1.000371000.000001000.00000
     Eigenvalues --- 1000.000001000.000001000.000001000.000001000.00000
     Eigenvalues --- 1000.000001000.000001000.000001000.000001000.00000
     Eigenvalues --- 1000.000001000.000001000.000001000.000001000.00000
     Eigenvalues --- 1000.000001000.000001000.000001000.000001000.00000
     Eigenvalues --- 1000.000001000.000001000.000001000.000001000.00000
     Eigenvalues --- 1000.000001000.000001000.000001000.000001000.00000
     Eigenvalues --- 1000.000001000.000001000.000001000.000001000.00000
     Eigenvalues --- 1000.000001000.000001000.000001000.000001000.00000
     Eigenvalues --- 1000.000001000.000001000.000001000.000001000.00000
     Eigenvalues --- 1000.000001000.000001000.000001000.000001000.00000
     Eigenvalues --- 1000.000001000.000001000.000001000.000001000.00000
     Eigenvalues --- 1000.000001000.000001000.000001000.000001000.00000
     Eigenvalues --- 1000.000001000.000001000.000001000.000001000.00000
     Eigenvalues --- 1000.000001000.000001000.000001000.000001000.00000
     Eigenvalues --- 1000.000001000.000001000.000001000.000001000.00000
     Eigenvalues --- 1000.000001000.000001000.000001000.000001000.00000
     Eigenvalues --- 1000.000001000.000001000.000001000.000001000.00000
     Eigenvalues --- 1000.000001000.000001000.000001000.000001000.00000
     Eigenvalues --- 1000.000001000.000001000.000001000.000001000.00000
     Eigenvalues --- 1000.000001000.000001000.000001000.000001000.00000
     Eigenvalues --- 1000.000001000.000001000.000001000.000001000.00000
     Eigenvalues --- 1000.000001000.000001000.000001000.000001000.00000
     Eigenvalues --- 1000.000001000.000001000.000001000.000001000.00000
     Eigenvalues --- 1000.000001000.000001000.000001000.000001000.00000
     Eigenvalues --- 1000.000001000.000001000.000001000.000001000.00000
     Eigenvalues --- 1000.000001000.000001000.000001000.000001000.00000
     Eigenvalues --- 1000.000001000.000001000.000001000.000001000.00000
     Eigenvalues --- 1000.000001000.000001000.000001000.000001000.00000
     Eigenvalues --- 1000.000001000.000001000.000001000.000001000.00000
     Eigenvalues --- 1000.000001000.000001000.000001000.000001000.00000
     Eigenvalues --- 1000.000001000.000001000.000001000.000001000.00000
     Eigenvalues --- 1000.000001000.000001000.000001000.000001000.00000
     Eigenvalues --- 1000.000001000.000001000.000001000.000001000.00000
     Eigenvalues --- 1000.000001000.000001000.000001000.000001000.00000
     Eigenvalues --- 1000.000001000.000001000.000001000.000001000.00000
     Eigenvalues --- 1000.000001000.000001000.000001000.000001000.00000
     Eigenvalues --- 1000.000001000.000001000.000001000.000001000.00000
     Eigenvalues --- 1000.000001000.000001000.000001000.000001000.00000
     Eigenvalues --- 1000.000001000.000001000.000001000.000001000.00000
     Eigenvalues --- 1000.000001000.000001000.000001000.000001000.00000
     Eigenvalues --- 1000.000001000.000001000.000001000.000001000.00000
     Eigenvalues --- 1000.000001000.000001000.000001000.000001000.00000
     Eigenvalues --- 1000.000001000.000001000.000001000.000001000.00000
     Eigenvalues --- 1000.000001000.000001000.000001000.000001000.00000
     Eigenvalues --- 1000.000001000.000001000.000001000.000001000.00000
     Eigenvalues --- 1000.000001000.000001000.000001000.000001000.00000
     Eigenvalues --- 1000.000001000.000001000.000001000.000001000.00000
     Eigenvalues --- 1000.000001000.000001000.000001000.000001000.00000
     Eigenvalues --- 1000.000001000.000001000.000001000.000001000.00000
     Eigenvalues --- 1000.000001000.000001000.000001000.000001000.00000
     Eigenvalues --- 1000.000001000.000001000.000001000.000001000.00000
     Eigenvalues --- 1000.000001000.000001000.000001000.000001000.00000
     Eigenvalues --- 1000.000001000.000001000.000001000.000001000.00000
     Eigenvalues --- 1000.000001000.000001000.000001000.000001000.00000
     Eigenvalues --- 1000.000001000.000001000.000001000.000001000.00000
     Eigenvalues --- 1000.000001000.000001000.000001000.000001000.00000
     Eigenvalues --- 1000.000001000.000001000.000001000.000001000.00000
     Eigenvalues --- 1000.000001000.000001000.000001000.000001000.00000
     Eigenvalues --- 1000.000001000.000001000.000001000.000001000.00000
     Eigenvalues --- 1000.000001000.000001000.000001000.000001000.00000
     Eigenvalues --- 1000.000001000.000001000.000001000.000001000.00000
     Eigenvalues --- 1000.000001000.000001000.000001000.000001000.00000
     Eigenvalues --- 1000.000001000.000001000.000001000.000001000.00000
     Eigenvalues --- 1000.000001000.000001000.000001000.000001000.00000
     Eigenvalues --- 1000.000001000.000001000.000001000.000001000.00000
     Eigenvalues --- 1000.000001000.000001000.000001000.000001000.00000
     Eigenvalues --- 1000.000001000.000001000.000001000.000001000.00000
     Eigenvalues --- 1000.000001000.000001000.000001000.000001000.00000
     Eigenvalues --- 1000.000001000.000001000.000001000.000001000.00000
     Eigenvalues --- 1000.000001000.000001000.000001000.000001000.00000
     Eigenvalues --- 1000.000001000.000001000.000001000.000001000.00000
     Eigenvalues --- 1000.000001000.000001000.000001000.000001000.00000
     Eigenvalues --- 1000.000001000.000001000.000001000.000001000.00000
     Eigenvalues --- 1000.000001000.000001000.000001000.000001000.00000
     Eigenvalues --- 1000.000001000.000001000.000001000.000001000.00000
     Eigenvalues --- 1000.000001000.000001000.000001000.000001000.00000
     Eigenvalues --- 1000.000001000.000001000.000001000.000001000.00000
     Eigenvalues --- 1000.000001000.000001000.000001000.000001000.00000
     Eigenvalues --- 1000.000001000.000001000.000001000.000001000.00000
     Eigenvalues --- 1000.000001000.000001000.000001000.000001000.00000
     Eigenvalues --- 1000.000001000.000001000.000001000.000001000.00000
     Eigenvalues --- 1000.000001000.000001000.000001000.000001000.00000
     Eigenvalues --- 1000.000001000.000001000.000001000.000001000.00000
     Eigenvalues --- 1000.000001000.000001000.000001000.000001000.00000
     Eigenvalues --- 1000.000001000.000001000.000001000.000001000.00000
     Eigenvalues --- 1000.000001000.000001000.000001000.000001000.00000
     Eigenvalues --- 1000.000001000.000001000.000001000.000001000.00000
     Eigenvalues --- 1000.000001000.000001000.000001000.000001000.00000
     Eigenvalues --- 1000.000001000.000001000.000001000.000001000.00000
     Eigenvalues --- 1000.000001000.000001000.000001000.000001000.00000
     Eigenvalues --- 1000.000001000.000001000.000001000.000001000.00000
     Eigenvalues --- 1000.000001000.000001000.000001000.000001000.00000
     Eigenvalues --- 1000.000001000.000001000.000001000.000001000.00000
     Eigenvalues --- 1000.000001000.000001000.000001000.000001000.00000
     Eigenvalues --- 1000.000001000.000001000.000001000.000001000.00000
     Eigenvalues --- 1000.000001000.000001000.000001000.000001000.00000
     Eigenvalues --- 1000.000001000.000001000.000001000.000001000.00000
     Eigenvalues --- 1000.000001000.000001000.000001000.000001000.00000
     Eigenvalues --- 1000.000001000.000001000.000001000.000001000.00000
     Eigenvalues --- 1000.000001000.000001000.000001000.000001000.00000
     Eigenvalues --- 1000.000001000.000001000.000001000.000001000.00000
     Eigenvalues --- 1000.000001000.000001000.000001000.000001000.00000
     Eigenvalues --- 1000.000001000.000001000.000001000.000001000.00000
     Eigenvalues --- 1000.000001000.000001000.000001000.000001000.00000
     Eigenvalues --- 1000.000001000.000001000.000001000.000001000.00000
     Eigenvalues --- 1000.000001000.000001000.000001000.000001000.00000
     Eigenvalues --- 1000.000001000.000001000.000001000.000001000.00000
     Eigenvalues --- 1000.000001000.000001000.000001000.000001000.00000
     Eigenvalues --- 1000.000001000.000001000.000001000.000001000.00000
     Eigenvalues --- 1000.000001000.000001000.000001000.000001000.00000
     Eigenvalues --- 1000.000001000.000001000.000001000.000001000.00000
     Eigenvalues --- 1000.000001000.000001000.000001000.000001000.00000
     Eigenvalues --- 1000.000001000.000001000.000001000.000001000.00000
     Eigenvalues --- 1000.000001000.000001000.000001000.000001000.00000
     Eigenvalues --- 1000.000001000.000001000.000001000.000001000.00000
     Eigenvalues --- 1000.000001000.000001000.000001000.000001000.00000
     Eigenvalues --- 1000.000001000.000001000.000001000.000001000.00000
     Eigenvalues --- 1000.000001000.000001000.000001000.000001000.00000
     Eigenvalues --- 1000.000001000.000001000.000001000.000001000.00000
     Eigenvalues --- 1000.000001000.000001000.000001000.000001000.00000
     Eigenvalues --- 1000.000001000.000001000.000001000.000001000.00000
     Eigenvalues --- 1000.000001000.000001000.000001000.000001000.00000
     Eigenvalues --- 1000.000001000.000001000.000001000.000001000.00000
     Eigenvalues --- 1000.000001000.000001000.000001000.000001000.00000
     Eigenvalues --- 1000.000001000.000001000.000001000.000001000.00000
     Eigenvalues --- 1000.000001000.000001000.000001000.000001000.00000
     Eigenvalues --- 1000.000001000.000001000.000001000.000001000.00000
     Eigenvalues --- 1000.000001000.000001000.000001000.000001000.00000
     Eigenvalues --- 1000.000001000.000001000.000001000.000001000.00000
     Eigenvalues --- 1000.000001000.000001000.000001000.000001000.00000
     Eigenvalues --- 1000.000001000.000001000.000001000.000001000.00000
     Eigenvalues --- 1000.000001000.000001000.000001000.000001000.00000
     Eigenvalues --- 1000.000001000.000001000.000001000.000001000.00000
     Eigenvalues --- 1000.000001000.000001000.000001000.000001000.00000
     Eigenvalues --- 1000.000001000.000001000.000001000.000001000.00000
     Eigenvalues --- 1000.000001000.000001000.000001000.000001000.00000
     Eigenvalues --- 1000.000001000.000001000.000001000.000001000.00000
     Eigenvalues --- 1000.000001000.000001000.000001000.000001000.00000
     Eigenvalues --- 1000.000001000.000001000.000001000.000001000.00000
     Eigenvalues --- 1000.000001000.000001000.000001000.000001000.00000
     Eigenvalues --- 1000.000001000.000001000.000001000.000001000.00000
     Eigenvalues --- 1000.000001000.000001000.000001000.000001000.00000
     Eigenvalues --- 1000.000001000.000001000.000001000.000001000.00000
     Eigenvalues --- 1000.000001000.000001000.000001000.000001000.00000
     Eigenvalues --- 1000.000001000.000001000.000001000.000001000.00000
     Eigenvalues --- 1000.000001000.000001000.000001000.000001000.00000
     Eigenvalues --- 1000.000001000.000001000.000001000.000001000.00000
     Eigenvalues --- 1000.000001000.000001000.000001000.000001000.00000
     Eigenvalues --- 1000.000001000.000001000.000001000.000001000.00000
     Eigenvalues --- 1000.000001000.000001000.000001000.000001000.00000
     Eigenvalues --- 1000.000001000.000001000.000001000.000001000.00000
     Eigenvalues --- 1000.000001000.000001000.000001000.000001000.00000
     Eigenvalues --- 1000.000001000.000001000.000001000.000001000.00000
     Eigenvalues --- 1000.000001000.000001000.000001000.000001000.00000
     Eigenvalues --- 1000.000001000.000001000.000001000.000001000.00000
     Eigenvalues --- 1000.000001000.000001000.000001000.000001000.00000
     Eigenvalues --- 1000.000001000.000001000.000001000.000001000.00000
     Eigenvalues --- 1000.000001000.000001000.000001000.000001000.00000
     Eigenvalues --- 1000.000001000.000001000.000001000.000001000.00000
     Eigenvalues --- 1000.000001000.000001000.000001000.000001000.00000
     Eigenvalues --- 1000.000001000.000001000.000001000.000001000.00000
     Eigenvalues --- 1000.000001000.000001000.000001000.000001000.00000
     Eigenvalues --- 1000.000001000.000001000.000001000.000001000.00000
     Eigenvalues --- 1000.00000
 RFO step:  Lambda=-1.55810892D-01 EMin= 2.30000000D-03
 Linear search not attempted -- first point.
 Maximum step size (   0.300) exceeded in Quadratic search.
    -- Step size scaled by   0.587
 Iteration  1 RMS(Cart)=  0.06121469 RMS(Int)=  0.00069520
 Iteration  2 RMS(Cart)=  0.00155245 RMS(Int)=  0.00004218
 Iteration  3 RMS(Cart)=  0.00000131 RMS(Int)=  0.00004218
 Iteration  4 RMS(Cart)=  0.00000067 RMS(Int)=  0.00004218
 Variable       Old X    -DE/DX   Delta X   Delta X   Delta X     New X
                                 (Linear)    (Quad)   (Total)
    X1        1.41306  -0.00061   0.00000   0.00000  -0.00000   1.41306
    Y1       -9.46926  -0.00859   0.00000   0.00000   0.00000  -9.46926
    Z1        0.67842  -0.03035   0.00000   0.00000   0.00000   0.67842
    X2        1.91360  -0.00474   0.00000   0.00000   0.00000   1.91360
    Y2       -8.13135   0.02210   0.00000   0.00000   0.00000  -8.13135
    Z2        1.94457   0.00308   0.00000   0.00000   0.00000   1.94457
    X3        1.99230   0.00417   0.00000   0.00000  -0.00000   1.99230
    Y3       -8.82069  -0.01499   0.00000   0.00000   0.00000  -8.82069
    Z3        3.72292   0.02867   0.00000   0.00000   0.00000   3.72292
   X22        8.86456  -0.01881   0.00000   0.00000   0.00000   8.86456
   Y22      -12.78571  -0.02410   0.00000   0.00000   0.00000 -12.78571
   Z22        5.04329  -0.00391   0.00000   0.00000   0.00000   5.04329
   X23       10.37976   0.01130   0.00000   0.00000  -0.00000  10.37976
   Y23      -11.62720   0.00073   0.00000   0.00000   0.00000 -11.62720
   Z23        4.96021  -0.02061   0.00000   0.00000   0.00000   4.96021
   X24       10.57974   0.01362   0.00000   0.00000   0.00000  10.57974
   Y24      -10.62119   0.01732   0.00000   0.00000   0.00000 -10.62119
   Z24        6.56963   0.00809   0.00000   0.00000   0.00000   6.56963
   X44        8.66044  -0.00440   0.00000   0.00000  -0.00000   8.66044
   Y44       -8.56802   0.00184   0.00000   0.00000   0.00000  -8.56802
   Z44        9.13552  -0.01986   0.00000   0.00000   0.00000   9.13552
   X45        8.77304  -0.00624   0.00000   0.00000   0.00000   8.77304
   Y45       -7.57115   0.02097   0.00000   0.00000   0.00000  -7.57115
   Z45       10.75878   0.00820   0.00000   0.00000   0.00000  10.75878
   X46        9.11844   0.00282   0.00000   0.00000   0.00000   9.11844
   Y46       -8.71382  -0.01351   0.00000   0.00000   0.00000  -8.71382
   Z46       12.24807   0.02847   0.00000   0.00000   0.00000  12.24807
   X59        7.16877   0.02172   0.00000   0.00000  -0.00000   7.16877
   Y59       -2.00679  -0.01571   0.00000   0.00000   0.00000  -2.00679
   Z59      -13.05978   0.01217   0.00000   0.00000   0.00000 -13.05978
   X60        5.86222  -0.00125   0.00000   0.00000  -0.00000   5.86222
   Y60       -0.65309   0.01773   0.00000   0.00000   0.00000  -0.65309
   Z60      -13.38448   0.00828   0.00000   0.00000   0.00000 -13.38448
   X61        5.01281  -0.01855   0.00000   0.00000   0.00000   5.01281
   Y61       -0.81036  -0.00171   0.00000   0.00000   0.00000  -0.81036
   Z61      -15.08617  -0.02440   0.00000   0.00000   0.00000 -15.08617
   X74      -10.98123  -0.02704   0.00000   0.00000   0.00000 -10.98123
   Y74       12.46541   0.00997   0.00000   0.00000  -0.00000  12.46541
   Z74        7.69212  -0.00963   0.00000   0.00000   0.00000   7.69212
   X75       -9.60260  -0.00166   0.00000   0.00000   0.00000  -9.60260
   Y75       11.39960  -0.01854   0.00000   0.00000  -0.00000  11.39960
   Z75        8.47054   0.00900   0.00000   0.00000   0.00000   8.47054
   X76       -7.95502   0.02912   0.00000   0.00000   0.00000  -7.95502
   Y76       12.36368   0.00779   0.00000   0.00000  -0.00000  12.36368
   Z76        8.50771   0.00218   0.00000   0.00000   0.00000   8.50771
   X203      -7.21786  -0.00546   0.00000   0.00000   0.00000  -7.21786
   Y203      -8.98203   0.00734   0.00000   0.00000   0.00000  -8.98203
   Z203      -2.09446  -0.03388   0.00000   0.00000   0.00000  -2.09446
   X204      -7.24286  -0.01146   0.00000   0.00000   0.00000  -7.24286
   Y204      -8.82929   0.01368   0.00000   0.00000   0.00000  -8.82929
   Z204      -0.21108   0.01286   0.00000   0.00000   0.00000  -0.21108
   X205      -6.31244   0.01553   0.00000   0.00000   0.00000  -6.31244
   Y205     -10.26745  -0.02337   0.00000   0.00000   0.00000 -10.26745
   Z205       0.58711   0.02329   0.00000   0.00000   0.00000   0.58711
   X220     -10.04135   0.02354   0.00000   0.00000   0.00000 -10.04135
   Y220      11.24533  -0.01727   0.00000   0.00000  -0.00000  11.24533
   Z220      -1.69655  -0.02082   0.00000   0.00000   0.00000  -1.69655
   X221     -11.71963  -0.01975   0.00000   0.00000   0.00000 -11.71963
   Y221      11.84247  -0.01137   0.00000   0.00000  -0.00000  11.84247
   Z221      -1.06578   0.00018   0.00000   0.00000   0.00000  -1.06578
   X222     -11.46604  -0.00188   0.00000   0.00000   0.00000 -11.46604
   Y222      13.32196   0.02966   0.00000   0.00000  -0.00000  13.32196
   Z222       0.08223   0.01900   0.00000   0.00000   0.00000   0.08223
    R1        1.90884   0.04259   0.00000  -0.00000   0.00000   1.90884
    R2        1.90891   0.03760   0.00000  -0.00000   0.00000   1.90891
    R3        2.91700  -0.00078   0.00000  -0.00349  -0.00343   2.91357
    R4        2.07151  -0.00010   0.00000  -0.00012  -0.00007   2.07144
    R5        2.89710  -0.00303   0.00000  -0.00468  -0.00469   2.89242
    R6        2.06950   0.00016   0.00000   0.00018   0.00018   2.06968
    R7        2.07585  -0.00132   0.00000  -0.00123  -0.00121   2.07464
    R8        2.89314  -0.00183   0.00000  -0.00309  -0.00304   2.89011
    R9        2.07661   0.00019   0.00000   0.00022   0.00022   2.07683
   R10        2.06925  -0.00005   0.00000  -0.00005  -0.00005   2.06920
   R11        2.77891  -0.01051   0.00000  -0.01240  -0.01240   2.76650
   R12        2.07329   0.00035   0.00000   0.00042   0.00042   2.07370
   R13        2.06847  -0.00126   0.00000  -0.00148  -0.00148   2.06698
   R14        2.60560  -0.00327   0.00000  -0.00337  -0.00332   2.60228
   R15        1.91317   0.00198   0.00000   0.00190   0.00190   1.91507
   R16        2.57644  -0.04866   0.00000  -0.04211  -0.04211   2.53434
   R17        2.48475   0.05961   0.00000   0.04458   0.04460   2.52935
   R18        1.93310  -0.00125   0.00000  -0.00123  -0.00123   1.93186
   R19        1.92421  -0.00567   0.00000  -0.00553  -0.00553   1.91868
   R20        1.70075   0.17599   0.00000   0.12046   0.12049   1.82124
   R21        4.63333  -0.00111   0.00000  -0.00441  -0.00440   4.62893
   R22        1.70075   0.11960   0.00000   0.08141   0.08141   1.78216
   R23        1.90916   0.03969   0.00000   0.00000  -0.00000   1.90916
   R24        1.90848   0.03320   0.00000   0.00000   0.00000   1.90848
   R25        2.93676   0.00101   0.00000   0.00125   0.00130   2.93807
   R26        2.07031   0.00009   0.00000   0.00011   0.00007   2.07038
   R27        3.80566  -0.01810   0.00000  -0.00000   0.00000   3.80566
   R28        2.82881   0.00285   0.00000   0.00289   0.00290   2.83171
   R29        2.07453   0.00007   0.00000   0.00009   0.00009   2.07462
   R30        2.07268   0.00008   0.00000   0.00010   0.00010   2.07278
   R31        2.60104   0.00218   0.00000   0.00189   0.00189   2.60293
   R32        2.72369  -0.00017   0.00000  -0.00026  -0.00026   2.72343
   R33        2.59997  -0.00010   0.00000  -0.00027  -0.00026   2.59970
   R34        2.04149  -0.00001   0.00000  -0.00001  -0.00001   2.04148
   R35        2.70428   0.00165   0.00000   0.00145   0.00146   2.70574
   R36        2.65599   0.00007   0.00000   0.00008   0.00008   2.65607
   R37        2.59673  -0.00079   0.00000  -0.00080  -0.00079   2.59594
   R38        2.64146   0.00021   0.00000   0.00022   0.00022   2.64168
   R39        2.62931   0.00025   0.00000   0.00022   0.00022   2.62953
   R40        2.05368   0.00011   0.00000   0.00013   0.00013   2.05381
   R41        1.92565   0.00558   0.00000   0.00512   0.00514   1.93078
   R42        2.63004   0.00021   0.00000   0.00018   0.00018   2.63022
   R43        2.05129   0.00001   0.00000   0.00001   0.00001   2.05130
   R44        2.66748   0.00006   0.00000   0.00003   0.00003   2.66751
   R45        2.05344   0.00009   0.00000   0.00011   0.00011   2.05355
   R46        2.05272   0.00012   0.00000   0.00013   0.00013   2.05285
   R47        3.51769  -0.00137   0.00000  -0.00438  -0.00437   3.51332
   R48        1.90824   0.03375   0.00000  -0.00000  -0.00000   1.90824
   R49        1.90866   0.03810   0.00000  -0.00000   0.00000   1.90866
   R50        2.91111  -0.00032   0.00000   0.00012   0.00009   2.91121
   R51        2.07100  -0.00001   0.00000  -0.00001  -0.00002   2.07097
   R52        2.83627  -0.00204   0.00000  -0.00220  -0.00221   2.83406
   R53        2.07708   0.00016   0.00000   0.00019   0.00019   2.07727
   R54        2.07729   0.00020   0.00000   0.00023   0.00023   2.07752
   R55        2.60226  -0.00102   0.00000  -0.00082  -0.00081   2.60145
   R56        2.62280   0.00024   0.00000   0.00053   0.00052   2.62331
   R57        2.61409  -0.00201   0.00000  -0.00170  -0.00171   2.61238
   R58        2.03902   0.00007   0.00000   0.00008   0.00008   2.03910
   R59        2.57811   0.00041   0.00000   0.00039   0.00037   2.57848
   R60        1.90757  -0.00003   0.00000  -0.00003  -0.00003   1.90754
   R61        2.49238  -0.00368   0.00000  -0.00300  -0.00300   2.48938
   R62        2.04522  -0.00081   0.00000  -0.00093  -0.00093   2.04429
   R63        3.48006  -0.00212   0.00000  -0.00545  -0.00546   3.47460
   R64        1.90920   0.04009   0.00000   0.00000   0.00000   1.90920
   R65        1.90840   0.03844   0.00000  -0.00000  -0.00000   1.90840
   R66        2.90771   0.00038   0.00000   0.00037   0.00033   2.90804
   R67        2.07310   0.00006   0.00000   0.00007   0.00016   2.07326
   R68        2.82669  -0.00292   0.00000  -0.00263  -0.00259   2.82410
   R69        2.07734   0.00031   0.00000   0.00037   0.00037   2.07771
   R70        2.07654   0.00032   0.00000   0.00038   0.00038   2.07692
   R71        2.58827  -0.00082   0.00000  -0.00013  -0.00009   2.58818
   R72        2.63293  -0.00340   0.00000  -0.00316  -0.00317   2.62976
   R73        2.61032  -0.00159   0.00000  -0.00100  -0.00096   2.60936
   R74        2.03480   0.00013   0.00000   0.00015   0.00015   2.03495
   R75        2.56141   0.00636   0.00000   0.00549   0.00548   2.56689
   R76        1.90500   0.00055   0.00000   0.00052   0.00052   1.90552
   R77        2.49494  -0.00084   0.00000  -0.00061  -0.00060   2.49434
   R78        2.03784  -0.00002   0.00000  -0.00002  -0.00002   2.03781
   R79        3.69880   0.05502   0.00000   0.10483   0.10487   3.80367
   R80        1.90854   0.04185   0.00000   0.00000   0.00000   1.90854
   R81        1.90928   0.03972   0.00000   0.00000  -0.00000   1.90928
   R82        2.90615  -0.00246   0.00000  -0.00285  -0.00285   2.90329
   R83        2.07692  -0.00000   0.00000  -0.00000  -0.00002   2.07690
   R84        2.90272  -0.00271   0.00000  -0.00354  -0.00356   2.89916
   R85        2.06915   0.00007   0.00000   0.00008   0.00008   2.06924
   R86        2.07234  -0.00027   0.00000  -0.00032  -0.00032   2.07202
   R87        2.89091  -0.00310   0.00000  -0.00365  -0.00366   2.88725
   R88        2.07512  -0.00002   0.00000  -0.00002  -0.00002   2.07510
   R89        2.07809   0.00031   0.00000   0.00037   0.00037   2.07846
   R90        2.77311   0.00026   0.00000   0.00026   0.00024   2.77335
   R91        2.06575   0.00022   0.00000   0.00026   0.00026   2.06601
   R92        2.06953  -0.00036   0.00000  -0.00042  -0.00042   2.06911
   R93        2.54786  -0.00735   0.00000  -0.00586  -0.00587   2.54199
   R94        1.90597   0.00024   0.00000   0.00023   0.00023   1.90621
   R95        2.50513   0.00193   0.00000   0.00223   0.00222   2.50736
   R96        2.55169   0.00180   0.00000   0.00122   0.00121   2.55290
   R97        1.94809  -0.01303   0.00000  -0.01192  -0.01194   1.93615
   R98        1.94191   0.00354   0.00000   0.00270   0.00272   1.94463
   R99        1.90912   0.00012   0.00000   0.00012   0.00012   1.90924
   R100       1.94861   0.00051   0.00000  -0.00044  -0.00044   1.94817
   R101       3.30550  -0.00058   0.00000   0.00260   0.00258   3.30808
   R102       3.40231   0.00321   0.00000   0.00612   0.00614   3.40845
   R103       3.39585   0.00339   0.00000   0.00665   0.00665   3.40251
   R104       2.91167   0.00070   0.00000  -0.00033  -0.00034   2.91133
   R105       2.83921   0.00080   0.00000  -0.00089  -0.00085   2.83836
   R106       2.06779   0.00042   0.00000   0.00050   0.00050   2.06828
   R107       2.06890   0.00019   0.00000   0.00022   0.00022   2.06912
   R108       2.54302  -0.00258   0.00000  -0.00212  -0.00212   2.54090
   R109       2.74345   0.00182   0.00000   0.00200   0.00200   2.74545
   R110       2.06145  -0.00021   0.00000  -0.00024  -0.00024   2.06121
   R111       2.53716   0.00063   0.00000   0.00051   0.00051   2.53767
   R112       2.74872   0.00009   0.00000   0.00010   0.00010   2.74882
   R113       2.05960   0.00026   0.00000   0.00030   0.00030   2.05990
   R114       2.90188  -0.00253   0.00000  -0.00145  -0.00146   2.90041
   R115       2.83830  -0.00697   0.00000  -0.00628  -0.00628   2.83202
   R116       2.06950   0.00009   0.00000   0.00011   0.00011   2.06961
   R117       2.06782  -0.00006   0.00000  -0.00007  -0.00007   2.06775
   R118       2.61527  -0.01092   0.00000  -0.01166  -0.01162   2.60365
   R119       2.61565  -0.00819   0.00000  -0.00793  -0.00792   2.60773
   R120       3.80556   0.02537   0.00000   0.04177   0.04179   3.84735
   R121       2.90817   0.00088   0.00000  -0.00104  -0.00102   2.90715
   R122       2.07071  -0.00104   0.00000  -0.00123  -0.00123   2.06948
   R123       2.07302  -0.00029   0.00000  -0.00034  -0.00034   2.07268
   R124       2.05161  -0.00009   0.00000  -0.00011  -0.00011   2.05150
   R125       2.04944   0.00000   0.00000   0.00000   0.00000   2.04945
   R126       2.05241   0.00011   0.00000   0.00012   0.00012   2.05254
   R127       2.04824  -0.00003   0.00000  -0.00003  -0.00003   2.04821
   R128       2.86433  -0.00686   0.00000  -0.00631  -0.00631   2.85801
   R129       2.07593   0.00026   0.00000   0.00031   0.00031   2.07624
   R130       2.06360  -0.00015   0.00000  -0.00017  -0.00017   2.06343
   R131       2.61268  -0.00794   0.00000  -0.00863  -0.00865   2.60403
   R132       2.59816  -0.00422   0.00000  -0.00480  -0.00481   2.59336
   R133       3.80503   0.02586   0.00000   0.04273   0.04270   3.84772
   R134       2.41411  -0.00183   0.00000  -0.00185  -0.00185   2.41227
   R135       2.36994   0.00288   0.00000   0.00127   0.00129   2.37123
   R136       2.54084   0.02699   0.00000   0.02323   0.02321   2.56405
[truncated: 19,113,360 more chars]
