# Supplementary material for: Solvent Channels and Electric Fields Guide Proton Delivery to the Active Site of Heme Peroxidases
Source: Angew Chem Int Ed Engl. 2025 Sep 21;64(50):e202515743. doi: 10.1002/anie.202515743 (PMC12684355; doi:10.1002/anie.202515743)
Supplement: Supplementary file 8 — Supporting Information [file ANIE-64-e202515743-s008.zip › Tau3_2.log]

 Entering Gaussian System, Link 0=g16
 Initial command:
 /mnt/storage/software/apps/Gaussain-16/g16/l1.exe "/user/home/rs17282/scratch/Gau-7167.inp" -scrdir="/user/home/rs17282/scratch/"
 Entering Link 1 = /mnt/storage/software/apps/Gaussain-16/g16/l1.exe PID=      7169.
  
 Copyright (c) 1988,1990,1992,1993,1995,1998,2003,2009,2016,
            Gaussian, Inc.  All Rights Reserved.
  
 This is part of the Gaussian(R) 16 program.  It is based on
 the Gaussian(R) 09 system (copyright 2009, Gaussian, Inc.),
 the Gaussian(R) 03 system (copyright 2003, Gaussian, Inc.),
 the Gaussian(R) 98 system (copyright 1998, Gaussian, Inc.),
 the Gaussian(R) 94 system (copyright 1995, Gaussian, Inc.),
 the Gaussian 92(TM) system (copyright 1992, Gaussian, Inc.),
 the Gaussian 90(TM) system (copyright 1990, Gaussian, Inc.),
 the Gaussian 88(TM) system (copyright 1988, Gaussian, Inc.),
 the Gaussian 86(TM) system (copyright 1986, Carnegie Mellon
 University), and the Gaussian 82(TM) system (copyright 1983,
 Carnegie Mellon University). Gaussian is a federally registered
 trademark of Gaussian, Inc.
  
 This software contains proprietary and confidential information,
 including trade secrets, belonging to Gaussian, Inc.
  
 This software is provided under written license and may be
 used, copied, transmitted, or stored only in accord with that
 written license.
  
 The following legend is applicable only to US Government
 contracts under FAR:
  
                    RESTRICTED RIGHTS LEGEND
  
 Use, reproduction and disclosure by the US Government is
 subject to restrictions as set forth in subparagraphs (a)
 and (c) of the Commercial Computer Software - Restricted
 Rights clause in FAR 52.227-19.
  
 Gaussian, Inc.
 340 Quinnipiac St., Bldg. 40, Wallingford CT 06492
  
  
 ---------------------------------------------------------------
 Warning -- This program may not be used in any manner that
 competes with the business of Gaussian, Inc. or will provide
 assistance to any competitor of Gaussian, Inc.  The licensee
 of this program is prohibited from giving any competitor of
 Gaussian, Inc. access to this program.  By using this program,
 the user acknowledges that Gaussian, Inc. is engaged in the
 business of creating and licensing software in the field of
 computational chemistry and represents and warrants to the
 licensee that it is not a competitor of Gaussian, Inc. and that
 it will not use this program in any manner prohibited above.
 ---------------------------------------------------------------
  

 Cite this work as:
 Gaussian 16, Revision A.03,
 M. J. Frisch, G. W. Trucks, H. B. Schlegel, G. E. Scuseria, 
 M. A. Robb, J. R. Cheeseman, G. Scalmani, V. Barone, 
 G. A. Petersson, H. Nakatsuji, X. Li, M. Caricato, A. V. Marenich, 
 J. Bloino, B. G. Janesko, R. Gomperts, B. Mennucci, H. P. Hratchian, 
 J. V. Ortiz, A. F. Izmaylov, J. L. Sonnenberg, D. Williams-Young, 
 F. Ding, F. Lipparini, F. Egidi, J. Goings, B. Peng, A. Petrone, 
 T. Henderson, D. Ranasinghe, V. G. Zakrzewski, J. Gao, N. Rega, 
 G. Zheng, W. Liang, M. Hada, M. Ehara, K. Toyota, R. Fukuda, 
 J. Hasegawa, M. Ishida, T. Nakajima, Y. Honda, O. Kitao, H. Nakai, 
 T. Vreven, K. Throssell, J. A. Montgomery, Jr., J. E. Peralta, 
 F. Ogliaro, M. J. Bearpark, J. J. Heyd, E. N. Brothers, K. N. Kudin, 
 V. N. Staroverov, T. A. Keith, R. Kobayashi, J. Normand, 
 K. Raghavachari, A. P. Rendell, J. C. Burant, S. S. Iyengar, 
 J. Tomasi, M. Cossi, J. M. Millam, M. Klene, C. Adamo, R. Cammi, 
 J. W. Ochterski, R. L. Martin, K. Morokuma, O. Farkas, 
 J. B. Foresman, and D. J. Fox, Gaussian, Inc., Wallingford CT, 2016.
 
 ******************************************
 Gaussian 16:  ES64L-G16RevA.03 25-Dec-2016
                 6-Jul-2023 
 ******************************************
 %chk=tau1_m2
 %mem=10gb
 %nproc=28
 Will use up to   28 processors via shared memory.
 ----------------------------------------------------------------------
 # UB3LYP EmpiricalDispersion=GD3BJ Gen Pseudo=Read opt(maxcycle=1000,m
 odred) SCF(yqc,Maxcycle=1000)
 ----------------------------------------------------------------------
 1/6=1000,18=120,19=15,26=3,38=1/1,3;
 2/9=110,12=2,17=6,18=5,40=1/2;
 3/5=7,11=2,16=1,17=8,25=1,30=1,71=1,74=-5,116=2,124=41/1,2,3;
 4//1;
 5/5=2,7=1000,8=4,13=1,38=1/8,2,8;
 6/7=2,8=2,9=2,10=2,28=1/1;
 7//1,2,3,16;
 1/6=1000,18=20,19=15,26=3/3(2);
 2/9=110/2;
 99//99;
 2/9=110/2;
 3/5=7,6=1,11=2,16=1,17=8,25=1,30=1,71=1,74=-5,82=7,116=2,124=41/1,2,3;
 4/5=5,16=3,69=1/1;
 5/5=2,7=1000,8=4,13=1,38=1/8,2,8;
 7//1,2,3,16;
 1/6=1000,18=20,19=15,26=3/3(-5);
 2/9=110/2;
 6/7=2,8=2,9=2,10=2,19=2,28=1/1;
 99/9=1/99;
 ---
 fff
 ---
 Symbolic Z-matrix:
 Charge = -1 Multiplicity = 2
 H                     0.74776  -5.01091   0.359 
 C                     1.01263  -4.30292   1.02902 
 H                     1.05428  -4.66771   1.97008 
 C                     0.00253  -3.13585   1.04799 
 C                     0.20515  -2.25125   2.28361 
 C                    -0.76284  -1.06885   2.37763 
 N                    -0.27544  -0.13845   3.40684 
 C                    -0.86108   1.08981   3.62944 
 N                    -2.22098   1.17363   3.57945 
 N                    -0.08716   2.10553   3.94288 
 H                     2.00947  -3.93135   0.76464 
 H                     0.11165  -2.52981   0.14238 
 H                    -1.02049  -3.53594   1.04089 
 H                     0.1164   -2.85729   3.19597 
 H                     1.22577  -1.85524   2.26062 
 H                    -0.82532  -0.56726   1.40386 
 H                    -1.76892  -1.41911   2.62907 
 H                     1.34195   0.16251   2.07468 
 H                    -2.56288   2.03238   3.14118 
 H                    -2.72753   0.3917    3.17248 
 H                    -0.66165   2.89154   4.24119 
 H                     4.69092  -6.76591   2.66879 
 C                     5.49273  -6.15285   2.62483 
 H                     5.59856  -5.62049   3.4765 
 C                     5.25036  -5.23045   1.39782 
 C                     5.79198  -3.83639   1.46172 
 C                     5.0406   -2.6934    1.30839 
 C                     7.16138  -3.3991    1.56625 
 C                     7.15211  -1.97149   1.46752 
 C                     8.39623  -4.05738   1.69743 
 N                     5.84322  -1.57615   1.33063 
 C                     8.32594  -1.21331   1.50113 
 C                     9.56619  -3.30506   1.73088 
 C                     9.53066  -1.89721   1.63491 
 H                     6.39834  -6.75618   2.49791 
 H                     5.6339   -5.72608   0.49649 
 H                     4.16787  -5.14543   1.2429 
 H                     3.97558  -2.58605   1.16258 
 H                     5.49013  -0.65821   1.06399 
 H                     8.43491  -5.14118   1.76768 
 H                     8.29332  -0.13308   1.39937 
 H                     10.52519  -3.80636   1.82985 
 H                     10.46098  -1.3369    1.6572 
 H                     4.58291  -4.534     4.83431 
 C                     4.64249  -4.00648   5.6933 
 H                     4.82527  -4.61115   6.4814 
 C                     3.38913  -3.13912   5.91671 
 C                     3.43324  -1.82619   5.19081 
 C                     4.3996   -1.1921    4.44224 
 N                     2.40661  -0.89726   5.28805 
 C                     2.78288   0.23045   4.61877 
 N                     3.98556   0.08214   4.09808 
 H                     5.52051  -3.35617   5.60823 
 H                     2.48991  -3.70103   5.62726 
 H                     3.2763   -2.93184   6.99033 
 H                     1.49182  -1.05149   5.68598 
 H                     5.3544   -1.57297   4.11434 
 H                     2.14946   1.10559   4.55368 
 H                     3.79355  -1.06195  -6.91094 
 C                     3.10215  -0.3456   -7.08276 
 H                     2.65266  -0.42882  -7.98326 
 C                     3.68807   1.06767  -6.91862 
 C                     3.94233   1.42318  -5.48808 
 C                     3.79573   0.71827  -4.32294 
 N                     4.35667   2.69235  -5.0896 
 C                     4.44306   2.72237  -3.73725 
 N                     4.10675   1.53954  -3.25672 
 H                     2.30902  -0.48247  -6.33731 
 H                     4.61372   1.16142  -7.5041 
 H                     2.98619   1.79932  -7.34236 
 H                     4.55162   3.46861  -5.7025 
 H                     3.48828  -0.30111  -4.16237 
 H                     4.7403    3.57383  -3.14602 
 H                    -5.81102   6.59641   4.0705 
 C                    -5.08148   6.03241   4.48242 
 H                    -4.20961   6.54258   4.50209 
 C                    -4.95998   4.68432   3.7524 
 C                    -6.30875   3.95569   3.65557 
 C                    -6.22222   2.64451   2.87223 
 N                    -7.56683   2.12584   2.5957 
 C                    -7.81125   0.95237   1.97841 
 N                    -6.87106   0.02315   1.87856 
 N                    -9.06007   0.67755   1.54456 
 H                    -5.37481   5.85815   5.52718 
 H                    -4.55759   4.82543   2.7439 
 H                    -4.23456   4.03993   4.26343 
 H                    -6.70867   3.76299   4.65994 
 H                    -7.03016   4.61999   3.15802 
 H                    -5.66232   2.78979   1.94466 
 H                    -5.67091   1.90382   3.4611 
 H                    -8.32928   2.78597   2.60878 
 H                    -6.98584  -0.64471   1.1017 
 H                    -5.88428   0.22317   2.08411 
 H                    -9.57688   1.41837   1.0921 
 H                    -9.1975   -0.24145   1.09753 
 C                    -0.55068   4.16777  -0.51849 
 C                     9.26118   3.18227  -1.05802 
 C                     6.08346  -4.08518  -2.19911 
 C                    -1.13237  -0.68816  -2.59803 
 N                     2.84638   2.60917  -0.94999 
 C                    -1.25018   3.40347   0.62194 
 C                     10.08374   2.51983  -1.89199 
 C                     7.00837  -4.96254  -1.77797 
 C                    -1.9868   -0.81213  -1.32812 
 N                     5.65824   2.2758   -1.02633 
 C                    -2.78035   3.29232   0.50135 
 C                    -3.47853  -0.70248  -1.57345 
 N                     2.47405  -0.11664  -1.71468 
 C                     0.6985    1.59494  -1.58862 
 C                     4.47392   4.30778  -0.2622 
 C                     7.43665   0.6528   -1.52636 
 C                     3.61933  -2.27921  -2.01517 
 C                     1.98809   6.00592   0.41224 
 C                     7.3208    5.47975  -0.04764 
 C                     8.63451  -2.14816  -1.9633 
 C                     0.78832  -3.30787  -2.73014 
 C                     1.46977   2.61915  -1.09196 
 C                     5.64088   3.58261  -0.57526 
 C                     6.65272  -0.46019  -1.71579 
 C                     2.47327  -1.46761  -2.00045 
 O                    -3.38175   2.79622   1.51338 
 O                    -4.17106  -1.3096   -0.59384 
 C                     0.92121   3.87746  -0.59976 
 C                     6.96046   4.09823  -0.50078 
 C                     7.18385  -1.80245  -1.88914 
 C                     1.15881  -1.90485  -2.35769 
 O                    -3.32906   3.64866  -0.56858 
 O                    -3.99176  -0.11351  -2.5034 
 C                     1.98898   4.63479  -0.18974 
 C                     7.81764   3.08036  -0.94205 
 C                     6.1038   -2.6454   -1.99323 
 C                     0.33978  -0.78067  -2.315 
 C                     3.19287   3.84989  -0.44362 
 C                     6.97763   1.94731  -1.23035 
 C                     4.90822  -1.80857  -1.91222 
 C                     1.16829   0.30807  -1.89743 
 N                     5.27081  -0.49167  -1.74089 
 Fe                    4.0798    1.07011  -1.35671 
 H                    -1.0479    3.8968   -1.4548 
 H                    -0.7199    5.24221  -0.39377 
 H                     9.71997   3.9139   -0.39151 
 H                     5.22791  -4.47143  -2.75291 
 H                    -1.42895  -1.47825  -3.29596 
 H                    -1.37752   0.25544  -3.09491 
 H                    -1.01016   3.83798   1.59883 
 H                     11.15603   2.68721  -1.86296 
 H                     9.71842   1.81575  -2.63158 
 H                     6.91637  -6.0197   -2.00937 
 H                     7.84738  -4.66306  -1.16057 
 H                    -1.71896  -0.01599  -0.62017 
 H                    -1.78676  -1.75465  -0.8142 
 H                    -0.36387   1.77501  -1.69919 
 H                     4.6038    5.30797   0.13322 
 H                     3.47332  -3.34226  -2.16042 
 H                     2.58519   6.70616  -0.1844 
 H                     2.41914   5.99889   1.42081 
 H                     0.97377   6.40701   0.4829 
 H                     6.75685   6.24897  -0.59071 
 H                     8.38253   5.68658  -0.20563 
 H                     7.11003   5.62516   1.01981 
 H                     9.04989  -2.34197  -0.96832 
 H                     9.21531  -1.33477  -2.40901 
 H                     8.78162  -3.04892  -2.56681 
 H                    -0.27363  -3.38301  -2.97864 
 H                     1.35829  -3.66596  -3.59695 
 C                    -7.29979  -3.02946  -2.15663 
 O                    -6.26414  -3.20516  -2.75682 
 C                    -7.57473  -2.13245  -1.01206 
 O                    -6.70856  -1.36824  -0.46652 
 C                    -8.92417  -2.34999  -0.58839 
 O                    -9.54321  -1.84825   0.37093 
 C                    -9.53421  -3.32937  -1.57117 
 O                    -8.44706  -3.74003  -2.44072 
 C                    -10.66306  -2.69624  -2.4031 
 O                    -10.31571  -1.43761  -2.92424 
 C                    -10.9869  -3.57649  -3.62226 
 O                    -10.94994  -4.97096  -3.34771 
 H                    -5.17412  -1.32562  -0.76326 
 H                    -10.33248  -0.75467  -2.21624 
 H                    -10.01197  -5.19898  -3.28068 
 H                    -9.91237  -4.22445  -1.06726 
 H                    -11.53134  -2.63809  -1.7269 
 H                    -11.99346  -3.34587  -3.98373 
 H                    -10.27332  -3.2968   -4.40683 
 O                     4.19716   0.57239   0.53582 
 H                     3.28383   0.28426   0.83328 
 H                     4.43907   1.33843   1.16492 
 O                    -4.11191   0.22      1.76754 
 H                    -3.89577   1.14622   1.4942 
 H                    -4.03438  -0.34413   0.97545 
 O                     1.73815   0.28617   1.27609 
 H                     1.81857   1.91342   1.92597 
 H                     1.31143   0.30382   0.40529 
 O                     4.629     2.24035   2.43451 
 H                     4.58135   1.512     3.10214 
 H                     3.73478   2.63665   2.47255 
 O                     1.89194   2.71681   2.32495 
 H                     0.59478   2.35793   3.41255 
 H                     1.58855   3.34611   1.65152 
 H                     0.98133  -4.01035  -1.9105 
 H                    -0.86727   2.37643   0.66637 
 H                     8.50704   0.50532  -1.51141 
 H                    -3.81953  -4.75309  -1.10834 
 C                    -3.83276  -4.67226  -0.1117 
 H                    -3.3404   -5.4333    0.31068 
 C                    -5.27287  -4.54306   0.39436 
 C                    -5.43413  -4.40497   1.91773 
 C                    -4.64634  -3.21528   2.48289 
 C                    -6.92081  -4.27231   2.27698 
 H                    -3.28428  -3.75343   0.1246 
 H                    -5.71831  -3.66613  -0.07859 
 H                    -5.86103  -5.4079    0.05729 
 H                    -5.04733  -5.32292   2.38856 
 H                    -4.80699  -3.11434   3.56212 
 H                    -3.56992  -3.31772   2.3142 
 H                    -4.96662  -2.28213   2.01206 
 H                    -7.50222  -5.11499   1.8856 
 H                    -7.06954  -4.2351    3.36209 
 H                    -7.34332  -3.35402   1.85397 
 H                    -5.31365   5.95077  -0.89777 
 C                    -6.20176   6.26676  -0.56398 
 H                    -6.06757   7.04968   0.04351 
 C                    -6.83612   5.1458    0.28269 
 C                    -7.02682   3.83306  -0.39967 
 N                    -5.99007   3.01565  -0.80941 
 C                    -8.17391   3.14279  -0.71055 
 C                    -6.53512   1.88679  -1.33669 
 N                    -7.86111   1.93096  -1.29219 
 H                    -6.83739   6.54326  -1.41016 
 H                    -6.19444   5.00238   1.15876 
 H                    -7.81205   5.47125   0.6624 
 H                    -4.96709   3.22784  -0.71136 
 H                    -9.20122   3.44687  -0.55603 
 H                    -5.94113   1.079    -1.74325 
 O                    -10.2655   0.76719  -1.29404 
 H                    -10.69682   1.32111  -1.95759 
 H                    -9.29594   1.0174   -1.38106 
 
 Add virtual bond connecting atoms H178       and O169       Dist= 2.95D+00.
 Add virtual bond connecting atoms O194       and H187       Dist= 2.96D+00.
 Add virtual bond connecting atoms O191       and H186       Dist= 3.04D+00.
 Add virtual bond connecting atoms H232       and O127       Dist= 3.21D+00.
 Add virtual bond connecting atoms O235       and H179       Dist= 3.37D+00.
 Add virtual bond connecting atoms H237       and N228       Dist= 3.22D+00.
 Add virtual bond connecting atoms H189       and O121       Dist= 3.27D+00.
 Add virtual bond connecting atoms H190       and O122       Dist= 3.49D+00.
 Add virtual bond connecting atoms H198       and O197       Dist= 3.27D+00.
 Add virtual bond connecting atoms O169       and H92        Dist= 3.31D+00.
 Add virtual bond connecting atoms O171       and H95        Dist= 3.40D+00.
 Add virtual bond connecting atoms O188       and H93        Dist= 3.40D+00.
 Add virtual bond connecting atoms H192       and H18        Dist= 3.44D+00.
 Add virtual bond connecting atoms H192       and O191       Dist= 3.31D+00.
 Add virtual bond connecting atoms O197       and H196       Dist= 3.50D+00.
 Add virtual bond connecting atoms H195       and N52        Dist= 3.48D+00.
 Add virtual bond connecting atoms H44        and H24        Dist= 3.81D+00.
 Add virtual bond connecting atoms O185       and H39        Dist= 3.52D+00.
 Add virtual bond connecting atoms H210       and H13        Dist= 4.63D+00.
 Add virtual bond connecting atoms H211       and O169       Dist= 4.78D+00.
 Add virtual bond connecting atoms H211       and H178       Dist= 4.72D+00.
 Add virtual bond connecting atoms H216       and H190       Dist= 4.51D+00.
 The following ModRedundant input section has been read:
 X       1 F                                                                   
 X       2 F                                                                   
 X       3 F                                                                   
 X      22 F                                                                   
 X      23 F                                                                   
 X      24 F                                                                   
 X      44 F                                                                   
 X      45 F                                                                   
 X      46 F                                                                   
 X      59 F                                                                   
 X      60 F                                                                   
 X      61 F                                                                   
 X      74 F                                                                   
 X      75 F                                                                   
 X      76 F                                                                   
 X     203 F                                                                   
 X     204 F                                                                   
 X     205 F                                                                   
 X     220 F                                                                   
 X     221 F                                                                   
 X     222 F                                                                   
 

 GradGradGradGradGradGradGradGradGradGradGradGradGradGradGradGradGradGrad
 Berny optimization.
 Initialization pass.
                           ----------------------------
                           !    Initial Parameters    !
                           ! (Angstroms and Degrees)  !
 --------------------------                            --------------------------
 ! Name  Definition              Value          Derivative Info.                !
 --------------------------------------------------------------------------------
 ! X1    R(1,-1)                 0.7478         Frozen                          !
 ! Y1    R(1,-2)                -5.0109         Frozen                          !
 ! Z1    R(1,-3)                 0.359          Frozen                          !
 ! X2    R(2,-1)                 1.0126         Frozen                          !
 ! Y2    R(2,-2)                -4.3029         Frozen                          !
 ! Z2    R(2,-3)                 1.029          Frozen                          !
 ! X3    R(3,-1)                 1.0543         Frozen                          !
 ! Y3    R(3,-2)                -4.6677         Frozen                          !
 ! Z3    R(3,-3)                 1.9701         Frozen                          !
 ! X22   R(22,-1)                4.6909         Frozen                          !
 ! Y22   R(22,-2)               -6.7659         Frozen                          !
 ! Z22   R(22,-3)                2.6688         Frozen                          !
 ! X23   R(23,-1)                5.4927         Frozen                          !
 ! Y23   R(23,-2)               -6.1528         Frozen                          !
 ! Z23   R(23,-3)                2.6248         Frozen                          !
 ! X24   R(24,-1)                5.5986         Frozen                          !
 ! Y24   R(24,-2)               -5.6205         Frozen                          !
 ! Z24   R(24,-3)                3.4765         Frozen                          !
 ! X44   R(44,-1)                4.5829         Frozen                          !
 ! Y44   R(44,-2)               -4.534          Frozen                          !
 ! Z44   R(44,-3)                4.8343         Frozen                          !
 ! X45   R(45,-1)                4.6425         Frozen                          !
 ! Y45   R(45,-2)               -4.0065         Frozen                          !
 ! Z45   R(45,-3)                5.6933         Frozen                          !
 ! X46   R(46,-1)                4.8253         Frozen                          !
 ! Y46   R(46,-2)               -4.6112         Frozen                          !
 ! Z46   R(46,-3)                6.4814         Frozen                          !
 ! X59   R(59,-1)                3.7936         Frozen                          !
 ! Y59   R(59,-2)               -1.0619         Frozen                          !
 ! Z59   R(59,-3)               -6.9109         Frozen                          !
 ! X60   R(60,-1)                3.1022         Frozen                          !
 ! Y60   R(60,-2)               -0.3456         Frozen                          !
 ! Z60   R(60,-3)               -7.0828         Frozen                          !
 ! X61   R(61,-1)                2.6527         Frozen                          !
 ! Y61   R(61,-2)               -0.4288         Frozen                          !
 ! Z61   R(61,-3)               -7.9833         Frozen                          !
 ! X74   R(74,-1)               -5.811          Frozen                          !
 ! Y74   R(74,-2)                6.5964         Frozen                          !
 ! Z74   R(74,-3)                4.0705         Frozen                          !
 ! X75   R(75,-1)               -5.0815         Frozen                          !
 ! Y75   R(75,-2)                6.0324         Frozen                          !
 ! Z75   R(75,-3)                4.4824         Frozen                          !
 ! X76   R(76,-1)               -4.2096         Frozen                          !
 ! Y76   R(76,-2)                6.5426         Frozen                          !
 ! Z76   R(76,-3)                4.5021         Frozen                          !
 ! X203  R(203,-1)              -3.8195         Frozen                          !
 ! Y203  R(203,-2)              -4.7531         Frozen                          !
 ! Z203  R(203,-3)              -1.1083         Frozen                          !
 ! X204  R(204,-1)              -3.8328         Frozen                          !
 ! Y204  R(204,-2)              -4.6723         Frozen                          !
 ! Z204  R(204,-3)              -0.1117         Frozen                          !
 ! X205  R(205,-1)              -3.3404         Frozen                          !
 ! Y205  R(205,-2)              -5.4333         Frozen                          !
 ! Z205  R(205,-3)               0.3107         Frozen                          !
 ! X220  R(220,-1)              -5.3137         Frozen                          !
 ! Y220  R(220,-2)               5.9508         Frozen                          !
 ! Z220  R(220,-3)              -0.8978         Frozen                          !
 ! X221  R(221,-1)              -6.2018         Frozen                          !
 ! Y221  R(221,-2)               6.2668         Frozen                          !
 ! Z221  R(221,-3)              -0.564          Frozen                          !
 ! X222  R(222,-1)              -6.0676         Frozen                          !
 ! Y222  R(222,-2)               7.0497         Frozen                          !
 ! Z222  R(222,-3)               0.0435         Frozen                          !
 ! R1    R(1,2)                  1.0101         estimate D2E/DX2                !
 ! R2    R(2,3)                  1.0101         estimate D2E/DX2                !
 ! R3    R(2,4)                  1.5436         estimate D2E/DX2                !
 ! R4    R(2,11)                 1.0962         estimate D2E/DX2                !
 ! R5    R(4,5)                  1.5331         estimate D2E/DX2                !
 ! R6    R(4,12)                 1.0951         estimate D2E/DX2                !
 ! R7    R(4,13)                 1.0985         estimate D2E/DX2                !
 ! R8    R(5,6)                  1.531          estimate D2E/DX2                !
 ! R9    R(5,14)                 1.0989         estimate D2E/DX2                !
 ! R10   R(5,15)                 1.095          estimate D2E/DX2                !
 ! R11   R(6,7)                  1.4705         estimate D2E/DX2                !
 ! R12   R(6,16)                 1.0971         estimate D2E/DX2                !
 ! R13   R(6,17)                 1.0946         estimate D2E/DX2                !
 ! R14   R(7,8)                  1.3788         estimate D2E/DX2                !
 ! R15   R(8,9)                  1.3634         estimate D2E/DX2                !
 ! R16   R(8,10)                 1.3149         estimate D2E/DX2                !
 ! R17   R(9,19)                 1.023          estimate D2E/DX2                !
 ! R18   R(9,20)                 1.0167         estimate D2E/DX2                !
 ! R19   R(10,21)                1.0182         estimate D2E/DX2                !
 ! R20   R(10,198)               0.9            estimate D2E/DX2                !
 ! R21   R(13,210)               2.4519         estimate D2E/DX2                !
 ! R22   R(18,191)               0.9            estimate D2E/DX2                !
 ! R23   R(18,192)               1.8207         estimate D2E/DX2                !
 ! R24   R(22,23)                1.0103         estimate D2E/DX2                !
 ! R25   R(23,24)                1.0099         estimate D2E/DX2                !
 ! R26   R(23,25)                1.5541         estimate D2E/DX2                !
 ! R27   R(23,35)                1.0956         estimate D2E/DX2                !
 ! R28   R(24,44)                2.0139         estimate D2E/DX2                !
 ! R29   R(25,26)                1.4969         estimate D2E/DX2                !
 ! R30   R(25,36)                1.0978         estimate D2E/DX2                !
 ! R31   R(25,37)                1.0968         estimate D2E/DX2                !
 ! R32   R(26,27)                1.3764         estimate D2E/DX2                !
 ! R33   R(26,28)                1.4413         estimate D2E/DX2                !
 ! R34   R(27,31)                1.3758         estimate D2E/DX2                !
 ! R35   R(27,38)                1.0803         estimate D2E/DX2                !
 ! R36   R(28,29)                1.431          estimate D2E/DX2                !
 ! R37   R(28,30)                1.4055         estimate D2E/DX2                !
 ! R38   R(29,31)                1.3741         estimate D2E/DX2                !
 ! R39   R(29,32)                1.3978         estimate D2E/DX2                !
 ! R40   R(30,33)                1.3914         estimate D2E/DX2                !
 ! R41   R(30,40)                1.0868         estimate D2E/DX2                !
 ! R42   R(31,39)                1.019          estimate D2E/DX2                !
 ! R43   R(32,34)                1.3918         estimate D2E/DX2                !
 ! R44   R(32,41)                1.0855         estimate D2E/DX2                !
 ! R45   R(33,34)                1.4116         estimate D2E/DX2                !
 ! R46   R(33,42)                1.0866         estimate D2E/DX2                !
 ! R47   R(34,43)                1.0863         estimate D2E/DX2                !
 ! R48   R(39,185)               1.8615         estimate D2E/DX2                !
 ! R49   R(44,45)                1.0098         estimate D2E/DX2                !
 ! R50   R(45,46)                1.01           estimate D2E/DX2                !
 ! R51   R(45,47)                1.5405         estimate D2E/DX2                !
 ! R52   R(45,53)                1.0959         estimate D2E/DX2                !
 ! R53   R(47,48)                1.5009         estimate D2E/DX2                !
 ! R54   R(47,54)                1.0991         estimate D2E/DX2                !
 ! R55   R(47,55)                1.0993         estimate D2E/DX2                !
 ! R56   R(48,49)                1.3771         estimate D2E/DX2                !
 ! R57   R(48,50)                1.3879         estimate D2E/DX2                !
 ! R58   R(49,52)                1.3833         estimate D2E/DX2                !
 ! R59   R(49,57)                1.079          estimate D2E/DX2                !
 ! R60   R(50,51)                1.3643         estimate D2E/DX2                !
 ! R61   R(50,56)                1.0094         estimate D2E/DX2                !
 ! R62   R(51,52)                1.3189         estimate D2E/DX2                !
 ! R63   R(51,58)                1.0823         estimate D2E/DX2                !
 ! R64   R(52,195)               1.8416         estimate D2E/DX2                !
 ! R65   R(59,60)                1.0103         estimate D2E/DX2                !
 ! R66   R(60,61)                1.0099         estimate D2E/DX2                !
 ! R67   R(60,62)                1.5387         estimate D2E/DX2                !
 ! R68   R(60,68)                1.097          estimate D2E/DX2                !
 ! R69   R(62,63)                1.4958         estimate D2E/DX2                !
 ! R70   R(62,69)                1.0993         estimate D2E/DX2                !
 ! R71   R(62,70)                1.0989         estimate D2E/DX2                !
 ! R72   R(63,64)                1.3697         estimate D2E/DX2                !
 ! R73   R(63,65)                1.3933         estimate D2E/DX2                !
 ! R74   R(64,67)                1.3813         estimate D2E/DX2                !
 ! R75   R(64,72)                1.0768         estimate D2E/DX2                !
 ! R76   R(65,66)                1.3554         estimate D2E/DX2                !
 ! R77   R(65,71)                1.0081         estimate D2E/DX2                !
 ! R78   R(66,67)                1.3203         estimate D2E/DX2                !
 ! R79   R(66,73)                1.0784         estimate D2E/DX2                !
 ! R80   R(67,138)               1.9573         estimate D2E/DX2                !
 ! R81   R(74,75)                1.01           estimate D2E/DX2                !
 ! R82   R(75,76)                1.0103         estimate D2E/DX2                !
 ! R83   R(75,77)                1.5379         estimate D2E/DX2                !
 ! R84   R(75,84)                1.0991         estimate D2E/DX2                !
 ! R85   R(77,78)                1.5361         estimate D2E/DX2                !
 ! R86   R(77,85)                1.0949         estimate D2E/DX2                !
 ! R87   R(77,86)                1.0966         estimate D2E/DX2                !
 ! R88   R(78,79)                1.5298         estimate D2E/DX2                !
 ! R89   R(78,87)                1.0981         estimate D2E/DX2                !
 ! R90   R(78,88)                1.0997         estimate D2E/DX2                !
 ! R91   R(79,80)                1.4675         estimate D2E/DX2                !
 ! R92   R(79,89)                1.0932         estimate D2E/DX2                !
 ! R93   R(79,90)                1.0951         estimate D2E/DX2                !
 ! R94   R(80,81)                1.3483         estimate D2E/DX2                !
 ! R95   R(80,91)                1.0086         estimate D2E/DX2                !
 ! R96   R(81,82)                1.3257         estimate D2E/DX2                !
 ! R97   R(81,83)                1.3503         estimate D2E/DX2                !
 ! R98   R(82,92)                1.0309         estimate D2E/DX2                !
 ! R99   R(82,93)                1.0276         estimate D2E/DX2                !
 ! R100  R(83,94)                1.0103         estimate D2E/DX2                !
 ! R101  R(83,95)                1.0312         estimate D2E/DX2                !
 ! R102  R(92,169)               1.7492         estimate D2E/DX2                !
 ! R103  R(93,188)               1.8004         estimate D2E/DX2                !
 ! R104  R(95,171)               1.797          estimate D2E/DX2                !
 ! R105  R(96,101)               1.5408         estimate D2E/DX2                !
 ! R106  R(96,123)               1.5024         estimate D2E/DX2                !
 ! R107  R(96,139)               1.0942         estimate D2E/DX2                !
 ! R108  R(96,140)               1.0948         estimate D2E/DX2                !
 ! R109  R(97,102)               1.3457         estimate D2E/DX2                !
 ! R110  R(97,130)               1.4518         estimate D2E/DX2                !
 ! R111  R(97,141)               1.0909         estimate D2E/DX2                !
 ! R112  R(98,103)               1.3426         estimate D2E/DX2                !
 ! R113  R(98,131)               1.4546         estimate D2E/DX2                !
 ! R114  R(98,142)               1.0899         estimate D2E/DX2                !
 ! R115  R(99,104)               1.5356         estimate D2E/DX2                !
 ! R116  R(99,132)               1.502          estimate D2E/DX2                !
 ! R117  R(99,143)               1.0951         estimate D2E/DX2                !
 ! R118  R(99,144)               1.0942         estimate D2E/DX2                !
 ! R119  R(100,117)              1.3839         estimate D2E/DX2                !
 ! R120  R(100,133)              1.3841         estimate D2E/DX2                !
 ! R121  R(100,138)              2.0138         estimate D2E/DX2                !
 ! R122  R(101,106)              1.5389         estimate D2E/DX2                !
 ! R123  R(101,145)              1.0958         estimate D2E/DX2                !
 ! R124  R(101,201)              1.097          estimate D2E/DX2                !
 ! R125  R(102,146)              1.0857         estimate D2E/DX2                !
 ! R126  R(102,147)              1.0845         estimate D2E/DX2                !
 ! R127  R(103,148)              1.0861         estimate D2E/DX2                !
 ! R128  R(103,149)              1.0839         estimate D2E/DX2                !
 ! R129  R(104,107)              1.5157         estimate D2E/DX2                !
 ! R130  R(104,150)              1.0985         estimate D2E/DX2                !
 ! R131  R(104,151)              1.092          estimate D2E/DX2                !
 ! R132  R(105,118)              1.3826         estimate D2E/DX2                !
 ! R133  R(105,134)              1.3749         estimate D2E/DX2                !
 ! R134  R(105,138)              2.0135         estimate D2E/DX2                !
 ! R135  R(106,121)              1.2775         estimate D2E/DX2                !
 ! R136  R(106,127)              1.2541         estimate D2E/DX2                !
 ! R137  R(107,122)              1.3446         estimate D2E/DX2                !
 ! R138  R(107,128)              1.2145         estimate D2E/DX2                !
 ! R139  R(108,120)              1.3809         estimate D2E/DX2                !
 ! R140  R(108,136)              1.3852         estimate D2E/DX2                !
 ! R141  R(108,138)              2.0285         estimate D2E/DX2                !
 ! R142  R(109,117)              1.375          estimate D2E/DX2                !
 ! R143  R(109,136)              1.4043         estimate D2E/DX2                !
 ! R144  R(109,152)              1.0832         estimate D2E/DX2                !
 ! R145  R(110,118)              1.4092         estimate D2E/DX2                !
 ! R146  R(110,133)              1.3725         estimate D2E/DX2                !
 ! R147  R(110,153)              1.0833         estimate D2E/DX2                !
 ! R148  R(111,119)              1.3745         estimate D2E/DX2                !
 ! R149  R(111,134)              1.405          estimate D2E/DX2                !
 ! R150  R(111,202)              1.0806         estimate D2E/DX2                !
 ! R151  R(112,120)              1.4044         estimate D2E/DX2                !
 ! R152  R(112,135)              1.376          estimate D2E/DX2                !
 ! R153  R(112,154)              1.0828         estimate D2E/DX2                !
 ! R154  R(113,129)              1.4975         estimate D2E/DX2                !
 ! R155  R(113,155)              1.0967         estimate D2E/DX2                !
 ! R156  R(113,156)              1.0968         estimate D2E/DX2                !
 ! R157  R(113,157)              1.093          estimate D2E/DX2                !
 ! R158  R(114,124)              1.4979         estimate D2E/DX2                !
 ! R159  R(114,158)              1.0976         estimate D2E/DX2                !
 ! R160  R(114,159)              1.0932         estimate D2E/DX2                !
 ! R161  R(114,160)              1.0977         estimate D2E/DX2                !
 ! R162  R(115,125)              1.4931         estimate D2E/DX2                !
 ! R163  R(115,161)              1.0955         estimate D2E/DX2                !
 ! R164  R(115,162)              1.0943         estimate D2E/DX2                !
 ! R165  R(115,163)              1.0942         estimate D2E/DX2                !
 ! R166  R(116,126)              1.4981         estimate D2E/DX2                !
 ! R167  R(116,164)              1.0932         estimate D2E/DX2                !
 ! R168  R(116,165)              1.0975         estimate D2E/DX2                !
 ! R169  R(116,200)              1.0966         estimate D2E/DX2                !
 ! R170  R(117,123)              1.4583         estimate D2E/DX2                !
 ! R171  R(118,124)              1.4187         estimate D2E/DX2                !
 ! R172  R(119,125)              1.4539         estimate D2E/DX2                !
 ! R173  R(119,137)              1.3825         estimate D2E/DX2                !
 ! R174  R(120,126)              1.4306         estimate D2E/DX2                !
 ! R175  R(121,189)              1.7283         estimate D2E/DX2                !
 ! R176  R(122,178)              1.0174         estimate D2E/DX2                !
 ! R177  R(122,190)              1.8476         estimate D2E/DX2                !
 ! R178  R(123,129)              1.3718         estimate D2E/DX2                !
 ! R179  R(124,130)              1.402          estimate D2E/DX2                !
 ! R180  R(125,131)              1.374          estimate D2E/DX2                !
 ! R181  R(126,132)              1.3916         estimate D2E/DX2                !
 ! R182  R(127,232)              1.6972         estimate D2E/DX2                !
 ! R183  R(129,133)              1.4594         estimate D2E/DX2                !
 ! R184  R(130,134)              1.4396         estimate D2E/DX2                !
 ! R185  R(131,135)              1.4616         estimate D2E/DX2                !
 ! R186  R(132,136)              1.4304         estimate D2E/DX2                !
 ! R187  R(135,137)              1.3766         estimate D2E/DX2                !
 ! R188  R(137,138)              2.0013         estimate D2E/DX2                !
 ! R189  R(138,185)              1.9604         estimate D2E/DX2                !
 ! R190  R(166,167)              1.2098         estimate D2E/DX2                !
 ! R191  R(166,168)              1.48           estimate D2E/DX2                !
 ! R192  R(166,173)              1.3791         estimate D2E/DX2                !
 ! R193  R(168,169)              1.2775         estimate D2E/DX2                !
 ! R194  R(168,170)              1.431          estimate D2E/DX2                !
 ! R195  R(169,178)              1.5635         estimate D2E/DX2                !
 ! R196  R(169,211)              2.5321         estimate D2E/DX2                !
 ! R197  R(170,171)              1.2471         estimate D2E/DX2                !
 ! R198  R(170,172)              1.5156         estimate D2E/DX2                !
 ! R199  R(172,173)              1.4514         estimate D2E/DX2                !
 ! R200  R(172,174)              1.5386         estimate D2E/DX2                !
 ! R201  R(172,181)              1.0946         estimate D2E/DX2                !
 ! R202  R(174,175)              1.4058         estimate D2E/DX2                !
 ! R203  R(174,176)              1.5382         estimate D2E/DX2                !
 ! R204  R(174,182)              1.1021         estimate D2E/DX2                !
 ! R205  R(175,179)              0.9838         estimate D2E/DX2                !
 ! R206  R(176,177)              1.4217         estimate D2E/DX2                !
 ! R207  R(176,183)              1.0941         estimate D2E/DX2                !
 ! R208  R(176,184)              1.0968         estimate D2E/DX2                !
 ! R209  R(177,180)              0.9676         estimate D2E/DX2                !
 ! R210  R(178,211)              2.4986         estimate D2E/DX2                !
 ! R211  R(179,235)              1.7807         estimate D2E/DX2                !
 ! R212  R(185,186)              1.0028         estimate D2E/DX2                !
 ! R213  R(185,187)              1.0203         estimate D2E/DX2                !
 ! R214  R(186,191)              1.6079         estimate D2E/DX2                !
 ! R215  R(187,194)              1.5689         estimate D2E/DX2                !
 ! R216  R(188,189)              0.9896         estimate D2E/DX2                !
 ! R217  R(188,190)              0.9755         estimate D2E/DX2                !
 ! R218  R(190,216)              2.3874         estimate D2E/DX2                !
 ! R219  R(191,192)              1.7541         estimate D2E/DX2                !
 ! R220  R(191,193)              0.9699         estimate D2E/DX2                !
 ! R221  R(192,197)              0.9            estimate D2E/DX2                !
 ! R222  R(194,195)              0.9892         estimate D2E/DX2                !
 ! R223  R(194,196)              0.9788         estimate D2E/DX2                !
 ! R224  R(196,197)              1.8505         estimate D2E/DX2                !
 ! R225  R(197,198)              1.7304         estimate D2E/DX2                !
 ! R226  R(197,199)              0.9703         estimate D2E/DX2                !
 ! R227  R(203,204)              1.0            estimate D2E/DX2                !
 ! R228  R(204,205)              1.0            estimate D2E/DX2                !
 ! R229  R(204,206)              1.5319         estimate D2E/DX2                !
 ! R230  R(204,210)              1.0959         estimate D2E/DX2                !
 ! R231  R(206,207)              1.5381         estimate D2E/DX2                !
 ! R232  R(206,211)              1.0914         estimate D2E/DX2                !
 ! R233  R(206,212)              1.0989         estimate D2E/DX2                !
 ! R234  R(207,208)              1.5347         estimate D2E/DX2                !
 ! R235  R(207,209)              1.5352         estimate D2E/DX2                !
 ! R236  R(207,213)              1.1018         estimate D2E/DX2                !
 ! R237  R(208,214)              1.0958         estimate D2E/DX2                !
 ! R238  R(208,215)              1.0944         estimate D2E/DX2                !
 ! R239  R(208,216)              1.0932         estimate D2E/DX2                !
 ! R240  R(209,217)              1.0961         estimate D2E/DX2                !
 ! R241  R(209,218)              1.0959         estimate D2E/DX2                !
 ! R242  R(209,219)              1.0958         estimate D2E/DX2                !
 ! R243  R(220,221)              1.0            estimate D2E/DX2                !
 ! R244  R(221,222)              1.0            estimate D2E/DX2                !
 ! R245  R(221,223)              1.5414         estimate D2E/DX2                !
 ! R246  R(221,229)              1.0938         estimate D2E/DX2                !
 ! R247  R(223,224)              1.4917         estimate D2E/DX2                !
 ! R248  R(223,230)              1.0954         estimate D2E/DX2                !
 ! R249  R(223,231)              1.0966         estimate D2E/DX2                !
 ! R250  R(224,225)              1.3824         estimate D2E/DX2                !
 ! R251  R(224,226)              1.3744         estimate D2E/DX2                !
 ! R252  R(225,227)              1.3599         estimate D2E/DX2                !
 ! R253  R(225,232)              1.0494         estimate D2E/DX2                !
 ! R254  R(226,228)              1.3801         estimate D2E/DX2                !
 ! R255  R(226,233)              1.0825         estimate D2E/DX2                !
 ! R256  R(227,228)              1.3275         estimate D2E/DX2                !
 ! R257  R(227,234)              1.082          estimate D2E/DX2                !
 ! R258  R(228,237)              1.7033         estimate D2E/DX2                !
 ! R259  R(235,236)              0.966          estimate D2E/DX2                !
 ! R260  R(235,237)              1.0051         estimate D2E/DX2                !
 ! A1    A(1,2,3)              112.0642         estimate D2E/DX2                !
 ! A2    A(1,2,4)              111.4991         estimate D2E/DX2                !
 ! A3    A(1,2,11)             108.4245         estimate D2E/DX2                !
 ! A4    A(3,2,4)              106.7721         estimate D2E/DX2                !
 ! A5    A(3,2,11)             108.0353         estimate D2E/DX2                !
 ! A6    A(4,2,11)             109.9833         estimate D2E/DX2                !
 ! A7    A(2,4,5)              111.0801         estimate D2E/DX2                !
 ! A8    A(2,4,12)             110.0622         estimate D2E/DX2                !
 ! A9    A(2,4,13)             109.5099         estimate D2E/DX2                !
 ! A10   A(5,4,12)             109.5121         estimate D2E/DX2                !
 ! A11   A(5,4,13)             109.7819         estimate D2E/DX2                !
 ! A12   A(12,4,13)            106.7989         estimate D2E/DX2                !
 ! A13   A(4,5,6)              114.3032         estimate D2E/DX2                !
 ! A14   A(4,5,14)             109.8934         estimate D2E/DX2                !
 ! A15   A(4,5,15)             108.3572         estimate D2E/DX2                !
 ! A16   A(6,5,14)             108.8984         estimate D2E/DX2                !
 ! A17   A(6,5,15)             108.1371         estimate D2E/DX2                !
 ! A18   A(14,5,15)            106.9871         estimate D2E/DX2                !
 ! A19   A(5,6,7)              108.7876         estimate D2E/DX2                !
 ! A20   A(5,6,16)             109.5477         estimate D2E/DX2                !
 ! A21   A(5,6,17)             110.3715         estimate D2E/DX2                !
 ! A22   A(7,6,16)             110.5372         estimate D2E/DX2                !
 ! A23   A(7,6,17)             110.2629         estimate D2E/DX2                !
 ! A24   A(16,6,17)            107.3274         estimate D2E/DX2                !
 ! A25   A(6,7,8)              122.3994         estimate D2E/DX2                !
 ! A26   A(7,8,9)              118.1964         estimate D2E/DX2                !
 ! A27   A(7,8,10)             118.4648         estimate D2E/DX2                !
 ! A28   A(9,8,10)             123.2527         estimate D2E/DX2                !
 ! A29   A(8,9,19)             113.6212         estimate D2E/DX2                !
 ! A30   A(8,9,20)             117.6689         estimate D2E/DX2                !
 ! A31   A(19,9,20)            107.9162         estimate D2E/DX2                !
 ! A32   A(8,10,21)            109.515          estimate D2E/DX2                !
 ! A33   A(8,10,198)           121.4762         estimate D2E/DX2                !
 ! A34   A(21,10,198)          112.5601         estimate D2E/DX2                !
 ! A35   A(4,13,210)           153.4541         estimate D2E/DX2                !
 ! A36   A(22,23,24)           111.4902         estimate D2E/DX2                !
 ! A37   A(22,23,25)           105.709          estimate D2E/DX2                !
 ! A38   A(22,23,35)           109.081          estimate D2E/DX2                !
 ! A39   A(24,23,25)           111.6723         estimate D2E/DX2                !
 ! A40   A(24,23,35)           107.5398         estimate D2E/DX2                !
 ! A41   A(25,23,35)           111.3657         estimate D2E/DX2                !
 ! A42   A(23,24,44)           143.1414         estimate D2E/DX2                !
 ! A43   A(23,25,26)           117.5558         estimate D2E/DX2                !
 ! A44   A(23,25,36)           109.0131         estimate D2E/DX2                !
 ! A45   A(23,25,37)           108.1466         estimate D2E/DX2                !
 ! A46   A(26,25,36)           109.2136         estimate D2E/DX2                !
 ! A47   A(26,25,37)           106.9142         estimate D2E/DX2                !
 ! A48   A(36,25,37)           105.298          estimate D2E/DX2                !
 ! A49   A(25,26,27)           124.8244         estimate D2E/DX2                !
 ! A50   A(25,26,28)           129.0065         estimate D2E/DX2                !
 ! A51   A(27,26,28)           105.9497         estimate D2E/DX2                !
 ! A52   A(26,27,31)           110.737          estimate D2E/DX2                !
 ! A53   A(26,27,38)           129.4742         estimate D2E/DX2                !
 ! A54   A(31,27,38)           119.7753         estimate D2E/DX2                !
 ! A55   A(26,28,29)           106.9486         estimate D2E/DX2                !
 ! A56   A(26,28,30)           134.3802         estimate D2E/DX2                !
 ! A57   A(29,28,30)           118.6442         estimate D2E/DX2                !
 ! A58   A(28,29,31)           107.4609         estimate D2E/DX2                !
 ! A59   A(28,29,32)           122.2771         estimate D2E/DX2                !
 ! A60   A(31,29,32)           130.2585         estimate D2E/DX2                !
 ! A61   A(28,30,33)           119.1945         estimate D2E/DX2                !
 ! A62   A(28,30,40)           120.2913         estimate D2E/DX2                !
 ! A63   A(33,30,40)           120.5138         estimate D2E/DX2                !
 ! A64   A(27,31,29)           108.8836         estimate D2E/DX2                !
 ! A65   A(27,31,39)           121.6779         estimate D2E/DX2                !
 ! A66   A(29,31,39)           127.9727         estimate D2E/DX2                !
 ! A67   A(29,32,34)           117.5606         estimate D2E/DX2                !
 ! A68   A(29,32,41)           120.8167         estimate D2E/DX2                !
 ! A69   A(34,32,41)           121.6029         estimate D2E/DX2                !
 ! A70   A(30,33,34)           121.0968         estimate D2E/DX2                !
 ! A71   A(30,33,42)           119.6596         estimate D2E/DX2                !
 ! A72   A(34,33,42)           119.2434         estimate D2E/DX2                !
 ! A73   A(32,34,33)           121.2265         estimate D2E/DX2                !
 ! A74   A(32,34,43)           119.3314         estimate D2E/DX2                !
 ! A75   A(33,34,43)           119.44           estimate D2E/DX2                !
 ! A76   A(31,39,185)          155.5658         estimate D2E/DX2                !
 ! A77   A(24,44,45)           145.651          estimate D2E/DX2                !
 ! A78   A(44,45,46)           111.2033         estimate D2E/DX2                !
 ! A79   A(44,45,47)           111.6841         estimate D2E/DX2                !
 ! A80   A(44,45,53)           106.932          estimate D2E/DX2                !
 ! A81   A(46,45,47)           111.7865         estimate D2E/DX2                !
 ! A82   A(46,45,53)           105.7137         estimate D2E/DX2                !
 ! A83   A(47,45,53)           109.2075         estimate D2E/DX2                !
 ! A84   A(45,47,48)           113.4829         estimate D2E/DX2                !
 ! A85   A(45,47,54)           109.8523         estimate D2E/DX2                !
 ! A86   A(45,47,55)           109.3497         estimate D2E/DX2                !
 ! A87   A(48,47,54)           110.1131         estimate D2E/DX2                !
 ! A88   A(48,47,55)           108.0852         estimate D2E/DX2                !
 ! A89   A(54,47,55)           105.6419         estimate D2E/DX2                !
 ! A90   A(47,48,49)           133.341          estimate D2E/DX2                !
 ! A91   A(47,48,50)           121.9959         estimate D2E/DX2                !
 ! A92   A(49,48,50)           104.4169         estimate D2E/DX2                !
 ! A93   A(48,49,52)           110.4484         estimate D2E/DX2                !
 ! A94   A(48,49,57)           128.5825         estimate D2E/DX2                !
 ! A95   A(52,49,57)           120.9579         estimate D2E/DX2                !
 ! A96   A(48,50,51)           108.3522         estimate D2E/DX2                !
 ! A97   A(48,50,56)           126.5615         estimate D2E/DX2                !
 ! A98   A(51,50,56)           124.7243         estimate D2E/DX2                !
 ! A99   A(50,51,52)           110.6233         estimate D2E/DX2                !
 ! A100  A(50,51,58)           122.444          estimate D2E/DX2                !
 ! A101  A(52,51,58)           126.9322         estimate D2E/DX2                !
 ! A102  A(49,52,51)           106.1582         estimate D2E/DX2                !
 ! A103  A(49,52,195)          138.8448         estimate D2E/DX2                !
 ! A104  A(51,52,195)          114.9109         estimate D2E/DX2                !
 ! A105  A(59,60,61)           113.4416         estimate D2E/DX2                !
 ! A106  A(59,60,62)           111.8709         estimate D2E/DX2                !
 ! A107  A(59,60,68)           106.9019         estimate D2E/DX2                !
 ! A108  A(61,60,62)           109.8953         estimate D2E/DX2                !
 ! A109  A(61,60,68)           105.8929         estimate D2E/DX2                !
 ! A110  A(62,60,68)           108.5062         estimate D2E/DX2                !
 ! A111  A(60,62,63)           112.6467         estimate D2E/DX2                !
 ! A112  A(60,62,69)           110.008          estimate D2E/DX2                !
 ! A113  A(60,62,70)           109.0983         estimate D2E/DX2                !
 ! A114  A(63,62,69)           110.2406         estimate D2E/DX2                !
 ! A115  A(63,62,70)           108.6098         estimate D2E/DX2                !
 ! A116  A(69,62,70)           106.0025         estimate D2E/DX2                !
 ! A117  A(62,63,64)           132.3021         estimate D2E/DX2                !
 ! A118  A(62,63,65)           122.722          estimate D2E/DX2                !
 ! A119  A(64,63,65)           104.9133         estimate D2E/DX2                !
 ! A120  A(63,64,67)           109.0584         estimate D2E/DX2                !
 ! A121  A(63,64,72)           130.1396         estimate D2E/DX2                !
 ! A122  A(67,64,72)           120.8003         estimate D2E/DX2                !
 ! A123  A(63,65,66)           108.9336         estimate D2E/DX2                !
 ! A124  A(63,65,71)           125.8075         estimate D2E/DX2                !
 ! A125  A(66,65,71)           125.2555         estimate D2E/DX2                !
 ! A126  A(65,66,67)           109.0907         estimate D2E/DX2                !
 ! A127  A(65,66,73)           125.5961         estimate D2E/DX2                !
 ! A128  A(67,66,73)           125.3131         estimate D2E/DX2                !
 ! A129  A(64,67,66)           108.0034         estimate D2E/DX2                !
 ! A130  A(64,67,138)          127.1275         estimate D2E/DX2                !
 ! A131  A(66,67,138)          124.8677         estimate D2E/DX2                !
 ! A132  A(74,75,76)           110.4443         estimate D2E/DX2                !
 ! A133  A(74,75,77)           110.6702         estimate D2E/DX2                !
 ! A134  A(74,75,84)           106.467          estimate D2E/DX2                !
 ! A135  A(76,75,77)           112.5628         estimate D2E/DX2                !
 ! A136  A(76,75,84)           106.97           estimate D2E/DX2                !
 ! A137  A(77,75,84)           109.4715         estimate D2E/DX2                !
 ! A138  A(75,77,78)           112.109          estimate D2E/DX2                !
 ! A139  A(75,77,85)           110.6883         estimate D2E/DX2                !
 ! A140  A(75,77,86)           110.2516         estimate D2E/DX2                !
 ! A141  A(78,77,85)           109.0112         estimate D2E/DX2                !
 ! A142  A(78,77,86)           109.3593         estimate D2E/DX2                !
 ! A143  A(85,77,86)           105.1791         estimate D2E/DX2                !
 ! A144  A(77,78,79)           112.9033         estimate D2E/DX2                !
 ! A145  A(77,78,87)           110.2044         estimate D2E/DX2                !
 ! A146  A(77,78,88)           108.5426         estimate D2E/DX2                !
 ! A147  A(79,78,87)           109.7879         estimate D2E/DX2                !
 ! A148  A(79,78,88)           108.8557         estimate D2E/DX2                !
 ! A149  A(87,78,88)           106.315          estimate D2E/DX2                !
 ! A150  A(78,79,80)           110.3403         estimate D2E/DX2                !
 ! A151  A(78,79,89)           110.4603         estimate D2E/DX2                !
 ! A152  A(78,79,90)           109.44           estimate D2E/DX2                !
 ! A153  A(80,79,89)           110.8788         estimate D2E/DX2                !
 ! A154  A(80,79,90)           108.8773         estimate D2E/DX2                !
 ! A155  A(89,79,90)           106.7564         estimate D2E/DX2                !
 ! A156  A(79,80,81)           124.0558         estimate D2E/DX2                !
 ! A157  A(79,80,91)           117.3157         estimate D2E/DX2                !
 ! A158  A(81,80,91)           116.0108         estimate D2E/DX2                !
 ! A159  A(80,81,82)           121.0637         estimate D2E/DX2                !
 ! A160  A(80,81,83)           119.4658         estimate D2E/DX2                !
 ! A161  A(82,81,83)           119.2787         estimate D2E/DX2                !
 ! A162  A(81,82,92)           115.5889         estimate D2E/DX2                !
 ! A163  A(81,82,93)           121.9741         estimate D2E/DX2                !
 ! A164  A(92,82,93)           112.5665         estimate D2E/DX2                !
 ! A165  A(81,83,94)           117.8894         estimate D2E/DX2                !
 ! A166  A(81,83,95)           116.3561         estimate D2E/DX2                !
 ! A167  A(94,83,95)           113.0288         estimate D2E/DX2                !
 ! A168  A(82,92,169)          157.8106         estimate D2E/DX2                !
 ! A169  A(82,93,188)          155.4757         estimate D2E/DX2                !
 ! A170  A(101,96,123)         112.8886         estimate D2E/DX2                !
 ! A171  A(101,96,139)         107.7108         estimate D2E/DX2                !
 ! A172  A(101,96,140)         109.4103         estimate D2E/DX2                !
 ! A173  A(123,96,139)         110.5501         estimate D2E/DX2                !
 ! A174  A(123,96,140)         110.3165         estimate D2E/DX2                !
 ! A175  A(139,96,140)         105.6806         estimate D2E/DX2                !
 ! A176  A(102,97,130)         128.5158         estimate D2E/DX2                !
 ! A177  A(102,97,141)         116.8544         estimate D2E/DX2                !
 ! A178  A(130,97,141)         114.611          estimate D2E/DX2                !
 ! A179  A(103,98,131)         126.3563         estimate D2E/DX2                !
 ! A180  A(103,98,142)         117.9413         estimate D2E/DX2                !
 ! A181  A(131,98,142)         115.7022         estimate D2E/DX2                !
 ! A182  A(104,99,132)         112.6166         estimate D2E/DX2                !
 ! A183  A(104,99,143)         108.5486         estimate D2E/DX2                !
 ! A184  A(104,99,144)         108.6917         estimate D2E/DX2                !
 ! A185  A(132,99,143)         109.9436         estimate D2E/DX2                !
 ! A186  A(132,99,144)         110.9936         estimate D2E/DX2                !
 ! A187  A(143,99,144)         105.7879         estimate D2E/DX2                !
 ! A188  A(117,100,133)        106.2643         estimate D2E/DX2                !
 ! A189  A(117,100,138)        126.4431         estimate D2E/DX2                !
 ! A190  A(133,100,138)        127.2738         estimate D2E/DX2                !
 ! A191  A(96,101,106)         115.4186         estimate D2E/DX2                !
 ! A192  A(96,101,145)         111.3287         estimate D2E/DX2                !
 ! A193  A(96,101,201)         109.6288         estimate D2E/DX2                !
 ! A194  A(106,101,145)        108.4387         estimate D2E/DX2                !
 ! A195  A(106,101,201)        106.4164         estimate D2E/DX2                !
 ! A196  A(145,101,201)        104.9921         estimate D2E/DX2                !
 ! A197  A(97,102,146)         120.7475         estimate D2E/DX2                !
 ! A198  A(97,102,147)         122.4325         estimate D2E/DX2                !
 ! A199  A(146,102,147)        116.8093         estimate D2E/DX2                !
 ! A200  A(98,103,148)         120.7228         estimate D2E/DX2                !
 ! A201  A(98,103,149)         122.0981         estimate D2E/DX2                !
 ! A202  A(148,103,149)        117.1213         estimate D2E/DX2                !
 ! A203  A(99,104,107)         114.0737         estimate D2E/DX2                !
 ! A204  A(99,104,150)         109.8025         estimate D2E/DX2                !
 ! A205  A(99,104,151)         110.9122         estimate D2E/DX2                !
 ! A206  A(107,104,150)        106.9678         estimate D2E/DX2                !
 ! A207  A(107,104,151)        108.5962         estimate D2E/DX2                !
 ! A208  A(150,104,151)        106.1149         estimate D2E/DX2                !
 ! A209  A(118,105,134)        106.636          estimate D2E/DX2                !
 ! A210  A(118,105,138)        127.5654         estimate D2E/DX2                !
 ! A211  A(134,105,138)        125.7932         estimate D2E/DX2                !
 ! A212  A(101,106,121)        115.7253         estimate D2E/DX2                !
 ! A213  A(101,106,127)        118.7748         estimate D2E/DX2                !
 ! A214  A(121,106,127)        125.4655         estimate D2E/DX2                !
 ! A215  A(104,107,122)        110.8742         estimate D2E/DX2                !
 ! A216  A(104,107,128)        125.0917         estimate D2E/DX2                !
 ! A217  A(122,107,128)        123.9988         estimate D2E/DX2                !
 ! A218  A(120,108,136)        105.7911         estimate D2E/DX2                !
 ! A219  A(120,108,138)        127.541          estimate D2E/DX2                !
 ! A220  A(136,108,138)        126.1637         estimate D2E/DX2                !
 ! A221  A(117,109,136)        125.0558         estimate D2E/DX2                !
 ! A222  A(117,109,152)        117.594          estimate D2E/DX2                !
 ! A223  A(136,109,152)        117.2582         estimate D2E/DX2                !
 ! A224  A(118,110,133)        124.8836         estimate D2E/DX2                !
 ! A225  A(118,110,153)        117.1893         estimate D2E/DX2                !
 ! A226  A(133,110,153)        117.9163         estimate D2E/DX2                !
 ! A227  A(119,111,134)        126.07           estimate D2E/DX2                !
 ! A228  A(119,111,202)        117.1522         estimate D2E/DX2                !
 ! A229  A(134,111,202)        116.515          estimate D2E/DX2                !
 ! A230  A(120,112,135)        124.4679         estimate D2E/DX2                !
 ! A231  A(120,112,154)        117.3037         estimate D2E/DX2                !
 ! A232  A(135,112,154)        118.1736         estimate D2E/DX2                !
 ! A233  A(129,113,155)        111.4442         estimate D2E/DX2                !
 ! A234  A(129,113,156)        111.3182         estimate D2E/DX2                !
 ! A235  A(129,113,157)        111.256          estimate D2E/DX2                !
 ! A236  A(155,113,156)        106.8799         estimate D2E/DX2                !
 ! A237  A(155,113,157)        107.8242         estimate D2E/DX2                !
 ! A238  A(156,113,157)        107.9149         estimate D2E/DX2                !
 ! A239  A(124,114,158)        111.9066         estimate D2E/DX2                !
 ! A240  A(124,114,159)        111.3719         estimate D2E/DX2                !
 ! A241  A(124,114,160)        111.7243         estimate D2E/DX2                !
 ! A242  A(158,114,159)        107.1534         estimate D2E/DX2                !
 ! A243  A(158,114,160)        106.8375         estimate D2E/DX2                !
 ! A244  A(159,114,160)        107.5753         estimate D2E/DX2                !
 ! A245  A(125,115,161)        111.3613         estimate D2E/DX2                !
 ! A246  A(125,115,162)        111.3321         estimate D2E/DX2                !
 ! A247  A(125,115,163)        110.403          estimate D2E/DX2                !
 ! A248  A(161,115,162)        107.4678         estimate D2E/DX2                !
 ! A249  A(161,115,163)        107.7186         estimate D2E/DX2                !
 ! A250  A(162,115,163)        108.4137         estimate D2E/DX2                !
 ! A251  A(126,116,164)        111.1682         estimate D2E/DX2                !
 ! A252  A(126,116,165)        111.9307         estimate D2E/DX2                !
 ! A253  A(126,116,200)        111.7516         estimate D2E/DX2                !
 ! A254  A(164,116,165)        107.6091         estimate D2E/DX2                !
 ! A255  A(164,116,200)        107.268          estimate D2E/DX2                !
 ! A256  A(165,116,200)        106.8527         estimate D2E/DX2                !
 ! A257  A(100,117,109)        126.1322         estimate D2E/DX2                !
 ! A258  A(100,117,123)        110.2291         estimate D2E/DX2                !
 ! A259  A(109,117,123)        123.6191         estimate D2E/DX2                !
 ! A260  A(105,118,110)        124.7015         estimate D2E/DX2                !
 ! A261  A(105,118,124)        110.4253         estimate D2E/DX2                !
 ! A262  A(110,118,124)        124.8597         estimate D2E/DX2                !
 ! A263  A(111,119,125)        123.756          estimate D2E/DX2                !
 ! A264  A(111,119,137)        126.2312         estimate D2E/DX2                !
 ! A265  A(125,119,137)        109.9973         estimate D2E/DX2                !
 ! A266  A(108,120,112)        124.5475         estimate D2E/DX2                !
 ! A267  A(108,120,126)        110.5619         estimate D2E/DX2                !
 ! A268  A(112,120,126)        124.789          estimate D2E/DX2                !
 ! A269  A(106,121,189)        120.1296         estimate D2E/DX2                !
 ! A270  A(107,122,178)        113.1779         estimate D2E/DX2                !
 ! A271  A(107,122,190)        110.1681         estimate D2E/DX2                !
 ! A272  A(178,122,190)        102.8628         estimate D2E/DX2                !
 ! A273  A(96,123,117)         123.6081         estimate D2E/DX2                !
 ! A274  A(96,123,129)         129.7699         estimate D2E/DX2                !
 ! A275  A(117,123,129)        106.5265         estimate D2E/DX2                !
 ! A276  A(114,124,118)        125.0886         estimate D2E/DX2                !
 ! A277  A(114,124,130)        128.1513         estimate D2E/DX2                !
 ! A278  A(118,124,130)        106.7557         estimate D2E/DX2                !
 ! A279  A(115,125,119)        125.0717         estimate D2E/DX2                !
 ! A280  A(115,125,131)        128.1622         estimate D2E/DX2                !
 ! A281  A(119,125,131)        106.7543         estimate D2E/DX2                !
 ! A282  A(116,126,120)        125.1372         estimate D2E/DX2                !
 ! A283  A(116,126,132)        128.2168         estimate D2E/DX2                !
 ! A284  A(120,126,132)        106.6315         estimate D2E/DX2                !
 ! A285  A(106,127,232)        115.0614         estimate D2E/DX2                !
 ! A286  A(113,129,123)        128.6968         estimate D2E/DX2                !
 ! A287  A(113,129,133)        124.2548         estimate D2E/DX2                !
 ! A288  A(123,129,133)        107.0483         estimate D2E/DX2                !
 ! A289  A(97,130,124)         125.6            estimate D2E/DX2                !
 ! A290  A(97,130,134)         128.2742         estimate D2E/DX2                !
 ! A291  A(124,130,134)        106.1228         estimate D2E/DX2                !
 ! A292  A(98,131,125)         128.9744         estimate D2E/DX2                !
 ! A293  A(98,131,135)         124.2729         estimate D2E/DX2                !
 ! A294  A(125,131,135)        106.7103         estimate D2E/DX2                !
 ! A295  A(99,132,126)         128.3793         estimate D2E/DX2                !
 ! A296  A(99,132,136)         125.1585         estimate D2E/DX2                !
 ! A297  A(126,132,136)        106.4354         estimate D2E/DX2                !
 ! A298  A(100,133,110)        125.5261         estimate D2E/DX2                !
 ! A299  A(100,133,129)        109.8303         estimate D2E/DX2                !
 ! A300  A(110,133,129)        124.5787         estimate D2E/DX2                !
 ! A301  A(105,134,111)        124.3955         estimate D2E/DX2                !
 ! A302  A(105,134,130)        110.0094         estimate D2E/DX2                !
 ! A303  A(111,134,130)        125.2195         estimate D2E/DX2                !
 ! A304  A(112,135,131)        124.4882         estimate D2E/DX2                !
 ! A305  A(112,135,137)        125.6787         estimate D2E/DX2                !
 ! A306  A(131,135,137)        109.8255         estimate D2E/DX2                !
 ! A307  A(108,136,109)        124.5623         estimate D2E/DX2                !
 ! A308  A(108,136,132)        110.5569         estimate D2E/DX2                !
 ! A309  A(109,136,132)        124.6034         estimate D2E/DX2                !
 ! A310  A(119,137,135)        106.6977         estimate D2E/DX2                !
 ! A311  A(119,137,138)        125.0024         estimate D2E/DX2                !
 ! A312  A(135,137,138)        127.8553         estimate D2E/DX2                !
 ! A313  A(67,138,100)          91.2146         estimate D2E/DX2                !
 ! A314  A(67,138,105)          90.279          estimate D2E/DX2                !
 ! A315  A(67,138,108)          88.8488         estimate D2E/DX2                !
 ! A316  A(67,138,137)          89.577          estimate D2E/DX2                !
 ! A317  A(100,138,105)         89.3908         estimate D2E/DX2                !
 ! A318  A(100,138,108)         89.8808         estimate D2E/DX2                !
 ! A319  A(100,138,185)         92.0475         estimate D2E/DX2                !
 ! A320  A(105,138,137)         91.8487         estimate D2E/DX2                !
 ! A321  A(105,138,185)         86.9445         estimate D2E/DX2                !
 ! A322  A(108,138,137)         88.8921         estimate D2E/DX2                !
 ! A323  A(108,138,185)         93.9691         estimate D2E/DX2                !
 ! A324  A(137,138,185)         87.2237         estimate D2E/DX2                !
 ! A325  A(167,166,168)        129.1036         estimate D2E/DX2                !
 ! A326  A(167,166,173)        122.3524         estimate D2E/DX2                !
 ! A327  A(168,166,173)        108.4856         estimate D2E/DX2                !
 ! A328  A(166,168,169)        124.5346         estimate D2E/DX2                !
 ! A329  A(166,168,170)        108.1807         estimate D2E/DX2                !
 ! A330  A(169,168,170)        127.1498         estimate D2E/DX2                !
 ! A331  A(92,169,168)         121.5227         estimate D2E/DX2                !
 ! A332  A(92,169,178)         108.3284         estimate D2E/DX2                !
 ! A333  A(92,169,211)         107.4584         estimate D2E/DX2                !
 ! A334  A(168,169,178)        126.9211         estimate D2E/DX2                !
 ! A335  A(168,169,211)         77.7425         estimate D2E/DX2                !
 ! A336  A(168,170,171)        129.3954         estimate D2E/DX2                !
 ! A337  A(168,170,172)        106.6073         estimate D2E/DX2                !
 ! A338  A(171,170,172)        123.9851         estimate D2E/DX2                !
 ! A339  A(95,171,170)         125.1194         estimate D2E/DX2                !
 ! A340  A(170,172,173)        105.6533         estimate D2E/DX2                !
 ! A341  A(170,172,174)        112.3344         estimate D2E/DX2                !
 ! A342  A(170,172,181)        111.6513         estimate D2E/DX2                !
 ! A343  A(173,172,174)        110.0009         estimate D2E/DX2                !
 ! A344  A(173,172,181)        107.6505         estimate D2E/DX2                !
 ! A345  A(174,172,181)        109.387          estimate D2E/DX2                !
 ! A346  A(166,173,172)        110.7274         estimate D2E/DX2                !
 ! A347  A(172,174,175)        112.8034         estimate D2E/DX2                !
 ! A348  A(172,174,176)        110.3371         estimate D2E/DX2                !
 ! A349  A(172,174,182)        105.5453         estimate D2E/DX2                !
 ! A350  A(175,174,176)        105.6963         estimate D2E/DX2                !
 ! A351  A(175,174,182)        112.0167         estimate D2E/DX2                !
 ! A352  A(176,174,182)        110.5263         estimate D2E/DX2                !
 ! A353  A(174,175,179)        110.5172         estimate D2E/DX2                !
 ! A354  A(174,176,177)        113.7507         estimate D2E/DX2                !
 ! A355  A(174,176,183)        109.5679         estimate D2E/DX2                !
 ! A356  A(174,176,184)        106.5027         estimate D2E/DX2                !
 ! A357  A(177,176,183)        107.1256         estimate D2E/DX2                !
 ! A358  A(177,176,184)        111.7988         estimate D2E/DX2                !
 ! A359  A(183,176,184)        107.9666         estimate D2E/DX2                !
 ! A360  A(176,177,180)        105.6473         estimate D2E/DX2                !
 ! A361  A(122,178,169)        159.4617         estimate D2E/DX2                !
 ! A362  A(122,178,211)        100.5941         estimate D2E/DX2                !
 ! A363  A(175,179,235)        164.8574         estimate D2E/DX2                !
 ! A364  A(39,185,138)         118.9039         estimate D2E/DX2                !
 ! A365  A(39,185,186)         111.008          estimate D2E/DX2                !
 ! A366  A(39,185,187)          99.0155         estimate D2E/DX2                !
 ! A367  A(138,185,186)        107.7444         estimate D2E/DX2                !
 ! A368  A(138,185,187)        114.759          estimate D2E/DX2                !
 ! A369  A(186,185,187)        104.4028         estimate D2E/DX2                !
 ! A370  A(185,186,191)        163.113          estimate D2E/DX2                !
 ! A371  A(185,187,194)        163.5858         estimate D2E/DX2                !
 ! A372  A(93,188,189)         105.1845         estimate D2E/DX2                !
 ! A373  A(93,188,190)         102.828          estimate D2E/DX2                !
 ! A374  A(189,188,190)        107.4339         estimate D2E/DX2                !
 ! A375  A(121,189,188)        162.8297         estimate D2E/DX2                !
 ! A376  A(122,190,216)         85.1653         estimate D2E/DX2                !
 ! A377  A(188,190,216)         94.924          estimate D2E/DX2                !
 ! A378  A(18,191,186)         131.867          estimate D2E/DX2                !
 ! A379  A(18,191,193)         127.2631         estimate D2E/DX2                !
 ! A380  A(186,191,192)         93.3863         estimate D2E/DX2                !
 ! A381  A(186,191,193)        100.1197         estimate D2E/DX2                !
 ! A382  A(192,191,193)        109.6292         estimate D2E/DX2                !
 ! A383  A(18,192,197)         147.5188         estimate D2E/DX2                !
 ! A384  A(187,194,195)         96.722          estimate D2E/DX2                !
 ! A385  A(187,194,196)         98.8362         estimate D2E/DX2                !
 ! A386  A(195,194,196)        103.1716         estimate D2E/DX2                !
 ! A387  A(52,195,194)         162.2301         estimate D2E/DX2                !
 ! A388  A(194,196,197)        157.5501         estimate D2E/DX2                !
 ! A389  A(192,197,196)         94.4673         estimate D2E/DX2                !
 ! A390  A(192,197,198)         91.8556         estimate D2E/DX2                !
 ! A391  A(192,197,199)        104.2267         estimate D2E/DX2                !
 ! A392  A(196,197,198)        133.4259         estimate D2E/DX2                !
 ! A393  A(196,197,199)        113.255          estimate D2E/DX2                !
 ! A394  A(198,197,199)        109.6529         estimate D2E/DX2                !
 ! A395  A(203,204,205)        110.6669         estimate D2E/DX2                !
 ! A396  A(203,204,206)        110.3953         estimate D2E/DX2                !
 ! A397  A(203,204,210)        106.0249         estimate D2E/DX2                !
 ! A398  A(205,204,206)        112.7998         estimate D2E/DX2                !
 ! A399  A(205,204,210)        107.493          estimate D2E/DX2                !
 ! A400  A(206,204,210)        109.1815         estimate D2E/DX2                !
 ! A401  A(204,206,207)        115.6789         estimate D2E/DX2                !
 ! A402  A(204,206,211)        107.9571         estimate D2E/DX2                !
 ! A403  A(204,206,212)        109.6006         estimate D2E/DX2                !
 ! A404  A(207,206,211)        108.3168         estimate D2E/DX2                !
 ! A405  A(207,206,212)        108.563          estimate D2E/DX2                !
 ! A406  A(211,206,212)        106.3197         estimate D2E/DX2                !
 ! A407  A(206,207,208)        112.3647         estimate D2E/DX2                !
 ! A408  A(206,207,209)        109.9415         estimate D2E/DX2                !
 ! A409  A(206,207,213)        108.1578         estimate D2E/DX2                !
 ! A410  A(208,207,209)        110.1161         estimate D2E/DX2                !
 ! A411  A(208,207,213)        107.9548         estimate D2E/DX2                !
 ! A412  A(209,207,213)        108.1776         estimate D2E/DX2                !
 ! A413  A(207,208,214)        111.029          estimate D2E/DX2                !
 ! A414  A(207,208,215)        112.0592         estimate D2E/DX2                !
 ! A415  A(207,208,216)        110.6533         estimate D2E/DX2                !
 ! A416  A(214,208,215)        107.7367         estimate D2E/DX2                !
 ! A417  A(214,208,216)        107.6142         estimate D2E/DX2                !
 ! A418  A(215,208,216)        107.5595         estimate D2E/DX2                !
 ! A419  A(207,209,217)        111.3273         estimate D2E/DX2                !
 ! A420  A(207,209,218)        111.4731         estimate D2E/DX2                !
 ! A421  A(207,209,219)        110.8227         estimate D2E/DX2                !
 ! A422  A(217,209,218)        107.9193         estimate D2E/DX2                !
 ! A423  A(217,209,219)        107.5732         estimate D2E/DX2                !
 ! A424  A(218,209,219)        107.5455         estimate D2E/DX2                !
 ! A425  A(13,210,204)         128.1024         estimate D2E/DX2                !
 ! A426  A(169,211,206)        162.7858         estimate D2E/DX2                !
 ! A427  A(178,211,206)        141.4926         estimate D2E/DX2                !
 ! A428  A(190,216,208)        139.956          estimate D2E/DX2                !
 ! A429  A(220,221,222)        109.3288         estimate D2E/DX2                !
 ! A430  A(220,221,223)        108.6055         estimate D2E/DX2                !
 ! A431  A(220,221,229)        109.7392         estimate D2E/DX2                !
 ! A432  A(222,221,223)        106.9121         estimate D2E/DX2                !
 ! A433  A(222,221,229)        110.4888         estimate D2E/DX2                !
 ! A434  A(223,221,229)        111.6913         estimate D2E/DX2                !
 ! A435  A(221,223,224)        116.1891         estimate D2E/DX2                !
 ! A436  A(221,223,230)        107.0649         estimate D2E/DX2                !
 ! A437  A(221,223,231)        109.9151         estimate D2E/DX2                !
 ! A438  A(224,223,230)        108.9971         estimate D2E/DX2                !
 ! A439  A(224,223,231)        107.8055         estimate D2E/DX2                !
 ! A440  A(230,223,231)        106.4558         estimate D2E/DX2                !
 ! A441  A(223,224,225)        124.0609         estimate D2E/DX2                !
 ! A442  A(223,224,226)        130.7031         estimate D2E/DX2                !
 ! A443  A(225,224,226)        105.1845         estimate D2E/DX2                !
 ! A444  A(224,225,227)        107.7689         estimate D2E/DX2                !
 ! A445  A(224,225,232)        125.7238         estimate D2E/DX2                !
 ! A446  A(227,225,232)        126.4985         estimate D2E/DX2                !
 ! A447  A(224,226,228)        110.3137         estimate D2E/DX2                !
 ! A448  A(224,226,233)        128.2231         estimate D2E/DX2                !
 ! A449  A(228,226,233)        121.4622         estimate D2E/DX2                !
 ! A450  A(225,227,228)        111.0834         estimate D2E/DX2                !
 ! A451  A(225,227,234)        123.0518         estimate D2E/DX2                !
 ! A452  A(228,227,234)        125.8611         estimate D2E/DX2                !
 ! A453  A(226,228,227)        105.6493         estimate D2E/DX2                !
 ! A454  A(226,228,237)        107.5786         estimate D2E/DX2                !
 ! A455  A(227,228,237)        145.2699         estimate D2E/DX2                !
 ! A456  A(179,235,236)         96.7496         estimate D2E/DX2                !
 ! A457  A(179,235,237)        101.7825         estimate D2E/DX2                !
 ! A458  A(236,235,237)        103.209          estimate D2E/DX2                !
 ! A459  A(228,237,235)        160.3217         estimate D2E/DX2                !
 ! A460  L(83,95,171,1,-1)     183.202          estimate D2E/DX2                !
 ! A461  L(67,138,185,100,-1)  183.2621         estimate D2E/DX2                !
 ! A462  L(100,138,137,67,-1)  180.7916         estimate D2E/DX2                !
 ! A463  L(105,138,108,67,-1)  179.1278         estimate D2E/DX2                !
 ! A464  L(122,190,188,216,-1)  180.0892        estimate D2E/DX2                !
 ! A465  L(191,192,197,8,-1)   178.9971         estimate D2E/DX2                !
 ! A466  L(10,198,197,1,-1)    175.28           estimate D2E/DX2                !
 ! A467  L(127,232,225,13,-1)  182.7321         estimate D2E/DX2                !
 ! A468  L(83,95,171,1,-2)     177.9139         estimate D2E/DX2                !
 ! A469  L(67,138,185,100,-2)  182.8133         estimate D2E/DX2                !
 ! A470  L(100,138,137,67,-2)  181.2433         estimate D2E/DX2                !
 ! A471  L(105,138,108,67,-2)  180.7471         estimate D2E/DX2                !
 ! A472  L(122,190,188,216,-2)  189.6425        estimate D2E/DX2                !
 ! A473  L(191,192,197,8,-2)   175.0251         estimate D2E/DX2                !
 ! A474  L(10,198,197,1,-2)    179.2766         estimate D2E/DX2                !
 ! A475  L(127,232,225,13,-2)  179.9836         estimate D2E/DX2                !
 ! D1    D(1,2,4,5)            165.8659         estimate D2E/DX2                !
 ! D2    D(1,2,4,12)           -72.6771         estimate D2E/DX2                !
 ! D3    D(1,2,4,13)            44.4407         estimate D2E/DX2                !
 ! D4    D(3,2,4,5)             43.1558         estimate D2E/DX2                !
 ! D5    D(3,2,4,12)           164.6129         estimate D2E/DX2                !
 ! D6    D(3,2,4,13)           -78.2694         estimate D2E/DX2                !
 ! D7    D(11,2,4,5)           -73.8236         estimate D2E/DX2                !
 ! D8    D(11,2,4,12)           47.6335         estimate D2E/DX2                !
 ! D9    D(11,2,4,13)          164.7512         estimate D2E/DX2                !
 ! D10   D(2,4,5,6)           -179.8964         estimate D2E/DX2                !
 ! D11   D(2,4,5,14)           -57.1208         estimate D2E/DX2                !
 ! D12   D(2,4,5,15)            59.4583         estimate D2E/DX2                !
 ! D13   D(12,4,5,6)            58.3251         estimate D2E/DX2                !
 ! D14   D(12,4,5,14)         -178.8993         estimate D2E/DX2                !
 ! D15   D(12,4,5,15)          -62.3203         estimate D2E/DX2                !
 ! D16   D(13,4,5,6)           -58.6306         estimate D2E/DX2                !
 ! D17   D(13,4,5,14)           64.145          estimate D2E/DX2                !
 ! D18   D(13,4,5,15)         -179.276          estimate D2E/DX2                !
 ! D19   D(2,4,13,210)        -123.7054         estimate D2E/DX2                !
 ! D20   D(5,4,13,210)         114.0898         estimate D2E/DX2                !
 ! D21   D(12,4,13,210)         -4.5536         estimate D2E/DX2                !
 ! D22   D(4,5,6,7)           -166.9149         estimate D2E/DX2                !
 ! D23   D(4,5,6,16)           -45.9837         estimate D2E/DX2                !
 ! D24   D(4,5,6,17)            71.9841         estimate D2E/DX2                !
 ! D25   D(14,5,6,7)            69.771          estimate D2E/DX2                !
 ! D26   D(14,5,6,16)         -169.2979         estimate D2E/DX2                !
 ! D27   D(14,5,6,17)          -51.33           estimate D2E/DX2                !
 ! D28   D(15,5,6,7)           -46.1474         estimate D2E/DX2                !
 ! D29   D(15,5,6,16)           74.7838         estimate D2E/DX2                !
 ! D30   D(15,5,6,17)         -167.2483         estimate D2E/DX2                !
 ! D31   D(5,6,7,8)            173.295          estimate D2E/DX2                !
 ! D32   D(16,6,7,8)            52.9736         estimate D2E/DX2                !
 ! D33   D(17,6,7,8)           -65.5375         estimate D2E/DX2                !
 ! D34   D(6,7,8,9)             39.9414         estimate D2E/DX2                !
 ! D35   D(6,7,8,10)          -143.321          estimate D2E/DX2                !
 ! D36   D(7,8,9,19)          -141.4247         estimate D2E/DX2                !
 ! D37   D(7,8,9,20)           -13.95           estimate D2E/DX2                !
 ! D38   D(10,8,9,19)           42.0051         estimate D2E/DX2                !
 ! D39   D(10,8,9,20)          169.4798         estimate D2E/DX2                !
 ! D40   D(7,8,10,21)         -169.7346         estimate D2E/DX2                !
 ! D41   D(7,8,10,198)          56.2985         estimate D2E/DX2                !
 ! D42   D(9,8,10,21)            6.8269         estimate D2E/DX2                !
 ! D43   D(9,8,10,198)        -127.14           estimate D2E/DX2                !
 ! D44   D(8,10,197,192)       -16.0541         estimate D2E/DX2                !
 ! D45   D(8,10,197,196)      -112.452          estimate D2E/DX2                !
 ! D46   D(8,10,197,199)        89.1948         estimate D2E/DX2                !
 ! D47   D(21,10,197,192)     -148.4671         estimate D2E/DX2                !
 ! D48   D(21,10,197,196)      115.135          estimate D2E/DX2                !
 ! D49   D(21,10,197,199)      -43.2182         estimate D2E/DX2                !
 ! D50   D(4,13,210,204)       128.9049         estimate D2E/DX2                !
 ! D51   D(22,23,24,44)        -44.9033         estimate D2E/DX2                !
 ! D52   D(25,23,24,44)         73.1031         estimate D2E/DX2                !
 ! D53   D(35,23,24,44)       -164.4345         estimate D2E/DX2                !
 ! D54   D(22,23,25,26)        148.1774         estimate D2E/DX2                !
 ! D55   D(22,23,25,36)        -86.9031         estimate D2E/DX2                !
 ! D56   D(22,23,25,37)         27.0887         estimate D2E/DX2                !
 ! D57   D(24,23,25,26)         26.7599         estimate D2E/DX2                !
 ! D58   D(24,23,25,36)        151.6794         estimate D2E/DX2                !
 ! D59   D(24,23,25,37)        -94.3288         estimate D2E/DX2                !
 ! D60   D(35,23,25,26)        -93.4842         estimate D2E/DX2                !
 ! D61   D(35,23,25,36)         31.4353         estimate D2E/DX2                !
 ! D62   D(35,23,25,37)        145.4272         estimate D2E/DX2                !
 ! D63   D(23,24,44,45)        178.4303         estimate D2E/DX2                !
 ! D64   D(23,25,26,27)       -123.5101         estimate D2E/DX2                !
 ! D65   D(23,25,26,28)         62.6479         estimate D2E/DX2                !
 ! D66   D(36,25,26,27)        111.6701         estimate D2E/DX2                !
 ! D67   D(36,25,26,28)        -62.1719         estimate D2E/DX2                !
 ! D68   D(37,25,26,27)         -1.7839         estimate D2E/DX2                !
 ! D69   D(37,25,26,28)       -175.6259         estimate D2E/DX2                !
 ! D70   D(25,26,27,31)       -175.9428         estimate D2E/DX2                !
 ! D71   D(25,26,27,38)          2.6902         estimate D2E/DX2                !
 ! D72   D(28,26,27,31)         -0.9163         estimate D2E/DX2                !
 ! D73   D(28,26,27,38)        177.7167         estimate D2E/DX2                !
 ! D74   D(25,26,28,29)        174.7976         estimate D2E/DX2                !
 ! D75   D(25,26,28,30)         -3.2079         estimate D2E/DX2                !
 ! D76   D(27,26,28,29)          0.0524         estimate D2E/DX2                !
 ! D77   D(27,26,28,30)       -177.9531         estimate D2E/DX2                !
 ! D78   D(26,27,31,29)          1.4693         estimate D2E/DX2                !
 ! D79   D(26,27,31,39)        168.6842         estimate D2E/DX2                !
 ! D80   D(38,27,31,29)       -177.3149         estimate D2E/DX2                !
 ! D81   D(38,27,31,39)        -10.1001         estimate D2E/DX2                !
 ! D82   D(26,28,29,31)          0.8137         estimate D2E/DX2                !
 ! D83   D(26,28,29,32)       -178.5687         estimate D2E/DX2                !
 ! D84   D(30,28,29,31)        179.1895         estimate D2E/DX2                !
 ! D85   D(30,28,29,32)         -0.1928         estimate D2E/DX2                !
 ! D86   D(26,28,30,33)        178.0002         estimate D2E/DX2                !
 ! D87   D(26,28,30,40)         -1.7544         estimate D2E/DX2                !
 ! D88   D(29,28,30,33)          0.1742         estimate D2E/DX2                !
 ! D89   D(29,28,30,40)       -179.5804         estimate D2E/DX2                !
 ! D90   D(28,29,31,27)         -1.3824         estimate D2E/DX2                !
 ! D91   D(28,29,31,39)       -167.5607         estimate D2E/DX2                !
 ! D92   D(32,29,31,27)        177.9333         estimate D2E/DX2                !
 ! D93   D(32,29,31,39)         11.755          estimate D2E/DX2                !
 ! D94   D(28,29,32,34)          0.0521         estimate D2E/DX2                !
 ! D95   D(28,29,32,41)        178.46           estimate D2E/DX2                !
 ! D96   D(31,29,32,34)       -179.1758         estimate D2E/DX2                !
 ! D97   D(31,29,32,41)         -0.7679         estimate D2E/DX2                !
 ! D98   D(28,30,33,34)         -0.0245         estimate D2E/DX2                !
 ! D99   D(28,30,33,42)       -179.8643         estimate D2E/DX2                !
 ! D100  D(40,30,33,34)        179.7296         estimate D2E/DX2                !
 ! D101  D(40,30,33,42)         -0.1102         estimate D2E/DX2                !
 ! D102  D(27,31,39,185)         4.2309         estimate D2E/DX2                !
 ! D103  D(29,31,39,185)       168.8274         estimate D2E/DX2                !
 ! D104  D(29,32,34,33)          0.1046         estimate D2E/DX2                !
 ! D105  D(29,32,34,43)        179.5728         estimate D2E/DX2                !
 ! D106  D(41,32,34,33)       -178.29           estimate D2E/DX2                !
 ! D107  D(41,32,34,43)          1.1781         estimate D2E/DX2                !
 ! D108  D(30,33,34,32)         -0.121          estimate D2E/DX2                !
 ! D109  D(30,33,34,43)       -179.5886         estimate D2E/DX2                !
 ! D110  D(42,33,34,32)        179.7195         estimate D2E/DX2                !
 ! D111  D(42,33,34,43)          0.2519         estimate D2E/DX2                !
 ! D112  D(31,39,185,138)      -99.8591         estimate D2E/DX2                !
 ! D113  D(31,39,185,186)       25.9406         estimate D2E/DX2                !
 ! D114  D(31,39,185,187)      135.2526         estimate D2E/DX2                !
 ! D115  D(24,44,45,46)        -69.2029         estimate D2E/DX2                !
 ! D116  D(24,44,45,47)        165.1584         estimate D2E/DX2                !
 ! D117  D(24,44,45,53)         45.743          estimate D2E/DX2                !
 ! D118  D(44,45,47,48)        -83.2663         estimate D2E/DX2                !
 ! D119  D(44,45,47,54)         40.4773         estimate D2E/DX2                !
 ! D120  D(44,45,47,55)        155.9836         estimate D2E/DX2                !
 ! D121  D(46,45,47,48)        151.4172         estimate D2E/DX2                !
 ! D122  D(46,45,47,54)        -84.8392         estimate D2E/DX2                !
 ! D123  D(46,45,47,55)         30.6672         estimate D2E/DX2                !
 ! D124  D(53,45,47,48)         34.7951         estimate D2E/DX2                !
 ! D125  D(53,45,47,54)        158.5387         estimate D2E/DX2                !
 ! D126  D(53,45,47,55)        -85.9549         estimate D2E/DX2                !
 ! D127  D(45,47,48,49)         -5.4603         estimate D2E/DX2                !
 ! D128  D(45,47,48,50)       -178.8014         estimate D2E/DX2                !
 ! D129  D(54,47,48,49)       -129.0616         estimate D2E/DX2                !
 ! D130  D(54,47,48,50)         57.5973         estimate D2E/DX2                !
 ! D131  D(55,47,48,49)        115.9998         estimate D2E/DX2                !
 ! D132  D(55,47,48,50)        -57.3413         estimate D2E/DX2                !
 ! D133  D(47,48,49,52)       -173.8596         estimate D2E/DX2                !
 ! D134  D(47,48,49,57)          7.3662         estimate D2E/DX2                !
 ! D135  D(50,48,49,52)          0.3125         estimate D2E/DX2                !
 ! D136  D(50,48,49,57)       -178.4617         estimate D2E/DX2                !
 ! D137  D(47,48,50,51)        174.7884         estimate D2E/DX2                !
 ! D138  D(47,48,50,56)        -11.8949         estimate D2E/DX2                !
 ! D139  D(49,48,50,51)         -0.2162         estimate D2E/DX2                !
 ! D140  D(49,48,50,56)        173.1006         estimate D2E/DX2                !
 ! D141  D(48,49,52,51)         -0.2928         estimate D2E/DX2                !
 ! D142  D(48,49,52,195)      -176.5321         estimate D2E/DX2                !
 ! D143  D(57,49,52,51)        178.5898         estimate D2E/DX2                !
 ! D144  D(57,49,52,195)         2.3505         estimate D2E/DX2                !
 ! D145  D(48,50,51,52)          0.0439         estimate D2E/DX2                !
 ! D146  D(48,50,51,58)       -179.7234         estimate D2E/DX2                !
 ! D147  D(56,50,51,52)       -173.4255         estimate D2E/DX2                !
 ! D148  D(56,50,51,58)          6.8072         estimate D2E/DX2                !
 ! D149  D(50,51,52,49)          0.1488         estimate D2E/DX2                !
 ! D150  D(50,51,52,195)       177.421          estimate D2E/DX2                !
 ! D151  D(58,51,52,49)        179.9032         estimate D2E/DX2                !
 ! D152  D(58,51,52,195)        -2.8247         estimate D2E/DX2                !
 ! D153  D(49,52,195,194)      124.8396         estimate D2E/DX2                !
 ! D154  D(51,52,195,194)      -51.1774         estimate D2E/DX2                !
 ! D155  D(59,60,62,63)        -72.7558         estimate D2E/DX2                !
 ! D156  D(59,60,62,69)         50.6706         estimate D2E/DX2                !
 ! D157  D(59,60,62,70)        166.5549         estimate D2E/DX2                !
 ! D158  D(61,60,62,63)        160.2922         estimate D2E/DX2                !
 ! D159  D(61,60,62,69)        -76.2815         estimate D2E/DX2                !
 ! D160  D(61,60,62,70)         39.6028         estimate D2E/DX2                !
 ! D161  D(68,60,62,63)         44.9365         estimate D2E/DX2                !
 ! D162  D(68,60,62,69)        168.3629         estimate D2E/DX2                !
 ! D163  D(68,60,62,70)        -75.7528         estimate D2E/DX2                !
 ! D164  D(60,62,63,64)          2.5992         estimate D2E/DX2                !
 ! D165  D(60,62,63,65)       -174.0641         estimate D2E/DX2                !
 ! D166  D(69,62,63,64)       -120.6977         estimate D2E/DX2                !
 ! D167  D(69,62,63,65)         62.639          estimate D2E/DX2                !
 ! D168  D(70,62,63,64)        123.5681         estimate D2E/DX2                !
 ! D169  D(70,62,63,65)        -53.0952         estimate D2E/DX2                !
 ! D170  D(62,63,64,67)       -176.8531         estimate D2E/DX2                !
 ! D171  D(62,63,64,72)          2.665          estimate D2E/DX2                !
 ! D172  D(65,63,64,67)          0.2423         estimate D2E/DX2                !
 ! D173  D(65,63,64,72)        179.7604         estimate D2E/DX2                !
 ! D174  D(62,63,65,66)        177.2626         estimate D2E/DX2                !
 ! D175  D(62,63,65,71)         -2.0941         estimate D2E/DX2                !
 ! D176  D(64,63,65,66)         -0.1841         estimate D2E/DX2                !
 ! D177  D(64,63,65,71)       -179.5408         estimate D2E/DX2                !
 ! D178  D(63,64,67,66)         -0.2175         estimate D2E/DX2                !
 ! D179  D(63,64,67,138)      -179.8022         estimate D2E/DX2                !
 ! D180  D(72,64,67,66)       -179.7886         estimate D2E/DX2                !
 ! D181  D(72,64,67,138)         0.6266         estimate D2E/DX2                !
 ! D182  D(63,65,66,67)          0.0557         estimate D2E/DX2                !
 ! D183  D(63,65,66,73)        179.9501         estimate D2E/DX2                !
 ! D184  D(71,65,66,67)        179.4168         estimate D2E/DX2                !
 ! D185  D(71,65,66,73)         -0.6889         estimate D2E/DX2                !
 ! D186  D(65,66,67,64)          0.0973         estimate D2E/DX2                !
 ! D187  D(65,66,67,138)       179.6938         estimate D2E/DX2                !
 ! D188  D(73,66,67,64)       -179.7975         estimate D2E/DX2                !
 ! D189  D(73,66,67,138)        -0.2009         estimate D2E/DX2                !
 ! D190  D(64,67,138,100)     -125.2083         estimate D2E/DX2                !
 ! D191  D(64,67,138,105)      145.3952         estimate D2E/DX2                !
 ! D192  D(64,67,138,108)      -35.3519         estimate D2E/DX2                !
 ! D193  D(64,67,138,137)       53.5485         estimate D2E/DX2                !
 ! D194  D(66,67,138,100)       55.273          estimate D2E/DX2                !
 ! D195  D(66,67,138,105)      -34.1235         estimate D2E/DX2                !
 ! D196  D(66,67,138,108)      145.1294         estimate D2E/DX2                !
 ! D197  D(66,67,138,137)     -125.9702         estimate D2E/DX2                !
 ! D198  D(64,67,185,39)        65.5829         estimate D2E/DX2                !
 ! D199  D(64,67,185,186)      -62.0158         estimate D2E/DX2                !
 ! D200  D(64,67,185,187)     -179.0976         estimate D2E/DX2                !
 ! D201  D(66,67,185,39)      -110.8197         estimate D2E/DX2                !
 ! D202  D(66,67,185,186)      121.5816         estimate D2E/DX2                !
 ! D203  D(66,67,185,187)        4.4998         estimate D2E/DX2                !
 ! D204  D(74,75,77,78)        -52.4789         estimate D2E/DX2                !
 ! D205  D(74,75,77,85)         69.4761         estimate D2E/DX2                !
 ! D206  D(74,75,77,86)       -174.5695         estimate D2E/DX2                !
 ! D207  D(76,75,77,78)       -176.6059         estimate D2E/DX2                !
 ! D208  D(76,75,77,85)        -54.6509         estimate D2E/DX2                !
 ! D209  D(76,75,77,86)         61.3035         estimate D2E/DX2                !
 ! D210  D(84,75,77,78)         64.5688         estimate D2E/DX2                !
 ! D211  D(84,75,77,85)       -173.4762         estimate D2E/DX2                !
 ! D212  D(84,75,77,86)        -57.5217         estimate D2E/DX2                !
 ! D213  D(75,77,78,79)        177.1657         estimate D2E/DX2                !
 ! D214  D(75,77,78,87)        -59.6667         estimate D2E/DX2                !
 ! D215  D(75,77,78,88)         56.3841         estimate D2E/DX2                !
 ! D216  D(85,77,78,79)         54.2578         estimate D2E/DX2                !
 ! D217  D(85,77,78,87)        177.4255         estimate D2E/DX2                !
 ! D218  D(85,77,78,88)        -66.5237         estimate D2E/DX2                !
 ! D219  D(86,77,78,79)        -60.2363         estimate D2E/DX2                !
 ! D220  D(86,77,78,87)         62.9314         estimate D2E/DX2                !
 ! D221  D(86,77,78,88)        178.9822         estimate D2E/DX2                !
 ! D222  D(77,78,79,80)       -169.3419         estimate D2E/DX2                !
 ! D223  D(77,78,79,89)        -46.3858         estimate D2E/DX2                !
 ! D224  D(77,78,79,90)         70.8723         estimate D2E/DX2                !
 ! D225  D(87,78,79,80)         67.2596         estimate D2E/DX2                !
 ! D226  D(87,78,79,89)       -169.7843         estimate D2E/DX2                !
 ! D227  D(87,78,79,90)        -52.5262         estimate D2E/DX2                !
 ! D228  D(88,78,79,80)        -48.7389         estimate D2E/DX2                !
 ! D229  D(88,78,79,89)         74.2172         estimate D2E/DX2                !
 ! D230  D(88,78,79,90)       -168.5247         estimate D2E/DX2                !
 ! D231  D(78,79,80,81)       -176.6504         estimate D2E/DX2                !
 ! D232  D(78,79,80,91)         22.465          estimate D2E/DX2                !
 ! D233  D(89,79,80,81)         60.6381         estimate D2E/DX2                !
 ! D234  D(89,79,80,91)       -100.2465         estimate D2E/DX2                !
 ! D235  D(90,79,80,81)        -56.5254         estimate D2E/DX2                !
 ! D236  D(90,79,80,91)        142.59           estimate D2E/DX2                !
 ! D237  D(79,80,81,82)         17.4932         estimate D2E/DX2                !
 ! D238  D(79,80,81,83)       -167.5756         estimate D2E/DX2                !
 ! D239  D(91,80,81,82)        178.6034         estimate D2E/DX2                !
 ! D240  D(91,80,81,83)         -6.4654         estimate D2E/DX2                !
 ! D241  D(80,81,82,92)       -156.0777         estimate D2E/DX2                !
 ! D242  D(80,81,82,93)        -12.8977         estimate D2E/DX2                !
 ! D243  D(83,81,82,92)         28.9818         estimate D2E/DX2                !
 ! D244  D(83,81,82,93)        172.1617         estimate D2E/DX2                !
 ! D245  D(80,81,83,94)         42.1481         estimate D2E/DX2                !
 ! D246  D(80,81,83,95)       -178.7255         estimate D2E/DX2                !
 ! D247  D(82,81,83,94)       -142.8295         estimate D2E/DX2                !
 ! D248  D(82,81,83,95)         -3.7031         estimate D2E/DX2                !
 ! D249  D(81,82,92,169)       101.8526         estimate D2E/DX2                !
 ! D250  D(93,82,92,169)       -44.7437         estimate D2E/DX2                !
 ! D251  D(81,82,93,188)      -130.9751         estimate D2E/DX2                !
 ! D252  D(92,82,93,188)        13.198          estimate D2E/DX2                !
 ! D253  D(81,83,171,170)      -54.5281         estimate D2E/DX2                !
 ! D254  D(94,83,171,170)       88.2744         estimate D2E/DX2                !
 ! D255  D(82,92,169,168)     -159.1049         estimate D2E/DX2                !
 ! D256  D(82,92,169,178)       39.89           estimate D2E/DX2                !
 ! D257  D(82,92,169,211)      114.805          estimate D2E/DX2                !
 ! D258  D(82,93,188,189)      104.2143         estimate D2E/DX2                !
 ! D259  D(82,93,188,190)       -8.1313         estimate D2E/DX2                !
 ! D260  D(123,96,101,106)    -161.4706         estimate D2E/DX2                !
 ! D261  D(123,96,101,145)      74.37           estimate D2E/DX2                !
 ! D262  D(123,96,101,201)     -41.3579         estimate D2E/DX2                !
 ! D263  D(139,96,101,106)     -39.1397         estimate D2E/DX2                !
 ! D264  D(139,96,101,145)    -163.2991         estimate D2E/DX2                !
 ! D265  D(139,96,101,201)      80.9731         estimate D2E/DX2                !
 ! D266  D(140,96,101,106)      75.2754         estimate D2E/DX2                !
 ! D267  D(140,96,101,145)     -48.884          estimate D2E/DX2                !
 ! D268  D(140,96,101,201)    -164.6118         estimate D2E/DX2                !
 ! D269  D(101,96,123,117)      73.1263         estimate D2E/DX2                !
 ! D270  D(101,96,123,129)    -102.8259         estimate D2E/DX2                !
 ! D271  D(139,96,123,117)     -47.5991         estimate D2E/DX2                !
 ! D272  D(139,96,123,129)     136.4488         estimate D2E/DX2                !
 ! D273  D(140,96,123,117)    -164.1238         estimate D2E/DX2                !
 ! D274  D(140,96,123,129)      19.924          estimate D2E/DX2                !
 ! D275  D(130,97,102,146)    -179.2706         estimate D2E/DX2                !
 ! D276  D(130,97,102,147)       1.9612         estimate D2E/DX2                !
 ! D277  D(141,97,102,146)       2.4069         estimate D2E/DX2                !
 ! D278  D(141,97,102,147)    -176.3614         estimate D2E/DX2                !
 ! D279  D(102,97,130,124)    -152.3734         estimate D2E/DX2                !
 ! D280  D(102,97,130,134)      28.3433         estimate D2E/DX2                !
 ! D281  D(141,97,130,124)      25.9805         estimate D2E/DX2                !
 ! D282  D(141,97,130,134)    -153.3028         estimate D2E/DX2                !
 ! D283  D(131,98,103,148)    -178.1416         estimate D2E/DX2                !
 ! D284  D(131,98,103,149)       4.7043         estimate D2E/DX2                !
 ! D285  D(142,98,103,148)       1.7146         estimate D2E/DX2                !
 ! D286  D(142,98,103,149)    -175.4395         estimate D2E/DX2                !
 ! D287  D(103,98,131,125)      30.9023         estimate D2E/DX2                !
 ! D288  D(103,98,131,135)    -151.7872         estimate D2E/DX2                !
 ! D289  D(142,98,131,125)    -148.9567         estimate D2E/DX2                !
 ! D290  D(142,98,131,135)      28.3539         estimate D2E/DX2                !
 ! D291  D(132,99,104,107)     179.1357         estimate D2E/DX2                !
 ! D292  D(132,99,104,150)      59.0963         estimate D2E/DX2                !
 ! D293  D(132,99,104,151)     -57.8656         estimate D2E/DX2                !
 ! D294  D(143,99,104,107)     -58.8897         estimate D2E/DX2                !
 ! D295  D(143,99,104,150)    -178.9291         estimate D2E/DX2                !
 ! D296  D(143,99,104,151)      64.109          estimate D2E/DX2                !
 ! D297  D(144,99,104,107)      55.7231         estimate D2E/DX2                !
 ! D298  D(144,99,104,150)     -64.3163         estimate D2E/DX2                !
 ! D299  D(144,99,104,151)     178.7218         estimate D2E/DX2                !
 ! D300  D(104,99,132,126)      93.873          estimate D2E/DX2                !
 ! D301  D(104,99,132,136)     -83.9809         estimate D2E/DX2                !
 ! D302  D(143,99,132,126)     -27.3092         estimate D2E/DX2                !
 ! D303  D(143,99,132,136)     154.8369         estimate D2E/DX2                !
 ! D304  D(144,99,132,126)    -144.005          estimate D2E/DX2                !
 ! D305  D(144,99,132,136)      38.1411         estimate D2E/DX2                !
 ! D306  D(133,100,117,109)    178.69           estimate D2E/DX2                !
 ! D307  D(133,100,117,123)     -2.8829         estimate D2E/DX2                !
 ! D308  D(138,100,117,109)     -2.8014         estimate D2E/DX2                !
 ! D309  D(138,100,117,123)    175.6257         estimate D2E/DX2                !
 ! D310  D(117,100,133,110)   -173.8994         estimate D2E/DX2                !
 ! D311  D(117,100,133,129)      3.2729         estimate D2E/DX2                !
 ! D312  D(138,100,133,110)      7.6083         estimate D2E/DX2                !
 ! D313  D(138,100,133,129)   -175.2194         estimate D2E/DX2                !
 ! D314  D(117,100,138,67)      82.8429         estimate D2E/DX2                !
 ! D315  D(117,100,138,105)    173.109          estimate D2E/DX2                !
 ! D316  D(117,100,138,108)     -6.0031         estimate D2E/DX2                !
 ! D317  D(117,100,138,185)    -99.9705         estimate D2E/DX2                !
 ! D318  D(133,100,138,67)     -98.9564         estimate D2E/DX2                !
 ! D319  D(133,100,138,105)     -8.6903         estimate D2E/DX2                !
 ! D320  D(133,100,138,108)    172.1976         estimate D2E/DX2                !
 ! D321  D(133,100,138,185)     78.2302         estimate D2E/DX2                !
 ! D322  D(96,101,106,121)    -172.3294         estimate D2E/DX2                !
 ! D323  D(96,101,106,127)       9.6864         estimate D2E/DX2                !
 ! D324  D(145,101,106,121)    -46.6719         estimate D2E/DX2                !
 ! D325  D(145,101,106,127)    135.3438         estimate D2E/DX2                !
 ! D326  D(201,101,106,121)     65.817          estimate D2E/DX2                !
 ! D327  D(201,101,106,127)   -112.1672         estimate D2E/DX2                !
 ! D328  D(99,104,107,122)     156.1433         estimate D2E/DX2                !
 ! D329  D(99,104,107,128)     -25.9523         estimate D2E/DX2                !
 ! D330  D(150,104,107,122)    -82.2384         estimate D2E/DX2                !
 ! D331  D(150,104,107,128)     95.6659         estimate D2E/DX2                !
 ! D332  D(151,104,107,122)     31.8938         estimate D2E/DX2                !
 ! D333  D(151,104,107,128)   -150.2019         estimate D2E/DX2                !
 ! D334  D(134,105,118,110)    179.2063         estimate D2E/DX2                !
 ! D335  D(134,105,118,124)      0.4908         estimate D2E/DX2                !
 ! D336  D(138,105,118,110)      0.023          estimate D2E/DX2                !
 ! D337  D(138,105,118,124)   -178.6925         estimate D2E/DX2                !
 ! D338  D(118,105,134,111)    171.5166         estimate D2E/DX2                !
 ! D339  D(118,105,134,130)     -1.753          estimate D2E/DX2                !
 ! D340  D(138,105,134,111)     -9.2815         estimate D2E/DX2                !
 ! D341  D(138,105,134,130)    177.4489         estimate D2E/DX2                !
 ! D342  D(118,105,138,67)      96.3171         estimate D2E/DX2                !
 ! D343  D(118,105,138,100)      5.1054         estimate D2E/DX2                !
 ! D344  D(118,105,138,137)   -174.0971         estimate D2E/DX2                !
 ! D345  D(118,105,138,185)    -86.9777         estimate D2E/DX2                !
 ! D346  D(134,105,138,67)     -82.7182         estimate D2E/DX2                !
 ! D347  D(134,105,138,100)   -173.9299         estimate D2E/DX2                !
 ! D348  D(134,105,138,137)      6.8676         estimate D2E/DX2                !
 ! D349  D(134,105,138,185)     93.987          estimate D2E/DX2                !
 ! D350  D(101,106,121,189)   -100.9238         estimate D2E/DX2                !
 ! D351  D(127,106,121,189)     76.9068         estimate D2E/DX2                !
 ! D352  D(101,106,127,232)    169.309          estimate D2E/DX2                !
 ! D353  D(121,106,127,232)     -8.4612         estimate D2E/DX2                !
 ! D354  D(104,107,122,178)   -175.1431         estimate D2E/DX2                !
 ! D355  D(104,107,122,190)     70.3226         estimate D2E/DX2                !
 ! D356  D(128,107,122,178)      6.9252         estimate D2E/DX2                !
 ! D357  D(128,107,122,190)   -107.6091         estimate D2E/DX2                !
 ! D358  D(136,108,120,112)    176.0876         estimate D2E/DX2                !
 ! D359  D(136,108,120,126)     -0.3918         estimate D2E/DX2                !
 ! D360  D(138,108,120,112)      3.8996         estimate D2E/DX2                !
 ! D361  D(138,108,120,126)   -172.5798         estimate D2E/DX2                !
 ! D362  D(120,108,136,109)    173.5844         estimate D2E/DX2                !
 ! D363  D(120,108,136,132)     -0.5936         estimate D2E/DX2                !
 ! D364  D(138,108,136,109)    -14.0873         estimate D2E/DX2                !
 ! D365  D(138,108,136,132)    171.7347         estimate D2E/DX2                !
 ! D366  D(120,108,138,67)      93.3262         estimate D2E/DX2                !
 ! D367  D(120,108,138,100)   -175.4566         estimate D2E/DX2                !
 ! D368  D(120,108,138,137)      3.7271         estimate D2E/DX2                !
 ! D369  D(120,108,138,185)    -83.4124         estimate D2E/DX2                !
 ! D370  D(136,108,138,67)     -77.3504         estimate D2E/DX2                !
 ! D371  D(136,108,138,100)     13.8669         estimate D2E/DX2                !
 ! D372  D(136,108,138,137)   -166.9495         estimate D2E/DX2                !
 ! D373  D(136,108,138,185)    105.9111         estimate D2E/DX2                !
 ! D374  D(136,109,117,100)      7.4968         estimate D2E/DX2                !
 ! D375  D(136,109,117,123)   -170.7308         estimate D2E/DX2                !
 ! D376  D(152,109,117,100)   -176.0981         estimate D2E/DX2                !
 ! D377  D(152,109,117,123)      5.6743         estimate D2E/DX2                !
 ! D378  D(117,109,136,108)      1.5255         estimate D2E/DX2                !
 ! D379  D(117,109,136,132)    174.8994         estimate D2E/DX2                !
 ! D380  D(152,109,136,108)   -174.8905         estimate D2E/DX2                !
 ! D381  D(152,109,136,132)     -1.5167         estimate D2E/DX2                !
 ! D382  D(133,110,118,105)     -4.4818         estimate D2E/DX2                !
 ! D383  D(133,110,118,124)    174.0512         estimate D2E/DX2                !
 ! D384  D(153,110,118,105)    176.7448         estimate D2E/DX2                !
 ! D385  D(153,110,118,124)     -4.7222         estimate D2E/DX2                !
 ! D386  D(118,110,133,100)      0.4876         estimate D2E/DX2                !
 ! D387  D(118,110,133,129)   -176.2813         estimate D2E/DX2                !
 ! D388  D(153,110,133,100)    179.2528         estimate D2E/DX2                !
 ! D389  D(153,110,133,129)      2.4839         estimate D2E/DX2                !
 ! D390  D(134,111,119,125)   -173.6575         estimate D2E/DX2                !
 ! D391  D(134,111,119,137)      4.7667         estimate D2E/DX2                !
 ! D392  D(202,111,119,125)      0.2227         estimate D2E/DX2                !
 ! D393  D(202,111,119,137)    178.6469         estimate D2E/DX2                !
 ! D394  D(119,111,134,105)      3.0864         estimate D2E/DX2                !
 ! D395  D(119,111,134,130)    175.3394         estimate D2E/DX2                !
 ! D396  D(202,111,134,105)   -170.8282         estimate D2E/DX2                !
 ! D397  D(202,111,134,130)      1.4248         estimate D2E/DX2                !
 ! D398  D(135,112,120,108)     -8.5056         estimate D2E/DX2                !
 ! D399  D(135,112,120,126)    167.4799         estimate D2E/DX2                !
 ! D400  D(154,112,120,108)    174.2435         estimate D2E/DX2                !
 ! D401  D(154,112,120,126)     -9.771          estimate D2E/DX2                !
 ! D402  D(120,112,135,131)   -176.8507         estimate D2E/DX2                !
 ! D403  D(120,112,135,137)      2.0429         estimate D2E/DX2                !
 ! D404  D(154,112,135,131)      0.3781         estimate D2E/DX2                !
 ! D405  D(154,112,135,137)    179.2717         estimate D2E/DX2                !
 ! D406  D(155,113,129,123)   -122.0124         estimate D2E/DX2                !
 ! D407  D(155,113,129,133)     58.135          estimate D2E/DX2                !
 ! D408  D(156,113,129,123)    118.7678         estimate D2E/DX2                !
 ! D409  D(156,113,129,133)    -61.0847         estimate D2E/DX2                !
 ! D410  D(157,113,129,123)     -1.6371         estimate D2E/DX2                !
 ! D411  D(157,113,129,133)    178.5104         estimate D2E/DX2                !
 ! D412  D(158,114,124,118)    -52.3588         estimate D2E/DX2                !
 ! D413  D(158,114,124,130)    126.7723         estimate D2E/DX2                !
 ! D414  D(159,114,124,118)   -172.2744         estimate D2E/DX2                !
 ! D415  D(159,114,124,130)      6.8567         estimate D2E/DX2                !
 ! D416  D(160,114,124,118)     67.3964         estimate D2E/DX2                !
 ! D417  D(160,114,124,130)   -113.4725         estimate D2E/DX2                !
 ! D418  D(161,115,125,119)     88.8168         estimate D2E/DX2                !
 ! D419  D(161,115,125,131)    -92.6031         estimate D2E/DX2                !
 ! D420  D(162,115,125,119)    -31.1013         estimate D2E/DX2                !
 ! D421  D(162,115,125,131)    147.4788         estimate D2E/DX2                !
 ! D422  D(163,115,125,119)   -151.57           estimate D2E/DX2                !
 ! D423  D(163,115,125,131)     27.0102         estimate D2E/DX2                !
 ! D424  D(164,116,126,120)   -178.9777         estimate D2E/DX2                !
 ! D425  D(164,116,126,132)     -0.5518         estimate D2E/DX2                !
 ! D426  D(165,116,126,120)    -58.6047         estimate D2E/DX2                !
 ! D427  D(165,116,126,132)    119.8212         estimate D2E/DX2                !
 ! D428  D(200,116,126,120)     61.2056         estimate D2E/DX2                !
 ! D429  D(200,116,126,132)   -120.3686         estimate D2E/DX2                !
 ! D430  D(100,117,123,96)    -175.3719         estimate D2E/DX2                !
 ! D431  D(100,117,123,129)      1.3837         estimate D2E/DX2                !
 ! D432  D(109,117,123,96)       3.1026         estimate D2E/DX2                !
 ! D433  D(109,117,123,129)    179.8582         estimate D2E/DX2                !
 ! D434  D(105,118,124,114)   -179.7431         estimate D2E/DX2                !
 ! D435  D(105,118,124,130)      0.9705         estimate D2E/DX2                !
 ! D436  D(110,118,124,114)      1.5439         estimate D2E/DX2                !
 ! D437  D(110,118,124,130)   -177.7426         estimate D2E/DX2                !
 ! D438  D(111,119,125,115)     -3.645          estimate D2E/DX2                !
 ! D439  D(111,119,125,131)    177.5209         estimate D2E/DX2                !
 ! D440  D(137,119,125,115)    177.7076         estimate D2E/DX2                !
 ! D441  D(137,119,125,131)     -1.1266         estimate D2E/DX2                !
 ! D442  D(111,119,137,135)   -178.0859         estimate D2E/DX2                !
 ! D443  D(111,119,137,138)     -5.2399         estimate D2E/DX2                !
 ! D444  D(125,119,137,135)      0.52           estimate D2E/DX2                !
 ! D445  D(125,119,137,138)    173.3661         estimate D2E/DX2                !
 ! D446  D(108,120,126,116)    179.9464         estimate D2E/DX2                !
 ! D447  D(108,120,126,132)      1.2372         estimate D2E/DX2                !
 ! D448  D(112,120,126,116)      3.4774         estimate D2E/DX2                !
 ! D449  D(112,120,126,132)   -175.2319         estimate D2E/DX2                !
 ! D450  D(106,121,189,188)    143.6007         estimate D2E/DX2                !
 ! D451  D(107,122,178,169)   -153.0637         estimate D2E/DX2                !
 ! D452  D(107,122,178,211)    137.1469         estimate D2E/DX2                !
 ! D453  D(190,122,178,169)    -34.217          estimate D2E/DX2                !
 ! D454  D(190,122,178,211)   -104.0065         estimate D2E/DX2                !
 ! D455  D(107,122,190,216)   -167.4764         estimate D2E/DX2                !
 ! D456  D(178,122,190,216)     71.5956         estimate D2E/DX2                !
 ! D457  D(96,123,129,113)      -2.7483         estimate D2E/DX2                !
 ! D458  D(96,123,129,133)     177.1242         estimate D2E/DX2                !
 ! D459  D(117,123,129,113)   -179.2325         estimate D2E/DX2                !
 ! D460  D(117,123,129,133)      0.64           estimate D2E/DX2                !
 ! D461  D(114,124,130,97)      -0.6302         estimate D2E/DX2                !
 ! D462  D(114,124,130,134)    178.7842         estimate D2E/DX2                !
 ! D463  D(118,124,130,97)     178.6274         estimate D2E/DX2                !
 ! D464  D(118,124,130,134)     -1.9583         estimate D2E/DX2                !
 ! D465  D(115,125,131,98)       0.111          estimate D2E/DX2                !
 ! D466  D(115,125,131,135)   -177.5687         estimate D2E/DX2                !
 ! D467  D(119,125,131,98)     178.8975         estimate D2E/DX2                !
 ! D468  D(119,125,131,135)      1.2178         estimate D2E/DX2                !
 ! D469  D(116,126,132,99)       1.647          estimate D2E/DX2                !
 ! D470  D(116,126,132,136)    179.8178         estimate D2E/DX2                !
 ! D471  D(120,126,132,99)    -179.6965         estimate D2E/DX2                !
 ! D472  D(120,126,132,136)     -1.5257         estimate D2E/DX2                !
 ! D473  D(106,127,225,224)     89.8969         estimate D2E/DX2                !
 ! D474  D(106,127,225,227)    -90.3477         estimate D2E/DX2                !
 ! D475  D(113,129,133,100)    177.4048         estimate D2E/DX2                !
 ! D476  D(113,129,133,110)     -5.3902         estimate D2E/DX2                !
 ! D477  D(123,129,133,100)     -2.4748         estimate D2E/DX2                !
 ! D478  D(123,129,133,110)    174.7302         estimate D2E/DX2                !
 ! D479  D(97,130,134,105)    -178.2536         estimate D2E/DX2                !
 ! D480  D(97,130,134,111)       8.5448         estimate D2E/DX2                !
 ! D481  D(124,130,134,105)      2.353          estimate D2E/DX2                !
 ! D482  D(124,130,134,111)   -170.8486         estimate D2E/DX2                !
 ! D483  D(98,131,135,112)       0.2705         estimate D2E/DX2                !
 ! D484  D(98,131,135,137)    -178.7742         estimate D2E/DX2                !
 ! D485  D(125,131,135,112)    178.0877         estimate D2E/DX2                !
 ! D486  D(125,131,135,137)     -0.957          estimate D2E/DX2                !
 ! D487  D(99,132,136,108)     179.6075         estimate D2E/DX2                !
 ! D488  D(99,132,136,109)       5.4323         estimate D2E/DX2                !
 ! D489  D(126,132,136,108)      1.3614         estimate D2E/DX2                !
 ! D490  D(126,132,136,109)   -172.8138         estimate D2E/DX2                !
 ! D491  D(112,135,137,119)   -178.7803         estimate D2E/DX2                !
 ! D492  D(112,135,137,138)      8.643          estimate D2E/DX2                !
 ! D493  D(131,135,137,119)      0.2503         estimate D2E/DX2                !
 ! D494  D(131,135,137,138)   -172.3264         estimate D2E/DX2                !
 ! D495  D(119,137,138,67)      90.1841         estimate D2E/DX2                !
 ! D496  D(119,137,138,105)     -0.0814         estimate D2E/DX2                !
 ! D497  D(119,137,138,108)    179.0408         estimate D2E/DX2                !
 ! D498  D(119,137,138,185)    -86.9308         estimate D2E/DX2                !
 ! D499  D(135,137,138,67)     -98.5053         estimate D2E/DX2                !
 ! D500  D(135,137,138,105)    171.2293         estimate D2E/DX2                !
 ! D501  D(135,137,138,108)     -9.6485         estimate D2E/DX2                !
 ! D502  D(135,137,138,185)     84.3798         estimate D2E/DX2                !
 ! D503  D(100,138,185,39)    -168.104          estimate D2E/DX2                !
 ! D504  D(100,138,185,186)     64.5489         estimate D2E/DX2                !
 ! D505  D(100,138,185,187)    -51.2478         estimate D2E/DX2                !
 ! D506  D(105,138,185,39)     -78.8238         estimate D2E/DX2                !
 ! D507  D(105,138,185,186)    153.8291         estimate D2E/DX2                !
 ! D508  D(105,138,185,187)     38.0324         estimate D2E/DX2                !
 ! D509  D(108,138,185,39)     101.8734         estimate D2E/DX2                !
 ! D510  D(108,138,185,186)    -25.4737         estimate D2E/DX2                !
 ! D511  D(108,138,185,187)   -141.2704         estimate D2E/DX2                !
 ! D512  D(137,138,185,39)      13.1781         estimate D2E/DX2                !
 ! D513  D(137,138,185,186)   -114.169          estimate D2E/DX2                !
 ! D514  D(137,138,185,187)    130.0343         estimate D2E/DX2                !
 ! D515  D(167,166,168,169)      0.2824         estimate D2E/DX2                !
 ! D516  D(167,166,168,170)   -175.7511         estimate D2E/DX2                !
 ! D517  D(173,166,168,169)    177.5094         estimate D2E/DX2                !
 ! D518  D(173,166,168,170)      1.476          estimate D2E/DX2                !
 ! D519  D(167,166,173,172)    179.9334         estimate D2E/DX2                !
 ! D520  D(168,166,173,172)      2.4805         estimate D2E/DX2                !
 ! D521  D(166,168,169,92)    -164.6358         estimate D2E/DX2                !
 ! D522  D(166,168,169,178)     -7.3711         estimate D2E/DX2                !
 ! D523  D(166,168,169,211)    -61.5209         estimate D2E/DX2                !
 ! D524  D(170,168,169,92)      10.6345         estimate D2E/DX2                !
 ! D525  D(170,168,169,178)    167.8993         estimate D2E/DX2                !
 ! D526  D(170,168,169,211)    113.7495         estimate D2E/DX2                !
 ! D527  D(166,168,170,171)    176.6681         estimate D2E/DX2                !
 ! D528  D(166,168,170,172)     -4.5828         estimate D2E/DX2                !
 ! D529  D(169,168,170,171)      0.7679         estimate D2E/DX2                !
 ! D530  D(169,168,170,172)    179.517          estimate D2E/DX2                !
 ! D531  D(92,169,178,122)      28.0162         estimate D2E/DX2                !
 ! D532  D(168,169,178,122)   -131.6768         estimate D2E/DX2                !
 ! D533  D(92,169,211,206)      -9.983          estimate D2E/DX2                !
 ! D534  D(168,169,211,206)   -129.4907         estimate D2E/DX2                !
 ! D535  D(168,170,171,95)      27.0933         estimate D2E/DX2                !
 ! D536  D(172,170,171,95)    -151.461          estimate D2E/DX2                !
 ! D537  D(168,170,172,173)      5.9365         estimate D2E/DX2                !
 ! D538  D(168,170,172,174)   -114.0064         estimate D2E/DX2                !
 ! D539  D(168,170,172,181)    122.6818         estimate D2E/DX2                !
 ! D540  D(171,170,172,173)   -175.2293         estimate D2E/DX2                !
 ! D541  D(171,170,172,174)     64.8278         estimate D2E/DX2                !
 ! D542  D(171,170,172,181)    -58.484          estimate D2E/DX2                !
 ! D543  D(170,172,173,166)     -5.2174         estimate D2E/DX2                !
 ! D544  D(174,172,173,166)    116.2472         estimate D2E/DX2                !
 ! D545  D(181,172,173,166)   -124.6406         estimate D2E/DX2                !
 ! D546  D(170,172,174,175)     46.6916         estimate D2E/DX2                !
 ! D547  D(170,172,174,176)    164.6493         estimate D2E/DX2                !
 ! D548  D(170,172,174,182)    -75.9278         estimate D2E/DX2                !
 ! D549  D(173,172,174,175)    -70.6928         estimate D2E/DX2                !
 ! D550  D(173,172,174,176)     47.2649         estimate D2E/DX2                !
 ! D551  D(173,172,174,182)    166.6877         estimate D2E/DX2                !
 ! D552  D(181,172,174,175)    171.2628         estimate D2E/DX2                !
 ! D553  D(181,172,174,176)    -70.7795         estimate D2E/DX2                !
 ! D554  D(181,172,174,182)     48.6434         estimate D2E/DX2                !
 ! D555  D(172,174,175,179)    -74.77           estimate D2E/DX2                !
 ! D556  D(176,174,175,179)    164.582          estimate D2E/DX2                !
 ! D557  D(182,174,175,179)     44.1508         estimate D2E/DX2                !
 ! D558  D(172,174,176,177)     38.9905         estimate D2E/DX2                !
 ! D559  D(172,174,176,183)    158.8479         estimate D2E/DX2                !
 ! D560  D(172,174,176,184)    -84.6172         estimate D2E/DX2                !
 ! D561  D(175,174,176,177)    161.2332         estimate D2E/DX2                !
 ! D562  D(175,174,176,183)    -78.9094         estimate D2E/DX2                !
 ! D563  D(175,174,176,184)     37.6255         estimate D2E/DX2                !
 ! D564  D(182,174,176,177)    -77.3667         estimate D2E/DX2                !
 ! D565  D(182,174,176,183)     42.4907         estimate D2E/DX2                !
 ! D566  D(182,174,176,184)    159.0256         estimate D2E/DX2                !
 ! D567  D(174,175,179,235)   -176.2688         estimate D2E/DX2                !
 ! D568  D(174,176,177,180)    -74.6877         estimate D2E/DX2                !
 ! D569  D(183,176,177,180)    164.0821         estimate D2E/DX2                !
 ! D570  D(184,176,177,180)     45.9915         estimate D2E/DX2                !
 ! D571  D(122,178,211,206)      8.1799         estimate D2E/DX2                !
 ! D572  D(175,179,235,236)     38.8194         estimate D2E/DX2                !
 ! D573  D(175,179,235,237)    -66.2352         estimate D2E/DX2                !
 ! D574  D(39,185,186,191)     155.793          estimate D2E/DX2                !
 ! D575  D(138,185,186,191)    -72.4091         estimate D2E/DX2                !
 ! D576  D(187,185,186,191)     50.0141         estimate D2E/DX2                !
 ! D577  D(39,185,187,194)     -72.4908         estimate D2E/DX2                !
 ! D578  D(138,185,187,194)    159.7677         estimate D2E/DX2                !
 ! D579  D(186,185,187,194)     42.0605         estimate D2E/DX2                !
 ! D580  D(185,186,191,18)    -107.4805         estimate D2E/DX2                !
 ! D581  D(185,186,191,192)    -28.467          estimate D2E/DX2                !
 ! D582  D(185,186,191,193)     82.1671         estimate D2E/DX2                !
 ! D583  D(185,187,194,195)     21.9175         estimate D2E/DX2                !
 ! D584  D(185,187,194,196)    -82.591          estimate D2E/DX2                !
 ! D585  D(93,188,189,121)      97.8443         estimate D2E/DX2                !
 ! D586  D(190,188,189,121)   -153.1075         estimate D2E/DX2                !
 ! D587  D(93,188,190,216)     -60.4986         estimate D2E/DX2                !
 ! D588  D(189,188,190,216)   -171.1741         estimate D2E/DX2                !
 ! D589  D(122,190,216,208)     90.5322         estimate D2E/DX2                !
 ! D590  D(188,190,216,208)    -99.1104         estimate D2E/DX2                !
 ! D591  D(186,191,197,196)    -19.8345         estimate D2E/DX2                !
 ! D592  D(186,191,197,198)   -153.3925         estimate D2E/DX2                !
 ! D593  D(186,191,197,199)     95.6566         estimate D2E/DX2                !
 ! D594  D(193,191,197,196)   -121.9662         estimate D2E/DX2                !
 ! D595  D(193,191,197,198)    104.4759         estimate D2E/DX2                !
 ! D596  D(193,191,197,199)     -6.4751         estimate D2E/DX2                !
 ! D597  D(18,192,197,196)     105.9158         estimate D2E/DX2                !
 ! D598  D(18,192,197,198)     -27.9049         estimate D2E/DX2                !
 ! D599  D(18,192,197,199)    -138.7203         estimate D2E/DX2                !
 ! D600  D(187,194,195,52)     -58.2803         estimate D2E/DX2                !
 ! D601  D(196,194,195,52)      42.4645         estimate D2E/DX2                !
 ! D602  D(187,194,196,197)     36.7926         estimate D2E/DX2                !
 ! D603  D(195,194,196,197)    -62.3005         estimate D2E/DX2                !
 ! D604  D(194,196,197,192)     -8.8889         estimate D2E/DX2                !
 ! D605  D(194,196,197,198)     87.9264         estimate D2E/DX2                !
 ! D606  D(194,196,197,199)   -116.4595         estimate D2E/DX2                !
 ! D607  D(203,204,206,207)   -179.7587         estimate D2E/DX2                !
 ! D608  D(203,204,206,211)    -58.2656         estimate D2E/DX2                !
 ! D609  D(203,204,206,212)     57.1362         estimate D2E/DX2                !
 ! D610  D(205,204,206,207)     55.8568         estimate D2E/DX2                !
 ! D611  D(205,204,206,211)    177.3499         estimate D2E/DX2                !
 ! D612  D(205,204,206,212)    -67.2483         estimate D2E/DX2                !
 ! D613  D(210,204,206,207)    -63.58           estimate D2E/DX2                !
 ! D614  D(210,204,206,211)     57.913          estimate D2E/DX2                !
 ! D615  D(210,204,206,212)    173.3148         estimate D2E/DX2                !
 ! D616  D(203,204,210,13)    -105.1031         estimate D2E/DX2                !
 ! D617  D(205,204,210,13)      13.2907         estimate D2E/DX2                !
 ! D618  D(206,204,210,13)     135.9622         estimate D2E/DX2                !
 ! D619  D(204,206,207,208)     56.4677         estimate D2E/DX2                !
 ! D620  D(204,206,207,209)    179.4854         estimate D2E/DX2                !
 ! D621  D(204,206,207,213)    -62.5941         estimate D2E/DX2                !
 ! D622  D(211,206,207,208)    -64.8323         estimate D2E/DX2                !
 ! D623  D(211,206,207,209)     58.1854         estimate D2E/DX2                !
 ! D624  D(211,206,207,213)    176.1059         estimate D2E/DX2                !
 ! D625  D(212,206,207,208)   -179.8824         estimate D2E/DX2                !
 ! D626  D(212,206,207,209)    -56.8646         estimate D2E/DX2                !
 ! D627  D(212,206,207,213)     61.0558         estimate D2E/DX2                !
 ! D628  D(204,206,211,169)   -110.6075         estimate D2E/DX2                !
 ! D629  D(204,206,211,178)    -39.4238         estimate D2E/DX2                !
 ! D630  D(207,206,211,169)     15.3452         estimate D2E/DX2                !
 ! D631  D(207,206,211,178)     86.5289         estimate D2E/DX2                !
 ! D632  D(212,206,211,169)    131.8545         estimate D2E/DX2                !
 ! D633  D(212,206,211,178)   -156.9618         estimate D2E/DX2                !
 ! D634  D(206,207,208,214)    177.8314         estimate D2E/DX2                !
 ! D635  D(206,207,208,215)    -61.6413         estimate D2E/DX2                !
 ! D636  D(206,207,208,216)     58.4003         estimate D2E/DX2                !
 ! D637  D(209,207,208,214)     54.9118         estimate D2E/DX2                !
 ! D638  D(209,207,208,215)    175.439          estimate D2E/DX2                !
 ! D639  D(209,207,208,216)    -64.5193         estimate D2E/DX2                !
 ! D640  D(213,207,208,214)    -62.988          estimate D2E/DX2                !
 ! D641  D(213,207,208,215)     57.5393         estimate D2E/DX2                !
 ! D642  D(213,207,208,216)    177.5809         estimate D2E/DX2                !
 ! D643  D(206,207,209,217)     55.8861         estimate D2E/DX2                !
 ! D644  D(206,207,209,218)    176.4511         estimate D2E/DX2                !
 ! D645  D(206,207,209,219)    -63.8006         estimate D2E/DX2                !
 ! D646  D(208,207,209,217)   -179.7842         estimate D2E/DX2                !
 ! D647  D(208,207,209,218)    -59.2192         estimate D2E/DX2                !
 ! D648  D(208,207,209,219)     60.5291         estimate D2E/DX2                !
 ! D649  D(213,207,209,217)    -62.0221         estimate D2E/DX2                !
 ! D650  D(213,207,209,218)     58.5429         estimate D2E/DX2                !
 ! D651  D(213,207,209,219)    178.2912         estimate D2E/DX2                !
 ! D652  D(207,208,216,190)   -131.6121         estimate D2E/DX2                !
 ! D653  D(214,208,216,190)    106.9197         estimate D2E/DX2                !
 ! D654  D(215,208,216,190)     -8.9113         estimate D2E/DX2                !
 ! D655  D(220,221,223,224)    -57.413          estimate D2E/DX2                !
 ! D656  D(220,221,223,230)     64.6223         estimate D2E/DX2                !
 ! D657  D(220,221,223,231)    179.8606         estimate D2E/DX2                !
 ! D658  D(222,221,223,224)   -175.2777         estimate D2E/DX2                !
 ! D659  D(222,221,223,230)    -53.2423         estimate D2E/DX2                !
 ! D660  D(222,221,223,231)     61.9959         estimate D2E/DX2                !
 ! D661  D(229,221,223,224)     63.7469         estimate D2E/DX2                !
 ! D662  D(229,221,223,230)   -174.2178         estimate D2E/DX2                !
 ! D663  D(229,221,223,231)    -58.9795         estimate D2E/DX2                !
 ! D664  D(221,223,224,225)     67.1546         estimate D2E/DX2                !
 ! D665  D(221,223,224,226)   -115.8565         estimate D2E/DX2                !
 ! D666  D(230,223,224,225)    -53.8553         estimate D2E/DX2                !
 ! D667  D(230,223,224,226)    123.1336         estimate D2E/DX2                !
 ! D668  D(231,223,224,225)   -169.0208         estimate D2E/DX2                !
 ! D669  D(231,223,224,226)      7.9681         estimate D2E/DX2                !
 ! D670  D(223,224,225,227)    177.4658         estimate D2E/DX2                !
 ! D671  D(223,224,225,232)     -1.5085         estimate D2E/DX2                !
 ! D672  D(226,224,225,227)     -0.1694         estimate D2E/DX2                !
 ! D673  D(226,224,225,232)   -179.1436         estimate D2E/DX2                !
 ! D674  D(223,224,226,228)   -177.2339         estimate D2E/DX2                !
 ! D675  D(223,224,226,233)      3.1342         estimate D2E/DX2                !
 ! D676  D(225,224,226,228)      0.1816         estimate D2E/DX2                !
 ! D677  D(225,224,226,233)   -179.4502         estimate D2E/DX2                !
 ! D678  D(224,225,227,228)      0.1012         estimate D2E/DX2                !
 ! D679  D(224,225,227,234)    179.427          estimate D2E/DX2                !
 ! D680  D(232,225,227,228)    179.0653         estimate D2E/DX2                !
 ! D681  D(232,225,227,234)     -1.6089         estimate D2E/DX2                !
 ! D682  D(224,226,228,227)     -0.1231         estimate D2E/DX2                !
 ! D683  D(224,226,228,237)    169.626          estimate D2E/DX2                !
 ! D684  D(233,226,228,227)    179.5379         estimate D2E/DX2                !
 ! D685  D(233,226,228,237)    -10.7131         estimate D2E/DX2                !
 ! D686  D(225,227,228,226)      0.0119         estimate D2E/DX2                !
 ! D687  D(225,227,228,237)   -162.6636         estimate D2E/DX2                !
 ! D688  D(234,227,228,226)   -179.2909         estimate D2E/DX2                !
 ! D689  D(234,227,228,237)     18.0336         estimate D2E/DX2                !
 ! D690  D(226,228,237,235)      1.4223         estimate D2E/DX2                !
 ! D691  D(227,228,237,235)    163.9172         estimate D2E/DX2                !
 ! D692  D(179,235,237,228)    170.1783         estimate D2E/DX2                !
 ! D693  D(236,235,237,228)     70.2577         estimate D2E/DX2                !
 --------------------------------------------------------------------------------
 Trust Radius=3.00D-01 FncErr=1.00D-07 GrdErr=1.00D-06 EigMax=2.50D+02 EigMin=1.00D-04
 Number of steps in this run=   1000 maximum allowed number of steps=   1422.
 GradGradGradGradGradGradGradGradGradGradGradGradGradGradGradGradGradGrad

 Stoichiometry    C80H123FeN17O16(1-,2)
 Framework group  C1[X(C80H123FeN17O16)]
 Deg. of freedom   705
 Full point group                 C1      NOp   1
 Largest Abelian subgroup         C1      NOp   1
 Largest concise Abelian subgroup C1      NOp   1
                         Standard orientation:                         
 ---------------------------------------------------------------------
 Center     Atomic      Atomic             Coordinates (Angstroms)
 Number     Number       Type             X           Y           Z
 ---------------------------------------------------------------------
      1          1           0        0.747583   -5.011240    0.365711
      2          6           0        1.012450   -4.302429    1.034864
      3          1           0        1.054087   -4.666060    1.976373
      4          6           0        0.002349   -3.135332    1.052385
      5          6           0        0.204956   -2.249218    2.286924
      6          6           0       -0.763023   -1.066693    2.379479
      7          7           0       -0.275635   -0.135038    3.407555
      8          6           0       -0.861280    1.093499    3.628641
      9          7           0       -2.221177    1.177255    3.578529
     10          7           0       -0.087360    2.109603    3.940846
     11          1           0        2.009288   -3.931183    0.770036
     12          1           0        0.111484   -2.530402    0.146039
     13          1           0       -1.020673   -3.535424    1.045772
     14          1           0        0.116202   -2.854138    3.200028
     15          1           0        1.225581   -1.853238    2.263457
     16          1           0       -0.825497   -0.566304    1.405098
     17          1           0       -1.769111   -1.416647    2.631342
     18          1           0        1.341770    0.164286    2.075042
     19          1           0       -2.563069    2.035471    3.139204
     20          1           0       -2.727726    0.394827    3.172514
     21          1           0       -0.661853    2.895974    4.238180
     22          1           0        4.690716   -6.763409    2.677700
     23          6           0        5.492526   -6.150407    2.632996
     24          1           0        5.598346   -5.617005    3.484013
     25          6           0        5.250170   -5.229509    1.404851
     26          6           0        5.791799   -3.835375    1.467050
     27          6           0        5.040423   -2.692575    1.312306
     28          6           0        7.161192   -3.397958    1.571059
     29          6           0        7.151931   -1.970476    1.470576
     30          6           0        8.396038   -4.056085    1.703057
     31          7           0        5.843042   -1.575296    1.333183
     32          6           0        8.325758   -1.212252    1.503263
     33          6           0        9.566001   -3.303728    1.735599
     34          6           0        9.530482   -1.895993    1.637897
     35          1           0        6.398136   -6.753897    2.506827
     36          1           0        5.633720   -5.726251    0.504136
     37          1           0        4.167685   -5.144679    1.249815
     38          1           0        3.975399   -2.585401    1.166347
     39          1           0        5.489961   -0.657684    1.065413
     40          1           0        8.434717   -5.139798    1.774639
     41          1           0        8.293145   -0.132153    1.400182
     42          1           0       10.524996   -3.804907    1.835195
     43          1           0       10.460804   -1.335661    1.659513
     44          1           0        4.582679   -4.528843    4.840476
     45          6           0        4.642257   -4.000269    5.698817
     46          1           0        4.825027   -4.603976    6.487661
     47          6           0        3.388897   -3.132639    5.921152
     48          6           0        3.433013   -1.820597    5.193640
     49          6           0        4.399384   -1.187422    4.444306
     50          7           0        2.406384   -0.891546    5.289724
     51          6           0        2.782672    0.235341    4.619066
     52          7           0        3.985350    0.086392    4.098575
     53          1           0        5.520274   -3.350064    5.612963
     54          1           0        2.489676   -3.694895    5.632379
     55          1           0        3.276048   -2.924036    6.994513
     56          1           0        1.491590   -1.045287    5.687833
     57          1           0        5.354195   -1.568703    4.116882
     58          1           0        2.149248    1.110407    4.552900
     59          1           0        3.793471   -1.071208   -6.909032
     60          6           0        3.102078   -0.355066   -7.081744
     61          1           0        2.652599   -0.439396   -7.982144
     62          6           0        3.687995    1.058405   -6.919326
     63          6           0        3.942245    1.415669   -5.489224
     64          6           0        3.795622    0.712184   -4.323222
     65          7           0        4.356583    2.685323   -5.092300
     66          6           0        4.442950    2.717001   -3.739986
     67          7           0        4.106640    1.534759   -3.258003
     68          1           0        2.308937   -0.491023   -6.336135
     69          1           0        4.613654    1.151429   -7.504918
     70          1           0        2.986126    1.789528   -7.343975
     71          1           0        4.551542    3.460828   -5.706150
     72          1           0        3.488173   -0.306995   -4.161404
     73          1           0        4.740189    3.569184   -3.149793
     74          1           0       -5.811207    6.600646    4.062880
     75          6           0       -5.081672    6.037149    4.475504
     76          1           0       -4.209807    6.547340    4.494554
     77          6           0       -4.960167    4.688163    3.747145
     78          6           0       -6.308939    3.959417    3.651188
     79          6           0       -6.222404    2.647281    2.869456
     80          7           0       -7.567014    2.128278    2.593555
     81          6           0       -7.811426    0.954053    1.977696
     82          7           0       -6.871240    0.024707    1.878997
     83          7           0       -9.060241    0.678699    1.544174
     84          1           0       -5.375020    5.864172    5.520472
     85          1           0       -4.557767    4.828032    2.738471
     86          1           0       -4.234756    4.044407    4.258973
     87          1           0       -6.708873    3.767950    4.655791
     88          1           0       -7.030346    4.623113    3.152815
     89          1           0       -5.662488    2.791416    1.941719
     90          1           0       -5.671101    1.907308    3.459249
     91          1           0       -8.329465    2.788422    2.605813
     92          1           0       -6.986011   -0.644111    1.102958
     93          1           0       -5.884465    0.224977    2.084315
     94          1           0       -9.577047    1.418969    1.090801
     95          1           0       -9.197675   -0.240848    1.098265
     96          6           0       -0.550821    4.166362   -0.523060
     97          6           0        9.261042    3.180174   -1.061261
     98          6           0        6.083319   -4.088655   -2.193473
     99          6           0       -1.132500   -0.692112   -2.596645
    100          7           0        2.846238    2.607228   -0.952604
    101          6           0       -1.250332    3.403463    0.618299
    102          6           0       10.083608    2.516713   -1.894407
    103          6           0        7.008225   -4.965505   -1.771243
    104          6           0       -1.986947   -0.814517   -1.326595
    105          7           0        5.658102    2.273755   -1.028506
    106          6           0       -2.780504    3.292173    0.497830
    107          6           0       -3.478670   -0.705165   -1.572073
    108          7           0        2.473908   -0.119517   -1.713957
    109          6           0        0.698361    1.592216   -1.590020
    110          6           0        4.473775    4.306680   -0.266879
    111          6           0        7.436509    0.650134   -1.526522
    112          6           0        3.619190   -2.282458   -2.011774
    113          6           0        1.987945    6.005647    0.405444
    114          6           0        7.320655    5.478904   -0.053728
    115          6           0        8.634368   -2.151358   -1.960009
    116          6           0        0.788182   -3.311984   -2.725515
    117          6           0        1.469633    2.617036   -1.094607
    118          6           0        5.640742    3.581113   -0.579043
    119          6           0        6.652581   -0.463083   -1.714597
    120          6           0        2.473127   -1.470837   -1.998071
    121          8           0       -3.381917    2.797320    1.510456
    122          8           0       -4.171214   -1.311081   -0.591726
    123          6           0        0.921071    3.875951   -0.603954
    124          6           0        6.960316    4.096828   -0.505174
    125          6           0        7.183706   -1.805554   -1.886293
    126          6           0        1.158673   -1.908515   -2.354786
    127          8           0       -3.329206    3.647196   -0.572545
    128          8           0       -3.991885   -0.117339   -2.502756
    129          6           0        1.988836    4.633784   -0.194852
    130          6           0        7.817499    3.078417   -0.945186
    131          6           0        6.103657   -2.648632   -1.989356
    132          6           0        0.339648   -0.784275   -2.313487
    133          6           0        3.192726    3.848565   -0.447757
    134          6           0        6.977493    1.945010   -1.232108
    135          6           0        4.908076   -1.811693   -1.909391
    136          6           0        1.168159    0.304967   -1.897242
    137          7           0        5.270670   -0.494584   -1.739674
    138         26           0        4.079659    1.067666   -1.357422
    139          1           0       -1.048028    3.894244   -1.459044
    140          1           0       -0.720034    5.240959   -0.399662
    141          1           0        9.719824    3.912624   -0.395645
    142          1           0        5.227769   -4.475590   -2.746806
    143          1           0       -1.429069   -1.483060   -3.293609
    144          1           0       -1.377637    0.250879   -3.094684
    145          1           0       -1.010322    3.839171    1.594657
    146          1           0       11.155899    2.684122   -1.865573
    147          1           0        9.718294    1.811729   -2.633139
    148          1           0        6.916225   -6.022946   -2.001348
    149          1           0        7.847223   -4.665268   -1.154203
    150          1           0       -1.719111   -0.017512   -0.619614
    151          1           0       -1.786911   -1.756410   -0.811517
    152          1           0       -0.364007    1.772151   -1.700823
    153          1           0        4.603656    5.307349    0.127311
    154          1           0        3.473174   -3.345686   -2.155724
    155          1           0        2.585053    6.705158   -0.192052
    156          1           0        2.418982    5.999854    1.414022
    157          1           0        0.973621    6.406831    0.475595
    158          1           0        6.756720    6.247454   -0.597744
    159          1           0        8.382393    5.685536   -0.211957
    160          1           0        7.109873    5.625616    1.013540
    161          1           0        9.049743   -2.343945   -0.964784
    162          1           0        9.215176   -1.338520   -2.406709
    163          1           0        8.781483   -3.052857   -2.562415
    164          1           0       -0.273762   -3.387427   -2.973941
    165          1           0        1.358160   -3.671138   -3.591883
    166          6           0       -7.299934   -3.032853   -2.152446
    167          8           0       -6.264270   -3.209293   -2.752403
    168          6           0       -7.574883   -2.134440   -1.008977
    169          8           0       -6.708719   -1.369558   -0.464368
    170          6           0       -8.924327   -2.351451   -0.585063
    171          8           0       -9.543373   -1.848532    0.373637
    172          6           0       -9.534358   -3.332036   -1.566639
    173          8           0       -8.447194   -3.743765   -2.435676
    174          6           0      -10.663194   -2.699929   -2.399360
    175          8           0      -10.315833   -1.441935   -2.922047
    176          6           0      -10.987019   -3.581671   -3.617443
    177          8           0      -10.950070   -4.975802   -3.341181
    178          1           0       -5.174275   -1.327310   -0.761146
    179          1           0      -10.332608   -0.758126   -2.214882
    180          1           0      -10.012105   -5.203746   -3.273864
    181          1           0       -9.912524   -4.226503   -1.061638
    182          1           0      -11.531489   -2.640947   -1.723242
    183          1           0      -11.993575   -3.351489   -3.979210
    184          1           0      -10.273438   -3.302943   -4.402346
    185          8           0        4.197002    0.572268    0.535713
    186          1           0        3.283662    0.284508    0.833519
    187          1           0        4.438899    1.339074    1.163883
    188          8           0       -4.112086    0.221410    1.767771
    189          1           0       -3.895937    1.147292    1.493296
    190          1           0       -4.034546   -0.343690    0.976371
    191          8           0        1.737977    0.286967    1.276312
    192          1           0        1.818391    1.915010    1.924188
    193          1           0        1.311266    0.303548    0.405482
    194          8           0        4.628820    2.242557    2.432362
    195          1           0        4.581160    1.515030    3.100891
    196          1           0        3.734604    2.638907    2.469911
    197          8           0        1.891767    2.718886    2.322183
    198          1           0        0.594587    2.361343    3.410209
    199          1           0        1.588385    3.347357    1.647982
    200          1           0        0.981180   -4.013467   -1.905015
    201          1           0       -0.867432    2.376478    0.663989
    202          1           0        8.506902    0.502678   -1.511382
    203          1           0       -3.819686   -4.755203   -1.102002
    204          6           0       -3.832927   -4.673152   -0.105459
    205          1           0       -3.340573   -5.433676    0.317863
    206          6           0       -5.273039   -4.543322    0.400427
    207          6           0       -5.434323   -4.403363    1.923616
    208          6           0       -4.646538   -3.212984    2.487329
    209          6           0       -6.921003   -4.270259    2.282688
    210          1           0       -3.284444   -3.754032    0.129723
    211          1           0       -5.718475   -3.666973   -0.073605
    212          1           0       -5.861200   -5.408576    0.064412
    213          1           0       -5.047527   -5.320742    2.395582
    214          1           0       -4.807200   -3.110719    3.566431
    215          1           0       -3.570112   -3.315637    2.318778
    216          1           0       -4.966809   -2.280411    2.015355
    217          1           0       -7.502413   -5.113423    1.892341
    218          1           0       -7.069744   -4.231721    3.367753
    219          1           0       -7.343511   -3.352491    1.858546
    220          1           0       -5.313785    5.948912   -0.904588
    221          6           0       -6.201896    6.265314   -0.571196
    222          1           0       -6.067707    7.048975    0.035341
    223          6           0       -6.836267    5.145389    0.276849
    224          6           0       -7.026965    3.831813   -0.403902
    225          7           0       -5.990213    3.013897   -0.812628
    226          6           0       -8.174055    3.141168   -0.713951
    227          6           0       -6.535260    1.884399   -1.338529
    228          7           0       -7.861246    1.928629   -1.294098
    229          1           0       -6.837515    6.540772   -1.417717
    230          1           0       -6.194599    5.003045    1.153101
    231          1           0       -7.812201    5.471309    0.656139
    232          1           0       -4.967225    3.226206   -0.714830
    233          1           0       -9.201364    3.445442   -0.559817
    234          1           0       -5.941265    1.076109   -1.744095
    235          8           0      -10.265637    0.764861   -1.294553
    236          1           0      -10.696955    1.317964   -1.958781
    237          1           0       -9.296077    1.014960   -1.381868
 ---------------------------------------------------------------------
 Rotational constants (GHZ):           0.0202771           0.0077264           0.0073275
 General basis read from cards:  (5D, 7F)
 ======================================================================================================
                                       Pseudopotential Parameters
 ======================================================================================================
  Center     Atomic      Valence      Angular      Power
  Number     Number     Electrons     Momentum     of R      Exponent        Coefficient   SO-Coeffient
 ======================================================================================================
    1          1
                                   No pseudopotential on this center.
    2          6
                                   No pseudopotential on this center.
    3          1
                                   No pseudopotential on this center.
    4          6
                                   No pseudopotential on this center.
    5          6
                                   No pseudopotential on this center.
    6          6
                                   No pseudopotential on this center.
    7          7
                                   No pseudopotential on this center.
    8          6
                                   No pseudopotential on this center.
    9          7
                                   No pseudopotential on this center.
   10          7
                                   No pseudopotential on this center.
   11          1
                                   No pseudopotential on this center.
   12          1
                                   No pseudopotential on this center.
   13          1
                                   No pseudopotential on this center.
   14          1
                                   No pseudopotential on this center.
   15          1
                                   No pseudopotential on this center.
   16          1
                                   No pseudopotential on this center.
   17          1
                                   No pseudopotential on this center.
   18          1
                                   No pseudopotential on this center.
   19          1
                                   No pseudopotential on this center.
   20          1
                                   No pseudopotential on this center.
   21          1
                                   No pseudopotential on this center.
   22          1
                                   No pseudopotential on this center.
   23          6
                                   No pseudopotential on this center.
   24          1
                                   No pseudopotential on this center.
   25          6
                                   No pseudopotential on this center.
   26          6
                                   No pseudopotential on this center.
   27          6
                                   No pseudopotential on this center.
   28          6
                                   No pseudopotential on this center.
   29          6
                                   No pseudopotential on this center.
   30          6
                                   No pseudopotential on this center.
   31          7
                                   No pseudopotential on this center.
   32          6
                                   No pseudopotential on this center.
   33          6
                                   No pseudopotential on this center.
   34          6
                                   No pseudopotential on this center.
   35          1
                                   No pseudopotential on this center.
   36          1
                                   No pseudopotential on this center.
   37          1
                                   No pseudopotential on this center.
   38          1
                                   No pseudopotential on this center.
   39          1
                                   No pseudopotential on this center.
   40          1
                                   No pseudopotential on this center.
   41          1
                                   No pseudopotential on this center.
   42          1
                                   No pseudopotential on this center.
   43          1
                                   No pseudopotential on this center.
   44          1
                                   No pseudopotential on this center.
   45          6
                                   No pseudopotential on this center.
   46          1
                                   No pseudopotential on this center.
   47          6
                                   No pseudopotential on this center.
   48          6
                                   No pseudopotential on this center.
   49          6
                                   No pseudopotential on this center.
   50          7
                                   No pseudopotential on this center.
   51          6
                                   No pseudopotential on this center.
   52          7
                                   No pseudopotential on this center.
   53          1
                                   No pseudopotential on this center.
   54          1
                                   No pseudopotential on this center.
   55          1
                                   No pseudopotential on this center.
   56          1
                                   No pseudopotential on this center.
   57          1
                                   No pseudopotential on this center.
   58          1
                                   No pseudopotential on this center.
   59          1
                                   No pseudopotential on this center.
   60          6
                                   No pseudopotential on this center.
   61          1
                                   No pseudopotential on this center.
   62          6
                                   No pseudopotential on this center.
   63          6
                                   No pseudopotential on this center.
   64          6
                                   No pseudopotential on this center.
   65          7
                                   No pseudopotential on this center.
   66          6
                                   No pseudopotential on this center.
   67          7
                                   No pseudopotential on this center.
   68          1
                                   No pseudopotential on this center.
   69          1
                                   No pseudopotential on this center.
   70          1
                                   No pseudopotential on this center.
   71          1
                                   No pseudopotential on this center.
   72          1
                                   No pseudopotential on this center.
   73          1
                                   No pseudopotential on this center.
   74          1
                                   No pseudopotential on this center.
   75          6
                                   No pseudopotential on this center.
   76          1
                                   No pseudopotential on this center.
   77          6
                                   No pseudopotential on this center.
   78          6
                                   No pseudopotential on this center.
   79          6
                                   No pseudopotential on this center.
   80          7
                                   No pseudopotential on this center.
   81          6
                                   No pseudopotential on this center.
   82          7
                                   No pseudopotential on this center.
   83          7
                                   No pseudopotential on this center.
   84          1
                                   No pseudopotential on this center.
   85          1
                                   No pseudopotential on this center.
   86          1
                                   No pseudopotential on this center.
   87          1
                                   No pseudopotential on this center.
   88          1
                                   No pseudopotential on this center.
   89          1
                                   No pseudopotential on this center.
   90          1
                                   No pseudopotential on this center.
   91          1
                                   No pseudopotential on this center.
   92          1
                                   No pseudopotential on this center.
   93          1
                                   No pseudopotential on this center.
   94          1
                                   No pseudopotential on this center.
   95          1
                                   No pseudopotential on this center.
   96          6
                                   No pseudopotential on this center.
   97          6
                                   No pseudopotential on this center.
   98          6
                                   No pseudopotential on this center.
   99          6
                                   No pseudopotential on this center.
  100          7
                                   No pseudopotential on this center.
  101          6
                                   No pseudopotential on this center.
  102          6
                                   No pseudopotential on this center.
  103          6
                                   No pseudopotential on this center.
  104          6
                                   No pseudopotential on this center.
  105          7
                                   No pseudopotential on this center.
  106          6
                                   No pseudopotential on this center.
  107          6
                                   No pseudopotential on this center.
  108          7
                                   No pseudopotential on this center.
  109          6
                                   No pseudopotential on this center.
  110          6
                                   No pseudopotential on this center.
  111          6
                                   No pseudopotential on this center.
  112          6
                                   No pseudopotential on this center.
  113          6
                                   No pseudopotential on this center.
  114          6
                                   No pseudopotential on this center.
  115          6
                                   No pseudopotential on this center.
  116          6
                                   No pseudopotential on this center.
  117          6
                                   No pseudopotential on this center.
  118          6
                                   No pseudopotential on this center.
  119          6
                                   No pseudopotential on this center.
  120          6
                                   No pseudopotential on this center.
  121          8
                                   No pseudopotential on this center.
  122          8
                                   No pseudopotential on this center.
  123          6
                                   No pseudopotential on this center.
  124          6
                                   No pseudopotential on this center.
  125          6
                                   No pseudopotential on this center.
  126          6
                                   No pseudopotential on this center.
  127          8
                                   No pseudopotential on this center.
  128          8
                                   No pseudopotential on this center.
  129          6
                                   No pseudopotential on this center.
  130          6
                                   No pseudopotential on this center.
  131          6
                                   No pseudopotential on this center.
  132          6
                                   No pseudopotential on this center.
  133          6
                                   No pseudopotential on this center.
  134          6
                                   No pseudopotential on this center.
  135          6
                                   No pseudopotential on this center.
  136          6
                                   No pseudopotential on this center.
  137          7
                                   No pseudopotential on this center.
  138         26           16
                                      D and up 
                                                     1      392.6149787      -10.00000000    0.00000000
                                                     2       71.1756979      -63.26675180    0.00000000
                                                     2       17.7320281      -10.96133380    0.00000000
                                      S - D
                                                     0      126.0571895        3.00000000    0.00000000
                                                     1      138.1264251       18.17291370    0.00000000
                                                     2       54.2098858      339.12311640    0.00000000
                                                     2        9.2837966      317.10680120    0.00000000
                                                     2        8.6289082     -207.34216490    0.00000000
                                      P - D
                                                     0       83.1759490        5.00000000    0.00000000
                                                     1      106.0559938        5.95359300    0.00000000
                                                     2       42.8284937      294.26655270    0.00000000
                                                     2        8.7701805      154.42446350    0.00000000
                                                     2        8.0397818      -95.31642490    0.00000000
  139          1
                                   No pseudopotential on this center.
  140          1
                                   No pseudopotential on this center.
  141          1
                                   No pseudopotential on this center.
  142          1
                                   No pseudopotential on this center.
  143          1
                                   No pseudopotential on this center.
  144          1
                                   No pseudopotential on this center.
  145          1
                                   No pseudopotential on this center.
  146          1
                                   No pseudopotential on this center.
  147          1
                                   No pseudopotential on this center.
  148          1
                                   No pseudopotential on this center.
  149          1
                                   No pseudopotential on this center.
  150          1
                                   No pseudopotential on this center.
  151          1
                                   No pseudopotential on this center.
  152          1
                                   No pseudopotential on this center.
  153          1
                                   No pseudopotential on this center.
  154          1
                                   No pseudopotential on this center.
  155          1
                                   No pseudopotential on this center.
  156          1
                                   No pseudopotential on this center.
  157          1
                                   No pseudopotential on this center.
  158          1
                                   No pseudopotential on this center.
  159          1
                                   No pseudopotential on this center.
  160          1
                                   No pseudopotential on this center.
  161          1
                                   No pseudopotential on this center.
  162          1
                                   No pseudopotential on this center.
  163          1
                                   No pseudopotential on this center.
  164          1
                                   No pseudopotential on this center.
  165          1
                                   No pseudopotential on this center.
  166          6
                                   No pseudopotential on this center.
  167          8
                                   No pseudopotential on this center.
  168          6
                                   No pseudopotential on this center.
  169          8
                                   No pseudopotential on this center.
  170          6
                                   No pseudopotential on this center.
  171          8
                                   No pseudopotential on this center.
  172          6
                                   No pseudopotential on this center.
  173          8
                                   No pseudopotential on this center.
  174          6
                                   No pseudopotential on this center.
  175          8
                                   No pseudopotential on this center.
  176          6
                                   No pseudopotential on this center.
  177          8
                                   No pseudopotential on this center.
  178          1
                                   No pseudopotential on this center.
  179          1
                                   No pseudopotential on this center.
  180          1
                                   No pseudopotential on this center.
  181          1
                                   No pseudopotential on this center.
  182          1
                                   No pseudopotential on this center.
  183          1
                                   No pseudopotential on this center.
  184          1
                                   No pseudopotential on this center.
  185          8
                                   No pseudopotential on this center.
  186          1
                                   No pseudopotential on this center.
  187          1
                                   No pseudopotential on this center.
  188          8
                                   No pseudopotential on this center.
  189          1
                                   No pseudopotential on this center.
  190          1
                                   No pseudopotential on this center.
  191          8
                                   No pseudopotential on this center.
  192          1
                                   No pseudopotential on this center.
  193          1
                                   No pseudopotential on this center.
  194          8
                                   No pseudopotential on this center.
  195          1
                                   No pseudopotential on this center.
  196          1
                                   No pseudopotential on this center.
  197          8
                                   No pseudopotential on this center.
  198          1
                                   No pseudopotential on this center.
  199          1
                                   No pseudopotential on this center.
  200          1
                                   No pseudopotential on this center.
  201          1
                                   No pseudopotential on this center.
  202          1
                                   No pseudopotential on this center.
  203          1
                                   No pseudopotential on this center.
  204          6
                                   No pseudopotential on this center.
  205          1
                                   No pseudopotential on this center.
  206          6
                                   No pseudopotential on this center.
  207          6
                                   No pseudopotential on this center.
  208          6
                                   No pseudopotential on this center.
  209          6
                                   No pseudopotential on this center.
  210          1
                                   No pseudopotential on this center.
  211          1
                                   No pseudopotential on this center.
  212          1
                                   No pseudopotential on this center.
  213          1
                                   No pseudopotential on this center.
  214          1
                                   No pseudopotential on this center.
  215          1
                                   No pseudopotential on this center.
  216          1
                                   No pseudopotential on this center.
  217          1
                                   No pseudopotential on this center.
  218          1
                                   No pseudopotential on this center.
  219          1
                                   No pseudopotential on this center.
  220          1
                                   No pseudopotential on this center.
  221          6
                                   No pseudopotential on this center.
  222          1
                                   No pseudopotential on this center.
  223          6
                                   No pseudopotential on this center.
  224          6
                                   No pseudopotential on this center.
  225          7
                                   No pseudopotential on this center.
  226          6
                                   No pseudopotential on this center.
  227          6
                                   No pseudopotential on this center.
  228          7
                                   No pseudopotential on this center.
  229          1
                                   No pseudopotential on this center.
  230          1
                                   No pseudopotential on this center.
  231          1
                                   No pseudopotential on this center.
  232          1
                                   No pseudopotential on this center.
  233          1
                                   No pseudopotential on this center.
  234          1
                                   No pseudopotential on this center.
  235          8
                                   No pseudopotential on this center.
  236          1
                                   No pseudopotential on this center.
  237          1
                                   No pseudopotential on this center.
 ======================================================================================================
 There are  2334 symmetry adapted cartesian basis functions of A   symmetry.
 There are  2219 symmetry adapted basis functions of A   symmetry.
  2219 basis functions,  4077 primitive gaussians,  2334 cartesian basis functions
   434 alpha electrons      433 beta electrons
       nuclear repulsion energy     28664.4768916453 Hartrees.
 NAtoms=  237 NActive=  237 NUniq=  237 SFac= 1.00D+00 NAtFMM=   60 NAOKFM=T Big=T
 Integral buffers will be    131072 words long.
 Raffenetti 2 integral format.
 Two-electron integral symmetry is turned on.
 Nuclear repulsion after empirical dispersion term =    28663.8631260875 Hartrees.
 One-electron integrals computed using PRISM.
   1 Symmetry operations used in ECPInt.
 ECPInt:  NShTT=  344035 NPrTT= 1761168 LenC2=  158743 LenP2D=  394407.
 LDataN:  DoStor=T MaxTD1= 4 Len=   56
 Number of processors reduced to  14 by ecpmxn.
 NBasis=  2219 RedAO= T EigKep=  2.77D-04  NBF=  2219
 NBsUse=  2219 1.00D-06 EigRej= -1.00D+00 NBFU=  2219
 ExpMin= 2.20D-02 ExpMax= 5.48D+03 ExpMxC= 8.25D+02 IAcc=3 IRadAn=         5 AccDes= 0.00D+00
 Harris functional with IExCor=  402 and IRadAn=       5 diagonalized for initial guess.
 HarFok:  IExCor=  402 AccDes= 0.00D+00 IRadAn=         5 IDoV= 1 UseB2=F ITyADJ=14
 ICtDFT=  3500011 ScaDFX=  1.000000  1.000000  1.000000  1.000000
 FoFCou: FMM=F IPFlag=           0 FMFlag=      100000 FMFlg1=        2001
         NFxFlg=           0 DoJE=T BraDBF=F KetDBF=T FulRan=T
         wScrn=  0.000000 ICntrl=       500 IOpCl=  0 I1Cent=   200000004 NGrid=           0
         NMat0=    1 NMatS0=      1 NMatT0=    0 NMatD0=    1 NMtDS0=    0 NMtDT0=    0
 Petite list used in FoFCou.
 Initial guess <Sx>= 0.0000 <Sy>= 0.0000 <Sz>= 0.5000 <S**2>= 0.7500 S= 0.5000
 Gradient too large for Newton-Raphson -- use scaled steepest descent instead.
     Note:  rotation exceeds Pi/2.
     Note:  rotation exceeds Pi/2.
     Minimum is close to point  4 DX= -1.39D-02 DF= -2.54D-03 DXR=  4.86D-02 DFR=  6.38D-04 which will be used.
 Gradient too large for Newton-Raphson -- use scaled steepest descent instead.
     Accept linear search using points  1 and  2.
 Gradient too large for Newton-Raphson -- use scaled steepest descent instead.
     Accept linear search using points  2 and  3.
 Gradient too large for Newton-Raphson -- use scaled steepest descent instead.
     Accept linear search using points  1 and  2.
 Gradient too large for Newton-Raphson -- use scaled steepest descent instead.
 Gradient too large for Newton-Raphson -- use scaled steepest descent instead.
     Accept linear search using points  1 and  2.
 Gradient too large for Newton-Raphson -- use scaled steepest descent instead.
     Accept linear search using points  1 and  2.
 Gradient too large for Newton-Raphson -- use scaled steepest descent instead.
 Restarting incremental Fock formation.
     Minimum is close to point  6 DX=  7.58D-02 DF= -8.26D-04 DXR=  7.77D-02 DFR=  8.28D-03 which will be used.
 Gradient too large for Newton-Raphson -- use scaled steepest descent instead.
 Gradient too large for Newton-Raphson -- use scaled steepest descent instead.
     Minimum is close to point  3 DX= -1.57D-02 DF= -5.04D-05 DXR=  4.07D-02 DFR=  1.66D-03 which will be used.
 Gradient too large for Newton-Raphson -- use scaled steepest descent instead.
     Accept linear search using points  1 and  2.
 Gradient too large for Newton-Raphson -- use scaled steepest descent instead.
     Accept linear search using points  4 and  5.
 Gradient too large for Newton-Raphson -- use scaled steepest descent instead.
 Restarting incremental Fock formation.
     Minimum is close to point  4 DX= -5.58D-03 DF= -1.55D-07 DXR=  5.62D-03 DFR=  3.31D-05 which will be used.
 Gradient too large for Newton-Raphson -- use scaled steepest descent instead.
     Minimum is close to point  3 DX= -1.69D-02 DF= -9.59D-06 DXR=  5.95D-02 DFR=  3.55D-03 which will be used.
 Gradient too large for Newton-Raphson -- use scaled steepest descent instead.
     Accept linear search using points  1 and  2.
 Gradient too large for Newton-Raphson -- use scaled steepest descent instead.
     Accept linear search using points  1 and  2.
 Gradient too large for Newton-Raphson -- use scaled steepest descent instead.
     Minimum is close to point  4 DX=  1.31D-01 DF= -2.96D-05 DXR=  7.17D-02 DFR=  6.72D-03 which will be used.
 Gradient too large for Newton-Raphson -- use scaled steepest descent instead.
     Accept linear search using points  1 and  2.
 Gradient too large for Newton-Raphson -- use scaled steepest descent instead.
     Accept linear search using points  1 and  2.
 Gradient too large for Newton-Raphson -- use scaled steepest descent instead.
     Accept linear search using points  1 and  2.
 SCF Done:  E(UB3LYP) =  -5381.24457849     a.u. after   21 cycles
            Convg  =    0.8675D-02                    57 Fock formations.
              S**2 =  0.8190                  -V/T =  2.0165
 <Sx>= 0.0000 <Sy>= 0.0000 <Sz>= 0.5000 <S**2>= 0.8190 S= 0.5339
 <L.S>=  0.00000000000    
 Annihilation of the first spin contaminant:
 S**2 before annihilation     0.8190,   after     0.7530
 Requested convergence on RMS density matrix=1.00D-08 within 128 cycles.
 Requested convergence on MAX density matrix=1.00D-06.
 Requested convergence on             energy=1.00D-06.
 No special actions if energy rises.
 EnCoef did    38 forward-backward iterations
 EnCoef did     4 forward-backward iterations
 Rare condition: small coef for last iteration:  0.000D+00
 EnCoef did   100 forward-backward iterations
 Rare condition: small coef for last iteration:  0.000D+00
 EnCoef did   100 forward-backward iterations
 EnCoef did   100 forward-backward iterations
 Restarting incremental Fock formation.
 Rare condition: small coef for last iteration:  0.000D+00
 Restarting incremental Fock formation.
 SCF Done:  E(UB3LYP) =  -5381.35069130     A.U. after   48 cycles
            NFock= 48  Conv=0.14D-08     -V/T= 2.0164
 <Sx>= 0.0000 <Sy>= 0.0000 <Sz>= 0.5000 <S**2>= 0.7556 S= 0.5028
 <L.S>=  0.00000000000    
 Annihilation of the first spin contaminant:
 S**2 before annihilation     0.7556,   after     0.7500
 QCSCF skips out because SCF is already converged.
 Hyperfine terms turned off by default for NAtoms > 100.

 **********************************************************************

            Population analysis using the SCF density.

 **********************************************************************

 Orbital symmetries:
 Alpha Orbitals:
       Occupied  (A) (A) (A) (A) (A) (A) (A) (A) (A) (A) (A) (A)
                 (A) (A) (A) (A) (A) (A) (A) (A) (A) (A) (A) (A)
                 (A) (A) (A) (A) (A) (A) (A) (A) (A) (A) (A) (A)
                 (A) (A) (A) (A) (A) (A) (A) (A) (A) (A) (A) (A)
                 (A) (A) (A) (A) (A) (A) (A) (A) (A) (A) (A) (A)
                 (A) (A) (A) (A) (A) (A) (A) (A) (A) (A) (A) (A)
                 (A) (A) (A) (A) (A) (A) (A) (A) (A) (A) (A) (A)
                 (A) (A) (A) (A) (A) (A) (A) (A) (A) (A) (A) (A)
                 (A) (A) (A) (A) (A) (A) (A) (A) (A) (A) (A) (A)
                 (A) (A) (A) (A) (A) (A) (A) (A) (A) (A) (A) (A)
                 (A) (A) (A) (A) (A) (A) (A) (A) (A) (A) (A) (A)
                 (A) (A) (A) (A) (A) (A) (A) (A) (A) (A) (A) (A)
                 (A) (A) (A) (A) (A) (A) (A) (A) (A) (A) (A) (A)
                 (A) (A) (A) (A) (A) (A) (A) (A) (A) (A) (A) (A)
                 (A) (A) (A) (A) (A) (A) (A) (A) (A) (A) (A) (A)
                 (A) (A) (A) (A) (A) (A) (A) (A) (A) (A) (A) (A)
                 (A) (A) (A) (A) (A) (A) (A) (A) (A) (A) (A) (A)
                 (A) (A) (A) (A) (A) (A) (A) (A) (A) (A) (A) (A)
                 (A) (A) (A) (A) (A) (A) (A) (A) (A) (A) (A) (A)
                 (A) (A) (A) (A) (A) (A) (A) (A) (A) (A) (A) (A)
                 (A) (A) (A) (A) (A) (A) (A) (A) (A) (A) (A) (A)
                 (A) (A) (A) (A) (A) (A) (A) (A) (A) (A) (A) (A)
                 (A) (A) (A) (A) (A) (A) (A) (A) (A) (A) (A) (A)
                 (A) (A) (A) (A) (A) (A) (A) (A) (A) (A) (A) (A)
                 (A) (A) (A) (A) (A) (A) (A) (A) (A) (A) (A) (A)
                 (A) (A) (A) (A) (A) (A) (A) (A) (A) (A) (A) (A)
                 (A) (A) (A) (A) (A) (A) (A) (A) (A) (A) (A) (A)
                 (A) (A) (A) (A) (A) (A) (A) (A) (A) (A) (A) (A)
                 (A) (A) (A) (A) (A) (A) (A) (A) (A) (A) (A) (A)
                 (A) (A) (A) (A) (A) (A) (A) (A) (A) (A) (A) (A)
                 (A) (A) (A) (A) (A) (A) (A) (A) (A) (A) (A) (A)
                 (A) (A) (A) (A) (A) (A) (A) (A) (A) (A) (A) (A)
                 (A) (A) (A) (A) (A) (A) (A) (A) (A) (A) (A) (A)
                 (A) (A) (A) (A) (A) (A) (A) (A) (A) (A) (A) (A)
                 (A) (A) (A) (A) (A) (A) (A) (A) (A) (A) (A) (A)
                 (A) (A) (A) (A) (A) (A) (A) (A) (A) (A) (A) (A)
                 (A) (A)
       Virtual   (A) (A) (A) (A) (A) (A) (A) (A) (A) (A) (A) (A)
                 (A) (A) (A) (A) (A) (A) (A) (A) (A) (A) (A) (A)
                 (A) (A) (A) (A) (A) (A) (A) (A) (A) (A) (A) (A)
                 (A) (A) (A) (A) (A) (A) (A) (A) (A) (A) (A) (A)
                 (A) (A) (A) (A) (A) (A) (A) (A) (A) (A) (A) (A)
                 (A) (A) (A) (A) (A) (A) (A) (A) (A) (A) (A) (A)
                 (A) (A) (A) (A) (A) (A) (A) (A) (A) (A) (A) (A)
                 (A) (A) (A) (A) (A) (A) (A) (A) (A) (A) (A) (A)
                 (A) (A) (A) (A) (A) (A) (A) (A) (A) (A) (A) (A)
                 (A) (A) (A) (A) (A) (A) (A) (A) (A) (A) (A) (A)
                 (A) (A) (A) (A) (A) (A) (A) (A) (A) (A) (A) (A)
                 (A) (A) (A) (A) (A) (A) (A) (A) (A) (A) (A) (A)
                 (A) (A) (A) (A) (A) (A) (A) (A) (A) (A) (A) (A)
                 (A) (A) (A) (A) (A) (A) (A) (A) (A) (A) (A) (A)
                 (A) (A) (A) (A) (A) (A) (A) (A) (A) (A) (A) (A)
                 (A) (A) (A) (A) (A) (A) (A) (A) (A) (A) (A) (A)
                 (A) (A) (A) (A) (A) (A) (A) (A) (A) (A) (A) (A)
                 (A) (A) (A) (A) (A) (A) (A) (A) (A) (A) (A) (A)
                 (A) (A) (A) (A) (A) (A) (A) (A) (A) (A) (A) (A)
                 (A) (A) (A) (A) (A) (A) (A) (A) (A) (A) (A) (A)
                 (A) (A) (A) (A) (A) (A) (A) (A) (A) (A) (A) (A)
                 (A) (A) (A) (A) (A) (A) (A) (A) (A) (A) (A) (A)
                 (A) (A) (A) (A) (A) (A) (A) (A) (A) (A) (A) (A)
                 (A) (A) (A) (A) (A) (A) (A) (A) (A) (A) (A) (A)
                 (A) (A) (A) (A) (A) (A) (A) (A) (A) (A) (A) (A)
                 (A) (A) (A) (A) (A) (A) (A) (A) (A) (A) (A) (A)
                 (A) (A) (A) (A) (A) (A) (A) (A) (A) (A) (A) (A)
                 (A) (A) (A) (A) (A) (A) (A) (A) (A) (A) (A) (A)
                 (A) (A) (A) (A) (A) (A) (A) (A) (A) (A) (A) (A)
                 (A) (A) (A) (A) (A) (A) (A) (A) (A) (A) (A) (A)
                 (A) (A) (A) (A) (A) (A) (A) (A) (A) (A) (A) (A)
                 (A) (A) (A) (A) (A) (A) (A) (A) (A) (A) (A) (A)
                 (A) (A) (A) (A) (A) (A) (A) (A) (A) (A) (A) (A)
                 (A) (A) (A) (A) (A) (A) (A) (A) (A) (A) (A) (A)
                 (A) (A) (A) (A) (A) (A) (A) (A) (A) (A) (A) (A)
                 (A) (A) (A) (A) (A) (A) (A) (A) (A) (A) (A) (A)
                 (A) (A) (A) (A) (A) (A) (A) (A) (A) (A) (A) (A)
                 (A) (A) (A) (A) (A) (A) (A) (A) (A) (A) (A) (A)
                 (A) (A) (A) (A) (A) (A) (A) (A) (A) (A) (A) (A)
                 (A) (A) (A) (A) (A) (A) (A) (A) (A) (A) (A) (A)
                 (A) (A) (A) (A) (A) (A) (A) (A) (A) (A) (A) (A)
                 (A) (A) (A) (A) (A) (A) (A) (A) (A) (A) (A) (A)
                 (A) (A) (A) (A) (A) (A) (A) (A) (A) (A) (A) (A)
                 (A) (A) (A) (A) (A) (A) (A) (A) (A) (A) (A) (A)
                 (A) (A) (A) (A) (A) (A) (A) (A) (A) (A) (A) (A)
                 (A) (A) (A) (A) (A) (A) (A) (A) (A) (A) (A) (A)
                 (A) (A) (A) (A) (A) (A) (A) (A) (A) (A) (A) (A)
                 (A) (A) (A) (A) (A) (A) (A) (A) (A) (A) (A) (A)
                 (A) (A) (A) (A) (A) (A) (A) (A) (A) (A) (A) (A)
                 (A) (A) (A) (A) (A) (A) (A) (A) (A) (A) (A) (A)
                 (A) (A) (A) (A) (A) (A) (A) (A) (A) (A) (A) (A)
                 (A) (A) (A) (A) (A) (A) (A) (A) (A) (A) (A) (A)
                 (A) (A) (A) (A) (A) (A) (A) (A) (A) (A) (A) (A)
                 (A) (A) (A) (A) (A) (A) (A) (A) (A) (A) (A) (A)
                 (A) (A) (A) (A) (A) (A) (A) (A) (A) (A) (A) (A)
                 (A) (A) (A) (A) (A) (A) (A) (A) (A) (A) (A) (A)
                 (A) (A) (A) (A) (A) (A) (A) (A) (A) (A) (A) (A)
                 (A) (A) (A) (A) (A) (A) (A) (A) (A) (A) (A) (A)
                 (A) (A) (A) (A) (A) (A) (A) (A) (A) (A) (A) (A)
                 (A) (A) (A) (A) (A) (A) (A) (A) (A) (A) (A) (A)
                 (A) (A) (A) (A) (A) (A) (A) (A) (A) (A) (A) (A)
                 (A) (A) (A) (A) (A) (A) (A) (A) (A) (A) (A) (A)
                 (A) (A) (A) (A) (A) (A) (A) (A) (A) (A) (A) (A)
                 (A) (A) (A) (A) (A) (A) (A) (A) (A) (A) (A) (A)
                 (A) (A) (A) (A) (A) (A) (A) (A) (A) (A) (A) (A)
                 (A) (A) (A) (A) (A) (A) (A) (A) (A) (A) (A) (A)
                 (A) (A) (A) (A) (A) (A) (A) (A) (A) (A) (A) (A)
                 (A) (A) (A) (A) (A) (A) (A) (A) (A) (A) (A) (A)
                 (A) (A) (A) (A) (A) (A) (A) (A) (A) (A) (A) (A)
                 (A) (A) (A) (A) (A) (A) (A) (A) (A) (A) (A) (A)
                 (A) (A) (A) (A) (A) (A) (A) (A) (A) (A) (A) (A)
                 (A) (A) (A) (A) (A) (A) (A) (A) (A) (A) (A) (A)
                 (A) (A) (A) (A) (A) (A) (A) (A) (A) (A) (A) (A)
                 (A) (A) (A) (A) (A) (A) (A) (A) (A) (A) (A) (A)
                 (A) (A) (A) (A) (A) (A) (A) (A) (A) (A) (A) (A)
                 (A) (A) (A) (A) (A) (A) (A) (A) (A) (A) (A) (A)
                 (A) (A) (A) (A) (A) (A) (A) (A) (A) (A) (A) (A)
                 (A) (A) (A) (A) (A) (A) (A) (A) (A) (A) (A) (A)
                 (A) (A) (A) (A) (A) (A) (A) (A) (A) (A) (A) (A)
                 (A) (A) (A) (A) (A) (A) (A) (A) (A) (A) (A) (A)
                 (A) (A) (A) (A) (A) (A) (A) (A) (A) (A) (A) (A)
                 (A) (A) (A) (A) (A) (A) (A) (A) (A) (A) (A) (A)
                 (A) (A) (A) (A) (A) (A) (A) (A) (A) (A) (A) (A)
                 (A) (A) (A) (A) (A) (A) (A) (A) (A) (A) (A) (A)
                 (A) (A) (A) (A) (A) (A) (A) (A) (A) (A) (A) (A)
                 (A) (A) (A) (A) (A) (A) (A) (A) (A) (A) (A) (A)
                 (A) (A) (A) (A) (A) (A) (A) (A) (A) (A) (A) (A)
                 (A) (A) (A) (A) (A) (A) (A) (A) (A) (A) (A) (A)
                 (A) (A) (A) (A) (A) (A) (A) (A) (A) (A) (A) (A)
                 (A) (A) (A) (A) (A) (A) (A) (A) (A) (A) (A) (A)
                 (A) (A) (A) (A) (A) (A) (A) (A) (A) (A) (A) (A)
                 (A) (A) (A) (A) (A) (A) (A) (A) (A) (A) (A) (A)
                 (A) (A) (A) (A) (A) (A) (A) (A) (A) (A) (A) (A)
                 (A) (A) (A) (A) (A) (A) (A) (A) (A) (A) (A) (A)
                 (A) (A) (A) (A) (A) (A) (A) (A) (A) (A) (A) (A)
                 (A) (A) (A) (A) (A) (A) (A) (A) (A) (A) (A) (A)
                 (A) (A) (A) (A) (A) (A) (A) (A) (A) (A) (A) (A)
                 (A) (A) (A) (A) (A) (A) (A) (A) (A) (A) (A) (A)
                 (A) (A) (A) (A) (A) (A) (A) (A) (A) (A) (A) (A)
                 (A) (A) (A) (A) (A) (A) (A) (A) (A) (A) (A) (A)
                 (A) (A) (A) (A) (A) (A) (A) (A) (A) (A) (A) (A)
                 (A) (A) (A) (A) (A) (A) (A) (A) (A) (A) (A) (A)
                 (A) (A) (A) (A) (A) (A) (A) (A) (A) (A) (A) (A)
                 (A) (A) (A) (A) (A) (A) (A) (A) (A) (A) (A) (A)
                 (A) (A) (A) (A) (A) (A) (A) (A) (A) (A) (A) (A)
                 (A) (A) (A) (A) (A) (A) (A) (A) (A) (A) (A) (A)
                 (A) (A) (A) (A) (A) (A) (A) (A) (A) (A) (A) (A)
                 (A) (A) (A) (A) (A) (A) (A) (A) (A) (A) (A) (A)
                 (A) (A) (A) (A) (A) (A) (A) (A) (A) (A) (A) (A)
                 (A) (A) (A) (A) (A) (A) (A) (A) (A) (A) (A) (A)
                 (A) (A) (A) (A) (A) (A) (A) (A) (A) (A) (A) (A)
                 (A) (A) (A) (A) (A) (A) (A) (A) (A) (A) (A) (A)
                 (A) (A) (A) (A) (A) (A) (A) (A) (A) (A) (A) (A)
                 (A) (A) (A) (A) (A) (A) (A) (A) (A) (A) (A) (A)
                 (A) (A) (A) (A) (A) (A) (A) (A) (A) (A) (A) (A)
                 (A) (A) (A) (A) (A) (A) (A) (A) (A) (A) (A) (A)
                 (A) (A) (A) (A) (A) (A) (A) (A) (A) (A) (A) (A)
                 (A) (A) (A) (A) (A) (A) (A) (A) (A) (A) (A) (A)
                 (A) (A) (A) (A) (A) (A) (A) (A) (A) (A) (A) (A)
                 (A) (A) (A) (A) (A) (A) (A) (A) (A) (A) (A) (A)
                 (A) (A) (A) (A) (A) (A) (A) (A) (A) (A) (A) (A)
                 (A) (A) (A) (A) (A) (A) (A) (A) (A) (A) (A) (A)
                 (A) (A) (A) (A) (A) (A) (A) (A) (A) (A) (A) (A)
                 (A) (A) (A) (A) (A) (A) (A) (A) (A) (A) (A) (A)
                 (A) (A) (A) (A) (A) (A) (A) (A) (A) (A) (A) (A)
                 (A) (A) (A) (A) (A) (A) (A) (A) (A) (A) (A) (A)
                 (A) (A) (A) (A) (A) (A) (A) (A) (A) (A) (A) (A)
                 (A) (A) (A) (A) (A) (A) (A) (A) (A) (A) (A) (A)
                 (A) (A) (A) (A) (A) (A) (A) (A) (A) (A) (A) (A)
                 (A) (A) (A) (A) (A) (A) (A) (A) (A) (A) (A) (A)
                 (A) (A) (A) (A) (A) (A) (A) (A) (A) (A) (A) (A)
                 (A) (A) (A) (A) (A) (A) (A) (A) (A) (A) (A) (A)
                 (A) (A) (A) (A) (A) (A) (A) (A) (A) (A) (A) (A)
                 (A) (A) (A) (A) (A) (A) (A) (A) (A) (A) (A) (A)
                 (A) (A) (A) (A) (A) (A) (A) (A) (A) (A) (A) (A)
                 (A) (A) (A) (A) (A) (A) (A) (A) (A) (A) (A) (A)
                 (A) (A) (A) (A) (A) (A) (A) (A) (A) (A) (A) (A)
                 (A) (A) (A) (A) (A) (A) (A) (A) (A) (A) (A) (A)
                 (A) (A) (A) (A) (A) (A) (A) (A) (A) (A) (A) (A)
                 (A) (A) (A) (A) (A) (A) (A) (A) (A) (A) (A) (A)
                 (A) (A) (A) (A) (A) (A) (A) (A) (A) (A) (A) (A)
                 (A) (A) (A) (A) (A) (A) (A) (A) (A) (A) (A) (A)
                 (A) (A) (A) (A) (A) (A) (A) (A) (A) (A) (A) (A)
                 (A) (A) (A) (A) (A) (A) (A) (A) (A) (A) (A) (A)
                 (A) (A) (A) (A) (A) (A) (A) (A) (A) (A) (A) (A)
                 (A) (A) (A) (A) (A) (A) (A) (A) (A) (A) (A) (A)
                 (A) (A) (A) (A) (A) (A) (A) (A) (A) (A) (A) (A)
                 (A) (A) (A) (A) (A) (A) (A) (A) (A) (A) (A) (A)
                 (A) (A) (A) (A) (A) (A) (A) (A) (A)
 Beta  Orbitals:
       Occupied  (A) (A) (A) (A) (A) (A) (A) (A) (A) (A) (A) (A)
                 (A) (A) (A) (A) (A) (A) (A) (A) (A) (A) (A) (A)
                 (A) (A) (A) (A) (A) (A) (A) (A) (A) (A) (A) (A)
                 (A) (A) (A) (A) (A) (A) (A) (A) (A) (A) (A) (A)
                 (A) (A) (A) (A) (A) (A) (A) (A) (A) (A) (A) (A)
                 (A) (A) (A) (A) (A) (A) (A) (A) (A) (A) (A) (A)
                 (A) (A) (A) (A) (A) (A) (A) (A) (A) (A) (A) (A)
                 (A) (A) (A) (A) (A) (A) (A) (A) (A) (A) (A) (A)
                 (A) (A) (A) (A) (A) (A) (A) (A) (A) (A) (A) (A)
                 (A) (A) (A) (A) (A) (A) (A) (A) (A) (A) (A) (A)
                 (A) (A) (A) (A) (A) (A) (A) (A) (A) (A) (A) (A)
                 (A) (A) (A) (A) (A) (A) (A) (A) (A) (A) (A) (A)
                 (A) (A) (A) (A) (A) (A) (A) (A) (A) (A) (A) (A)
                 (A) (A) (A) (A) (A) (A) (A) (A) (A) (A) (A) (A)
                 (A) (A) (A) (A) (A) (A) (A) (A) (A) (A) (A) (A)
                 (A) (A) (A) (A) (A) (A) (A) (A) (A) (A) (A) (A)
                 (A) (A) (A) (A) (A) (A) (A) (A) (A) (A) (A) (A)
                 (A) (A) (A) (A) (A) (A) (A) (A) (A) (A) (A) (A)
                 (A) (A) (A) (A) (A) (A) (A) (A) (A) (A) (A) (A)
                 (A) (A) (A) (A) (A) (A) (A) (A) (A) (A) (A) (A)
                 (A) (A) (A) (A) (A) (A) (A) (A) (A) (A) (A) (A)
                 (A) (A) (A) (A) (A) (A) (A) (A) (A) (A) (A) (A)
                 (A) (A) (A) (A) (A) (A) (A) (A) (A) (A) (A) (A)
                 (A) (A) (A) (A) (A) (A) (A) (A) (A) (A) (A) (A)
                 (A) (A) (A) (A) (A) (A) (A) (A) (A) (A) (A) (A)
                 (A) (A) (A) (A) (A) (A) (A) (A) (A) (A) (A) (A)
                 (A) (A) (A) (A) (A) (A) (A) (A) (A) (A) (A) (A)
                 (A) (A) (A) (A) (A) (A) (A) (A) (A) (A) (A) (A)
                 (A) (A) (A) (A) (A) (A) (A) (A) (A) (A) (A) (A)
                 (A) (A) (A) (A) (A) (A) (A) (A) (A) (A) (A) (A)
                 (A) (A) (A) (A) (A) (A) (A) (A) (A) (A) (A) (A)
                 (A) (A) (A) (A) (A) (A) (A) (A) (A) (A) (A) (A)
                 (A) (A) (A) (A) (A) (A) (A) (A) (A) (A) (A) (A)
                 (A) (A) (A) (A) (A) (A) (A) (A) (A) (A) (A) (A)
                 (A) (A) (A) (A) (A) (A) (A) (A) (A) (A) (A) (A)
                 (A) (A) (A) (A) (A) (A) (A) (A) (A) (A) (A) (A)
                 (A)
       Virtual   (A) (A) (A) (A) (A) (A) (A) (A) (A) (A) (A) (A)
                 (A) (A) (A) (A) (A) (A) (A) (A) (A) (A) (A) (A)
                 (A) (A) (A) (A) (A) (A) (A) (A) (A) (A) (A) (A)
                 (A) (A) (A) (A) (A) (A) (A) (A) (A) (A) (A) (A)
                 (A) (A) (A) (A) (A) (A) (A) (A) (A) (A) (A) (A)
                 (A) (A) (A) (A) (A) (A) (A) (A) (A) (A) (A) (A)
                 (A) (A) (A) (A) (A) (A) (A) (A) (A) (A) (A) (A)
                 (A) (A) (A) (A) (A) (A) (A) (A) (A) (A) (A) (A)
                 (A) (A) (A) (A) (A) (A) (A) (A) (A) (A) (A) (A)
                 (A) (A) (A) (A) (A) (A) (A) (A) (A) (A) (A) (A)
                 (A) (A) (A) (A) (A) (A) (A) (A) (A) (A) (A) (A)
                 (A) (A) (A) (A) (A) (A) (A) (A) (A) (A) (A) (A)
                 (A) (A) (A) (A) (A) (A) (A) (A) (A) (A) (A) (A)
                 (A) (A) (A) (A) (A) (A) (A) (A) (A) (A) (A) (A)
                 (A) (A) (A) (A) (A) (A) (A) (A) (A) (A) (A) (A)
                 (A) (A) (A) (A) (A) (A) (A) (A) (A) (A) (A) (A)
                 (A) (A) (A) (A) (A) (A) (A) (A) (A) (A) (A) (A)
                 (A) (A) (A) (A) (A) (A) (A) (A) (A) (A) (A) (A)
                 (A) (A) (A) (A) (A) (A) (A) (A) (A) (A) (A) (A)
                 (A) (A) (A) (A) (A) (A) (A) (A) (A) (A) (A) (A)
                 (A) (A) (A) (A) (A) (A) (A) (A) (A) (A) (A) (A)
                 (A) (A) (A) (A) (A) (A) (A) (A) (A) (A) (A) (A)
                 (A) (A) (A) (A) (A) (A) (A) (A) (A) (A) (A) (A)
                 (A) (A) (A) (A) (A) (A) (A) (A) (A) (A) (A) (A)
                 (A) (A) (A) (A) (A) (A) (A) (A) (A) (A) (A) (A)
                 (A) (A) (A) (A) (A) (A) (A) (A) (A) (A) (A) (A)
                 (A) (A) (A) (A) (A) (A) (A) (A) (A) (A) (A) (A)
                 (A) (A) (A) (A) (A) (A) (A) (A) (A) (A) (A) (A)
                 (A) (A) (A) (A) (A) (A) (A) (A) (A) (A) (A) (A)
                 (A) (A) (A) (A) (A) (A) (A) (A) (A) (A) (A) (A)
                 (A) (A) (A) (A) (A) (A) (A) (A) (A) (A) (A) (A)
                 (A) (A) (A) (A) (A) (A) (A) (A) (A) (A) (A) (A)
                 (A) (A) (A) (A) (A) (A) (A) (A) (A) (A) (A) (A)
                 (A) (A) (A) (A) (A) (A) (A) (A) (A) (A) (A) (A)
                 (A) (A) (A) (A) (A) (A) (A) (A) (A) (A) (A) (A)
                 (A) (A) (A) (A) (A) (A) (A) (A) (A) (A) (A) (A)
                 (A) (A) (A) (A) (A) (A) (A) (A) (A) (A) (A) (A)
                 (A) (A) (A) (A) (A) (A) (A) (A) (A) (A) (A) (A)
                 (A) (A) (A) (A) (A) (A) (A) (A) (A) (A) (A) (A)
                 (A) (A) (A) (A) (A) (A) (A) (A) (A) (A) (A) (A)
                 (A) (A) (A) (A) (A) (A) (A) (A) (A) (A) (A) (A)
                 (A) (A) (A) (A) (A) (A) (A) (A) (A) (A) (A) (A)
                 (A) (A) (A) (A) (A) (A) (A) (A) (A) (A) (A) (A)
                 (A) (A) (A) (A) (A) (A) (A) (A) (A) (A) (A) (A)
                 (A) (A) (A) (A) (A) (A) (A) (A) (A) (A) (A) (A)
                 (A) (A) (A) (A) (A) (A) (A) (A) (A) (A) (A) (A)
                 (A) (A) (A) (A) (A) (A) (A) (A) (A) (A) (A) (A)
                 (A) (A) (A) (A) (A) (A) (A) (A) (A) (A) (A) (A)
                 (A) (A) (A) (A) (A) (A) (A) (A) (A) (A) (A) (A)
                 (A) (A) (A) (A) (A) (A) (A) (A) (A) (A) (A) (A)
                 (A) (A) (A) (A) (A) (A) (A) (A) (A) (A) (A) (A)
                 (A) (A) (A) (A) (A) (A) (A) (A) (A) (A) (A) (A)
                 (A) (A) (A) (A) (A) (A) (A) (A) (A) (A) (A) (A)
                 (A) (A) (A) (A) (A) (A) (A) (A) (A) (A) (A) (A)
                 (A) (A) (A) (A) (A) (A) (A) (A) (A) (A) (A) (A)
                 (A) (A) (A) (A) (A) (A) (A) (A) (A) (A) (A) (A)
                 (A) (A) (A) (A) (A) (A) (A) (A) (A) (A) (A) (A)
                 (A) (A) (A) (A) (A) (A) (A) (A) (A) (A) (A) (A)
                 (A) (A) (A) (A) (A) (A) (A) (A) (A) (A) (A) (A)
                 (A) (A) (A) (A) (A) (A) (A) (A) (A) (A) (A) (A)
                 (A) (A) (A) (A) (A) (A) (A) (A) (A) (A) (A) (A)
                 (A) (A) (A) (A) (A) (A) (A) (A) (A) (A) (A) (A)
                 (A) (A) (A) (A) (A) (A) (A) (A) (A) (A) (A) (A)
                 (A) (A) (A) (A) (A) (A) (A) (A) (A) (A) (A) (A)
                 (A) (A) (A) (A) (A) (A) (A) (A) (A) (A) (A) (A)
                 (A) (A) (A) (A) (A) (A) (A) (A) (A) (A) (A) (A)
                 (A) (A) (A) (A) (A) (A) (A) (A) (A) (A) (A) (A)
                 (A) (A) (A) (A) (A) (A) (A) (A) (A) (A) (A) (A)
                 (A) (A) (A) (A) (A) (A) (A) (A) (A) (A) (A) (A)
                 (A) (A) (A) (A) (A) (A) (A) (A) (A) (A) (A) (A)
                 (A) (A) (A) (A) (A) (A) (A) (A) (A) (A) (A) (A)
                 (A) (A) (A) (A) (A) (A) (A) (A) (A) (A) (A) (A)
                 (A) (A) (A) (A) (A) (A) (A) (A) (A) (A) (A) (A)
                 (A) (A) (A) (A) (A) (A) (A) (A) (A) (A) (A) (A)
                 (A) (A) (A) (A) (A) (A) (A) (A) (A) (A) (A) (A)
                 (A) (A) (A) (A) (A) (A) (A) (A) (A) (A) (A) (A)
                 (A) (A) (A) (A) (A) (A) (A) (A) (A) (A) (A) (A)
                 (A) (A) (A) (A) (A) (A) (A) (A) (A) (A) (A) (A)
                 (A) (A) (A) (A) (A) (A) (A) (A) (A) (A) (A) (A)
                 (A) (A) (A) (A) (A) (A) (A) (A) (A) (A) (A) (A)
                 (A) (A) (A) (A) (A) (A) (A) (A) (A) (A) (A) (A)
                 (A) (A) (A) (A) (A) (A) (A) (A) (A) (A) (A) (A)
                 (A) (A) (A) (A) (A) (A) (A) (A) (A) (A) (A) (A)
                 (A) (A) (A) (A) (A) (A) (A) (A) (A) (A) (A) (A)
                 (A) (A) (A) (A) (A) (A) (A) (A) (A) (A) (A) (A)
                 (A) (A) (A) (A) (A) (A) (A) (A) (A) (A) (A) (A)
                 (A) (A) (A) (A) (A) (A) (A) (A) (A) (A) (A) (A)
                 (A) (A) (A) (A) (A) (A) (A) (A) (A) (A) (A) (A)
                 (A) (A) (A) (A) (A) (A) (A) (A) (A) (A) (A) (A)
                 (A) (A) (A) (A) (A) (A) (A) (A) (A) (A) (A) (A)
                 (A) (A) (A) (A) (A) (A) (A) (A) (A) (A) (A) (A)
                 (A) (A) (A) (A) (A) (A) (A) (A) (A) (A) (A) (A)
                 (A) (A) (A) (A) (A) (A) (A) (A) (A) (A) (A) (A)
                 (A) (A) (A) (A) (A) (A) (A) (A) (A) (A) (A) (A)
                 (A) (A) (A) (A) (A) (A) (A) (A) (A) (A) (A) (A)
                 (A) (A) (A) (A) (A) (A) (A) (A) (A) (A) (A) (A)
                 (A) (A) (A) (A) (A) (A) (A) (A) (A) (A) (A) (A)
                 (A) (A) (A) (A) (A) (A) (A) (A) (A) (A) (A) (A)
                 (A) (A) (A) (A) (A) (A) (A) (A) (A) (A) (A) (A)
                 (A) (A) (A) (A) (A) (A) (A) (A) (A) (A) (A) (A)
                 (A) (A) (A) (A) (A) (A) (A) (A) (A) (A) (A) (A)
                 (A) (A) (A) (A) (A) (A) (A) (A) (A) (A) (A) (A)
                 (A) (A) (A) (A) (A) (A) (A) (A) (A) (A) (A) (A)
                 (A) (A) (A) (A) (A) (A) (A) (A) (A) (A) (A) (A)
                 (A) (A) (A) (A) (A) (A) (A) (A) (A) (A) (A) (A)
                 (A) (A) (A) (A) (A) (A) (A) (A) (A) (A) (A) (A)
                 (A) (A) (A) (A) (A) (A) (A) (A) (A) (A) (A) (A)
                 (A) (A) (A) (A) (A) (A) (A) (A) (A) (A) (A) (A)
                 (A) (A) (A) (A) (A) (A) (A) (A) (A) (A) (A) (A)
                 (A) (A) (A) (A) (A) (A) (A) (A) (A) (A) (A) (A)
                 (A) (A) (A) (A) (A) (A) (A) (A) (A) (A) (A) (A)
                 (A) (A) (A) (A) (A) (A) (A) (A) (A) (A) (A) (A)
                 (A) (A) (A) (A) (A) (A) (A) (A) (A) (A) (A) (A)
                 (A) (A) (A) (A) (A) (A) (A) (A) (A) (A) (A) (A)
                 (A) (A) (A) (A) (A) (A) (A) (A) (A) (A) (A) (A)
                 (A) (A) (A) (A) (A) (A) (A) (A) (A) (A) (A) (A)
                 (A) (A) (A) (A) (A) (A) (A) (A) (A) (A) (A) (A)
                 (A) (A) (A) (A) (A) (A) (A) (A) (A) (A) (A) (A)
                 (A) (A) (A) (A) (A) (A) (A) (A) (A) (A) (A) (A)
                 (A) (A) (A) (A) (A) (A) (A) (A) (A) (A) (A) (A)
                 (A) (A) (A) (A) (A) (A) (A) (A) (A) (A) (A) (A)
                 (A) (A) (A) (A) (A) (A) (A) (A) (A) (A) (A) (A)
                 (A) (A) (A) (A) (A) (A) (A) (A) (A) (A) (A) (A)
                 (A) (A) (A) (A) (A) (A) (A) (A) (A) (A) (A) (A)
                 (A) (A) (A) (A) (A) (A) (A) (A) (A) (A) (A) (A)
                 (A) (A) (A) (A) (A) (A) (A) (A) (A) (A) (A) (A)
                 (A) (A) (A) (A) (A) (A) (A) (A) (A) (A) (A) (A)
                 (A) (A) (A) (A) (A) (A) (A) (A) (A) (A) (A) (A)
                 (A) (A) (A) (A) (A) (A) (A) (A) (A) (A) (A) (A)
                 (A) (A) (A) (A) (A) (A) (A) (A) (A) (A) (A) (A)
                 (A) (A) (A) (A) (A) (A) (A) (A) (A) (A) (A) (A)
                 (A) (A) (A) (A) (A) (A) (A) (A) (A) (A) (A) (A)
                 (A) (A) (A) (A) (A) (A) (A) (A) (A) (A) (A) (A)
                 (A) (A) (A) (A) (A) (A) (A) (A) (A) (A) (A) (A)
                 (A) (A) (A) (A) (A) (A) (A) (A) (A) (A) (A) (A)
                 (A) (A) (A) (A) (A) (A) (A) (A) (A) (A) (A) (A)
                 (A) (A) (A) (A) (A) (A) (A) (A) (A) (A) (A) (A)
                 (A) (A) (A) (A) (A) (A) (A) (A) (A) (A) (A) (A)
                 (A) (A) (A) (A) (A) (A) (A) (A) (A) (A) (A) (A)
                 (A) (A) (A) (A) (A) (A) (A) (A) (A) (A) (A) (A)
                 (A) (A) (A) (A) (A) (A) (A) (A) (A) (A) (A) (A)
                 (A) (A) (A) (A) (A) (A) (A) (A) (A) (A) (A) (A)
                 (A) (A) (A) (A) (A) (A) (A) (A) (A) (A) (A) (A)
                 (A) (A) (A) (A) (A) (A) (A) (A) (A) (A) (A) (A)
                 (A) (A) (A) (A) (A) (A) (A) (A) (A) (A) (A) (A)
                 (A) (A) (A) (A) (A) (A) (A) (A) (A) (A) (A) (A)
                 (A) (A) (A) (A) (A) (A) (A) (A) (A) (A) (A) (A)
                 (A) (A) (A) (A) (A) (A) (A) (A) (A) (A) (A) (A)
                 (A) (A) (A) (A) (A) (A) (A) (A) (A) (A)
 The electronic state is 2-A.
 Alpha  occ. eigenvalues --  -19.10231 -19.09207 -19.08871 -19.08644 -19.06541
 Alpha  occ. eigenvalues --  -19.06287 -19.06042 -19.05910 -19.05677 -19.05175
 Alpha  occ. eigenvalues --  -19.05053 -19.04514 -19.04338 -19.04116 -19.02632
 Alpha  occ. eigenvalues --  -19.02370 -14.33565 -14.31217 -14.31051 -14.28955
 Alpha  occ. eigenvalues --  -14.27804 -14.27526 -14.27038 -14.26997 -14.26109
 Alpha  occ. eigenvalues --  -14.25084 -14.24916 -14.24865 -14.24637 -14.24542
 Alpha  occ. eigenvalues --  -14.24481 -14.24436 -14.19557 -10.25432 -10.23250
 Alpha  occ. eigenvalues --  -10.21908 -10.20570 -10.20415 -10.18209 -10.17439
 Alpha  occ. eigenvalues --  -10.16446 -10.16344 -10.16185 -10.15971 -10.15707
 Alpha  occ. eigenvalues --  -10.15393 -10.15206 -10.14993 -10.14659 -10.14418
 Alpha  occ. eigenvalues --  -10.13910 -10.13683 -10.13649 -10.13644 -10.13563
 Alpha  occ. eigenvalues --  -10.13556 -10.13432 -10.13392 -10.13296 -10.13282
 Alpha  occ. eigenvalues --  -10.13279 -10.13053 -10.12976 -10.12782 -10.12751
 Alpha  occ. eigenvalues --  -10.12672 -10.12365 -10.12237 -10.12216 -10.12178
 Alpha  occ. eigenvalues --  -10.12124 -10.11966 -10.11871 -10.11850 -10.11741
 Alpha  occ. eigenvalues --  -10.11606 -10.11566 -10.11503 -10.11489 -10.11474
 Alpha  occ. eigenvalues --  -10.11455 -10.11447 -10.11433 -10.11387 -10.11375
 Alpha  occ. eigenvalues --  -10.11154 -10.11138 -10.11070 -10.10915 -10.10907
 Alpha  occ. eigenvalues --  -10.10821 -10.10691 -10.10554 -10.10525 -10.10443
 Alpha  occ. eigenvalues --  -10.10385 -10.10371 -10.10323 -10.10181 -10.10146
 Alpha  occ. eigenvalues --  -10.10104 -10.09931 -10.09765 -10.09666 -10.09560
 Alpha  occ. eigenvalues --  -10.09046 -10.08781 -10.08777 -10.08666 -10.08317
 Alpha  occ. eigenvalues --  -10.08301 -10.08276 -10.06212  -3.34871  -2.12802
 Alpha  occ. eigenvalues --   -2.12334  -2.12178  -1.01474  -1.00910  -0.98523
 Alpha  occ. eigenvalues --   -0.96409  -0.96357  -0.95907  -0.95711  -0.94716
 Alpha  occ. eigenvalues --   -0.94654  -0.94068  -0.93883  -0.93101  -0.92861
 Alpha  occ. eigenvalues --   -0.92557  -0.92423  -0.91974  -0.91717  -0.91386
 Alpha  occ. eigenvalues --   -0.90794  -0.89521  -0.88314  -0.87794  -0.86956
 Alpha  occ. eigenvalues --   -0.86881  -0.86779  -0.85850  -0.84777  -0.82113
 Alpha  occ. eigenvalues --   -0.81486  -0.81010  -0.79926  -0.78777  -0.75722
 Alpha  occ. eigenvalues --   -0.75619  -0.74874  -0.74473  -0.74428  -0.73774
 Alpha  occ. eigenvalues --   -0.73598  -0.73362  -0.73156  -0.72932  -0.72754
 Alpha  occ. eigenvalues --   -0.72372  -0.72020  -0.71921  -0.71641  -0.70790
 Alpha  occ. eigenvalues --   -0.69828  -0.69277  -0.68799  -0.68356  -0.68169
 Alpha  occ. eigenvalues --   -0.67716  -0.67424  -0.67327  -0.67075  -0.66172
 Alpha  occ. eigenvalues --   -0.65946  -0.65853  -0.65246  -0.65059  -0.64496
 Alpha  occ. eigenvalues --   -0.63865  -0.63483  -0.63239  -0.62801  -0.62021
 Alpha  occ. eigenvalues --   -0.61609  -0.60353  -0.60207  -0.60008  -0.59806
 Alpha  occ. eigenvalues --   -0.58973  -0.58634  -0.57847  -0.57659  -0.56990
 Alpha  occ. eigenvalues --   -0.56847  -0.56577  -0.56487  -0.56220  -0.56095
 Alpha  occ. eigenvalues --   -0.54705  -0.54009  -0.54006  -0.53709  -0.53485
 Alpha  occ. eigenvalues --   -0.53287  -0.52953  -0.52886  -0.52513  -0.52369
 Alpha  occ. eigenvalues --   -0.52365  -0.51455  -0.51219  -0.51046  -0.50742
 Alpha  occ. eigenvalues --   -0.50648  -0.50054  -0.49756  -0.49123  -0.49049
 Alpha  occ. eigenvalues --   -0.48886  -0.48587  -0.48123  -0.47445  -0.47409
 Alpha  occ. eigenvalues --   -0.47107  -0.47079  -0.46682  -0.46519  -0.46456
 Alpha  occ. eigenvalues --   -0.45707  -0.45631  -0.45495  -0.44575  -0.44340
 Alpha  occ. eigenvalues --   -0.44247  -0.43917  -0.43796  -0.43709  -0.43589
 Alpha  occ. eigenvalues --   -0.43470  -0.43300  -0.43055  -0.42963  -0.42699
 Alpha  occ. eigenvalues --   -0.42425  -0.42114  -0.41961  -0.41746  -0.41533
 Alpha  occ. eigenvalues --   -0.41514  -0.41014  -0.40770  -0.40649  -0.40630
 Alpha  occ. eigenvalues --   -0.40497  -0.40200  -0.40075  -0.40036  -0.39670
 Alpha  occ. eigenvalues --   -0.39571  -0.39387  -0.39211  -0.39123  -0.39006
 Alpha  occ. eigenvalues --   -0.38976  -0.38681  -0.38589  -0.38571  -0.38429
 Alpha  occ. eigenvalues --   -0.38263  -0.38036  -0.37955  -0.37882  -0.37635
 Alpha  occ. eigenvalues --   -0.37391  -0.37292  -0.37148  -0.37063  -0.36952
 Alpha  occ. eigenvalues --   -0.36724  -0.36577  -0.36557  -0.36404  -0.36387
 Alpha  occ. eigenvalues --   -0.36299  -0.36202  -0.36075  -0.36022  -0.35644
 Alpha  occ. eigenvalues --   -0.35499  -0.35419  -0.35332  -0.35276  -0.35230
 Alpha  occ. eigenvalues --   -0.35100  -0.35061  -0.34959  -0.34871  -0.34865
 Alpha  occ. eigenvalues --   -0.34665  -0.34608  -0.34477  -0.34398  -0.34308
 Alpha  occ. eigenvalues --   -0.34181  -0.34111  -0.33962  -0.33835  -0.33715
 Alpha  occ. eigenvalues --   -0.33610  -0.33279  -0.33263  -0.33206  -0.33052
 Alpha  occ. eigenvalues --   -0.32892  -0.32660  -0.32555  -0.32492  -0.32375
 Alpha  occ. eigenvalues --   -0.32310  -0.32096  -0.32024  -0.31925  -0.31862
 Alpha  occ. eigenvalues --   -0.31727  -0.31580  -0.31478  -0.31451  -0.31309
 Alpha  occ. eigenvalues --   -0.31181  -0.31153  -0.31054  -0.30902  -0.30828
 Alpha  occ. eigenvalues --   -0.30777  -0.30679  -0.30609  -0.30407  -0.30367
 Alpha  occ. eigenvalues --   -0.30334  -0.30229  -0.30067  -0.29935  -0.29868
 Alpha  occ. eigenvalues --   -0.29787  -0.29736  -0.29679  -0.29518  -0.29378
 Alpha  occ. eigenvalues --   -0.29293  -0.29286  -0.29108  -0.29055  -0.28993
 Alpha  occ. eigenvalues --   -0.28961  -0.28784  -0.28426  -0.28312  -0.28245
 Alpha  occ. eigenvalues --   -0.28211  -0.27858  -0.27681  -0.27638  -0.27474
 Alpha  occ. eigenvalues --   -0.27387  -0.27203  -0.27006  -0.26910  -0.26727
 Alpha  occ. eigenvalues --   -0.26685  -0.26396  -0.26351  -0.26012  -0.25822
 Alpha  occ. eigenvalues --   -0.25651  -0.25594  -0.25265  -0.25019  -0.24870
 Alpha  occ. eigenvalues --   -0.24771  -0.24424  -0.24264  -0.24091  -0.23833
 Alpha  occ. eigenvalues --   -0.23602  -0.23476  -0.23434  -0.23269  -0.23007
 Alpha  occ. eigenvalues --   -0.22867  -0.22692  -0.22544  -0.22365  -0.22125
 Alpha  occ. eigenvalues --   -0.22099  -0.21768  -0.21406  -0.21063  -0.21022
 Alpha  occ. eigenvalues --   -0.20782  -0.20693  -0.20389  -0.20333  -0.20184
 Alpha  occ. eigenvalues --   -0.20146  -0.19710  -0.19679  -0.19269  -0.18978
 Alpha  occ. eigenvalues --   -0.18944  -0.18822  -0.18659  -0.18008  -0.17720
 Alpha  occ. eigenvalues --   -0.17215  -0.16821  -0.16250  -0.16038  -0.15763
 Alpha  occ. eigenvalues --   -0.15417  -0.14924  -0.14747  -0.14515  -0.14356
 Alpha  occ. eigenvalues --   -0.13702  -0.12331  -0.12236  -0.11803  -0.11139
 Alpha  occ. eigenvalues --   -0.10962  -0.10928  -0.10587  -0.10192
 Alpha virt. eigenvalues --   -0.00857   0.00087   0.03779   0.06890   0.06994
 Alpha virt. eigenvalues --    0.07242   0.07792   0.08424   0.08561   0.08613
 Alpha virt. eigenvalues --    0.09018   0.09228   0.09638   0.10087   0.10158
 Alpha virt. eigenvalues --    0.10394   0.10511   0.11023   0.11238   0.11523
 Alpha virt. eigenvalues --    0.11835   0.11977   0.12029   0.13002   0.13215
 Alpha virt. eigenvalues --    0.13351   0.13539   0.13684   0.13797   0.13989
 Alpha virt. eigenvalues --    0.14236   0.14373   0.14647   0.14896   0.14961
 Alpha virt. eigenvalues --    0.15220   0.15732   0.15850   0.16030   0.16109
 Alpha virt. eigenvalues --    0.16360   0.16486   0.16607   0.16870   0.16981
 Alpha virt. eigenvalues --    0.17059   0.17179   0.17425   0.17947   0.18063
 Alpha virt. eigenvalues --    0.18138   0.18243   0.18580   0.18651   0.18736
 Alpha virt. eigenvalues --    0.18928   0.19037   0.19149   0.19251   0.19338
 Alpha virt. eigenvalues --    0.19466   0.19521   0.19777   0.19988   0.20106
 Alpha virt. eigenvalues --    0.20218   0.20469   0.20606   0.20699   0.20899
 Alpha virt. eigenvalues --    0.21002   0.21129   0.21304   0.21349   0.21549
 Alpha virt. eigenvalues --    0.21619   0.21755   0.21822   0.21958   0.22128
 Alpha virt. eigenvalues --    0.22345   0.22359   0.22398   0.22552   0.22728
 Alpha virt. eigenvalues --    0.22868   0.22925   0.22939   0.23162   0.23355
 Alpha virt. eigenvalues --    0.23436   0.23496   0.23718   0.23729   0.23793
 Alpha virt. eigenvalues --    0.23913   0.24066   0.24156   0.24221   0.24312
 Alpha virt. eigenvalues --    0.24476   0.24578   0.24655   0.24765   0.24834
 Alpha virt. eigenvalues --    0.24958   0.25070   0.25154   0.25260   0.25405
 Alpha virt. eigenvalues --    0.25430   0.25513   0.25667   0.25790   0.25808
 Alpha virt. eigenvalues --    0.26020   0.26090   0.26234   0.26365   0.26430
 Alpha virt. eigenvalues --    0.26479   0.26551   0.26609   0.26695   0.26865
 Alpha virt. eigenvalues --    0.26942   0.27171   0.27202   0.27338   0.27546
 Alpha virt. eigenvalues --    0.27688   0.27778   0.28124   0.28178   0.28244
 Alpha virt. eigenvalues --    0.28366   0.28492   0.28653   0.28720   0.28814
 Alpha virt. eigenvalues --    0.28973   0.29030   0.29059   0.29260   0.29482
 Alpha virt. eigenvalues --    0.29528   0.29826   0.30028   0.30061   0.30167
 Alpha virt. eigenvalues --    0.30282   0.30321   0.30574   0.30685   0.30764
 Alpha virt. eigenvalues --    0.31050   0.31168   0.31249   0.31335   0.31373
 Alpha virt. eigenvalues --    0.31581   0.31723   0.31885   0.31919   0.32089
 Alpha virt. eigenvalues --    0.32165   0.32256   0.32367   0.32483   0.32679
 Alpha virt. eigenvalues --    0.32801   0.32864   0.32896   0.33099   0.33263
 Alpha virt. eigenvalues --    0.33441   0.33567   0.33595   0.33897   0.33964
 Alpha virt. eigenvalues --    0.34146   0.34282   0.34365   0.34482   0.34586
 Alpha virt. eigenvalues --    0.34761   0.35060   0.35253   0.35254   0.35401
 Alpha virt. eigenvalues --    0.35679   0.35740   0.35889   0.36050   0.36166
 Alpha virt. eigenvalues --    0.36480   0.36550   0.36747   0.36903   0.37030
 Alpha virt. eigenvalues --    0.37153   0.37283   0.37542   0.37619   0.37773
 Alpha virt. eigenvalues --    0.37967   0.38125   0.38339   0.38354   0.38599
 Alpha virt. eigenvalues --    0.38761   0.39163   0.39320   0.39684   0.39921
 Alpha virt. eigenvalues --    0.40277   0.40580   0.40773   0.41238   0.41649
 Alpha virt. eigenvalues --    0.41789   0.41877   0.42111   0.42337   0.42806
 Alpha virt. eigenvalues --    0.42894   0.43122   0.43292   0.43837   0.43938
 Alpha virt. eigenvalues --    0.44082   0.44502   0.44737   0.45254   0.45531
 Alpha virt. eigenvalues --    0.46135   0.46763   0.46927   0.47198   0.47331
 Alpha virt. eigenvalues --    0.47547   0.47743   0.48231   0.48336   0.48606
 Alpha virt. eigenvalues --    0.48788   0.49379   0.49560   0.49859   0.50138
 Alpha virt. eigenvalues --    0.50226   0.50289   0.51023   0.51317   0.51474
 Alpha virt. eigenvalues --    0.52201   0.52716   0.52778   0.53262   0.53420
 Alpha virt. eigenvalues --    0.53539   0.53965   0.54150   0.54467   0.54632
 Alpha virt. eigenvalues --    0.54814   0.55075   0.55401   0.55774   0.55897
 Alpha virt. eigenvalues --    0.56218   0.56381   0.56473   0.56634   0.56689
 Alpha virt. eigenvalues --    0.56863   0.57003   0.57042   0.57298   0.57418
 Alpha virt. eigenvalues --    0.57530   0.57781   0.57870   0.57945   0.58166
 Alpha virt. eigenvalues --    0.58385   0.58478   0.58529   0.58658   0.58910
 Alpha virt. eigenvalues --    0.58997   0.59128   0.59210   0.59490   0.59697
 Alpha virt. eigenvalues --    0.59922   0.60002   0.60248   0.60283   0.60585
 Alpha virt. eigenvalues --    0.60723   0.60774   0.60890   0.60912   0.61107
 Alpha virt. eigenvalues --    0.61449   0.61813   0.61931   0.62001   0.62167
 Alpha virt. eigenvalues --    0.62321   0.62346   0.62476   0.62512   0.62665
 Alpha virt. eigenvalues --    0.62789   0.62978   0.63148   0.63385   0.63564
 Alpha virt. eigenvalues --    0.63660   0.63741   0.64004   0.64161   0.64193
 Alpha virt. eigenvalues --    0.64364   0.64414   0.64491   0.64620   0.64789
 Alpha virt. eigenvalues --    0.64949   0.65101   0.65312   0.65400   0.65507
 Alpha virt. eigenvalues --    0.65790   0.65901   0.65973   0.66242   0.66353
 Alpha virt. eigenvalues --    0.66396   0.66482   0.66751   0.67022   0.67025
 Alpha virt. eigenvalues --    0.67165   0.67323   0.67403   0.67555   0.67775
 Alpha virt. eigenvalues --    0.67939   0.68100   0.68323   0.68562   0.68628
 Alpha virt. eigenvalues --    0.68729   0.68967   0.69073   0.69148   0.69283
 Alpha virt. eigenvalues --    0.69410   0.69472   0.69748   0.69843   0.69948
 Alpha virt. eigenvalues --    0.69956   0.70086   0.70150   0.70254   0.70396
 Alpha virt. eigenvalues --    0.70715   0.70776   0.70797   0.70925   0.71181
 Alpha virt. eigenvalues --    0.71443   0.71537   0.71559   0.71789   0.71951
 Alpha virt. eigenvalues --    0.71997   0.72022   0.72289   0.72416   0.72616
 Alpha virt. eigenvalues --    0.72692   0.72811   0.72985   0.73098   0.73206
 Alpha virt. eigenvalues --    0.73450   0.73539   0.73634   0.73676   0.74015
 Alpha virt. eigenvalues --    0.74079   0.74371   0.74496   0.74609   0.74789
 Alpha virt. eigenvalues --    0.74847   0.75128   0.75328   0.75497   0.75605
 Alpha virt. eigenvalues --    0.75768   0.76063   0.76294   0.76327   0.76465
 Alpha virt. eigenvalues --    0.76649   0.76757   0.76961   0.77013   0.77401
 Alpha virt. eigenvalues --    0.77451   0.77632   0.77816   0.77939   0.78237
 Alpha virt. eigenvalues --    0.78403   0.78567   0.78748   0.78785   0.79027
 Alpha virt. eigenvalues --    0.79300   0.79390   0.79560   0.79661   0.79872
 Alpha virt. eigenvalues --    0.80102   0.80196   0.80234   0.80340   0.80784
 Alpha virt. eigenvalues --    0.81059   0.81103   0.81278   0.81423   0.81501
 Alpha virt. eigenvalues --    0.81803   0.81861   0.81986   0.82066   0.82366
 Alpha virt. eigenvalues --    0.82670   0.82829   0.83012   0.83272   0.83505
 Alpha virt. eigenvalues --    0.83680   0.83797   0.83906   0.84172   0.84264
 Alpha virt. eigenvalues --    0.84343   0.84629   0.84851   0.84948   0.85000
 Alpha virt. eigenvalues --    0.85339   0.85446   0.85572   0.85698   0.85919
 Alpha virt. eigenvalues --    0.86140   0.86415   0.86570   0.86676   0.86924
 Alpha virt. eigenvalues --    0.87027   0.87094   0.87209   0.87318   0.87577
 Alpha virt. eigenvalues --    0.87710   0.87741   0.88006   0.88128   0.88282
 Alpha virt. eigenvalues --    0.88404   0.88518   0.88716   0.88745   0.88767
 Alpha virt. eigenvalues --    0.88869   0.89172   0.89218   0.89328   0.89424
 Alpha virt. eigenvalues --    0.89523   0.89649   0.89714   0.89960   0.90142
 Alpha virt. eigenvalues --    0.90211   0.90427   0.90599   0.90893   0.90960
 Alpha virt. eigenvalues --    0.91077   0.91228   0.91378   0.91504   0.91591
 Alpha virt. eigenvalues --    0.91749   0.91866   0.91961   0.92166   0.92368
 Alpha virt. eigenvalues --    0.92510   0.92579   0.92840   0.92932   0.93079
 Alpha virt. eigenvalues --    0.93222   0.93302   0.93521   0.93672   0.93790
 Alpha virt. eigenvalues --    0.93884   0.93920   0.93945   0.94104   0.94173
 Alpha virt. eigenvalues --    0.94263   0.94408   0.94452   0.94571   0.94608
 Alpha virt. eigenvalues --    0.94903   0.94978   0.95121   0.95151   0.95295
 Alpha virt. eigenvalues --    0.95425   0.95623   0.95735   0.95850   0.96006
 Alpha virt. eigenvalues --    0.96143   0.96299   0.96348   0.96483   0.96499
 Alpha virt. eigenvalues --    0.96772   0.96810   0.97021   0.97153   0.97283
 Alpha virt. eigenvalues --    0.97350   0.97619   0.97800   0.97951   0.98136
 Alpha virt. eigenvalues --    0.98166   0.98389   0.98452   0.98719   0.98780
 Alpha virt. eigenvalues --    0.98849   0.98971   0.99093   0.99315   0.99372
 Alpha virt. eigenvalues --    0.99674   0.99810   0.99945   1.00127   1.00426
 Alpha virt. eigenvalues --    1.00526   1.00628   1.00826   1.00908   1.00990
 Alpha virt. eigenvalues --    1.01230   1.01370   1.01435   1.01740   1.01820
 Alpha virt. eigenvalues --    1.01900   1.02137   1.02210   1.02433   1.02491
 Alpha virt. eigenvalues --    1.02566   1.02794   1.03006   1.03099   1.03273
 Alpha virt. eigenvalues --    1.03421   1.03587   1.03860   1.03956   1.04101
 Alpha virt. eigenvalues --    1.04168   1.04483   1.04546   1.04610   1.04813
 Alpha virt. eigenvalues --    1.04910   1.05293   1.05401   1.05431   1.05568
 Alpha virt. eigenvalues --    1.05713   1.05950   1.06035   1.06099   1.06582
 Alpha virt. eigenvalues --    1.06771   1.06842   1.07045   1.07237   1.07493
 Alpha virt. eigenvalues --    1.07601   1.07747   1.07833   1.08103   1.08298
 Alpha virt. eigenvalues --    1.08458   1.08761   1.08872   1.09061   1.09442
 Alpha virt. eigenvalues --    1.09543   1.09830   1.10019   1.10238   1.10306
 Alpha virt. eigenvalues --    1.10480   1.10633   1.10959   1.11070   1.11322
 Alpha virt. eigenvalues --    1.11395   1.11682   1.11802   1.12061   1.12238
 Alpha virt. eigenvalues --    1.12367   1.12494   1.12792   1.12825   1.12986
 Alpha virt. eigenvalues --    1.13266   1.13462   1.13782   1.13802   1.14155
 Alpha virt. eigenvalues --    1.14249   1.14397   1.14403   1.14824   1.14846
 Alpha virt. eigenvalues --    1.15180   1.15397   1.15840   1.16025   1.16195
 Alpha virt. eigenvalues --    1.16317   1.16502   1.16568   1.16805   1.16971
 Alpha virt. eigenvalues --    1.17408   1.17633   1.17850   1.17967   1.18315
 Alpha virt. eigenvalues --    1.18404   1.18490   1.18675   1.18784   1.19107
 Alpha virt. eigenvalues --    1.19232   1.19316   1.19822   1.20016   1.20328
 Alpha virt. eigenvalues --    1.20789   1.20983   1.21125   1.21283   1.21370
 Alpha virt. eigenvalues --    1.21546   1.21800   1.21941   1.22157   1.22297
 Alpha virt. eigenvalues --    1.22598   1.22943   1.23193   1.23469   1.23534
 Alpha virt. eigenvalues --    1.23950   1.24213   1.24398   1.24441   1.24622
 Alpha virt. eigenvalues --    1.24717   1.25076   1.25183   1.25299   1.25755
 Alpha virt. eigenvalues --    1.25814   1.25949   1.26325   1.26640   1.26803
 Alpha virt. eigenvalues --    1.27188   1.27264   1.27689   1.27892   1.28143
 Alpha virt. eigenvalues --    1.28320   1.28518   1.28708   1.29045   1.29236
 Alpha virt. eigenvalues --    1.29309   1.29396   1.29608   1.30215   1.30239
 Alpha virt. eigenvalues --    1.30537   1.30898   1.31000   1.31223   1.31350
 Alpha virt. eigenvalues --    1.31944   1.32148   1.32509   1.32557   1.32805
 Alpha virt. eigenvalues --    1.32945   1.33105   1.33411   1.33565   1.33790
 Alpha virt. eigenvalues --    1.33899   1.34328   1.34587   1.34618   1.34861
 Alpha virt. eigenvalues --    1.35407   1.35571   1.35824   1.36156   1.36334
 Alpha virt. eigenvalues --    1.36560   1.36704   1.36886   1.37171   1.37373
 Alpha virt. eigenvalues --    1.37384   1.37519   1.37667   1.37752   1.38145
 Alpha virt. eigenvalues --    1.38219   1.38338   1.38585   1.38793   1.38870
 Alpha virt. eigenvalues --    1.39220   1.39420   1.39457   1.39725   1.40005
 Alpha virt. eigenvalues --    1.40061   1.40209   1.40312   1.40489   1.40553
 Alpha virt. eigenvalues --    1.40836   1.41021   1.41259   1.41677   1.41764
 Alpha virt. eigenvalues --    1.41971   1.42020   1.42103   1.42329   1.42530
 Alpha virt. eigenvalues --    1.42847   1.43063   1.43183   1.43282   1.43754
 Alpha virt. eigenvalues --    1.43785   1.43957   1.44254   1.44362   1.44739
 Alpha virt. eigenvalues --    1.45009   1.45134   1.45614   1.45767   1.46221
 Alpha virt. eigenvalues --    1.46401   1.46620   1.46698   1.46983   1.47148
 Alpha virt. eigenvalues --    1.47460   1.47478   1.47738   1.47832   1.48218
 Alpha virt. eigenvalues --    1.48308   1.48499   1.48877   1.49155   1.49246
 Alpha virt. eigenvalues --    1.49407   1.49487   1.49736   1.49937   1.50130
 Alpha virt. eigenvalues --    1.50315   1.50521   1.50663   1.50829   1.51087
 Alpha virt. eigenvalues --    1.51928   1.52258   1.52506   1.52730   1.53002
 Alpha virt. eigenvalues --    1.53297   1.53383   1.53635   1.53711   1.53955
 Alpha virt. eigenvalues --    1.54081   1.54315   1.54457   1.54640   1.54857
 Alpha virt. eigenvalues --    1.55161   1.55329   1.55465   1.55503   1.55817
 Alpha virt. eigenvalues --    1.56169   1.56307   1.56620   1.56898   1.57030
 Alpha virt. eigenvalues --    1.57080   1.57635   1.57716   1.57857   1.58264
 Alpha virt. eigenvalues --    1.58596   1.58705   1.59095   1.59266   1.59339
 Alpha virt. eigenvalues --    1.59544   1.59942   1.60233   1.60582   1.61198
 Alpha virt. eigenvalues --    1.61595   1.61702   1.62006   1.62155   1.62460
 Alpha virt. eigenvalues --    1.62717   1.62927   1.63267   1.63372   1.63590
 Alpha virt. eigenvalues --    1.63782   1.63900   1.64119   1.64262   1.64514
 Alpha virt. eigenvalues --    1.64536   1.64868   1.65104   1.65172   1.65449
 Alpha virt. eigenvalues --    1.65591   1.65805   1.66158   1.66289   1.66682
 Alpha virt. eigenvalues --    1.66936   1.67037   1.67426   1.67634   1.67931
 Alpha virt. eigenvalues --    1.68080   1.68409   1.68684   1.68986   1.69236
 Alpha virt. eigenvalues --    1.69382   1.69895   1.70465   1.70611   1.70666
 Alpha virt. eigenvalues --    1.70789   1.71233   1.71531   1.71759   1.71846
 Alpha virt. eigenvalues --    1.72150   1.72656   1.73012   1.73354   1.73663
 Alpha virt. eigenvalues --    1.73898   1.74175   1.74481   1.74622   1.74751
 Alpha virt. eigenvalues --    1.75028   1.75231   1.75408   1.75491   1.75674
 Alpha virt. eigenvalues --    1.75847   1.76234   1.76342   1.76466   1.76541
 Alpha virt. eigenvalues --    1.76728   1.76934   1.77060   1.77228   1.77620
 Alpha virt. eigenvalues --    1.77934   1.78164   1.78388   1.78665   1.78766
 Alpha virt. eigenvalues --    1.78862   1.79007   1.79092   1.79356   1.79467
 Alpha virt. eigenvalues --    1.79527   1.79972   1.80216   1.80317   1.80459
 Alpha virt. eigenvalues --    1.80976   1.81099   1.81263   1.81583   1.81754
 Alpha virt. eigenvalues --    1.82131   1.82239   1.82366   1.82552   1.82720
 Alpha virt. eigenvalues --    1.83008   1.83041   1.83366   1.83639   1.83989
 Alpha virt. eigenvalues --    1.84215   1.84815   1.84891   1.85118   1.85306
 Alpha virt. eigenvalues --    1.85626   1.85659   1.85892   1.86026   1.86229
 Alpha virt. eigenvalues --    1.86355   1.86388   1.86506   1.86876   1.87034
 Alpha virt. eigenvalues --    1.87187   1.87769   1.88170   1.88260   1.88404
 Alpha virt. eigenvalues --    1.88534   1.88915   1.89357   1.89668   1.89779
 Alpha virt. eigenvalues --    1.89924   1.90130   1.90427   1.90543   1.90643
 Alpha virt. eigenvalues --    1.90779   1.91007   1.91046   1.91164   1.91289
 Alpha virt. eigenvalues --    1.91448   1.91634   1.91873   1.91933   1.92206
 Alpha virt. eigenvalues --    1.92421   1.92530   1.92699   1.92779   1.92965
 Alpha virt. eigenvalues --    1.93078   1.93201   1.93408   1.93661   1.93771
 Alpha virt. eigenvalues --    1.93885   1.93965   1.94252   1.94324   1.94713
 Alpha virt. eigenvalues --    1.94840   1.95011   1.95184   1.95309   1.95521
 Alpha virt. eigenvalues --    1.95684   1.95816   1.95882   1.95951   1.96020
 Alpha virt. eigenvalues --    1.96484   1.96750   1.96878   1.97001   1.97150
 Alpha virt. eigenvalues --    1.97384   1.97484   1.97702   1.97802   1.97968
 Alpha virt. eigenvalues --    1.98085   1.98186   1.98249   1.98444   1.98954
 Alpha virt. eigenvalues --    1.99053   1.99165   1.99582   1.99715   1.99952
 Alpha virt. eigenvalues --    2.00066   2.00306   2.00348   2.00587   2.00904
 Alpha virt. eigenvalues --    2.01246   2.01479   2.01621   2.01664   2.01953
 Alpha virt. eigenvalues --    2.02418   2.02551   2.02831   2.03102   2.03275
 Alpha virt. eigenvalues --    2.03438   2.03611   2.03891   2.03990   2.04125
 Alpha virt. eigenvalues --    2.04249   2.04317   2.04683   2.04733   2.04838
 Alpha virt. eigenvalues --    2.05133   2.05256   2.05302   2.05648   2.05761
 Alpha virt. eigenvalues --    2.05860   2.06016   2.06569   2.06778   2.06911
 Alpha virt. eigenvalues --    2.07447   2.07743   2.07899   2.08040   2.08254
 Alpha virt. eigenvalues --    2.08518   2.08723   2.08875   2.09264   2.09348
 Alpha virt. eigenvalues --    2.09505   2.09566   2.09629   2.09745   2.09941
 Alpha virt. eigenvalues --    2.10037   2.10156   2.10249   2.10351   2.10544
 Alpha virt. eigenvalues --    2.10824   2.10961   2.11219   2.11547   2.11631
 Alpha virt. eigenvalues --    2.11779   2.11917   2.12035   2.12134   2.12452
 Alpha virt. eigenvalues --    2.12759   2.13003   2.13086   2.13350   2.13417
 Alpha virt. eigenvalues --    2.13434   2.13744   2.14039   2.14263   2.14327
 Alpha virt. eigenvalues --    2.14392   2.14412   2.14634   2.14800   2.14932
 Alpha virt. eigenvalues --    2.15035   2.15297   2.15396   2.15759   2.15978
 Alpha virt. eigenvalues --    2.16073   2.16165   2.16300   2.16508   2.16609
 Alpha virt. eigenvalues --    2.16890   2.17110   2.17140   2.17367   2.17576
 Alpha virt. eigenvalues --    2.17610   2.17887   2.17923   2.18261   2.18277
 Alpha virt. eigenvalues --    2.18526   2.18593   2.19024   2.19219   2.19364
 Alpha virt. eigenvalues --    2.19490   2.19629   2.19826   2.20062   2.20225
 Alpha virt. eigenvalues --    2.20279   2.20352   2.20619   2.20813   2.21022
 Alpha virt. eigenvalues --    2.21204   2.21351   2.21517   2.21713   2.21916
 Alpha virt. eigenvalues --    2.22004   2.22237   2.22266   2.22486   2.22742
 Alpha virt. eigenvalues --    2.22862   2.22997   2.23132   2.23230   2.23301
 Alpha virt. eigenvalues --    2.23756   2.23919   2.24075   2.24179   2.24317
 Alpha virt. eigenvalues --    2.24451   2.24553   2.24812   2.24872   2.25039
 Alpha virt. eigenvalues --    2.25422   2.25677   2.25790   2.25971   2.26010
 Alpha virt. eigenvalues --    2.26212   2.26479   2.26673   2.26855   2.26962
 Alpha virt. eigenvalues --    2.27015   2.27323   2.27437   2.27572   2.27745
 Alpha virt. eigenvalues --    2.27927   2.27997   2.28038   2.28347   2.28352
 Alpha virt. eigenvalues --    2.28497   2.28760   2.29082   2.29185   2.29261
 Alpha virt. eigenvalues --    2.29456   2.29601   2.29644   2.29832   2.30032
 Alpha virt. eigenvalues --    2.30196   2.30446   2.30486   2.30743   2.30893
 Alpha virt. eigenvalues --    2.31074   2.31343   2.31587   2.31796   2.31869
 Alpha virt. eigenvalues --    2.32144   2.32416   2.32604   2.32728   2.32826
 Alpha virt. eigenvalues --    2.33007   2.33280   2.33502   2.33715   2.34264
 Alpha virt. eigenvalues --    2.34596   2.34772   2.34884   2.35040   2.35130
 Alpha virt. eigenvalues --    2.35257   2.35428   2.35554   2.35599   2.36021
 Alpha virt. eigenvalues --    2.36214   2.36226   2.36526   2.36765   2.36862
 Alpha virt. eigenvalues --    2.36987   2.37386   2.37597   2.37685   2.37882
 Alpha virt. eigenvalues --    2.38056   2.38215   2.38422   2.38736   2.38971
 Alpha virt. eigenvalues --    2.39116   2.39335   2.39501   2.39758   2.39826
 Alpha virt. eigenvalues --    2.40280   2.40510   2.40588   2.40955   2.41225
 Alpha virt. eigenvalues --    2.41370   2.41466   2.41790   2.41926   2.42346
 Alpha virt. eigenvalues --    2.42807   2.43021   2.43114   2.43642   2.43956
 Alpha virt. eigenvalues --    2.44152   2.44178   2.44480   2.44757   2.44792
 Alpha virt. eigenvalues --    2.44974   2.45067   2.45244   2.45453   2.45607
 Alpha virt. eigenvalues --    2.46088   2.46289   2.46309   2.46514   2.46846
 Alpha virt. eigenvalues --    2.46869   2.47038   2.47087   2.47132   2.47237
 Alpha virt. eigenvalues --    2.47594   2.47651   2.47929   2.48049   2.48488
 Alpha virt. eigenvalues --    2.48574   2.48638   2.48774   2.49042   2.49146
 Alpha virt. eigenvalues --    2.49466   2.49509   2.49718   2.49813   2.49846
 Alpha virt. eigenvalues --    2.50118   2.50287   2.50423   2.50547   2.50860
 Alpha virt. eigenvalues --    2.50926   2.50996   2.51512   2.51593   2.51791
 Alpha virt. eigenvalues --    2.52099   2.52194   2.52675   2.52849   2.53224
 Alpha virt. eigenvalues --    2.53303   2.53548   2.53807   2.53918   2.54099
 Alpha virt. eigenvalues --    2.54320   2.54347   2.54733   2.54874   2.54890
 Alpha virt. eigenvalues --    2.55045   2.55187   2.55305   2.55485   2.55923
 Alpha virt. eigenvalues --    2.56170   2.56548   2.56565   2.56683   2.57055
 Alpha virt. eigenvalues --    2.57155   2.57336   2.57505   2.57644   2.57776
 Alpha virt. eigenvalues --    2.57800   2.58018   2.58434   2.58587   2.58811
 Alpha virt. eigenvalues --    2.58886   2.59107   2.59172   2.59351   2.59595
 Alpha virt. eigenvalues --    2.59734   2.59862   2.60087   2.60235   2.60656
 Alpha virt. eigenvalues --    2.60836   2.61056   2.61298   2.61389   2.61547
 Alpha virt. eigenvalues --    2.61568   2.61894   2.61955   2.62200   2.62497
 Alpha virt. eigenvalues --    2.62818   2.63079   2.63349   2.63464   2.63503
 Alpha virt. eigenvalues --    2.63814   2.63938   2.64218   2.64418   2.64758
 Alpha virt. eigenvalues --    2.65126   2.65181   2.65541   2.65732   2.65822
 Alpha virt. eigenvalues --    2.65959   2.66307   2.66360   2.66553   2.66885
 Alpha virt. eigenvalues --    2.66989   2.67254   2.67311   2.67364   2.67654
 Alpha virt. eigenvalues --    2.67777   2.68173   2.68401   2.68909   2.69035
 Alpha virt. eigenvalues --    2.69226   2.69403   2.69787   2.69858   2.69983
 Alpha virt. eigenvalues --    2.70119   2.70322   2.70375   2.70492   2.70691
 Alpha virt. eigenvalues --    2.70754   2.70938   2.71078   2.71527   2.71855
 Alpha virt. eigenvalues --    2.72146   2.72591   2.72657   2.72806   2.73127
 Alpha virt. eigenvalues --    2.73253   2.73417   2.73557   2.73976   2.74232
 Alpha virt. eigenvalues --    2.74334   2.74563   2.74591   2.74747   2.74861
 Alpha virt. eigenvalues --    2.74979   2.75159   2.75238   2.75485   2.75876
 Alpha virt. eigenvalues --    2.76053   2.76115   2.76287   2.76402   2.76444
 Alpha virt. eigenvalues --    2.76613   2.76695   2.77009   2.77272   2.77393
 Alpha virt. eigenvalues --    2.77641   2.77662   2.78016   2.78184   2.78270
 Alpha virt. eigenvalues --    2.78444   2.78609   2.78896   2.78982   2.79185
 Alpha virt. eigenvalues --    2.79297   2.79599   2.79774   2.79966   2.80083
 Alpha virt. eigenvalues --    2.80159   2.80459   2.80690   2.80864   2.80902
 Alpha virt. eigenvalues --    2.81226   2.81407   2.81546   2.81780   2.81996
 Alpha virt. eigenvalues --    2.82211   2.82380   2.82464   2.82744   2.82825
 Alpha virt. eigenvalues --    2.83039   2.83095   2.83197   2.83583   2.83749
 Alpha virt. eigenvalues --    2.83929   2.84276   2.84399   2.84507   2.84573
 Alpha virt. eigenvalues --    2.84935   2.84999   2.85135   2.85172   2.85298
 Alpha virt. eigenvalues --    2.85543   2.85793   2.85836   2.85922   2.86144
 Alpha virt. eigenvalues --    2.86486   2.86769   2.87079   2.87181   2.87394
 Alpha virt. eigenvalues --    2.87497   2.87948   2.88218   2.88534   2.88821
 Alpha virt. eigenvalues --    2.89104   2.89412   2.89754   2.89953   2.90003
 Alpha virt. eigenvalues --    2.90057   2.90420   2.90608   2.90927   2.91087
 Alpha virt. eigenvalues --    2.91655   2.91756   2.91977   2.91978   2.92239
 Alpha virt. eigenvalues --    2.92642   2.92694   2.92860   2.93218   2.93353
 Alpha virt. eigenvalues --    2.93524   2.93856   2.93956   2.94153   2.94492
 Alpha virt. eigenvalues --    2.94634   2.94833   2.95182   2.95504   2.95977
 Alpha virt. eigenvalues --    2.96124   2.96194   2.96353   2.96544   2.96740
 Alpha virt. eigenvalues --    2.97040   2.97217   2.97311   2.97431   2.97829
 Alpha virt. eigenvalues --    2.98143   2.98587   2.98807   2.99007   2.99149
 Alpha virt. eigenvalues --    2.99213   2.99494   2.99596   2.99965   3.00245
 Alpha virt. eigenvalues --    3.00726   3.01041   3.01336   3.01699   3.02018
 Alpha virt. eigenvalues --    3.02431   3.02882   3.03516   3.03566   3.03674
 Alpha virt. eigenvalues --    3.03743   3.03852   3.03967   3.04370   3.04785
 Alpha virt. eigenvalues --    3.05062   3.05197   3.05273   3.05714   3.05964
 Alpha virt. eigenvalues --    3.06173   3.06393   3.06400   3.06728   3.06914
 Alpha virt. eigenvalues --    3.06974   3.07574   3.07781   3.07811   3.08358
 Alpha virt. eigenvalues --    3.08733   3.09216   3.09399   3.09849   3.09927
 Alpha virt. eigenvalues --    3.10135   3.10353   3.10495   3.10791   3.10882
 Alpha virt. eigenvalues --    3.11102   3.11493   3.11645   3.11931   3.12695
 Alpha virt. eigenvalues --    3.13065   3.13267   3.13297   3.13413   3.14239
 Alpha virt. eigenvalues --    3.14660   3.14985   3.15279   3.15661   3.15906
 Alpha virt. eigenvalues --    3.16462   3.16911   3.18258   3.18731   3.18829
 Alpha virt. eigenvalues --    3.19082   3.20020   3.20394   3.21238   3.22372
 Alpha virt. eigenvalues --    3.22397   3.24027   3.24498   3.24708   3.24904
 Alpha virt. eigenvalues --    3.25975   3.26029   3.26419   3.26639   3.27081
 Alpha virt. eigenvalues --    3.27750   3.27957   3.28242   3.28536   3.29247
 Alpha virt. eigenvalues --    3.30203   3.30718   3.31178   3.31831   3.31892
 Alpha virt. eigenvalues --    3.32020   3.32389   3.32640   3.33099   3.33357
 Alpha virt. eigenvalues --    3.33659   3.34001   3.34226   3.34392   3.34642
 Alpha virt. eigenvalues --    3.34990   3.35097   3.35223   3.35677   3.35827
 Alpha virt. eigenvalues --    3.35989   3.36317   3.36503   3.37838   3.38164
 Alpha virt. eigenvalues --    3.38482   3.38886   3.39201   3.39355   3.39940
 Alpha virt. eigenvalues --    3.40450   3.40754   3.40784   3.40952   3.41363
 Alpha virt. eigenvalues --    3.41718   3.42801   3.43313   3.44057   3.44285
 Alpha virt. eigenvalues --    3.44673   3.44840   3.45134   3.46080   3.46840
 Alpha virt. eigenvalues --    3.47172   3.47260   3.47405   3.47523   3.47634
 Alpha virt. eigenvalues --    3.47852   3.48400   3.48573   3.48819   3.48998
 Alpha virt. eigenvalues --    3.49471   3.49494   3.49713   3.49868   3.50631
 Alpha virt. eigenvalues --    3.51290   3.51913   3.52058   3.52329   3.52841
 Alpha virt. eigenvalues --    3.53004   3.53289   3.53798   3.53845   3.54281
 Alpha virt. eigenvalues --    3.54705   3.55122   3.55455   3.55812   3.55872
 Alpha virt. eigenvalues --    3.56228   3.56610   3.57480   3.57612   3.58085
 Alpha virt. eigenvalues --    3.59966   3.60291   3.60836   3.61255   3.62748
 Alpha virt. eigenvalues --    3.62881   3.63344   3.63646   3.63976   3.64260
 Alpha virt. eigenvalues --    3.64654   3.65961   3.66423   3.66606   3.66706
 Alpha virt. eigenvalues --    3.66776   3.67341   3.67417   3.67646   3.68091
 Alpha virt. eigenvalues --    3.68296   3.68377   3.68569   3.68752   3.69351
 Alpha virt. eigenvalues --    3.69517   3.69737   3.70009   3.70538   3.71187
 Alpha virt. eigenvalues --    3.71316   3.71367   3.74313   3.74447   3.75315
 Alpha virt. eigenvalues --    3.75589   3.75703   3.76074   3.76132   3.76431
 Alpha virt. eigenvalues --    3.77249   3.78271   3.78797   3.79061   3.82128
 Alpha virt. eigenvalues --    3.82997   3.84382   3.87564   3.89808   3.89995
 Alpha virt. eigenvalues --    3.93177   3.95938   3.96274   3.97212  14.53406
  Beta  occ. eigenvalues --  -19.10165 -19.09210 -19.08871 -19.08644 -19.06286
  Beta  occ. eigenvalues --  -19.06041 -19.05910 -19.05741 -19.05175 -19.05075
  Beta  occ. eigenvalues --  -19.05053 -19.04338 -19.04306 -19.04111 -19.02632
  Beta  occ. eigenvalues --  -19.02370 -14.33565 -14.31217 -14.31051 -14.28955
  Beta  occ. eigenvalues --  -14.27803 -14.27526 -14.27039 -14.26997 -14.26109
  Beta  occ. eigenvalues --  -14.25084 -14.24916 -14.24865 -14.24637 -14.24542
  Beta  occ. eigenvalues --  -14.24480 -14.24436 -14.19557 -10.25431 -10.23249
  Beta  occ. eigenvalues --  -10.21929 -10.20570 -10.20415 -10.18209 -10.17328
  Beta  occ. eigenvalues --  -10.16446 -10.16185 -10.15988 -10.15921 -10.15707
  Beta  occ. eigenvalues --  -10.15392 -10.15202 -10.14993 -10.14659 -10.14418
  Beta  occ. eigenvalues --  -10.13910 -10.13683 -10.13649 -10.13644 -10.13563
  Beta  occ. eigenvalues --  -10.13556 -10.13432 -10.13392 -10.13296 -10.13282
  Beta  occ. eigenvalues --  -10.13279 -10.13053 -10.12976 -10.12782 -10.12751
  Beta  occ. eigenvalues --  -10.12672 -10.12365 -10.12237 -10.12216 -10.12178
  Beta  occ. eigenvalues --  -10.12124 -10.11966 -10.11871 -10.11850 -10.11741
  Beta  occ. eigenvalues --  -10.11606 -10.11566 -10.11503 -10.11489 -10.11474
  Beta  occ. eigenvalues --  -10.11455 -10.11447 -10.11433 -10.11387 -10.11375
  Beta  occ. eigenvalues --  -10.11154 -10.11138 -10.11070 -10.10915 -10.10907
  Beta  occ. eigenvalues --  -10.10821 -10.10691 -10.10554 -10.10525 -10.10443
  Beta  occ. eigenvalues --  -10.10385 -10.10371 -10.10323 -10.10181 -10.10146
  Beta  occ. eigenvalues --  -10.10104 -10.09931 -10.09765 -10.09666 -10.09560
  Beta  occ. eigenvalues --  -10.09046 -10.08781 -10.08777 -10.08666 -10.08319
  Beta  occ. eigenvalues --  -10.08300 -10.08276 -10.06212  -3.34871  -2.12802
  Beta  occ. eigenvalues --   -2.12334  -2.12178  -1.01240  -1.00900  -0.98523
  Beta  occ. eigenvalues --   -0.96409  -0.96357  -0.95907  -0.94895  -0.94454
  Beta  occ. eigenvalues --   -0.94257  -0.94068  -0.93379  -0.93089  -0.92651
  Beta  occ. eigenvalues --   -0.92501  -0.91975  -0.91886  -0.91505  -0.91369
  Beta  occ. eigenvalues --   -0.90794  -0.89521  -0.88314  -0.87794  -0.86956
  Beta  occ. eigenvalues --   -0.86881  -0.86779  -0.85850  -0.84775  -0.82113
  Beta  occ. eigenvalues --   -0.81483  -0.81010  -0.79926  -0.78776  -0.75722
  Beta  occ. eigenvalues --   -0.75619  -0.74874  -0.74473  -0.74428  -0.73774
  Beta  occ. eigenvalues --   -0.73598  -0.73362  -0.73156  -0.72932  -0.72753
  Beta  occ. eigenvalues --   -0.72372  -0.72020  -0.71921  -0.71641  -0.70790
  Beta  occ. eigenvalues --   -0.69825  -0.68899  -0.68796  -0.68355  -0.68168
  Beta  occ. eigenvalues --   -0.67716  -0.67424  -0.67327  -0.66172  -0.66010
  Beta  occ. eigenvalues --   -0.65946  -0.65849  -0.65246  -0.65059  -0.64493
  Beta  occ. eigenvalues --   -0.63865  -0.63482  -0.63239  -0.62801  -0.62021
  Beta  occ. eigenvalues --   -0.61416  -0.60353  -0.60205  -0.60007  -0.59805
  Beta  occ. eigenvalues --   -0.58968  -0.58634  -0.57846  -0.57658  -0.56989
  Beta  occ. eigenvalues --   -0.56847  -0.56577  -0.56482  -0.56220  -0.56095
  Beta  occ. eigenvalues --   -0.54705  -0.54009  -0.54006  -0.53709  -0.53485
  Beta  occ. eigenvalues --   -0.53287  -0.52953  -0.52886  -0.52406  -0.52366
  Beta  occ. eigenvalues --   -0.52341  -0.51402  -0.51214  -0.51046  -0.50740
  Beta  occ. eigenvalues --   -0.50648  -0.50053  -0.49748  -0.49049  -0.48899
  Beta  occ. eigenvalues --   -0.48824  -0.48587  -0.47815  -0.47427  -0.47307
  Beta  occ. eigenvalues --   -0.47107  -0.47037  -0.46682  -0.46518  -0.46445
  Beta  occ. eigenvalues --   -0.45706  -0.45628  -0.45491  -0.44575  -0.44307
  Beta  occ. eigenvalues --   -0.44082  -0.43897  -0.43795  -0.43702  -0.43583
  Beta  occ. eigenvalues --   -0.43464  -0.43294  -0.43054  -0.42913  -0.42600
  Beta  occ. eigenvalues --   -0.42424  -0.41961  -0.41741  -0.41677  -0.41512
  Beta  occ. eigenvalues --   -0.41501  -0.41014  -0.40738  -0.40630  -0.40559
  Beta  occ. eigenvalues --   -0.40495  -0.40172  -0.40071  -0.40032  -0.39657
  Beta  occ. eigenvalues --   -0.39551  -0.39378  -0.39206  -0.39121  -0.39005
  Beta  occ. eigenvalues --   -0.38976  -0.38671  -0.38576  -0.38567  -0.38423
  Beta  occ. eigenvalues --   -0.38252  -0.37972  -0.37889  -0.37872  -0.37632
  Beta  occ. eigenvalues --   -0.37389  -0.37292  -0.37148  -0.37063  -0.36952
  Beta  occ. eigenvalues --   -0.36721  -0.36570  -0.36403  -0.36386  -0.36360
  Beta  occ. eigenvalues --   -0.36203  -0.36098  -0.36033  -0.35732  -0.35608
  Beta  occ. eigenvalues --   -0.35492  -0.35407  -0.35304  -0.35260  -0.35217
  Beta  occ. eigenvalues --   -0.35090  -0.34962  -0.34898  -0.34865  -0.34740
  Beta  occ. eigenvalues --   -0.34624  -0.34520  -0.34398  -0.34298  -0.34179
  Beta  occ. eigenvalues --   -0.34122  -0.33963  -0.33849  -0.33831  -0.33695
  Beta  occ. eigenvalues --   -0.33601  -0.33273  -0.33263  -0.33199  -0.33052
  Beta  occ. eigenvalues --   -0.32892  -0.32658  -0.32498  -0.32375  -0.32308
  Beta  occ. eigenvalues --   -0.32134  -0.32030  -0.31925  -0.31848  -0.31705
  Beta  occ. eigenvalues --   -0.31594  -0.31561  -0.31310  -0.31232  -0.31179
  Beta  occ. eigenvalues --   -0.31152  -0.31050  -0.30898  -0.30845  -0.30774
  Beta  occ. eigenvalues --   -0.30711  -0.30521  -0.30412  -0.30366  -0.30336
  Beta  occ. eigenvalues --   -0.30208  -0.30108  -0.29936  -0.29886  -0.29774
  Beta  occ. eigenvalues --   -0.29709  -0.29702  -0.29523  -0.29502  -0.29356
  Beta  occ. eigenvalues --   -0.29290  -0.29119  -0.29065  -0.28997  -0.28969
  Beta  occ. eigenvalues --   -0.28877  -0.28745  -0.28425  -0.28310  -0.28239
  Beta  occ. eigenvalues --   -0.28202  -0.27858  -0.27638  -0.27533  -0.27454
  Beta  occ. eigenvalues --   -0.27190  -0.27012  -0.26933  -0.26725  -0.26684
  Beta  occ. eigenvalues --   -0.26459  -0.26351  -0.25953  -0.25821  -0.25651
  Beta  occ. eigenvalues --   -0.25593  -0.25323  -0.25019  -0.24870  -0.24771
  Beta  occ. eigenvalues --   -0.24424  -0.24264  -0.24110  -0.24083  -0.23832
  Beta  occ. eigenvalues --   -0.23469  -0.23432  -0.23420  -0.23209  -0.22818
  Beta  occ. eigenvalues --   -0.22692  -0.22685  -0.22407  -0.22125  -0.22016
  Beta  occ. eigenvalues --   -0.21762  -0.21495  -0.21404  -0.21059  -0.20999
  Beta  occ. eigenvalues --   -0.20781  -0.20663  -0.20389  -0.20304  -0.20181
  Beta  occ. eigenvalues --   -0.19974  -0.19678  -0.19505  -0.19267  -0.18963
  Beta  occ. eigenvalues --   -0.18910  -0.18820  -0.18659  -0.18008  -0.17540
  Beta  occ. eigenvalues --   -0.17215  -0.16820  -0.16249  -0.16028  -0.15763
  Beta  occ. eigenvalues --   -0.14951  -0.14900  -0.14744  -0.14513  -0.14356
  Beta  occ. eigenvalues --   -0.13702  -0.12331  -0.12236  -0.11803  -0.11139
  Beta  occ. eigenvalues --   -0.10928  -0.10588  -0.10192
  Beta virt. eigenvalues --   -0.01925  -0.00857   0.00087   0.03779   0.06890
  Beta virt. eigenvalues --    0.06994   0.07792   0.08427   0.08562   0.08613
  Beta virt. eigenvalues --    0.09018   0.09228   0.09394   0.09638   0.10088
  Beta virt. eigenvalues --    0.10166   0.10394   0.10511   0.11024   0.11238
  Beta virt. eigenvalues --    0.11527   0.11836   0.11977   0.12029   0.13003
  Beta virt. eigenvalues --    0.13215   0.13354   0.13543   0.13687   0.13798
  Beta virt. eigenvalues --    0.13992   0.14238   0.14378   0.14648   0.14897
  Beta virt. eigenvalues --    0.14964   0.15220   0.15733   0.15854   0.16077
  Beta virt. eigenvalues --    0.16128   0.16365   0.16495   0.16612   0.16872
  Beta virt. eigenvalues --    0.16987   0.17067   0.17184   0.17431   0.17950
  Beta virt. eigenvalues --    0.18064   0.18240   0.18581   0.18660   0.18738
  Beta virt. eigenvalues --    0.18928   0.19049   0.19147   0.19248   0.19340
  Beta virt. eigenvalues --    0.19454   0.19499   0.19753   0.19867   0.20092
  Beta virt. eigenvalues --    0.20169   0.20279   0.20470   0.20709   0.20829
  Beta virt. eigenvalues --    0.20983   0.21004   0.21144   0.21310   0.21352
  Beta virt. eigenvalues --    0.21606   0.21628   0.21779   0.21851   0.22043
  Beta virt. eigenvalues --    0.22206   0.22362   0.22376   0.22455   0.22563
  Beta virt. eigenvalues --    0.22733   0.22874   0.22926   0.22965   0.23183
  Beta virt. eigenvalues --    0.23360   0.23459   0.23499   0.23721   0.23750
  Beta virt. eigenvalues --    0.23806   0.23916   0.24070   0.24157   0.24308
  Beta virt. eigenvalues --    0.24331   0.24484   0.24605   0.24666   0.24769
  Beta virt. eigenvalues --    0.24857   0.24994   0.25082   0.25155   0.25263
  Beta virt. eigenvalues --    0.25409   0.25436   0.25522   0.25678   0.25793
  Beta virt. eigenvalues --    0.25826   0.26021   0.26091   0.26248   0.26374
  Beta virt. eigenvalues --    0.26441   0.26491   0.26554   0.26625   0.26705
  Beta virt. eigenvalues --    0.26871   0.26949   0.27173   0.27224   0.27362
  Beta virt. eigenvalues --    0.27554   0.27701   0.27795   0.28134   0.28184
  Beta virt. eigenvalues --    0.28258   0.28378   0.28497   0.28660   0.28728
  Beta virt. eigenvalues --    0.28825   0.28979   0.29040   0.29067   0.29281
  Beta virt. eigenvalues --    0.29487   0.29562   0.29832   0.30057   0.30073
  Beta virt. eigenvalues --    0.30176   0.30296   0.30342   0.30608   0.30701
  Beta virt. eigenvalues --    0.30773   0.31081   0.31196   0.31266   0.31351
  Beta virt. eigenvalues --    0.31379   0.31588   0.31752   0.31912   0.31921
  Beta virt. eigenvalues --    0.32104   0.32206   0.32260   0.32391   0.32488
  Beta virt. eigenvalues --    0.32692   0.32821   0.32873   0.32907   0.33103
  Beta virt. eigenvalues --    0.33284   0.33450   0.33571   0.33619   0.33906
  Beta virt. eigenvalues --    0.33971   0.34156   0.34312   0.34405   0.34488
  Beta virt. eigenvalues --    0.34610   0.34769   0.35070   0.35285   0.35308
  Beta virt. eigenvalues --    0.35411   0.35686   0.35744   0.35890   0.36109
  Beta virt. eigenvalues --    0.36183   0.36488   0.36584   0.36749   0.36983
  Beta virt. eigenvalues --    0.37058   0.37203   0.37445   0.37563   0.37766
  Beta virt. eigenvalues --    0.37807   0.38011   0.38227   0.38345   0.38380
  Beta virt. eigenvalues --    0.38663   0.38794   0.39181   0.39324   0.39688
  Beta virt. eigenvalues --    0.39922   0.40279   0.40582   0.40773   0.41238
  Beta virt. eigenvalues --    0.41653   0.41841   0.41979   0.42112   0.42573
  Beta virt. eigenvalues --    0.42826   0.42994   0.43224   0.43405   0.43945
  Beta virt. eigenvalues --    0.43988   0.44087   0.44711   0.44788   0.45254
  Beta virt. eigenvalues --    0.45532   0.46139   0.46772   0.46932   0.47232
  Beta virt. eigenvalues --    0.47355   0.47570   0.47766   0.48258   0.48341
  Beta virt. eigenvalues --    0.48610   0.48815   0.49386   0.49563   0.49863
  Beta virt. eigenvalues --    0.50139   0.50229   0.50299   0.51023   0.51317
  Beta virt. eigenvalues --    0.51475   0.52207   0.52778   0.52921   0.53263
  Beta virt. eigenvalues --    0.53430   0.53543   0.53966   0.54152   0.54469
  Beta virt. eigenvalues --    0.54634   0.54816   0.55087   0.55405   0.55788
  Beta virt. eigenvalues --    0.56055   0.56293   0.56393   0.56478   0.56646
  Beta virt. eigenvalues --    0.56818   0.56872   0.57007   0.57051   0.57303
  Beta virt. eigenvalues --    0.57424   0.57534   0.57782   0.57886   0.57955
  Beta virt. eigenvalues --    0.58174   0.58388   0.58486   0.58532   0.58665
  Beta virt. eigenvalues --    0.58911   0.58998   0.59138   0.59220   0.59496
  Beta virt. eigenvalues --    0.59701   0.59925   0.60038   0.60252   0.60288
  Beta virt. eigenvalues --    0.60655   0.60776   0.60823   0.60904   0.60934
  Beta virt. eigenvalues --    0.61112   0.61453   0.61823   0.61946   0.62016
  Beta virt. eigenvalues --    0.62170   0.62350   0.62358   0.62485   0.62528
  Beta virt. eigenvalues --    0.62714   0.62799   0.63018   0.63179   0.63389
  Beta virt. eigenvalues --    0.63599   0.63664   0.63749   0.64050   0.64192
  Beta virt. eigenvalues --    0.64214   0.64369   0.64427   0.64502   0.64626
  Beta virt. eigenvalues --    0.64793   0.64956   0.65106   0.65313   0.65424
  Beta virt. eigenvalues --    0.65509   0.65812   0.65906   0.65980   0.66251
  Beta virt. eigenvalues --    0.66358   0.66416   0.66538   0.66766   0.67036
  Beta virt. eigenvalues --    0.67060   0.67183   0.67326   0.67450   0.67561
  Beta virt. eigenvalues --    0.67794   0.67950   0.68144   0.68334   0.68567
  Beta virt. eigenvalues --    0.68634   0.68786   0.68972   0.69111   0.69161
  Beta virt. eigenvalues --    0.69298   0.69432   0.69482   0.69752   0.69884
  Beta virt. eigenvalues --    0.69955   0.69996   0.70102   0.70198   0.70261
  Beta virt. eigenvalues --    0.70420   0.70721   0.70782   0.70800   0.70934
  Beta virt. eigenvalues --    0.71185   0.71449   0.71548   0.71569   0.71822
  Beta virt. eigenvalues --    0.71982   0.72003   0.72075   0.72341   0.72467
  Beta virt. eigenvalues --    0.72627   0.72699   0.72833   0.73012   0.73101
  Beta virt. eigenvalues --    0.73217   0.73477   0.73547   0.73644   0.73691
  Beta virt. eigenvalues --    0.74064   0.74094   0.74373   0.74517   0.74651
  Beta virt. eigenvalues --    0.74795   0.74868   0.75137   0.75353   0.75527
  Beta virt. eigenvalues --    0.75619   0.75776   0.76077   0.76324   0.76354
  Beta virt. eigenvalues --    0.76525   0.76678   0.76759   0.77014   0.77033
  Beta virt. eigenvalues --    0.77443   0.77464   0.77710   0.77850   0.77996
  Beta virt. eigenvalues --    0.78255   0.78418   0.78574   0.78784   0.78857
  Beta virt. eigenvalues --    0.79053   0.79314   0.79424   0.79619   0.79793
  Beta virt. eigenvalues --    0.79905   0.80147   0.80226   0.80265   0.80377
  Beta virt. eigenvalues --    0.80791   0.81061   0.81111   0.81279   0.81426
  Beta virt. eigenvalues --    0.81524   0.81825   0.81872   0.81999   0.82091
  Beta virt. eigenvalues --    0.82400   0.82688   0.82834   0.83013   0.83274
  Beta virt. eigenvalues --    0.83526   0.83705   0.83806   0.83919   0.84178
  Beta virt. eigenvalues --    0.84333   0.84427   0.84641   0.84904   0.85001
  Beta virt. eigenvalues --    0.85087   0.85348   0.85453   0.85630   0.85764
  Beta virt. eigenvalues --    0.86017   0.86166   0.86422   0.86644   0.86679
  Beta virt. eigenvalues --    0.86941   0.87069   0.87109   0.87222   0.87332
  Beta virt. eigenvalues --    0.87581   0.87715   0.87758   0.88025   0.88135
  Beta virt. eigenvalues --    0.88301   0.88428   0.88552   0.88720   0.88760
  Beta virt. eigenvalues --    0.88776   0.88873   0.89182   0.89232   0.89366
  Beta virt. eigenvalues --    0.89439   0.89601   0.89667   0.89715   0.89970
  Beta virt. eigenvalues --    0.90155   0.90213   0.90439   0.90603   0.90894
  Beta virt. eigenvalues --    0.90968   0.91100   0.91245   0.91469   0.91505
  Beta virt. eigenvalues --    0.91606   0.91752   0.91896   0.91967   0.92173
  Beta virt. eigenvalues --    0.92377   0.92524   0.92581   0.92863   0.92934
  Beta virt. eigenvalues --    0.93096   0.93241   0.93307   0.93526   0.93683
  Beta virt. eigenvalues --    0.93804   0.93898   0.93930   0.93974   0.94112
  Beta virt. eigenvalues --    0.94180   0.94275   0.94414   0.94455   0.94580
  Beta virt. eigenvalues --    0.94629   0.94922   0.94988   0.95132   0.95185
  Beta virt. eigenvalues --    0.95302   0.95434   0.95649   0.95744   0.95851
  Beta virt. eigenvalues --    0.96012   0.96154   0.96314   0.96368   0.96494
  Beta virt. eigenvalues --    0.96505   0.96791   0.96825   0.97052   0.97166
  Beta virt. eigenvalues --    0.97285   0.97357   0.97644   0.97812   0.97973
  Beta virt. eigenvalues --    0.98165   0.98195   0.98405   0.98463   0.98737
  Beta virt. eigenvalues --    0.98810   0.98866   0.98988   0.99159   0.99328
  Beta virt. eigenvalues --    0.99390   0.99686   0.99850   0.99981   1.00140
  Beta virt. eigenvalues --    1.00448   1.00558   1.00651   1.00870   1.00946
  Beta virt. eigenvalues --    1.01013   1.01247   1.01399   1.01458   1.01752
  Beta virt. eigenvalues --    1.01840   1.01970   1.02151   1.02219   1.02475
  Beta virt. eigenvalues --    1.02509   1.02588   1.02818   1.03029   1.03121
  Beta virt. eigenvalues --    1.03333   1.03424   1.03613   1.03867   1.03963
  Beta virt. eigenvalues --    1.04106   1.04199   1.04500   1.04561   1.04682
  Beta virt. eigenvalues --    1.04836   1.04938   1.05308   1.05412   1.05496
  Beta virt. eigenvalues --    1.05583   1.05751   1.05984   1.06050   1.06108
  Beta virt. eigenvalues --    1.06597   1.06774   1.06850   1.07088   1.07245
  Beta virt. eigenvalues --    1.07499   1.07617   1.07783   1.07852   1.08178
  Beta virt. eigenvalues --    1.08361   1.08489   1.08944   1.08974   1.09070
  Beta virt. eigenvalues --    1.09513   1.09577   1.09893   1.10064   1.10325
  Beta virt. eigenvalues --    1.10358   1.10555   1.10700   1.10982   1.11146
  Beta virt. eigenvalues --    1.11362   1.11534   1.11768   1.11835   1.12140
  Beta virt. eigenvalues --    1.12262   1.12430   1.12512   1.12826   1.12863
  Beta virt. eigenvalues --    1.13036   1.13274   1.13477   1.13809   1.13829
  Beta virt. eigenvalues --    1.14222   1.14267   1.14428   1.14435   1.14842
  Beta virt. eigenvalues --    1.14884   1.15233   1.15655   1.15973   1.16066
  Beta virt. eigenvalues --    1.16218   1.16382   1.16529   1.16684   1.16976
  Beta virt. eigenvalues --    1.17029   1.17444   1.17657   1.17876   1.18004
  Beta virt. eigenvalues --    1.18344   1.18487   1.18561   1.18773   1.18842
  Beta virt. eigenvalues --    1.19113   1.19303   1.19386   1.19847   1.20035
  Beta virt. eigenvalues --    1.20340   1.20842   1.21055   1.21193   1.21313
  Beta virt. eigenvalues --    1.21404   1.21577   1.21834   1.21945   1.22229
  Beta virt. eigenvalues --    1.22345   1.22601   1.22965   1.23197   1.23502
  Beta virt. eigenvalues --    1.23570   1.23964   1.24257   1.24434   1.24493
  Beta virt. eigenvalues --    1.24636   1.24745   1.25158   1.25184   1.25320
  Beta virt. eigenvalues --    1.25773   1.25865   1.26080   1.26420   1.26644
  Beta virt. eigenvalues --    1.26874   1.27191   1.27276   1.27694   1.27903
  Beta virt. eigenvalues --    1.28172   1.28350   1.28539   1.28734   1.29089
  Beta virt. eigenvalues --    1.29237   1.29320   1.29442   1.29611   1.30220
  Beta virt. eigenvalues --    1.30277   1.30568   1.30913   1.31023   1.31266
  Beta virt. eigenvalues --    1.31355   1.31953   1.32172   1.32524   1.32574
  Beta virt. eigenvalues --    1.32807   1.32990   1.33132   1.33482   1.33577
  Beta virt. eigenvalues --    1.33834   1.33926   1.34349   1.34604   1.34636
  Beta virt. eigenvalues --    1.34891   1.35410   1.35591   1.35831   1.36165
  Beta virt. eigenvalues --    1.36339   1.36633   1.36738   1.36904   1.37201
  Beta virt. eigenvalues --    1.37399   1.37422   1.37629   1.37672   1.37781
  Beta virt. eigenvalues --    1.38159   1.38248   1.38423   1.38635   1.38866
  Beta virt. eigenvalues --    1.38945   1.39276   1.39430   1.39511   1.39798
  Beta virt. eigenvalues --    1.40010   1.40076   1.40243   1.40357   1.40537
  Beta virt. eigenvalues --    1.40588   1.40868   1.41047   1.41268   1.41712
  Beta virt. eigenvalues --    1.41821   1.42011   1.42076   1.42140   1.42441
  Beta virt. eigenvalues --    1.42543   1.42868   1.43139   1.43231   1.43353
  Beta virt. eigenvalues --    1.43765   1.43818   1.44022   1.44319   1.44381
  Beta virt. eigenvalues --    1.44780   1.45042   1.45170   1.45647   1.45877
  Beta virt. eigenvalues --    1.46296   1.46407   1.46738   1.46832   1.47138
  Beta virt. eigenvalues --    1.47233   1.47463   1.47524   1.47756   1.47974
  Beta virt. eigenvalues --    1.48219   1.48409   1.48506   1.48879   1.49182
  Beta virt. eigenvalues --    1.49257   1.49416   1.49543   1.49764   1.49958
  Beta virt. eigenvalues --    1.50246   1.50410   1.50657   1.50739   1.50949
  Beta virt. eigenvalues --    1.51090   1.51935   1.52269   1.52519   1.52761
  Beta virt. eigenvalues --    1.53021   1.53322   1.53476   1.53706   1.53765
  Beta virt. eigenvalues --    1.53972   1.54093   1.54323   1.54479   1.54641
  Beta virt. eigenvalues --    1.54873   1.55169   1.55382   1.55474   1.55533
  Beta virt. eigenvalues --    1.55849   1.56207   1.56361   1.56623   1.56953
  Beta virt. eigenvalues --    1.57073   1.57146   1.57638   1.57722   1.57872
  Beta virt. eigenvalues --    1.58275   1.58627   1.58820   1.59130   1.59297
  Beta virt. eigenvalues --    1.59350   1.59560   1.59954   1.60251   1.60584
  Beta virt. eigenvalues --    1.61199   1.61599   1.61707   1.62021   1.62173
  Beta virt. eigenvalues --    1.62484   1.62726   1.62944   1.63283   1.63390
  Beta virt. eigenvalues --    1.63605   1.63783   1.63913   1.64134   1.64275
  Beta virt. eigenvalues --    1.64523   1.64548   1.64876   1.65123   1.65179
  Beta virt. eigenvalues --    1.65485   1.65603   1.65825   1.66225   1.66358
  Beta virt. eigenvalues --    1.66697   1.66960   1.67059   1.67440   1.67641
  Beta virt. eigenvalues --    1.67956   1.68094   1.68430   1.68689   1.69003
  Beta virt. eigenvalues --    1.69240   1.69384   1.69906   1.70505   1.70734
  Beta virt. eigenvalues --    1.70793   1.70808   1.71243   1.71535   1.71765
  Beta virt. eigenvalues --    1.71852   1.72228   1.72662   1.73018   1.73366
  Beta virt. eigenvalues --    1.73686   1.73958   1.74188   1.74524   1.74628
  Beta virt. eigenvalues --    1.74758   1.75108   1.75292   1.75467   1.75519
  Beta virt. eigenvalues --    1.75703   1.75855   1.76266   1.76350   1.76473
  Beta virt. eigenvalues --    1.76617   1.76851   1.76974   1.77073   1.77245
  Beta virt. eigenvalues --    1.77629   1.77972   1.78353   1.78418   1.78694
  Beta virt. eigenvalues --    1.78806   1.78901   1.79033   1.79154   1.79457
  Beta virt. eigenvalues --    1.79551   1.79672   1.79988   1.80330   1.80469
  Beta virt. eigenvalues --    1.80741   1.81071   1.81217   1.81328   1.81648
  Beta virt. eigenvalues --    1.81765   1.82182   1.82259   1.82433   1.82561
  Beta virt. eigenvalues --    1.82912   1.83014   1.83100   1.83377   1.83679
  Beta virt. eigenvalues --    1.84254   1.84326   1.84836   1.85021   1.85242
  Beta virt. eigenvalues --    1.85308   1.85637   1.85669   1.85951   1.86219
  Beta virt. eigenvalues --    1.86289   1.86391   1.86520   1.86672   1.86959
  Beta virt. eigenvalues --    1.87035   1.87205   1.87772   1.88176   1.88262
  Beta virt. eigenvalues --    1.88407   1.88537   1.88917   1.89374   1.89693
  Beta virt. eigenvalues --    1.89811   1.90072   1.90239   1.90468   1.90549
  Beta virt. eigenvalues --    1.90656   1.90790   1.91053   1.91083   1.91169
  Beta virt. eigenvalues --    1.91299   1.91520   1.91667   1.91886   1.91941
  Beta virt. eigenvalues --    1.92223   1.92476   1.92565   1.92709   1.92784
  Beta virt. eigenvalues --    1.93035   1.93091   1.93347   1.93443   1.93667
  Beta virt. eigenvalues --    1.93825   1.93996   1.94175   1.94349   1.94610
  Beta virt. eigenvalues --    1.94739   1.94876   1.95134   1.95198   1.95336
  Beta virt. eigenvalues --    1.95563   1.95773   1.95884   1.95895   1.96017
  Beta virt. eigenvalues --    1.96097   1.96506   1.96763   1.96883   1.97022
  Beta virt. eigenvalues --    1.97157   1.97432   1.97497   1.97710   1.97807
  Beta virt. eigenvalues --    1.97985   1.98097   1.98194   1.98252   1.98447
  Beta virt. eigenvalues --    1.98957   1.99057   1.99446   1.99645   1.99769
  Beta virt. eigenvalues --    1.99953   2.00102   2.00328   2.00561   2.00595
  Beta virt. eigenvalues --    2.00912   2.01356   2.01540   2.01659   2.01724
  Beta virt. eigenvalues --    2.01957   2.02420   2.02559   2.02833   2.03108
  Beta virt. eigenvalues --    2.03322   2.03475   2.03616   2.03910   2.03997
  Beta virt. eigenvalues --    2.04236   2.04323   2.04464   2.04694   2.04835
  Beta virt. eigenvalues --    2.04857   2.05136   2.05280   2.05307   2.05664
  Beta virt. eigenvalues --    2.05796   2.05896   2.06120   2.06640   2.06839
  Beta virt. eigenvalues --    2.06943   2.07458   2.07776   2.07936   2.08041
  Beta virt. eigenvalues --    2.08256   2.08566   2.08825   2.08938   2.09288
  Beta virt. eigenvalues --    2.09482   2.09534   2.09624   2.09728   2.09799
  Beta virt. eigenvalues --    2.09945   2.10065   2.10198   2.10281   2.10438
  Beta virt. eigenvalues --    2.10599   2.10838   2.10971   2.11294   2.11548
  Beta virt. eigenvalues --    2.11631   2.11786   2.11971   2.12040   2.12211
  Beta virt. eigenvalues --    2.12455   2.12791   2.13010   2.13120   2.13353
  Beta virt. eigenvalues --    2.13417   2.13515   2.13745   2.14041   2.14266
  Beta virt. eigenvalues --    2.14335   2.14400   2.14518   2.14636   2.14801
  Beta virt. eigenvalues --    2.14933   2.15035   2.15298   2.15398   2.15764
  Beta virt. eigenvalues --    2.15979   2.16074   2.16175   2.16303   2.16532
  Beta virt. eigenvalues --    2.16729   2.16910   2.17123   2.17251   2.17392
  Beta virt. eigenvalues --    2.17599   2.17623   2.17933   2.18194   2.18281
  Beta virt. eigenvalues --    2.18376   2.18558   2.18630   2.19038   2.19318
  Beta virt. eigenvalues --    2.19368   2.19547   2.19636   2.19831   2.20066
  Beta virt. eigenvalues --    2.20230   2.20280   2.20434   2.20631   2.20815
  Beta virt. eigenvalues --    2.21069   2.21254   2.21378   2.21537   2.21749
  Beta virt. eigenvalues --    2.21937   2.22063   2.22238   2.22273   2.22492
  Beta virt. eigenvalues --    2.22763   2.22881   2.23023   2.23150   2.23249
  Beta virt. eigenvalues --    2.23316   2.23758   2.23995   2.24078   2.24191
  Beta virt. eigenvalues --    2.24328   2.24452   2.24587   2.24840   2.25034
  Beta virt. eigenvalues --    2.25112   2.25423   2.25681   2.25820   2.25972
  Beta virt. eigenvalues --    2.26041   2.26353   2.26487   2.26678   2.26858
  Beta virt. eigenvalues --    2.26968   2.27047   2.27332   2.27438   2.27574
  Beta virt. eigenvalues --    2.27746   2.27929   2.27998   2.28041   2.28352
  Beta virt. eigenvalues --    2.28433   2.28507   2.28763   2.29083   2.29210
  Beta virt. eigenvalues --    2.29285   2.29461   2.29605   2.29713   2.29842
  Beta virt. eigenvalues --    2.30065   2.30291   2.30470   2.30501   2.30855
  Beta virt. eigenvalues --    2.31061   2.31202   2.31352   2.31588   2.31796
  Beta virt. eigenvalues --    2.32027   2.32161   2.32417   2.32606   2.32732
  Beta virt. eigenvalues --    2.32826   2.33026   2.33291   2.33503   2.33717
  Beta virt. eigenvalues --    2.34268   2.34599   2.34774   2.34886   2.35044
  Beta virt. eigenvalues --    2.35138   2.35260   2.35430   2.35555   2.35603
  Beta virt. eigenvalues --    2.36025   2.36219   2.36233   2.36528   2.36786
  Beta virt. eigenvalues --    2.36868   2.37009   2.37430   2.37601   2.37698
  Beta virt. eigenvalues --    2.37889   2.38061   2.38267   2.38429   2.38737
  Beta virt. eigenvalues --    2.38975   2.39127   2.39355   2.39504   2.39772
  Beta virt. eigenvalues --    2.39834   2.40285   2.40513   2.40589   2.40961
  Beta virt. eigenvalues --    2.41236   2.41390   2.41473   2.41801   2.41938
  Beta virt. eigenvalues --    2.42366   2.42899   2.43026   2.43153   2.43649
  Beta virt. eigenvalues --    2.43961   2.44167   2.44200   2.44512   2.44766
  Beta virt. eigenvalues --    2.44800   2.45067   2.45078   2.45249   2.45574
  Beta virt. eigenvalues --    2.46062   2.46218   2.46310   2.46448   2.46587
  Beta virt. eigenvalues --    2.46865   2.46884   2.47050   2.47107   2.47149
  Beta virt. eigenvalues --    2.47251   2.47615   2.47675   2.47940   2.48053
  Beta virt. eigenvalues --    2.48507   2.48579   2.48651   2.48831   2.49061
  Beta virt. eigenvalues --    2.49155   2.49494   2.49606   2.49740   2.49819
  Beta virt. eigenvalues --    2.50005   2.50262   2.50364   2.50467   2.50554
  Beta virt. eigenvalues --    2.50864   2.50939   2.51005   2.51513   2.51600
  Beta virt. eigenvalues --    2.51813   2.52100   2.52219   2.52685   2.52851
  Beta virt. eigenvalues --    2.53230   2.53309   2.53562   2.53860   2.53971
  Beta virt. eigenvalues --    2.54122   2.54342   2.54515   2.54751   2.54953
  Beta virt. eigenvalues --    2.54994   2.55059   2.55196   2.55321   2.55488
  Beta virt. eigenvalues --    2.55930   2.56201   2.56572   2.56685   2.56740
  Beta virt. eigenvalues --    2.57062   2.57163   2.57343   2.57522   2.57648
  Beta virt. eigenvalues --    2.57776   2.57817   2.58019   2.58450   2.58653
  Beta virt. eigenvalues --    2.58826   2.58894   2.59115   2.59196   2.59385
  Beta virt. eigenvalues --    2.59599   2.59739   2.59885   2.60108   2.60267
  Beta virt. eigenvalues --    2.60668   2.60889   2.61057   2.61331   2.61397
  Beta virt. eigenvalues --    2.61567   2.61634   2.61940   2.62030   2.62214
  Beta virt. eigenvalues --    2.62518   2.62821   2.63082   2.63370   2.63516
  Beta virt. eigenvalues --    2.63523   2.63836   2.63957   2.64224   2.64427
  Beta virt. eigenvalues --    2.64771   2.65127   2.65183   2.65543   2.65734
  Beta virt. eigenvalues --    2.65825   2.65964   2.66307   2.66369   2.66556
  Beta virt. eigenvalues --    2.66894   2.66993   2.67258   2.67312   2.67408
  Beta virt. eigenvalues --    2.67696   2.68137   2.68205   2.68407   2.68928
  Beta virt. eigenvalues --    2.69069   2.69271   2.69416   2.69814   2.69861
  Beta virt. eigenvalues --    2.69996   2.70125   2.70326   2.70391   2.70508
  Beta virt. eigenvalues --    2.70699   2.70777   2.71017   2.71084   2.71530
  Beta virt. eigenvalues --    2.71900   2.72213   2.72593   2.72674   2.72816
  Beta virt. eigenvalues --    2.73127   2.73270   2.73418   2.73559   2.73994
  Beta virt. eigenvalues --    2.74289   2.74369   2.74573   2.74608   2.74774
  Beta virt. eigenvalues --    2.74896   2.74980   2.75196   2.75240   2.75507
  Beta virt. eigenvalues --    2.75881   2.76072   2.76117   2.76288   2.76413
  Beta virt. eigenvalues --    2.76445   2.76629   2.76697   2.77072   2.77274
  Beta virt. eigenvalues --    2.77403   2.77644   2.77676   2.78030   2.78187
  Beta virt. eigenvalues --    2.78272   2.78445   2.78611   2.78899   2.78986
  Beta virt. eigenvalues --    2.79190   2.79301   2.79648   2.79806   2.79970
  Beta virt. eigenvalues --    2.80085   2.80163   2.80468   2.80697   2.80870
  Beta virt. eigenvalues --    2.80908   2.81242   2.81425   2.81555   2.81781
  Beta virt. eigenvalues --    2.81997   2.82216   2.82381   2.82470   2.82750
  Beta virt. eigenvalues --    2.82877   2.83049   2.83102   2.83234   2.83597
  Beta virt. eigenvalues --    2.83752   2.83954   2.84280   2.84410   2.84558
  Beta virt. eigenvalues --    2.84695   2.84943   2.85003   2.85160   2.85289
  Beta virt. eigenvalues --    2.85312   2.85645   2.85807   2.85919   2.86059
  Beta virt. eigenvalues --    2.86225   2.86511   2.86799   2.87159   2.87360
  Beta virt. eigenvalues --    2.87447   2.87508   2.87955   2.88241   2.88730
  Beta virt. eigenvalues --    2.88822   2.89110   2.89414   2.89760   2.89964
  Beta virt. eigenvalues --    2.90017   2.90073   2.90451   2.90639   2.90982
  Beta virt. eigenvalues --    2.91120   2.91683   2.91796   2.91988   2.91991
  Beta virt. eigenvalues --    2.92249   2.92648   2.92700   2.92870   2.93238
  Beta virt. eigenvalues --    2.93356   2.93528   2.93862   2.93962   2.94160
  Beta virt. eigenvalues --    2.94495   2.94637   2.94857   2.95194   2.95510
  Beta virt. eigenvalues --    2.95979   2.96128   2.96203   2.96380   2.96650
  Beta virt. eigenvalues --    2.96747   2.97043   2.97218   2.97313   2.97434
  Beta virt. eigenvalues --    2.97832   2.98172   2.98597   2.98812   2.99014
  Beta virt. eigenvalues --    2.99157   2.99220   2.99501   2.99614   2.99973
  Beta virt. eigenvalues --    3.00253   3.00746   3.01091   3.01348   3.01701
  Beta virt. eigenvalues --    3.02042   3.02437   3.02910   3.03521   3.03573
  Beta virt. eigenvalues --    3.03713   3.03754   3.03853   3.03997   3.04433
  Beta virt. eigenvalues --    3.04787   3.05064   3.05222   3.05292   3.05769
  Beta virt. eigenvalues --    3.05991   3.06175   3.06395   3.06410   3.06729
  Beta virt. eigenvalues --    3.06931   3.06977   3.07584   3.07796   3.07818
  Beta virt. eigenvalues --    3.08358   3.08733   3.09216   3.09399   3.09849
  Beta virt. eigenvalues --    3.09927   3.10137   3.10354   3.10495   3.10816
  Beta virt. eigenvalues --    3.10900   3.11113   3.11493   3.11673   3.11931
  Beta virt. eigenvalues --    3.12707   3.13066   3.13289   3.13309   3.13427
  Beta virt. eigenvalues --    3.14284   3.14660   3.15041   3.15307   3.15662
  Beta virt. eigenvalues --    3.15916   3.16462   3.16911   3.18291   3.18774
  Beta virt. eigenvalues --    3.19079   3.19220   3.20020   3.20403   3.21242
  Beta virt. eigenvalues --    3.22373   3.22488   3.24028   3.24498   3.24708
  Beta virt. eigenvalues --    3.24904   3.25975   3.26029   3.26427   3.26642
  Beta virt. eigenvalues --    3.27084   3.27751   3.27958   3.28251   3.28539
  Beta virt. eigenvalues --    3.29267   3.30205   3.30765   3.31238   3.31839
  Beta virt. eigenvalues --    3.31913   3.32192   3.32404   3.32642   3.33106
  Beta virt. eigenvalues --    3.33363   3.33667   3.34009   3.34233   3.34392
  Beta virt. eigenvalues --    3.34642   3.34990   3.35097   3.35224   3.35677
  Beta virt. eigenvalues --    3.35828   3.35990   3.36317   3.36503   3.37838
  Beta virt. eigenvalues --    3.38167   3.38482   3.38888   3.39206   3.39364
  Beta virt. eigenvalues --    3.39941   3.40465   3.40754   3.40785   3.40952
  Beta virt. eigenvalues --    3.41436   3.41720   3.42816   3.43318   3.44057
  Beta virt. eigenvalues --    3.44291   3.44676   3.44863   3.45136   3.46106
  Beta virt. eigenvalues --    3.46843   3.47172   3.47261   3.47407   3.47524
  Beta virt. eigenvalues --    3.47634   3.47855   3.48401   3.48573   3.48821
  Beta virt. eigenvalues --    3.48998   3.49472   3.49498   3.49747   3.49868
  Beta virt. eigenvalues --    3.50631   3.51290   3.51915   3.52080   3.52332
  Beta virt. eigenvalues --    3.52842   3.53004   3.53289   3.53798   3.53847
  Beta virt. eigenvalues --    3.54281   3.54705   3.55122   3.55456   3.55812
  Beta virt. eigenvalues --    3.55873   3.56228   3.56610   3.57482   3.57618
  Beta virt. eigenvalues --    3.58085   3.59966   3.60292   3.60839   3.61255
  Beta virt. eigenvalues --    3.62748   3.62881   3.63347   3.63646   3.63977
  Beta virt. eigenvalues --    3.64261   3.64654   3.65961   3.66424   3.66607
  Beta virt. eigenvalues --    3.66706   3.66776   3.67341   3.67417   3.67646
  Beta virt. eigenvalues --    3.68092   3.68296   3.68378   3.68570   3.68752
  Beta virt. eigenvalues --    3.69351   3.69520   3.69737   3.70010   3.70548
  Beta virt. eigenvalues --    3.71187   3.71316   3.71367   3.74314   3.74447
  Beta virt. eigenvalues --    3.75318   3.75600   3.75707   3.76080   3.76148
  Beta virt. eigenvalues --    3.76432   3.77249   3.78279   3.78807   3.79062
  Beta virt. eigenvalues --    3.82139   3.82997   3.84382   3.87564   3.89808
  Beta virt. eigenvalues --    3.89996   3.93177   3.95938   3.96274   3.97212
  Beta virt. eigenvalues --   14.53406
          Condensed to atoms (all electrons):
          Atomic-Atomic Spin Densities.
 Mulliken charges and spin densities:
               1          2
     1  H    0.099157   0.000000
     2  C   -0.318687  -0.000000
     3  H    0.099855   0.000000
     4  C   -0.207089   0.000001
     5  C   -0.171957   0.000000
     6  C   -0.058222  -0.000000
     7  N   -0.566178  -0.000000
     8  C    0.456863   0.000000
     9  N   -0.605482   0.000000
    10  N   -0.531717  -0.000000
    11  H    0.110336   0.000000
    12  H    0.101798  -0.000000
    13  H    0.094713   0.000001
    14  H    0.071933  -0.000000
    15  H    0.103741   0.000000
    16  H    0.066147   0.000000
    17  H    0.088565  -0.000000
    18  H    0.324163   0.000000
    19  H    0.266441   0.000000
    20  H    0.302924   0.000000
    21  H    0.237661  -0.000000
    22  H    0.099426  -0.000000
    23  C   -0.312376   0.000000
    24  H    0.118426   0.000000
    25  C   -0.253204   0.000000
    26  C    0.046348  -0.000000
    27  C    0.023024   0.000000
    28  C    0.054388   0.000000
    29  C    0.240009   0.000000
    30  C   -0.156253  -0.000000
    31  N   -0.543288   0.000000
    32  C   -0.115680   0.000000
    33  C   -0.103600   0.000000
    34  C   -0.121993  -0.000000
    35  H    0.085336   0.000000
    36  H    0.100482  -0.000000
    37  H    0.092132   0.000000
    38  H    0.113635  -0.000000
    39  H    0.315163   0.000000
    40  H    0.061945   0.000000
    41  H    0.100767   0.000000
    42  H    0.052996  -0.000000
    43  H    0.060794   0.000000
    44  H    0.138687  -0.000000
    45  C   -0.319905   0.000000
    46  H    0.100128   0.000000
    47  C   -0.242136   0.000000
    48  C    0.239297   0.000000
    49  C   -0.014243  -0.000000
    50  N   -0.477437  -0.000000
    51  C    0.250780   0.000000
    52  N   -0.476470  -0.000000
    53  H    0.112431  -0.000000
    54  H    0.108214  -0.000000
    55  H    0.101573  -0.000000
    56  H    0.273277  -0.000000
    57  H    0.115144  -0.000000
    58  H    0.127952   0.000000
    59  H    0.129127  -0.000000
    60  C   -0.319949   0.000000
    61  H    0.106892  -0.000000
    62  C   -0.239049  -0.000000
    63  C    0.246649   0.000000
    64  C    0.032949  -0.000000
    65  N   -0.518024   0.000000
    66  C    0.286835  -0.000000
    67  N   -0.368459   0.000000
    68  H    0.125208   0.000000
    69  H    0.103731   0.000000
    70  H    0.105693   0.000000
    71  H    0.263828   0.000000
    72  H    0.121968   0.000000
    73  H    0.148735   0.000000
    74  H    0.104010  -0.000000
    75  C   -0.312488   0.000001
    76  H    0.105065   0.000000
    77  C   -0.181863  -0.000000
    78  C   -0.215109   0.000005
    79  C   -0.044054   0.000036
    80  N   -0.503329  -0.000086
    81  C    0.645406   0.000267
    82  N   -0.619571  -0.000176
    83  N   -0.609250   0.000560
    84  H    0.087800  -0.000000
    85  H    0.125487   0.000000
    86  H    0.098112  -0.000000
    87  H    0.093706   0.000000
    88  H    0.081207  -0.000000
    89  H    0.162435  -0.000003
    90  H    0.129229  -0.000009
    91  H    0.259370  -0.000012
    92  H    0.329248  -0.001666
    93  H    0.322093  -0.000005
    94  H    0.269477  -0.000077
    95  H    0.334687  -0.001007
    96  C   -0.226711   0.000000
    97  C   -0.083886   0.000001
    98  C   -0.081766  -0.000001
    99  C   -0.237946  -0.000008
   100  N   -0.509735   0.000001
   101  C   -0.269825   0.000000
   102  C   -0.260474  -0.000001
   103  C   -0.252025   0.000001
   104  C   -0.265583   0.000012
   105  N   -0.539289  -0.000000
   106  C    0.533161   0.000000
   107  C    0.549349   0.000418
   108  N   -0.541626   0.000001
   109  C   -0.259138   0.000000
   110  C   -0.210479   0.000001
   111  C   -0.214778  -0.000002
   112  C   -0.222659  -0.000002
   113  C   -0.377491   0.000000
   114  C   -0.376345  -0.000000
   115  C   -0.387102   0.000000
   116  C   -0.383910   0.000000
   117  C    0.258182  -0.000000
   118  C    0.260748  -0.000001
   119  C    0.279964   0.000001
   120  C    0.248549   0.000001
   121  O   -0.588281   0.000002
   122  O   -0.543658  -0.000529
   123  C    0.003204  -0.000000
   124  C    0.030903   0.000001
   125  C    0.043411  -0.000000
   126  C    0.029196  -0.000004
   127  O   -0.540444  -0.000000
   128  O   -0.435709  -0.000035
   129  C   -0.026854   0.000000
   130  C    0.019091  -0.000001
   131  C    0.039800   0.000000
   132  C    0.024850   0.000007
   133  C    0.264287  -0.000001
   134  C    0.264228   0.000001
   135  C    0.279057   0.000001
   136  C    0.216149  -0.000001
   137  N   -0.533570  -0.000001
   138  Fe   0.358836   0.000001
   139  H    0.134677  -0.000000
   140  H    0.089245  -0.000000
   141  H    0.074318  -0.000000
   142  H    0.073976   0.000000
   143  H    0.108354  -0.000000
   144  H    0.125068   0.000000
   145  H    0.086580  -0.000000
   146  H    0.079224   0.000000
   147  H    0.098508   0.000000
   148  H    0.075578  -0.000000
   149  H    0.113408  -0.000000
   150  H    0.126653  -0.000000
   151  H    0.140032  -0.000001
   152  H    0.099270  -0.000000
   153  H    0.068626  -0.000000
   154  H    0.076889   0.000000
   155  H    0.111626   0.000000
   156  H    0.115155   0.000000
   157  H    0.106077   0.000000
   158  H    0.104465   0.000000
   159  H    0.098746   0.000000
   160  H    0.123413   0.000000
   161  H    0.149849  -0.000000
   162  H    0.091493  -0.000000
   163  H    0.101554  -0.000000
   164  H    0.113139  -0.000000
   165  H    0.107295  -0.000000
   166  C    0.520301  -0.006264
   167  O   -0.433314   0.080999
   168  C    0.250359   0.311606
   169  O   -0.595730   0.291705
   170  C    0.321725   0.078739
   171  O   -0.511423   0.226272
   172  C    0.067033  -0.004543
   173  O   -0.502283   0.022145
   174  C    0.173610   0.002043
   175  O   -0.597161   0.000942
   176  C    0.050523  -0.000274
   177  O   -0.557772   0.000180
   178  H    0.393087  -0.003077
   179  H    0.338426  -0.000336
   180  H    0.319970  -0.000096
   181  H    0.117385   0.002942
   182  H    0.077290  -0.000475
   183  H    0.088792   0.000937
   184  H    0.108651   0.000029
   185  O   -0.636197   0.000000
   186  H    0.387167   0.000000
   187  H    0.386246  -0.000000
   188  O   -0.690985   0.000018
   189  H    0.346196  -0.000000
   190  H    0.341267  -0.000025
   191  O   -0.638678   0.000000
   192  H    0.326171   0.000000
   193  H    0.365352  -0.000000
   194  O   -0.668559  -0.000000
   195  H    0.345483  -0.000000
   196  H    0.328580  -0.000000
   197  O   -0.630281   0.000000
   198  H    0.275380   0.000000
   199  H    0.328755   0.000000
   200  H    0.123177   0.000000
   201  H    0.110326  -0.000000
   202  H    0.085063   0.000000
   203  H    0.113115   0.000019
   204  C   -0.327314   0.000149
   205  H    0.087474   0.000013
   206  C   -0.167374  -0.000362
   207  C   -0.041424   0.000144
   208  C   -0.305851   0.000485
   209  C   -0.309634   0.000195
   210  H    0.114265  -0.000013
   211  H    0.103661  -0.002485
   212  H    0.068290   0.000100
   213  H    0.059839  -0.000042
   214  H    0.078806   0.000004
   215  H    0.097765  -0.000002
   216  H    0.106331   0.000342
   217  H    0.081304   0.000024
   218  H    0.078884   0.000122
   219  H    0.114988  -0.001039
   220  H    0.141521  -0.000000
   221  C   -0.304618   0.000019
   222  H    0.096344   0.000002
   223  C   -0.252858  -0.000029
   224  C    0.265191   0.000437
   225  N   -0.507809   0.000079
   226  C   -0.059302  -0.000133
   227  C    0.219283   0.000185
   228  N   -0.481623   0.000515
   229  H    0.094377   0.000000
   230  H    0.118546   0.000016
   231  H    0.081804   0.000006
   232  H    0.326532  -0.000002
   233  H    0.061300   0.000002
   234  H    0.156535   0.000246
   235  O   -0.659887   0.000232
   236  H    0.296620  -0.000019
   237  H    0.365550  -0.000370
 Sum of Mulliken charges =  -1.00000   1.00000
 Mulliken charges and spin densities with hydrogens summed into heavy atoms:
               1          2
     2  C   -0.009339   0.000000
     4  C   -0.010578   0.000002
     5  C    0.003718   0.000000
     6  C    0.096490  -0.000000
     7  N   -0.566178  -0.000000
     8  C    0.456863   0.000000
     9  N   -0.036117   0.000000
    10  N   -0.018677  -0.000000
    23  C   -0.009188   0.000000
    25  C   -0.060590   0.000000
    26  C    0.046348  -0.000000
    27  C    0.136659   0.000000
    28  C    0.054388   0.000000
    29  C    0.240009   0.000000
    30  C   -0.094308  -0.000000
    31  N   -0.228125   0.000000
    32  C   -0.014913   0.000000
    33  C   -0.050605   0.000000
    34  C   -0.061198  -0.000000
    45  C    0.031341  -0.000000
    47  C   -0.032349  -0.000000
    48  C    0.239297   0.000000
    49  C    0.100901  -0.000000
    50  N   -0.204160  -0.000000
    51  C    0.378732   0.000000
    52  N   -0.476470  -0.000000
    60  C    0.041278   0.000000
    62  C   -0.029625  -0.000000
    63  C    0.246649   0.000000
    64  C    0.154916  -0.000000
    65  N   -0.254195   0.000000
    66  C    0.435570  -0.000000
    67  N   -0.368459   0.000000
    75  C   -0.015613   0.000001
    77  C    0.041737  -0.000000
    78  C   -0.040197   0.000005
    79  C    0.247609   0.000023
    80  N   -0.243959  -0.000098
    81  C    0.645406   0.000267
    82  N    0.031770  -0.001847
    83  N   -0.005087  -0.000524
    96  C   -0.002789   0.000000
    97  C   -0.009568   0.000001
    98  C   -0.007789  -0.000001
    99  C   -0.004524  -0.000008
   100  N   -0.509735   0.000001
   101  C   -0.072918   0.000000
   102  C   -0.082743  -0.000001
   103  C   -0.063039   0.000001
   104  C    0.001101   0.000011
   105  N   -0.539289  -0.000000
   106  C    0.533161   0.000000
   107  C    0.549349   0.000418
   108  N   -0.541626   0.000001
   109  C   -0.159868   0.000000
   110  C   -0.141853   0.000001
   111  C   -0.129715  -0.000001
   112  C   -0.145770  -0.000002
   113  C   -0.044633   0.000000
   114  C   -0.049720  -0.000000
   115  C   -0.044206   0.000000
   116  C   -0.040298   0.000000
   117  C    0.258182  -0.000000
   118  C    0.260748  -0.000001
   119  C    0.279964   0.000001
   120  C    0.248549   0.000001
   121  O   -0.588281   0.000002
   122  O   -0.150571  -0.003606
   123  C    0.003204  -0.000000
   124  C    0.030903   0.000001
   125  C    0.043411  -0.000000
   126  C    0.029196  -0.000004
   127  O   -0.540444  -0.000000
   128  O   -0.435709  -0.000035
   129  C   -0.026854   0.000000
   130  C    0.019091  -0.000001
   131  C    0.039800   0.000000
   132  C    0.024850   0.000007
   133  C    0.264287  -0.000001
   134  C    0.264228   0.000001
   135  C    0.279057   0.000001
   136  C    0.216149  -0.000001
   137  N   -0.533570  -0.000001
   138  Fe   0.358836   0.000001
   166  C    0.520301  -0.006264
   167  O   -0.433314   0.080999
   168  C    0.250359   0.311606
   169  O   -0.595730   0.291705
   170  C    0.321725   0.078739
   171  O   -0.511423   0.226272
   172  C    0.184418  -0.001600
   173  O   -0.502283   0.022145
   174  C    0.250900   0.001567
   175  O   -0.258735   0.000605
   176  C    0.247966   0.000693
   177  O   -0.237801   0.000084
   185  O    0.137217   0.000000
   188  O   -0.003522  -0.000008
   191  O    0.050837  -0.000000
   194  O    0.005504  -0.000000
   197  O    0.024645   0.000000
   204  C   -0.012459   0.000168
   206  C    0.004577  -0.002746
   207  C    0.018415   0.000103
   208  C   -0.022950   0.000829
   209  C   -0.034459  -0.000698
   221  C    0.027625   0.000021
   223  C   -0.052508  -0.000007
   224  C    0.265191   0.000437
   225  N   -0.181278   0.000077
   226  C    0.001998  -0.000131
   227  C    0.375817   0.000431
   228  N   -0.481623   0.000515
   235  O    0.002284  -0.000158
 Electronic spatial extent (au):  <R**2>=         155446.1623
 Charge=             -1.0000 electrons
 Dipole moment (field-independent basis, Debye):
    X=              8.7672    Y=              9.9705    Z=              1.8650  Tot=             13.4072
 Quadrupole moment (field-independent basis, Debye-Ang):
   XX=           -955.4382   YY=           -702.7382   ZZ=           -693.5406
   XY=            -56.3922   XZ=            -77.3040   YZ=            -17.5684
 Traceless Quadrupole moment (field-independent basis, Debye-Ang):
   XX=           -171.5326   YY=             81.1675   ZZ=             90.3651
   XY=            -56.3922   XZ=            -77.3040   YZ=            -17.5684
 Octapole moment (field-independent basis, Debye-Ang**2):
  XXX=            629.3788  YYY=            274.7061  ZZZ=           -145.1343  XYY=            109.5204
  XXY=            926.2926  XXZ=            287.3473  XZZ=            179.6483  YZZ=            148.4774
  YYZ=             57.4407  XYZ=             33.7504
 Hexadecapole moment (field-independent basis, Debye-Ang**3):
 XXXX=        -159359.1712 YYYY=         -39405.5588 ZZZZ=         -27080.1405 XXXY=          -6521.7163
 XXXZ=          -4155.3196 YYYX=           -247.8668 YYYZ=            -79.2521 ZZZX=          -1158.2040
 ZZZY=           -847.6642 XXYY=         -31997.2995 XXZZ=         -30081.1042 YYZZ=         -11191.2566
 XXYZ=          -1262.8036 YYXZ=          -1021.9710 ZZXY=           -215.9689
 N-N= 2.866386312609D+04 E-N=-6.993519189677D+04  KE= 5.294667733008D+03
   1 Symmetry operations used in ECPInt.
 ECPInt:  NShTT=  344035 NPrTT= 1761168 LenC2=  158743 LenP2D=  394407.
 LDataN:  DoStor=T MaxTD1= 5 Len=  102
 Number of processors reduced to  19 by ecpmxn.
 Calling FoFJK, ICntrl=      2127 FMM=T ISym2X=0 I1Cent= 0 IOpClX= 1 NMat=1 NMatS=1 NMatT=0.
 ***** Axes restored to original set *****
 -------------------------------------------------------------------
 Center     Atomic                   Forces (Hartrees/Bohr)
 Number     Number              X              Y              Z
 -------------------------------------------------------------------
      1        1          -0.017310702   -0.050235893   -0.043958054
      2        6           0.010594180    0.082125715   -0.017007403
      3        1           0.005396219   -0.032641020    0.062109750
      4        6           0.000657780   -0.001024300    0.001616823
      5        6          -0.001826679   -0.000136301   -0.003029345
      6        6          -0.007181425    0.009071599    0.021807111
      7        7           0.020056283    0.055839459   -0.003527965
      8        6          -0.009012345   -0.140815748   -0.040829491
      9        7          -0.000509060    0.031145458    0.002747268
     10        7          -0.120971243    0.016506165    0.116995370
     11        1           0.000305700   -0.000012545    0.000159661
     12        1          -0.000213588    0.000156342   -0.000305946
     13        1           0.000023696    0.000031991   -0.000274765
     14        1           0.000773759    0.000735278   -0.000129753
     15        1          -0.000283581   -0.002139966    0.002128571
     16        1          -0.002028184    0.000071854   -0.002432215
     17        1          -0.005574006   -0.006672623   -0.005879338
     18        1          -0.065871519   -0.023614782    0.075125816
     19        1          -0.003962456   -0.000124982   -0.000166576
     20        1           0.003690507   -0.001672798    0.001632107
     21        1           0.007621062    0.002894289    0.002641820
     22        1          -0.050982778   -0.046239142    0.010201282
     23        6           0.045628276    0.009441156   -0.068759538
     24        1           0.004688644    0.035436759    0.057068357
     25        6           0.000027140    0.000054297   -0.000051893
     26        6           0.000211980   -0.000239941   -0.000161673
     27        6           0.000787743    0.000725500   -0.000063998
     28        6          -0.000004837   -0.000523438    0.000002981
     29        6          -0.001277445    0.000170695   -0.000144572
     30        6          -0.000173856    0.000095952   -0.000053059
     31        7           0.001427759   -0.001691196    0.000007320
     32        6           0.000035613   -0.000245164   -0.000011279
     33        6           0.000205433    0.000004514    0.000012532
     34        6           0.000070126    0.000058261   -0.000098204
     35        1           0.000030091   -0.000055431   -0.000020234
     36        1           0.000045973   -0.000042014    0.000029416
     37        1          -0.000011081   -0.000023810    0.000092292
     38        1          -0.000039712    0.000040929    0.000244894
     39        1          -0.002727236    0.002707306   -0.000491758
     40        1           0.000049331   -0.000025042    0.000053594
     41        1           0.000008217    0.000061045    0.000236235
     42        1           0.000013881    0.000012175    0.000014257
     43        1           0.000100115   -0.000018628    0.000041842
     44        1          -0.005343358   -0.035496668   -0.056638548
     45        6          -0.003346986    0.083133689    0.003606880
     46        1           0.007737449   -0.044616312    0.052215661
     47        6           0.000093924    0.000136541   -0.000228489
     48        6          -0.000567721    0.001881091   -0.000283310
     49        6           0.000616525   -0.001535818   -0.000150095
     50        7           0.002125440    0.002220583    0.000565110
     51        6          -0.003437160   -0.002832821    0.001731464
     52        7           0.000611672    0.002030106   -0.000549205
     53        1          -0.000009757    0.000097702   -0.000046041
     54        1           0.000043658    0.000095327   -0.000005401
     55        1          -0.000009398   -0.000070926    0.000117044
     56        1          -0.001087682    0.000624984   -0.003390018
     57        1          -0.000028177    0.000030640   -0.000110490
     58        1           0.001141368   -0.003121628   -0.000590051
     59        1           0.047344951   -0.048687503    0.007354197
     60        6          -0.023736044    0.059230187    0.056397433
     61        1          -0.024548008   -0.010175966   -0.063666837
     62        6           0.000107886    0.000474640    0.000539189
     63        6           0.000597402    0.002280084   -0.002220983
     64        6           0.001499023    0.004645855    0.001446043
     65        7          -0.000050425    0.000843282   -0.008912637
     66        6          -0.002244775   -0.006500251    0.002746179
     67        7          -0.000202558    0.002488704    0.000831309
     68        1           0.000070060    0.000121741    0.000144442
     69        1          -0.000002864   -0.000153257   -0.000538638
     70        1          -0.000118176   -0.000069098   -0.000496729
     71        1          -0.000252953   -0.000703809   -0.000470929
     72        1           0.000187240    0.000175469   -0.000263151
     73        1          -0.000209312   -0.000150343   -0.000812372
     74        1          -0.048825232    0.041028509   -0.030736963
     75        6          -0.012399136   -0.078376468    0.032174027
     76        1           0.059792706    0.034501521   -0.001368271
     77        6          -0.000126085    0.000001338    0.000117549
     78        6           0.000004884   -0.000082157   -0.000068319
     79        6           0.000041819   -0.000107185    0.000145082
     80        7          -0.000191474    0.000219319    0.000096496
     81        6           0.000425544   -0.000430735   -0.000078988
     82        7          -0.000384428    0.000307375   -0.000131428
     83        7          -0.000085920    0.000076632   -0.000052252
     84        1           0.000020658    0.000019774   -0.000041564
     85        1           0.000026956    0.000002957   -0.000096435
     86        1          -0.000015041   -0.000166802   -0.000028407
     87        1           0.000022962    0.000031163   -0.000008491
     88        1           0.000011311   -0.000021509    0.000051414
     89        1          -0.000004604   -0.000032306   -0.000001662
     90        1           0.000036373    0.000061713   -0.000063167
     91        1           0.000068328    0.000004889   -0.000147534
     92        1           0.000008473   -0.000140460    0.000175633
     93        1           0.000429262   -0.000088458   -0.000013009
     94        1          -0.000059007   -0.000015935    0.000041078
     95        1           0.000005485   -0.000030747    0.000063945
     96        6           0.000351370    0.000579429    0.000246450
     97        6           0.004005436    0.001058027   -0.000426422
     98        6           0.000717698    0.000244572    0.000206771
     99        6          -0.000919267   -0.000697986   -0.000991566
    100        7          -0.006178085    0.003899506    0.000110063
    101        6           0.000405551   -0.000024478   -0.000606058
    102        6          -0.002175342    0.000916708    0.000977703
    103        6          -0.000093647   -0.000241543   -0.000200406
    104        6           0.000567017   -0.000196467    0.000509932
    105        7           0.002397515    0.000565601   -0.001014232
    106        6          -0.002660924   -0.000975942    0.001423836
    107        6          -0.001134230   -0.000620987    0.000744473
    108        7          -0.003019496   -0.001048780    0.000006730
    109        6          -0.000072422   -0.018424797   -0.005244774
    110        6           0.018881961   -0.006298127   -0.002170991
    111        6          -0.000873021    0.016703180    0.004189940
    112        6          -0.016528680    0.007302080   -0.000508874
    113        6          -0.000413263    0.000189499   -0.000186838
    114        6           0.001484580    0.000545701   -0.000116024
    115        6          -0.000197735   -0.000596233    0.000165848
    116        6          -0.001278334   -0.000333236   -0.000139825
    117        6           0.017823410    0.012921083    0.008129546
    118        6          -0.017900296   -0.008146200   -0.001599433
    119        6          -0.015278445   -0.013326158   -0.002993541
    120        6           0.014909393    0.006298545    0.004254797
    121        8           0.001307334    0.001857871   -0.001928362
    122        8           0.001009761    0.000461848   -0.001014112
    123        6          -0.002848232    0.001347089    0.000922346
    124        6           0.022518731   -0.002740660   -0.002473584
    125        6           0.001911260   -0.002544646   -0.000124561
    126        6          -0.019814716    0.004595625   -0.003446874
    127        8           0.000988680    0.000269441   -0.000483461
    128        8           0.000302048    0.000305726   -0.000497899
    129        6          -0.000048791    0.002019828    0.000964759
    130        6          -0.001415997    0.018450144    0.006362943
    131        6           0.001645753   -0.002597513   -0.000612522
    132        6          -0.002758681   -0.020566738   -0.005031012
    133        6          -0.016893947   -0.010691932   -0.004645550
    134        6          -0.010410574   -0.010394680   -0.000530701
    135        6           0.016277018    0.011158355    0.002009821
    136        6           0.010345564    0.009793016    0.007971650
    137        7           0.003748460   -0.001805260    0.002587330
    138       26           0.002245419    0.001412995   -0.008964312
    139        1          -0.000310267    0.000120743    0.000116035
    140        1          -0.000338832   -0.000042883   -0.000095273
    141        1           0.000063729   -0.000423654   -0.000043688
    142        1           0.000021026   -0.000313600   -0.000016319
    143        1           0.000098175    0.000133758    0.000064719
    144        1           0.000187912   -0.000013642   -0.000129157
    145        1          -0.000042147    0.000541487    0.000074699
    146        1          -0.000198910    0.000184063   -0.000030947
    147        1          -0.000011132   -0.000047248    0.000087461
    148        1          -0.000006810   -0.000000512    0.000078977
    149        1           0.000022152    0.000004758   -0.000051006
    150        1          -0.000278056   -0.000517505    0.000334345
    151        1           0.000106536    0.000378011    0.000170802
    152        1          -0.000343256    0.000000927   -0.000614325
    153        1           0.000142837    0.000605375   -0.000100819
    154        1          -0.000110655   -0.000343809   -0.000487580
    155        1          -0.000236175    0.000217649    0.000122915
    156        1          -0.000013435    0.000553411    0.000174206
    157        1           0.000100882    0.000212501    0.000077625
    158        1           0.000117783   -0.000780649   -0.000033180
    159        1          -0.000230498    0.000037158    0.000093452
    160        1          -0.000354725   -0.000616417   -0.000282220
    161        1           0.000201147   -0.000069639   -0.000029177
    162        1           0.000277752    0.000000370   -0.000206822
    163        1           0.000218128   -0.000017953   -0.000012645
    164        1           0.000171413   -0.000013024    0.000112801
    165        1           0.000019021    0.000662798    0.000312271
    166        6           0.000041875   -0.000017729    0.000137135
    167        8           0.000002870    0.000044785   -0.000139998
    168        6           0.000051903    0.000033523    0.000058937
    169        8           0.000033553    0.000105913   -0.000220429
    170        6           0.000080008    0.000012697    0.000036077
    171        8          -0.000035283    0.000032478   -0.000175157
    172        6          -0.000048003   -0.000079920   -0.000036327
    173        8          -0.000195013    0.000056675   -0.000092517
    174        6           0.000183696   -0.000044766    0.000145812
    175        8          -0.000012029    0.000077535   -0.000014064
    176        6          -0.000060487   -0.000046516   -0.000029401
    177        8           0.000012012    0.000038355   -0.000009561
    178        1          -0.000186545   -0.000030486    0.000116240
    179        1          -0.000003300   -0.000037180    0.000016826
    180        1          -0.000026742    0.000004672   -0.000028369
    181        1           0.000046369    0.000009204    0.000026657
    182        1          -0.000013385    0.000000837    0.000016830
    183        1          -0.000017015   -0.000009822   -0.000013748
    184        1           0.000018877    0.000003275    0.000006814
    185        8          -0.008349819   -0.004428293    0.017197182
    186        1           0.016661922    0.005217752   -0.000100732
    187        1          -0.002392503   -0.007157666   -0.004783271
    188        8          -0.000686417    0.001247000   -0.000348894
    189        1          -0.000083355   -0.000958492    0.000282217
    190        1           0.000474341   -0.000116838    0.000763125
    191        8           0.066997322    0.020148170   -0.084824464
    192        1          -0.001782068   -0.083780284   -0.047022889
    193        1          -0.014850824   -0.004329329    0.013253821
    194        8          -0.000432229    0.004002518    0.002654876
    195        1           0.000208516   -0.001655538    0.000711744
    196        1           0.003105727    0.000238637   -0.000380821
    197        8           0.010518098    0.092124108    0.038274096
    198        1           0.114665836    0.032501239   -0.084043030
    199        1           0.002912983    0.002441413   -0.002495446
    200        1           0.000041546    0.000729747    0.000113487
    201        1          -0.000320710   -0.000590287    0.000116997
    202        1           0.000307256   -0.000114612   -0.000291743
    203        1           0.000062447   -0.008868179   -0.079838687
    204        6          -0.037111148    0.073323991    0.045786260
    205        1           0.038223394   -0.063754339    0.033877583
    206        6          -0.000045588   -0.000107340    0.000040378
    207        6           0.000021198    0.000324938    0.000131214
    208        6           0.000270581   -0.000405463   -0.000212695
    209        6           0.000013631   -0.000177606   -0.000062387
    210        1          -0.000019066   -0.000151485    0.000151845
    211        1           0.000009092    0.000015931   -0.000000900
    212        1          -0.000047547   -0.000035029   -0.000067668
    213        1          -0.000015505   -0.000011667   -0.000038343
    214        1           0.000059185    0.000009867   -0.000073684
    215        1          -0.000268143    0.000316543    0.000232595
    216        1           0.000040245    0.000019575    0.000034413
    217        1          -0.000094187   -0.000033896   -0.000013011
    218        1          -0.000005513    0.000004841    0.000009294
    219        1          -0.000046607    0.000002244    0.000018469
    220        1           0.071276317   -0.023835049   -0.029352642
    221        6          -0.078190906   -0.042769509   -0.015109449
    222        1           0.010727681    0.067044355    0.044052329
    223        6           0.000027468   -0.000032776   -0.000049513
    224        6          -0.000057684    0.000093404    0.000167027
    225        7           0.000331101    0.000075613   -0.000053911
    226        6          -0.000023305   -0.000005983   -0.000034186
    227        6          -0.000080954   -0.000014382    0.000017013
    228        7           0.000176472    0.000051073   -0.000013602
    229        1           0.000007791   -0.000035179    0.000024976
    230        1          -0.000027208   -0.000028655    0.000013952
    231        1           0.000008355   -0.000024073   -0.000003106
    232        1          -0.000468423   -0.000099693   -0.000010486
    233        1           0.000012833   -0.000006551    0.000008803
    234        1          -0.000015088   -0.000054590    0.000047452
    235        8           0.000044588    0.000056227    0.000000982
    236        1          -0.000001676   -0.000006197    0.000000854
    237        1          -0.000139100    0.000019658   -0.000001341
 -------------------------------------------------------------------
 Cartesian Forces:  Max     0.140815748 RMS     0.018863522

 GradGradGradGradGradGradGradGradGradGradGradGradGradGradGradGradGradGrad
 Berny optimization.
 FormGI is forming the generalized inverse of G from B-inverse, IUseBI=4.
 Internal  Forces:  Max     0.153595648 RMS     0.008125783
 Search for a local minimum.
 Step number   1 out of a maximum of 1000
 All quantities printed in internal units (Hartrees-Bohrs-Radians)
 Mixed Optimization -- RFO/linear search
 Second derivative matrix not updated -- first step.
 ITU=  0
     Eigenvalues ---    0.00261   0.00300   0.00324   0.00329   0.00376
     Eigenvalues ---    0.00378   0.00405   0.00415   0.00466   0.00471
     Eigenvalues ---    0.00492   0.00498   0.00540   0.00557   0.00570
     Eigenvalues ---    0.00586   0.00593   0.00598   0.00626   0.00647
     Eigenvalues ---    0.00659   0.00696   0.00727   0.00759   0.00778
     Eigenvalues ---    0.00791   0.00793   0.00794   0.00800   0.00816
     Eigenvalues ---    0.00833   0.00857   0.00858   0.00875   0.00919
     Eigenvalues ---    0.00976   0.01008   0.01042   0.01084   0.01145
     Eigenvalues ---    0.01157   0.01190   0.01297   0.01323   0.01329
     Eigenvalues ---    0.01345   0.01363   0.01367   0.01387   0.01404
     Eigenvalues ---    0.01404   0.01409   0.01431   0.01447   0.01455
     Eigenvalues ---    0.01497   0.01530   0.01565   0.01574   0.01601
     Eigenvalues ---    0.01649   0.01659   0.01662   0.01688   0.01697
     Eigenvalues ---    0.01715   0.01730   0.01739   0.01753   0.01763
     Eigenvalues ---    0.01787   0.01816   0.01823   0.01826   0.01847
     Eigenvalues ---    0.01858   0.01881   0.01903   0.01909   0.01918
     Eigenvalues ---    0.01924   0.01945   0.01949   0.01957   0.01960
     Eigenvalues ---    0.01966   0.01970   0.01993   0.01998   0.02022
     Eigenvalues ---    0.02023   0.02026   0.02027   0.02039   0.02054
     Eigenvalues ---    0.02056   0.02066   0.02073   0.02078   0.02083
     Eigenvalues ---    0.02100   0.02120   0.02121   0.02122   0.02126
     Eigenvalues ---    0.02138   0.02145   0.02147   0.02151   0.02161
     Eigenvalues ---    0.02173   0.02176   0.02194   0.02215   0.02226
     Eigenvalues ---    0.02234   0.02235   0.02241   0.02258   0.02262
     Eigenvalues ---    0.02278   0.02300   0.02386   0.02440   0.02453
     Eigenvalues ---    0.02480   0.02497   0.02500   0.02506   0.02524
     Eigenvalues ---    0.02539   0.02594   0.02705   0.02794   0.02807
     Eigenvalues ---    0.02808   0.02848   0.02849   0.02855   0.02857
     Eigenvalues ---    0.02952   0.03037   0.03055   0.03163   0.03179
     Eigenvalues ---    0.03264   0.03289   0.03307   0.03338   0.03423
     Eigenvalues ---    0.03458   0.03531   0.03644   0.03755   0.03802
     Eigenvalues ---    0.03863   0.03910   0.03932   0.03983   0.04044
     Eigenvalues ---    0.04068   0.04163   0.04171   0.04315   0.04464
     Eigenvalues ---    0.04496   0.04543   0.04572   0.04661   0.04685
     Eigenvalues ---    0.04723   0.04761   0.04792   0.04815   0.04854
     Eigenvalues ---    0.04874   0.04894   0.04896   0.04915   0.04974
     Eigenvalues ---    0.05060   0.05092   0.05149   0.05200   0.05241
     Eigenvalues ---    0.05276   0.05305   0.05337   0.05378   0.05390
     Eigenvalues ---    0.05398   0.05431   0.05451   0.05472   0.05484
     Eigenvalues ---    0.05529   0.05564   0.05576   0.05613   0.05674
     Eigenvalues ---    0.05767   0.05788   0.05796   0.05861   0.05944
     Eigenvalues ---    0.05975   0.06063   0.06110   0.06165   0.06220
     Eigenvalues ---    0.06310   0.06400   0.06448   0.06459   0.06529
     Eigenvalues ---    0.06609   0.06660   0.06723   0.06882   0.07013
     Eigenvalues ---    0.07098   0.07108   0.07133   0.07139   0.07160
     Eigenvalues ---    0.07169   0.07200   0.07209   0.07239   0.07295
     Eigenvalues ---    0.07326   0.07531   0.07547   0.07613   0.07661
     Eigenvalues ---    0.07726   0.07836   0.07990   0.08022   0.08078
     Eigenvalues ---    0.08196   0.08265   0.08336   0.08370   0.08576
     Eigenvalues ---    0.08650   0.08830   0.08918   0.09056   0.09096
     Eigenvalues ---    0.09106   0.09344   0.09380   0.09415   0.09423
     Eigenvalues ---    0.09447   0.09587   0.09604   0.09665   0.09690
     Eigenvalues ---    0.09830   0.09938   0.09963   0.10075   0.10209
     Eigenvalues ---    0.10312   0.10386   0.10785   0.10835   0.10999
     Eigenvalues ---    0.11035   0.11043   0.11210   0.11337   0.11343
     Eigenvalues ---    0.11575   0.11605   0.11632   0.11719   0.11951
     Eigenvalues ---    0.12097   0.12129   0.12193   0.12240   0.12302
     Eigenvalues ---    0.12490   0.12534   0.12562   0.12773   0.12835
     Eigenvalues ---    0.12966   0.13080   0.13097   0.13128   0.13270
     Eigenvalues ---    0.13630   0.13788   0.13949   0.14027   0.14104
     Eigenvalues ---    0.14259   0.14571   0.14601   0.14836   0.15316
     Eigenvalues ---    0.15421   0.15511   0.15759   0.15831   0.15884
     Eigenvalues ---    0.15928   0.15974   0.15984   0.15993   0.15994
     Eigenvalues ---    0.15995   0.15997   0.15997   0.15998   0.15998
     Eigenvalues ---    0.15999   0.15999   0.16000   0.16000   0.16000
     Eigenvalues ---    0.16000   0.16000   0.16000   0.16000   0.16000
     Eigenvalues ---    0.16000   0.16000   0.16000   0.16000   0.16000
     Eigenvalues ---    0.16000   0.16000   0.16000   0.16000   0.16000
     Eigenvalues ---    0.16000   0.16000   0.16000   0.16000   0.16000
     Eigenvalues ---    0.16000   0.16000   0.16000   0.16000   0.16000
     Eigenvalues ---    0.16000   0.16000   0.16000   0.16000   0.16028
     Eigenvalues ---    0.16357   0.16407   0.16501   0.16743   0.16951
     Eigenvalues ---    0.17118   0.17351   0.17631   0.17733   0.17892
     Eigenvalues ---    0.17931   0.17995   0.18187   0.18348   0.18609
     Eigenvalues ---    0.18750   0.18835   0.19047   0.19202   0.19369
     Eigenvalues ---    0.19759   0.19989   0.20343   0.20597   0.20695
     Eigenvalues ---    0.21324   0.21449   0.21505   0.21645   0.21818
     Eigenvalues ---    0.21925   0.21950   0.22000   0.22000   0.22001
     Eigenvalues ---    0.22092   0.22268   0.22319   0.22369   0.22637
     Eigenvalues ---    0.22733   0.22789   0.22883   0.23031   0.23212
     Eigenvalues ---    0.23353   0.23422   0.23459   0.23554   0.23601
     Eigenvalues ---    0.23609   0.23660   0.23737   0.23758   0.24403
     Eigenvalues ---    0.24424   0.24492   0.24634   0.24680   0.24742
     Eigenvalues ---    0.24772   0.24830   0.24887   0.24897   0.24942
     Eigenvalues ---    0.24950   0.24965   0.24969   0.24978   0.24980
     Eigenvalues ---    0.24988   0.24989   0.24993   0.24996   0.24998
     Eigenvalues ---    0.25000   0.26613   0.26770   0.26906   0.27346
     Eigenvalues ---    0.27520   0.28013   0.28164   0.28273   0.28330
     Eigenvalues ---    0.28467   0.28495   0.28663   0.28679   0.28714
     Eigenvalues ---    0.28855   0.28948   0.28991   0.29191   0.29272
     Eigenvalues ---    0.29497   0.30059   0.30495   0.30573   0.31522
     Eigenvalues ---    0.31791   0.32015   0.32092   0.32331   0.32573
     Eigenvalues ---    0.32596   0.32646   0.33053   0.33109   0.33213
     Eigenvalues ---    0.33455   0.33485   0.33718   0.33762   0.33765
     Eigenvalues ---    0.33777   0.33786   0.33805   0.33808   0.33809
     Eigenvalues ---    0.33845   0.33857   0.33893   0.33926   0.33927
     Eigenvalues ---    0.33934   0.33953   0.33962   0.34001   0.34012
     Eigenvalues ---    0.34017   0.34034   0.34037   0.34039   0.34044
     Eigenvalues ---    0.34057   0.34060   0.34061   0.34106   0.34122
     Eigenvalues ---    0.34137   0.34141   0.34153   0.34154   0.34155
     Eigenvalues ---    0.34178   0.34186   0.34200   0.34224   0.34226
     Eigenvalues ---    0.34226   0.34241   0.34247   0.34262   0.34288
     Eigenvalues ---    0.34289   0.34313   0.34316   0.34327   0.34329
     Eigenvalues ---    0.34334   0.34345   0.34373   0.34442   0.34443
     Eigenvalues ---    0.34449   0.34451   0.34464   0.34582   0.34712
     Eigenvalues ---    0.34825   0.35146   0.35189   0.35205   0.35250
     Eigenvalues ---    0.35268   0.35318   0.35319   0.35338   0.35454
     Eigenvalues ---    0.35454   0.35529   0.35576   0.35596   0.35613
     Eigenvalues ---    0.35656   0.35700   0.35720   0.35758   0.35888
     Eigenvalues ---    0.35921   0.35957   0.36115   0.36191   0.36309
     Eigenvalues ---    0.36369   0.36387   0.36668   0.37234   0.37578
     Eigenvalues ---    0.37654   0.37843   0.37887   0.38014   0.38477
     Eigenvalues ---    0.38597   0.38991   0.39385   0.39838   0.40485
     Eigenvalues ---    0.40956   0.41115   0.41448   0.41659   0.41796
     Eigenvalues ---    0.41853   0.41901   0.42138   0.42202   0.42351
     Eigenvalues ---    0.42478   0.42655   0.42816   0.42923   0.43113
     Eigenvalues ---    0.43407   0.43871   0.44135   0.44149   0.44321
     Eigenvalues ---    0.44425   0.44619   0.44872   0.44966   0.45030
     Eigenvalues ---    0.45168   0.45756   0.45928   0.46066   0.46208
     Eigenvalues ---    0.46282   0.46295   0.46377   0.46385   0.46617
     Eigenvalues ---    0.46729   0.46921   0.47156   0.47238   0.47468
     Eigenvalues ---    0.47802   0.47866   0.48095   0.48269   0.48409
     Eigenvalues ---    0.48552   0.48679   0.48738   0.48806   0.49001
     Eigenvalues ---    0.49269   0.49656   0.49707   0.49714   0.49990
     Eigenvalues ---    0.50167   0.50802   0.51539   0.52160   0.52267
     Eigenvalues ---    0.53307   0.53316   0.53398   0.53868   0.53986
     Eigenvalues ---    0.54202   0.54758   0.55945   0.56625   0.57284
     Eigenvalues ---    0.58089   0.59156   0.59384   0.62056   0.66440
     Eigenvalues ---    0.66781   0.69756   0.71473   0.71878   0.79599
     Eigenvalues ---    0.81715   0.97845   1.000371000.000001000.00000
     Eigenvalues --- 1000.000001000.000001000.000001000.000001000.00000
     Eigenvalues --- 1000.000001000.000001000.000001000.000001000.00000
     Eigenvalues --- 1000.000001000.000001000.000001000.000001000.00000
     Eigenvalues --- 1000.000001000.000001000.000001000.000001000.00000
     Eigenvalues --- 1000.000001000.000001000.000001000.000001000.00000
     Eigenvalues --- 1000.000001000.000001000.000001000.000001000.00000
     Eigenvalues --- 1000.000001000.000001000.000001000.000001000.00000
     Eigenvalues --- 1000.000001000.000001000.000001000.000001000.00000
     Eigenvalues --- 1000.000001000.000001000.000001000.000001000.00000
     Eigenvalues --- 1000.000001000.000001000.000001000.000001000.00000
     Eigenvalues --- 1000.000001000.000001000.000001000.000001000.00000
     Eigenvalues --- 1000.000001000.000001000.000001000.000001000.00000
     Eigenvalues --- 1000.000001000.000001000.000001000.000001000.00000
     Eigenvalues --- 1000.000001000.000001000.000001000.000001000.00000
     Eigenvalues --- 1000.000001000.000001000.000001000.000001000.00000
     Eigenvalues --- 1000.000001000.000001000.000001000.000001000.00000
     Eigenvalues --- 1000.000001000.000001000.000001000.000001000.00000
     Eigenvalues --- 1000.000001000.000001000.000001000.000001000.00000
     Eigenvalues --- 1000.000001000.000001000.000001000.000001000.00000
     Eigenvalues --- 1000.000001000.000001000.000001000.000001000.00000
     Eigenvalues --- 1000.000001000.000001000.000001000.000001000.00000
     Eigenvalues --- 1000.000001000.000001000.000001000.000001000.00000
     Eigenvalues --- 1000.000001000.000001000.000001000.000001000.00000
     Eigenvalues --- 1000.000001000.000001000.000001000.000001000.00000
     Eigenvalues --- 1000.000001000.000001000.000001000.000001000.00000
     Eigenvalues --- 1000.000001000.000001000.000001000.000001000.00000
     Eigenvalues --- 1000.000001000.000001000.000001000.000001000.00000
     Eigenvalues --- 1000.000001000.000001000.000001000.000001000.00000
     Eigenvalues --- 1000.000001000.000001000.000001000.000001000.00000
     Eigenvalues --- 1000.000001000.000001000.000001000.000001000.00000
     Eigenvalues --- 1000.000001000.000001000.000001000.000001000.00000
     Eigenvalues --- 1000.000001000.000001000.000001000.000001000.00000
     Eigenvalues --- 1000.000001000.000001000.000001000.000001000.00000
     Eigenvalues --- 1000.000001000.000001000.000001000.000001000.00000
     Eigenvalues --- 1000.000001000.000001000.000001000.000001000.00000
     Eigenvalues --- 1000.000001000.000001000.000001000.000001000.00000
     Eigenvalues --- 1000.000001000.000001000.000001000.000001000.00000
     Eigenvalues --- 1000.000001000.000001000.000001000.000001000.00000
     Eigenvalues --- 1000.000001000.000001000.000001000.000001000.00000
     Eigenvalues --- 1000.000001000.000001000.000001000.000001000.00000
     Eigenvalues --- 1000.000001000.000001000.000001000.000001000.00000
     Eigenvalues --- 1000.000001000.000001000.000001000.000001000.00000
     Eigenvalues --- 1000.000001000.000001000.000001000.000001000.00000
     Eigenvalues --- 1000.000001000.000001000.000001000.000001000.00000
     Eigenvalues --- 1000.000001000.000001000.000001000.000001000.00000
     Eigenvalues --- 1000.000001000.000001000.000001000.000001000.00000
     Eigenvalues --- 1000.000001000.000001000.000001000.000001000.00000
     Eigenvalues --- 1000.000001000.000001000.000001000.000001000.00000
     Eigenvalues --- 1000.000001000.000001000.000001000.000001000.00000
     Eigenvalues --- 1000.000001000.000001000.000001000.000001000.00000
     Eigenvalues --- 1000.000001000.000001000.000001000.000001000.00000
     Eigenvalues --- 1000.000001000.000001000.000001000.000001000.00000
     Eigenvalues --- 1000.000001000.000001000.000001000.000001000.00000
     Eigenvalues --- 1000.000001000.000001000.000001000.000001000.00000
     Eigenvalues --- 1000.000001000.000001000.000001000.000001000.00000
     Eigenvalues --- 1000.000001000.000001000.000001000.000001000.00000
     Eigenvalues --- 1000.000001000.000001000.000001000.000001000.00000
     Eigenvalues --- 1000.000001000.000001000.000001000.000001000.00000
     Eigenvalues --- 1000.000001000.000001000.000001000.000001000.00000
     Eigenvalues --- 1000.000001000.000001000.000001000.000001000.00000
     Eigenvalues --- 1000.000001000.000001000.000001000.000001000.00000
     Eigenvalues --- 1000.000001000.000001000.000001000.000001000.00000
     Eigenvalues --- 1000.000001000.000001000.000001000.000001000.00000
     Eigenvalues --- 1000.000001000.000001000.000001000.000001000.00000
     Eigenvalues --- 1000.000001000.000001000.000001000.000001000.00000
     Eigenvalues --- 1000.000001000.000001000.000001000.000001000.00000
     Eigenvalues --- 1000.000001000.000001000.000001000.000001000.00000
     Eigenvalues --- 1000.000001000.000001000.000001000.000001000.00000
     Eigenvalues --- 1000.000001000.000001000.000001000.000001000.00000
     Eigenvalues --- 1000.000001000.000001000.000001000.000001000.00000
     Eigenvalues --- 1000.000001000.000001000.000001000.000001000.00000
     Eigenvalues --- 1000.000001000.000001000.000001000.000001000.00000
     Eigenvalues --- 1000.000001000.000001000.000001000.000001000.00000
     Eigenvalues --- 1000.000001000.000001000.000001000.000001000.00000
     Eigenvalues --- 1000.000001000.000001000.000001000.000001000.00000
     Eigenvalues --- 1000.000001000.000001000.000001000.000001000.00000
     Eigenvalues --- 1000.000001000.000001000.000001000.000001000.00000
     Eigenvalues --- 1000.000001000.000001000.000001000.000001000.00000
     Eigenvalues --- 1000.000001000.000001000.000001000.000001000.00000
     Eigenvalues --- 1000.000001000.000001000.000001000.000001000.00000
     Eigenvalues --- 1000.000001000.000001000.000001000.000001000.00000
     Eigenvalues --- 1000.000001000.000001000.000001000.000001000.00000
     Eigenvalues --- 1000.000001000.000001000.000001000.000001000.00000
     Eigenvalues --- 1000.000001000.000001000.000001000.000001000.00000
     Eigenvalues --- 1000.000001000.000001000.000001000.000001000.00000
     Eigenvalues --- 1000.000001000.000001000.000001000.000001000.00000
     Eigenvalues --- 1000.000001000.000001000.000001000.000001000.00000
     Eigenvalues --- 1000.000001000.000001000.000001000.000001000.00000
     Eigenvalues --- 1000.000001000.000001000.000001000.000001000.00000
     Eigenvalues --- 1000.000001000.000001000.000001000.000001000.00000
     Eigenvalues --- 1000.000001000.000001000.000001000.000001000.00000
     Eigenvalues --- 1000.000001000.000001000.000001000.000001000.00000
     Eigenvalues --- 1000.000001000.000001000.000001000.000001000.00000
     Eigenvalues --- 1000.000001000.000001000.000001000.000001000.00000
     Eigenvalues --- 1000.000001000.000001000.000001000.000001000.00000
     Eigenvalues --- 1000.000001000.000001000.000001000.000001000.00000
     Eigenvalues --- 1000.000001000.000001000.000001000.000001000.00000
     Eigenvalues --- 1000.000001000.000001000.000001000.000001000.00000
     Eigenvalues --- 1000.000001000.000001000.000001000.000001000.00000
     Eigenvalues --- 1000.000001000.000001000.000001000.000001000.00000
     Eigenvalues --- 1000.000001000.000001000.000001000.000001000.00000
     Eigenvalues --- 1000.000001000.000001000.000001000.000001000.00000
     Eigenvalues --- 1000.000001000.000001000.000001000.000001000.00000
     Eigenvalues --- 1000.000001000.000001000.000001000.000001000.00000
     Eigenvalues --- 1000.000001000.000001000.000001000.000001000.00000
     Eigenvalues --- 1000.000001000.000001000.000001000.000001000.00000
     Eigenvalues --- 1000.000001000.000001000.000001000.000001000.00000
     Eigenvalues --- 1000.000001000.000001000.000001000.000001000.00000
     Eigenvalues --- 1000.000001000.000001000.000001000.000001000.00000
     Eigenvalues --- 1000.000001000.000001000.000001000.000001000.00000
     Eigenvalues --- 1000.000001000.000001000.000001000.000001000.00000
     Eigenvalues --- 1000.000001000.000001000.000001000.000001000.00000
     Eigenvalues --- 1000.000001000.000001000.000001000.000001000.00000
     Eigenvalues --- 1000.000001000.000001000.000001000.000001000.00000
     Eigenvalues --- 1000.000001000.000001000.000001000.000001000.00000
     Eigenvalues --- 1000.000001000.000001000.000001000.000001000.00000
     Eigenvalues --- 1000.000001000.000001000.000001000.000001000.00000
     Eigenvalues --- 1000.000001000.000001000.000001000.000001000.00000
     Eigenvalues --- 1000.000001000.000001000.000001000.000001000.00000
     Eigenvalues --- 1000.000001000.000001000.000001000.000001000.00000
     Eigenvalues --- 1000.000001000.000001000.000001000.000001000.00000
     Eigenvalues --- 1000.000001000.000001000.000001000.000001000.00000
     Eigenvalues --- 1000.000001000.000001000.000001000.000001000.00000
     Eigenvalues --- 1000.000001000.000001000.000001000.000001000.00000
     Eigenvalues --- 1000.000001000.000001000.000001000.000001000.00000
     Eigenvalues --- 1000.000001000.000001000.000001000.000001000.00000
     Eigenvalues --- 1000.000001000.000001000.000001000.000001000.00000
     Eigenvalues --- 1000.000001000.000001000.000001000.000001000.00000
     Eigenvalues --- 1000.000001000.000001000.000001000.000001000.00000
     Eigenvalues --- 1000.000001000.000001000.000001000.000001000.00000
     Eigenvalues --- 1000.000001000.000001000.000001000.000001000.00000
     Eigenvalues --- 1000.000001000.000001000.000001000.000001000.00000
     Eigenvalues --- 1000.000001000.000001000.000001000.000001000.00000
     Eigenvalues --- 1000.000001000.000001000.000001000.000001000.00000
     Eigenvalues --- 1000.000001000.000001000.000001000.000001000.00000
     Eigenvalues --- 1000.000001000.000001000.000001000.000001000.00000
     Eigenvalues --- 1000.000001000.000001000.000001000.000001000.00000
     Eigenvalues --- 1000.000001000.000001000.000001000.000001000.00000
     Eigenvalues --- 1000.000001000.000001000.000001000.000001000.00000
     Eigenvalues --- 1000.000001000.000001000.000001000.000001000.00000
     Eigenvalues --- 1000.000001000.000001000.000001000.000001000.00000
     Eigenvalues --- 1000.000001000.000001000.000001000.000001000.00000
     Eigenvalues --- 1000.000001000.000001000.000001000.000001000.00000
     Eigenvalues --- 1000.000001000.000001000.000001000.000001000.00000
     Eigenvalues --- 1000.000001000.000001000.000001000.000001000.00000
     Eigenvalues --- 1000.000001000.000001000.000001000.000001000.00000
     Eigenvalues --- 1000.000001000.000001000.000001000.000001000.00000
     Eigenvalues --- 1000.000001000.000001000.000001000.000001000.00000
     Eigenvalues --- 1000.000001000.000001000.000001000.000001000.00000
     Eigenvalues --- 1000.000001000.000001000.000001000.000001000.00000
     Eigenvalues --- 1000.000001000.000001000.000001000.000001000.00000
     Eigenvalues --- 1000.000001000.000001000.000001000.000001000.00000
     Eigenvalues --- 1000.000001000.000001000.000001000.000001000.00000
     Eigenvalues --- 1000.000001000.000001000.000001000.000001000.00000
     Eigenvalues --- 1000.000001000.000001000.000001000.000001000.00000
     Eigenvalues --- 1000.000001000.000001000.000001000.000001000.00000
     Eigenvalues --- 1000.000001000.000001000.000001000.000001000.00000
     Eigenvalues --- 1000.000001000.000001000.000001000.000001000.00000
     Eigenvalues --- 1000.000001000.000001000.000001000.000001000.00000
     Eigenvalues --- 1000.000001000.000001000.000001000.000001000.00000
     Eigenvalues --- 1000.000001000.000001000.000001000.000001000.00000
     Eigenvalues --- 1000.000001000.000001000.000001000.000001000.00000
     Eigenvalues --- 1000.000001000.000001000.000001000.000001000.00000
     Eigenvalues --- 1000.000001000.000001000.000001000.000001000.00000
     Eigenvalues --- 1000.000001000.000001000.000001000.000001000.00000
     Eigenvalues --- 1000.000001000.000001000.000001000.000001000.00000
     Eigenvalues --- 1000.000001000.000001000.000001000.000001000.00000
     Eigenvalues --- 1000.000001000.000001000.000001000.000001000.00000
     Eigenvalues --- 1000.00000
 RFO step:  Lambda=-9.34148651D-02 EMin= 2.60636964D-03
 Linear search not attempted -- first point.
 Maximum step size (   0.300) exceeded in Quadratic search.
    -- Step size scaled by   0.736
 Iteration  1 RMS(Cart)=  0.02298698 RMS(Int)=  0.00037815
 Iteration  2 RMS(Cart)=  0.00083311 RMS(Int)=  0.00009595
 Iteration  3 RMS(Cart)=  0.00000100 RMS(Int)=  0.00009595
 Variable       Old X    -DE/DX   Delta X   Delta X   Delta X     New X
                                 (Linear)    (Quad)   (Total)
    X1        1.41306  -0.00471   0.00000   0.00000   0.00000   1.41306
    Y1       -9.46926  -0.01060   0.00000   0.00000  -0.00000  -9.46926
    Z1        0.67842  -0.02699   0.00000   0.00000   0.00000   0.67842
    X2        1.91360  -0.00424   0.00000   0.00000   0.00000   1.91360
    Y2       -8.13135   0.02338   0.00000   0.00000  -0.00000  -8.13135
    Z2        1.94457   0.00076   0.00000   0.00000   0.00000   1.94457
    X3        1.99230   0.00723   0.00000   0.00000   0.00000   1.99230
    Y3       -8.82069  -0.01050   0.00000   0.00000  -0.00000  -8.82069
    Z3        3.72292   0.02886   0.00000   0.00000   0.00000   3.72292
   X22        8.86456  -0.01879   0.00000   0.00000   0.00000   8.86456
   Y22      -12.78571  -0.02503   0.00000   0.00000  -0.00000 -12.78571
   Z22        5.04329  -0.00309   0.00000   0.00000   0.00000   5.04329
   X23       10.37976   0.01149   0.00000   0.00000   0.00000  10.37976
   Y23      -11.62720  -0.00161   0.00000   0.00000  -0.00000 -11.62720
   Z23        4.96021  -0.02049   0.00000   0.00000   0.00000   4.96021
   X24       10.57974   0.01328   0.00000   0.00000   0.00000  10.57974
   Y24      -10.62119   0.01612   0.00000   0.00000  -0.00000 -10.62119
   Z24        6.56963   0.00810   0.00000   0.00000   0.00000   6.56963
   X44        8.66044  -0.00368   0.00000   0.00000   0.00000   8.66044
   Y44       -8.56802   0.00222   0.00000   0.00000  -0.00000  -8.56802
   Z44        9.13552  -0.02094   0.00000   0.00000   0.00000   9.13552
   X45        8.77304  -0.00595   0.00000   0.00000   0.00000   8.77304
   Y45       -7.57115   0.02150   0.00000   0.00000  -0.00000  -7.57115
   Z45       10.75878   0.00602   0.00000   0.00000   0.00000  10.75878
   X46        9.11844   0.00179   0.00000   0.00000   0.00000   9.11844
   Y46       -8.71382  -0.01216   0.00000   0.00000  -0.00000  -8.71382
   Z46       12.24807   0.02845   0.00000   0.00000   0.00000  12.24807
   X59        7.16877   0.02127   0.00000   0.00000   0.00000   7.16877
   Y59       -2.00679  -0.01605   0.00000   0.00000  -0.00000  -2.00679
   Z59      -13.05978   0.01159   0.00000   0.00000  -0.00000 -13.05978
   X60        5.86222  -0.00493   0.00000   0.00000   0.00000   5.86222
   Y60       -0.65309   0.01548   0.00000   0.00000  -0.00000  -0.65309
   Z60      -13.38448   0.01167   0.00000   0.00000  -0.00000 -13.38448
   X61        5.01281  -0.01722   0.00000   0.00000   0.00000   5.01281
   Y61       -0.81036   0.00084   0.00000   0.00000  -0.00000  -0.81036
   Z61      -15.08617  -0.02459   0.00000   0.00000   0.00000 -15.08617
   X74      -10.98123  -0.02627   0.00000   0.00000   0.00000 -10.98123
   Y74       12.46541   0.01184   0.00000   0.00000   0.00000  12.46541
   Z74        7.69212  -0.01088   0.00000   0.00000   0.00000   7.69212
   X75       -9.60260  -0.00396   0.00000   0.00000   0.00000  -9.60260
   Y75       11.39960  -0.01948   0.00000   0.00000   0.00000  11.39960
   Z75        8.47054   0.00649   0.00000   0.00000   0.00000   8.47054
   X76       -7.95502   0.02893   0.00000   0.00000  -0.00000  -7.95502
   Y76       12.36368   0.00570   0.00000   0.00000   0.00000  12.36368
   Z76        8.50771   0.00441   0.00000   0.00000   0.00000   8.50771
   X203      -7.21786  -0.00396   0.00000   0.00000  -0.00000  -7.21786
   Y203      -8.98203   0.00663   0.00000   0.00000  -0.00000  -8.98203
   Z203      -2.09446  -0.03446   0.00000   0.00000  -0.00000  -2.09446
   X204      -7.24286  -0.00984   0.00000   0.00000  -0.00000  -7.24286
   Y204      -8.82929   0.01378   0.00000   0.00000  -0.00000  -8.82929
   Z204      -0.21108   0.01156   0.00000   0.00000  -0.00000  -0.21108
   X205      -6.31244   0.01543   0.00000   0.00000  -0.00000  -6.31244
   Y205     -10.26745  -0.02358   0.00000   0.00000  -0.00000 -10.26745
   Z205       0.58711   0.02381   0.00000   0.00000   0.00000   0.58711
   X220     -10.04135   0.02632   0.00000   0.00000   0.00000 -10.04135
   Y220      11.24533  -0.01663   0.00000   0.00000   0.00000  11.24533
   Z220      -1.69655  -0.01741   0.00000   0.00000  -0.00000  -1.69655
   X221     -11.71963  -0.01787   0.00000   0.00000  -0.00000 -11.71963
   Y221      11.84247  -0.01238   0.00000   0.00000   0.00000  11.84247
   Z221      -1.06578  -0.00061   0.00000   0.00000  -0.00000  -1.06578
   X222     -11.46604  -0.00432   0.00000   0.00000  -0.00000 -11.46604
   Y222      13.32196   0.03054   0.00000   0.00000   0.00000  13.32196
   Z222       0.08223   0.01776   0.00000   0.00000   0.00000   0.08223
    R1        1.90884   0.04234   0.00000   0.00000   0.00000   1.90884
    R2        1.90891   0.03889   0.00000  -0.00000  -0.00000   1.90891
    R3        2.91700   0.00278   0.00000  -0.00112  -0.00153   2.91547
    R4        2.07151   0.00024   0.00000   0.00040   0.00053   2.07204
    R5        2.89710   0.00282   0.00000   0.00150   0.00138   2.89848
    R6        2.06950   0.00032   0.00000   0.00054   0.00054   2.07004
    R7        2.07585  -0.00001   0.00000   0.00121   0.00130   2.07715
    R8        2.89314   0.00321   0.00000   0.00122   0.00105   2.89419
    R9        2.07661  -0.00058   0.00000  -0.00098  -0.00098   2.07563
   R10        2.06925  -0.00108   0.00000  -0.00183  -0.00183   2.06743
   R11        2.77891  -0.00131   0.00000  -0.00462  -0.00472   2.77419
   R12        2.07329   0.00231   0.00000   0.00392   0.00393   2.07722
   R13        2.06847   0.00591   0.00000   0.00996   0.00997   2.07844
   R14        2.60560  -0.04720   0.00000  -0.06233  -0.06246   2.54314
   R15        2.57644   0.00243   0.00000   0.00290   0.00290   2.57935
   R16        2.48475   0.05439   0.00000   0.05480   0.05478   2.53953
   R17        1.93310   0.00129   0.00000   0.00178   0.00179   1.93489
   R18        1.92124  -0.00121   0.00000  -0.00164  -0.00163   1.91961
   R19        1.92421  -0.00129   0.00000  -0.00176  -0.00175   1.92246
   R20        1.70075   0.15360   0.00000   0.14329   0.14336   1.84411
   R21        4.63333   0.00076   0.00000   0.00723   0.00729   4.64063
   R22        1.70075   0.08848   0.00000   0.08625   0.08622   1.78697
   R23        3.44063   0.01801   0.00000   0.05924   0.05975   3.50038
   R24        1.90916   0.03900   0.00000  -0.00000  -0.00000   1.90916
   R25        1.90848   0.03364   0.00000  -0.00000   0.00000   1.90848
   R26        2.93676  -0.00068   0.00000  -0.00165  -0.00151   2.93526
   R27        2.07031   0.00006   0.00000   0.00010   0.00002   2.07033
   R28        3.80566  -0.01853   0.00000  -0.00000  -0.00000   3.80566
   R29        2.82881   0.00030   0.00000  -0.00092  -0.00082   2.82799
   R30        2.07453   0.00001   0.00000   0.00002   0.00002   2.07455
   R31        2.07268  -0.00000   0.00000  -0.00001  -0.00001   2.07268
   R32        2.60104   0.00009   0.00000  -0.00035  -0.00026   2.60078
   R33        2.72369  -0.00020   0.00000  -0.00047  -0.00047   2.72322
   R34        2.59997  -0.00080   0.00000  -0.00145  -0.00138   2.59858
   R35        2.04149   0.00001   0.00000   0.00002   0.00002   2.04150
   R36        2.70428   0.00069   0.00000   0.00046   0.00048   2.70477
   R37        2.65599   0.00001   0.00000   0.00003   0.00003   2.65602
   R38        2.59673  -0.00045   0.00000  -0.00072  -0.00071   2.59602
   R39        2.64146   0.00015   0.00000   0.00021   0.00021   2.64167
   R40        2.62931   0.00015   0.00000   0.00018   0.00018   2.62949
   R41        2.05368   0.00003   0.00000   0.00005   0.00005   2.05374
   R42        1.92565   0.00195   0.00000   0.00172   0.00184   1.92748
   R43        2.63004   0.00016   0.00000   0.00019   0.00019   2.63023
   R44        2.05129   0.00004   0.00000   0.00006   0.00006   2.05135
   R45        2.66748  -0.00001   0.00000  -0.00004  -0.00004   2.66743
   R46        2.05344   0.00001   0.00000   0.00001   0.00001   2.05345
   R47        2.05272   0.00008   0.00000   0.00013   0.00013   2.05284
   R48        3.51769  -0.00184   0.00000  -0.01155  -0.01145   3.50624
   R49        1.90824   0.03287   0.00000   0.00000  -0.00000   1.90824
   R50        1.90866   0.03905   0.00000   0.00000   0.00000   1.90866
   R51        2.91111  -0.00040   0.00000   0.00033   0.00032   2.91144
   R52        2.07100   0.00005   0.00000   0.00009   0.00001   2.07100
   R53        2.83627  -0.00072   0.00000   0.00018   0.00012   2.83639
   R54        2.07708  -0.00008   0.00000  -0.00014  -0.00014   2.07695
   R55        2.07729   0.00010   0.00000   0.00017   0.00018   2.07746
   R56        2.60226  -0.00057   0.00000  -0.00005  -0.00009   2.60217
   R57        2.62280  -0.00087   0.00000  -0.00109  -0.00108   2.62172
   R58        2.61409  -0.00007   0.00000   0.00111   0.00105   2.61513
   R59        2.03902  -0.00000   0.00000  -0.00000   0.00001   2.03903
   R60        2.57811  -0.00505   0.00000  -0.00620  -0.00620   2.57191
   R61        1.90757  -0.00045   0.00000  -0.00059  -0.00058   1.90699
   R62        2.49238   0.00031   0.00000   0.00021   0.00023   2.49261
   R63        2.04522  -0.00316   0.00000  -0.00515  -0.00515   2.04008
   R64        3.48006  -0.00145   0.00000  -0.00363  -0.00369   3.47637
   R65        1.90920   0.04027   0.00000  -0.00000   0.00000   1.90920
   R66        1.90840   0.03901   0.00000  -0.00000  -0.00000   1.90840
   R67        2.90771  -0.00037   0.00000  -0.00002   0.00002   2.90773
   R68        2.07310   0.00003   0.00000   0.00005   0.00009   2.07319
   R69        2.82669  -0.00113   0.00000   0.00141   0.00148   2.82816
   R70        2.07734   0.00027   0.00000   0.00046   0.00046   2.07780
   R71        2.07654   0.00022   0.00000   0.00038   0.00038   2.07692
   R72        2.58827   0.00231   0.00000   0.00428   0.00431   2.59258
   R73        2.63293  -0.00444   0.00000  -0.00555  -0.00554   2.62739
   R74        2.61032  -0.00078   0.00000   0.00054   0.00060   2.61092
   R75        2.03480  -0.00026   0.00000  -0.00042  -0.00042   2.03439
   R76        2.56141   0.00697   0.00000   0.00870   0.00871   2.57012
   R77        1.90500  -0.00030   0.00000  -0.00040  -0.00040   1.90460
   R78        2.49494  -0.00096   0.00000  -0.00086  -0.00087   2.49408
   R79        2.03784  -0.00062   0.00000  -0.00100  -0.00100   2.03683
   R80        3.69880   0.00724   0.00000   0.02678   0.02684   3.72564
   R81        1.90854   0.04069   0.00000   0.00000   0.00000   1.90854
   R82        1.90928   0.04106   0.00000   0.00000  -0.00000   1.90928
   R83        2.90615  -0.00076   0.00000   0.00079   0.00077   2.90692
   R84        2.07692  -0.00005   0.00000  -0.00008  -0.00009   2.07683
   R85        2.90272  -0.00070   0.00000   0.00060   0.00059   2.90331
   R86        2.06915   0.00010   0.00000   0.00017   0.00017   2.06932
   R87        2.07234   0.00007   0.00000   0.00013   0.00013   2.07247
   R88        2.89091  -0.00096   0.00000   0.00038   0.00036   2.89127
   R89        2.07512  -0.00002   0.00000  -0.00004  -0.00004   2.07508
   R90        2.07809  -0.00004   0.00000  -0.00007  -0.00007   2.07802
   R91        2.77311  -0.00052   0.00000   0.00060   0.00059   2.77370
   R92        2.06575  -0.00001   0.00000  -0.00001  -0.00001   2.06575
   R93        2.06953  -0.00006   0.00000  -0.00010  -0.00010   2.06943
   R94        2.54786  -0.00088   0.00000   0.00044   0.00042   2.54828
   R95        1.90597  -0.00005   0.00000  -0.00007  -0.00007   1.90591
   R96        2.50513  -0.00101   0.00000  -0.00055  -0.00055   2.50458
   R97        2.55169   0.00010   0.00000   0.00009   0.00008   2.55177
   R98        1.94809  -0.00079   0.00000   0.00015   0.00015   1.94824
   R99        1.94191   0.00037   0.00000  -0.00031  -0.00030   1.94161
   R100       1.90912   0.00000   0.00000   0.00000   0.00000   1.90912
   R101       1.94861   0.00001   0.00000   0.00015   0.00015   1.94876
   R102       3.30550  -0.00059   0.00000   0.00072   0.00071   3.30621
   R103       3.40231  -0.00003   0.00000  -0.00326  -0.00325   3.39907
   R104       3.39585   0.00001   0.00000   0.00049   0.00049   3.39634
   R105       2.91167  -0.00059   0.00000  -0.00078  -0.00076   2.91091
   R106       2.83921   0.00129   0.00000   0.00113   0.00113   2.84034
   R107       2.06779   0.00001   0.00000   0.00002   0.00002   2.06781
   R108       2.06890  -0.00000   0.00000  -0.00000  -0.00000   2.06890
   R109       2.54302  -0.00262   0.00000  -0.00295  -0.00295   2.54007
   R110       2.74345   0.00175   0.00000   0.00271   0.00271   2.74617
   R111       2.06145  -0.00028   0.00000  -0.00047  -0.00047   2.06098
   R112       2.53716   0.00005   0.00000   0.00005   0.00005   2.53721
   R113       2.74872   0.00029   0.00000   0.00046   0.00046   2.74917
   R114       2.05960   0.00010   0.00000   0.00017   0.00017   2.05977
   R115       2.90188   0.00048   0.00000  -0.00130  -0.00133   2.90054
   R116       2.83830   0.00061   0.00000  -0.00093  -0.00097   2.83733
   R117       2.06950  -0.00016   0.00000  -0.00028  -0.00028   2.06922
   R118       2.06782   0.00000   0.00000   0.00001   0.00001   2.06783
   R119       2.61527  -0.00971   0.00000  -0.01296  -0.01294   2.60234
   R120       2.61565  -0.00785   0.00000  -0.01077  -0.01078   2.60487
   R121       3.80556   0.00204   0.00000   0.00307   0.00306   3.80862
   R122       2.90817   0.00093   0.00000   0.00067   0.00067   2.90884
   R123       2.07071   0.00027   0.00000   0.00046   0.00046   2.07117
   R124       2.07302   0.00045   0.00000   0.00076   0.00076   2.07378
   R125       2.05161  -0.00017   0.00000  -0.00028  -0.00028   2.05133
   R126       2.04944  -0.00003   0.00000  -0.00004  -0.00004   2.04940
   R127       2.05241  -0.00002   0.00000  -0.00003  -0.00003   2.05239
   R128       2.04824  -0.00001   0.00000  -0.00002  -0.00002   2.04822
   R129       2.86433   0.00043   0.00000  -0.00134  -0.00138   2.86295
   R130       2.07593  -0.00023   0.00000  -0.00039  -0.00039   2.07554
   R131       2.06360  -0.00023   0.00000  -0.00038  -0.00038   2.06322
   R132       2.61268  -0.00709   0.00000  -0.00922  -0.00923   2.60345
   R133       2.59816  -0.00555   0.00000  -0.00766  -0.00769   2.59047
   R134       3.80503  -0.00068   0.00000  -0.00385  -0.00387   3.80115
   R135       2.41411  -0.00248   0.00000  -0.00202  -0.00200   2.41211
   R136       2.36994   0.00020   0.00000  -0.00029  -0.00031   2.36963
   R137       2.54084  -0.00144   0.00000  -0.00247  -0.00249   2.53836
   R138       2.29514   0.00040   0.00000   0.00028   0.00028   2.29542
   R139       2.60946  -0.00715   0.00000  -0.00902  -0.00902   2.60043
   R140       2.61764  -0.00552   0.00000  -0.00855  -0.00860   2.60904
   R141       3.83338   0.00085   0.00000  -0.00039  -0.00040   3.83297
   R142       2.59832   0.01217   0.00000   0.01646   0.01649   2.61481
   R143       2.65377  -0.00822   0.00000  -0.01055  -0.01056   2.64321
   R144       2.04691   0.00040   0.00000   0.00065   0.00065   2.04757
   R145       2.66291  -0.00934   0.00000  -0.01227  -0.01225   2.65066
   R146       2.59359   0.01184   0.00000   0.01506   0.01508   2.60867
   R147       2.04719   0.00054   0.00000   0.00088   0.00088   2.04807
   R148       2.59737   0.01101   0.00000   0.01376   0.01376   2.61113
   R149       2.65510  -0.00681   0.00000  -0.00944  -0.00945   2.64565
   R150       2.04205   0.00032   0.00000   0.00051   0.00051   2.04257
   R151       2.65396  -0.00761   0.00000  -0.01072  -0.01074   2.64321
   R152       2.60023   0.01198   0.00000   0.01426   0.01423   2.61446
   R153       2.04623   0.00042   0.00000   0.00068   0.00068   2.04691
   R154       2.82977   0.00115   0.00000   0.00201   0.00201   2.83179
   R155       2.07255  -0.00006   0.00000  -0.00010  -0.00010   2.07246
   R156       2.07273   0.00015   0.00000   0.00026   0.00026   2.07298
   R157       2.06553  -0.00001   0.00000  -0.00002  -0.00002   2.06552
   R158       2.83067  -0.00061   0.00000  -0.00107  -0.00107   2.82960
   R159       2.07409  -0.00059   0.00000  -0.00100  -0.00100   2.07309
   R160       2.06579  -0.00023   0.00000  -0.00039  -0.00039   2.06541
   R161       2.07441  -0.00029   0.00000  -0.00049  -0.00049   2.07392
   R162       2.82160   0.00065   0.00000   0.00112   0.00112   2.82273
   R163       2.07018   0.00006   0.00000   0.00010   0.00010   2.07028
   R164       2.06801   0.00023   0.00000   0.00039   0.00039   2.06840
   R165       2.06771   0.00005   0.00000   0.00009   0.00009   2.06779
   R166       2.83108  -0.00082   0.00000  -0.00144  -0.00144   2.82964
   R167       2.06589  -0.00019   0.00000  -0.00032  -0.00032   2.06557
   R168       2.07394  -0.00045   0.00000  -0.00077  -0.00077   2.07317
   R169       2.07229  -0.00038   0.00000  -0.00064  -0.00064   2.07165
   R170       2.75572   0.00302   0.00000   0.00436   0.00433   2.76005
   R171       2.68094   0.01582   0.00000   0.02267   0.02267   2.70361
   R172       2.74746   0.00325   0.00000   0.00527   0.00527   2.75273
   R173       2.61254  -0.00829   0.00000  -0.01057  -0.01055   2.60199
   R174       2.70343   0.01579   0.00000   0.02185   0.02181   2.72524
   R175       3.26606   0.00021   0.00000   0.00430   0.00431   3.27037
   R176       1.92260   0.00019   0.00000  -0.00033  -0.00034   1.92226
   R177       3.49137   0.00070   0.00000   0.00234   0.00234   3.49371
   R178       2.59230  -0.00060   0.00000   0.00025   0.00027   2.59257
   R179       2.64935  -0.01565   0.00000  -0.02060  -0.02058   2.62877
   R180       2.59651  -0.00189   0.00000  -0.00186  -0.00186   2.59464
   R181       2.62966  -0.01386   0.00000  -0.01857  -0.01859   2.61107
   R182       3.20730   0.00065   0.00000  -0.00022  -0.00024   3.20706
   R183       2.75789   0.00261   0.00000   0.00451   0.00453   2.76242
   R184       2.72051   0.01316   0.00000   0.01977   0.01978   2.74029
   R185       2.76202   0.00313   0.00000   0.00515   0.00515   2.76718
   R186       2.70313   0.01323   0.00000   0.02040   0.02044   2.72357
   R187       2.60142  -0.00754   0.00000  -0.01015  -0.01016   2.59125
   R188       3.78193  -0.00061   0.00000  -0.00079  -0.00076   3.78117
   R189       3.70461   0.01137   0.00000   0.03872   0.03877   3.74338
   R190       2.28624   0.00007   0.00000   0.00004   0.00004   2.28628
   R191       2.79671   0.00017   0.00000   0.00011   0.00011   2.79682
   R192       2.60606   0.00026   0.00000   0.00019   0.00020   2.60625
   R193       2.41403   0.00029   0.00000  -0.00004  -0.00005   2.41399
   R194       2.70422  -0.00000   0.00000   0.00001   0.00000   2.70422
   R195       2.95450   0.00028   0.00000  -0.00115  -0.00116   2.95333
   R196       4.78492  -0.00051   0.00000   0.00426   0.00425   4.78917
   R197       2.35667  -0.00005   0.00000   0.00002   0.00002   2.35669
   R198       2.86415   0.00014   0.00000  -0.00011  -0.00012   2.86403
   R199       2.74282  -0.00011   0.00000  -0.00011  -0.00011   2.74271
   R200       2.90751  -0.00039   0.00000  -0.00010  -0.00010   2.90741
   R201       2.06846  -0.00001   0.00000  -0.00002  -0.00002   2.06844
   R202       2.65667  -0.00050   0.00000   0.00010   0.00011   2.65678
   R203       2.90678   0.00008   0.00000   0.00015   0.00015   2.90693
   R204       2.08260   0.00002   0.00000   0.00004   0.00004   2.08264
   R205       1.85921  -0.00038   0.00000  -0.00001  -0.00001   1.85920
   R206       2.68666  -0.00005   0.00000  -0.00007  -0.00007   2.68659
   R207       2.06751   0.00002   0.00000   0.00003   0.00003   2.06754
   R208       2.07264   0.00001   0.00000   0.00001   0.00001   2.07266
   R209       1.82852  -0.00003   0.00000  -0.00003  -0.00003   1.82848
   R210       4.72163  -0.00191   0.00000  -0.00167  -0.00162   4.72001
   R211       3.36508  -0.00047   0.00000   0.00008   0.00008   3.36516
   R212       1.89509  -0.01056   0.00000  -0.01150  -0.01142   1.88367
   R213       1.92817  -0.00074   0.00000  -0.00750  -0.00737   1.92081
   R214       3.03841   0.00438   0.00000   0.02990   0.03004   3.06846
   R215       2.96476   0.00710   0.00000   0.00994   0.01008   2.97483
   R216       1.87008  -0.00068   0.00000   0.00001   0.00002   1.87010
   R217       1.84349  -0.00008   0.00000   0.00043   0.00043   1.84392
   R218       4.51146  -0.00012   0.00000   0.00143   0.00141   4.51287
   R219       3.31470  -0.01520   0.00000  -0.01871  -0.01906   3.29564
   R220       1.83284  -0.00544   0.00000  -0.00638  -0.00638   1.82646
   R221       1.70075   0.09368   0.00000   0.09162   0.09175   1.79251
   R222       1.86930  -0.00011   0.00000   0.00074   0.00069   1.86998
   R223       1.84974  -0.00054   0.00000  -0.00210  -0.00218   1.84756
   R224       3.49690   0.00028   0.00000   0.00274   0.00265   3.49955
   R225       3.27000   0.00809   0.00000   0.04677   0.04686   3.31686
   R226       1.83368   0.00240   0.00000   0.00282   0.00282   1.83651
   R227       1.88973   0.04653   0.00000  -0.00000   0.00000   1.88973
   R228       1.88974   0.04605   0.00000  -0.00000  -0.00000   1.88974
   R229       2.89486  -0.00040   0.00000   0.00183   0.00176   2.89662
   R230       2.07089  -0.00047   0.00000   0.00127   0.00147   2.07236
   R231       2.90656  -0.00017   0.00000   0.00062   0.00063   2.90719
   R232       2.06241  -0.00187   0.00000   0.00081   0.00084   2.06324
   R233       2.07655   0.00007   0.00000   0.00013   0.00013   2.07668
   R234       2.90021  -0.00024   0.00000   0.00074   0.00074   2.90095
   R235       2.90112   0.00010   0.00000   0.00019   0.00019   2.90132
   R236       2.08209  -0.00001   0.00000  -0.00002  -0.00002   2.08206
   R237       2.07072  -0.00008   0.00000  -0.00014  -0.00014   2.07059
   R238       2.06805  -0.00033   0.00000  -0.00055  -0.00055   2.06750
   R239       2.06580  -0.00019   0.00000   0.00042   0.00042   2.06621
   R240       2.07124   0.00008   0.00000   0.00014   0.00014   2.07138
   R241       2.07093   0.00001   0.00000   0.00002   0.00002   2.07095
   R242       2.07070   0.00001   0.00000   0.00002   0.00002   2.07072
   R243       1.88973   0.04619   0.00000   0.00000   0.00000   1.88973
   R244       1.88974   0.04658   0.00000   0.00000   0.00000   1.88974
   R245       2.91278  -0.00087   0.00000  -0.00033  -0.00033   2.91244
   R246       2.06706  -0.00003   0.00000  -0.00006  -0.00004   2.06701
   R247       2.81897  -0.00118   0.00000  -0.00016  -0.00016   2.81881
   R248       2.06994  -0.00000   0.00000  -0.00000  -0.00000   2.06993
   R249       2.07227  -0.00002   0.00000  -0.00003  -0.00003   2.07225
   R250       2.61227  -0.00022   0.00000  -0.00020  -0.00022   2.61204
   R251       2.59721  -0.00066   0.00000  -0.00004  -0.00004   2.59718
   R252       2.56990   0.00026   0.00000  -0.00001  -0.00001   2.56989
   R253       1.98299   0.00015   0.00000  -0.00081  -0.00083   1.98216
   R254       2.60801  -0.00059   0.00000  -0.00001  -0.00001   2.60800
   R255       2.04554  -0.00001   0.00000  -0.00002  -0.00002   2.04552
   R256       2.50855   0.00029   0.00000  -0.00007  -0.00006   2.50849
   R257       2.04462   0.00001   0.00000   0.00002   0.00002   2.04464
   R258       3.21877  -0.00025   0.00000   0.00015   0.00016   3.21893
   R259       1.82548  -0.00000   0.00000  -0.00000  -0.00000   1.82547
   R260       1.89936  -0.00019   0.00000  -0.00010  -0.00009   1.89927
    A1        1.95589  -0.01076   0.00000  -0.00000   0.00000   1.95589
    A2        1.94603   0.00779   0.00000   0.00428   0.00412   1.95015
    A3        1.89236  -0.00007   0.00000  -0.00216  -0.00272   1.88965
    A4        1.86353   0.00219   0.00000  -0.00482  -0.00426   1.85926
    A5        1.88557   0.00034   0.00000   0.00211   0.00226   1.88783
    A6        1.91957   0.00039   0.00000   0.00060   0.00063   1.92020
    A7        1.93871  -0.00142   0.00000  -0.00631  -0.00628   1.93243
    A8        1.92095   0.00071   0.00000   0.00400   0.00404   1.92499
    A9        1.91131   0.00110   0.00000  -0.00411  -0.00419   1.90712
   A10        1.91135   0.00160   0.00000  -0.00225  -0.00248   1.90887
   A11        1.91606  -0.00050   0.00000   0.01258   0.01278   1.92883
   A12        1.86399  -0.00149   0.00000  -0.00370  -0.00365   1.86035
   A13        1.99497   0.00521   0.00000   0.00839   0.00794   2.00291
   A14        1.91800  -0.00161   0.00000   0.00114   0.00145   1.91945
   A15        1.89119  -0.00111   0.00000  -0.00398  -0.00407   1.88712
   A16        1.90064  -0.00375   0.00000  -0.00804  -0.00784   1.89280
   A17        1.88735   0.00125   0.00000   0.00646   0.00652   1.89387
   A18        1.86728  -0.00022   0.00000  -0.00466  -0.00472   1.86256
   A19        1.89870   0.00112   0.00000   0.00205   0.00221   1.90091
   A20        1.91197   0.00416   0.00000   0.00964   0.00938   1.92135
   A21        1.92635  -0.00923   0.00000  -0.02729  -0.02713   1.89922
   A22        1.92924  -0.00085   0.00000  -0.00431  -0.00454   1.92469
   A23        1.92445   0.00594   0.00000   0.02762   0.02780   1.95225
   A24        1.87322  -0.00122   0.00000  -0.00804  -0.00807   1.86514
   A25        2.13627  -0.01756   0.00000  -0.04928  -0.05002   2.08625
   A26        2.06292   0.03213   0.00000   0.06577   0.06571   2.12862
   A27        2.06760  -0.00090   0.00000   0.00348   0.00335   2.07096
   A28        2.15117  -0.03146   0.00000  -0.07036  -0.07037   2.08080
   A29        1.98306   0.00746   0.00000   0.02236   0.02241   2.00547
   A30        2.05371  -0.00692   0.00000  -0.01940  -0.01936   2.03435
   A31        1.88349   0.00032   0.00000   0.00198   0.00205   1.88555
   A32        1.91140   0.01731   0.00000   0.04997   0.05018   1.96158
   A33        2.12016  -0.01922   0.00000  -0.04050  -0.04109   2.07907
   A34        1.96454   0.00212   0.00000   0.00518   0.00582   1.97037
   A35        2.67828  -0.00497   0.00000  -0.00592  -0.00575   2.67253
   A36        1.94587  -0.00835   0.00000   0.00000  -0.00000   1.94587
   A37        1.84497   0.00667   0.00000   0.00139   0.00137   1.84634
   A38        1.90382  -0.00008   0.00000   0.00029   0.00038   1.90421
   A39        1.94905  -0.00090   0.00000  -0.00336  -0.00350   1.94555
   A40        1.87692   0.00157   0.00000   0.00083   0.00085   1.87777
   A41        1.94370   0.00095   0.00000   0.00090   0.00095   1.94465
   A42        2.49829  -0.00733   0.00000   0.00000   0.00000   2.49829
   A43        2.05174  -0.00316   0.00000  -0.00347  -0.00337   2.04836
   A44        1.90264   0.00117   0.00000   0.00117   0.00110   1.90374
   A45        1.88751   0.00051   0.00000   0.00027   0.00027   1.88778
   A46        1.90614   0.00151   0.00000   0.00169   0.00169   1.90783
   A47        1.86600   0.00053   0.00000   0.00048   0.00043   1.86644
   A48        1.83780  -0.00033   0.00000   0.00016   0.00017   1.83797
   A49        2.17860  -0.00062   0.00000  -0.00068  -0.00067   2.17793
   A50        2.25159   0.00104   0.00000   0.00080   0.00081   2.25240
   A51        1.84917  -0.00038   0.00000  -0.00001  -0.00005   1.84912
   A52        1.93272   0.00073   0.00000   0.00056   0.00059   1.93331
   A53        2.25975  -0.00034   0.00000  -0.00022  -0.00023   2.25952
   A54        2.09047  -0.00038   0.00000  -0.00034  -0.00036   2.09012
   A55        1.86660  -0.00025   0.00000  -0.00066  -0.00064   1.86596
   A56        2.34538   0.00020   0.00000   0.00048   0.00046   2.34584
   A57        2.07073   0.00005   0.00000   0.00019   0.00019   2.07092
   A58        1.87555   0.00026   0.00000   0.00038   0.00042   1.87596
   A59        2.13414  -0.00034   0.00000  -0.00061  -0.00062   2.13352
   A60        2.27344   0.00008   0.00000   0.00023   0.00020   2.27364
   A61        2.08034   0.00009   0.00000   0.00018   0.00018   2.08052
   A62        2.09948   0.00001   0.00000   0.00007   0.00006   2.09954
   A63        2.10336  -0.00010   0.00000  -0.00024  -0.00025   2.10312
   A64        1.90038  -0.00036   0.00000  -0.00025  -0.00030   1.90008
   A65        2.12368  -0.00113   0.00000  -0.00255  -0.00245   2.12123
   A66        2.23355   0.00143   0.00000   0.00238   0.00232   2.23587
   A67        2.05182   0.00021   0.00000   0.00047   0.00047   2.05229
   A68        2.10865  -0.00008   0.00000  -0.00014  -0.00015   2.10850
   A69        2.12237  -0.00013   0.00000  -0.00031  -0.00031   2.12206
   A70        2.11354  -0.00003   0.00000  -0.00016  -0.00016   2.11338
   A71        2.08845   0.00003   0.00000   0.00013   0.00013   2.08859
   A72        2.08119  -0.00000   0.00000   0.00003   0.00003   2.08122
   A73        2.11580   0.00002   0.00000  -0.00007  -0.00006   2.11574
   A74        2.08273   0.00007   0.00000   0.00025   0.00024   2.08297
   A75        2.08462  -0.00008   0.00000  -0.00018  -0.00018   2.08444
   A76        2.71514  -0.00175   0.00000  -0.00039  -0.00028   2.71486
   A77        2.54209  -0.00583   0.00000   0.00000   0.00000   2.54209
   A78        1.94086  -0.00841   0.00000   0.00000  -0.00000   1.94086
   A79        1.94926  -0.00040   0.00000  -0.01930  -0.01937   1.92989
   A80        1.86632   0.00237   0.00000   0.00890   0.00895   1.87527
   A81        1.95104   0.00597   0.00000   0.00879   0.00871   1.95975
   A82        1.84505   0.00078   0.00000  -0.00161  -0.00160   1.84345
   A83        1.90603  -0.00025   0.00000   0.00448   0.00454   1.91057
   A84        1.98065  -0.00149   0.00000  -0.00036  -0.00048   1.98017
   A85        1.91728  -0.00034   0.00000  -0.00523  -0.00517   1.91212
   A86        1.90851   0.00119   0.00000   0.00550   0.00552   1.91403
   A87        1.92184   0.00067   0.00000   0.00265   0.00267   1.92451
   A88        1.88644   0.00029   0.00000  -0.00240  -0.00238   1.88407
   A89        1.84380  -0.00020   0.00000  -0.00001  -0.00002   1.84378
   A90        2.32724  -0.00138   0.00000  -0.00178  -0.00186   2.32538
   A91        2.12923   0.00072   0.00000   0.00087   0.00092   2.13015
   A92        1.82242   0.00070   0.00000   0.00101   0.00103   1.82345
   A93        1.92769  -0.00128   0.00000  -0.00170  -0.00173   1.92596
   A94        2.24419   0.00071   0.00000   0.00113   0.00113   2.24532
   A95        2.11111   0.00058   0.00000   0.00070   0.00070   2.11182
   A96        1.89110   0.00000   0.00000  -0.00029  -0.00033   1.89078
   A97        2.20892   0.00154   0.00000   0.00441   0.00442   2.21333
   A98        2.17685  -0.00167   0.00000  -0.00492  -0.00491   2.17194
   A99        1.93074   0.00119   0.00000   0.00235   0.00234   1.93308
   A100       2.13705  -0.00094   0.00000  -0.00218  -0.00218   2.13487
   A101       2.21539  -0.00025   0.00000  -0.00016  -0.00015   2.21523
   A102       1.85281  -0.00062   0.00000  -0.00142  -0.00141   1.85140
   A103       2.42330   0.00033   0.00000   0.00007   0.00002   2.42332
   A104       2.00557   0.00023   0.00000   0.00110   0.00113   2.00671
   A105       1.97993  -0.01048   0.00000  -0.00000  -0.00000   1.97993
   A106       1.95252   0.00540   0.00000   0.00138   0.00134   1.95386
   A107       1.86579   0.00019   0.00000   0.00014   0.00019   1.86598
   A108       1.91804   0.00243   0.00000  -0.00116  -0.00107   1.91696
   A109       1.84818   0.00196   0.00000   0.00037   0.00029   1.84847
   A110       1.89379   0.00065   0.00000  -0.00080  -0.00082   1.89297
   A111       1.96606   0.00039   0.00000   0.00176   0.00185   1.96791
   A112       1.92000  -0.00031   0.00000  -0.00150  -0.00157   1.91843
   A113       1.90412  -0.00042   0.00000  -0.00136  -0.00135   1.90278
   A114       1.92406  -0.00043   0.00000   0.00124   0.00124   1.92530
   A115       1.89560   0.00078   0.00000   0.00022   0.00016   1.89576
   A116       1.85009  -0.00004   0.00000  -0.00050  -0.00049   1.84960
   A117       2.30911   0.00030   0.00000   0.00347   0.00353   2.31264
   A118       2.14190   0.00010   0.00000  -0.00094  -0.00097   2.14094
   A119       1.83108  -0.00038   0.00000  -0.00254  -0.00257   1.82851
   A120       1.90343   0.00428   0.00000   0.00999   0.01000   1.91343
   A121       2.27136  -0.00236   0.00000  -0.00564  -0.00564   2.26572
   A122       2.10836  -0.00191   0.00000  -0.00434  -0.00435   2.10401
   A123       1.90125  -0.00262   0.00000  -0.00471  -0.00469   1.89656
   A124       2.19576   0.00052   0.00000   0.00006   0.00005   2.19581
   A125       2.18612   0.00210   0.00000   0.00465   0.00464   2.19076
   A126       1.90399   0.00379   0.00000   0.01012   0.01013   1.91412
   A127       2.19207  -0.00248   0.00000  -0.00676  -0.00676   2.18531
   A128       2.18713  -0.00131   0.00000  -0.00337  -0.00337   2.18375
   A129       1.88502  -0.00506   0.00000  -0.01285  -0.01287   1.87215
   A130       2.21879   0.00043   0.00000   0.00366   0.00365   2.22245
   A131       2.17935   0.00463   0.00000   0.00919   0.00921   2.18856
   A132       1.92762  -0.00891   0.00000  -0.00000  -0.00000   1.92762
   A133       1.93156   0.00254   0.00000  -0.00116  -0.00117   1.93039
   A134       1.85820   0.00081   0.00000  -0.00010  -0.00008   1.85812
   A135       1.96459   0.00417   0.00000   0.00199   0.00199   1.96658
   A136       1.86698   0.00052   0.00000  -0.00056  -0.00057   1.86641
   A137       1.91064   0.00071   0.00000  -0.00027  -0.00026   1.91038
   A138       1.95667  -0.00041   0.00000   0.00013   0.00011   1.95678
   A139       1.93187  -0.00027   0.00000  -0.00004  -0.00004   1.93184
   A140       1.92425   0.00061   0.00000   0.00039   0.00040   1.92465
   A141       1.90260  -0.00011   0.00000  -0.00017  -0.00016   1.90244
   A142       1.90868   0.00027   0.00000  -0.00030  -0.00030   1.90837
   A143       1.83572  -0.00007   0.00000  -0.00002  -0.00002   1.83570
   A144       1.97053  -0.00109   0.00000   0.00046   0.00046   1.97099
   A145       1.92343   0.00037   0.00000  -0.00020  -0.00021   1.92322
   A146       1.89443   0.00026   0.00000  -0.00012  -0.00012   1.89431
   A147       1.91616   0.00073   0.00000  -0.00010  -0.00010   1.91606
   A148       1.89989  -0.00006   0.00000  -0.00002  -0.00002   1.89987
   A149       1.85555  -0.00017   0.00000  -0.00004  -0.00004   1.85551
   A150       1.92580   0.00015   0.00000   0.00087   0.00086   1.92666
   A151       1.92790  -0.00029   0.00000  -0.00006  -0.00005   1.92784
   A152       1.91009   0.00022   0.00000  -0.00034  -0.00034   1.90975
   A153       1.93520  -0.00015   0.00000  -0.00040  -0.00039   1.93481
   A154       1.90027   0.00008   0.00000   0.00000  -0.00000   1.90027
   A155       1.86325  -0.00001   0.00000  -0.00011  -0.00011   1.86314
   A156       2.16518  -0.00179   0.00000  -0.00059  -0.00061   2.16457
   A157       2.04754   0.00096   0.00000   0.00029   0.00030   2.04785
   A158       2.02477   0.00072   0.00000   0.00023   0.00024   2.02501
   A159       2.11296  -0.00143   0.00000  -0.00070  -0.00072   2.11224
   A160       2.08507   0.00085   0.00000   0.00078   0.00079   2.08586
   A161       2.08181   0.00059   0.00000  -0.00008  -0.00007   2.08174
   A162       2.01741  -0.00020   0.00000   0.00070   0.00070   2.01811
   A163       2.12885  -0.00008   0.00000  -0.00208  -0.00210   2.12675
   A164       1.96466   0.00011   0.00000   0.00081   0.00082   1.96547
   A165       2.05756   0.00021   0.00000   0.00042   0.00042   2.05798
   A166       2.03080  -0.00033   0.00000  -0.00055  -0.00056   2.03024
   A167       1.97272   0.00009   0.00000   0.00011   0.00012   1.97284
   A168       2.75432  -0.00046   0.00000  -0.00080  -0.00078   2.75353
   A169       2.71356   0.00020   0.00000   0.00083   0.00083   2.71439
   A170       1.97028   0.00313   0.00000   0.00212   0.00207   1.97235
   A171       1.87991  -0.00096   0.00000  -0.00195  -0.00193   1.87797
   A172       1.90957  -0.00117   0.00000  -0.00032  -0.00030   1.90927
   A173       1.92946  -0.00089   0.00000  -0.00022  -0.00021   1.92926
   A174       1.92539  -0.00060   0.00000   0.00070   0.00072   1.92610
   A175       1.84447   0.00029   0.00000  -0.00057  -0.00058   1.84389
   A176       2.24302  -0.00161   0.00000  -0.00379  -0.00379   2.23923
   A177       2.03949   0.00063   0.00000   0.00138   0.00138   2.04088
   A178       2.00034   0.00098   0.00000   0.00239   0.00239   2.00273
   A179       2.20533   0.00024   0.00000   0.00056   0.00056   2.20590
   A180       2.05846  -0.00043   0.00000  -0.00117  -0.00117   2.05729
   A181       2.01939   0.00019   0.00000   0.00061   0.00061   2.01999
   A182       1.96553   0.00146   0.00000  -0.00145  -0.00152   1.96401
   A183       1.89453   0.00026   0.00000   0.00115   0.00115   1.89568
   A184       1.89703  -0.00090   0.00000   0.00045   0.00049   1.89752
   A185       1.91888  -0.00055   0.00000   0.00063   0.00065   1.91953
   A186       1.93720  -0.00050   0.00000  -0.00052  -0.00050   1.93670
   A187       1.84635   0.00016   0.00000  -0.00014  -0.00015   1.84620
   A188       1.85466  -0.00120   0.00000  -0.00288  -0.00288   1.85178
   A189       2.20685   0.00182   0.00000   0.00318   0.00316   2.21001
   A190       2.22135  -0.00062   0.00000  -0.00031  -0.00028   2.22106
   A191       2.01443  -0.00032   0.00000  -0.00004  -0.00001   2.01442
   A192       1.94305  -0.00045   0.00000  -0.00085  -0.00086   1.94219
   A193       1.91338   0.00080   0.00000   0.00149   0.00148   1.91486
   A194       1.89261   0.00035   0.00000   0.00024   0.00023   1.89284
   A195       1.85732  -0.00043   0.00000  -0.00153  -0.00155   1.85577
   A196       1.83246   0.00010   0.00000   0.00075   0.00076   1.83322
   A197       2.10744  -0.00015   0.00000  -0.00044  -0.00044   2.10700
   A198       2.13685   0.00005   0.00000   0.00013   0.00013   2.13698
   A199       2.03871   0.00010   0.00000   0.00030   0.00030   2.03901
   A200       2.10701   0.00004   0.00000   0.00013   0.00013   2.10714
   A201       2.13101  -0.00002   0.00000  -0.00006  -0.00006   2.13096
   A202       2.04415  -0.00002   0.00000  -0.00007  -0.00007   2.04408
   A203       1.99096  -0.00206   0.00000  -0.00344  -0.00341   1.98755
   A204       1.91642   0.00081   0.00000   0.00238   0.00237   1.91879
   A205       1.93578   0.00071   0.00000   0.00099   0.00097   1.93676
   A206       1.86694   0.00049   0.00000   0.00001  -0.00000   1.86694
   A207       1.89536   0.00069   0.00000   0.00152   0.00151   1.89687
   A208       1.85205  -0.00056   0.00000  -0.00136  -0.00136   1.85070
   A209       1.86115  -0.00263   0.00000  -0.00530  -0.00530   1.85585
   A210       2.22644   0.00086   0.00000   0.00063   0.00061   2.22704
   A211       2.19550   0.00177   0.00000   0.00469   0.00472   2.20022
   A212       2.01979  -0.00113   0.00000  -0.00183  -0.00180   2.01799
   A213       2.07301   0.00062   0.00000   0.00032   0.00032   2.07333
   A214       2.18979   0.00051   0.00000   0.00151   0.00149   2.19127
   A215       1.93512  -0.00047   0.00000  -0.00327  -0.00330   1.93182
   A216       2.18326  -0.00031   0.00000   0.00037   0.00039   2.18365
   A217       2.16419   0.00081   0.00000   0.00291   0.00293   2.16712
   A218       1.84640  -0.00263   0.00000  -0.00513  -0.00515   1.84125
   A219       2.22601   0.00145   0.00000   0.00126   0.00123   2.22724
   A220       2.20197   0.00116   0.00000   0.00374   0.00378   2.20576
   A221       2.18264   0.00297   0.00000   0.00672   0.00671   2.18935
   A222       2.05240  -0.00125   0.00000  -0.00257  -0.00256   2.04984
   A223       2.04654  -0.00171   0.00000  -0.00401  -0.00401   2.04253
   A224       2.17963   0.00382   0.00000   0.00882   0.00882   2.18845
   A225       2.04534  -0.00200   0.00000  -0.00466  -0.00466   2.04068
   A226       2.05803  -0.00182   0.00000  -0.00415  -0.00415   2.05388
   A227       2.20034   0.00285   0.00000   0.00611   0.00610   2.20643
   A228       2.04469  -0.00156   0.00000  -0.00343  -0.00342   2.04127
   A229       2.03357  -0.00128   0.00000  -0.00259  -0.00259   2.03098
   A230       2.17237   0.00441   0.00000   0.00982   0.00981   2.18219
   A231       2.04734  -0.00228   0.00000  -0.00511  -0.00511   2.04223
   A232       2.06252  -0.00211   0.00000  -0.00465  -0.00464   2.05788
   A233       1.94507   0.00021   0.00000   0.00058   0.00058   1.94565
   A234       1.94287   0.00074   0.00000   0.00228   0.00228   1.94515
   A235       1.94178   0.00011   0.00000   0.00023   0.00022   1.94201
   A236       1.86541  -0.00038   0.00000  -0.00095  -0.00095   1.86446
   A237       1.88189  -0.00035   0.00000  -0.00123  -0.00123   1.88066
   A238       1.88347  -0.00040   0.00000  -0.00110  -0.00111   1.88237
   A239       1.95314  -0.00066   0.00000  -0.00200  -0.00201   1.95113
   A240       1.94381   0.00051   0.00000   0.00165   0.00165   1.94545
   A241       1.94996  -0.00091   0.00000  -0.00272  -0.00272   1.94724
   A242       1.87018   0.00020   0.00000   0.00074   0.00074   1.87092
   A243       1.86467   0.00058   0.00000   0.00134   0.00134   1.86600
   A244       1.87754   0.00036   0.00000   0.00123   0.00123   1.87877
   A245       1.94362   0.00023   0.00000   0.00071   0.00071   1.94433
   A246       1.94311   0.00021   0.00000   0.00060   0.00060   1.94371
   A247       1.92690   0.00018   0.00000   0.00047   0.00047   1.92737
   A248       1.87567  -0.00016   0.00000  -0.00037  -0.00037   1.87530
   A249       1.88004  -0.00021   0.00000  -0.00063  -0.00063   1.87942
   A250       1.89218  -0.00028   0.00000  -0.00089  -0.00089   1.89129
   A251       1.94025   0.00033   0.00000   0.00104   0.00104   1.94129
   A252       1.95356  -0.00067   0.00000  -0.00194  -0.00194   1.95162
   A253       1.95043  -0.00081   0.00000  -0.00242  -0.00242   1.94801
   A254       1.87813   0.00031   0.00000   0.00105   0.00105   1.87919
   A255       1.87218   0.00025   0.00000   0.00074   0.00074   1.87292
   A256       1.86493   0.00067   0.00000   0.00178   0.00177   1.86671
   A257       2.20142  -0.00422   0.00000  -0.00790  -0.00786   2.19356
   A258       1.92386   0.00415   0.00000   0.00686   0.00685   1.93072
   A259       2.15756   0.00009   0.00000   0.00109   0.00106   2.15862
   A260       2.17645  -0.00079   0.00000  -0.00248  -0.00248   2.17397
   A261       1.92729   0.00225   0.00000   0.00463   0.00462   1.93190
   A262       2.17921  -0.00146   0.00000  -0.00214  -0.00212   2.17710
   A263       2.15995   0.00074   0.00000   0.00157   0.00156   2.16151
   A264       2.20315  -0.00429   0.00000  -0.00879  -0.00878   2.19437
   A265       1.91982   0.00354   0.00000   0.00719   0.00719   1.92701
   A266       2.17376  -0.00257   0.00000  -0.00476  -0.00474   2.16902
   A267       1.92967   0.00222   0.00000   0.00479   0.00480   1.93447
   A268       2.17798   0.00035   0.00000  -0.00007  -0.00009   2.17788
   A269       2.09666   0.00006   0.00000   0.00055   0.00057   2.09723
   A270       1.97533   0.00110   0.00000   0.00116   0.00113   1.97646
   A271       1.92280   0.00047   0.00000  -0.00080  -0.00083   1.92197
   A272       1.79530  -0.00033   0.00000   0.00099   0.00101   1.79631
   A273       2.15737   0.00225   0.00000   0.00228   0.00222   2.15959
   A274       2.26491   0.00119   0.00000   0.00274   0.00278   2.26769
   A275       1.85924  -0.00340   0.00000  -0.00491  -0.00489   1.85435
   A276       2.18321   0.00160   0.00000   0.00320   0.00319   2.18640
   A277       2.23666  -0.00031   0.00000  -0.00088  -0.00089   2.23577
   A278       1.86324  -0.00128   0.00000  -0.00231  -0.00230   1.86094
   A279       2.18291   0.00222   0.00000   0.00416   0.00415   2.18706
   A280       2.23685   0.00061   0.00000   0.00069   0.00069   2.23754
   A281       1.86321  -0.00284   0.00000  -0.00485  -0.00484   1.85837
   A282       2.18406   0.00166   0.00000   0.00357   0.00357   2.18762
   A283       2.23781  -0.00065   0.00000  -0.00137  -0.00137   2.23643
   A284       1.86107  -0.00102   0.00000  -0.00222  -0.00221   1.85887
   A285       2.00820  -0.00132   0.00000  -0.00479  -0.00483   2.00337
   A286       2.24618   0.00045   0.00000   0.00027   0.00027   2.24645
   A287       2.16865   0.00257   0.00000   0.00480   0.00480   2.17345
   A288       1.86835  -0.00302   0.00000  -0.00507  -0.00506   1.86329
   A289       2.19213  -0.00069   0.00000  -0.00150  -0.00151   2.19063
   A290       2.23881   0.00202   0.00000   0.00431   0.00430   2.24311
   A291       1.85219  -0.00133   0.00000  -0.00281  -0.00279   1.84940
   A292       2.25103   0.00049   0.00000   0.00046   0.00046   2.25149
   A293       2.16897   0.00223   0.00000   0.00419   0.00419   2.17316
   A294       1.86245  -0.00272   0.00000  -0.00463  -0.00462   1.85782
   A295       2.24064   0.00234   0.00000   0.00171   0.00162   2.24226
   A296       2.18443  -0.00000   0.00000   0.00214   0.00220   2.18663
   A297       1.85765  -0.00233   0.00000  -0.00384  -0.00382   1.85383
   A298       2.19084  -0.00382   0.00000  -0.00828  -0.00828   2.18256
   A299       1.91690   0.00354   0.00000   0.00622   0.00620   1.92310
   A300       2.17431   0.00026   0.00000   0.00204   0.00207   2.17637
   A301       2.17111  -0.00161   0.00000  -0.00422  -0.00424   2.16687
   A302       1.92003   0.00299   0.00000   0.00572   0.00572   1.92574
   A303       2.18549  -0.00138   0.00000  -0.00145  -0.00142   2.18407
   A304       2.17273   0.00016   0.00000   0.00070   0.00069   2.17342
   A305       2.19351  -0.00346   0.00000  -0.00768  -0.00769   2.18582
   A306       1.91682   0.00330   0.00000   0.00698   0.00699   1.92380
   A307       2.17402  -0.00079   0.00000  -0.00394  -0.00399   2.17003
   A308       1.92958   0.00374   0.00000   0.00630   0.00627   1.93585
   A309       2.17474  -0.00288   0.00000  -0.00193  -0.00185   2.17288
   A310       1.86223  -0.00129   0.00000  -0.00467  -0.00470   1.85752
   A311       2.18170   0.00202   0.00000   0.00489   0.00489   2.18660
   A312       2.23150  -0.00071   0.00000  -0.00004  -0.00001   2.23149
   A313       1.59199  -0.00046   0.00000   0.00018   0.00021   1.59221
   A314       1.57567   0.00020   0.00000   0.00239   0.00241   1.57808
   A315       1.55070   0.00057   0.00000   0.00174   0.00172   1.55242
   A316       1.56341   0.00115   0.00000   0.00383   0.00380   1.56722
   A317       1.56016   0.00065   0.00000   0.00212   0.00212   1.56228
   A318       1.56872  -0.00094   0.00000  -0.00187  -0.00187   1.56685
   A319       1.60653   0.00095   0.00000  -0.00168  -0.00170   1.60483
   A320       1.60306  -0.00074   0.00000  -0.00247  -0.00248   1.60058
   A321       1.51747   0.00003   0.00000  -0.00140  -0.00139   1.51608
   A322       1.55146   0.00103   0.00000   0.00223   0.00221   1.55367
   A323       1.64007  -0.00078   0.00000  -0.00277  -0.00277   1.63730
   A324       1.52234  -0.00166   0.00000  -0.00237  -0.00235   1.51999
   A325       2.25328   0.00001   0.00000   0.00014   0.00014   2.25343
   A326       2.13545  -0.00011   0.00000  -0.00010  -0.00010   2.13535
   A327       1.89343   0.00010   0.00000  -0.00001  -0.00001   1.89342
   A328       2.17354   0.00017   0.00000   0.00060   0.00060   2.17414
   A329       1.88811  -0.00020   0.00000  -0.00008  -0.00008   1.88803
   A330       2.21918   0.00002   0.00000  -0.00050  -0.00049   2.21869
   A331       2.12097  -0.00017   0.00000  -0.00022  -0.00022   2.12075
   A332       1.89069   0.00049   0.00000  -0.00041  -0.00043   1.89025
   A333       1.87550  -0.00052   0.00000   0.00156   0.00155   1.87706
   A334       2.21519  -0.00063   0.00000   0.00079   0.00082   2.21601
   A335       1.35686  -0.00001   0.00000   0.00105   0.00105   1.35792
   A336       2.25838  -0.00006   0.00000   0.00031   0.00032   2.25869
   A337       1.86065   0.00019   0.00000   0.00010   0.00010   1.86075
   A338       2.16395  -0.00013   0.00000  -0.00042  -0.00042   2.16352
   A339       2.18375  -0.00006   0.00000   0.00050   0.00050   2.18425
   A340       1.84400  -0.00003   0.00000   0.00007   0.00007   1.84407
   A341       1.96061  -0.00013   0.00000  -0.00030  -0.00031   1.96030
   A342       1.94868   0.00002   0.00000   0.00002   0.00002   1.94870
   A343       1.91988   0.00012   0.00000   0.00005   0.00005   1.91993
   A344       1.87886   0.00005   0.00000   0.00015   0.00015   1.87901
   A345       1.90916  -0.00002   0.00000   0.00003   0.00004   1.90920
   A346       1.93256  -0.00004   0.00000  -0.00002  -0.00003   1.93253
   A347       1.96879  -0.00048   0.00000   0.00026   0.00025   1.96905
   A348       1.92575   0.00052   0.00000   0.00023   0.00024   1.92598
   A349       1.84211  -0.00011   0.00000  -0.00011  -0.00011   1.84200
   A350       1.84475   0.00001   0.00000  -0.00029  -0.00029   1.84446
   A351       1.95506   0.00019   0.00000  -0.00000  -0.00000   1.95506
   A352       1.92905  -0.00011   0.00000  -0.00008  -0.00008   1.92897
   A353       1.92889  -0.00049   0.00000   0.00061   0.00063   1.92952
   A354       1.98532   0.00007   0.00000   0.00016   0.00016   1.98548
   A355       1.91232  -0.00000   0.00000   0.00000   0.00000   1.91233
   A356       1.85882  -0.00003   0.00000  -0.00007  -0.00007   1.85876
   A357       1.86969  -0.00003   0.00000  -0.00007  -0.00007   1.86962
   A358       1.95126  -0.00002   0.00000  -0.00004  -0.00004   1.95121
   A359       1.88437   0.00001   0.00000   0.00002   0.00002   1.88439
   A360       1.84389  -0.00001   0.00000  -0.00002  -0.00002   1.84388
   A361       2.78313  -0.00001   0.00000  -0.00020  -0.00020   2.78293
   A362       1.75570  -0.00053   0.00000  -0.00152  -0.00150   1.75420
   A363       2.87730  -0.00031   0.00000  -0.00044  -0.00044   2.87687
   A364       2.07526  -0.00019   0.00000  -0.00496  -0.00509   2.07017
   A365       1.93746  -0.00085   0.00000   0.00055   0.00071   1.93816
   A366       1.72815   0.00179   0.00000   0.00302   0.00291   1.73106
   A367       1.88050  -0.00101   0.00000   0.00232   0.00224   1.88274
   A368       2.00292  -0.00318   0.00000  -0.00553  -0.00531   1.99761
   A369       1.82217   0.00417   0.00000   0.00583   0.00575   1.82792
   A370       2.84686   0.00929   0.00000   0.00623   0.00591   2.85276
   A371       2.85511   0.00612   0.00000   0.00512   0.00489   2.86000
   A372       1.83582   0.00096   0.00000   0.00045   0.00048   1.83629
   A373       1.79469   0.00014   0.00000   0.00041   0.00039   1.79508
   A374       1.87508  -0.00073   0.00000   0.00010   0.00010   1.87518
   A375       2.84191   0.00053   0.00000   0.00033   0.00033   2.84224
   A376       1.48641   0.00023   0.00000  -0.00288  -0.00289   1.48352
   A377       1.65674   0.00008   0.00000   0.00403   0.00403   1.66076
   A378       2.30151   0.01163   0.00000   0.03798   0.03788   2.33940
   A379       2.22116  -0.01873   0.00000  -0.06198  -0.06185   2.15931
   A380       1.62990  -0.00742   0.00000  -0.01299  -0.01226   1.61764
   A381       1.74742   0.00803   0.00000   0.02052   0.02055   1.76797
   A382       1.91339   0.00225   0.00000   0.00536   0.00547   1.91886
   A383       2.57469  -0.01450   0.00000  -0.01433  -0.01377   2.56092
   A384       1.68812  -0.00602   0.00000  -0.01912  -0.01903   1.66909
   A385       1.72502   0.00517   0.00000   0.00161   0.00172   1.72673
   A386       1.80068  -0.00089   0.00000   0.00501   0.00502   1.80571
   A387       2.83145  -0.00504   0.00000  -0.00459  -0.00427   2.82718
   A388       2.74977  -0.00203   0.00000  -0.00127  -0.00115   2.74862
   A389       1.64877   0.00467   0.00000   0.01164   0.01154   1.66031
   A390       1.60318  -0.00695   0.00000  -0.01272  -0.01251   1.59067
   A391       1.81910   0.00132   0.00000   0.00079   0.00113   1.82023
   A392       2.32872  -0.00349   0.00000  -0.01240  -0.01223   2.31650
   A393       1.97667  -0.00024   0.00000  -0.00115  -0.00138   1.97529
   A394       1.91380   0.00407   0.00000   0.01323   0.01316   1.92696
   A395       1.93150  -0.00720   0.00000  -0.00000   0.00000   1.93150
   A396       1.92676   0.00158   0.00000  -0.00033  -0.00024   1.92652
   A397       1.85048   0.00377   0.00000   0.00320   0.00292   1.85340
   A398       1.96873   0.00200   0.00000   0.00011   0.00012   1.96885
   A399       1.87611   0.00067   0.00000  -0.00210  -0.00208   1.87402
   A400       1.90558  -0.00065   0.00000  -0.00074  -0.00060   1.90498
   A401       2.01898   0.00008   0.00000   0.00060   0.00063   2.01961
   A402       1.88421  -0.00109   0.00000   0.00225   0.00233   1.88654
   A403       1.91289   0.00048   0.00000  -0.00120  -0.00128   1.91161
   A404       1.89048   0.00104   0.00000  -0.00180  -0.00184   1.88865
   A405       1.89478  -0.00015   0.00000   0.00028   0.00028   1.89506
   A406       1.85563  -0.00039   0.00000  -0.00020  -0.00019   1.85544
   A407       1.96113  -0.00054   0.00000   0.00107   0.00110   1.96224
   A408       1.91884  -0.00010   0.00000  -0.00049  -0.00050   1.91835
   A409       1.88771   0.00031   0.00000  -0.00034  -0.00036   1.88735
   A410       1.92189   0.00051   0.00000  -0.00026  -0.00028   1.92161
   A411       1.88417   0.00001   0.00000   0.00021   0.00021   1.88437
   A412       1.88805  -0.00019   0.00000  -0.00021  -0.00021   1.88785
   A413       1.93782   0.00022   0.00000  -0.00014  -0.00015   1.93767
   A414       1.95580   0.00032   0.00000   0.00109   0.00110   1.95690
   A415       1.93126  -0.00048   0.00000   0.00036   0.00036   1.93163
   A416       1.88036  -0.00019   0.00000  -0.00051  -0.00051   1.87985
   A417       1.87822   0.00038   0.00000  -0.00037  -0.00038   1.87785
   A418       1.87727  -0.00024   0.00000  -0.00051  -0.00051   1.87676
   A419       1.94303   0.00008   0.00000   0.00023   0.00023   1.94326
   A420       1.94557  -0.00002   0.00000  -0.00007  -0.00007   1.94550
   A421       1.93422   0.00005   0.00000   0.00016   0.00016   1.93438
   A422       1.88355  -0.00003   0.00000  -0.00008  -0.00008   1.88346
   A423       1.87751  -0.00006   0.00000  -0.00015  -0.00015   1.87735
   A424       1.87702  -0.00003   0.00000  -0.00010  -0.00010   1.87692
   A425       2.23581  -0.00211   0.00000   0.00024   0.00040   2.23621
   A426       2.84115  -0.00010   0.00000   0.00058   0.00060   2.84175
   A427       2.46951  -0.00006   0.00000   0.00024   0.00024   2.46976
   A428       2.44269  -0.00099   0.00000   0.00006   0.00008   2.44278
   A429       1.90815  -0.00866   0.00000  -0.00000  -0.00000   1.90815
   A430       1.89552   0.00581   0.00000   0.00084   0.00085   1.89637
   A431       1.91531  -0.00092   0.00000  -0.00006  -0.00004   1.91527
   A432       1.86597   0.00511   0.00000   0.00034   0.00033   1.86630
   A433       1.92839  -0.00056   0.00000  -0.00060  -0.00063   1.92776
   A434       1.94938  -0.00079   0.00000  -0.00048  -0.00048   1.94890
   A435       2.02788  -0.00193   0.00000   0.00043   0.00044   2.02832
   A436       1.86864   0.00100   0.00000  -0.00043  -0.00046   1.86818
   A437       1.91838   0.00013   0.00000   0.00037   0.00040   1.91878
   A438       1.90236   0.00048   0.00000   0.00023   0.00024   1.90260
   A439       1.88156   0.00069   0.00000  -0.00060  -0.00062   1.88094
   A440       1.85800  -0.00025   0.00000  -0.00003  -0.00002   1.85798
   A441       2.16527  -0.00027   0.00000  -0.00007  -0.00009   2.16518
   A442       2.28120  -0.00022   0.00000   0.00009   0.00011   2.28131
   A443       1.83582   0.00050   0.00000  -0.00003  -0.00003   1.83579
   A444       1.88092  -0.00037   0.00000   0.00017   0.00017   1.88110
   A445       2.19429  -0.00042   0.00000  -0.00111  -0.00114   2.19315
   A446       2.20782   0.00079   0.00000   0.00094   0.00097   2.20878
   A447       1.92534  -0.00007   0.00000  -0.00007  -0.00007   1.92526
   A448       2.23791   0.00003   0.00000   0.00003   0.00003   2.23795
   A449       2.11992   0.00004   0.00000   0.00004   0.00005   2.11996
   A450       1.93877  -0.00021   0.00000  -0.00019  -0.00020   1.93857
   A451       2.14766   0.00013   0.00000   0.00018   0.00019   2.14784
   A452       2.19669   0.00008   0.00000   0.00001   0.00001   2.19670
   A453       1.84393   0.00015   0.00000   0.00012   0.00012   1.84405
   A454       1.87760  -0.00096   0.00000  -0.00011  -0.00011   1.87749
   A455       2.53544   0.00087   0.00000  -0.00004  -0.00004   2.53539
   A456       1.68860  -0.00022   0.00000   0.00003   0.00003   1.68863
   A457       1.77644  -0.00121   0.00000  -0.00054  -0.00053   1.77592
   A458       1.80134   0.00007   0.00000   0.00003   0.00002   1.80136
   A459       2.79814   0.00010   0.00000   0.00038   0.00037   2.79851
   A460       3.19748  -0.00038   0.00000  -0.00019  -0.00019   3.19729
   A461       3.19853   0.00050   0.00000  -0.00150  -0.00149   3.19704
   A462       3.15541   0.00070   0.00000   0.00401   0.00402   3.15943
   A463       3.12637   0.00077   0.00000   0.00413   0.00413   3.13050
   A464       3.14315   0.00031   0.00000   0.00114   0.00113   3.14428
   A465       3.12409   0.01428   0.00000   0.01243   0.01228   3.13637
   A466       3.05921  -0.01021   0.00000  -0.03560  -0.03625   3.02297
   A467       3.18928  -0.00027   0.00000   0.00169   0.00173   3.19101
   A468       3.10518   0.00001   0.00000   0.00101   0.00100   3.10618
   A469       3.19069  -0.00026   0.00000  -0.00113  -0.00116   3.18953
   A470       3.16329  -0.00008   0.00000  -0.00030  -0.00029   3.16300
   A471       3.15463   0.00027   0.00000  -0.00033  -0.00034   3.15429
   A472       3.30989   0.00059   0.00000   0.00286   0.00285   3.31274
   A473       3.05476  -0.00257   0.00000  -0.01083  -0.01167   3.04310
   A474       3.12897  -0.00267   0.00000  -0.01804  -0.01797   3.11099
   A475       3.14131  -0.00059   0.00000  -0.00310  -0.00311   3.13820
    D1        2.89491  -0.00579   0.00000   0.00808   0.00887   2.90378
    D2       -1.26845  -0.00424   0.00000   0.00376   0.00429  -1.26416
    D3        0.77564  -0.00498   0.00000  -0.00083  -0.00026   0.77538
    D4        0.75321   0.00130   0.00000   0.00866   0.00918   0.76239
    D5        2.87304   0.00285   0.00000   0.00433   0.00461   2.87764
    D6       -1.36606   0.00211   0.00000  -0.00026   0.00005  -1.36600
    D7       -1.28846  -0.00054   0.00000   0.00856   0.00857  -1.27990
    D8        0.83136   0.00101   0.00000   0.00423   0.00399   0.83535
    D9        2.87545   0.00028   0.00000  -0.00036  -0.00056   2.87489
   D10       -3.13978   0.00387   0.00000   0.01116   0.01096  -3.12882
   D11       -0.99695   0.00145   0.00000   0.00754   0.00752  -0.98943
   D12        1.03774  -0.00034   0.00000   0.00031   0.00035   1.03810
   D13        1.01796   0.00283   0.00000   0.01179   0.01164   1.02961
   D14       -3.12238   0.00041   0.00000   0.00816   0.00820  -3.11418
   D15       -1.08769  -0.00137   0.00000   0.00093   0.00104  -1.08666
   D16       -1.02330   0.00399   0.00000   0.01029   0.01009  -1.01321
   D17        1.11954   0.00157   0.00000   0.00666   0.00665   1.12619
   D18       -3.12896  -0.00022   0.00000  -0.00057  -0.00052  -3.12947
   D19       -2.15907   0.00096   0.00000   0.00270   0.00258  -2.15648
   D20        1.99124   0.00233   0.00000   0.00509   0.00490   1.99614
   D21       -0.07948   0.00155   0.00000   0.00311   0.00305  -0.07642
   D22       -2.91321  -0.00152   0.00000   0.01092   0.01139  -2.90182
   D23       -0.80257   0.00066   0.00000   0.01278   0.01296  -0.78960
   D24        1.25636  -0.00383   0.00000  -0.00754  -0.00734   1.24902
   D25        1.21773  -0.00022   0.00000   0.00965   0.00992   1.22766
   D26       -2.95481   0.00196   0.00000   0.01151   0.01149  -2.94331
   D27       -0.89588  -0.00253   0.00000  -0.00881  -0.00881  -0.90469
   D28       -0.80542   0.00136   0.00000   0.01594   0.01617  -0.78925
   D29        1.30522   0.00354   0.00000   0.01780   0.01774   1.32296
   D30       -2.91903  -0.00095   0.00000  -0.00251  -0.00257  -2.92160
   D31        3.02457   0.00992   0.00000   0.04608   0.04559   3.07016
   D32        0.92456   0.00461   0.00000   0.03556   0.03543   0.95999
   D33       -1.14384   0.00293   0.00000   0.03088   0.03077  -1.11307
   D34        0.69711  -0.01165   0.00000  -0.06987  -0.06909   0.62802
   D35       -2.50142  -0.01711   0.00000  -0.09338  -0.09324  -2.59466
   D36       -2.46833  -0.00200   0.00000  -0.00840  -0.00829  -2.47662
   D37       -0.24347  -0.00070   0.00000  -0.00169  -0.00163  -0.24510
   D38        0.73313   0.00254   0.00000   0.01345   0.01338   0.74651
   D39        2.95798   0.00384   0.00000   0.02015   0.02004   2.97802
   D40       -2.96243   0.00271   0.00000   0.01695   0.01609  -2.94634
   D41        0.98259  -0.00050   0.00000  -0.00704  -0.00765   0.97494
   D42        0.11915  -0.00077   0.00000  -0.00295  -0.00272   0.11643
   D43       -2.21901  -0.00398   0.00000  -0.02694  -0.02647  -2.24548
   D44       -0.28020   0.00593   0.00000   0.02881   0.02839  -0.25181
   D45       -1.96266   0.01139   0.00000   0.03914   0.03907  -1.92359
   D46        1.55674   0.00322   0.00000   0.02075   0.02022   1.57697
   D47       -2.59124  -0.00099   0.00000  -0.00077  -0.00097  -2.59221
   D48        2.00949   0.00447   0.00000   0.00956   0.00971   2.01920
   D49       -0.75430  -0.00370   0.00000  -0.00883  -0.00913  -0.76343
   D50        2.24981   0.00519   0.00000   0.00049   0.00021   2.25003
   D51       -0.78371  -0.00415   0.00000   0.00000   0.00000  -0.78371
   D52        1.27589  -0.00183   0.00000  -0.00046  -0.00057   1.27532
   D53       -2.86992  -0.00016   0.00000  -0.00088  -0.00100  -2.87093
   D54        2.58618  -0.00458   0.00000  -0.00235  -0.00246   2.58373
   D55       -1.51675  -0.00396   0.00000  -0.00172  -0.00181  -1.51856
   D56        0.47279  -0.00349   0.00000  -0.00079  -0.00090   0.47189
   D57        0.46705   0.00186   0.00000  -0.00132  -0.00133   0.46572
   D58        2.64730   0.00247   0.00000  -0.00069  -0.00068   2.64662
   D59       -1.64635   0.00295   0.00000   0.00024   0.00023  -1.64612
   D60       -1.63161  -0.00019   0.00000  -0.00070  -0.00067  -1.63228
   D61        0.54865   0.00043   0.00000  -0.00007  -0.00003   0.54862
   D62        2.53818   0.00091   0.00000   0.00086   0.00088   2.53907
   D63        3.11420   0.00201   0.00000  -0.00000   0.00000   3.11420
   D64       -2.15566   0.00102   0.00000   0.00164   0.00160  -2.15406
   D65        1.09341   0.00045   0.00000   0.00028   0.00024   1.09365
   D66        1.94901   0.00058   0.00000   0.00128   0.00125   1.95026
   D67       -1.08510   0.00001   0.00000  -0.00008  -0.00011  -1.08521
[truncated: 8,415,254 more chars]
