# Supplementary material for: Solvent Channels and Electric Fields Guide Proton Delivery to the Active Site of Heme Peroxidases
Source: Angew Chem Int Ed Engl. 2025 Sep 21;64(50):e202515743. doi: 10.1002/anie.202515743 (PMC12684355; doi:10.1002/anie.202515743)
Supplement: Supplementary file 8 — Supporting Information [file ANIE-64-e202515743-s008.zip › Tau3_4.log]

 Entering Gaussian System, Link 0=g16
 Initial command:
 /mnt/storage/software/apps/Gaussain-16/g16/l1.exe "/user/home/rs17282/scratch/Gau-7286.inp" -scrdir="/user/home/rs17282/scratch/"
 Entering Link 1 = /mnt/storage/software/apps/Gaussain-16/g16/l1.exe PID=      7287.
  
 Copyright (c) 1988,1990,1992,1993,1995,1998,2003,2009,2016,
            Gaussian, Inc.  All Rights Reserved.
  
 This is part of the Gaussian(R) 16 program.  It is based on
 the Gaussian(R) 09 system (copyright 2009, Gaussian, Inc.),
 the Gaussian(R) 03 system (copyright 2003, Gaussian, Inc.),
 the Gaussian(R) 98 system (copyright 1998, Gaussian, Inc.),
 the Gaussian(R) 94 system (copyright 1995, Gaussian, Inc.),
 the Gaussian 92(TM) system (copyright 1992, Gaussian, Inc.),
 the Gaussian 90(TM) system (copyright 1990, Gaussian, Inc.),
 the Gaussian 88(TM) system (copyright 1988, Gaussian, Inc.),
 the Gaussian 86(TM) system (copyright 1986, Carnegie Mellon
 University), and the Gaussian 82(TM) system (copyright 1983,
 Carnegie Mellon University). Gaussian is a federally registered
 trademark of Gaussian, Inc.
  
 This software contains proprietary and confidential information,
 including trade secrets, belonging to Gaussian, Inc.
  
 This software is provided under written license and may be
 used, copied, transmitted, or stored only in accord with that
 written license.
  
 The following legend is applicable only to US Government
 contracts under FAR:
  
                    RESTRICTED RIGHTS LEGEND
  
 Use, reproduction and disclosure by the US Government is
 subject to restrictions as set forth in subparagraphs (a)
 and (c) of the Commercial Computer Software - Restricted
 Rights clause in FAR 52.227-19.
  
 Gaussian, Inc.
 340 Quinnipiac St., Bldg. 40, Wallingford CT 06492
  
  
 ---------------------------------------------------------------
 Warning -- This program may not be used in any manner that
 competes with the business of Gaussian, Inc. or will provide
 assistance to any competitor of Gaussian, Inc.  The licensee
 of this program is prohibited from giving any competitor of
 Gaussian, Inc. access to this program.  By using this program,
 the user acknowledges that Gaussian, Inc. is engaged in the
 business of creating and licensing software in the field of
 computational chemistry and represents and warrants to the
 licensee that it is not a competitor of Gaussian, Inc. and that
 it will not use this program in any manner prohibited above.
 ---------------------------------------------------------------
  

 Cite this work as:
 Gaussian 16, Revision A.03,
 M. J. Frisch, G. W. Trucks, H. B. Schlegel, G. E. Scuseria, 
 M. A. Robb, J. R. Cheeseman, G. Scalmani, V. Barone, 
 G. A. Petersson, H. Nakatsuji, X. Li, M. Caricato, A. V. Marenich, 
 J. Bloino, B. G. Janesko, R. Gomperts, B. Mennucci, H. P. Hratchian, 
 J. V. Ortiz, A. F. Izmaylov, J. L. Sonnenberg, D. Williams-Young, 
 F. Ding, F. Lipparini, F. Egidi, J. Goings, B. Peng, A. Petrone, 
 T. Henderson, D. Ranasinghe, V. G. Zakrzewski, J. Gao, N. Rega, 
 G. Zheng, W. Liang, M. Hada, M. Ehara, K. Toyota, R. Fukuda, 
 J. Hasegawa, M. Ishida, T. Nakajima, Y. Honda, O. Kitao, H. Nakai, 
 T. Vreven, K. Throssell, J. A. Montgomery, Jr., J. E. Peralta, 
 F. Ogliaro, M. J. Bearpark, J. J. Heyd, E. N. Brothers, K. N. Kudin, 
 V. N. Staroverov, T. A. Keith, R. Kobayashi, J. Normand, 
 K. Raghavachari, A. P. Rendell, J. C. Burant, S. S. Iyengar, 
 J. Tomasi, M. Cossi, J. M. Millam, M. Klene, C. Adamo, R. Cammi, 
 J. W. Ochterski, R. L. Martin, K. Morokuma, O. Farkas, 
 J. B. Foresman, and D. J. Fox, Gaussian, Inc., Wallingford CT, 2016.
 
 ******************************************
 Gaussian 16:  ES64L-G16RevA.03 25-Dec-2016
                 6-Jul-2023 
 ******************************************
 %chk=tau1_m4
 %mem=10gb
 %nproc=28
 Will use up to   28 processors via shared memory.
 ----------------------------------------------------------------------
 # UB3LYP EmpiricalDispersion=GD3BJ Gen Pseudo=Read opt(maxcycle=1000,m
 odred) SCF(yqc,Maxcycle=1000)
 ----------------------------------------------------------------------
 1/6=1000,18=120,19=15,26=3,38=1/1,3;
 2/9=110,12=2,17=6,18=5,40=1/2;
 3/5=7,11=2,16=1,17=8,25=1,30=1,71=1,74=-5,116=2,124=41/1,2,3;
 4//1;
 5/5=2,7=1000,8=4,13=1,38=1/8,2,8;
 6/7=2,8=2,9=2,10=2,28=1/1;
 7//1,2,3,16;
 1/6=1000,18=20,19=15,26=3/3(2);
 2/9=110/2;
 99//99;
 2/9=110/2;
 3/5=7,6=1,11=2,16=1,17=8,25=1,30=1,71=1,74=-5,82=7,116=2,124=41/1,2,3;
 4/5=5,16=3,69=1/1;
 5/5=2,7=1000,8=4,13=1,38=1/8,2,8;
 7//1,2,3,16;
 1/6=1000,18=20,19=15,26=3/3(-5);
 2/9=110/2;
 6/7=2,8=2,9=2,10=2,19=2,28=1/1;
 99/9=1/99;
 ---
 fff
 ---
 Symbolic Z-matrix:
 Charge = -1 Multiplicity = 4
 H                     0.74776  -5.01091   0.359 
 C                     1.01263  -4.30292   1.02902 
 H                     1.05428  -4.66771   1.97008 
 C                     0.00253  -3.13585   1.04799 
 C                     0.20515  -2.25125   2.28361 
 C                    -0.76284  -1.06885   2.37763 
 N                    -0.27544  -0.13845   3.40684 
 C                    -0.86108   1.08981   3.62944 
 N                    -2.22098   1.17363   3.57945 
 N                    -0.08716   2.10553   3.94288 
 H                     2.00947  -3.93135   0.76464 
 H                     0.11165  -2.52981   0.14238 
 H                    -1.02049  -3.53594   1.04089 
 H                     0.1164   -2.85729   3.19597 
 H                     1.22577  -1.85524   2.26062 
 H                    -0.82532  -0.56726   1.40386 
 H                    -1.76892  -1.41911   2.62907 
 H                     1.34195   0.16251   2.07468 
 H                    -2.56288   2.03238   3.14118 
 H                    -2.72753   0.3917    3.17248 
 H                    -0.66165   2.89154   4.24119 
 H                     4.69092  -6.76591   2.66879 
 C                     5.49273  -6.15285   2.62483 
 H                     5.59856  -5.62049   3.4765 
 C                     5.25036  -5.23045   1.39782 
 C                     5.79198  -3.83639   1.46172 
 C                     5.0406   -2.6934    1.30839 
 C                     7.16138  -3.3991    1.56625 
 C                     7.15211  -1.97149   1.46752 
 C                     8.39623  -4.05738   1.69743 
 N                     5.84322  -1.57615   1.33063 
 C                     8.32594  -1.21331   1.50113 
 C                     9.56619  -3.30506   1.73088 
 C                     9.53066  -1.89721   1.63491 
 H                     6.39834  -6.75618   2.49791 
 H                     5.6339   -5.72608   0.49649 
 H                     4.16787  -5.14543   1.2429 
 H                     3.97558  -2.58605   1.16258 
 H                     5.49013  -0.65821   1.06399 
 H                     8.43491  -5.14118   1.76768 
 H                     8.29332  -0.13308   1.39937 
 H                     10.52519  -3.80636   1.82985 
 H                     10.46098  -1.3369    1.6572 
 H                     4.58291  -4.534     4.83431 
 C                     4.64249  -4.00648   5.6933 
 H                     4.82527  -4.61115   6.4814 
 C                     3.38913  -3.13912   5.91671 
 C                     3.43324  -1.82619   5.19081 
 C                     4.3996   -1.1921    4.44224 
 N                     2.40661  -0.89726   5.28805 
 C                     2.78288   0.23045   4.61877 
 N                     3.98556   0.08214   4.09808 
 H                     5.52051  -3.35617   5.60823 
 H                     2.48991  -3.70103   5.62726 
 H                     3.2763   -2.93184   6.99033 
 H                     1.49182  -1.05149   5.68598 
 H                     5.3544   -1.57297   4.11434 
 H                     2.14946   1.10559   4.55368 
 H                     3.79355  -1.06195  -6.91094 
 C                     3.10215  -0.3456   -7.08276 
 H                     2.65266  -0.42882  -7.98326 
 C                     3.68807   1.06767  -6.91862 
 C                     3.94233   1.42318  -5.48808 
 C                     3.79573   0.71827  -4.32294 
 N                     4.35667   2.69235  -5.0896 
 C                     4.44306   2.72237  -3.73725 
 N                     4.10675   1.53954  -3.25672 
 H                     2.30902  -0.48247  -6.33731 
 H                     4.61372   1.16142  -7.5041 
 H                     2.98619   1.79932  -7.34236 
 H                     4.55162   3.46861  -5.7025 
 H                     3.48828  -0.30111  -4.16237 
 H                     4.7403    3.57383  -3.14602 
 H                    -5.81102   6.59641   4.0705 
 C                    -5.08148   6.03241   4.48242 
 H                    -4.20961   6.54258   4.50209 
 C                    -4.95998   4.68432   3.7524 
 C                    -6.30875   3.95569   3.65557 
 C                    -6.22222   2.64451   2.87223 
 N                    -7.56683   2.12584   2.5957 
 C                    -7.81125   0.95237   1.97841 
 N                    -6.87106   0.02315   1.87856 
 N                    -9.06007   0.67755   1.54456 
 H                    -5.37481   5.85815   5.52718 
 H                    -4.55759   4.82543   2.7439 
 H                    -4.23456   4.03993   4.26343 
 H                    -6.70867   3.76299   4.65994 
 H                    -7.03016   4.61999   3.15802 
 H                    -5.66232   2.78979   1.94466 
 H                    -5.67091   1.90382   3.4611 
 H                    -8.32928   2.78597   2.60878 
 H                    -6.98584  -0.64471   1.1017 
 H                    -5.88428   0.22317   2.08411 
 H                    -9.57688   1.41837   1.0921 
 H                    -9.1975   -0.24145   1.09753 
 C                    -0.55068   4.16777  -0.51849 
 C                     9.26118   3.18227  -1.05802 
 C                     6.08346  -4.08518  -2.19911 
 C                    -1.13237  -0.68816  -2.59803 
 N                     2.84638   2.60917  -0.94999 
 C                    -1.25018   3.40347   0.62194 
 C                     10.08374   2.51983  -1.89199 
 C                     7.00837  -4.96254  -1.77797 
 C                    -1.9868   -0.81213  -1.32812 
 N                     5.65824   2.2758   -1.02633 
 C                    -2.78035   3.29232   0.50135 
 C                    -3.47853  -0.70248  -1.57345 
 N                     2.47405  -0.11664  -1.71468 
 C                     0.6985    1.59494  -1.58862 
 C                     4.47392   4.30778  -0.2622 
 C                     7.43665   0.6528   -1.52636 
 C                     3.61933  -2.27921  -2.01517 
 C                     1.98809   6.00592   0.41224 
 C                     7.3208    5.47975  -0.04764 
 C                     8.63451  -2.14816  -1.9633 
 C                     0.78832  -3.30787  -2.73014 
 C                     1.46977   2.61915  -1.09196 
 C                     5.64088   3.58261  -0.57526 
 C                     6.65272  -0.46019  -1.71579 
 C                     2.47327  -1.46761  -2.00045 
 O                    -3.38175   2.79622   1.51338 
 O                    -4.17106  -1.3096   -0.59384 
 C                     0.92121   3.87746  -0.59976 
 C                     6.96046   4.09823  -0.50078 
 C                     7.18385  -1.80245  -1.88914 
 C                     1.15881  -1.90485  -2.35769 
 O                    -3.32906   3.64866  -0.56858 
 O                    -3.99176  -0.11351  -2.5034 
 C                     1.98898   4.63479  -0.18974 
 C                     7.81764   3.08036  -0.94205 
 C                     6.1038   -2.6454   -1.99323 
 C                     0.33978  -0.78067  -2.315 
 C                     3.19287   3.84989  -0.44362 
 C                     6.97763   1.94731  -1.23035 
 C                     4.90822  -1.80857  -1.91222 
 C                     1.16829   0.30807  -1.89743 
 N                     5.27081  -0.49167  -1.74089 
 Fe                    4.0798    1.07011  -1.35671 
 H                    -1.0479    3.8968   -1.4548 
 H                    -0.7199    5.24221  -0.39377 
 H                     9.71997   3.9139   -0.39151 
 H                     5.22791  -4.47143  -2.75291 
 H                    -1.42895  -1.47825  -3.29596 
 H                    -1.37752   0.25544  -3.09491 
 H                    -1.01016   3.83798   1.59883 
 H                     11.15603   2.68721  -1.86296 
 H                     9.71842   1.81575  -2.63158 
 H                     6.91637  -6.0197   -2.00937 
 H                     7.84738  -4.66306  -1.16057 
 H                    -1.71896  -0.01599  -0.62017 
 H                    -1.78676  -1.75465  -0.8142 
 H                    -0.36387   1.77501  -1.69919 
 H                     4.6038    5.30797   0.13322 
 H                     3.47332  -3.34226  -2.16042 
 H                     2.58519   6.70616  -0.1844 
 H                     2.41914   5.99889   1.42081 
 H                     0.97377   6.40701   0.4829 
 H                     6.75685   6.24897  -0.59071 
 H                     8.38253   5.68658  -0.20563 
 H                     7.11003   5.62516   1.01981 
 H                     9.04989  -2.34197  -0.96832 
 H                     9.21531  -1.33477  -2.40901 
 H                     8.78162  -3.04892  -2.56681 
 H                    -0.27363  -3.38301  -2.97864 
 H                     1.35829  -3.66596  -3.59695 
 C                    -7.29979  -3.02946  -2.15663 
 O                    -6.26414  -3.20516  -2.75682 
 C                    -7.57473  -2.13245  -1.01206 
 O                    -6.70856  -1.36824  -0.46652 
 C                    -8.92417  -2.34999  -0.58839 
 O                    -9.54321  -1.84825   0.37093 
 C                    -9.53421  -3.32937  -1.57117 
 O                    -8.44706  -3.74003  -2.44072 
 C                    -10.66306  -2.69624  -2.4031 
 O                    -10.31571  -1.43761  -2.92424 
 C                    -10.9869  -3.57649  -3.62226 
 O                    -10.94994  -4.97096  -3.34771 
 H                    -5.17412  -1.32562  -0.76326 
 H                    -10.33248  -0.75467  -2.21624 
 H                    -10.01197  -5.19898  -3.28068 
 H                    -9.91237  -4.22445  -1.06726 
 H                    -11.53134  -2.63809  -1.7269 
 H                    -11.99346  -3.34587  -3.98373 
 H                    -10.27332  -3.2968   -4.40683 
 O                     4.19716   0.57239   0.53582 
 H                     3.28383   0.28426   0.83328 
 H                     4.43907   1.33843   1.16492 
 O                    -4.11191   0.22      1.76754 
 H                    -3.89577   1.14622   1.4942 
 H                    -4.03438  -0.34413   0.97545 
 O                     1.73815   0.28617   1.27609 
 H                     1.81857   1.91342   1.92597 
 H                     1.31143   0.30382   0.40529 
 O                     4.629     2.24035   2.43451 
 H                     4.58135   1.512     3.10214 
 H                     3.73478   2.63665   2.47255 
 O                     1.89194   2.71681   2.32495 
 H                     0.59478   2.35793   3.41255 
 H                     1.58855   3.34611   1.65152 
 H                     0.98133  -4.01035  -1.9105 
 H                    -0.86727   2.37643   0.66637 
 H                     8.50704   0.50532  -1.51141 
 H                    -3.81953  -4.75309  -1.10834 
 C                    -3.83276  -4.67226  -0.1117 
 H                    -3.3404   -5.4333    0.31068 
 C                    -5.27287  -4.54306   0.39436 
 C                    -5.43413  -4.40497   1.91773 
 C                    -4.64634  -3.21528   2.48289 
 C                    -6.92081  -4.27231   2.27698 
 H                    -3.28428  -3.75343   0.1246 
 H                    -5.71831  -3.66613  -0.07859 
 H                    -5.86103  -5.4079    0.05729 
 H                    -5.04733  -5.32292   2.38856 
 H                    -4.80699  -3.11434   3.56212 
 H                    -3.56992  -3.31772   2.3142 
 H                    -4.96662  -2.28213   2.01206 
 H                    -7.50222  -5.11499   1.8856 
 H                    -7.06954  -4.2351    3.36209 
 H                    -7.34332  -3.35402   1.85397 
 H                    -5.31365   5.95077  -0.89777 
 C                    -6.20176   6.26676  -0.56398 
 H                    -6.06757   7.04968   0.04351 
 C                    -6.83612   5.1458    0.28269 
 C                    -7.02682   3.83306  -0.39967 
 N                    -5.99007   3.01565  -0.80941 
 C                    -8.17391   3.14279  -0.71055 
 C                    -6.53512   1.88679  -1.33669 
 N                    -7.86111   1.93096  -1.29219 
 H                    -6.83739   6.54326  -1.41016 
 H                    -6.19444   5.00238   1.15876 
 H                    -7.81205   5.47125   0.6624 
 H                    -4.96709   3.22784  -0.71136 
 H                    -9.20122   3.44687  -0.55603 
 H                    -5.94113   1.079    -1.74325 
 O                    -10.2655   0.76719  -1.29404 
 H                    -10.69682   1.32111  -1.95759 
 H                    -9.29594   1.0174   -1.38106 
 
 Add virtual bond connecting atoms H178       and O169       Dist= 2.95D+00.
 Add virtual bond connecting atoms O194       and H187       Dist= 2.96D+00.
 Add virtual bond connecting atoms O191       and H186       Dist= 3.04D+00.
 Add virtual bond connecting atoms H232       and O127       Dist= 3.21D+00.
 Add virtual bond connecting atoms O235       and H179       Dist= 3.37D+00.
 Add virtual bond connecting atoms H237       and N228       Dist= 3.22D+00.
 Add virtual bond connecting atoms H189       and O121       Dist= 3.27D+00.
 Add virtual bond connecting atoms H190       and O122       Dist= 3.49D+00.
 Add virtual bond connecting atoms H198       and O197       Dist= 3.27D+00.
 Add virtual bond connecting atoms O169       and H92        Dist= 3.31D+00.
 Add virtual bond connecting atoms O171       and H95        Dist= 3.40D+00.
 Add virtual bond connecting atoms O188       and H93        Dist= 3.40D+00.
 Add virtual bond connecting atoms H192       and H18        Dist= 3.44D+00.
 Add virtual bond connecting atoms H192       and O191       Dist= 3.31D+00.
 Add virtual bond connecting atoms O197       and H196       Dist= 3.50D+00.
 Add virtual bond connecting atoms H195       and N52        Dist= 3.48D+00.
 Add virtual bond connecting atoms H44        and H24        Dist= 3.81D+00.
 Add virtual bond connecting atoms O185       and H39        Dist= 3.52D+00.
 Add virtual bond connecting atoms H210       and H13        Dist= 4.63D+00.
 Add virtual bond connecting atoms H211       and O169       Dist= 4.78D+00.
 Add virtual bond connecting atoms H211       and H178       Dist= 4.72D+00.
 Add virtual bond connecting atoms H216       and H190       Dist= 4.51D+00.
 The following ModRedundant input section has been read:
 X       1 F                                                                   
 X       2 F                                                                   
 X       3 F                                                                   
 X      22 F                                                                   
 X      23 F                                                                   
 X      24 F                                                                   
 X      44 F                                                                   
 X      45 F                                                                   
 X      46 F                                                                   
 X      59 F                                                                   
 X      60 F                                                                   
 X      61 F                                                                   
 X      74 F                                                                   
 X      75 F                                                                   
 X      76 F                                                                   
 X     203 F                                                                   
 X     204 F                                                                   
 X     205 F                                                                   
 X     220 F                                                                   
 X     221 F                                                                   
 X     222 F                                                                   
 

 GradGradGradGradGradGradGradGradGradGradGradGradGradGradGradGradGradGrad
 Berny optimization.
 Initialization pass.
                           ----------------------------
                           !    Initial Parameters    !
                           ! (Angstroms and Degrees)  !
 --------------------------                            --------------------------
 ! Name  Definition              Value          Derivative Info.                !
 --------------------------------------------------------------------------------
 ! X1    R(1,-1)                 0.7478         Frozen                          !
 ! Y1    R(1,-2)                -5.0109         Frozen                          !
 ! Z1    R(1,-3)                 0.359          Frozen                          !
 ! X2    R(2,-1)                 1.0126         Frozen                          !
 ! Y2    R(2,-2)                -4.3029         Frozen                          !
 ! Z2    R(2,-3)                 1.029          Frozen                          !
 ! X3    R(3,-1)                 1.0543         Frozen                          !
 ! Y3    R(3,-2)                -4.6677         Frozen                          !
 ! Z3    R(3,-3)                 1.9701         Frozen                          !
 ! X22   R(22,-1)                4.6909         Frozen                          !
 ! Y22   R(22,-2)               -6.7659         Frozen                          !
 ! Z22   R(22,-3)                2.6688         Frozen                          !
 ! X23   R(23,-1)                5.4927         Frozen                          !
 ! Y23   R(23,-2)               -6.1528         Frozen                          !
 ! Z23   R(23,-3)                2.6248         Frozen                          !
 ! X24   R(24,-1)                5.5986         Frozen                          !
 ! Y24   R(24,-2)               -5.6205         Frozen                          !
 ! Z24   R(24,-3)                3.4765         Frozen                          !
 ! X44   R(44,-1)                4.5829         Frozen                          !
 ! Y44   R(44,-2)               -4.534          Frozen                          !
 ! Z44   R(44,-3)                4.8343         Frozen                          !
 ! X45   R(45,-1)                4.6425         Frozen                          !
 ! Y45   R(45,-2)               -4.0065         Frozen                          !
 ! Z45   R(45,-3)                5.6933         Frozen                          !
 ! X46   R(46,-1)                4.8253         Frozen                          !
 ! Y46   R(46,-2)               -4.6112         Frozen                          !
 ! Z46   R(46,-3)                6.4814         Frozen                          !
 ! X59   R(59,-1)                3.7936         Frozen                          !
 ! Y59   R(59,-2)               -1.0619         Frozen                          !
 ! Z59   R(59,-3)               -6.9109         Frozen                          !
 ! X60   R(60,-1)                3.1022         Frozen                          !
 ! Y60   R(60,-2)               -0.3456         Frozen                          !
 ! Z60   R(60,-3)               -7.0828         Frozen                          !
 ! X61   R(61,-1)                2.6527         Frozen                          !
 ! Y61   R(61,-2)               -0.4288         Frozen                          !
 ! Z61   R(61,-3)               -7.9833         Frozen                          !
 ! X74   R(74,-1)               -5.811          Frozen                          !
 ! Y74   R(74,-2)                6.5964         Frozen                          !
 ! Z74   R(74,-3)                4.0705         Frozen                          !
 ! X75   R(75,-1)               -5.0815         Frozen                          !
 ! Y75   R(75,-2)                6.0324         Frozen                          !
 ! Z75   R(75,-3)                4.4824         Frozen                          !
 ! X76   R(76,-1)               -4.2096         Frozen                          !
 ! Y76   R(76,-2)                6.5426         Frozen                          !
 ! Z76   R(76,-3)                4.5021         Frozen                          !
 ! X203  R(203,-1)              -3.8195         Frozen                          !
 ! Y203  R(203,-2)              -4.7531         Frozen                          !
 ! Z203  R(203,-3)              -1.1083         Frozen                          !
 ! X204  R(204,-1)              -3.8328         Frozen                          !
 ! Y204  R(204,-2)              -4.6723         Frozen                          !
 ! Z204  R(204,-3)              -0.1117         Frozen                          !
 ! X205  R(205,-1)              -3.3404         Frozen                          !
 ! Y205  R(205,-2)              -5.4333         Frozen                          !
 ! Z205  R(205,-3)               0.3107         Frozen                          !
 ! X220  R(220,-1)              -5.3137         Frozen                          !
 ! Y220  R(220,-2)               5.9508         Frozen                          !
 ! Z220  R(220,-3)              -0.8978         Frozen                          !
 ! X221  R(221,-1)              -6.2018         Frozen                          !
 ! Y221  R(221,-2)               6.2668         Frozen                          !
 ! Z221  R(221,-3)              -0.564          Frozen                          !
 ! X222  R(222,-1)              -6.0676         Frozen                          !
 ! Y222  R(222,-2)               7.0497         Frozen                          !
 ! Z222  R(222,-3)               0.0435         Frozen                          !
 ! R1    R(1,2)                  1.0101         estimate D2E/DX2                !
 ! R2    R(2,3)                  1.0101         estimate D2E/DX2                !
 ! R3    R(2,4)                  1.5436         estimate D2E/DX2                !
 ! R4    R(2,11)                 1.0962         estimate D2E/DX2                !
 ! R5    R(4,5)                  1.5331         estimate D2E/DX2                !
 ! R6    R(4,12)                 1.0951         estimate D2E/DX2                !
 ! R7    R(4,13)                 1.0985         estimate D2E/DX2                !
 ! R8    R(5,6)                  1.531          estimate D2E/DX2                !
 ! R9    R(5,14)                 1.0989         estimate D2E/DX2                !
 ! R10   R(5,15)                 1.095          estimate D2E/DX2                !
 ! R11   R(6,7)                  1.4705         estimate D2E/DX2                !
 ! R12   R(6,16)                 1.0971         estimate D2E/DX2                !
 ! R13   R(6,17)                 1.0946         estimate D2E/DX2                !
 ! R14   R(7,8)                  1.3788         estimate D2E/DX2                !
 ! R15   R(8,9)                  1.3634         estimate D2E/DX2                !
 ! R16   R(8,10)                 1.3149         estimate D2E/DX2                !
 ! R17   R(9,19)                 1.023          estimate D2E/DX2                !
 ! R18   R(9,20)                 1.0167         estimate D2E/DX2                !
 ! R19   R(10,21)                1.0182         estimate D2E/DX2                !
 ! R20   R(10,198)               0.9            estimate D2E/DX2                !
 ! R21   R(13,210)               2.4519         estimate D2E/DX2                !
 ! R22   R(18,191)               0.9            estimate D2E/DX2                !
 ! R23   R(18,192)               1.8207         estimate D2E/DX2                !
 ! R24   R(22,23)                1.0103         estimate D2E/DX2                !
 ! R25   R(23,24)                1.0099         estimate D2E/DX2                !
 ! R26   R(23,25)                1.5541         estimate D2E/DX2                !
 ! R27   R(23,35)                1.0956         estimate D2E/DX2                !
 ! R28   R(24,44)                2.0139         estimate D2E/DX2                !
 ! R29   R(25,26)                1.4969         estimate D2E/DX2                !
 ! R30   R(25,36)                1.0978         estimate D2E/DX2                !
 ! R31   R(25,37)                1.0968         estimate D2E/DX2                !
 ! R32   R(26,27)                1.3764         estimate D2E/DX2                !
 ! R33   R(26,28)                1.4413         estimate D2E/DX2                !
 ! R34   R(27,31)                1.3758         estimate D2E/DX2                !
 ! R35   R(27,38)                1.0803         estimate D2E/DX2                !
 ! R36   R(28,29)                1.431          estimate D2E/DX2                !
 ! R37   R(28,30)                1.4055         estimate D2E/DX2                !
 ! R38   R(29,31)                1.3741         estimate D2E/DX2                !
 ! R39   R(29,32)                1.3978         estimate D2E/DX2                !
 ! R40   R(30,33)                1.3914         estimate D2E/DX2                !
 ! R41   R(30,40)                1.0868         estimate D2E/DX2                !
 ! R42   R(31,39)                1.019          estimate D2E/DX2                !
 ! R43   R(32,34)                1.3918         estimate D2E/DX2                !
 ! R44   R(32,41)                1.0855         estimate D2E/DX2                !
 ! R45   R(33,34)                1.4116         estimate D2E/DX2                !
 ! R46   R(33,42)                1.0866         estimate D2E/DX2                !
 ! R47   R(34,43)                1.0863         estimate D2E/DX2                !
 ! R48   R(39,185)               1.8615         estimate D2E/DX2                !
 ! R49   R(44,45)                1.0098         estimate D2E/DX2                !
 ! R50   R(45,46)                1.01           estimate D2E/DX2                !
 ! R51   R(45,47)                1.5405         estimate D2E/DX2                !
 ! R52   R(45,53)                1.0959         estimate D2E/DX2                !
 ! R53   R(47,48)                1.5009         estimate D2E/DX2                !
 ! R54   R(47,54)                1.0991         estimate D2E/DX2                !
 ! R55   R(47,55)                1.0993         estimate D2E/DX2                !
 ! R56   R(48,49)                1.3771         estimate D2E/DX2                !
 ! R57   R(48,50)                1.3879         estimate D2E/DX2                !
 ! R58   R(49,52)                1.3833         estimate D2E/DX2                !
 ! R59   R(49,57)                1.079          estimate D2E/DX2                !
 ! R60   R(50,51)                1.3643         estimate D2E/DX2                !
 ! R61   R(50,56)                1.0094         estimate D2E/DX2                !
 ! R62   R(51,52)                1.3189         estimate D2E/DX2                !
 ! R63   R(51,58)                1.0823         estimate D2E/DX2                !
 ! R64   R(52,195)               1.8416         estimate D2E/DX2                !
 ! R65   R(59,60)                1.0103         estimate D2E/DX2                !
 ! R66   R(60,61)                1.0099         estimate D2E/DX2                !
 ! R67   R(60,62)                1.5387         estimate D2E/DX2                !
 ! R68   R(60,68)                1.097          estimate D2E/DX2                !
 ! R69   R(62,63)                1.4958         estimate D2E/DX2                !
 ! R70   R(62,69)                1.0993         estimate D2E/DX2                !
 ! R71   R(62,70)                1.0989         estimate D2E/DX2                !
 ! R72   R(63,64)                1.3697         estimate D2E/DX2                !
 ! R73   R(63,65)                1.3933         estimate D2E/DX2                !
 ! R74   R(64,67)                1.3813         estimate D2E/DX2                !
 ! R75   R(64,72)                1.0768         estimate D2E/DX2                !
 ! R76   R(65,66)                1.3554         estimate D2E/DX2                !
 ! R77   R(65,71)                1.0081         estimate D2E/DX2                !
 ! R78   R(66,67)                1.3203         estimate D2E/DX2                !
 ! R79   R(66,73)                1.0784         estimate D2E/DX2                !
 ! R80   R(67,138)               1.9573         estimate D2E/DX2                !
 ! R81   R(74,75)                1.01           estimate D2E/DX2                !
 ! R82   R(75,76)                1.0103         estimate D2E/DX2                !
 ! R83   R(75,77)                1.5379         estimate D2E/DX2                !
 ! R84   R(75,84)                1.0991         estimate D2E/DX2                !
 ! R85   R(77,78)                1.5361         estimate D2E/DX2                !
 ! R86   R(77,85)                1.0949         estimate D2E/DX2                !
 ! R87   R(77,86)                1.0966         estimate D2E/DX2                !
 ! R88   R(78,79)                1.5298         estimate D2E/DX2                !
 ! R89   R(78,87)                1.0981         estimate D2E/DX2                !
 ! R90   R(78,88)                1.0997         estimate D2E/DX2                !
 ! R91   R(79,80)                1.4675         estimate D2E/DX2                !
 ! R92   R(79,89)                1.0932         estimate D2E/DX2                !
 ! R93   R(79,90)                1.0951         estimate D2E/DX2                !
 ! R94   R(80,81)                1.3483         estimate D2E/DX2                !
 ! R95   R(80,91)                1.0086         estimate D2E/DX2                !
 ! R96   R(81,82)                1.3257         estimate D2E/DX2                !
 ! R97   R(81,83)                1.3503         estimate D2E/DX2                !
 ! R98   R(82,92)                1.0309         estimate D2E/DX2                !
 ! R99   R(82,93)                1.0276         estimate D2E/DX2                !
 ! R100  R(83,94)                1.0103         estimate D2E/DX2                !
 ! R101  R(83,95)                1.0312         estimate D2E/DX2                !
 ! R102  R(92,169)               1.7492         estimate D2E/DX2                !
 ! R103  R(93,188)               1.8004         estimate D2E/DX2                !
 ! R104  R(95,171)               1.797          estimate D2E/DX2                !
 ! R105  R(96,101)               1.5408         estimate D2E/DX2                !
 ! R106  R(96,123)               1.5024         estimate D2E/DX2                !
 ! R107  R(96,139)               1.0942         estimate D2E/DX2                !
 ! R108  R(96,140)               1.0948         estimate D2E/DX2                !
 ! R109  R(97,102)               1.3457         estimate D2E/DX2                !
 ! R110  R(97,130)               1.4518         estimate D2E/DX2                !
 ! R111  R(97,141)               1.0909         estimate D2E/DX2                !
 ! R112  R(98,103)               1.3426         estimate D2E/DX2                !
 ! R113  R(98,131)               1.4546         estimate D2E/DX2                !
 ! R114  R(98,142)               1.0899         estimate D2E/DX2                !
 ! R115  R(99,104)               1.5356         estimate D2E/DX2                !
 ! R116  R(99,132)               1.502          estimate D2E/DX2                !
 ! R117  R(99,143)               1.0951         estimate D2E/DX2                !
 ! R118  R(99,144)               1.0942         estimate D2E/DX2                !
 ! R119  R(100,117)              1.3839         estimate D2E/DX2                !
 ! R120  R(100,133)              1.3841         estimate D2E/DX2                !
 ! R121  R(100,138)              2.0138         estimate D2E/DX2                !
 ! R122  R(101,106)              1.5389         estimate D2E/DX2                !
 ! R123  R(101,145)              1.0958         estimate D2E/DX2                !
 ! R124  R(101,201)              1.097          estimate D2E/DX2                !
 ! R125  R(102,146)              1.0857         estimate D2E/DX2                !
 ! R126  R(102,147)              1.0845         estimate D2E/DX2                !
 ! R127  R(103,148)              1.0861         estimate D2E/DX2                !
 ! R128  R(103,149)              1.0839         estimate D2E/DX2                !
 ! R129  R(104,107)              1.5157         estimate D2E/DX2                !
 ! R130  R(104,150)              1.0985         estimate D2E/DX2                !
 ! R131  R(104,151)              1.092          estimate D2E/DX2                !
 ! R132  R(105,118)              1.3826         estimate D2E/DX2                !
 ! R133  R(105,134)              1.3749         estimate D2E/DX2                !
 ! R134  R(105,138)              2.0135         estimate D2E/DX2                !
 ! R135  R(106,121)              1.2775         estimate D2E/DX2                !
 ! R136  R(106,127)              1.2541         estimate D2E/DX2                !
 ! R137  R(107,122)              1.3446         estimate D2E/DX2                !
 ! R138  R(107,128)              1.2145         estimate D2E/DX2                !
 ! R139  R(108,120)              1.3809         estimate D2E/DX2                !
 ! R140  R(108,136)              1.3852         estimate D2E/DX2                !
 ! R141  R(108,138)              2.0285         estimate D2E/DX2                !
 ! R142  R(109,117)              1.375          estimate D2E/DX2                !
 ! R143  R(109,136)              1.4043         estimate D2E/DX2                !
 ! R144  R(109,152)              1.0832         estimate D2E/DX2                !
 ! R145  R(110,118)              1.4092         estimate D2E/DX2                !
 ! R146  R(110,133)              1.3725         estimate D2E/DX2                !
 ! R147  R(110,153)              1.0833         estimate D2E/DX2                !
 ! R148  R(111,119)              1.3745         estimate D2E/DX2                !
 ! R149  R(111,134)              1.405          estimate D2E/DX2                !
 ! R150  R(111,202)              1.0806         estimate D2E/DX2                !
 ! R151  R(112,120)              1.4044         estimate D2E/DX2                !
 ! R152  R(112,135)              1.376          estimate D2E/DX2                !
 ! R153  R(112,154)              1.0828         estimate D2E/DX2                !
 ! R154  R(113,129)              1.4975         estimate D2E/DX2                !
 ! R155  R(113,155)              1.0967         estimate D2E/DX2                !
 ! R156  R(113,156)              1.0968         estimate D2E/DX2                !
 ! R157  R(113,157)              1.093          estimate D2E/DX2                !
 ! R158  R(114,124)              1.4979         estimate D2E/DX2                !
 ! R159  R(114,158)              1.0976         estimate D2E/DX2                !
 ! R160  R(114,159)              1.0932         estimate D2E/DX2                !
 ! R161  R(114,160)              1.0977         estimate D2E/DX2                !
 ! R162  R(115,125)              1.4931         estimate D2E/DX2                !
 ! R163  R(115,161)              1.0955         estimate D2E/DX2                !
 ! R164  R(115,162)              1.0943         estimate D2E/DX2                !
 ! R165  R(115,163)              1.0942         estimate D2E/DX2                !
 ! R166  R(116,126)              1.4981         estimate D2E/DX2                !
 ! R167  R(116,164)              1.0932         estimate D2E/DX2                !
 ! R168  R(116,165)              1.0975         estimate D2E/DX2                !
 ! R169  R(116,200)              1.0966         estimate D2E/DX2                !
 ! R170  R(117,123)              1.4583         estimate D2E/DX2                !
 ! R171  R(118,124)              1.4187         estimate D2E/DX2                !
 ! R172  R(119,125)              1.4539         estimate D2E/DX2                !
 ! R173  R(119,137)              1.3825         estimate D2E/DX2                !
 ! R174  R(120,126)              1.4306         estimate D2E/DX2                !
 ! R175  R(121,189)              1.7283         estimate D2E/DX2                !
 ! R176  R(122,178)              1.0174         estimate D2E/DX2                !
 ! R177  R(122,190)              1.8476         estimate D2E/DX2                !
 ! R178  R(123,129)              1.3718         estimate D2E/DX2                !
 ! R179  R(124,130)              1.402          estimate D2E/DX2                !
 ! R180  R(125,131)              1.374          estimate D2E/DX2                !
 ! R181  R(126,132)              1.3916         estimate D2E/DX2                !
 ! R182  R(127,232)              1.6972         estimate D2E/DX2                !
 ! R183  R(129,133)              1.4594         estimate D2E/DX2                !
 ! R184  R(130,134)              1.4396         estimate D2E/DX2                !
 ! R185  R(131,135)              1.4616         estimate D2E/DX2                !
 ! R186  R(132,136)              1.4304         estimate D2E/DX2                !
 ! R187  R(135,137)              1.3766         estimate D2E/DX2                !
 ! R188  R(137,138)              2.0013         estimate D2E/DX2                !
 ! R189  R(138,185)              1.9604         estimate D2E/DX2                !
 ! R190  R(166,167)              1.2098         estimate D2E/DX2                !
 ! R191  R(166,168)              1.48           estimate D2E/DX2                !
 ! R192  R(166,173)              1.3791         estimate D2E/DX2                !
 ! R193  R(168,169)              1.2775         estimate D2E/DX2                !
 ! R194  R(168,170)              1.431          estimate D2E/DX2                !
 ! R195  R(169,178)              1.5635         estimate D2E/DX2                !
 ! R196  R(169,211)              2.5321         estimate D2E/DX2                !
 ! R197  R(170,171)              1.2471         estimate D2E/DX2                !
 ! R198  R(170,172)              1.5156         estimate D2E/DX2                !
 ! R199  R(172,173)              1.4514         estimate D2E/DX2                !
 ! R200  R(172,174)              1.5386         estimate D2E/DX2                !
 ! R201  R(172,181)              1.0946         estimate D2E/DX2                !
 ! R202  R(174,175)              1.4058         estimate D2E/DX2                !
 ! R203  R(174,176)              1.5382         estimate D2E/DX2                !
 ! R204  R(174,182)              1.1021         estimate D2E/DX2                !
 ! R205  R(175,179)              0.9838         estimate D2E/DX2                !
 ! R206  R(176,177)              1.4217         estimate D2E/DX2                !
 ! R207  R(176,183)              1.0941         estimate D2E/DX2                !
 ! R208  R(176,184)              1.0968         estimate D2E/DX2                !
 ! R209  R(177,180)              0.9676         estimate D2E/DX2                !
 ! R210  R(178,211)              2.4986         estimate D2E/DX2                !
 ! R211  R(179,235)              1.7807         estimate D2E/DX2                !
 ! R212  R(185,186)              1.0028         estimate D2E/DX2                !
 ! R213  R(185,187)              1.0203         estimate D2E/DX2                !
 ! R214  R(186,191)              1.6079         estimate D2E/DX2                !
 ! R215  R(187,194)              1.5689         estimate D2E/DX2                !
 ! R216  R(188,189)              0.9896         estimate D2E/DX2                !
 ! R217  R(188,190)              0.9755         estimate D2E/DX2                !
 ! R218  R(190,216)              2.3874         estimate D2E/DX2                !
 ! R219  R(191,192)              1.7541         estimate D2E/DX2                !
 ! R220  R(191,193)              0.9699         estimate D2E/DX2                !
 ! R221  R(192,197)              0.9            estimate D2E/DX2                !
 ! R222  R(194,195)              0.9892         estimate D2E/DX2                !
 ! R223  R(194,196)              0.9788         estimate D2E/DX2                !
 ! R224  R(196,197)              1.8505         estimate D2E/DX2                !
 ! R225  R(197,198)              1.7304         estimate D2E/DX2                !
 ! R226  R(197,199)              0.9703         estimate D2E/DX2                !
 ! R227  R(203,204)              1.0            estimate D2E/DX2                !
 ! R228  R(204,205)              1.0            estimate D2E/DX2                !
 ! R229  R(204,206)              1.5319         estimate D2E/DX2                !
 ! R230  R(204,210)              1.0959         estimate D2E/DX2                !
 ! R231  R(206,207)              1.5381         estimate D2E/DX2                !
 ! R232  R(206,211)              1.0914         estimate D2E/DX2                !
 ! R233  R(206,212)              1.0989         estimate D2E/DX2                !
 ! R234  R(207,208)              1.5347         estimate D2E/DX2                !
 ! R235  R(207,209)              1.5352         estimate D2E/DX2                !
 ! R236  R(207,213)              1.1018         estimate D2E/DX2                !
 ! R237  R(208,214)              1.0958         estimate D2E/DX2                !
 ! R238  R(208,215)              1.0944         estimate D2E/DX2                !
 ! R239  R(208,216)              1.0932         estimate D2E/DX2                !
 ! R240  R(209,217)              1.0961         estimate D2E/DX2                !
 ! R241  R(209,218)              1.0959         estimate D2E/DX2                !
 ! R242  R(209,219)              1.0958         estimate D2E/DX2                !
 ! R243  R(220,221)              1.0            estimate D2E/DX2                !
 ! R244  R(221,222)              1.0            estimate D2E/DX2                !
 ! R245  R(221,223)              1.5414         estimate D2E/DX2                !
 ! R246  R(221,229)              1.0938         estimate D2E/DX2                !
 ! R247  R(223,224)              1.4917         estimate D2E/DX2                !
 ! R248  R(223,230)              1.0954         estimate D2E/DX2                !
 ! R249  R(223,231)              1.0966         estimate D2E/DX2                !
 ! R250  R(224,225)              1.3824         estimate D2E/DX2                !
 ! R251  R(224,226)              1.3744         estimate D2E/DX2                !
 ! R252  R(225,227)              1.3599         estimate D2E/DX2                !
 ! R253  R(225,232)              1.0494         estimate D2E/DX2                !
 ! R254  R(226,228)              1.3801         estimate D2E/DX2                !
 ! R255  R(226,233)              1.0825         estimate D2E/DX2                !
 ! R256  R(227,228)              1.3275         estimate D2E/DX2                !
 ! R257  R(227,234)              1.082          estimate D2E/DX2                !
 ! R258  R(228,237)              1.7033         estimate D2E/DX2                !
 ! R259  R(235,236)              0.966          estimate D2E/DX2                !
 ! R260  R(235,237)              1.0051         estimate D2E/DX2                !
 ! A1    A(1,2,3)              112.0642         estimate D2E/DX2                !
 ! A2    A(1,2,4)              111.4991         estimate D2E/DX2                !
 ! A3    A(1,2,11)             108.4245         estimate D2E/DX2                !
 ! A4    A(3,2,4)              106.7721         estimate D2E/DX2                !
 ! A5    A(3,2,11)             108.0353         estimate D2E/DX2                !
 ! A6    A(4,2,11)             109.9833         estimate D2E/DX2                !
 ! A7    A(2,4,5)              111.0801         estimate D2E/DX2                !
 ! A8    A(2,4,12)             110.0622         estimate D2E/DX2                !
 ! A9    A(2,4,13)             109.5099         estimate D2E/DX2                !
 ! A10   A(5,4,12)             109.5121         estimate D2E/DX2                !
 ! A11   A(5,4,13)             109.7819         estimate D2E/DX2                !
 ! A12   A(12,4,13)            106.7989         estimate D2E/DX2                !
 ! A13   A(4,5,6)              114.3032         estimate D2E/DX2                !
 ! A14   A(4,5,14)             109.8934         estimate D2E/DX2                !
 ! A15   A(4,5,15)             108.3572         estimate D2E/DX2                !
 ! A16   A(6,5,14)             108.8984         estimate D2E/DX2                !
 ! A17   A(6,5,15)             108.1371         estimate D2E/DX2                !
 ! A18   A(14,5,15)            106.9871         estimate D2E/DX2                !
 ! A19   A(5,6,7)              108.7876         estimate D2E/DX2                !
 ! A20   A(5,6,16)             109.5477         estimate D2E/DX2                !
 ! A21   A(5,6,17)             110.3715         estimate D2E/DX2                !
 ! A22   A(7,6,16)             110.5372         estimate D2E/DX2                !
 ! A23   A(7,6,17)             110.2629         estimate D2E/DX2                !
 ! A24   A(16,6,17)            107.3274         estimate D2E/DX2                !
 ! A25   A(6,7,8)              122.3994         estimate D2E/DX2                !
 ! A26   A(7,8,9)              118.1964         estimate D2E/DX2                !
 ! A27   A(7,8,10)             118.4648         estimate D2E/DX2                !
 ! A28   A(9,8,10)             123.2527         estimate D2E/DX2                !
 ! A29   A(8,9,19)             113.6212         estimate D2E/DX2                !
 ! A30   A(8,9,20)             117.6689         estimate D2E/DX2                !
 ! A31   A(19,9,20)            107.9162         estimate D2E/DX2                !
 ! A32   A(8,10,21)            109.515          estimate D2E/DX2                !
 ! A33   A(8,10,198)           121.4762         estimate D2E/DX2                !
 ! A34   A(21,10,198)          112.5601         estimate D2E/DX2                !
 ! A35   A(4,13,210)           153.4541         estimate D2E/DX2                !
 ! A36   A(22,23,24)           111.4902         estimate D2E/DX2                !
 ! A37   A(22,23,25)           105.709          estimate D2E/DX2                !
 ! A38   A(22,23,35)           109.081          estimate D2E/DX2                !
 ! A39   A(24,23,25)           111.6723         estimate D2E/DX2                !
 ! A40   A(24,23,35)           107.5398         estimate D2E/DX2                !
 ! A41   A(25,23,35)           111.3657         estimate D2E/DX2                !
 ! A42   A(23,24,44)           143.1414         estimate D2E/DX2                !
 ! A43   A(23,25,26)           117.5558         estimate D2E/DX2                !
 ! A44   A(23,25,36)           109.0131         estimate D2E/DX2                !
 ! A45   A(23,25,37)           108.1466         estimate D2E/DX2                !
 ! A46   A(26,25,36)           109.2136         estimate D2E/DX2                !
 ! A47   A(26,25,37)           106.9142         estimate D2E/DX2                !
 ! A48   A(36,25,37)           105.298          estimate D2E/DX2                !
 ! A49   A(25,26,27)           124.8244         estimate D2E/DX2                !
 ! A50   A(25,26,28)           129.0065         estimate D2E/DX2                !
 ! A51   A(27,26,28)           105.9497         estimate D2E/DX2                !
 ! A52   A(26,27,31)           110.737          estimate D2E/DX2                !
 ! A53   A(26,27,38)           129.4742         estimate D2E/DX2                !
 ! A54   A(31,27,38)           119.7753         estimate D2E/DX2                !
 ! A55   A(26,28,29)           106.9486         estimate D2E/DX2                !
 ! A56   A(26,28,30)           134.3802         estimate D2E/DX2                !
 ! A57   A(29,28,30)           118.6442         estimate D2E/DX2                !
 ! A58   A(28,29,31)           107.4609         estimate D2E/DX2                !
 ! A59   A(28,29,32)           122.2771         estimate D2E/DX2                !
 ! A60   A(31,29,32)           130.2585         estimate D2E/DX2                !
 ! A61   A(28,30,33)           119.1945         estimate D2E/DX2                !
 ! A62   A(28,30,40)           120.2913         estimate D2E/DX2                !
 ! A63   A(33,30,40)           120.5138         estimate D2E/DX2                !
 ! A64   A(27,31,29)           108.8836         estimate D2E/DX2                !
 ! A65   A(27,31,39)           121.6779         estimate D2E/DX2                !
 ! A66   A(29,31,39)           127.9727         estimate D2E/DX2                !
 ! A67   A(29,32,34)           117.5606         estimate D2E/DX2                !
 ! A68   A(29,32,41)           120.8167         estimate D2E/DX2                !
 ! A69   A(34,32,41)           121.6029         estimate D2E/DX2                !
 ! A70   A(30,33,34)           121.0968         estimate D2E/DX2                !
 ! A71   A(30,33,42)           119.6596         estimate D2E/DX2                !
 ! A72   A(34,33,42)           119.2434         estimate D2E/DX2                !
 ! A73   A(32,34,33)           121.2265         estimate D2E/DX2                !
 ! A74   A(32,34,43)           119.3314         estimate D2E/DX2                !
 ! A75   A(33,34,43)           119.44           estimate D2E/DX2                !
 ! A76   A(31,39,185)          155.5658         estimate D2E/DX2                !
 ! A77   A(24,44,45)           145.651          estimate D2E/DX2                !
 ! A78   A(44,45,46)           111.2033         estimate D2E/DX2                !
 ! A79   A(44,45,47)           111.6841         estimate D2E/DX2                !
 ! A80   A(44,45,53)           106.932          estimate D2E/DX2                !
 ! A81   A(46,45,47)           111.7865         estimate D2E/DX2                !
 ! A82   A(46,45,53)           105.7137         estimate D2E/DX2                !
 ! A83   A(47,45,53)           109.2075         estimate D2E/DX2                !
 ! A84   A(45,47,48)           113.4829         estimate D2E/DX2                !
 ! A85   A(45,47,54)           109.8523         estimate D2E/DX2                !
 ! A86   A(45,47,55)           109.3497         estimate D2E/DX2                !
 ! A87   A(48,47,54)           110.1131         estimate D2E/DX2                !
 ! A88   A(48,47,55)           108.0852         estimate D2E/DX2                !
 ! A89   A(54,47,55)           105.6419         estimate D2E/DX2                !
 ! A90   A(47,48,49)           133.341          estimate D2E/DX2                !
 ! A91   A(47,48,50)           121.9959         estimate D2E/DX2                !
 ! A92   A(49,48,50)           104.4169         estimate D2E/DX2                !
 ! A93   A(48,49,52)           110.4484         estimate D2E/DX2                !
 ! A94   A(48,49,57)           128.5825         estimate D2E/DX2                !
 ! A95   A(52,49,57)           120.9579         estimate D2E/DX2                !
 ! A96   A(48,50,51)           108.3522         estimate D2E/DX2                !
 ! A97   A(48,50,56)           126.5615         estimate D2E/DX2                !
 ! A98   A(51,50,56)           124.7243         estimate D2E/DX2                !
 ! A99   A(50,51,52)           110.6233         estimate D2E/DX2                !
 ! A100  A(50,51,58)           122.444          estimate D2E/DX2                !
 ! A101  A(52,51,58)           126.9322         estimate D2E/DX2                !
 ! A102  A(49,52,51)           106.1582         estimate D2E/DX2                !
 ! A103  A(49,52,195)          138.8448         estimate D2E/DX2                !
 ! A104  A(51,52,195)          114.9109         estimate D2E/DX2                !
 ! A105  A(59,60,61)           113.4416         estimate D2E/DX2                !
 ! A106  A(59,60,62)           111.8709         estimate D2E/DX2                !
 ! A107  A(59,60,68)           106.9019         estimate D2E/DX2                !
 ! A108  A(61,60,62)           109.8953         estimate D2E/DX2                !
 ! A109  A(61,60,68)           105.8929         estimate D2E/DX2                !
 ! A110  A(62,60,68)           108.5062         estimate D2E/DX2                !
 ! A111  A(60,62,63)           112.6467         estimate D2E/DX2                !
 ! A112  A(60,62,69)           110.008          estimate D2E/DX2                !
 ! A113  A(60,62,70)           109.0983         estimate D2E/DX2                !
 ! A114  A(63,62,69)           110.2406         estimate D2E/DX2                !
 ! A115  A(63,62,70)           108.6098         estimate D2E/DX2                !
 ! A116  A(69,62,70)           106.0025         estimate D2E/DX2                !
 ! A117  A(62,63,64)           132.3021         estimate D2E/DX2                !
 ! A118  A(62,63,65)           122.722          estimate D2E/DX2                !
 ! A119  A(64,63,65)           104.9133         estimate D2E/DX2                !
 ! A120  A(63,64,67)           109.0584         estimate D2E/DX2                !
 ! A121  A(63,64,72)           130.1396         estimate D2E/DX2                !
 ! A122  A(67,64,72)           120.8003         estimate D2E/DX2                !
 ! A123  A(63,65,66)           108.9336         estimate D2E/DX2                !
 ! A124  A(63,65,71)           125.8075         estimate D2E/DX2                !
 ! A125  A(66,65,71)           125.2555         estimate D2E/DX2                !
 ! A126  A(65,66,67)           109.0907         estimate D2E/DX2                !
 ! A127  A(65,66,73)           125.5961         estimate D2E/DX2                !
 ! A128  A(67,66,73)           125.3131         estimate D2E/DX2                !
 ! A129  A(64,67,66)           108.0034         estimate D2E/DX2                !
 ! A130  A(64,67,138)          127.1275         estimate D2E/DX2                !
 ! A131  A(66,67,138)          124.8677         estimate D2E/DX2                !
 ! A132  A(74,75,76)           110.4443         estimate D2E/DX2                !
 ! A133  A(74,75,77)           110.6702         estimate D2E/DX2                !
 ! A134  A(74,75,84)           106.467          estimate D2E/DX2                !
 ! A135  A(76,75,77)           112.5628         estimate D2E/DX2                !
 ! A136  A(76,75,84)           106.97           estimate D2E/DX2                !
 ! A137  A(77,75,84)           109.4715         estimate D2E/DX2                !
 ! A138  A(75,77,78)           112.109          estimate D2E/DX2                !
 ! A139  A(75,77,85)           110.6883         estimate D2E/DX2                !
 ! A140  A(75,77,86)           110.2516         estimate D2E/DX2                !
 ! A141  A(78,77,85)           109.0112         estimate D2E/DX2                !
 ! A142  A(78,77,86)           109.3593         estimate D2E/DX2                !
 ! A143  A(85,77,86)           105.1791         estimate D2E/DX2                !
 ! A144  A(77,78,79)           112.9033         estimate D2E/DX2                !
 ! A145  A(77,78,87)           110.2044         estimate D2E/DX2                !
 ! A146  A(77,78,88)           108.5426         estimate D2E/DX2                !
 ! A147  A(79,78,87)           109.7879         estimate D2E/DX2                !
 ! A148  A(79,78,88)           108.8557         estimate D2E/DX2                !
 ! A149  A(87,78,88)           106.315          estimate D2E/DX2                !
 ! A150  A(78,79,80)           110.3403         estimate D2E/DX2                !
 ! A151  A(78,79,89)           110.4603         estimate D2E/DX2                !
 ! A152  A(78,79,90)           109.44           estimate D2E/DX2                !
 ! A153  A(80,79,89)           110.8788         estimate D2E/DX2                !
 ! A154  A(80,79,90)           108.8773         estimate D2E/DX2                !
 ! A155  A(89,79,90)           106.7564         estimate D2E/DX2                !
 ! A156  A(79,80,81)           124.0558         estimate D2E/DX2                !
 ! A157  A(79,80,91)           117.3157         estimate D2E/DX2                !
 ! A158  A(81,80,91)           116.0108         estimate D2E/DX2                !
 ! A159  A(80,81,82)           121.0637         estimate D2E/DX2                !
 ! A160  A(80,81,83)           119.4658         estimate D2E/DX2                !
 ! A161  A(82,81,83)           119.2787         estimate D2E/DX2                !
 ! A162  A(81,82,92)           115.5889         estimate D2E/DX2                !
 ! A163  A(81,82,93)           121.9741         estimate D2E/DX2                !
 ! A164  A(92,82,93)           112.5665         estimate D2E/DX2                !
 ! A165  A(81,83,94)           117.8894         estimate D2E/DX2                !
 ! A166  A(81,83,95)           116.3561         estimate D2E/DX2                !
 ! A167  A(94,83,95)           113.0288         estimate D2E/DX2                !
 ! A168  A(82,92,169)          157.8106         estimate D2E/DX2                !
 ! A169  A(82,93,188)          155.4757         estimate D2E/DX2                !
 ! A170  A(101,96,123)         112.8886         estimate D2E/DX2                !
 ! A171  A(101,96,139)         107.7108         estimate D2E/DX2                !
 ! A172  A(101,96,140)         109.4103         estimate D2E/DX2                !
 ! A173  A(123,96,139)         110.5501         estimate D2E/DX2                !
 ! A174  A(123,96,140)         110.3165         estimate D2E/DX2                !
 ! A175  A(139,96,140)         105.6806         estimate D2E/DX2                !
 ! A176  A(102,97,130)         128.5158         estimate D2E/DX2                !
 ! A177  A(102,97,141)         116.8544         estimate D2E/DX2                !
 ! A178  A(130,97,141)         114.611          estimate D2E/DX2                !
 ! A179  A(103,98,131)         126.3563         estimate D2E/DX2                !
 ! A180  A(103,98,142)         117.9413         estimate D2E/DX2                !
 ! A181  A(131,98,142)         115.7022         estimate D2E/DX2                !
 ! A182  A(104,99,132)         112.6166         estimate D2E/DX2                !
 ! A183  A(104,99,143)         108.5486         estimate D2E/DX2                !
 ! A184  A(104,99,144)         108.6917         estimate D2E/DX2                !
 ! A185  A(132,99,143)         109.9436         estimate D2E/DX2                !
 ! A186  A(132,99,144)         110.9936         estimate D2E/DX2                !
 ! A187  A(143,99,144)         105.7879         estimate D2E/DX2                !
 ! A188  A(117,100,133)        106.2643         estimate D2E/DX2                !
 ! A189  A(117,100,138)        126.4431         estimate D2E/DX2                !
 ! A190  A(133,100,138)        127.2738         estimate D2E/DX2                !
 ! A191  A(96,101,106)         115.4186         estimate D2E/DX2                !
 ! A192  A(96,101,145)         111.3287         estimate D2E/DX2                !
 ! A193  A(96,101,201)         109.6288         estimate D2E/DX2                !
 ! A194  A(106,101,145)        108.4387         estimate D2E/DX2                !
 ! A195  A(106,101,201)        106.4164         estimate D2E/DX2                !
 ! A196  A(145,101,201)        104.9921         estimate D2E/DX2                !
 ! A197  A(97,102,146)         120.7475         estimate D2E/DX2                !
 ! A198  A(97,102,147)         122.4325         estimate D2E/DX2                !
 ! A199  A(146,102,147)        116.8093         estimate D2E/DX2                !
 ! A200  A(98,103,148)         120.7228         estimate D2E/DX2                !
 ! A201  A(98,103,149)         122.0981         estimate D2E/DX2                !
 ! A202  A(148,103,149)        117.1213         estimate D2E/DX2                !
 ! A203  A(99,104,107)         114.0737         estimate D2E/DX2                !
 ! A204  A(99,104,150)         109.8025         estimate D2E/DX2                !
 ! A205  A(99,104,151)         110.9122         estimate D2E/DX2                !
 ! A206  A(107,104,150)        106.9678         estimate D2E/DX2                !
 ! A207  A(107,104,151)        108.5962         estimate D2E/DX2                !
 ! A208  A(150,104,151)        106.1149         estimate D2E/DX2                !
 ! A209  A(118,105,134)        106.636          estimate D2E/DX2                !
 ! A210  A(118,105,138)        127.5654         estimate D2E/DX2                !
 ! A211  A(134,105,138)        125.7932         estimate D2E/DX2                !
 ! A212  A(101,106,121)        115.7253         estimate D2E/DX2                !
 ! A213  A(101,106,127)        118.7748         estimate D2E/DX2                !
 ! A214  A(121,106,127)        125.4655         estimate D2E/DX2                !
 ! A215  A(104,107,122)        110.8742         estimate D2E/DX2                !
 ! A216  A(104,107,128)        125.0917         estimate D2E/DX2                !
 ! A217  A(122,107,128)        123.9988         estimate D2E/DX2                !
 ! A218  A(120,108,136)        105.7911         estimate D2E/DX2                !
 ! A219  A(120,108,138)        127.541          estimate D2E/DX2                !
 ! A220  A(136,108,138)        126.1637         estimate D2E/DX2                !
 ! A221  A(117,109,136)        125.0558         estimate D2E/DX2                !
 ! A222  A(117,109,152)        117.594          estimate D2E/DX2                !
 ! A223  A(136,109,152)        117.2582         estimate D2E/DX2                !
 ! A224  A(118,110,133)        124.8836         estimate D2E/DX2                !
 ! A225  A(118,110,153)        117.1893         estimate D2E/DX2                !
 ! A226  A(133,110,153)        117.9163         estimate D2E/DX2                !
 ! A227  A(119,111,134)        126.07           estimate D2E/DX2                !
 ! A228  A(119,111,202)        117.1522         estimate D2E/DX2                !
 ! A229  A(134,111,202)        116.515          estimate D2E/DX2                !
 ! A230  A(120,112,135)        124.4679         estimate D2E/DX2                !
 ! A231  A(120,112,154)        117.3037         estimate D2E/DX2                !
 ! A232  A(135,112,154)        118.1736         estimate D2E/DX2                !
 ! A233  A(129,113,155)        111.4442         estimate D2E/DX2                !
 ! A234  A(129,113,156)        111.3182         estimate D2E/DX2                !
 ! A235  A(129,113,157)        111.256          estimate D2E/DX2                !
 ! A236  A(155,113,156)        106.8799         estimate D2E/DX2                !
 ! A237  A(155,113,157)        107.8242         estimate D2E/DX2                !
 ! A238  A(156,113,157)        107.9149         estimate D2E/DX2                !
 ! A239  A(124,114,158)        111.9066         estimate D2E/DX2                !
 ! A240  A(124,114,159)        111.3719         estimate D2E/DX2                !
 ! A241  A(124,114,160)        111.7243         estimate D2E/DX2                !
 ! A242  A(158,114,159)        107.1534         estimate D2E/DX2                !
 ! A243  A(158,114,160)        106.8375         estimate D2E/DX2                !
 ! A244  A(159,114,160)        107.5753         estimate D2E/DX2                !
 ! A245  A(125,115,161)        111.3613         estimate D2E/DX2                !
 ! A246  A(125,115,162)        111.3321         estimate D2E/DX2                !
 ! A247  A(125,115,163)        110.403          estimate D2E/DX2                !
 ! A248  A(161,115,162)        107.4678         estimate D2E/DX2                !
 ! A249  A(161,115,163)        107.7186         estimate D2E/DX2                !
 ! A250  A(162,115,163)        108.4137         estimate D2E/DX2                !
 ! A251  A(126,116,164)        111.1682         estimate D2E/DX2                !
 ! A252  A(126,116,165)        111.9307         estimate D2E/DX2                !
 ! A253  A(126,116,200)        111.7516         estimate D2E/DX2                !
 ! A254  A(164,116,165)        107.6091         estimate D2E/DX2                !
 ! A255  A(164,116,200)        107.268          estimate D2E/DX2                !
 ! A256  A(165,116,200)        106.8527         estimate D2E/DX2                !
 ! A257  A(100,117,109)        126.1322         estimate D2E/DX2                !
 ! A258  A(100,117,123)        110.2291         estimate D2E/DX2                !
 ! A259  A(109,117,123)        123.6191         estimate D2E/DX2                !
 ! A260  A(105,118,110)        124.7015         estimate D2E/DX2                !
 ! A261  A(105,118,124)        110.4253         estimate D2E/DX2                !
 ! A262  A(110,118,124)        124.8597         estimate D2E/DX2                !
 ! A263  A(111,119,125)        123.756          estimate D2E/DX2                !
 ! A264  A(111,119,137)        126.2312         estimate D2E/DX2                !
 ! A265  A(125,119,137)        109.9973         estimate D2E/DX2                !
 ! A266  A(108,120,112)        124.5475         estimate D2E/DX2                !
 ! A267  A(108,120,126)        110.5619         estimate D2E/DX2                !
 ! A268  A(112,120,126)        124.789          estimate D2E/DX2                !
 ! A269  A(106,121,189)        120.1296         estimate D2E/DX2                !
 ! A270  A(107,122,178)        113.1779         estimate D2E/DX2                !
 ! A271  A(107,122,190)        110.1681         estimate D2E/DX2                !
 ! A272  A(178,122,190)        102.8628         estimate D2E/DX2                !
 ! A273  A(96,123,117)         123.6081         estimate D2E/DX2                !
 ! A274  A(96,123,129)         129.7699         estimate D2E/DX2                !
 ! A275  A(117,123,129)        106.5265         estimate D2E/DX2                !
 ! A276  A(114,124,118)        125.0886         estimate D2E/DX2                !
 ! A277  A(114,124,130)        128.1513         estimate D2E/DX2                !
 ! A278  A(118,124,130)        106.7557         estimate D2E/DX2                !
 ! A279  A(115,125,119)        125.0717         estimate D2E/DX2                !
 ! A280  A(115,125,131)        128.1622         estimate D2E/DX2                !
 ! A281  A(119,125,131)        106.7543         estimate D2E/DX2                !
 ! A282  A(116,126,120)        125.1372         estimate D2E/DX2                !
 ! A283  A(116,126,132)        128.2168         estimate D2E/DX2                !
 ! A284  A(120,126,132)        106.6315         estimate D2E/DX2                !
 ! A285  A(106,127,232)        115.0614         estimate D2E/DX2                !
 ! A286  A(113,129,123)        128.6968         estimate D2E/DX2                !
 ! A287  A(113,129,133)        124.2548         estimate D2E/DX2                !
 ! A288  A(123,129,133)        107.0483         estimate D2E/DX2                !
 ! A289  A(97,130,124)         125.6            estimate D2E/DX2                !
 ! A290  A(97,130,134)         128.2742         estimate D2E/DX2                !
 ! A291  A(124,130,134)        106.1228         estimate D2E/DX2                !
 ! A292  A(98,131,125)         128.9744         estimate D2E/DX2                !
 ! A293  A(98,131,135)         124.2729         estimate D2E/DX2                !
 ! A294  A(125,131,135)        106.7103         estimate D2E/DX2                !
 ! A295  A(99,132,126)         128.3793         estimate D2E/DX2                !
 ! A296  A(99,132,136)         125.1585         estimate D2E/DX2                !
 ! A297  A(126,132,136)        106.4354         estimate D2E/DX2                !
 ! A298  A(100,133,110)        125.5261         estimate D2E/DX2                !
 ! A299  A(100,133,129)        109.8303         estimate D2E/DX2                !
 ! A300  A(110,133,129)        124.5787         estimate D2E/DX2                !
 ! A301  A(105,134,111)        124.3955         estimate D2E/DX2                !
 ! A302  A(105,134,130)        110.0094         estimate D2E/DX2                !
 ! A303  A(111,134,130)        125.2195         estimate D2E/DX2                !
 ! A304  A(112,135,131)        124.4882         estimate D2E/DX2                !
 ! A305  A(112,135,137)        125.6787         estimate D2E/DX2                !
 ! A306  A(131,135,137)        109.8255         estimate D2E/DX2                !
 ! A307  A(108,136,109)        124.5623         estimate D2E/DX2                !
 ! A308  A(108,136,132)        110.5569         estimate D2E/DX2                !
 ! A309  A(109,136,132)        124.6034         estimate D2E/DX2                !
 ! A310  A(119,137,135)        106.6977         estimate D2E/DX2                !
 ! A311  A(119,137,138)        125.0024         estimate D2E/DX2                !
 ! A312  A(135,137,138)        127.8553         estimate D2E/DX2                !
 ! A313  A(67,138,100)          91.2146         estimate D2E/DX2                !
 ! A314  A(67,138,105)          90.279          estimate D2E/DX2                !
 ! A315  A(67,138,108)          88.8488         estimate D2E/DX2                !
 ! A316  A(67,138,137)          89.577          estimate D2E/DX2                !
 ! A317  A(100,138,105)         89.3908         estimate D2E/DX2                !
 ! A318  A(100,138,108)         89.8808         estimate D2E/DX2                !
 ! A319  A(100,138,185)         92.0475         estimate D2E/DX2                !
 ! A320  A(105,138,137)         91.8487         estimate D2E/DX2                !
 ! A321  A(105,138,185)         86.9445         estimate D2E/DX2                !
 ! A322  A(108,138,137)         88.8921         estimate D2E/DX2                !
 ! A323  A(108,138,185)         93.9691         estimate D2E/DX2                !
 ! A324  A(137,138,185)         87.2237         estimate D2E/DX2                !
 ! A325  A(167,166,168)        129.1036         estimate D2E/DX2                !
 ! A326  A(167,166,173)        122.3524         estimate D2E/DX2                !
 ! A327  A(168,166,173)        108.4856         estimate D2E/DX2                !
 ! A328  A(166,168,169)        124.5346         estimate D2E/DX2                !
 ! A329  A(166,168,170)        108.1807         estimate D2E/DX2                !
 ! A330  A(169,168,170)        127.1498         estimate D2E/DX2                !
 ! A331  A(92,169,168)         121.5227         estimate D2E/DX2                !
 ! A332  A(92,169,178)         108.3284         estimate D2E/DX2                !
 ! A333  A(92,169,211)         107.4584         estimate D2E/DX2                !
 ! A334  A(168,169,178)        126.9211         estimate D2E/DX2                !
 ! A335  A(168,169,211)         77.7425         estimate D2E/DX2                !
 ! A336  A(168,170,171)        129.3954         estimate D2E/DX2                !
 ! A337  A(168,170,172)        106.6073         estimate D2E/DX2                !
 ! A338  A(171,170,172)        123.9851         estimate D2E/DX2                !
 ! A339  A(95,171,170)         125.1194         estimate D2E/DX2                !
 ! A340  A(170,172,173)        105.6533         estimate D2E/DX2                !
 ! A341  A(170,172,174)        112.3344         estimate D2E/DX2                !
 ! A342  A(170,172,181)        111.6513         estimate D2E/DX2                !
 ! A343  A(173,172,174)        110.0009         estimate D2E/DX2                !
 ! A344  A(173,172,181)        107.6505         estimate D2E/DX2                !
 ! A345  A(174,172,181)        109.387          estimate D2E/DX2                !
 ! A346  A(166,173,172)        110.7274         estimate D2E/DX2                !
 ! A347  A(172,174,175)        112.8034         estimate D2E/DX2                !
 ! A348  A(172,174,176)        110.3371         estimate D2E/DX2                !
 ! A349  A(172,174,182)        105.5453         estimate D2E/DX2                !
 ! A350  A(175,174,176)        105.6963         estimate D2E/DX2                !
 ! A351  A(175,174,182)        112.0167         estimate D2E/DX2                !
 ! A352  A(176,174,182)        110.5263         estimate D2E/DX2                !
 ! A353  A(174,175,179)        110.5172         estimate D2E/DX2                !
 ! A354  A(174,176,177)        113.7507         estimate D2E/DX2                !
 ! A355  A(174,176,183)        109.5679         estimate D2E/DX2                !
 ! A356  A(174,176,184)        106.5027         estimate D2E/DX2                !
 ! A357  A(177,176,183)        107.1256         estimate D2E/DX2                !
 ! A358  A(177,176,184)        111.7988         estimate D2E/DX2                !
 ! A359  A(183,176,184)        107.9666         estimate D2E/DX2                !
 ! A360  A(176,177,180)        105.6473         estimate D2E/DX2                !
 ! A361  A(122,178,169)        159.4617         estimate D2E/DX2                !
 ! A362  A(122,178,211)        100.5941         estimate D2E/DX2                !
 ! A363  A(175,179,235)        164.8574         estimate D2E/DX2                !
 ! A364  A(39,185,138)         118.9039         estimate D2E/DX2                !
 ! A365  A(39,185,186)         111.008          estimate D2E/DX2                !
 ! A366  A(39,185,187)          99.0155         estimate D2E/DX2                !
 ! A367  A(138,185,186)        107.7444         estimate D2E/DX2                !
 ! A368  A(138,185,187)        114.759          estimate D2E/DX2                !
 ! A369  A(186,185,187)        104.4028         estimate D2E/DX2                !
 ! A370  A(185,186,191)        163.113          estimate D2E/DX2                !
 ! A371  A(185,187,194)        163.5858         estimate D2E/DX2                !
 ! A372  A(93,188,189)         105.1845         estimate D2E/DX2                !
 ! A373  A(93,188,190)         102.828          estimate D2E/DX2                !
 ! A374  A(189,188,190)        107.4339         estimate D2E/DX2                !
 ! A375  A(121,189,188)        162.8297         estimate D2E/DX2                !
 ! A376  A(122,190,216)         85.1653         estimate D2E/DX2                !
 ! A377  A(188,190,216)         94.924          estimate D2E/DX2                !
 ! A378  A(18,191,186)         131.867          estimate D2E/DX2                !
 ! A379  A(18,191,193)         127.2631         estimate D2E/DX2                !
 ! A380  A(186,191,192)         93.3863         estimate D2E/DX2                !
 ! A381  A(186,191,193)        100.1197         estimate D2E/DX2                !
 ! A382  A(192,191,193)        109.6292         estimate D2E/DX2                !
 ! A383  A(18,192,197)         147.5188         estimate D2E/DX2                !
 ! A384  A(187,194,195)         96.722          estimate D2E/DX2                !
 ! A385  A(187,194,196)         98.8362         estimate D2E/DX2                !
 ! A386  A(195,194,196)        103.1716         estimate D2E/DX2                !
 ! A387  A(52,195,194)         162.2301         estimate D2E/DX2                !
 ! A388  A(194,196,197)        157.5501         estimate D2E/DX2                !
 ! A389  A(192,197,196)         94.4673         estimate D2E/DX2                !
 ! A390  A(192,197,198)         91.8556         estimate D2E/DX2                !
 ! A391  A(192,197,199)        104.2267         estimate D2E/DX2                !
 ! A392  A(196,197,198)        133.4259         estimate D2E/DX2                !
 ! A393  A(196,197,199)        113.255          estimate D2E/DX2                !
 ! A394  A(198,197,199)        109.6529         estimate D2E/DX2                !
 ! A395  A(203,204,205)        110.6669         estimate D2E/DX2                !
 ! A396  A(203,204,206)        110.3953         estimate D2E/DX2                !
 ! A397  A(203,204,210)        106.0249         estimate D2E/DX2                !
 ! A398  A(205,204,206)        112.7998         estimate D2E/DX2                !
 ! A399  A(205,204,210)        107.493          estimate D2E/DX2                !
 ! A400  A(206,204,210)        109.1815         estimate D2E/DX2                !
 ! A401  A(204,206,207)        115.6789         estimate D2E/DX2                !
 ! A402  A(204,206,211)        107.9571         estimate D2E/DX2                !
 ! A403  A(204,206,212)        109.6006         estimate D2E/DX2                !
 ! A404  A(207,206,211)        108.3168         estimate D2E/DX2                !
 ! A405  A(207,206,212)        108.563          estimate D2E/DX2                !
 ! A406  A(211,206,212)        106.3197         estimate D2E/DX2                !
 ! A407  A(206,207,208)        112.3647         estimate D2E/DX2                !
 ! A408  A(206,207,209)        109.9415         estimate D2E/DX2                !
 ! A409  A(206,207,213)        108.1578         estimate D2E/DX2                !
 ! A410  A(208,207,209)        110.1161         estimate D2E/DX2                !
 ! A411  A(208,207,213)        107.9548         estimate D2E/DX2                !
 ! A412  A(209,207,213)        108.1776         estimate D2E/DX2                !
 ! A413  A(207,208,214)        111.029          estimate D2E/DX2                !
 ! A414  A(207,208,215)        112.0592         estimate D2E/DX2                !
 ! A415  A(207,208,216)        110.6533         estimate D2E/DX2                !
 ! A416  A(214,208,215)        107.7367         estimate D2E/DX2                !
 ! A417  A(214,208,216)        107.6142         estimate D2E/DX2                !
 ! A418  A(215,208,216)        107.5595         estimate D2E/DX2                !
 ! A419  A(207,209,217)        111.3273         estimate D2E/DX2                !
 ! A420  A(207,209,218)        111.4731         estimate D2E/DX2                !
 ! A421  A(207,209,219)        110.8227         estimate D2E/DX2                !
 ! A422  A(217,209,218)        107.9193         estimate D2E/DX2                !
 ! A423  A(217,209,219)        107.5732         estimate D2E/DX2                !
 ! A424  A(218,209,219)        107.5455         estimate D2E/DX2                !
 ! A425  A(13,210,204)         128.1024         estimate D2E/DX2                !
 ! A426  A(169,211,206)        162.7858         estimate D2E/DX2                !
 ! A427  A(178,211,206)        141.4926         estimate D2E/DX2                !
 ! A428  A(190,216,208)        139.956          estimate D2E/DX2                !
 ! A429  A(220,221,222)        109.3288         estimate D2E/DX2                !
 ! A430  A(220,221,223)        108.6055         estimate D2E/DX2                !
 ! A431  A(220,221,229)        109.7392         estimate D2E/DX2                !
 ! A432  A(222,221,223)        106.9121         estimate D2E/DX2                !
 ! A433  A(222,221,229)        110.4888         estimate D2E/DX2                !
 ! A434  A(223,221,229)        111.6913         estimate D2E/DX2                !
 ! A435  A(221,223,224)        116.1891         estimate D2E/DX2                !
 ! A436  A(221,223,230)        107.0649         estimate D2E/DX2                !
 ! A437  A(221,223,231)        109.9151         estimate D2E/DX2                !
 ! A438  A(224,223,230)        108.9971         estimate D2E/DX2                !
 ! A439  A(224,223,231)        107.8055         estimate D2E/DX2                !
 ! A440  A(230,223,231)        106.4558         estimate D2E/DX2                !
 ! A441  A(223,224,225)        124.0609         estimate D2E/DX2                !
 ! A442  A(223,224,226)        130.7031         estimate D2E/DX2                !
 ! A443  A(225,224,226)        105.1845         estimate D2E/DX2                !
 ! A444  A(224,225,227)        107.7689         estimate D2E/DX2                !
 ! A445  A(224,225,232)        125.7238         estimate D2E/DX2                !
 ! A446  A(227,225,232)        126.4985         estimate D2E/DX2                !
 ! A447  A(224,226,228)        110.3137         estimate D2E/DX2                !
 ! A448  A(224,226,233)        128.2231         estimate D2E/DX2                !
 ! A449  A(228,226,233)        121.4622         estimate D2E/DX2                !
 ! A450  A(225,227,228)        111.0834         estimate D2E/DX2                !
 ! A451  A(225,227,234)        123.0518         estimate D2E/DX2                !
 ! A452  A(228,227,234)        125.8611         estimate D2E/DX2                !
 ! A453  A(226,228,227)        105.6493         estimate D2E/DX2                !
 ! A454  A(226,228,237)        107.5786         estimate D2E/DX2                !
 ! A455  A(227,228,237)        145.2699         estimate D2E/DX2                !
 ! A456  A(179,235,236)         96.7496         estimate D2E/DX2                !
 ! A457  A(179,235,237)        101.7825         estimate D2E/DX2                !
 ! A458  A(236,235,237)        103.209          estimate D2E/DX2                !
 ! A459  A(228,237,235)        160.3217         estimate D2E/DX2                !
 ! A460  L(83,95,171,1,-1)     183.202          estimate D2E/DX2                !
 ! A461  L(67,138,185,100,-1)  183.2621         estimate D2E/DX2                !
 ! A462  L(100,138,137,67,-1)  180.7916         estimate D2E/DX2                !
 ! A463  L(105,138,108,67,-1)  179.1278         estimate D2E/DX2                !
 ! A464  L(122,190,188,216,-1)  180.0892        estimate D2E/DX2                !
 ! A465  L(191,192,197,8,-1)   178.9971         estimate D2E/DX2                !
 ! A466  L(10,198,197,1,-1)    175.28           estimate D2E/DX2                !
 ! A467  L(127,232,225,13,-1)  182.7321         estimate D2E/DX2                !
 ! A468  L(83,95,171,1,-2)     177.9139         estimate D2E/DX2                !
 ! A469  L(67,138,185,100,-2)  182.8133         estimate D2E/DX2                !
 ! A470  L(100,138,137,67,-2)  181.2433         estimate D2E/DX2                !
 ! A471  L(105,138,108,67,-2)  180.7471         estimate D2E/DX2                !
 ! A472  L(122,190,188,216,-2)  189.6425        estimate D2E/DX2                !
 ! A473  L(191,192,197,8,-2)   175.0251         estimate D2E/DX2                !
 ! A474  L(10,198,197,1,-2)    179.2766         estimate D2E/DX2                !
 ! A475  L(127,232,225,13,-2)  179.9836         estimate D2E/DX2                !
 ! D1    D(1,2,4,5)            165.8659         estimate D2E/DX2                !
 ! D2    D(1,2,4,12)           -72.6771         estimate D2E/DX2                !
 ! D3    D(1,2,4,13)            44.4407         estimate D2E/DX2                !
 ! D4    D(3,2,4,5)             43.1558         estimate D2E/DX2                !
 ! D5    D(3,2,4,12)           164.6129         estimate D2E/DX2                !
 ! D6    D(3,2,4,13)           -78.2694         estimate D2E/DX2                !
 ! D7    D(11,2,4,5)           -73.8236         estimate D2E/DX2                !
 ! D8    D(11,2,4,12)           47.6335         estimate D2E/DX2                !
 ! D9    D(11,2,4,13)          164.7512         estimate D2E/DX2                !
 ! D10   D(2,4,5,6)           -179.8964         estimate D2E/DX2                !
 ! D11   D(2,4,5,14)           -57.1208         estimate D2E/DX2                !
 ! D12   D(2,4,5,15)            59.4583         estimate D2E/DX2                !
 ! D13   D(12,4,5,6)            58.3251         estimate D2E/DX2                !
 ! D14   D(12,4,5,14)         -178.8993         estimate D2E/DX2                !
 ! D15   D(12,4,5,15)          -62.3203         estimate D2E/DX2                !
 ! D16   D(13,4,5,6)           -58.6306         estimate D2E/DX2                !
 ! D17   D(13,4,5,14)           64.145          estimate D2E/DX2                !
 ! D18   D(13,4,5,15)         -179.276          estimate D2E/DX2                !
 ! D19   D(2,4,13,210)        -123.7054         estimate D2E/DX2                !
 ! D20   D(5,4,13,210)         114.0898         estimate D2E/DX2                !
 ! D21   D(12,4,13,210)         -4.5536         estimate D2E/DX2                !
 ! D22   D(4,5,6,7)           -166.9149         estimate D2E/DX2                !
 ! D23   D(4,5,6,16)           -45.9837         estimate D2E/DX2                !
 ! D24   D(4,5,6,17)            71.9841         estimate D2E/DX2                !
 ! D25   D(14,5,6,7)            69.771          estimate D2E/DX2                !
 ! D26   D(14,5,6,16)         -169.2979         estimate D2E/DX2                !
 ! D27   D(14,5,6,17)          -51.33           estimate D2E/DX2                !
 ! D28   D(15,5,6,7)           -46.1474         estimate D2E/DX2                !
 ! D29   D(15,5,6,16)           74.7838         estimate D2E/DX2                !
 ! D30   D(15,5,6,17)         -167.2483         estimate D2E/DX2                !
 ! D31   D(5,6,7,8)            173.295          estimate D2E/DX2                !
 ! D32   D(16,6,7,8)            52.9736         estimate D2E/DX2                !
 ! D33   D(17,6,7,8)           -65.5375         estimate D2E/DX2                !
 ! D34   D(6,7,8,9)             39.9414         estimate D2E/DX2                !
 ! D35   D(6,7,8,10)          -143.321          estimate D2E/DX2                !
 ! D36   D(7,8,9,19)          -141.4247         estimate D2E/DX2                !
 ! D37   D(7,8,9,20)           -13.95           estimate D2E/DX2                !
 ! D38   D(10,8,9,19)           42.0051         estimate D2E/DX2                !
 ! D39   D(10,8,9,20)          169.4798         estimate D2E/DX2                !
 ! D40   D(7,8,10,21)         -169.7346         estimate D2E/DX2                !
 ! D41   D(7,8,10,198)          56.2985         estimate D2E/DX2                !
 ! D42   D(9,8,10,21)            6.8269         estimate D2E/DX2                !
 ! D43   D(9,8,10,198)        -127.14           estimate D2E/DX2                !
 ! D44   D(8,10,197,192)       -16.0541         estimate D2E/DX2                !
 ! D45   D(8,10,197,196)      -112.452          estimate D2E/DX2                !
 ! D46   D(8,10,197,199)        89.1948         estimate D2E/DX2                !
 ! D47   D(21,10,197,192)     -148.4671         estimate D2E/DX2                !
 ! D48   D(21,10,197,196)      115.135          estimate D2E/DX2                !
 ! D49   D(21,10,197,199)      -43.2182         estimate D2E/DX2                !
 ! D50   D(4,13,210,204)       128.9049         estimate D2E/DX2                !
 ! D51   D(22,23,24,44)        -44.9033         estimate D2E/DX2                !
 ! D52   D(25,23,24,44)         73.1031         estimate D2E/DX2                !
 ! D53   D(35,23,24,44)       -164.4345         estimate D2E/DX2                !
 ! D54   D(22,23,25,26)        148.1774         estimate D2E/DX2                !
 ! D55   D(22,23,25,36)        -86.9031         estimate D2E/DX2                !
 ! D56   D(22,23,25,37)         27.0887         estimate D2E/DX2                !
 ! D57   D(24,23,25,26)         26.7599         estimate D2E/DX2                !
 ! D58   D(24,23,25,36)        151.6794         estimate D2E/DX2                !
 ! D59   D(24,23,25,37)        -94.3288         estimate D2E/DX2                !
 ! D60   D(35,23,25,26)        -93.4842         estimate D2E/DX2                !
 ! D61   D(35,23,25,36)         31.4353         estimate D2E/DX2                !
 ! D62   D(35,23,25,37)        145.4272         estimate D2E/DX2                !
 ! D63   D(23,24,44,45)        178.4303         estimate D2E/DX2                !
 ! D64   D(23,25,26,27)       -123.5101         estimate D2E/DX2                !
 ! D65   D(23,25,26,28)         62.6479         estimate D2E/DX2                !
 ! D66   D(36,25,26,27)        111.6701         estimate D2E/DX2                !
 ! D67   D(36,25,26,28)        -62.1719         estimate D2E/DX2                !
 ! D68   D(37,25,26,27)         -1.7839         estimate D2E/DX2                !
 ! D69   D(37,25,26,28)       -175.6259         estimate D2E/DX2                !
 ! D70   D(25,26,27,31)       -175.9428         estimate D2E/DX2                !
 ! D71   D(25,26,27,38)          2.6902         estimate D2E/DX2                !
 ! D72   D(28,26,27,31)         -0.9163         estimate D2E/DX2                !
 ! D73   D(28,26,27,38)        177.7167         estimate D2E/DX2                !
 ! D74   D(25,26,28,29)        174.7976         estimate D2E/DX2                !
 ! D75   D(25,26,28,30)         -3.2079         estimate D2E/DX2                !
 ! D76   D(27,26,28,29)          0.0524         estimate D2E/DX2                !
 ! D77   D(27,26,28,30)       -177.9531         estimate D2E/DX2                !
 ! D78   D(26,27,31,29)          1.4693         estimate D2E/DX2                !
 ! D79   D(26,27,31,39)        168.6842         estimate D2E/DX2                !
 ! D80   D(38,27,31,29)       -177.3149         estimate D2E/DX2                !
 ! D81   D(38,27,31,39)        -10.1001         estimate D2E/DX2                !
 ! D82   D(26,28,29,31)          0.8137         estimate D2E/DX2                !
 ! D83   D(26,28,29,32)       -178.5687         estimate D2E/DX2                !
 ! D84   D(30,28,29,31)        179.1895         estimate D2E/DX2                !
 ! D85   D(30,28,29,32)         -0.1928         estimate D2E/DX2                !
 ! D86   D(26,28,30,33)        178.0002         estimate D2E/DX2                !
 ! D87   D(26,28,30,40)         -1.7544         estimate D2E/DX2                !
 ! D88   D(29,28,30,33)          0.1742         estimate D2E/DX2                !
 ! D89   D(29,28,30,40)       -179.5804         estimate D2E/DX2                !
 ! D90   D(28,29,31,27)         -1.3824         estimate D2E/DX2                !
 ! D91   D(28,29,31,39)       -167.5607         estimate D2E/DX2                !
 ! D92   D(32,29,31,27)        177.9333         estimate D2E/DX2                !
 ! D93   D(32,29,31,39)         11.755          estimate D2E/DX2                !
 ! D94   D(28,29,32,34)          0.0521         estimate D2E/DX2                !
 ! D95   D(28,29,32,41)        178.46           estimate D2E/DX2                !
 ! D96   D(31,29,32,34)       -179.1758         estimate D2E/DX2                !
 ! D97   D(31,29,32,41)         -0.7679         estimate D2E/DX2                !
 ! D98   D(28,30,33,34)         -0.0245         estimate D2E/DX2                !
 ! D99   D(28,30,33,42)       -179.8643         estimate D2E/DX2                !
 ! D100  D(40,30,33,34)        179.7296         estimate D2E/DX2                !
 ! D101  D(40,30,33,42)         -0.1102         estimate D2E/DX2                !
 ! D102  D(27,31,39,185)         4.2309         estimate D2E/DX2                !
 ! D103  D(29,31,39,185)       168.8274         estimate D2E/DX2                !
 ! D104  D(29,32,34,33)          0.1046         estimate D2E/DX2                !
 ! D105  D(29,32,34,43)        179.5728         estimate D2E/DX2                !
 ! D106  D(41,32,34,33)       -178.29           estimate D2E/DX2                !
 ! D107  D(41,32,34,43)          1.1781         estimate D2E/DX2                !
 ! D108  D(30,33,34,32)         -0.121          estimate D2E/DX2                !
 ! D109  D(30,33,34,43)       -179.5886         estimate D2E/DX2                !
 ! D110  D(42,33,34,32)        179.7195         estimate D2E/DX2                !
 ! D111  D(42,33,34,43)          0.2519         estimate D2E/DX2                !
 ! D112  D(31,39,185,138)      -99.8591         estimate D2E/DX2                !
 ! D113  D(31,39,185,186)       25.9406         estimate D2E/DX2                !
 ! D114  D(31,39,185,187)      135.2526         estimate D2E/DX2                !
 ! D115  D(24,44,45,46)        -69.2029         estimate D2E/DX2                !
 ! D116  D(24,44,45,47)        165.1584         estimate D2E/DX2                !
 ! D117  D(24,44,45,53)         45.743          estimate D2E/DX2                !
 ! D118  D(44,45,47,48)        -83.2663         estimate D2E/DX2                !
 ! D119  D(44,45,47,54)         40.4773         estimate D2E/DX2                !
 ! D120  D(44,45,47,55)        155.9836         estimate D2E/DX2                !
 ! D121  D(46,45,47,48)        151.4172         estimate D2E/DX2                !
 ! D122  D(46,45,47,54)        -84.8392         estimate D2E/DX2                !
 ! D123  D(46,45,47,55)         30.6672         estimate D2E/DX2                !
 ! D124  D(53,45,47,48)         34.7951         estimate D2E/DX2                !
 ! D125  D(53,45,47,54)        158.5387         estimate D2E/DX2                !
 ! D126  D(53,45,47,55)        -85.9549         estimate D2E/DX2                !
 ! D127  D(45,47,48,49)         -5.4603         estimate D2E/DX2                !
 ! D128  D(45,47,48,50)       -178.8014         estimate D2E/DX2                !
 ! D129  D(54,47,48,49)       -129.0616         estimate D2E/DX2                !
 ! D130  D(54,47,48,50)         57.5973         estimate D2E/DX2                !
 ! D131  D(55,47,48,49)        115.9998         estimate D2E/DX2                !
 ! D132  D(55,47,48,50)        -57.3413         estimate D2E/DX2                !
 ! D133  D(47,48,49,52)       -173.8596         estimate D2E/DX2                !
 ! D134  D(47,48,49,57)          7.3662         estimate D2E/DX2                !
 ! D135  D(50,48,49,52)          0.3125         estimate D2E/DX2                !
 ! D136  D(50,48,49,57)       -178.4617         estimate D2E/DX2                !
 ! D137  D(47,48,50,51)        174.7884         estimate D2E/DX2                !
 ! D138  D(47,48,50,56)        -11.8949         estimate D2E/DX2                !
 ! D139  D(49,48,50,51)         -0.2162         estimate D2E/DX2                !
 ! D140  D(49,48,50,56)        173.1006         estimate D2E/DX2                !
 ! D141  D(48,49,52,51)         -0.2928         estimate D2E/DX2                !
 ! D142  D(48,49,52,195)      -176.5321         estimate D2E/DX2                !
 ! D143  D(57,49,52,51)        178.5898         estimate D2E/DX2                !
 ! D144  D(57,49,52,195)         2.3505         estimate D2E/DX2                !
 ! D145  D(48,50,51,52)          0.0439         estimate D2E/DX2                !
 ! D146  D(48,50,51,58)       -179.7234         estimate D2E/DX2                !
 ! D147  D(56,50,51,52)       -173.4255         estimate D2E/DX2                !
 ! D148  D(56,50,51,58)          6.8072         estimate D2E/DX2                !
 ! D149  D(50,51,52,49)          0.1488         estimate D2E/DX2                !
 ! D150  D(50,51,52,195)       177.421          estimate D2E/DX2                !
 ! D151  D(58,51,52,49)        179.9032         estimate D2E/DX2                !
 ! D152  D(58,51,52,195)        -2.8247         estimate D2E/DX2                !
 ! D153  D(49,52,195,194)      124.8396         estimate D2E/DX2                !
 ! D154  D(51,52,195,194)      -51.1774         estimate D2E/DX2                !
 ! D155  D(59,60,62,63)        -72.7558         estimate D2E/DX2                !
 ! D156  D(59,60,62,69)         50.6706         estimate D2E/DX2                !
 ! D157  D(59,60,62,70)        166.5549         estimate D2E/DX2                !
 ! D158  D(61,60,62,63)        160.2922         estimate D2E/DX2                !
 ! D159  D(61,60,62,69)        -76.2815         estimate D2E/DX2                !
 ! D160  D(61,60,62,70)         39.6028         estimate D2E/DX2                !
 ! D161  D(68,60,62,63)         44.9365         estimate D2E/DX2                !
 ! D162  D(68,60,62,69)        168.3629         estimate D2E/DX2                !
 ! D163  D(68,60,62,70)        -75.7528         estimate D2E/DX2                !
 ! D164  D(60,62,63,64)          2.5992         estimate D2E/DX2                !
 ! D165  D(60,62,63,65)       -174.0641         estimate D2E/DX2                !
 ! D166  D(69,62,63,64)       -120.6977         estimate D2E/DX2                !
 ! D167  D(69,62,63,65)         62.639          estimate D2E/DX2                !
 ! D168  D(70,62,63,64)        123.5681         estimate D2E/DX2                !
 ! D169  D(70,62,63,65)        -53.0952         estimate D2E/DX2                !
 ! D170  D(62,63,64,67)       -176.8531         estimate D2E/DX2                !
 ! D171  D(62,63,64,72)          2.665          estimate D2E/DX2                !
 ! D172  D(65,63,64,67)          0.2423         estimate D2E/DX2                !
 ! D173  D(65,63,64,72)        179.7604         estimate D2E/DX2                !
 ! D174  D(62,63,65,66)        177.2626         estimate D2E/DX2                !
 ! D175  D(62,63,65,71)         -2.0941         estimate D2E/DX2                !
 ! D176  D(64,63,65,66)         -0.1841         estimate D2E/DX2                !
 ! D177  D(64,63,65,71)       -179.5408         estimate D2E/DX2                !
 ! D178  D(63,64,67,66)         -0.2175         estimate D2E/DX2                !
 ! D179  D(63,64,67,138)      -179.8022         estimate D2E/DX2                !
 ! D180  D(72,64,67,66)       -179.7886         estimate D2E/DX2                !
 ! D181  D(72,64,67,138)         0.6266         estimate D2E/DX2                !
 ! D182  D(63,65,66,67)          0.0557         estimate D2E/DX2                !
 ! D183  D(63,65,66,73)        179.9501         estimate D2E/DX2                !
 ! D184  D(71,65,66,67)        179.4168         estimate D2E/DX2                !
 ! D185  D(71,65,66,73)         -0.6889         estimate D2E/DX2                !
 ! D186  D(65,66,67,64)          0.0973         estimate D2E/DX2                !
 ! D187  D(65,66,67,138)       179.6938         estimate D2E/DX2                !
 ! D188  D(73,66,67,64)       -179.7975         estimate D2E/DX2                !
 ! D189  D(73,66,67,138)        -0.2009         estimate D2E/DX2                !
 ! D190  D(64,67,138,100)     -125.2083         estimate D2E/DX2                !
 ! D191  D(64,67,138,105)      145.3952         estimate D2E/DX2                !
 ! D192  D(64,67,138,108)      -35.3519         estimate D2E/DX2                !
 ! D193  D(64,67,138,137)       53.5485         estimate D2E/DX2                !
 ! D194  D(66,67,138,100)       55.273          estimate D2E/DX2                !
 ! D195  D(66,67,138,105)      -34.1235         estimate D2E/DX2                !
 ! D196  D(66,67,138,108)      145.1294         estimate D2E/DX2                !
 ! D197  D(66,67,138,137)     -125.9702         estimate D2E/DX2                !
 ! D198  D(64,67,185,39)        65.5829         estimate D2E/DX2                !
 ! D199  D(64,67,185,186)      -62.0158         estimate D2E/DX2                !
 ! D200  D(64,67,185,187)     -179.0976         estimate D2E/DX2                !
 ! D201  D(66,67,185,39)      -110.8197         estimate D2E/DX2                !
 ! D202  D(66,67,185,186)      121.5816         estimate D2E/DX2                !
 ! D203  D(66,67,185,187)        4.4998         estimate D2E/DX2                !
 ! D204  D(74,75,77,78)        -52.4789         estimate D2E/DX2                !
 ! D205  D(74,75,77,85)         69.4761         estimate D2E/DX2                !
 ! D206  D(74,75,77,86)       -174.5695         estimate D2E/DX2                !
 ! D207  D(76,75,77,78)       -176.6059         estimate D2E/DX2                !
 ! D208  D(76,75,77,85)        -54.6509         estimate D2E/DX2                !
 ! D209  D(76,75,77,86)         61.3035         estimate D2E/DX2                !
 ! D210  D(84,75,77,78)         64.5688         estimate D2E/DX2                !
 ! D211  D(84,75,77,85)       -173.4762         estimate D2E/DX2                !
 ! D212  D(84,75,77,86)        -57.5217         estimate D2E/DX2                !
 ! D213  D(75,77,78,79)        177.1657         estimate D2E/DX2                !
 ! D214  D(75,77,78,87)        -59.6667         estimate D2E/DX2                !
 ! D215  D(75,77,78,88)         56.3841         estimate D2E/DX2                !
 ! D216  D(85,77,78,79)         54.2578         estimate D2E/DX2                !
 ! D217  D(85,77,78,87)        177.4255         estimate D2E/DX2                !
 ! D218  D(85,77,78,88)        -66.5237         estimate D2E/DX2                !
 ! D219  D(86,77,78,79)        -60.2363         estimate D2E/DX2                !
 ! D220  D(86,77,78,87)         62.9314         estimate D2E/DX2                !
 ! D221  D(86,77,78,88)        178.9822         estimate D2E/DX2                !
 ! D222  D(77,78,79,80)       -169.3419         estimate D2E/DX2                !
 ! D223  D(77,78,79,89)        -46.3858         estimate D2E/DX2                !
 ! D224  D(77,78,79,90)         70.8723         estimate D2E/DX2                !
 ! D225  D(87,78,79,80)         67.2596         estimate D2E/DX2                !
 ! D226  D(87,78,79,89)       -169.7843         estimate D2E/DX2                !
 ! D227  D(87,78,79,90)        -52.5262         estimate D2E/DX2                !
 ! D228  D(88,78,79,80)        -48.7389         estimate D2E/DX2                !
 ! D229  D(88,78,79,89)         74.2172         estimate D2E/DX2                !
 ! D230  D(88,78,79,90)       -168.5247         estimate D2E/DX2                !
 ! D231  D(78,79,80,81)       -176.6504         estimate D2E/DX2                !
 ! D232  D(78,79,80,91)         22.465          estimate D2E/DX2                !
 ! D233  D(89,79,80,81)         60.6381         estimate D2E/DX2                !
 ! D234  D(89,79,80,91)       -100.2465         estimate D2E/DX2                !
 ! D235  D(90,79,80,81)        -56.5254         estimate D2E/DX2                !
 ! D236  D(90,79,80,91)        142.59           estimate D2E/DX2                !
 ! D237  D(79,80,81,82)         17.4932         estimate D2E/DX2                !
 ! D238  D(79,80,81,83)       -167.5756         estimate D2E/DX2                !
 ! D239  D(91,80,81,82)        178.6034         estimate D2E/DX2                !
 ! D240  D(91,80,81,83)         -6.4654         estimate D2E/DX2                !
 ! D241  D(80,81,82,92)       -156.0777         estimate D2E/DX2                !
 ! D242  D(80,81,82,93)        -12.8977         estimate D2E/DX2                !
 ! D243  D(83,81,82,92)         28.9818         estimate D2E/DX2                !
 ! D244  D(83,81,82,93)        172.1617         estimate D2E/DX2                !
 ! D245  D(80,81,83,94)         42.1481         estimate D2E/DX2                !
 ! D246  D(80,81,83,95)       -178.7255         estimate D2E/DX2                !
 ! D247  D(82,81,83,94)       -142.8295         estimate D2E/DX2                !
 ! D248  D(82,81,83,95)         -3.7031         estimate D2E/DX2                !
 ! D249  D(81,82,92,169)       101.8526         estimate D2E/DX2                !
 ! D250  D(93,82,92,169)       -44.7437         estimate D2E/DX2                !
 ! D251  D(81,82,93,188)      -130.9751         estimate D2E/DX2                !
 ! D252  D(92,82,93,188)        13.198          estimate D2E/DX2                !
 ! D253  D(81,83,171,170)      -54.5281         estimate D2E/DX2                !
 ! D254  D(94,83,171,170)       88.2744         estimate D2E/DX2                !
 ! D255  D(82,92,169,168)     -159.1049         estimate D2E/DX2                !
 ! D256  D(82,92,169,178)       39.89           estimate D2E/DX2                !
 ! D257  D(82,92,169,211)      114.805          estimate D2E/DX2                !
 ! D258  D(82,93,188,189)      104.2143         estimate D2E/DX2                !
 ! D259  D(82,93,188,190)       -8.1313         estimate D2E/DX2                !
 ! D260  D(123,96,101,106)    -161.4706         estimate D2E/DX2                !
 ! D261  D(123,96,101,145)      74.37           estimate D2E/DX2                !
 ! D262  D(123,96,101,201)     -41.3579         estimate D2E/DX2                !
 ! D263  D(139,96,101,106)     -39.1397         estimate D2E/DX2                !
 ! D264  D(139,96,101,145)    -163.2991         estimate D2E/DX2                !
 ! D265  D(139,96,101,201)      80.9731         estimate D2E/DX2                !
 ! D266  D(140,96,101,106)      75.2754         estimate D2E/DX2                !
 ! D267  D(140,96,101,145)     -48.884          estimate D2E/DX2                !
 ! D268  D(140,96,101,201)    -164.6118         estimate D2E/DX2                !
 ! D269  D(101,96,123,117)      73.1263         estimate D2E/DX2                !
 ! D270  D(101,96,123,129)    -102.8259         estimate D2E/DX2                !
 ! D271  D(139,96,123,117)     -47.5991         estimate D2E/DX2                !
 ! D272  D(139,96,123,129)     136.4488         estimate D2E/DX2                !
 ! D273  D(140,96,123,117)    -164.1238         estimate D2E/DX2                !
 ! D274  D(140,96,123,129)      19.924          estimate D2E/DX2                !
 ! D275  D(130,97,102,146)    -179.2706         estimate D2E/DX2                !
 ! D276  D(130,97,102,147)       1.9612         estimate D2E/DX2                !
 ! D277  D(141,97,102,146)       2.4069         estimate D2E/DX2                !
 ! D278  D(141,97,102,147)    -176.3614         estimate D2E/DX2                !
 ! D279  D(102,97,130,124)    -152.3734         estimate D2E/DX2                !
 ! D280  D(102,97,130,134)      28.3433         estimate D2E/DX2                !
 ! D281  D(141,97,130,124)      25.9805         estimate D2E/DX2                !
 ! D282  D(141,97,130,134)    -153.3028         estimate D2E/DX2                !
 ! D283  D(131,98,103,148)    -178.1416         estimate D2E/DX2                !
 ! D284  D(131,98,103,149)       4.7043         estimate D2E/DX2                !
 ! D285  D(142,98,103,148)       1.7146         estimate D2E/DX2                !
 ! D286  D(142,98,103,149)    -175.4395         estimate D2E/DX2                !
 ! D287  D(103,98,131,125)      30.9023         estimate D2E/DX2                !
 ! D288  D(103,98,131,135)    -151.7872         estimate D2E/DX2                !
 ! D289  D(142,98,131,125)    -148.9567         estimate D2E/DX2                !
 ! D290  D(142,98,131,135)      28.3539         estimate D2E/DX2                !
 ! D291  D(132,99,104,107)     179.1357         estimate D2E/DX2                !
 ! D292  D(132,99,104,150)      59.0963         estimate D2E/DX2                !
 ! D293  D(132,99,104,151)     -57.8656         estimate D2E/DX2                !
 ! D294  D(143,99,104,107)     -58.8897         estimate D2E/DX2                !
 ! D295  D(143,99,104,150)    -178.9291         estimate D2E/DX2                !
 ! D296  D(143,99,104,151)      64.109          estimate D2E/DX2                !
 ! D297  D(144,99,104,107)      55.7231         estimate D2E/DX2                !
 ! D298  D(144,99,104,150)     -64.3163         estimate D2E/DX2                !
 ! D299  D(144,99,104,151)     178.7218         estimate D2E/DX2                !
 ! D300  D(104,99,132,126)      93.873          estimate D2E/DX2                !
 ! D301  D(104,99,132,136)     -83.9809         estimate D2E/DX2                !
 ! D302  D(143,99,132,126)     -27.3092         estimate D2E/DX2                !
 ! D303  D(143,99,132,136)     154.8369         estimate D2E/DX2                !
 ! D304  D(144,99,132,126)    -144.005          estimate D2E/DX2                !
 ! D305  D(144,99,132,136)      38.1411         estimate D2E/DX2                !
 ! D306  D(133,100,117,109)    178.69           estimate D2E/DX2                !
 ! D307  D(133,100,117,123)     -2.8829         estimate D2E/DX2                !
 ! D308  D(138,100,117,109)     -2.8014         estimate D2E/DX2                !
 ! D309  D(138,100,117,123)    175.6257         estimate D2E/DX2                !
 ! D310  D(117,100,133,110)   -173.8994         estimate D2E/DX2                !
 ! D311  D(117,100,133,129)      3.2729         estimate D2E/DX2                !
 ! D312  D(138,100,133,110)      7.6083         estimate D2E/DX2                !
 ! D313  D(138,100,133,129)   -175.2194         estimate D2E/DX2                !
 ! D314  D(117,100,138,67)      82.8429         estimate D2E/DX2                !
 ! D315  D(117,100,138,105)    173.109          estimate D2E/DX2                !
 ! D316  D(117,100,138,108)     -6.0031         estimate D2E/DX2                !
 ! D317  D(117,100,138,185)    -99.9705         estimate D2E/DX2                !
 ! D318  D(133,100,138,67)     -98.9564         estimate D2E/DX2                !
 ! D319  D(133,100,138,105)     -8.6903         estimate D2E/DX2                !
 ! D320  D(133,100,138,108)    172.1976         estimate D2E/DX2                !
 ! D321  D(133,100,138,185)     78.2302         estimate D2E/DX2                !
 ! D322  D(96,101,106,121)    -172.3294         estimate D2E/DX2                !
 ! D323  D(96,101,106,127)       9.6864         estimate D2E/DX2                !
 ! D324  D(145,101,106,121)    -46.6719         estimate D2E/DX2                !
 ! D325  D(145,101,106,127)    135.3438         estimate D2E/DX2                !
 ! D326  D(201,101,106,121)     65.817          estimate D2E/DX2                !
 ! D327  D(201,101,106,127)   -112.1672         estimate D2E/DX2                !
 ! D328  D(99,104,107,122)     156.1433         estimate D2E/DX2                !
 ! D329  D(99,104,107,128)     -25.9523         estimate D2E/DX2                !
 ! D330  D(150,104,107,122)    -82.2384         estimate D2E/DX2                !
 ! D331  D(150,104,107,128)     95.6659         estimate D2E/DX2                !
 ! D332  D(151,104,107,122)     31.8938         estimate D2E/DX2                !
 ! D333  D(151,104,107,128)   -150.2019         estimate D2E/DX2                !
 ! D334  D(134,105,118,110)    179.2063         estimate D2E/DX2                !
 ! D335  D(134,105,118,124)      0.4908         estimate D2E/DX2                !
 ! D336  D(138,105,118,110)      0.023          estimate D2E/DX2                !
 ! D337  D(138,105,118,124)   -178.6925         estimate D2E/DX2                !
 ! D338  D(118,105,134,111)    171.5166         estimate D2E/DX2                !
 ! D339  D(118,105,134,130)     -1.753          estimate D2E/DX2                !
 ! D340  D(138,105,134,111)     -9.2815         estimate D2E/DX2                !
 ! D341  D(138,105,134,130)    177.4489         estimate D2E/DX2                !
 ! D342  D(118,105,138,67)      96.3171         estimate D2E/DX2                !
 ! D343  D(118,105,138,100)      5.1054         estimate D2E/DX2                !
 ! D344  D(118,105,138,137)   -174.0971         estimate D2E/DX2                !
 ! D345  D(118,105,138,185)    -86.9777         estimate D2E/DX2                !
 ! D346  D(134,105,138,67)     -82.7182         estimate D2E/DX2                !
 ! D347  D(134,105,138,100)   -173.9299         estimate D2E/DX2                !
 ! D348  D(134,105,138,137)      6.8676         estimate D2E/DX2                !
 ! D349  D(134,105,138,185)     93.987          estimate D2E/DX2                !
 ! D350  D(101,106,121,189)   -100.9238         estimate D2E/DX2                !
 ! D351  D(127,106,121,189)     76.9068         estimate D2E/DX2                !
 ! D352  D(101,106,127,232)    169.309          estimate D2E/DX2                !
 ! D353  D(121,106,127,232)     -8.4612         estimate D2E/DX2                !
 ! D354  D(104,107,122,178)   -175.1431         estimate D2E/DX2                !
 ! D355  D(104,107,122,190)     70.3226         estimate D2E/DX2                !
 ! D356  D(128,107,122,178)      6.9252         estimate D2E/DX2                !
 ! D357  D(128,107,122,190)   -107.6091         estimate D2E/DX2                !
 ! D358  D(136,108,120,112)    176.0876         estimate D2E/DX2                !
 ! D359  D(136,108,120,126)     -0.3918         estimate D2E/DX2                !
 ! D360  D(138,108,120,112)      3.8996         estimate D2E/DX2                !
 ! D361  D(138,108,120,126)   -172.5798         estimate D2E/DX2                !
 ! D362  D(120,108,136,109)    173.5844         estimate D2E/DX2                !
 ! D363  D(120,108,136,132)     -0.5936         estimate D2E/DX2                !
 ! D364  D(138,108,136,109)    -14.0873         estimate D2E/DX2                !
 ! D365  D(138,108,136,132)    171.7347         estimate D2E/DX2                !
 ! D366  D(120,108,138,67)      93.3262         estimate D2E/DX2                !
 ! D367  D(120,108,138,100)   -175.4566         estimate D2E/DX2                !
 ! D368  D(120,108,138,137)      3.7271         estimate D2E/DX2                !
 ! D369  D(120,108,138,185)    -83.4124         estimate D2E/DX2                !
 ! D370  D(136,108,138,67)     -77.3504         estimate D2E/DX2                !
 ! D371  D(136,108,138,100)     13.8669         estimate D2E/DX2                !
 ! D372  D(136,108,138,137)   -166.9495         estimate D2E/DX2                !
 ! D373  D(136,108,138,185)    105.9111         estimate D2E/DX2                !
 ! D374  D(136,109,117,100)      7.4968         estimate D2E/DX2                !
 ! D375  D(136,109,117,123)   -170.7308         estimate D2E/DX2                !
 ! D376  D(152,109,117,100)   -176.0981         estimate D2E/DX2                !
 ! D377  D(152,109,117,123)      5.6743         estimate D2E/DX2                !
 ! D378  D(117,109,136,108)      1.5255         estimate D2E/DX2                !
 ! D379  D(117,109,136,132)    174.8994         estimate D2E/DX2                !
 ! D380  D(152,109,136,108)   -174.8905         estimate D2E/DX2                !
 ! D381  D(152,109,136,132)     -1.5167         estimate D2E/DX2                !
 ! D382  D(133,110,118,105)     -4.4818         estimate D2E/DX2                !
 ! D383  D(133,110,118,124)    174.0512         estimate D2E/DX2                !
 ! D384  D(153,110,118,105)    176.7448         estimate D2E/DX2                !
 ! D385  D(153,110,118,124)     -4.7222         estimate D2E/DX2                !
 ! D386  D(118,110,133,100)      0.4876         estimate D2E/DX2                !
 ! D387  D(118,110,133,129)   -176.2813         estimate D2E/DX2                !
 ! D388  D(153,110,133,100)    179.2528         estimate D2E/DX2                !
 ! D389  D(153,110,133,129)      2.4839         estimate D2E/DX2                !
 ! D390  D(134,111,119,125)   -173.6575         estimate D2E/DX2                !
 ! D391  D(134,111,119,137)      4.7667         estimate D2E/DX2                !
 ! D392  D(202,111,119,125)      0.2227         estimate D2E/DX2                !
 ! D393  D(202,111,119,137)    178.6469         estimate D2E/DX2                !
 ! D394  D(119,111,134,105)      3.0864         estimate D2E/DX2                !
 ! D395  D(119,111,134,130)    175.3394         estimate D2E/DX2                !
 ! D396  D(202,111,134,105)   -170.8282         estimate D2E/DX2                !
 ! D397  D(202,111,134,130)      1.4248         estimate D2E/DX2                !
 ! D398  D(135,112,120,108)     -8.5056         estimate D2E/DX2                !
 ! D399  D(135,112,120,126)    167.4799         estimate D2E/DX2                !
 ! D400  D(154,112,120,108)    174.2435         estimate D2E/DX2                !
 ! D401  D(154,112,120,126)     -9.771          estimate D2E/DX2                !
 ! D402  D(120,112,135,131)   -176.8507         estimate D2E/DX2                !
 ! D403  D(120,112,135,137)      2.0429         estimate D2E/DX2                !
 ! D404  D(154,112,135,131)      0.3781         estimate D2E/DX2                !
 ! D405  D(154,112,135,137)    179.2717         estimate D2E/DX2                !
 ! D406  D(155,113,129,123)   -122.0124         estimate D2E/DX2                !
 ! D407  D(155,113,129,133)     58.135          estimate D2E/DX2                !
 ! D408  D(156,113,129,123)    118.7678         estimate D2E/DX2                !
 ! D409  D(156,113,129,133)    -61.0847         estimate D2E/DX2                !
 ! D410  D(157,113,129,123)     -1.6371         estimate D2E/DX2                !
 ! D411  D(157,113,129,133)    178.5104         estimate D2E/DX2                !
 ! D412  D(158,114,124,118)    -52.3588         estimate D2E/DX2                !
 ! D413  D(158,114,124,130)    126.7723         estimate D2E/DX2                !
 ! D414  D(159,114,124,118)   -172.2744         estimate D2E/DX2                !
 ! D415  D(159,114,124,130)      6.8567         estimate D2E/DX2                !
 ! D416  D(160,114,124,118)     67.3964         estimate D2E/DX2                !
 ! D417  D(160,114,124,130)   -113.4725         estimate D2E/DX2                !
 ! D418  D(161,115,125,119)     88.8168         estimate D2E/DX2                !
 ! D419  D(161,115,125,131)    -92.6031         estimate D2E/DX2                !
 ! D420  D(162,115,125,119)    -31.1013         estimate D2E/DX2                !
 ! D421  D(162,115,125,131)    147.4788         estimate D2E/DX2                !
 ! D422  D(163,115,125,119)   -151.57           estimate D2E/DX2                !
 ! D423  D(163,115,125,131)     27.0102         estimate D2E/DX2                !
 ! D424  D(164,116,126,120)   -178.9777         estimate D2E/DX2                !
 ! D425  D(164,116,126,132)     -0.5518         estimate D2E/DX2                !
 ! D426  D(165,116,126,120)    -58.6047         estimate D2E/DX2                !
 ! D427  D(165,116,126,132)    119.8212         estimate D2E/DX2                !
 ! D428  D(200,116,126,120)     61.2056         estimate D2E/DX2                !
 ! D429  D(200,116,126,132)   -120.3686         estimate D2E/DX2                !
 ! D430  D(100,117,123,96)    -175.3719         estimate D2E/DX2                !
 ! D431  D(100,117,123,129)      1.3837         estimate D2E/DX2                !
 ! D432  D(109,117,123,96)       3.1026         estimate D2E/DX2                !
 ! D433  D(109,117,123,129)    179.8582         estimate D2E/DX2                !
 ! D434  D(105,118,124,114)   -179.7431         estimate D2E/DX2                !
 ! D435  D(105,118,124,130)      0.9705         estimate D2E/DX2                !
 ! D436  D(110,118,124,114)      1.5439         estimate D2E/DX2                !
 ! D437  D(110,118,124,130)   -177.7426         estimate D2E/DX2                !
 ! D438  D(111,119,125,115)     -3.645          estimate D2E/DX2                !
 ! D439  D(111,119,125,131)    177.5209         estimate D2E/DX2                !
 ! D440  D(137,119,125,115)    177.7076         estimate D2E/DX2                !
 ! D441  D(137,119,125,131)     -1.1266         estimate D2E/DX2                !
 ! D442  D(111,119,137,135)   -178.0859         estimate D2E/DX2                !
 ! D443  D(111,119,137,138)     -5.2399         estimate D2E/DX2                !
 ! D444  D(125,119,137,135)      0.52           estimate D2E/DX2                !
 ! D445  D(125,119,137,138)    173.3661         estimate D2E/DX2                !
 ! D446  D(108,120,126,116)    179.9464         estimate D2E/DX2                !
 ! D447  D(108,120,126,132)      1.2372         estimate D2E/DX2                !
 ! D448  D(112,120,126,116)      3.4774         estimate D2E/DX2                !
 ! D449  D(112,120,126,132)   -175.2319         estimate D2E/DX2                !
 ! D450  D(106,121,189,188)    143.6007         estimate D2E/DX2                !
 ! D451  D(107,122,178,169)   -153.0637         estimate D2E/DX2                !
 ! D452  D(107,122,178,211)    137.1469         estimate D2E/DX2                !
 ! D453  D(190,122,178,169)    -34.217          estimate D2E/DX2                !
 ! D454  D(190,122,178,211)   -104.0065         estimate D2E/DX2                !
 ! D455  D(107,122,190,216)   -167.4764         estimate D2E/DX2                !
 ! D456  D(178,122,190,216)     71.5956         estimate D2E/DX2                !
 ! D457  D(96,123,129,113)      -2.7483         estimate D2E/DX2                !
 ! D458  D(96,123,129,133)     177.1242         estimate D2E/DX2                !
 ! D459  D(117,123,129,113)   -179.2325         estimate D2E/DX2                !
 ! D460  D(117,123,129,133)      0.64           estimate D2E/DX2                !
 ! D461  D(114,124,130,97)      -0.6302         estimate D2E/DX2                !
 ! D462  D(114,124,130,134)    178.7842         estimate D2E/DX2                !
 ! D463  D(118,124,130,97)     178.6274         estimate D2E/DX2                !
 ! D464  D(118,124,130,134)     -1.9583         estimate D2E/DX2                !
 ! D465  D(115,125,131,98)       0.111          estimate D2E/DX2                !
 ! D466  D(115,125,131,135)   -177.5687         estimate D2E/DX2                !
 ! D467  D(119,125,131,98)     178.8975         estimate D2E/DX2                !
 ! D468  D(119,125,131,135)      1.2178         estimate D2E/DX2                !
 ! D469  D(116,126,132,99)       1.647          estimate D2E/DX2                !
 ! D470  D(116,126,132,136)    179.8178         estimate D2E/DX2                !
 ! D471  D(120,126,132,99)    -179.6965         estimate D2E/DX2                !
 ! D472  D(120,126,132,136)     -1.5257         estimate D2E/DX2                !
 ! D473  D(106,127,225,224)     89.8969         estimate D2E/DX2                !
 ! D474  D(106,127,225,227)    -90.3477         estimate D2E/DX2                !
 ! D475  D(113,129,133,100)    177.4048         estimate D2E/DX2                !
 ! D476  D(113,129,133,110)     -5.3902         estimate D2E/DX2                !
 ! D477  D(123,129,133,100)     -2.4748         estimate D2E/DX2                !
 ! D478  D(123,129,133,110)    174.7302         estimate D2E/DX2                !
 ! D479  D(97,130,134,105)    -178.2536         estimate D2E/DX2                !
 ! D480  D(97,130,134,111)       8.5448         estimate D2E/DX2                !
 ! D481  D(124,130,134,105)      2.353          estimate D2E/DX2                !
 ! D482  D(124,130,134,111)   -170.8486         estimate D2E/DX2                !
 ! D483  D(98,131,135,112)       0.2705         estimate D2E/DX2                !
 ! D484  D(98,131,135,137)    -178.7742         estimate D2E/DX2                !
 ! D485  D(125,131,135,112)    178.0877         estimate D2E/DX2                !
 ! D486  D(125,131,135,137)     -0.957          estimate D2E/DX2                !
 ! D487  D(99,132,136,108)     179.6075         estimate D2E/DX2                !
 ! D488  D(99,132,136,109)       5.4323         estimate D2E/DX2                !
 ! D489  D(126,132,136,108)      1.3614         estimate D2E/DX2                !
 ! D490  D(126,132,136,109)   -172.8138         estimate D2E/DX2                !
 ! D491  D(112,135,137,119)   -178.7803         estimate D2E/DX2                !
 ! D492  D(112,135,137,138)      8.643          estimate D2E/DX2                !
 ! D493  D(131,135,137,119)      0.2503         estimate D2E/DX2                !
 ! D494  D(131,135,137,138)   -172.3264         estimate D2E/DX2                !
 ! D495  D(119,137,138,67)      90.1841         estimate D2E/DX2                !
 ! D496  D(119,137,138,105)     -0.0814         estimate D2E/DX2                !
 ! D497  D(119,137,138,108)    179.0408         estimate D2E/DX2                !
 ! D498  D(119,137,138,185)    -86.9308         estimate D2E/DX2                !
 ! D499  D(135,137,138,67)     -98.5053         estimate D2E/DX2                !
 ! D500  D(135,137,138,105)    171.2293         estimate D2E/DX2                !
 ! D501  D(135,137,138,108)     -9.6485         estimate D2E/DX2                !
 ! D502  D(135,137,138,185)     84.3798         estimate D2E/DX2                !
 ! D503  D(100,138,185,39)    -168.104          estimate D2E/DX2                !
 ! D504  D(100,138,185,186)     64.5489         estimate D2E/DX2                !
 ! D505  D(100,138,185,187)    -51.2478         estimate D2E/DX2                !
 ! D506  D(105,138,185,39)     -78.8238         estimate D2E/DX2                !
 ! D507  D(105,138,185,186)    153.8291         estimate D2E/DX2                !
 ! D508  D(105,138,185,187)     38.0324         estimate D2E/DX2                !
 ! D509  D(108,138,185,39)     101.8734         estimate D2E/DX2                !
 ! D510  D(108,138,185,186)    -25.4737         estimate D2E/DX2                !
 ! D511  D(108,138,185,187)   -141.2704         estimate D2E/DX2                !
 ! D512  D(137,138,185,39)      13.1781         estimate D2E/DX2                !
 ! D513  D(137,138,185,186)   -114.169          estimate D2E/DX2                !
 ! D514  D(137,138,185,187)    130.0343         estimate D2E/DX2                !
 ! D515  D(167,166,168,169)      0.2824         estimate D2E/DX2                !
 ! D516  D(167,166,168,170)   -175.7511         estimate D2E/DX2                !
 ! D517  D(173,166,168,169)    177.5094         estimate D2E/DX2                !
 ! D518  D(173,166,168,170)      1.476          estimate D2E/DX2                !
 ! D519  D(167,166,173,172)    179.9334         estimate D2E/DX2                !
 ! D520  D(168,166,173,172)      2.4805         estimate D2E/DX2                !
 ! D521  D(166,168,169,92)    -164.6358         estimate D2E/DX2                !
 ! D522  D(166,168,169,178)     -7.3711         estimate D2E/DX2                !
 ! D523  D(166,168,169,211)    -61.5209         estimate D2E/DX2                !
 ! D524  D(170,168,169,92)      10.6345         estimate D2E/DX2                !
 ! D525  D(170,168,169,178)    167.8993         estimate D2E/DX2                !
 ! D526  D(170,168,169,211)    113.7495         estimate D2E/DX2                !
 ! D527  D(166,168,170,171)    176.6681         estimate D2E/DX2                !
 ! D528  D(166,168,170,172)     -4.5828         estimate D2E/DX2                !
 ! D529  D(169,168,170,171)      0.7679         estimate D2E/DX2                !
 ! D530  D(169,168,170,172)    179.517          estimate D2E/DX2                !
 ! D531  D(92,169,178,122)      28.0162         estimate D2E/DX2                !
 ! D532  D(168,169,178,122)   -131.6768         estimate D2E/DX2                !
 ! D533  D(92,169,211,206)      -9.983          estimate D2E/DX2                !
 ! D534  D(168,169,211,206)   -129.4907         estimate D2E/DX2                !
 ! D535  D(168,170,171,95)      27.0933         estimate D2E/DX2                !
 ! D536  D(172,170,171,95)    -151.461          estimate D2E/DX2                !
 ! D537  D(168,170,172,173)      5.9365         estimate D2E/DX2                !
 ! D538  D(168,170,172,174)   -114.0064         estimate D2E/DX2                !
 ! D539  D(168,170,172,181)    122.6818         estimate D2E/DX2                !
 ! D540  D(171,170,172,173)   -175.2293         estimate D2E/DX2                !
 ! D541  D(171,170,172,174)     64.8278         estimate D2E/DX2                !
 ! D542  D(171,170,172,181)    -58.484          estimate D2E/DX2                !
 ! D543  D(170,172,173,166)     -5.2174         estimate D2E/DX2                !
 ! D544  D(174,172,173,166)    116.2472         estimate D2E/DX2                !
 ! D545  D(181,172,173,166)   -124.6406         estimate D2E/DX2                !
 ! D546  D(170,172,174,175)     46.6916         estimate D2E/DX2                !
 ! D547  D(170,172,174,176)    164.6493         estimate D2E/DX2                !
 ! D548  D(170,172,174,182)    -75.9278         estimate D2E/DX2                !
 ! D549  D(173,172,174,175)    -70.6928         estimate D2E/DX2                !
 ! D550  D(173,172,174,176)     47.2649         estimate D2E/DX2                !
 ! D551  D(173,172,174,182)    166.6877         estimate D2E/DX2                !
 ! D552  D(181,172,174,175)    171.2628         estimate D2E/DX2                !
 ! D553  D(181,172,174,176)    -70.7795         estimate D2E/DX2                !
 ! D554  D(181,172,174,182)     48.6434         estimate D2E/DX2                !
 ! D555  D(172,174,175,179)    -74.77           estimate D2E/DX2                !
 ! D556  D(176,174,175,179)    164.582          estimate D2E/DX2                !
 ! D557  D(182,174,175,179)     44.1508         estimate D2E/DX2                !
 ! D558  D(172,174,176,177)     38.9905         estimate D2E/DX2                !
 ! D559  D(172,174,176,183)    158.8479         estimate D2E/DX2                !
 ! D560  D(172,174,176,184)    -84.6172         estimate D2E/DX2                !
 ! D561  D(175,174,176,177)    161.2332         estimate D2E/DX2                !
 ! D562  D(175,174,176,183)    -78.9094         estimate D2E/DX2                !
 ! D563  D(175,174,176,184)     37.6255         estimate D2E/DX2                !
 ! D564  D(182,174,176,177)    -77.3667         estimate D2E/DX2                !
 ! D565  D(182,174,176,183)     42.4907         estimate D2E/DX2                !
 ! D566  D(182,174,176,184)    159.0256         estimate D2E/DX2                !
 ! D567  D(174,175,179,235)   -176.2688         estimate D2E/DX2                !
 ! D568  D(174,176,177,180)    -74.6877         estimate D2E/DX2                !
 ! D569  D(183,176,177,180)    164.0821         estimate D2E/DX2                !
 ! D570  D(184,176,177,180)     45.9915         estimate D2E/DX2                !
 ! D571  D(122,178,211,206)      8.1799         estimate D2E/DX2                !
 ! D572  D(175,179,235,236)     38.8194         estimate D2E/DX2                !
 ! D573  D(175,179,235,237)    -66.2352         estimate D2E/DX2                !
 ! D574  D(39,185,186,191)     155.793          estimate D2E/DX2                !
 ! D575  D(138,185,186,191)    -72.4091         estimate D2E/DX2                !
 ! D576  D(187,185,186,191)     50.0141         estimate D2E/DX2                !
 ! D577  D(39,185,187,194)     -72.4908         estimate D2E/DX2                !
 ! D578  D(138,185,187,194)    159.7677         estimate D2E/DX2                !
 ! D579  D(186,185,187,194)     42.0605         estimate D2E/DX2                !
 ! D580  D(185,186,191,18)    -107.4805         estimate D2E/DX2                !
 ! D581  D(185,186,191,192)    -28.467          estimate D2E/DX2                !
 ! D582  D(185,186,191,193)     82.1671         estimate D2E/DX2                !
 ! D583  D(185,187,194,195)     21.9175         estimate D2E/DX2                !
 ! D584  D(185,187,194,196)    -82.591          estimate D2E/DX2                !
 ! D585  D(93,188,189,121)      97.8443         estimate D2E/DX2                !
 ! D586  D(190,188,189,121)   -153.1075         estimate D2E/DX2                !
 ! D587  D(93,188,190,216)     -60.4986         estimate D2E/DX2                !
 ! D588  D(189,188,190,216)   -171.1741         estimate D2E/DX2                !
 ! D589  D(122,190,216,208)     90.5322         estimate D2E/DX2                !
 ! D590  D(188,190,216,208)    -99.1104         estimate D2E/DX2                !
 ! D591  D(186,191,197,196)    -19.8345         estimate D2E/DX2                !
 ! D592  D(186,191,197,198)   -153.3925         estimate D2E/DX2                !
 ! D593  D(186,191,197,199)     95.6566         estimate D2E/DX2                !
 ! D594  D(193,191,197,196)   -121.9662         estimate D2E/DX2                !
 ! D595  D(193,191,197,198)    104.4759         estimate D2E/DX2                !
 ! D596  D(193,191,197,199)     -6.4751         estimate D2E/DX2                !
 ! D597  D(18,192,197,196)     105.9158         estimate D2E/DX2                !
 ! D598  D(18,192,197,198)     -27.9049         estimate D2E/DX2                !
 ! D599  D(18,192,197,199)    -138.7203         estimate D2E/DX2                !
 ! D600  D(187,194,195,52)     -58.2803         estimate D2E/DX2                !
 ! D601  D(196,194,195,52)      42.4645         estimate D2E/DX2                !
 ! D602  D(187,194,196,197)     36.7926         estimate D2E/DX2                !
 ! D603  D(195,194,196,197)    -62.3005         estimate D2E/DX2                !
 ! D604  D(194,196,197,192)     -8.8889         estimate D2E/DX2                !
 ! D605  D(194,196,197,198)     87.9264         estimate D2E/DX2                !
 ! D606  D(194,196,197,199)   -116.4595         estimate D2E/DX2                !
 ! D607  D(203,204,206,207)   -179.7587         estimate D2E/DX2                !
 ! D608  D(203,204,206,211)    -58.2656         estimate D2E/DX2                !
 ! D609  D(203,204,206,212)     57.1362         estimate D2E/DX2                !
 ! D610  D(205,204,206,207)     55.8568         estimate D2E/DX2                !
 ! D611  D(205,204,206,211)    177.3499         estimate D2E/DX2                !
 ! D612  D(205,204,206,212)    -67.2483         estimate D2E/DX2                !
 ! D613  D(210,204,206,207)    -63.58           estimate D2E/DX2                !
 ! D614  D(210,204,206,211)     57.913          estimate D2E/DX2                !
 ! D615  D(210,204,206,212)    173.3148         estimate D2E/DX2                !
 ! D616  D(203,204,210,13)    -105.1031         estimate D2E/DX2                !
 ! D617  D(205,204,210,13)      13.2907         estimate D2E/DX2                !
 ! D618  D(206,204,210,13)     135.9622         estimate D2E/DX2                !
 ! D619  D(204,206,207,208)     56.4677         estimate D2E/DX2                !
 ! D620  D(204,206,207,209)    179.4854         estimate D2E/DX2                !
 ! D621  D(204,206,207,213)    -62.5941         estimate D2E/DX2                !
 ! D622  D(211,206,207,208)    -64.8323         estimate D2E/DX2                !
 ! D623  D(211,206,207,209)     58.1854         estimate D2E/DX2                !
 ! D624  D(211,206,207,213)    176.1059         estimate D2E/DX2                !
 ! D625  D(212,206,207,208)   -179.8824         estimate D2E/DX2                !
 ! D626  D(212,206,207,209)    -56.8646         estimate D2E/DX2                !
 ! D627  D(212,206,207,213)     61.0558         estimate D2E/DX2                !
 ! D628  D(204,206,211,169)   -110.6075         estimate D2E/DX2                !
 ! D629  D(204,206,211,178)    -39.4238         estimate D2E/DX2                !
 ! D630  D(207,206,211,169)     15.3452         estimate D2E/DX2                !
 ! D631  D(207,206,211,178)     86.5289         estimate D2E/DX2                !
 ! D632  D(212,206,211,169)    131.8545         estimate D2E/DX2                !
 ! D633  D(212,206,211,178)   -156.9618         estimate D2E/DX2                !
 ! D634  D(206,207,208,214)    177.8314         estimate D2E/DX2                !
 ! D635  D(206,207,208,215)    -61.6413         estimate D2E/DX2                !
 ! D636  D(206,207,208,216)     58.4003         estimate D2E/DX2                !
 ! D637  D(209,207,208,214)     54.9118         estimate D2E/DX2                !
 ! D638  D(209,207,208,215)    175.439          estimate D2E/DX2                !
 ! D639  D(209,207,208,216)    -64.5193         estimate D2E/DX2                !
 ! D640  D(213,207,208,214)    -62.988          estimate D2E/DX2                !
 ! D641  D(213,207,208,215)     57.5393         estimate D2E/DX2                !
 ! D642  D(213,207,208,216)    177.5809         estimate D2E/DX2                !
 ! D643  D(206,207,209,217)     55.8861         estimate D2E/DX2                !
 ! D644  D(206,207,209,218)    176.4511         estimate D2E/DX2                !
 ! D645  D(206,207,209,219)    -63.8006         estimate D2E/DX2                !
 ! D646  D(208,207,209,217)   -179.7842         estimate D2E/DX2                !
 ! D647  D(208,207,209,218)    -59.2192         estimate D2E/DX2                !
 ! D648  D(208,207,209,219)     60.5291         estimate D2E/DX2                !
 ! D649  D(213,207,209,217)    -62.0221         estimate D2E/DX2                !
 ! D650  D(213,207,209,218)     58.5429         estimate D2E/DX2                !
 ! D651  D(213,207,209,219)    178.2912         estimate D2E/DX2                !
 ! D652  D(207,208,216,190)   -131.6121         estimate D2E/DX2                !
 ! D653  D(214,208,216,190)    106.9197         estimate D2E/DX2                !
 ! D654  D(215,208,216,190)     -8.9113         estimate D2E/DX2                !
 ! D655  D(220,221,223,224)    -57.413          estimate D2E/DX2                !
 ! D656  D(220,221,223,230)     64.6223         estimate D2E/DX2                !
 ! D657  D(220,221,223,231)    179.8606         estimate D2E/DX2                !
 ! D658  D(222,221,223,224)   -175.2777         estimate D2E/DX2                !
 ! D659  D(222,221,223,230)    -53.2423         estimate D2E/DX2                !
 ! D660  D(222,221,223,231)     61.9959         estimate D2E/DX2                !
 ! D661  D(229,221,223,224)     63.7469         estimate D2E/DX2                !
 ! D662  D(229,221,223,230)   -174.2178         estimate D2E/DX2                !
 ! D663  D(229,221,223,231)    -58.9795         estimate D2E/DX2                !
 ! D664  D(221,223,224,225)     67.1546         estimate D2E/DX2                !
 ! D665  D(221,223,224,226)   -115.8565         estimate D2E/DX2                !
 ! D666  D(230,223,224,225)    -53.8553         estimate D2E/DX2                !
 ! D667  D(230,223,224,226)    123.1336         estimate D2E/DX2                !
 ! D668  D(231,223,224,225)   -169.0208         estimate D2E/DX2                !
 ! D669  D(231,223,224,226)      7.9681         estimate D2E/DX2                !
 ! D670  D(223,224,225,227)    177.4658         estimate D2E/DX2                !
 ! D671  D(223,224,225,232)     -1.5085         estimate D2E/DX2                !
 ! D672  D(226,224,225,227)     -0.1694         estimate D2E/DX2                !
 ! D673  D(226,224,225,232)   -179.1436         estimate D2E/DX2                !
 ! D674  D(223,224,226,228)   -177.2339         estimate D2E/DX2                !
 ! D675  D(223,224,226,233)      3.1342         estimate D2E/DX2                !
 ! D676  D(225,224,226,228)      0.1816         estimate D2E/DX2                !
 ! D677  D(225,224,226,233)   -179.4502         estimate D2E/DX2                !
 ! D678  D(224,225,227,228)      0.1012         estimate D2E/DX2                !
 ! D679  D(224,225,227,234)    179.427          estimate D2E/DX2                !
 ! D680  D(232,225,227,228)    179.0653         estimate D2E/DX2                !
 ! D681  D(232,225,227,234)     -1.6089         estimate D2E/DX2                !
 ! D682  D(224,226,228,227)     -0.1231         estimate D2E/DX2                !
 ! D683  D(224,226,228,237)    169.626          estimate D2E/DX2                !
 ! D684  D(233,226,228,227)    179.5379         estimate D2E/DX2                !
 ! D685  D(233,226,228,237)    -10.7131         estimate D2E/DX2                !
 ! D686  D(225,227,228,226)      0.0119         estimate D2E/DX2                !
 ! D687  D(225,227,228,237)   -162.6636         estimate D2E/DX2                !
 ! D688  D(234,227,228,226)   -179.2909         estimate D2E/DX2                !
 ! D689  D(234,227,228,237)     18.0336         estimate D2E/DX2                !
 ! D690  D(226,228,237,235)      1.4223         estimate D2E/DX2                !
 ! D691  D(227,228,237,235)    163.9172         estimate D2E/DX2                !
 ! D692  D(179,235,237,228)    170.1783         estimate D2E/DX2                !
 ! D693  D(236,235,237,228)     70.2577         estimate D2E/DX2                !
 --------------------------------------------------------------------------------
 Trust Radius=3.00D-01 FncErr=1.00D-07 GrdErr=1.00D-06 EigMax=2.50D+02 EigMin=1.00D-04
 Number of steps in this run=   1000 maximum allowed number of steps=   1422.
 GradGradGradGradGradGradGradGradGradGradGradGradGradGradGradGradGradGrad

 Stoichiometry    C80H123FeN17O16(1-,4)
 Framework group  C1[X(C80H123FeN17O16)]
 Deg. of freedom   705
 Full point group                 C1      NOp   1
 Largest Abelian subgroup         C1      NOp   1
 Largest concise Abelian subgroup C1      NOp   1
                         Standard orientation:                         
 ---------------------------------------------------------------------
 Center     Atomic      Atomic             Coordinates (Angstroms)
 Number     Number       Type             X           Y           Z
 ---------------------------------------------------------------------
      1          1           0        0.747583   -5.011240    0.365711
      2          6           0        1.012450   -4.302429    1.034864
      3          1           0        1.054087   -4.666060    1.976373
      4          6           0        0.002349   -3.135332    1.052385
      5          6           0        0.204956   -2.249218    2.286924
      6          6           0       -0.763023   -1.066693    2.379479
      7          7           0       -0.275635   -0.135038    3.407555
      8          6           0       -0.861280    1.093499    3.628641
      9          7           0       -2.221177    1.177255    3.578529
     10          7           0       -0.087360    2.109603    3.940846
     11          1           0        2.009288   -3.931183    0.770036
     12          1           0        0.111484   -2.530402    0.146039
     13          1           0       -1.020673   -3.535424    1.045772
     14          1           0        0.116202   -2.854138    3.200028
     15          1           0        1.225581   -1.853238    2.263457
     16          1           0       -0.825497   -0.566304    1.405098
     17          1           0       -1.769111   -1.416647    2.631342
     18          1           0        1.341770    0.164286    2.075042
     19          1           0       -2.563069    2.035471    3.139204
     20          1           0       -2.727726    0.394827    3.172514
     21          1           0       -0.661853    2.895974    4.238180
     22          1           0        4.690716   -6.763409    2.677700
     23          6           0        5.492526   -6.150407    2.632996
     24          1           0        5.598346   -5.617005    3.484013
     25          6           0        5.250170   -5.229509    1.404851
     26          6           0        5.791799   -3.835375    1.467050
     27          6           0        5.040423   -2.692575    1.312306
     28          6           0        7.161192   -3.397958    1.571059
     29          6           0        7.151931   -1.970476    1.470576
     30          6           0        8.396038   -4.056085    1.703057
     31          7           0        5.843042   -1.575296    1.333183
     32          6           0        8.325758   -1.212252    1.503263
     33          6           0        9.566001   -3.303728    1.735599
     34          6           0        9.530482   -1.895993    1.637897
     35          1           0        6.398136   -6.753897    2.506827
     36          1           0        5.633720   -5.726251    0.504136
     37          1           0        4.167685   -5.144679    1.249815
     38          1           0        3.975399   -2.585401    1.166347
     39          1           0        5.489961   -0.657684    1.065413
     40          1           0        8.434717   -5.139798    1.774639
     41          1           0        8.293145   -0.132153    1.400182
     42          1           0       10.524996   -3.804907    1.835195
     43          1           0       10.460804   -1.335661    1.659513
     44          1           0        4.582679   -4.528843    4.840476
     45          6           0        4.642257   -4.000269    5.698817
     46          1           0        4.825027   -4.603976    6.487661
     47          6           0        3.388897   -3.132639    5.921152
     48          6           0        3.433013   -1.820597    5.193640
     49          6           0        4.399384   -1.187422    4.444306
     50          7           0        2.406384   -0.891546    5.289724
     51          6           0        2.782672    0.235341    4.619066
     52          7           0        3.985350    0.086392    4.098575
     53          1           0        5.520274   -3.350064    5.612963
     54          1           0        2.489676   -3.694895    5.632379
     55          1           0        3.276048   -2.924036    6.994513
     56          1           0        1.491590   -1.045287    5.687833
     57          1           0        5.354195   -1.568703    4.116882
     58          1           0        2.149248    1.110407    4.552900
     59          1           0        3.793471   -1.071208   -6.909032
     60          6           0        3.102078   -0.355066   -7.081744
     61          1           0        2.652599   -0.439396   -7.982144
     62          6           0        3.687995    1.058405   -6.919326
     63          6           0        3.942245    1.415669   -5.489224
     64          6           0        3.795622    0.712184   -4.323222
     65          7           0        4.356583    2.685323   -5.092300
     66          6           0        4.442950    2.717001   -3.739986
     67          7           0        4.106640    1.534759   -3.258003
     68          1           0        2.308937   -0.491023   -6.336135
     69          1           0        4.613654    1.151429   -7.504918
     70          1           0        2.986126    1.789528   -7.343975
     71          1           0        4.551542    3.460828   -5.706150
     72          1           0        3.488173   -0.306995   -4.161404
     73          1           0        4.740189    3.569184   -3.149793
     74          1           0       -5.811207    6.600646    4.062880
     75          6           0       -5.081672    6.037149    4.475504
     76          1           0       -4.209807    6.547340    4.494554
     77          6           0       -4.960167    4.688163    3.747145
     78          6           0       -6.308939    3.959417    3.651188
     79          6           0       -6.222404    2.647281    2.869456
     80          7           0       -7.567014    2.128278    2.593555
     81          6           0       -7.811426    0.954053    1.977696
     82          7           0       -6.871240    0.024707    1.878997
     83          7           0       -9.060241    0.678699    1.544174
     84          1           0       -5.375020    5.864172    5.520472
     85          1           0       -4.557767    4.828032    2.738471
     86          1           0       -4.234756    4.044407    4.258973
     87          1           0       -6.708873    3.767950    4.655791
     88          1           0       -7.030346    4.623113    3.152815
     89          1           0       -5.662488    2.791416    1.941719
     90          1           0       -5.671101    1.907308    3.459249
     91          1           0       -8.329465    2.788422    2.605813
     92          1           0       -6.986011   -0.644111    1.102958
     93          1           0       -5.884465    0.224977    2.084315
     94          1           0       -9.577047    1.418969    1.090801
     95          1           0       -9.197675   -0.240848    1.098265
     96          6           0       -0.550821    4.166362   -0.523060
     97          6           0        9.261042    3.180174   -1.061261
     98          6           0        6.083319   -4.088655   -2.193473
     99          6           0       -1.132500   -0.692112   -2.596645
    100          7           0        2.846238    2.607228   -0.952604
    101          6           0       -1.250332    3.403463    0.618299
    102          6           0       10.083608    2.516713   -1.894407
    103          6           0        7.008225   -4.965505   -1.771243
    104          6           0       -1.986947   -0.814517   -1.326595
    105          7           0        5.658102    2.273755   -1.028506
    106          6           0       -2.780504    3.292173    0.497830
    107          6           0       -3.478670   -0.705165   -1.572073
    108          7           0        2.473908   -0.119517   -1.713957
    109          6           0        0.698361    1.592216   -1.590020
    110          6           0        4.473775    4.306680   -0.266879
    111          6           0        7.436509    0.650134   -1.526522
    112          6           0        3.619190   -2.282458   -2.011774
    113          6           0        1.987945    6.005647    0.405444
    114          6           0        7.320655    5.478904   -0.053728
    115          6           0        8.634368   -2.151358   -1.960009
    116          6           0        0.788182   -3.311984   -2.725515
    117          6           0        1.469633    2.617036   -1.094607
    118          6           0        5.640742    3.581113   -0.579043
    119          6           0        6.652581   -0.463083   -1.714597
    120          6           0        2.473127   -1.470837   -1.998071
    121          8           0       -3.381917    2.797320    1.510456
    122          8           0       -4.171214   -1.311081   -0.591726
    123          6           0        0.921071    3.875951   -0.603954
    124          6           0        6.960316    4.096828   -0.505174
    125          6           0        7.183706   -1.805554   -1.886293
    126          6           0        1.158673   -1.908515   -2.354786
    127          8           0       -3.329206    3.647196   -0.572545
    128          8           0       -3.991885   -0.117339   -2.502756
    129          6           0        1.988836    4.633784   -0.194852
    130          6           0        7.817499    3.078417   -0.945186
    131          6           0        6.103657   -2.648632   -1.989356
    132          6           0        0.339648   -0.784275   -2.313487
    133          6           0        3.192726    3.848565   -0.447757
    134          6           0        6.977493    1.945010   -1.232108
    135          6           0        4.908076   -1.811693   -1.909391
    136          6           0        1.168159    0.304967   -1.897242
    137          7           0        5.270670   -0.494584   -1.739674
    138         26           0        4.079659    1.067666   -1.357422
    139          1           0       -1.048028    3.894244   -1.459044
    140          1           0       -0.720034    5.240959   -0.399662
    141          1           0        9.719824    3.912624   -0.395645
    142          1           0        5.227769   -4.475590   -2.746806
    143          1           0       -1.429069   -1.483060   -3.293609
    144          1           0       -1.377637    0.250879   -3.094684
    145          1           0       -1.010322    3.839171    1.594657
    146          1           0       11.155899    2.684122   -1.865573
    147          1           0        9.718294    1.811729   -2.633139
    148          1           0        6.916225   -6.022946   -2.001348
    149          1           0        7.847223   -4.665268   -1.154203
    150          1           0       -1.719111   -0.017512   -0.619614
    151          1           0       -1.786911   -1.756410   -0.811517
    152          1           0       -0.364007    1.772151   -1.700823
    153          1           0        4.603656    5.307349    0.127311
    154          1           0        3.473174   -3.345686   -2.155724
    155          1           0        2.585053    6.705158   -0.192052
    156          1           0        2.418982    5.999854    1.414022
    157          1           0        0.973621    6.406831    0.475595
    158          1           0        6.756720    6.247454   -0.597744
    159          1           0        8.382393    5.685536   -0.211957
    160          1           0        7.109873    5.625616    1.013540
    161          1           0        9.049743   -2.343945   -0.964784
    162          1           0        9.215176   -1.338520   -2.406709
    163          1           0        8.781483   -3.052857   -2.562415
    164          1           0       -0.273762   -3.387427   -2.973941
    165          1           0        1.358160   -3.671138   -3.591883
    166          6           0       -7.299934   -3.032853   -2.152446
    167          8           0       -6.264270   -3.209293   -2.752403
    168          6           0       -7.574883   -2.134440   -1.008977
    169          8           0       -6.708719   -1.369558   -0.464368
    170          6           0       -8.924327   -2.351451   -0.585063
    171          8           0       -9.543373   -1.848532    0.373637
    172          6           0       -9.534358   -3.332036   -1.566639
    173          8           0       -8.447194   -3.743765   -2.435676
    174          6           0      -10.663194   -2.699929   -2.399360
    175          8           0      -10.315833   -1.441935   -2.922047
    176          6           0      -10.987019   -3.581671   -3.617443
    177          8           0      -10.950070   -4.975802   -3.341181
    178          1           0       -5.174275   -1.327310   -0.761146
    179          1           0      -10.332608   -0.758126   -2.214882
    180          1           0      -10.012105   -5.203746   -3.273864
    181          1           0       -9.912524   -4.226503   -1.061638
    182          1           0      -11.531489   -2.640947   -1.723242
    183          1           0      -11.993575   -3.351489   -3.979210
    184          1           0      -10.273438   -3.302943   -4.402346
    185          8           0        4.197002    0.572268    0.535713
    186          1           0        3.283662    0.284508    0.833519
    187          1           0        4.438899    1.339074    1.163883
    188          8           0       -4.112086    0.221410    1.767771
    189          1           0       -3.895937    1.147292    1.493296
    190          1           0       -4.034546   -0.343690    0.976371
    191          8           0        1.737977    0.286967    1.276312
    192          1           0        1.818391    1.915010    1.924188
    193          1           0        1.311266    0.303548    0.405482
    194          8           0        4.628820    2.242557    2.432362
    195          1           0        4.581160    1.515030    3.100891
    196          1           0        3.734604    2.638907    2.469911
    197          8           0        1.891767    2.718886    2.322183
    198          1           0        0.594587    2.361343    3.410209
    199          1           0        1.588385    3.347357    1.647982
    200          1           0        0.981180   -4.013467   -1.905015
    201          1           0       -0.867432    2.376478    0.663989
    202          1           0        8.506902    0.502678   -1.511382
    203          1           0       -3.819686   -4.755203   -1.102002
    204          6           0       -3.832927   -4.673152   -0.105459
    205          1           0       -3.340573   -5.433676    0.317863
    206          6           0       -5.273039   -4.543322    0.400427
    207          6           0       -5.434323   -4.403363    1.923616
    208          6           0       -4.646538   -3.212984    2.487329
    209          6           0       -6.921003   -4.270259    2.282688
    210          1           0       -3.284444   -3.754032    0.129723
    211          1           0       -5.718475   -3.666973   -0.073605
    212          1           0       -5.861200   -5.408576    0.064412
    213          1           0       -5.047527   -5.320742    2.395582
    214          1           0       -4.807200   -3.110719    3.566431
    215          1           0       -3.570112   -3.315637    2.318778
    216          1           0       -4.966809   -2.280411    2.015355
    217          1           0       -7.502413   -5.113423    1.892341
    218          1           0       -7.069744   -4.231721    3.367753
    219          1           0       -7.343511   -3.352491    1.858546
    220          1           0       -5.313785    5.948912   -0.904588
    221          6           0       -6.201896    6.265314   -0.571196
    222          1           0       -6.067707    7.048975    0.035341
    223          6           0       -6.836267    5.145389    0.276849
    224          6           0       -7.026965    3.831813   -0.403902
    225          7           0       -5.990213    3.013897   -0.812628
    226          6           0       -8.174055    3.141168   -0.713951
    227          6           0       -6.535260    1.884399   -1.338529
    228          7           0       -7.861246    1.928629   -1.294098
    229          1           0       -6.837515    6.540772   -1.417717
    230          1           0       -6.194599    5.003045    1.153101
    231          1           0       -7.812201    5.471309    0.656139
    232          1           0       -4.967225    3.226206   -0.714830
    233          1           0       -9.201364    3.445442   -0.559817
    234          1           0       -5.941265    1.076109   -1.744095
    235          8           0      -10.265637    0.764861   -1.294553
    236          1           0      -10.696955    1.317964   -1.958781
    237          1           0       -9.296077    1.014960   -1.381868
 ---------------------------------------------------------------------
 Rotational constants (GHZ):           0.0202771           0.0077264           0.0073275
 General basis read from cards:  (5D, 7F)
 ======================================================================================================
                                       Pseudopotential Parameters
 ======================================================================================================
  Center     Atomic      Valence      Angular      Power
  Number     Number     Electrons     Momentum     of R      Exponent        Coefficient   SO-Coeffient
 ======================================================================================================
    1          1
                                   No pseudopotential on this center.
    2          6
                                   No pseudopotential on this center.
    3          1
                                   No pseudopotential on this center.
    4          6
                                   No pseudopotential on this center.
    5          6
                                   No pseudopotential on this center.
    6          6
                                   No pseudopotential on this center.
    7          7
                                   No pseudopotential on this center.
    8          6
                                   No pseudopotential on this center.
    9          7
                                   No pseudopotential on this center.
   10          7
                                   No pseudopotential on this center.
   11          1
                                   No pseudopotential on this center.
   12          1
                                   No pseudopotential on this center.
   13          1
                                   No pseudopotential on this center.
   14          1
                                   No pseudopotential on this center.
   15          1
                                   No pseudopotential on this center.
   16          1
                                   No pseudopotential on this center.
   17          1
                                   No pseudopotential on this center.
   18          1
                                   No pseudopotential on this center.
   19          1
                                   No pseudopotential on this center.
   20          1
                                   No pseudopotential on this center.
   21          1
                                   No pseudopotential on this center.
   22          1
                                   No pseudopotential on this center.
   23          6
                                   No pseudopotential on this center.
   24          1
                                   No pseudopotential on this center.
   25          6
                                   No pseudopotential on this center.
   26          6
                                   No pseudopotential on this center.
   27          6
                                   No pseudopotential on this center.
   28          6
                                   No pseudopotential on this center.
   29          6
                                   No pseudopotential on this center.
   30          6
                                   No pseudopotential on this center.
   31          7
                                   No pseudopotential on this center.
   32          6
                                   No pseudopotential on this center.
   33          6
                                   No pseudopotential on this center.
   34          6
                                   No pseudopotential on this center.
   35          1
                                   No pseudopotential on this center.
   36          1
                                   No pseudopotential on this center.
   37          1
                                   No pseudopotential on this center.
   38          1
                                   No pseudopotential on this center.
   39          1
                                   No pseudopotential on this center.
   40          1
                                   No pseudopotential on this center.
   41          1
                                   No pseudopotential on this center.
   42          1
                                   No pseudopotential on this center.
   43          1
                                   No pseudopotential on this center.
   44          1
                                   No pseudopotential on this center.
   45          6
                                   No pseudopotential on this center.
   46          1
                                   No pseudopotential on this center.
   47          6
                                   No pseudopotential on this center.
   48          6
                                   No pseudopotential on this center.
   49          6
                                   No pseudopotential on this center.
   50          7
                                   No pseudopotential on this center.
   51          6
                                   No pseudopotential on this center.
   52          7
                                   No pseudopotential on this center.
   53          1
                                   No pseudopotential on this center.
   54          1
                                   No pseudopotential on this center.
   55          1
                                   No pseudopotential on this center.
   56          1
                                   No pseudopotential on this center.
   57          1
                                   No pseudopotential on this center.
   58          1
                                   No pseudopotential on this center.
   59          1
                                   No pseudopotential on this center.
   60          6
                                   No pseudopotential on this center.
   61          1
                                   No pseudopotential on this center.
   62          6
                                   No pseudopotential on this center.
   63          6
                                   No pseudopotential on this center.
   64          6
                                   No pseudopotential on this center.
   65          7
                                   No pseudopotential on this center.
   66          6
                                   No pseudopotential on this center.
   67          7
                                   No pseudopotential on this center.
   68          1
                                   No pseudopotential on this center.
   69          1
                                   No pseudopotential on this center.
   70          1
                                   No pseudopotential on this center.
   71          1
                                   No pseudopotential on this center.
   72          1
                                   No pseudopotential on this center.
   73          1
                                   No pseudopotential on this center.
   74          1
                                   No pseudopotential on this center.
   75          6
                                   No pseudopotential on this center.
   76          1
                                   No pseudopotential on this center.
   77          6
                                   No pseudopotential on this center.
   78          6
                                   No pseudopotential on this center.
   79          6
                                   No pseudopotential on this center.
   80          7
                                   No pseudopotential on this center.
   81          6
                                   No pseudopotential on this center.
   82          7
                                   No pseudopotential on this center.
   83          7
                                   No pseudopotential on this center.
   84          1
                                   No pseudopotential on this center.
   85          1
                                   No pseudopotential on this center.
   86          1
                                   No pseudopotential on this center.
   87          1
                                   No pseudopotential on this center.
   88          1
                                   No pseudopotential on this center.
   89          1
                                   No pseudopotential on this center.
   90          1
                                   No pseudopotential on this center.
   91          1
                                   No pseudopotential on this center.
   92          1
                                   No pseudopotential on this center.
   93          1
                                   No pseudopotential on this center.
   94          1
                                   No pseudopotential on this center.
   95          1
                                   No pseudopotential on this center.
   96          6
                                   No pseudopotential on this center.
   97          6
                                   No pseudopotential on this center.
   98          6
                                   No pseudopotential on this center.
   99          6
                                   No pseudopotential on this center.
  100          7
                                   No pseudopotential on this center.
  101          6
                                   No pseudopotential on this center.
  102          6
                                   No pseudopotential on this center.
  103          6
                                   No pseudopotential on this center.
  104          6
                                   No pseudopotential on this center.
  105          7
                                   No pseudopotential on this center.
  106          6
                                   No pseudopotential on this center.
  107          6
                                   No pseudopotential on this center.
  108          7
                                   No pseudopotential on this center.
  109          6
                                   No pseudopotential on this center.
  110          6
                                   No pseudopotential on this center.
  111          6
                                   No pseudopotential on this center.
  112          6
                                   No pseudopotential on this center.
  113          6
                                   No pseudopotential on this center.
  114          6
                                   No pseudopotential on this center.
  115          6
                                   No pseudopotential on this center.
  116          6
                                   No pseudopotential on this center.
  117          6
                                   No pseudopotential on this center.
  118          6
                                   No pseudopotential on this center.
  119          6
                                   No pseudopotential on this center.
  120          6
                                   No pseudopotential on this center.
  121          8
                                   No pseudopotential on this center.
  122          8
                                   No pseudopotential on this center.
  123          6
                                   No pseudopotential on this center.
  124          6
                                   No pseudopotential on this center.
  125          6
                                   No pseudopotential on this center.
  126          6
                                   No pseudopotential on this center.
  127          8
                                   No pseudopotential on this center.
  128          8
                                   No pseudopotential on this center.
  129          6
                                   No pseudopotential on this center.
  130          6
                                   No pseudopotential on this center.
  131          6
                                   No pseudopotential on this center.
  132          6
                                   No pseudopotential on this center.
  133          6
                                   No pseudopotential on this center.
  134          6
                                   No pseudopotential on this center.
  135          6
                                   No pseudopotential on this center.
  136          6
                                   No pseudopotential on this center.
  137          7
                                   No pseudopotential on this center.
  138         26           16
                                      D and up 
                                                     1      392.6149787      -10.00000000    0.00000000
                                                     2       71.1756979      -63.26675180    0.00000000
                                                     2       17.7320281      -10.96133380    0.00000000
                                      S - D
                                                     0      126.0571895        3.00000000    0.00000000
                                                     1      138.1264251       18.17291370    0.00000000
                                                     2       54.2098858      339.12311640    0.00000000
                                                     2        9.2837966      317.10680120    0.00000000
                                                     2        8.6289082     -207.34216490    0.00000000
                                      P - D
                                                     0       83.1759490        5.00000000    0.00000000
                                                     1      106.0559938        5.95359300    0.00000000
                                                     2       42.8284937      294.26655270    0.00000000
                                                     2        8.7701805      154.42446350    0.00000000
                                                     2        8.0397818      -95.31642490    0.00000000
  139          1
                                   No pseudopotential on this center.
  140          1
                                   No pseudopotential on this center.
  141          1
                                   No pseudopotential on this center.
  142          1
                                   No pseudopotential on this center.
  143          1
                                   No pseudopotential on this center.
  144          1
                                   No pseudopotential on this center.
  145          1
                                   No pseudopotential on this center.
  146          1
                                   No pseudopotential on this center.
  147          1
                                   No pseudopotential on this center.
  148          1
                                   No pseudopotential on this center.
  149          1
                                   No pseudopotential on this center.
  150          1
                                   No pseudopotential on this center.
  151          1
                                   No pseudopotential on this center.
  152          1
                                   No pseudopotential on this center.
  153          1
                                   No pseudopotential on this center.
  154          1
                                   No pseudopotential on this center.
  155          1
                                   No pseudopotential on this center.
  156          1
                                   No pseudopotential on this center.
  157          1
                                   No pseudopotential on this center.
  158          1
                                   No pseudopotential on this center.
  159          1
                                   No pseudopotential on this center.
  160          1
                                   No pseudopotential on this center.
  161          1
                                   No pseudopotential on this center.
  162          1
                                   No pseudopotential on this center.
  163          1
                                   No pseudopotential on this center.
  164          1
                                   No pseudopotential on this center.
  165          1
                                   No pseudopotential on this center.
  166          6
                                   No pseudopotential on this center.
  167          8
                                   No pseudopotential on this center.
  168          6
                                   No pseudopotential on this center.
  169          8
                                   No pseudopotential on this center.
  170          6
                                   No pseudopotential on this center.
  171          8
                                   No pseudopotential on this center.
  172          6
                                   No pseudopotential on this center.
  173          8
                                   No pseudopotential on this center.
  174          6
                                   No pseudopotential on this center.
  175          8
                                   No pseudopotential on this center.
  176          6
                                   No pseudopotential on this center.
  177          8
                                   No pseudopotential on this center.
  178          1
                                   No pseudopotential on this center.
  179          1
                                   No pseudopotential on this center.
  180          1
                                   No pseudopotential on this center.
  181          1
                                   No pseudopotential on this center.
  182          1
                                   No pseudopotential on this center.
  183          1
                                   No pseudopotential on this center.
  184          1
                                   No pseudopotential on this center.
  185          8
                                   No pseudopotential on this center.
  186          1
                                   No pseudopotential on this center.
  187          1
                                   No pseudopotential on this center.
  188          8
                                   No pseudopotential on this center.
  189          1
                                   No pseudopotential on this center.
  190          1
                                   No pseudopotential on this center.
  191          8
                                   No pseudopotential on this center.
  192          1
                                   No pseudopotential on this center.
  193          1
                                   No pseudopotential on this center.
  194          8
                                   No pseudopotential on this center.
  195          1
                                   No pseudopotential on this center.
  196          1
                                   No pseudopotential on this center.
  197          8
                                   No pseudopotential on this center.
  198          1
                                   No pseudopotential on this center.
  199          1
                                   No pseudopotential on this center.
  200          1
                                   No pseudopotential on this center.
  201          1
                                   No pseudopotential on this center.
  202          1
                                   No pseudopotential on this center.
  203          1
                                   No pseudopotential on this center.
  204          6
                                   No pseudopotential on this center.
  205          1
                                   No pseudopotential on this center.
  206          6
                                   No pseudopotential on this center.
  207          6
                                   No pseudopotential on this center.
  208          6
                                   No pseudopotential on this center.
  209          6
                                   No pseudopotential on this center.
  210          1
                                   No pseudopotential on this center.
  211          1
                                   No pseudopotential on this center.
  212          1
                                   No pseudopotential on this center.
  213          1
                                   No pseudopotential on this center.
  214          1
                                   No pseudopotential on this center.
  215          1
                                   No pseudopotential on this center.
  216          1
                                   No pseudopotential on this center.
  217          1
                                   No pseudopotential on this center.
  218          1
                                   No pseudopotential on this center.
  219          1
                                   No pseudopotential on this center.
  220          1
                                   No pseudopotential on this center.
  221          6
                                   No pseudopotential on this center.
  222          1
                                   No pseudopotential on this center.
  223          6
                                   No pseudopotential on this center.
  224          6
                                   No pseudopotential on this center.
  225          7
                                   No pseudopotential on this center.
  226          6
                                   No pseudopotential on this center.
  227          6
                                   No pseudopotential on this center.
  228          7
                                   No pseudopotential on this center.
  229          1
                                   No pseudopotential on this center.
  230          1
                                   No pseudopotential on this center.
  231          1
                                   No pseudopotential on this center.
  232          1
                                   No pseudopotential on this center.
  233          1
                                   No pseudopotential on this center.
  234          1
                                   No pseudopotential on this center.
  235          8
                                   No pseudopotential on this center.
  236          1
                                   No pseudopotential on this center.
  237          1
                                   No pseudopotential on this center.
 ======================================================================================================
 There are  2334 symmetry adapted cartesian basis functions of A   symmetry.
 There are  2219 symmetry adapted basis functions of A   symmetry.
  2219 basis functions,  4077 primitive gaussians,  2334 cartesian basis functions
   435 alpha electrons      432 beta electrons
       nuclear repulsion energy     28664.4768916453 Hartrees.
 NAtoms=  237 NActive=  237 NUniq=  237 SFac= 1.00D+00 NAtFMM=   60 NAOKFM=T Big=T
 Integral buffers will be    131072 words long.
 Raffenetti 2 integral format.
 Two-electron integral symmetry is turned on.
 Nuclear repulsion after empirical dispersion term =    28663.8631260875 Hartrees.
 One-electron integrals computed using PRISM.
   1 Symmetry operations used in ECPInt.
 ECPInt:  NShTT=  344035 NPrTT= 1761168 LenC2=  158743 LenP2D=  394407.
 LDataN:  DoStor=T MaxTD1= 4 Len=   56
 Number of processors reduced to  14 by ecpmxn.
 NBasis=  2219 RedAO= T EigKep=  2.77D-04  NBF=  2219
 NBsUse=  2219 1.00D-06 EigRej= -1.00D+00 NBFU=  2219
 ExpMin= 2.20D-02 ExpMax= 5.48D+03 ExpMxC= 8.25D+02 IAcc=3 IRadAn=         5 AccDes= 0.00D+00
 Harris functional with IExCor=  402 and IRadAn=       5 diagonalized for initial guess.
 HarFok:  IExCor=  402 AccDes= 0.00D+00 IRadAn=         5 IDoV= 1 UseB2=F ITyADJ=14
 ICtDFT=  3500011 ScaDFX=  1.000000  1.000000  1.000000  1.000000
 FoFCou: FMM=F IPFlag=           0 FMFlag=      100000 FMFlg1=        2001
         NFxFlg=           0 DoJE=T BraDBF=F KetDBF=T FulRan=T
         wScrn=  0.000000 ICntrl=       500 IOpCl=  0 I1Cent=   200000004 NGrid=           0
         NMat0=    1 NMatS0=      1 NMatT0=    0 NMatD0=    1 NMtDS0=    0 NMtDT0=    0
 Petite list used in FoFCou.
 Initial guess <Sx>= 0.0000 <Sy>= 0.0000 <Sz>= 1.5000 <S**2>= 3.7500 S= 1.5000
 Gradient too large for Newton-Raphson -- use scaled steepest descent instead.
     Note:  rotation exceeds Pi/2.
     Accept linear search using points  4 and  5.
 Gradient too large for Newton-Raphson -- use scaled steepest descent instead.
     Accept linear search using points  1 and  2.
 Gradient too large for Newton-Raphson -- use scaled steepest descent instead.
 Gradient too large for Newton-Raphson -- use scaled steepest descent instead.
 Gradient too large for Newton-Raphson -- use scaled steepest descent instead.
     Minimum is close to point  3 DX=  6.32D-02 DF= -7.43D-04 DXR=  9.53D-02 DFR=  9.05D-03 which will be used.
 Gradient too large for Newton-Raphson -- use scaled steepest descent instead.
     Accept linear search using points  1 and  2.
 Gradient too large for Newton-Raphson -- use scaled steepest descent instead.
 Restarting incremental Fock formation.
     Minimum is close to point  4 DX=  7.61D-02 DF= -1.08D-04 DXR=  4.83D-02 DFR=  2.28D-03 which will be used.
 Gradient too large for Newton-Raphson -- use scaled steepest descent instead.
 Gradient too large for Newton-Raphson -- use scaled steepest descent instead.
 Gradient too large for Newton-Raphson -- use scaled steepest descent instead.
     Minimum is close to point  3 DX= -1.19D-02 DF= -7.94D-05 DXR=  6.32D-02 DFR=  4.01D-03 which will be used.
 Gradient too large for Newton-Raphson -- use scaled steepest descent instead.
 Gradient too large for Newton-Raphson -- use scaled steepest descent instead.
     Accept linear search using points  1 and  2.
 Gradient too large for Newton-Raphson -- use scaled steepest descent instead.
 Restarting incremental Fock formation.
     Accept linear search using points  5 and  6.
 Gradient too large for Newton-Raphson -- use scaled steepest descent instead.
 Gradient too large for Newton-Raphson -- use scaled steepest descent instead.
     Minimum is close to point  3 DX=  2.87D-02 DF= -2.97D-06 DXR=  1.88D-02 DFR=  3.57D-04 which will be used.
 Gradient too large for Newton-Raphson -- use scaled steepest descent instead.
 Gradient too large for Newton-Raphson -- use scaled steepest descent instead.
     Minimum is close to point  3 DX=  1.09D-01 DF= -5.01D-05 DXR=  4.74D-02 DFR=  2.66D-03 which will be used.
 Gradient too large for Newton-Raphson -- use scaled steepest descent instead.
 Gradient too large for Newton-Raphson -- use scaled steepest descent instead.
 Restarting incremental Fock formation.
 Gradient too large for Newton-Raphson -- use scaled steepest descent instead.
     Accept linear search using points  1 and  2.
 Gradient too large for Newton-Raphson -- use scaled steepest descent instead.
     Accept linear search using points  6 and  7.
     Minimum is close to point  7 DX= -1.27D-01 DF= -1.03D-04 DXR=  6.12D-02 DFR=  3.46D-03 which will be used.
 Gradient too large for Newton-Raphson -- use scaled steepest descent instead.
     Minimum is close to point  3 DX=  1.99D-02 DF= -5.61D-05 DXR=  9.06D-02 DFR=  8.27D-03 which will be used.
 Gradient too large for Newton-Raphson -- use scaled steepest descent instead.
 Gradient too large for Newton-Raphson -- use scaled steepest descent instead.
     Accept linear search using points  1 and  2.
 Gradient too large for Newton-Raphson -- use scaled steepest descent instead.
 Gradient too large for Newton-Raphson -- use scaled steepest descent instead.
     Accept linear search using points  1 and  2.
 Restarting incremental Fock formation.
 SCF Done:  E(UB3LYP) =  -5381.22997532     a.u. after   27 cycles
            Convg  =    0.7816D-02                    81 Fock formations.
              S**2 =  3.7837                  -V/T =  2.0165
 <Sx>= 0.0000 <Sy>= 0.0000 <Sz>= 1.5000 <S**2>= 3.7837 S= 1.5084
 <L.S>=  0.00000000000    
 Annihilation of the first spin contaminant:
 S**2 before annihilation     3.7837,   after     3.7505
 Requested convergence on RMS density matrix=1.00D-08 within 128 cycles.
 Requested convergence on MAX density matrix=1.00D-06.
 Requested convergence on             energy=1.00D-06.
 No special actions if energy rises.
 Restarting incremental Fock formation.
 Restarting incremental Fock formation.
 Restarting incremental Fock formation.
 SCF Done:  E(UB3LYP) =  -5381.30246514     A.U. after   61 cycles
            NFock= 61  Conv=0.17D-08     -V/T= 2.0165
 <Sx>= 0.0000 <Sy>= 0.0000 <Sz>= 1.5000 <S**2>= 3.7803 S= 1.5076
 <L.S>=  0.00000000000    
 Annihilation of the first spin contaminant:
 S**2 before annihilation     3.7803,   after     3.7504
 QCSCF skips out because SCF is already converged.
 Hyperfine terms turned off by default for NAtoms > 100.

 **********************************************************************

            Population analysis using the SCF density.

 **********************************************************************

 Orbital symmetries:
 Alpha Orbitals:
       Occupied  (A) (A) (A) (A) (A) (A) (A) (A) (A) (A) (A) (A)
                 (A) (A) (A) (A) (A) (A) (A) (A) (A) (A) (A) (A)
                 (A) (A) (A) (A) (A) (A) (A) (A) (A) (A) (A) (A)
                 (A) (A) (A) (A) (A) (A) (A) (A) (A) (A) (A) (A)
                 (A) (A) (A) (A) (A) (A) (A) (A) (A) (A) (A) (A)
                 (A) (A) (A) (A) (A) (A) (A) (A) (A) (A) (A) (A)
                 (A) (A) (A) (A) (A) (A) (A) (A) (A) (A) (A) (A)
                 (A) (A) (A) (A) (A) (A) (A) (A) (A) (A) (A) (A)
                 (A) (A) (A) (A) (A) (A) (A) (A) (A) (A) (A) (A)
                 (A) (A) (A) (A) (A) (A) (A) (A) (A) (A) (A) (A)
                 (A) (A) (A) (A) (A) (A) (A) (A) (A) (A) (A) (A)
                 (A) (A) (A) (A) (A) (A) (A) (A) (A) (A) (A) (A)
                 (A) (A) (A) (A) (A) (A) (A) (A) (A) (A) (A) (A)
                 (A) (A) (A) (A) (A) (A) (A) (A) (A) (A) (A) (A)
                 (A) (A) (A) (A) (A) (A) (A) (A) (A) (A) (A) (A)
                 (A) (A) (A) (A) (A) (A) (A) (A) (A) (A) (A) (A)
                 (A) (A) (A) (A) (A) (A) (A) (A) (A) (A) (A) (A)
                 (A) (A) (A) (A) (A) (A) (A) (A) (A) (A) (A) (A)
                 (A) (A) (A) (A) (A) (A) (A) (A) (A) (A) (A) (A)
                 (A) (A) (A) (A) (A) (A) (A) (A) (A) (A) (A) (A)
                 (A) (A) (A) (A) (A) (A) (A) (A) (A) (A) (A) (A)
                 (A) (A) (A) (A) (A) (A) (A) (A) (A) (A) (A) (A)
                 (A) (A) (A) (A) (A) (A) (A) (A) (A) (A) (A) (A)
                 (A) (A) (A) (A) (A) (A) (A) (A) (A) (A) (A) (A)
                 (A) (A) (A) (A) (A) (A) (A) (A) (A) (A) (A) (A)
                 (A) (A) (A) (A) (A) (A) (A) (A) (A) (A) (A) (A)
                 (A) (A) (A) (A) (A) (A) (A) (A) (A) (A) (A) (A)
                 (A) (A) (A) (A) (A) (A) (A) (A) (A) (A) (A) (A)
                 (A) (A) (A) (A) (A) (A) (A) (A) (A) (A) (A) (A)
                 (A) (A) (A) (A) (A) (A) (A) (A) (A) (A) (A) (A)
                 (A) (A) (A) (A) (A) (A) (A) (A) (A) (A) (A) (A)
                 (A) (A) (A) (A) (A) (A) (A) (A) (A) (A) (A) (A)
                 (A) (A) (A) (A) (A) (A) (A) (A) (A) (A) (A) (A)
                 (A) (A) (A) (A) (A) (A) (A) (A) (A) (A) (A) (A)
                 (A) (A) (A) (A) (A) (A) (A) (A) (A) (A) (A) (A)
                 (A) (A) (A) (A) (A) (A) (A) (A) (A) (A) (A) (A)
                 (A) (A) (A)
       Virtual   (A) (A) (A) (A) (A) (A) (A) (A) (A) (A) (A) (A)
                 (A) (A) (A) (A) (A) (A) (A) (A) (A) (A) (A) (A)
                 (A) (A) (A) (A) (A) (A) (A) (A) (A) (A) (A) (A)
                 (A) (A) (A) (A) (A) (A) (A) (A) (A) (A) (A) (A)
                 (A) (A) (A) (A) (A) (A) (A) (A) (A) (A) (A) (A)
                 (A) (A) (A) (A) (A) (A) (A) (A) (A) (A) (A) (A)
                 (A) (A) (A) (A) (A) (A) (A) (A) (A) (A) (A) (A)
                 (A) (A) (A) (A) (A) (A) (A) (A) (A) (A) (A) (A)
                 (A) (A) (A) (A) (A) (A) (A) (A) (A) (A) (A) (A)
                 (A) (A) (A) (A) (A) (A) (A) (A) (A) (A) (A) (A)
                 (A) (A) (A) (A) (A) (A) (A) (A) (A) (A) (A) (A)
                 (A) (A) (A) (A) (A) (A) (A) (A) (A) (A) (A) (A)
                 (A) (A) (A) (A) (A) (A) (A) (A) (A) (A) (A) (A)
                 (A) (A) (A) (A) (A) (A) (A) (A) (A) (A) (A) (A)
                 (A) (A) (A) (A) (A) (A) (A) (A) (A) (A) (A) (A)
                 (A) (A) (A) (A) (A) (A) (A) (A) (A) (A) (A) (A)
                 (A) (A) (A) (A) (A) (A) (A) (A) (A) (A) (A) (A)
                 (A) (A) (A) (A) (A) (A) (A) (A) (A) (A) (A) (A)
                 (A) (A) (A) (A) (A) (A) (A) (A) (A) (A) (A) (A)
                 (A) (A) (A) (A) (A) (A) (A) (A) (A) (A) (A) (A)
                 (A) (A) (A) (A) (A) (A) (A) (A) (A) (A) (A) (A)
                 (A) (A) (A) (A) (A) (A) (A) (A) (A) (A) (A) (A)
                 (A) (A) (A) (A) (A) (A) (A) (A) (A) (A) (A) (A)
                 (A) (A) (A) (A) (A) (A) (A) (A) (A) (A) (A) (A)
                 (A) (A) (A) (A) (A) (A) (A) (A) (A) (A) (A) (A)
                 (A) (A) (A) (A) (A) (A) (A) (A) (A) (A) (A) (A)
                 (A) (A) (A) (A) (A) (A) (A) (A) (A) (A) (A) (A)
                 (A) (A) (A) (A) (A) (A) (A) (A) (A) (A) (A) (A)
                 (A) (A) (A) (A) (A) (A) (A) (A) (A) (A) (A) (A)
                 (A) (A) (A) (A) (A) (A) (A) (A) (A) (A) (A) (A)
                 (A) (A) (A) (A) (A) (A) (A) (A) (A) (A) (A) (A)
                 (A) (A) (A) (A) (A) (A) (A) (A) (A) (A) (A) (A)
                 (A) (A) (A) (A) (A) (A) (A) (A) (A) (A) (A) (A)
                 (A) (A) (A) (A) (A) (A) (A) (A) (A) (A) (A) (A)
                 (A) (A) (A) (A) (A) (A) (A) (A) (A) (A) (A) (A)
                 (A) (A) (A) (A) (A) (A) (A) (A) (A) (A) (A) (A)
                 (A) (A) (A) (A) (A) (A) (A) (A) (A) (A) (A) (A)
                 (A) (A) (A) (A) (A) (A) (A) (A) (A) (A) (A) (A)
                 (A) (A) (A) (A) (A) (A) (A) (A) (A) (A) (A) (A)
                 (A) (A) (A) (A) (A) (A) (A) (A) (A) (A) (A) (A)
                 (A) (A) (A) (A) (A) (A) (A) (A) (A) (A) (A) (A)
                 (A) (A) (A) (A) (A) (A) (A) (A) (A) (A) (A) (A)
                 (A) (A) (A) (A) (A) (A) (A) (A) (A) (A) (A) (A)
                 (A) (A) (A) (A) (A) (A) (A) (A) (A) (A) (A) (A)
                 (A) (A) (A) (A) (A) (A) (A) (A) (A) (A) (A) (A)
                 (A) (A) (A) (A) (A) (A) (A) (A) (A) (A) (A) (A)
                 (A) (A) (A) (A) (A) (A) (A) (A) (A) (A) (A) (A)
                 (A) (A) (A) (A) (A) (A) (A) (A) (A) (A) (A) (A)
                 (A) (A) (A) (A) (A) (A) (A) (A) (A) (A) (A) (A)
                 (A) (A) (A) (A) (A) (A) (A) (A) (A) (A) (A) (A)
                 (A) (A) (A) (A) (A) (A) (A) (A) (A) (A) (A) (A)
                 (A) (A) (A) (A) (A) (A) (A) (A) (A) (A) (A) (A)
                 (A) (A) (A) (A) (A) (A) (A) (A) (A) (A) (A) (A)
                 (A) (A) (A) (A) (A) (A) (A) (A) (A) (A) (A) (A)
                 (A) (A) (A) (A) (A) (A) (A) (A) (A) (A) (A) (A)
                 (A) (A) (A) (A) (A) (A) (A) (A) (A) (A) (A) (A)
                 (A) (A) (A) (A) (A) (A) (A) (A) (A) (A) (A) (A)
                 (A) (A) (A) (A) (A) (A) (A) (A) (A) (A) (A) (A)
                 (A) (A) (A) (A) (A) (A) (A) (A) (A) (A) (A) (A)
                 (A) (A) (A) (A) (A) (A) (A) (A) (A) (A) (A) (A)
                 (A) (A) (A) (A) (A) (A) (A) (A) (A) (A) (A) (A)
                 (A) (A) (A) (A) (A) (A) (A) (A) (A) (A) (A) (A)
                 (A) (A) (A) (A) (A) (A) (A) (A) (A) (A) (A) (A)
                 (A) (A) (A) (A) (A) (A) (A) (A) (A) (A) (A) (A)
                 (A) (A) (A) (A) (A) (A) (A) (A) (A) (A) (A) (A)
                 (A) (A) (A) (A) (A) (A) (A) (A) (A) (A) (A) (A)
                 (A) (A) (A) (A) (A) (A) (A) (A) (A) (A) (A) (A)
                 (A) (A) (A) (A) (A) (A) (A) (A) (A) (A) (A) (A)
                 (A) (A) (A) (A) (A) (A) (A) (A) (A) (A) (A) (A)
                 (A) (A) (A) (A) (A) (A) (A) (A) (A) (A) (A) (A)
                 (A) (A) (A) (A) (A) (A) (A) (A) (A) (A) (A) (A)
                 (A) (A) (A) (A) (A) (A) (A) (A) (A) (A) (A) (A)
                 (A) (A) (A) (A) (A) (A) (A) (A) (A) (A) (A) (A)
                 (A) (A) (A) (A) (A) (A) (A) (A) (A) (A) (A) (A)
                 (A) (A) (A) (A) (A) (A) (A) (A) (A) (A) (A) (A)
                 (A) (A) (A) (A) (A) (A) (A) (A) (A) (A) (A) (A)
                 (A) (A) (A) (A) (A) (A) (A) (A) (A) (A) (A) (A)
                 (A) (A) (A) (A) (A) (A) (A) (A) (A) (A) (A) (A)
                 (A) (A) (A) (A) (A) (A) (A) (A) (A) (A) (A) (A)
                 (A) (A) (A) (A) (A) (A) (A) (A) (A) (A) (A) (A)
                 (A) (A) (A) (A) (A) (A) (A) (A) (A) (A) (A) (A)
                 (A) (A) (A) (A) (A) (A) (A) (A) (A) (A) (A) (A)
                 (A) (A) (A) (A) (A) (A) (A) (A) (A) (A) (A) (A)
                 (A) (A) (A) (A) (A) (A) (A) (A) (A) (A) (A) (A)
                 (A) (A) (A) (A) (A) (A) (A) (A) (A) (A) (A) (A)
                 (A) (A) (A) (A) (A) (A) (A) (A) (A) (A) (A) (A)
                 (A) (A) (A) (A) (A) (A) (A) (A) (A) (A) (A) (A)
                 (A) (A) (A) (A) (A) (A) (A) (A) (A) (A) (A) (A)
                 (A) (A) (A) (A) (A) (A) (A) (A) (A) (A) (A) (A)
                 (A) (A) (A) (A) (A) (A) (A) (A) (A) (A) (A) (A)
                 (A) (A) (A) (A) (A) (A) (A) (A) (A) (A) (A) (A)
                 (A) (A) (A) (A) (A) (A) (A) (A) (A) (A) (A) (A)
                 (A) (A) (A) (A) (A) (A) (A) (A) (A) (A) (A) (A)
                 (A) (A) (A) (A) (A) (A) (A) (A) (A) (A) (A) (A)
                 (A) (A) (A) (A) (A) (A) (A) (A) (A) (A) (A) (A)
                 (A) (A) (A) (A) (A) (A) (A) (A) (A) (A) (A) (A)
                 (A) (A) (A) (A) (A) (A) (A) (A) (A) (A) (A) (A)
                 (A) (A) (A) (A) (A) (A) (A) (A) (A) (A) (A) (A)
                 (A) (A) (A) (A) (A) (A) (A) (A) (A) (A) (A) (A)
                 (A) (A) (A) (A) (A) (A) (A) (A) (A) (A) (A) (A)
                 (A) (A) (A) (A) (A) (A) (A) (A) (A) (A) (A) (A)
                 (A) (A) (A) (A) (A) (A) (A) (A) (A) (A) (A) (A)
                 (A) (A) (A) (A) (A) (A) (A) (A) (A) (A) (A) (A)
                 (A) (A) (A) (A) (A) (A) (A) (A) (A) (A) (A) (A)
                 (A) (A) (A) (A) (A) (A) (A) (A) (A) (A) (A) (A)
                 (A) (A) (A) (A) (A) (A) (A) (A) (A) (A) (A) (A)
                 (A) (A) (A) (A) (A) (A) (A) (A) (A) (A) (A) (A)
                 (A) (A) (A) (A) (A) (A) (A) (A) (A) (A) (A) (A)
                 (A) (A) (A) (A) (A) (A) (A) (A) (A) (A) (A) (A)
                 (A) (A) (A) (A) (A) (A) (A) (A) (A) (A) (A) (A)
                 (A) (A) (A) (A) (A) (A) (A) (A) (A) (A) (A) (A)
                 (A) (A) (A) (A) (A) (A) (A) (A) (A) (A) (A) (A)
                 (A) (A) (A) (A) (A) (A) (A) (A) (A) (A) (A) (A)
                 (A) (A) (A) (A) (A) (A) (A) (A) (A) (A) (A) (A)
                 (A) (A) (A) (A) (A) (A) (A) (A) (A) (A) (A) (A)
                 (A) (A) (A) (A) (A) (A) (A) (A) (A) (A) (A) (A)
                 (A) (A) (A) (A) (A) (A) (A) (A) (A) (A) (A) (A)
                 (A) (A) (A) (A) (A) (A) (A) (A) (A) (A) (A) (A)
                 (A) (A) (A) (A) (A) (A) (A) (A) (A) (A) (A) (A)
                 (A) (A) (A) (A) (A) (A) (A) (A) (A) (A) (A) (A)
                 (A) (A) (A) (A) (A) (A) (A) (A) (A) (A) (A) (A)
                 (A) (A) (A) (A) (A) (A) (A) (A) (A) (A) (A) (A)
                 (A) (A) (A) (A) (A) (A) (A) (A) (A) (A) (A) (A)
                 (A) (A) (A) (A) (A) (A) (A) (A) (A) (A) (A) (A)
                 (A) (A) (A) (A) (A) (A) (A) (A) (A) (A) (A) (A)
                 (A) (A) (A) (A) (A) (A) (A) (A) (A) (A) (A) (A)
                 (A) (A) (A) (A) (A) (A) (A) (A) (A) (A) (A) (A)
                 (A) (A) (A) (A) (A) (A) (A) (A) (A) (A) (A) (A)
                 (A) (A) (A) (A) (A) (A) (A) (A) (A) (A) (A) (A)
                 (A) (A) (A) (A) (A) (A) (A) (A) (A) (A) (A) (A)
                 (A) (A) (A) (A) (A) (A) (A) (A) (A) (A) (A) (A)
                 (A) (A) (A) (A) (A) (A) (A) (A) (A) (A) (A) (A)
                 (A) (A) (A) (A) (A) (A) (A) (A) (A) (A) (A) (A)
                 (A) (A) (A) (A) (A) (A) (A) (A) (A) (A) (A) (A)
                 (A) (A) (A) (A) (A) (A) (A) (A) (A) (A) (A) (A)
                 (A) (A) (A) (A) (A) (A) (A) (A) (A) (A) (A) (A)
                 (A) (A) (A) (A) (A) (A) (A) (A) (A) (A) (A) (A)
                 (A) (A) (A) (A) (A) (A) (A) (A) (A) (A) (A) (A)
                 (A) (A) (A) (A) (A) (A) (A) (A) (A) (A) (A) (A)
                 (A) (A) (A) (A) (A) (A) (A) (A) (A) (A) (A) (A)
                 (A) (A) (A) (A) (A) (A) (A) (A) (A) (A) (A) (A)
                 (A) (A) (A) (A) (A) (A) (A) (A) (A) (A) (A) (A)
                 (A) (A) (A) (A) (A) (A) (A) (A) (A) (A) (A) (A)
                 (A) (A) (A) (A) (A) (A) (A) (A) (A) (A) (A) (A)
                 (A) (A) (A) (A) (A) (A) (A) (A) (A) (A) (A) (A)
                 (A) (A) (A) (A) (A) (A) (A) (A) (A) (A) (A) (A)
                 (A) (A) (A) (A) (A) (A) (A) (A) (A) (A) (A) (A)
                 (A) (A) (A) (A) (A) (A) (A) (A) (A) (A) (A) (A)
                 (A) (A) (A) (A) (A) (A) (A) (A)
 Beta  Orbitals:
       Occupied  (A) (A) (A) (A) (A) (A) (A) (A) (A) (A) (A) (A)
                 (A) (A) (A) (A) (A) (A) (A) (A) (A) (A) (A) (A)
                 (A) (A) (A) (A) (A) (A) (A) (A) (A) (A) (A) (A)
                 (A) (A) (A) (A) (A) (A) (A) (A) (A) (A) (A) (A)
                 (A) (A) (A) (A) (A) (A) (A) (A) (A) (A) (A) (A)
                 (A) (A) (A) (A) (A) (A) (A) (A) (A) (A) (A) (A)
                 (A) (A) (A) (A) (A) (A) (A) (A) (A) (A) (A) (A)
                 (A) (A) (A) (A) (A) (A) (A) (A) (A) (A) (A) (A)
                 (A) (A) (A) (A) (A) (A) (A) (A) (A) (A) (A) (A)
                 (A) (A) (A) (A) (A) (A) (A) (A) (A) (A) (A) (A)
                 (A) (A) (A) (A) (A) (A) (A) (A) (A) (A) (A) (A)
                 (A) (A) (A) (A) (A) (A) (A) (A) (A) (A) (A) (A)
                 (A) (A) (A) (A) (A) (A) (A) (A) (A) (A) (A) (A)
                 (A) (A) (A) (A) (A) (A) (A) (A) (A) (A) (A) (A)
                 (A) (A) (A) (A) (A) (A) (A) (A) (A) (A) (A) (A)
                 (A) (A) (A) (A) (A) (A) (A) (A) (A) (A) (A) (A)
                 (A) (A) (A) (A) (A) (A) (A) (A) (A) (A) (A) (A)
                 (A) (A) (A) (A) (A) (A) (A) (A) (A) (A) (A) (A)
                 (A) (A) (A) (A) (A) (A) (A) (A) (A) (A) (A) (A)
                 (A) (A) (A) (A) (A) (A) (A) (A) (A) (A) (A) (A)
                 (A) (A) (A) (A) (A) (A) (A) (A) (A) (A) (A) (A)
                 (A) (A) (A) (A) (A) (A) (A) (A) (A) (A) (A) (A)
                 (A) (A) (A) (A) (A) (A) (A) (A) (A) (A) (A) (A)
                 (A) (A) (A) (A) (A) (A) (A) (A) (A) (A) (A) (A)
                 (A) (A) (A) (A) (A) (A) (A) (A) (A) (A) (A) (A)
                 (A) (A) (A) (A) (A) (A) (A) (A) (A) (A) (A) (A)
                 (A) (A) (A) (A) (A) (A) (A) (A) (A) (A) (A) (A)
                 (A) (A) (A) (A) (A) (A) (A) (A) (A) (A) (A) (A)
                 (A) (A) (A) (A) (A) (A) (A) (A) (A) (A) (A) (A)
                 (A) (A) (A) (A) (A) (A) (A) (A) (A) (A) (A) (A)
                 (A) (A) (A) (A) (A) (A) (A) (A) (A) (A) (A) (A)
                 (A) (A) (A) (A) (A) (A) (A) (A) (A) (A) (A) (A)
                 (A) (A) (A) (A) (A) (A) (A) (A) (A) (A) (A) (A)
                 (A) (A) (A) (A) (A) (A) (A) (A) (A) (A) (A) (A)
                 (A) (A) (A) (A) (A) (A) (A) (A) (A) (A) (A) (A)
                 (A) (A) (A) (A) (A) (A) (A) (A) (A) (A) (A) (A)
       Virtual   (A) (A) (A) (A) (A) (A) (A) (A) (A) (A) (A) (A)
                 (A) (A) (A) (A) (A) (A) (A) (A) (A) (A) (A) (A)
                 (A) (A) (A) (A) (A) (A) (A) (A) (A) (A) (A) (A)
                 (A) (A) (A) (A) (A) (A) (A) (A) (A) (A) (A) (A)
                 (A) (A) (A) (A) (A) (A) (A) (A) (A) (A) (A) (A)
                 (A) (A) (A) (A) (A) (A) (A) (A) (A) (A) (A) (A)
                 (A) (A) (A) (A) (A) (A) (A) (A) (A) (A) (A) (A)
                 (A) (A) (A) (A) (A) (A) (A) (A) (A) (A) (A) (A)
                 (A) (A) (A) (A) (A) (A) (A) (A) (A) (A) (A) (A)
                 (A) (A) (A) (A) (A) (A) (A) (A) (A) (A) (A) (A)
                 (A) (A) (A) (A) (A) (A) (A) (A) (A) (A) (A) (A)
                 (A) (A) (A) (A) (A) (A) (A) (A) (A) (A) (A) (A)
                 (A) (A) (A) (A) (A) (A) (A) (A) (A) (A) (A) (A)
                 (A) (A) (A) (A) (A) (A) (A) (A) (A) (A) (A) (A)
                 (A) (A) (A) (A) (A) (A) (A) (A) (A) (A) (A) (A)
                 (A) (A) (A) (A) (A) (A) (A) (A) (A) (A) (A) (A)
                 (A) (A) (A) (A) (A) (A) (A) (A) (A) (A) (A) (A)
                 (A) (A) (A) (A) (A) (A) (A) (A) (A) (A) (A) (A)
                 (A) (A) (A) (A) (A) (A) (A) (A) (A) (A) (A) (A)
                 (A) (A) (A) (A) (A) (A) (A) (A) (A) (A) (A) (A)
                 (A) (A) (A) (A) (A) (A) (A) (A) (A) (A) (A) (A)
                 (A) (A) (A) (A) (A) (A) (A) (A) (A) (A) (A) (A)
                 (A) (A) (A) (A) (A) (A) (A) (A) (A) (A) (A) (A)
                 (A) (A) (A) (A) (A) (A) (A) (A) (A) (A) (A) (A)
                 (A) (A) (A) (A) (A) (A) (A) (A) (A) (A) (A) (A)
                 (A) (A) (A) (A) (A) (A) (A) (A) (A) (A) (A) (A)
                 (A) (A) (A) (A) (A) (A) (A) (A) (A) (A) (A) (A)
                 (A) (A) (A) (A) (A) (A) (A) (A) (A) (A) (A) (A)
                 (A) (A) (A) (A) (A) (A) (A) (A) (A) (A) (A) (A)
                 (A) (A) (A) (A) (A) (A) (A) (A) (A) (A) (A) (A)
                 (A) (A) (A) (A) (A) (A) (A) (A) (A) (A) (A) (A)
                 (A) (A) (A) (A) (A) (A) (A) (A) (A) (A) (A) (A)
                 (A) (A) (A) (A) (A) (A) (A) (A) (A) (A) (A) (A)
                 (A) (A) (A) (A) (A) (A) (A) (A) (A) (A) (A) (A)
                 (A) (A) (A) (A) (A) (A) (A) (A) (A) (A) (A) (A)
                 (A) (A) (A) (A) (A) (A) (A) (A) (A) (A) (A) (A)
                 (A) (A) (A) (A) (A) (A) (A) (A) (A) (A) (A) (A)
                 (A) (A) (A) (A) (A) (A) (A) (A) (A) (A) (A) (A)
                 (A) (A) (A) (A) (A) (A) (A) (A) (A) (A) (A) (A)
                 (A) (A) (A) (A) (A) (A) (A) (A) (A) (A) (A) (A)
                 (A) (A) (A) (A) (A) (A) (A) (A) (A) (A) (A) (A)
                 (A) (A) (A) (A) (A) (A) (A) (A) (A) (A) (A) (A)
                 (A) (A) (A) (A) (A) (A) (A) (A) (A) (A) (A) (A)
                 (A) (A) (A) (A) (A) (A) (A) (A) (A) (A) (A) (A)
                 (A) (A) (A) (A) (A) (A) (A) (A) (A) (A) (A) (A)
                 (A) (A) (A) (A) (A) (A) (A) (A) (A) (A) (A) (A)
                 (A) (A) (A) (A) (A) (A) (A) (A) (A) (A) (A) (A)
                 (A) (A) (A) (A) (A) (A) (A) (A) (A) (A) (A) (A)
                 (A) (A) (A) (A) (A) (A) (A) (A) (A) (A) (A) (A)
                 (A) (A) (A) (A) (A) (A) (A) (A) (A) (A) (A) (A)
                 (A) (A) (A) (A) (A) (A) (A) (A) (A) (A) (A) (A)
                 (A) (A) (A) (A) (A) (A) (A) (A) (A) (A) (A) (A)
                 (A) (A) (A) (A) (A) (A) (A) (A) (A) (A) (A) (A)
                 (A) (A) (A) (A) (A) (A) (A) (A) (A) (A) (A) (A)
                 (A) (A) (A) (A) (A) (A) (A) (A) (A) (A) (A) (A)
                 (A) (A) (A) (A) (A) (A) (A) (A) (A) (A) (A) (A)
                 (A) (A) (A) (A) (A) (A) (A) (A) (A) (A) (A) (A)
                 (A) (A) (A) (A) (A) (A) (A) (A) (A) (A) (A) (A)
                 (A) (A) (A) (A) (A) (A) (A) (A) (A) (A) (A) (A)
                 (A) (A) (A) (A) (A) (A) (A) (A) (A) (A) (A) (A)
                 (A) (A) (A) (A) (A) (A) (A) (A) (A) (A) (A) (A)
                 (A) (A) (A) (A) (A) (A) (A) (A) (A) (A) (A) (A)
                 (A) (A) (A) (A) (A) (A) (A) (A) (A) (A) (A) (A)
                 (A) (A) (A) (A) (A) (A) (A) (A) (A) (A) (A) (A)
                 (A) (A) (A) (A) (A) (A) (A) (A) (A) (A) (A) (A)
                 (A) (A) (A) (A) (A) (A) (A) (A) (A) (A) (A) (A)
                 (A) (A) (A) (A) (A) (A) (A) (A) (A) (A) (A) (A)
                 (A) (A) (A) (A) (A) (A) (A) (A) (A) (A) (A) (A)
                 (A) (A) (A) (A) (A) (A) (A) (A) (A) (A) (A) (A)
                 (A) (A) (A) (A) (A) (A) (A) (A) (A) (A) (A) (A)
                 (A) (A) (A) (A) (A) (A) (A) (A) (A) (A) (A) (A)
                 (A) (A) (A) (A) (A) (A) (A) (A) (A) (A) (A) (A)
                 (A) (A) (A) (A) (A) (A) (A) (A) (A) (A) (A) (A)
                 (A) (A) (A) (A) (A) (A) (A) (A) (A) (A) (A) (A)
                 (A) (A) (A) (A) (A) (A) (A) (A) (A) (A) (A) (A)
                 (A) (A) (A) (A) (A) (A) (A) (A) (A) (A) (A) (A)
                 (A) (A) (A) (A) (A) (A) (A) (A) (A) (A) (A) (A)
                 (A) (A) (A) (A) (A) (A) (A) (A) (A) (A) (A) (A)
                 (A) (A) (A) (A) (A) (A) (A) (A) (A) (A) (A) (A)
                 (A) (A) (A) (A) (A) (A) (A) (A) (A) (A) (A) (A)
                 (A) (A) (A) (A) (A) (A) (A) (A) (A) (A) (A) (A)
                 (A) (A) (A) (A) (A) (A) (A) (A) (A) (A) (A) (A)
                 (A) (A) (A) (A) (A) (A) (A) (A) (A) (A) (A) (A)
                 (A) (A) (A) (A) (A) (A) (A) (A) (A) (A) (A) (A)
                 (A) (A) (A) (A) (A) (A) (A) (A) (A) (A) (A) (A)
                 (A) (A) (A) (A) (A) (A) (A) (A) (A) (A) (A) (A)
                 (A) (A) (A) (A) (A) (A) (A) (A) (A) (A) (A) (A)
                 (A) (A) (A) (A) (A) (A) (A) (A) (A) (A) (A) (A)
                 (A) (A) (A) (A) (A) (A) (A) (A) (A) (A) (A) (A)
                 (A) (A) (A) (A) (A) (A) (A) (A) (A) (A) (A) (A)
                 (A) (A) (A) (A) (A) (A) (A) (A) (A) (A) (A) (A)
                 (A) (A) (A) (A) (A) (A) (A) (A) (A) (A) (A) (A)
                 (A) (A) (A) (A) (A) (A) (A) (A) (A) (A) (A) (A)
                 (A) (A) (A) (A) (A) (A) (A) (A) (A) (A) (A) (A)
                 (A) (A) (A) (A) (A) (A) (A) (A) (A) (A) (A) (A)
                 (A) (A) (A) (A) (A) (A) (A) (A) (A) (A) (A) (A)
                 (A) (A) (A) (A) (A) (A) (A) (A) (A) (A) (A) (A)
                 (A) (A) (A) (A) (A) (A) (A) (A) (A) (A) (A) (A)
                 (A) (A) (A) (A) (A) (A) (A) (A) (A) (A) (A) (A)
                 (A) (A) (A) (A) (A) (A) (A) (A) (A) (A) (A) (A)
                 (A) (A) (A) (A) (A) (A) (A) (A) (A) (A) (A) (A)
                 (A) (A) (A) (A) (A) (A) (A) (A) (A) (A) (A) (A)
                 (A) (A) (A) (A) (A) (A) (A) (A) (A) (A) (A) (A)
                 (A) (A) (A) (A) (A) (A) (A) (A) (A) (A) (A) (A)
                 (A) (A) (A) (A) (A) (A) (A) (A) (A) (A) (A) (A)
                 (A) (A) (A) (A) (A) (A) (A) (A) (A) (A) (A) (A)
                 (A) (A) (A) (A) (A) (A) (A) (A) (A) (A) (A) (A)
                 (A) (A) (A) (A) (A) (A) (A) (A) (A) (A) (A) (A)
                 (A) (A) (A) (A) (A) (A) (A) (A) (A) (A) (A) (A)
                 (A) (A) (A) (A) (A) (A) (A) (A) (A) (A) (A) (A)
                 (A) (A) (A) (A) (A) (A) (A) (A) (A) (A) (A) (A)
                 (A) (A) (A) (A) (A) (A) (A) (A) (A) (A) (A) (A)
                 (A) (A) (A) (A) (A) (A) (A) (A) (A) (A) (A) (A)
                 (A) (A) (A) (A) (A) (A) (A) (A) (A) (A) (A) (A)
                 (A) (A) (A) (A) (A) (A) (A) (A) (A) (A) (A) (A)
                 (A) (A) (A) (A) (A) (A) (A) (A) (A) (A) (A) (A)
                 (A) (A) (A) (A) (A) (A) (A) (A) (A) (A) (A) (A)
                 (A) (A) (A) (A) (A) (A) (A) (A) (A) (A) (A) (A)
                 (A) (A) (A) (A) (A) (A) (A) (A) (A) (A) (A) (A)
                 (A) (A) (A) (A) (A) (A) (A) (A) (A) (A) (A) (A)
                 (A) (A) (A) (A) (A) (A) (A) (A) (A) (A) (A) (A)
                 (A) (A) (A) (A) (A) (A) (A) (A) (A) (A) (A) (A)
                 (A) (A) (A) (A) (A) (A) (A) (A) (A) (A) (A) (A)
                 (A) (A) (A) (A) (A) (A) (A) (A) (A) (A) (A) (A)
                 (A) (A) (A) (A) (A) (A) (A) (A) (A) (A) (A) (A)
                 (A) (A) (A) (A) (A) (A) (A) (A) (A) (A) (A) (A)
                 (A) (A) (A) (A) (A) (A) (A) (A) (A) (A) (A) (A)
                 (A) (A) (A) (A) (A) (A) (A) (A) (A) (A) (A) (A)
                 (A) (A) (A) (A) (A) (A) (A) (A) (A) (A) (A) (A)
                 (A) (A) (A) (A) (A) (A) (A) (A) (A) (A) (A) (A)
                 (A) (A) (A) (A) (A) (A) (A) (A) (A) (A) (A) (A)
                 (A) (A) (A) (A) (A) (A) (A) (A) (A) (A) (A) (A)
                 (A) (A) (A) (A) (A) (A) (A) (A) (A) (A) (A) (A)
                 (A) (A) (A) (A) (A) (A) (A) (A) (A) (A) (A) (A)
                 (A) (A) (A) (A) (A) (A) (A) (A) (A) (A) (A) (A)
                 (A) (A) (A) (A) (A) (A) (A) (A) (A) (A) (A) (A)
                 (A) (A) (A) (A) (A) (A) (A) (A) (A) (A) (A) (A)
                 (A) (A) (A) (A) (A) (A) (A) (A) (A) (A) (A) (A)
                 (A) (A) (A) (A) (A) (A) (A) (A) (A) (A) (A) (A)
                 (A) (A) (A) (A) (A) (A) (A) (A) (A) (A) (A) (A)
                 (A) (A) (A) (A) (A) (A) (A) (A) (A) (A) (A) (A)
                 (A) (A) (A) (A) (A) (A) (A) (A) (A) (A) (A) (A)
                 (A) (A) (A) (A) (A) (A) (A) (A) (A) (A) (A) (A)
                 (A) (A) (A) (A) (A) (A) (A) (A) (A) (A) (A) (A)
                 (A) (A) (A) (A) (A) (A) (A) (A) (A) (A) (A) (A)
                 (A) (A) (A) (A) (A) (A) (A) (A) (A) (A) (A) (A)
                 (A) (A) (A) (A) (A) (A) (A) (A) (A) (A) (A) (A)
                 (A) (A) (A) (A) (A) (A) (A) (A) (A) (A) (A) (A)
                 (A) (A) (A) (A) (A) (A) (A) (A) (A) (A) (A)
 The electronic state is 4-A.
 Alpha  occ. eigenvalues --  -19.10195 -19.09388 -19.09075 -19.08887 -19.07607
 Alpha  occ. eigenvalues --  -19.06494 -19.06267 -19.06024 -19.05880 -19.05641
 Alpha  occ. eigenvalues --  -19.05020 -19.04942 -19.04470 -19.04093 -19.02635
 Alpha  occ. eigenvalues --  -19.02375 -14.35163 -14.31391 -14.31037 -14.30057
 Alpha  occ. eigenvalues --  -14.28938 -14.27786 -14.27329 -14.27016 -14.26195
 Alpha  occ. eigenvalues --  -14.26170 -14.26079 -14.25904 -14.25492 -14.25152
 Alpha  occ. eigenvalues --  -14.24914 -14.24462 -14.19642 -10.25414 -10.23071
 Alpha  occ. eigenvalues --  -10.21865 -10.20580 -10.20487 -10.20184 -10.17622
 Alpha  occ. eigenvalues --  -10.17402 -10.16646 -10.16302 -10.15940 -10.15856
 Alpha  occ. eigenvalues --  -10.15701 -10.15370 -10.15192 -10.15182 -10.14832
 Alpha  occ. eigenvalues --  -10.14399 -10.14044 -10.13936 -10.13896 -10.13813
 Alpha  occ. eigenvalues --  -10.13792 -10.13418 -10.13390 -10.13301 -10.13212
 Alpha  occ. eigenvalues --  -10.13186 -10.13048 -10.13022 -10.12941 -10.12696
 Alpha  occ. eigenvalues --  -10.12369 -10.12349 -10.12307 -10.12201 -10.12165
 Alpha  occ. eigenvalues --  -10.12038 -10.11998 -10.11976 -10.11943 -10.11620
 Alpha  occ. eigenvalues --  -10.11608 -10.11574 -10.11501 -10.11406 -10.11302
 Alpha  occ. eigenvalues --  -10.11227 -10.10982 -10.10917 -10.10705 -10.10696
 Alpha  occ. eigenvalues --  -10.10695 -10.10599 -10.10532 -10.10509 -10.10441
 Alpha  occ. eigenvalues --  -10.10392 -10.10371 -10.10330 -10.10249 -10.10236
 Alpha  occ. eigenvalues --  -10.10223 -10.10197 -10.10195 -10.10185 -10.10108
 Alpha  occ. eigenvalues --  -10.10016 -10.09891 -10.09694 -10.09667 -10.09656
 Alpha  occ. eigenvalues --  -10.09056 -10.08923 -10.08847 -10.08633 -10.08266
 Alpha  occ. eigenvalues --  -10.08262 -10.08173 -10.06137  -3.48425  -2.27925
 Alpha  occ. eigenvalues --   -2.27823  -2.21901  -1.01434  -1.00770  -0.98892
 Alpha  occ. eigenvalues --   -0.98109  -0.96834  -0.95909  -0.95672  -0.94684
 Alpha  occ. eigenvalues --   -0.94633  -0.94265  -0.93850  -0.93661  -0.93083
 Alpha  occ. eigenvalues --   -0.92805  -0.92533  -0.92343  -0.91649  -0.91366
 Alpha  occ. eigenvalues --   -0.90879  -0.90616  -0.88622  -0.88415  -0.87483
 Alpha  occ. eigenvalues --   -0.87351  -0.86883  -0.86441  -0.84762  -0.84000
 Alpha  occ. eigenvalues --   -0.81466  -0.81074  -0.80126  -0.78760  -0.75884
 Alpha  occ. eigenvalues --   -0.75770  -0.75736  -0.74473  -0.74385  -0.73997
 Alpha  occ. eigenvalues --   -0.73472  -0.73279  -0.73242  -0.72809  -0.72748
 Alpha  occ. eigenvalues --   -0.72327  -0.72132  -0.71919  -0.71432  -0.70731
 Alpha  occ. eigenvalues --   -0.69639  -0.69246  -0.69023  -0.68766  -0.68167
 Alpha  occ. eigenvalues --   -0.67973  -0.67512  -0.67410  -0.67039  -0.66101
 Alpha  occ. eigenvalues --   -0.66001  -0.65842  -0.65207  -0.65188  -0.64420
 Alpha  occ. eigenvalues --   -0.63848  -0.63510  -0.63357  -0.62508  -0.62073
 Alpha  occ. eigenvalues --   -0.61582  -0.61024  -0.60345  -0.60202  -0.59771
 Alpha  occ. eigenvalues --   -0.58886  -0.58763  -0.58240  -0.57850  -0.57771
 Alpha  occ. eigenvalues --   -0.56860  -0.56833  -0.56471  -0.56335  -0.56055
 Alpha  occ. eigenvalues --   -0.54650  -0.54381  -0.54204  -0.54006  -0.53925
 Alpha  occ. eigenvalues --   -0.53830  -0.52942  -0.52902  -0.52582  -0.52483
 Alpha  occ. eigenvalues --   -0.52349  -0.51340  -0.51216  -0.51189  -0.50804
 Alpha  occ. eigenvalues --   -0.50727  -0.50118  -0.49822  -0.49721  -0.49316
 Alpha  occ. eigenvalues --   -0.49154  -0.49077  -0.48084  -0.47429  -0.47389
 Alpha  occ. eigenvalues --   -0.47229  -0.47042  -0.46697  -0.46592  -0.46466
 Alpha  occ. eigenvalues --   -0.46072  -0.45740  -0.45571  -0.45432  -0.44723
 Alpha  occ. eigenvalues --   -0.44595  -0.44258  -0.44015  -0.43771  -0.43683
 Alpha  occ. eigenvalues --   -0.43473  -0.43468  -0.43073  -0.42975  -0.42852
 Alpha  occ. eigenvalues --   -0.42837  -0.42660  -0.42084  -0.41850  -0.41687
 Alpha  occ. eigenvalues --   -0.41552  -0.41510  -0.40898  -0.40745  -0.40681
 Alpha  occ. eigenvalues --   -0.40565  -0.40438  -0.40169  -0.40163  -0.40029
 Alpha  occ. eigenvalues --   -0.39669  -0.39540  -0.39370  -0.39210  -0.39120
 Alpha  occ. eigenvalues --   -0.38957  -0.38826  -0.38726  -0.38654  -0.38589
 Alpha  occ. eigenvalues --   -0.38488  -0.38316  -0.38244  -0.37989  -0.37908
 Alpha  occ. eigenvalues --   -0.37796  -0.37756  -0.37637  -0.37281  -0.37258
 Alpha  occ. eigenvalues --   -0.37067  -0.36878  -0.36673  -0.36522  -0.36482
 Alpha  occ. eigenvalues --   -0.36365  -0.36290  -0.36050  -0.35895  -0.35670
 Alpha  occ. eigenvalues --   -0.35593  -0.35453  -0.35382  -0.35328  -0.35299
 Alpha  occ. eigenvalues --   -0.35192  -0.35108  -0.35014  -0.34986  -0.34829
 Alpha  occ. eigenvalues --   -0.34719  -0.34646  -0.34492  -0.34361  -0.34300
 Alpha  occ. eigenvalues --   -0.34163  -0.34138  -0.34004  -0.33921  -0.33850
 Alpha  occ. eigenvalues --   -0.33707  -0.33612  -0.33454  -0.33274  -0.33175
 Alpha  occ. eigenvalues --   -0.33139  -0.33051  -0.32732  -0.32579  -0.32511
 Alpha  occ. eigenvalues --   -0.32493  -0.32462  -0.32260  -0.31993  -0.31917
 Alpha  occ. eigenvalues --   -0.31814  -0.31701  -0.31617  -0.31465  -0.31449
 Alpha  occ. eigenvalues --   -0.31422  -0.31354  -0.31199  -0.31126  -0.31049
 Alpha  occ. eigenvalues --   -0.30907  -0.30809  -0.30755  -0.30683  -0.30634
 Alpha  occ. eigenvalues --   -0.30536  -0.30346  -0.30295  -0.30243  -0.30052
 Alpha  occ. eigenvalues --   -0.29945  -0.29842  -0.29829  -0.29787  -0.29548
 Alpha  occ. eigenvalues --   -0.29517  -0.29446  -0.29304  -0.29258  -0.29206
 Alpha  occ. eigenvalues --   -0.29100  -0.29054  -0.28900  -0.28706  -0.28487
 Alpha  occ. eigenvalues --   -0.28421  -0.28365  -0.28333  -0.28015  -0.27640
 Alpha  occ. eigenvalues --   -0.27546  -0.27418  -0.27202  -0.27124  -0.27003
 Alpha  occ. eigenvalues --   -0.26917  -0.26779  -0.26597  -0.26454  -0.26353
 Alpha  occ. eigenvalues --   -0.26163  -0.26090  -0.26027  -0.25988  -0.25679
 Alpha  occ. eigenvalues --   -0.25453  -0.25244  -0.24988  -0.24912  -0.24602
 Alpha  occ. eigenvalues --   -0.24462  -0.24126  -0.23618  -0.23560  -0.23443
 Alpha  occ. eigenvalues --   -0.23378  -0.23204  -0.22957  -0.22764  -0.22620
 Alpha  occ. eigenvalues --   -0.22512  -0.22432  -0.22314  -0.22065  -0.21837
 Alpha  occ. eigenvalues --   -0.21568  -0.21308  -0.21125  -0.21010  -0.20699
 Alpha  occ. eigenvalues --   -0.20675  -0.20318  -0.20251  -0.20121  -0.19769
 Alpha  occ. eigenvalues --   -0.19686  -0.19490  -0.18954  -0.18946  -0.18794
 Alpha  occ. eigenvalues --   -0.18653  -0.18284  -0.17905  -0.17693  -0.16841
 Alpha  occ. eigenvalues --   -0.16274  -0.15920  -0.15488  -0.15213  -0.14907
 Alpha  occ. eigenvalues --   -0.14720  -0.14449  -0.14079  -0.13775  -0.12434
 Alpha  occ. eigenvalues --   -0.12286  -0.11863  -0.11434  -0.10921  -0.04262
 Alpha virt. eigenvalues --   -0.00234   0.00313   0.02640   0.03465   0.06210
 Alpha virt. eigenvalues --    0.06773   0.07084   0.07280   0.08287   0.08455
 Alpha virt. eigenvalues --    0.08602   0.08747   0.09049   0.09311   0.09690
 Alpha virt. eigenvalues --    0.10148   0.10312   0.10373   0.10979   0.11208
 Alpha virt. eigenvalues --    0.11453   0.11550   0.12544   0.12962   0.13094
 Alpha virt. eigenvalues --    0.13308   0.13430   0.13726   0.13778   0.14120
 Alpha virt. eigenvalues --    0.14259   0.14577   0.14771   0.14891   0.15109
 Alpha virt. eigenvalues --    0.15661   0.15852   0.16012   0.16071   0.16235
 Alpha virt. eigenvalues --    0.16421   0.16625   0.16831   0.16987   0.17032
 Alpha virt. eigenvalues --    0.17197   0.17399   0.17882   0.18050   0.18112
 Alpha virt. eigenvalues --    0.18182   0.18400   0.18592   0.18683   0.18834
 Alpha virt. eigenvalues --    0.19023   0.19126   0.19166   0.19276   0.19454
 Alpha virt. eigenvalues --    0.19479   0.19783   0.19910   0.20042   0.20197
 Alpha virt. eigenvalues --    0.20353   0.20566   0.20605   0.20771   0.20869
 Alpha virt. eigenvalues --    0.20918   0.21180   0.21319   0.21462   0.21621
 Alpha virt. eigenvalues --    0.21668   0.21806   0.21984   0.22128   0.22299
 Alpha virt. eigenvalues --    0.22340   0.22417   0.22500   0.22655   0.22744
 Alpha virt. eigenvalues --    0.22836   0.22925   0.23038   0.23201   0.23443
 Alpha virt. eigenvalues --    0.23473   0.23531   0.23692   0.23736   0.23835
 Alpha virt. eigenvalues --    0.23876   0.24011   0.24124   0.24179   0.24235
 Alpha virt. eigenvalues --    0.24348   0.24622   0.24706   0.24867   0.24932
 Alpha virt. eigenvalues --    0.25052   0.25100   0.25204   0.25381   0.25427
 Alpha virt. eigenvalues --    0.25480   0.25620   0.25674   0.25793   0.25845
 Alpha virt. eigenvalues --    0.26062   0.26137   0.26310   0.26349   0.26423
 Alpha virt. eigenvalues --    0.26558   0.26612   0.26674   0.26829   0.26885
 Alpha virt. eigenvalues --    0.27084   0.27217   0.27266   0.27482   0.27563
 Alpha virt. eigenvalues --    0.27638   0.27747   0.28008   0.28181   0.28190
 Alpha virt. eigenvalues --    0.28296   0.28546   0.28649   0.28755   0.28892
 Alpha virt. eigenvalues --    0.28978   0.29046   0.29268   0.29506   0.29556
 Alpha virt. eigenvalues --    0.29819   0.29850   0.30054   0.30171   0.30244
 Alpha virt. eigenvalues --    0.30499   0.30556   0.30685   0.30782   0.30870
 Alpha virt. eigenvalues --    0.31123   0.31181   0.31268   0.31366   0.31528
 Alpha virt. eigenvalues --    0.31562   0.31689   0.31807   0.31911   0.32012
 Alpha virt. eigenvalues --    0.32117   0.32182   0.32295   0.32365   0.32485
 Alpha virt. eigenvalues --    0.32726   0.32815   0.32836   0.33020   0.33259
 Alpha virt. eigenvalues --    0.33285   0.33617   0.33831   0.33857   0.34014
 Alpha virt. eigenvalues --    0.34134   0.34299   0.34392   0.34589   0.34701
 Alpha virt. eigenvalues --    0.34861   0.34933   0.35221   0.35268   0.35414
 Alpha virt. eigenvalues --    0.35546   0.35716   0.36058   0.36120   0.36294
 Alpha virt. eigenvalues --    0.36376   0.36636   0.36869   0.36961   0.37071
 Alpha virt. eigenvalues --    0.37239   0.37329   0.37363   0.37618   0.37818
 Alpha virt. eigenvalues --    0.37922   0.38138   0.38278   0.38477   0.38486
 Alpha virt. eigenvalues --    0.38982   0.39089   0.39592   0.39600   0.40019
 Alpha virt. eigenvalues --    0.40208   0.40618   0.40894   0.41207   0.41387
 Alpha virt. eigenvalues --    0.41818   0.41923   0.42302   0.42605   0.42703
 Alpha virt. eigenvalues --    0.42826   0.43164   0.43616   0.43804   0.43959
 Alpha virt. eigenvalues --    0.44503   0.44640   0.44692   0.45105   0.46012
 Alpha virt. eigenvalues --    0.46238   0.46547   0.46924   0.46978   0.47308
 Alpha virt. eigenvalues --    0.47475   0.47490   0.48106   0.48239   0.48746
 Alpha virt. eigenvalues --    0.49282   0.49539   0.49726   0.49936   0.50017
 Alpha virt. eigenvalues --    0.50244   0.50919   0.51156   0.51393   0.52180
 Alpha virt. eigenvalues --    0.52748   0.52803   0.53076   0.53257   0.53460
 Alpha virt. eigenvalues --    0.53669   0.54029   0.54361   0.54519   0.54625
 Alpha virt. eigenvalues --    0.54882   0.55265   0.55441   0.55622   0.55895
 Alpha virt. eigenvalues --    0.56043   0.56256   0.56297   0.56547   0.56608
 Alpha virt. eigenvalues --    0.56704   0.56911   0.57169   0.57311   0.57455
 Alpha virt. eigenvalues --    0.57522   0.57579   0.57829   0.57889   0.58238
 Alpha virt. eigenvalues --    0.58369   0.58492   0.58564   0.58589   0.58663
 Alpha virt. eigenvalues --    0.59005   0.59255   0.59382   0.59547   0.59678
 Alpha virt. eigenvalues --    0.59906   0.60025   0.60207   0.60411   0.60618
 Alpha virt. eigenvalues --    0.60687   0.60773   0.60884   0.60956   0.61297
 Alpha virt. eigenvalues --    0.61352   0.61558   0.61740   0.61915   0.62080
 Alpha virt. eigenvalues --    0.62131   0.62348   0.62351   0.62508   0.62626
 Alpha virt. eigenvalues --    0.62884   0.62988   0.63103   0.63407   0.63500
 Alpha virt. eigenvalues --    0.63649   0.63707   0.63967   0.64068   0.64167
 Alpha virt. eigenvalues --    0.64290   0.64412   0.64523   0.64612   0.64799
 Alpha virt. eigenvalues --    0.64939   0.65192   0.65412   0.65496   0.65617
 Alpha virt. eigenvalues --    0.65798   0.65956   0.66176   0.66270   0.66347
 Alpha virt. eigenvalues --    0.66451   0.66609   0.66863   0.67006   0.67032
 Alpha virt. eigenvalues --    0.67219   0.67315   0.67421   0.67747   0.67862
 Alpha virt. eigenvalues --    0.68088   0.68224   0.68402   0.68496   0.68620
 Alpha virt. eigenvalues --    0.68758   0.68836   0.68932   0.69040   0.69235
 Alpha virt. eigenvalues --    0.69382   0.69610   0.69640   0.69855   0.69906
 Alpha virt. eigenvalues --    0.70012   0.70105   0.70185   0.70366   0.70614
 Alpha virt. eigenvalues --    0.70630   0.70743   0.70829   0.71061   0.71156
 Alpha virt. eigenvalues --    0.71306   0.71470   0.71643   0.71788   0.71890
 Alpha virt. eigenvalues --    0.72025   0.72218   0.72345   0.72502   0.72637
 Alpha virt. eigenvalues --    0.72783   0.73005   0.73033   0.73186   0.73340
 Alpha virt. eigenvalues --    0.73528   0.73599   0.73667   0.73925   0.74039
 Alpha virt. eigenvalues --    0.74272   0.74394   0.74561   0.74614   0.74778
 Alpha virt. eigenvalues --    0.75046   0.75285   0.75500   0.75523   0.75818
 Alpha virt. eigenvalues --    0.76062   0.76159   0.76331   0.76428   0.76553
 Alpha virt. eigenvalues --    0.76617   0.76889   0.76963   0.77175   0.77355
 Alpha virt. eigenvalues --    0.77615   0.77772   0.77872   0.78271   0.78357
 Alpha virt. eigenvalues --    0.78513   0.78631   0.78763   0.78908   0.79168
 Alpha virt. eigenvalues --    0.79211   0.79408   0.79585   0.79694   0.79794
 Alpha virt. eigenvalues --    0.80088   0.80162   0.80282   0.80402   0.80728
 Alpha virt. eigenvalues --    0.80785   0.80971   0.81259   0.81431   0.81743
 Alpha virt. eigenvalues --    0.81858   0.81915   0.82096   0.82356   0.82573
 Alpha virt. eigenvalues --    0.82690   0.82853   0.83005   0.83390   0.83614
 Alpha virt. eigenvalues --    0.83667   0.83844   0.83896   0.84232   0.84289
 Alpha virt. eigenvalues --    0.84352   0.84744   0.84877   0.84993   0.85064
 Alpha virt. eigenvalues --    0.85210   0.85500   0.85526   0.85812   0.86148
 Alpha virt. eigenvalues --    0.86245   0.86447   0.86521   0.86732   0.86944
 Alpha virt. eigenvalues --    0.87010   0.87065   0.87134   0.87190   0.87389
 Alpha virt. eigenvalues --    0.87685   0.87811   0.87999   0.88013   0.88224
 Alpha virt. eigenvalues --    0.88372   0.88634   0.88642   0.88727   0.88742
 Alpha virt. eigenvalues --    0.88871   0.88933   0.89124   0.89301   0.89341
 Alpha virt. eigenvalues --    0.89479   0.89539   0.89703   0.90019   0.90110
 Alpha virt. eigenvalues --    0.90269   0.90361   0.90691   0.90810   0.90965
 Alpha virt. eigenvalues --    0.91173   0.91263   0.91393   0.91482   0.91745
 Alpha virt. eigenvalues --    0.91758   0.91946   0.92018   0.92169   0.92237
 Alpha virt. eigenvalues --    0.92471   0.92775   0.92868   0.92957   0.93058
 Alpha virt. eigenvalues --    0.93139   0.93240   0.93405   0.93695   0.93755
 Alpha virt. eigenvalues --    0.93871   0.93897   0.94002   0.94089   0.94138
 Alpha virt. eigenvalues --    0.94290   0.94445   0.94495   0.94602   0.94787
 Alpha virt. eigenvalues --    0.94919   0.94990   0.95046   0.95149   0.95190
 Alpha virt. eigenvalues --    0.95405   0.95509   0.95686   0.95886   0.96059
 Alpha virt. eigenvalues --    0.96177   0.96287   0.96345   0.96446   0.96571
 Alpha virt. eigenvalues --    0.96738   0.96926   0.96983   0.97184   0.97278
 Alpha virt. eigenvalues --    0.97490   0.97538   0.97801   0.97987   0.98179
 Alpha virt. eigenvalues --    0.98265   0.98354   0.98464   0.98673   0.98757
 Alpha virt. eigenvalues --    0.98800   0.99049   0.99189   0.99229   0.99520
 Alpha virt. eigenvalues --    0.99724   0.99848   1.00068   1.00279   1.00388
 Alpha virt. eigenvalues --    1.00492   1.00696   1.00906   1.00960   1.01098
 Alpha virt. eigenvalues --    1.01274   1.01357   1.01507   1.01641   1.01859
 Alpha virt. eigenvalues --    1.02001   1.02134   1.02137   1.02406   1.02534
 Alpha virt. eigenvalues --    1.02630   1.02879   1.03014   1.03137   1.03261
 Alpha virt. eigenvalues --    1.03443   1.03753   1.03868   1.03939   1.04095
 Alpha virt. eigenvalues --    1.04336   1.04394   1.04555   1.04625   1.04800
 Alpha virt. eigenvalues --    1.05080   1.05227   1.05384   1.05436   1.05599
 Alpha virt. eigenvalues --    1.05783   1.05919   1.05983   1.06188   1.06641
 Alpha virt. eigenvalues --    1.06805   1.06948   1.07095   1.07342   1.07577
 Alpha virt. eigenvalues --    1.07664   1.07684   1.08001   1.08202   1.08381
 Alpha virt. eigenvalues --    1.08655   1.08773   1.08894   1.09179   1.09504
 Alpha virt. eigenvalues --    1.09726   1.09861   1.10120   1.10220   1.10395
 Alpha virt. eigenvalues --    1.10444   1.10766   1.10963   1.11204   1.11336
 Alpha virt. eigenvalues --    1.11600   1.11653   1.11745   1.11980   1.12135
 Alpha virt. eigenvalues --    1.12319   1.12494   1.12707   1.12878   1.13058
 Alpha virt. eigenvalues --    1.13265   1.13324   1.13632   1.13978   1.14081
 Alpha virt. eigenvalues --    1.14286   1.14317   1.14457   1.14687   1.15014
 Alpha virt. eigenvalues --    1.15364   1.15602   1.15819   1.16054   1.16152
 Alpha virt. eigenvalues --    1.16342   1.16405   1.16576   1.16765   1.17398
 Alpha virt. eigenvalues --    1.17495   1.17675   1.17712   1.17986   1.18307
 Alpha virt. eigenvalues --    1.18386   1.18612   1.18653   1.18849   1.19038
 Alpha virt. eigenvalues --    1.19232   1.19576   1.19752   1.20031   1.20381
 Alpha virt. eigenvalues --    1.20815   1.20961   1.21043   1.21144   1.21302
 Alpha virt. eigenvalues --    1.21592   1.21790   1.22070   1.22208   1.22390
 Alpha virt. eigenvalues --    1.22795   1.22953   1.23137   1.23506   1.23685
 Alpha virt. eigenvalues --    1.23905   1.24157   1.24306   1.24354   1.24660
 Alpha virt. eigenvalues --    1.24738   1.24992   1.25089   1.25415   1.25667
 Alpha virt. eigenvalues --    1.25893   1.26075   1.26314   1.26727   1.26794
 Alpha virt. eigenvalues --    1.27063   1.27192   1.27533   1.27933   1.28116
 Alpha virt. eigenvalues --    1.28307   1.28561   1.28681   1.28972   1.29033
 Alpha virt. eigenvalues --    1.29132   1.29339   1.29488   1.29792   1.30168
 Alpha virt. eigenvalues --    1.30709   1.30807   1.31046   1.31110   1.31203
 Alpha virt. eigenvalues --    1.31812   1.32080   1.32358   1.32421   1.32648
 Alpha virt. eigenvalues --    1.32923   1.33301   1.33341   1.33680   1.33754
 Alpha virt. eigenvalues --    1.34209   1.34425   1.34487   1.34745   1.35231
 Alpha virt. eigenvalues --    1.35272   1.35715   1.35757   1.36128   1.36501
 Alpha virt. eigenvalues --    1.36504   1.36636   1.36904   1.36958   1.37226
 Alpha virt. eigenvalues --    1.37376   1.37545   1.37730   1.37923   1.38074
 Alpha virt. eigenvalues --    1.38194   1.38336   1.38634   1.38754   1.38802
 Alpha virt. eigenvalues --    1.38974   1.39227   1.39410   1.39677   1.39885
 Alpha virt. eigenvalues --    1.39909   1.40259   1.40381   1.40442   1.40621
 Alpha virt. eigenvalues --    1.40836   1.41049   1.41399   1.41435   1.41748
 Alpha virt. eigenvalues --    1.41873   1.41997   1.42227   1.42279   1.42725
 Alpha virt. eigenvalues --    1.42789   1.42889   1.43096   1.43316   1.43605
 Alpha virt. eigenvalues --    1.43782   1.44157   1.44259   1.44346   1.44765
 Alpha virt. eigenvalues --    1.44978   1.45512   1.45754   1.45861   1.46438
 Alpha virt. eigenvalues --    1.46548   1.46639   1.46769   1.47003   1.47101
 Alpha virt. eigenvalues --    1.47332   1.47568   1.47696   1.47943   1.47955
 Alpha virt. eigenvalues --    1.48303   1.48394   1.48884   1.48964   1.49006
 Alpha virt. eigenvalues --    1.49388   1.49562   1.49711   1.49794   1.50059
 Alpha virt. eigenvalues --    1.50285   1.50459   1.50787   1.50823   1.51348
 Alpha virt. eigenvalues --    1.51688   1.52279   1.52634   1.52763   1.53032
 Alpha virt. eigenvalues --    1.53389   1.53589   1.53626   1.53719   1.53794
 Alpha virt. eigenvalues --    1.54090   1.54226   1.54313   1.54628   1.54971
 Alpha virt. eigenvalues --    1.55182   1.55307   1.55437   1.55722   1.55977
 Alpha virt. eigenvalues --    1.56238   1.56287   1.56627   1.56777   1.57026
 Alpha virt. eigenvalues --    1.57177   1.57485   1.57753   1.58198   1.58540
 Alpha virt. eigenvalues --    1.58701   1.58803   1.59056   1.59310   1.59420
 Alpha virt. eigenvalues --    1.59768   1.60044   1.60125   1.60670   1.61338
 Alpha virt. eigenvalues --    1.61506   1.61764   1.62056   1.62229   1.62404
 Alpha virt. eigenvalues --    1.62887   1.63032   1.63158   1.63314   1.63472
 Alpha virt. eigenvalues --    1.63662   1.63914   1.64085   1.64213   1.64383
 Alpha virt. eigenvalues --    1.64608   1.64987   1.65053   1.65153   1.65434
 Alpha virt. eigenvalues --    1.65531   1.66037   1.66216   1.66378   1.66690
 Alpha virt. eigenvalues --    1.66985   1.67118   1.67373   1.67822   1.68019
 Alpha virt. eigenvalues --    1.68350   1.68513   1.68865   1.69064   1.69213
 Alpha virt. eigenvalues --    1.69742   1.70004   1.70277   1.70611   1.70652
 Alpha virt. eigenvalues --    1.71106   1.71432   1.71535   1.71752   1.72135
 Alpha virt. eigenvalues --    1.72522   1.72727   1.73278   1.73539   1.73867
 Alpha virt. eigenvalues --    1.74040   1.74166   1.74359   1.74663   1.74921
 Alpha virt. eigenvalues --    1.75075   1.75111   1.75290   1.75392   1.75645
 Alpha virt. eigenvalues --    1.75931   1.76070   1.76292   1.76536   1.76654
 Alpha virt. eigenvalues --    1.76740   1.76932   1.77152   1.77436   1.77841
 Alpha virt. eigenvalues --    1.78000   1.78167   1.78375   1.78583   1.78785
 Alpha virt. eigenvalues --    1.78860   1.79050   1.79197   1.79333   1.79480
 Alpha virt. eigenvalues --    1.79748   1.80125   1.80191   1.80351   1.80504
 Alpha virt. eigenvalues --    1.80826   1.81027   1.81395   1.81525   1.81876
 Alpha virt. eigenvalues --    1.82084   1.82213   1.82380   1.82553   1.82784
 Alpha virt. eigenvalues --    1.82913   1.83229   1.83440   1.83997   1.84203
 Alpha virt. eigenvalues --    1.84395   1.84860   1.85076   1.85124   1.85171
 Alpha virt. eigenvalues --    1.85598   1.85783   1.86002   1.86095   1.86122
 Alpha virt. eigenvalues --    1.86326   1.86463   1.86770   1.86821   1.87182
 Alpha virt. eigenvalues --    1.87514   1.88024   1.88105   1.88231   1.88527
 Alpha virt. eigenvalues --    1.88796   1.89060   1.89380   1.89579   1.89830
 Alpha virt. eigenvalues --    1.89943   1.90234   1.90487   1.90545   1.90672
 Alpha virt. eigenvalues --    1.90887   1.91027   1.91047   1.91136   1.91425
 Alpha virt. eigenvalues --    1.91608   1.91675   1.91883   1.91979   1.92161
 Alpha virt. eigenvalues --    1.92384   1.92515   1.92630   1.92936   1.93053
 Alpha virt. eigenvalues --    1.93200   1.93243   1.93611   1.93702   1.93804
 Alpha virt. eigenvalues --    1.93922   1.94096   1.94341   1.94623   1.94788
 Alpha virt. eigenvalues --    1.94987   1.95048   1.95268   1.95451   1.95638
 Alpha virt. eigenvalues --    1.95725   1.95884   1.95916   1.96009   1.96241
 Alpha virt. eigenvalues --    1.96573   1.96753   1.96780   1.97003   1.97218
 Alpha virt. eigenvalues --    1.97452   1.97683   1.97757   1.97823   1.98030
 Alpha virt. eigenvalues --    1.98065   1.98153   1.98321   1.98885   1.98957
 Alpha virt. eigenvalues --    1.99183   1.99424   1.99625   1.99779   1.99898
 Alpha virt. eigenvalues --    2.00143   2.00350   2.00532   2.00736   2.01206
 Alpha virt. eigenvalues --    2.01350   2.01528   2.01577   2.01838   2.02205
 Alpha virt. eigenvalues --    2.02453   2.02758   2.02865   2.03188   2.03362
 Alpha virt. eigenvalues --    2.03527   2.03561   2.03934   2.04048   2.04154
 Alpha virt. eigenvalues --    2.04318   2.04491   2.04584   2.04701   2.04916
 Alpha virt. eigenvalues --    2.05169   2.05252   2.05409   2.05752   2.05873
 Alpha virt. eigenvalues --    2.05991   2.06285   2.06641   2.06760   2.07100
 Alpha virt. eigenvalues --    2.07533   2.07610   2.07836   2.07934   2.08511
 Alpha virt. eigenvalues --    2.08570   2.08748   2.09002   2.09153   2.09341
 Alpha virt. eigenvalues --    2.09373   2.09471   2.09579   2.09865   2.09869
 Alpha virt. eigenvalues --    2.10064   2.10253   2.10489   2.10531   2.10804
 Alpha virt. eigenvalues --    2.11168   2.11209   2.11417   2.11544   2.11828
 Alpha virt. eigenvalues --    2.11898   2.11983   2.12055   2.12155   2.12602
 Alpha virt. eigenvalues --    2.12654   2.12988   2.13142   2.13172   2.13461
 Alpha virt. eigenvalues --    2.13533   2.13917   2.14169   2.14269   2.14316
 Alpha virt. eigenvalues --    2.14429   2.14608   2.14667   2.14838   2.15091
 Alpha virt. eigenvalues --    2.15178   2.15277   2.15510   2.15788   2.15981
 Alpha virt. eigenvalues --    2.16046   2.16147   2.16496   2.16582   2.16795
 Alpha virt. eigenvalues --    2.16944   2.17110   2.17190   2.17322   2.17537
 Alpha virt. eigenvalues --    2.17739   2.17922   2.18115   2.18233   2.18300
 Alpha virt. eigenvalues --    2.18572   2.18764   2.19224   2.19358   2.19393
 Alpha virt. eigenvalues --    2.19521   2.19814   2.20017   2.20061   2.20186
 Alpha virt. eigenvalues --    2.20384   2.20545   2.20796   2.21040   2.21152
 Alpha virt. eigenvalues --    2.21301   2.21443   2.21716   2.21781   2.21992
 Alpha virt. eigenvalues --    2.22090   2.22356   2.22495   2.22776   2.22846
 Alpha virt. eigenvalues --    2.22881   2.23071   2.23223   2.23299   2.23620
 Alpha virt. eigenvalues --    2.23799   2.23988   2.24042   2.24238   2.24363
 Alpha virt. eigenvalues --    2.24513   2.24609   2.24770   2.24863   2.25308
 Alpha virt. eigenvalues --    2.25564   2.25756   2.25769   2.25970   2.26234
 Alpha virt. eigenvalues --    2.26252   2.26492   2.26740   2.26939   2.27012
 Alpha virt. eigenvalues --    2.27317   2.27364   2.27366   2.27537   2.27644
 Alpha virt. eigenvalues --    2.27839   2.27933   2.28034   2.28384   2.28398
 Alpha virt. eigenvalues --    2.28557   2.28716   2.29126   2.29171   2.29313
 Alpha virt. eigenvalues --    2.29462   2.29628   2.29730   2.29833   2.30134
 Alpha virt. eigenvalues --    2.30324   2.30345   2.30596   2.30786   2.30824
 Alpha virt. eigenvalues --    2.31101   2.31333   2.31388   2.31782   2.31926
 Alpha virt. eigenvalues --    2.32290   2.32502   2.32563   2.32738   2.33004
 Alpha virt. eigenvalues --    2.33287   2.33446   2.33657   2.34200   2.34531
 Alpha virt. eigenvalues --    2.34646   2.34814   2.34899   2.35050   2.35100
 Alpha virt. eigenvalues --    2.35133   2.35471   2.35585   2.35600   2.36116
 Alpha virt. eigenvalues --    2.36234   2.36339   2.36512   2.36771   2.36969
 Alpha virt. eigenvalues --    2.37299   2.37415   2.37637   2.37777   2.37969
 Alpha virt. eigenvalues --    2.38227   2.38414   2.38518   2.38802   2.39094
 Alpha virt. eigenvalues --    2.39323   2.39394   2.39701   2.39782   2.40120
 Alpha virt. eigenvalues --    2.40449   2.40751   2.40968   2.41160   2.41349
 Alpha virt. eigenvalues --    2.41427   2.41700   2.41943   2.42396   2.42546
 Alpha virt. eigenvalues --    2.42831   2.43047   2.43383   2.43566   2.43859
 Alpha virt. eigenvalues --    2.44153   2.44303   2.44503   2.44701   2.44757
 Alpha virt. eigenvalues --    2.44940   2.45019   2.45129   2.45521   2.45765
 Alpha virt. eigenvalues --    2.46082   2.46238   2.46447   2.46653   2.46786
 Alpha virt. eigenvalues --    2.46885   2.47052   2.47077   2.47191   2.47508
 Alpha virt. eigenvalues --    2.47618   2.47864   2.48150   2.48525   2.48547
 Alpha virt. eigenvalues --    2.48565   2.48765   2.48938   2.49122   2.49486
 Alpha virt. eigenvalues --    2.49566   2.49645   2.49701   2.49838   2.50093
 Alpha virt. eigenvalues --    2.50162   2.50304   2.50486   2.50513   2.50874
 Alpha virt. eigenvalues --    2.51076   2.51307   2.51488   2.51772   2.51979
 Alpha virt. eigenvalues --    2.52174   2.52471   2.52687   2.52931   2.53237
 Alpha virt. eigenvalues --    2.53477   2.53632   2.53727   2.54018   2.54193
 Alpha virt. eigenvalues --    2.54330   2.54523   2.54566   2.54873   2.54898
 Alpha virt. eigenvalues --    2.55075   2.55201   2.55299   2.55796   2.56160
 Alpha virt. eigenvalues --    2.56286   2.56551   2.56598   2.56965   2.57061
 Alpha virt. eigenvalues --    2.57343   2.57443   2.57506   2.57556   2.57758
 Alpha virt. eigenvalues --    2.58003   2.58057   2.58376   2.58573   2.58751
 Alpha virt. eigenvalues --    2.58784   2.59074   2.59282   2.59411   2.59723
 Alpha virt. eigenvalues --    2.59783   2.60094   2.60182   2.60558   2.60674
 Alpha virt. eigenvalues --    2.60858   2.60933   2.61331   2.61406   2.61544
 Alpha virt. eigenvalues --    2.61771   2.61940   2.62010   2.62395   2.62569
 Alpha virt. eigenvalues --    2.62730   2.63178   2.63390   2.63478   2.63552
 Alpha virt. eigenvalues --    2.63867   2.63946   2.64278   2.64405   2.64876
 Alpha virt. eigenvalues --    2.64991   2.65159   2.65565   2.65671   2.65925
 Alpha virt. eigenvalues --    2.66016   2.66214   2.66338   2.66500   2.66714
 Alpha virt. eigenvalues --    2.66965   2.67073   2.67232   2.67602   2.67811
 Alpha virt. eigenvalues --    2.68175   2.68200   2.68729   2.69006   2.69229
 Alpha virt. eigenvalues --    2.69377   2.69824   2.69917   2.70023   2.70050
 Alpha virt. eigenvalues --    2.70258   2.70391   2.70477   2.70492   2.70714
 Alpha virt. eigenvalues --    2.70882   2.70944   2.71435   2.71747   2.72028
 Alpha virt. eigenvalues --    2.72086   2.72419   2.72643   2.72718   2.73083
 Alpha virt. eigenvalues --    2.73226   2.73458   2.73847   2.74044   2.74205
 Alpha virt. eigenvalues --    2.74253   2.74512   2.74610   2.74649   2.74839
 Alpha virt. eigenvalues --    2.74899   2.75101   2.75212   2.75599   2.75849
 Alpha virt. eigenvalues --    2.75945   2.76132   2.76315   2.76407   2.76539
 Alpha virt. eigenvalues --    2.76928   2.77017   2.77216   2.77325   2.77440
 Alpha virt. eigenvalues --    2.77666   2.77848   2.78063   2.78173   2.78385
 Alpha virt. eigenvalues --    2.78584   2.78908   2.78931   2.79134   2.79232
 Alpha virt. eigenvalues --    2.79580   2.79647   2.79862   2.79992   2.80112
 Alpha virt. eigenvalues --    2.80158   2.80435   2.80604   2.80802   2.81019
 Alpha virt. eigenvalues --    2.81150   2.81279   2.81551   2.81625   2.82102
 Alpha virt. eigenvalues --    2.82205   2.82440   2.82490   2.82802   2.82862
 Alpha virt. eigenvalues --    2.83034   2.83201   2.83425   2.83648   2.83680
 Alpha virt. eigenvalues --    2.83906   2.84066   2.84325   2.84462   2.84588
 Alpha virt. eigenvalues --    2.84882   2.84986   2.85151   2.85291   2.85552
 Alpha virt. eigenvalues --    2.85649   2.85848   2.85919   2.86137   2.86469
 Alpha virt. eigenvalues --    2.86624   2.86812   2.87173   2.87203   2.87387
 Alpha virt. eigenvalues --    2.87718   2.87991   2.88352   2.88554   2.89047
 Alpha virt. eigenvalues --    2.89314   2.89621   2.89794   2.89949   2.90047
 Alpha virt. eigenvalues --    2.90260   2.90513   2.90874   2.91024   2.91392
 Alpha virt. eigenvalues --    2.91754   2.91893   2.91987   2.92090   2.92269
 Alpha virt. eigenvalues --    2.92641   2.92791   2.93062   2.93302   2.93519
 Alpha virt. eigenvalues --    2.93734   2.94005   2.94127   2.94363   2.94583
 Alpha virt. eigenvalues --    2.94852   2.95219   2.95527   2.95930   2.95998
 Alpha virt. eigenvalues --    2.96169   2.96210   2.96316   2.96540   2.96654
 Alpha virt. eigenvalues --    2.96949   2.97144   2.97326   2.97593   2.98141
 Alpha virt. eigenvalues --    2.98434   2.98700   2.98846   2.99063   2.99118
 Alpha virt. eigenvalues --    2.99321   2.99578   2.99888   3.00051   3.00499
 Alpha virt. eigenvalues --    3.00868   3.01274   3.01510   3.01707   3.02105
 Alpha virt. eigenvalues --    3.02750   3.03072   3.03259   3.03695   3.03714
 Alpha virt. eigenvalues --    3.03775   3.03847   3.04068   3.04293   3.04845
 Alpha virt. eigenvalues --    3.04922   3.05262   3.05595   3.05773   3.05942
 Alpha virt. eigenvalues --    3.06265   3.06317   3.06620   3.06707   3.06841
 Alpha virt. eigenvalues --    3.06908   3.07710   3.07774   3.08186   3.08704
 Alpha virt. eigenvalues --    3.09088   3.09182   3.09349   3.09738   3.09823
 Alpha virt. eigenvalues --    3.10110   3.10352   3.10843   3.10901   3.10995
 Alpha virt. eigenvalues --    3.11123   3.11642   3.11767   3.12763   3.12948
 Alpha virt. eigenvalues --    3.13126   3.13317   3.13375   3.14280   3.14626
 Alpha virt. eigenvalues --    3.14989   3.15178   3.15568   3.15870   3.16232
 Alpha virt. eigenvalues --    3.16730   3.18262   3.18780   3.18832   3.18918
 Alpha virt. eigenvalues --    3.19798   3.20412   3.21231   3.22430   3.22653
 Alpha virt. eigenvalues --    3.24026   3.24384   3.24646   3.24776   3.24996
 Alpha virt. eigenvalues --    3.25461   3.26214   3.26516   3.26770   3.27642
 Alpha virt. eigenvalues --    3.27851   3.28182   3.28456   3.29412   3.30245
 Alpha virt. eigenvalues --    3.30626   3.31083   3.31758   3.31892   3.32143
 Alpha virt. eigenvalues --    3.32391   3.32569   3.33062   3.33335   3.33496
 Alpha virt. eigenvalues --    3.33975   3.34057   3.34241   3.34293   3.34668
 Alpha virt. eigenvalues --    3.34884   3.35096   3.35234   3.35890   3.36016
 Alpha virt. eigenvalues --    3.36262   3.36730   3.37699   3.38123   3.38419
 Alpha virt. eigenvalues --    3.38891   3.39170   3.39271   3.39441   3.40497
 Alpha virt. eigenvalues --    3.40624   3.40786   3.40841   3.41418   3.41792
 Alpha virt. eigenvalues --    3.42809   3.43452   3.44121   3.44315   3.44636
 Alpha virt. eigenvalues --    3.44855   3.45163   3.46107   3.46793   3.46876
 Alpha virt. eigenvalues --    3.47079   3.47272   3.47487   3.47491   3.47861
 Alpha virt. eigenvalues --    3.48411   3.48541   3.48895   3.49366   3.49508
 Alpha virt. eigenvalues --    3.49691   3.49741   3.49935   3.50373   3.51344
 Alpha virt. eigenvalues --    3.51944   3.52081   3.52403   3.52905   3.53071
 Alpha virt. eigenvalues --    3.53590   3.53882   3.54007   3.54590   3.55009
 Alpha virt. eigenvalues --    3.55227   3.55576   3.55867   3.55886   3.56308
 Alpha virt. eigenvalues --    3.56697   3.57487   3.57628   3.57978   3.59743
 Alpha virt. eigenvalues --    3.60331   3.60874   3.61269   3.62775   3.62903
 Alpha virt. eigenvalues --    3.63362   3.63471   3.63807   3.64203   3.64439
 Alpha virt. eigenvalues --    3.66005   3.66116   3.66402   3.66605   3.66742
 Alpha virt. eigenvalues --    3.67183   3.67319   3.67480   3.67646   3.68232
 Alpha virt. eigenvalues --    3.68380   3.68643   3.68745   3.69119   3.69532
 Alpha virt. eigenvalues --    3.69777   3.69977   3.70161   3.70559   3.71110
 Alpha virt. eigenvalues --    3.71359   3.74317   3.74525   3.75176   3.75575
 Alpha virt. eigenvalues --    3.76040   3.76105   3.76172   3.76410   3.77143
 Alpha virt. eigenvalues --    3.77788   3.78603   3.79117   3.82158   3.82700
 Alpha virt. eigenvalues --    3.82885   3.86725   3.89501   3.90016   3.92281
 Alpha virt. eigenvalues --    3.95842   3.95975   3.96926  14.50832
  Beta  occ. eigenvalues --  -19.10129 -19.09390 -19.09077 -19.08887 -19.07650
  Beta  occ. eigenvalues --  -19.06266 -19.06024 -19.05880 -19.05693 -19.05039
  Beta  occ. eigenvalues --  -19.05020 -19.04943 -19.04262 -19.04088 -19.02635
  Beta  occ. eigenvalues --  -19.02375 -14.35165 -14.31391 -14.31038 -14.30111
  Beta  occ. eigenvalues --  -14.28938 -14.27785 -14.27330 -14.27017 -14.26242
  Beta  occ. eigenvalues --  -14.26195 -14.26157 -14.25730 -14.25333 -14.25152
  Beta  occ. eigenvalues --  -14.24914 -14.24461 -14.19642 -10.25414 -10.23069
  Beta  occ. eigenvalues --  -10.21886 -10.20580 -10.20487 -10.20189 -10.17623
  Beta  occ. eigenvalues --  -10.17291 -10.16646 -10.15957 -10.15880 -10.15857
  Beta  occ. eigenvalues --  -10.15701 -10.15369 -10.15195 -10.15178 -10.14832
  Beta  occ. eigenvalues --  -10.14398 -10.14091 -10.13906 -10.13895 -10.13857
  Beta  occ. eigenvalues --  -10.13792 -10.13409 -10.13390 -10.13202 -10.13128
  Beta  occ. eigenvalues --  -10.13065 -10.13048 -10.12957 -10.12941 -10.12698
  Beta  occ. eigenvalues --  -10.12369 -10.12349 -10.12307 -10.12201 -10.12144
  Beta  occ. eigenvalues --  -10.12068 -10.12001 -10.11976 -10.11972 -10.11620
  Beta  occ. eigenvalues --  -10.11606 -10.11569 -10.11513 -10.11407 -10.11332
  Beta  occ. eigenvalues --  -10.11230 -10.10992 -10.10861 -10.10700 -10.10695
  Beta  occ. eigenvalues --  -10.10671 -10.10599 -10.10530 -10.10440 -10.10440
  Beta  occ. eigenvalues --  -10.10392 -10.10328 -10.10237 -10.10197 -10.10174
  Beta  occ. eigenvalues --  -10.10173 -10.10130 -10.10095 -10.10056 -10.10010
  Beta  occ. eigenvalues --  -10.09891 -10.09815 -10.09695 -10.09667 -10.09655
  Beta  occ. eigenvalues --  -10.09056 -10.08923 -10.08847 -10.08633 -10.08267
  Beta  occ. eigenvalues --  -10.08263 -10.08172 -10.06137  -3.42557  -2.20019
  Beta  occ. eigenvalues --   -2.19717  -2.19436  -1.01198  -1.00760  -0.98894
  Beta  occ. eigenvalues --   -0.98134  -0.96837  -0.95909  -0.94872  -0.94427
  Beta  occ. eigenvalues --   -0.94267  -0.94223  -0.93726  -0.93337  -0.93071
  Beta  occ. eigenvalues --   -0.92565  -0.92466  -0.91850  -0.91437  -0.91347
  Beta  occ. eigenvalues --   -0.90879  -0.90634  -0.88618  -0.88243  -0.87291
  Beta  occ. eigenvalues --   -0.87214  -0.86883  -0.86283  -0.84760  -0.84046
  Beta  occ. eigenvalues --   -0.81463  -0.81073  -0.80126  -0.78759  -0.75887
  Beta  occ. eigenvalues --   -0.75770  -0.75735  -0.74473  -0.74228  -0.73849
  Beta  occ. eigenvalues --   -0.73400  -0.73279  -0.73154  -0.72748  -0.72689
  Beta  occ. eigenvalues --   -0.72327  -0.72120  -0.71764  -0.71140  -0.70727
  Beta  occ. eigenvalues --   -0.69540  -0.69031  -0.68868  -0.68677  -0.68166
  Beta  occ. eigenvalues --   -0.67828  -0.67507  -0.67331  -0.66101  -0.65972
  Beta  occ. eigenvalues --   -0.65838  -0.65669  -0.65207  -0.65188  -0.64297
  Beta  occ. eigenvalues --   -0.63848  -0.63462  -0.63355  -0.62419  -0.61982
  Beta  occ. eigenvalues --   -0.61388  -0.61029  -0.60241  -0.60200  -0.59770
  Beta  occ. eigenvalues --   -0.58833  -0.58763  -0.58256  -0.57844  -0.57736
  Beta  occ. eigenvalues --   -0.56857  -0.56523  -0.56466  -0.56333  -0.55975
  Beta  occ. eigenvalues --   -0.54650  -0.54389  -0.54203  -0.54006  -0.53924
  Beta  occ. eigenvalues --   -0.53829  -0.52941  -0.52801  -0.52517  -0.52380
  Beta  occ. eigenvalues --   -0.52321  -0.51284  -0.51216  -0.51167  -0.50804
  Beta  occ. eigenvalues --   -0.50725  -0.50121  -0.49773  -0.49649  -0.49206
  Beta  occ. eigenvalues --   -0.48943  -0.48802  -0.47776  -0.47301  -0.47272
  Beta  occ. eigenvalues --   -0.47227  -0.47002  -0.46696  -0.46486  -0.46436
  Beta  occ. eigenvalues --   -0.46035  -0.45726  -0.45562  -0.45419  -0.44719
  Beta  occ. eigenvalues --   -0.44531  -0.44071  -0.43942  -0.43756  -0.43643
  Beta  occ. eigenvalues --   -0.43464  -0.43381  -0.43034  -0.42920  -0.42849
  Beta  occ. eigenvalues --   -0.42746  -0.42568  -0.41846  -0.41667  -0.41628
  Beta  occ. eigenvalues --   -0.41541  -0.41462  -0.40836  -0.40743  -0.40563
  Beta  occ. eigenvalues --   -0.40485  -0.40392  -0.40166  -0.40129  -0.39989
  Beta  occ. eigenvalues --   -0.39642  -0.39495  -0.39364  -0.39172  -0.39110
  Beta  occ. eigenvalues --   -0.38909  -0.38786  -0.38725  -0.38642  -0.38551
  Beta  occ. eigenvalues --   -0.38468  -0.38271  -0.38227  -0.37912  -0.37845
  Beta  occ. eigenvalues --   -0.37785  -0.37735  -0.37569  -0.37269  -0.37206
  Beta  occ. eigenvalues --   -0.37035  -0.36770  -0.36631  -0.36476  -0.36373
  Beta  occ. eigenvalues --   -0.36311  -0.36075  -0.35814  -0.35667  -0.35568
  Beta  occ. eigenvalues --   -0.35454  -0.35366  -0.35317  -0.35267  -0.35250
  Beta  occ. eigenvalues --   -0.35083  -0.35012  -0.34982  -0.34772  -0.34744
  Beta  occ. eigenvalues --   -0.34612  -0.34546  -0.34364  -0.34284  -0.34143
  Beta  occ. eigenvalues --   -0.34139  -0.33974  -0.33876  -0.33835  -0.33804
  Beta  occ. eigenvalues --   -0.33678  -0.33570  -0.33406  -0.33254  -0.33152
  Beta  occ. eigenvalues --   -0.33038  -0.32836  -0.32677  -0.32553  -0.32450
  Beta  occ. eigenvalues --   -0.32300  -0.32093  -0.31966  -0.31887  -0.31729
  Beta  occ. eigenvalues --   -0.31694  -0.31525  -0.31512  -0.31398  -0.31332
  Beta  occ. eigenvalues --   -0.31208  -0.31140  -0.31052  -0.30946  -0.30829
  Beta  occ. eigenvalues --   -0.30751  -0.30694  -0.30590  -0.30501  -0.30419
  Beta  occ. eigenvalues --   -0.30309  -0.30226  -0.30042  -0.29894  -0.29816
  Beta  occ. eigenvalues --   -0.29806  -0.29739  -0.29615  -0.29514  -0.29471
  Beta  occ. eigenvalues --   -0.29313  -0.29270  -0.29245  -0.29130  -0.29047
  Beta  occ. eigenvalues --   -0.29030  -0.28877  -0.28760  -0.28506  -0.28416
  Beta  occ. eigenvalues --   -0.28381  -0.28231  -0.28048  -0.27749  -0.27519
  Beta  occ. eigenvalues --   -0.27497  -0.27190  -0.27022  -0.26952  -0.26732
  Beta  occ. eigenvalues --   -0.26681  -0.26468  -0.26416  -0.26342  -0.26091
  Beta  occ. eigenvalues --   -0.25993  -0.25931  -0.25626  -0.25303  -0.25224
  Beta  occ. eigenvalues --   -0.24970  -0.24891  -0.24454  -0.24221  -0.24062
  Beta  occ. eigenvalues --   -0.23848  -0.23471  -0.23412  -0.23384  -0.23148
  Beta  occ. eigenvalues --   -0.22736  -0.22690  -0.22645  -0.22511  -0.22384
  Beta  occ. eigenvalues --   -0.22055  -0.21939  -0.21640  -0.21459  -0.21272
  Beta  occ. eigenvalues --   -0.20983  -0.20971  -0.20647  -0.20322  -0.20255
  Beta  occ. eigenvalues --   -0.20247  -0.19948  -0.19621  -0.19472  -0.19163
  Beta  occ. eigenvalues --   -0.18982  -0.18912  -0.18863  -0.18707  -0.18559
  Beta  occ. eigenvalues --   -0.18050  -0.17514  -0.17492  -0.16824  -0.15918
  Beta  occ. eigenvalues --   -0.15777  -0.14994  -0.14895  -0.14722  -0.14533
  Beta  occ. eigenvalues --   -0.14286  -0.13512  -0.13421  -0.12351  -0.11911
  Beta  occ. eigenvalues --   -0.10798  -0.10752
  Beta virt. eigenvalues --   -0.02784  -0.01885  -0.00251  -0.00003   0.02137
  Beta virt. eigenvalues --    0.04418   0.05824   0.06214   0.06810   0.07349
  Beta virt. eigenvalues --    0.08386   0.08464   0.08622   0.09048   0.09119
  Beta virt. eigenvalues --    0.09342   0.09433   0.09713   0.10159   0.10321
  Beta virt. eigenvalues --    0.10399   0.11091   0.11233   0.11548   0.11946
  Beta virt. eigenvalues --    0.12567   0.12993   0.13117   0.13339   0.13652
  Beta virt. eigenvalues --    0.13739   0.13838   0.14216   0.14316   0.14583
  Beta virt. eigenvalues --    0.14897   0.15050   0.15282   0.15676   0.15901
  Beta virt. eigenvalues --    0.16033   0.16131   0.16268   0.16466   0.16679
  Beta virt. eigenvalues --    0.16847   0.17040   0.17215   0.17246   0.17428
  Beta virt. eigenvalues --    0.17914   0.18104   0.18180   0.18434   0.18606
  Beta virt. eigenvalues --    0.18698   0.18916   0.19052   0.19182   0.19228
  Beta virt. eigenvalues --    0.19293   0.19461   0.19522   0.19821   0.19919
  Beta virt. eigenvalues --    0.20163   0.20266   0.20303   0.20574   0.20702
  Beta virt. eigenvalues --    0.20739   0.20888   0.20989   0.21092   0.21234
  Beta virt. eigenvalues --    0.21363   0.21606   0.21632   0.21752   0.21903
  Beta virt. eigenvalues --    0.22067   0.22258   0.22369   0.22419   0.22505
  Beta virt. eigenvalues --    0.22547   0.22721   0.22843   0.22880   0.23070
  Beta virt. eigenvalues --    0.23129   0.23248   0.23486   0.23521   0.23604
  Beta virt. eigenvalues --    0.23738   0.23783   0.23843   0.23939   0.24073
  Beta virt. eigenvalues --    0.24181   0.24216   0.24357   0.24425   0.24673
  Beta virt. eigenvalues --    0.24739   0.24948   0.24979   0.25077   0.25135
  Beta virt. eigenvalues --    0.25248   0.25393   0.25488   0.25578   0.25646
  Beta virt. eigenvalues --    0.25695   0.25824   0.25901   0.26077   0.26173
  Beta virt. eigenvalues --    0.26365   0.26382   0.26462   0.26615   0.26669
  Beta virt. eigenvalues --    0.26706   0.26844   0.26894   0.27104   0.27252
  Beta virt. eigenvalues --    0.27287   0.27524   0.27597   0.27672   0.27777
  Beta virt. eigenvalues --    0.28038   0.28197   0.28238   0.28358   0.28579
  Beta virt. eigenvalues --    0.28669   0.28774   0.28928   0.28995   0.29081
  Beta virt. eigenvalues --    0.29315   0.29559   0.29607   0.29845   0.29869
  Beta virt. eigenvalues --    0.30107   0.30211   0.30287   0.30552   0.30660
  Beta virt. eigenvalues --    0.30739   0.30802   0.30946   0.31189   0.31262
  Beta virt. eigenvalues --    0.31312   0.31412   0.31591   0.31599   0.31768
  Beta virt. eigenvalues --    0.31906   0.31946   0.32043   0.32177   0.32229
  Beta virt. eigenvalues --    0.32354   0.32431   0.32508   0.32757   0.32856
  Beta virt. eigenvalues --    0.32904   0.33088   0.33312   0.33317   0.33667
  Beta virt. eigenvalues --    0.33874   0.33944   0.34070   0.34168   0.34346
  Beta virt. eigenvalues --    0.34450   0.34660   0.34740   0.34933   0.35193
  Beta virt. eigenvalues --    0.35293   0.35340   0.35468   0.35647   0.35766
  Beta virt. eigenvalues --    0.36121   0.36191   0.36377   0.36527   0.36733
  Beta virt. eigenvalues --    0.36976   0.37014   0.37126   0.37393   0.37409
  Beta virt. eigenvalues --    0.37483   0.37776   0.37906   0.38069   0.38231
  Beta virt. eigenvalues --    0.38329   0.38517   0.38642   0.39041   0.39154
  Beta virt. eigenvalues --    0.39650   0.39691   0.40072   0.40276   0.40663
  Beta virt. eigenvalues --    0.41023   0.41278   0.41436   0.41933   0.42018
  Beta virt. eigenvalues --    0.42487   0.42802   0.42861   0.42959   0.43351
  Beta virt. eigenvalues --    0.43729   0.43943   0.44022   0.44674   0.44727
  Beta virt. eigenvalues --    0.44794   0.45220   0.46042   0.46344   0.46661
  Beta virt. eigenvalues --    0.46967   0.47015   0.47353   0.47530   0.47576
  Beta virt. eigenvalues --    0.48172   0.48339   0.48896   0.49336   0.49632
  Beta virt. eigenvalues --    0.49752   0.50013   0.50042   0.50293   0.51004
  Beta virt. eigenvalues --    0.51191   0.51418   0.52216   0.52934   0.52959
  Beta virt. eigenvalues --    0.53303   0.53362   0.53493   0.53724   0.54108
  Beta virt. eigenvalues --    0.54482   0.54562   0.54675   0.54947   0.55362
  Beta virt. eigenvalues --    0.55526   0.55703   0.56024   0.56174   0.56307
  Beta virt. eigenvalues --    0.56367   0.56588   0.56724   0.56850   0.56999
  Beta virt. eigenvalues --    0.57227   0.57404   0.57474   0.57594   0.57674
  Beta virt. eigenvalues --    0.57890   0.57936   0.58297   0.58418   0.58559
  Beta virt. eigenvalues --    0.58597   0.58695   0.58743   0.59060   0.59302
  Beta virt. eigenvalues --    0.59429   0.59626   0.59749   0.60027   0.60067
  Beta virt. eigenvalues --    0.60245   0.60516   0.60678   0.60779   0.60822
  Beta virt. eigenvalues --    0.60929   0.61003   0.61357   0.61414   0.61630
  Beta virt. eigenvalues --    0.61810   0.61980   0.62146   0.62208   0.62425
  Beta virt. eigenvalues --    0.62455   0.62568   0.62713   0.62952   0.63032
  Beta virt. eigenvalues --    0.63165   0.63462   0.63540   0.63720   0.63769
  Beta virt. eigenvalues --    0.64023   0.64140   0.64237   0.64345   0.64447
  Beta virt. eigenvalues --    0.64581   0.64669   0.64911   0.64985   0.65298
  Beta virt. eigenvalues --    0.65452   0.65603   0.65707   0.65860   0.66022
  Beta virt. eigenvalues --    0.66238   0.66317   0.66382   0.66531   0.66699
  Beta virt. eigenvalues --    0.66915   0.67057   0.67068   0.67289   0.67398
  Beta virt. eigenvalues --    0.67482   0.67807   0.67930   0.68177   0.68285
  Beta virt. eigenvalues --    0.68531   0.68569   0.68714   0.68861   0.68886
  Beta virt. eigenvalues --    0.69012   0.69132   0.69284   0.69451   0.69683
  Beta virt. eigenvalues --    0.69707   0.69899   0.70007   0.70068   0.70173
  Beta virt. eigenvalues --    0.70233   0.70417   0.70674   0.70707   0.70790
  Beta virt. eigenvalues --    0.70878   0.71107   0.71258   0.71422   0.71519
  Beta virt. eigenvalues --    0.71722   0.71840   0.71996   0.72070   0.72335
  Beta virt. eigenvalues --    0.72416   0.72601   0.72712   0.72830   0.73064
  Beta virt. eigenvalues --    0.73066   0.73264   0.73415   0.73595   0.73647
  Beta virt. eigenvalues --    0.73709   0.73981   0.74100   0.74326   0.74466
  Beta virt. eigenvalues --    0.74639   0.74670   0.74831   0.75151   0.75352
  Beta virt. eigenvalues --    0.75564   0.75592   0.75883   0.76101   0.76207
  Beta virt. eigenvalues --    0.76421   0.76505   0.76631   0.76687   0.76974
  Beta virt. eigenvalues --    0.77004   0.77248   0.77430   0.77680   0.77843
  Beta virt. eigenvalues --    0.77985   0.78301   0.78466   0.78558   0.78682
  Beta virt. eigenvalues --    0.78875   0.78996   0.79216   0.79269   0.79493
  Beta virt. eigenvalues --    0.79705   0.79787   0.79922   0.80157   0.80249
  Beta virt. eigenvalues --    0.80361   0.80458   0.80798   0.80882   0.81017
  Beta virt. eigenvalues --    0.81321   0.81492   0.81780   0.81898   0.81959
  Beta virt. eigenvalues --    0.82133   0.82425   0.82645   0.82773   0.82902
  Beta virt. eigenvalues --    0.83125   0.83463   0.83668   0.83765   0.83904
  Beta virt. eigenvalues --    0.83944   0.84306   0.84384   0.84444   0.84796
  Beta virt. eigenvalues --    0.85053   0.85079   0.85150   0.85289   0.85570
  Beta virt. eigenvalues --    0.85617   0.85977   0.86185   0.86299   0.86533
  Beta virt. eigenvalues --    0.86630   0.86787   0.86983   0.87070   0.87099
  Beta virt. eigenvalues --    0.87183   0.87248   0.87470   0.87754   0.87873
  Beta virt. eigenvalues --    0.88020   0.88073   0.88301   0.88417   0.88660
  Beta virt. eigenvalues --    0.88697   0.88790   0.88828   0.88923   0.89000
  Beta virt. eigenvalues --    0.89198   0.89359   0.89378   0.89551   0.89635
  Beta virt. eigenvalues --    0.89760   0.90061   0.90154   0.90338   0.90403
  Beta virt. eigenvalues --    0.90735   0.90857   0.91033   0.91220   0.91318
  Beta virt. eigenvalues --    0.91495   0.91537   0.91786   0.91803   0.91989
  Beta virt. eigenvalues --    0.92074   0.92233   0.92260   0.92497   0.92814
  Beta virt. eigenvalues --    0.92904   0.93007   0.93108   0.93198   0.93268
  Beta virt. eigenvalues --    0.93492   0.93747   0.93801   0.93918   0.93938
  Beta virt. eigenvalues --    0.94058   0.94139   0.94175   0.94336   0.94481
  Beta virt. eigenvalues --    0.94553   0.94636   0.94822   0.94968   0.95041
  Beta virt. eigenvalues --    0.95097   0.95187   0.95239   0.95445   0.95604
  Beta virt. eigenvalues --    0.95732   0.95915   0.96099   0.96206   0.96335
  Beta virt. eigenvalues --    0.96376   0.96475   0.96620   0.96765   0.96998
  Beta virt. eigenvalues --    0.97046   0.97203   0.97318   0.97562   0.97583
  Beta virt. eigenvalues --    0.97835   0.98048   0.98235   0.98315   0.98388
  Beta virt. eigenvalues --    0.98495   0.98723   0.98794   0.98861   0.99109
  Beta virt. eigenvalues --    0.99235   0.99290   0.99566   0.99802   0.99911
  Beta virt. eigenvalues --    1.00122   1.00397   1.00455   1.00538   1.00786
  Beta virt. eigenvalues --    1.00986   1.01008   1.01142   1.01337   1.01393
  Beta virt. eigenvalues --    1.01576   1.01685   1.01943   1.02076   1.02167
  Beta virt. eigenvalues --    1.02184   1.02469   1.02601   1.02670   1.02934
  Beta virt. eigenvalues --    1.03056   1.03220   1.03332   1.03506   1.03796
  Beta virt. eigenvalues --    1.03901   1.03977   1.04146   1.04398   1.04465
  Beta virt. eigenvalues --    1.04591   1.04711   1.04883   1.05141   1.05283
  Beta virt. eigenvalues --    1.05449   1.05485   1.05693   1.05885   1.05951
  Beta virt. eigenvalues --    1.06024   1.06314   1.06667   1.06875   1.07025
  Beta virt. eigenvalues --    1.07155   1.07388   1.07607   1.07699   1.07790
  Beta virt. eigenvalues --    1.08091   1.08292   1.08511   1.08758   1.08952
  Beta virt. eigenvalues --    1.09008   1.09329   1.09626   1.09787   1.09936
  Beta virt. eigenvalues --    1.10234   1.10292   1.10514   1.10603   1.10832
  Beta virt. eigenvalues --    1.11099   1.11269   1.11483   1.11687   1.11786
  Beta virt. eigenvalues --    1.12012   1.12112   1.12215   1.12451   1.12592
  Beta virt. eigenvalues --    1.12796   1.12986   1.13109   1.13294   1.13466
  Beta virt. eigenvalues --    1.13689   1.14083   1.14160   1.14349   1.14461
  Beta virt. eigenvalues --    1.14531   1.14778   1.15109   1.15617   1.15833
  Beta virt. eigenvalues --    1.15920   1.16122   1.16243   1.16481   1.16609
  Beta virt. eigenvalues --    1.16673   1.17017   1.17469   1.17541   1.17738
  Beta virt. eigenvalues --    1.17805   1.18088   1.18394   1.18496   1.18706
  Beta virt. eigenvalues --    1.18757   1.18928   1.19200   1.19291   1.19695
  Beta virt. eigenvalues --    1.19819   1.20100   1.20512   1.20878   1.21075
  Beta virt. eigenvalues --    1.21147   1.21245   1.21368   1.21665   1.21850
  Beta virt. eigenvalues --    1.22197   1.22286   1.22418   1.22859   1.23020
  Beta virt. eigenvalues --    1.23244   1.23572   1.23748   1.23967   1.24270
  Beta virt. eigenvalues --    1.24366   1.24461   1.24748   1.24790   1.25053
  Beta virt. eigenvalues --    1.25207   1.25480   1.25725   1.25996   1.26230
  Beta virt. eigenvalues --    1.26440   1.26813   1.26859   1.27113   1.27254
  Beta virt. eigenvalues --    1.27618   1.27975   1.28168   1.28361   1.28614
  Beta virt. eigenvalues --    1.28715   1.29025   1.29068   1.29185   1.29405
  Beta virt. eigenvalues --    1.29634   1.29872   1.30250   1.30747   1.30856
  Beta virt. eigenvalues --    1.31122   1.31189   1.31253   1.31914   1.32170
  Beta virt. eigenvalues --    1.32401   1.32466   1.32704   1.32990   1.33384
  Beta virt. eigenvalues --    1.33442   1.33718   1.33844   1.34287   1.34490
  Beta virt. eigenvalues --    1.34545   1.34813   1.35297   1.35349   1.35746
  Beta virt. eigenvalues --    1.35838   1.36145   1.36580   1.36637   1.36680
  Beta virt. eigenvalues --    1.37019   1.37025   1.37402   1.37532   1.37630
  Beta virt. eigenvalues --    1.37853   1.38047   1.38158   1.38296   1.38434
  Beta virt. eigenvalues --    1.38752   1.38796   1.38929   1.39082   1.39351
  Beta virt. eigenvalues --    1.39536   1.39766   1.39933   1.39951   1.40322
  Beta virt. eigenvalues --    1.40465   1.40541   1.40690   1.40928   1.41102
  Beta virt. eigenvalues --    1.41471   1.41509   1.41825   1.42010   1.42059
  Beta virt. eigenvalues --    1.42353   1.42398   1.42761   1.42873   1.42974
  Beta virt. eigenvalues --    1.43225   1.43421   1.43672   1.43900   1.44240
  Beta virt. eigenvalues --    1.44339   1.44400   1.44858   1.45068   1.45592
  Beta virt. eigenvalues --    1.45889   1.45928   1.46569   1.46659   1.46725
  Beta virt. eigenvalues --    1.46997   1.47120   1.47232   1.47438   1.47670
  Beta virt. eigenvalues --    1.47890   1.48002   1.48121   1.48450   1.48494
  Beta virt. eigenvalues --    1.48960   1.49029   1.49090   1.49428   1.49661
  Beta virt. eigenvalues --    1.49780   1.49870   1.50200   1.50404   1.50700
  Beta virt. eigenvalues --    1.50878   1.50957   1.51375   1.51762   1.52417
  Beta virt. eigenvalues --    1.52677   1.52847   1.53140   1.53499   1.53660
  Beta virt. eigenvalues --    1.53670   1.53828   1.53932   1.54131   1.54291
  Beta virt. eigenvalues --    1.54415   1.54661   1.55000   1.55266   1.55363
  Beta virt. eigenvalues --    1.55488   1.55806   1.56041   1.56320   1.56337
  Beta virt. eigenvalues --    1.56698   1.56858   1.57114   1.57248   1.57560
  Beta virt. eigenvalues --    1.57815   1.58257   1.58617   1.58821   1.58874
  Beta virt. eigenvalues --    1.59108   1.59353   1.59506   1.59813   1.60108
  Beta virt. eigenvalues --    1.60238   1.60728   1.61470   1.61558   1.61802
  Beta virt. eigenvalues --    1.62098   1.62268   1.62477   1.62943   1.63111
  Beta virt. eigenvalues --    1.63208   1.63341   1.63535   1.63705   1.63974
  Beta virt. eigenvalues --    1.64119   1.64239   1.64427   1.64644   1.65017
  Beta virt. eigenvalues --    1.65099   1.65190   1.65481   1.65606   1.66092
  Beta virt. eigenvalues --    1.66324   1.66443   1.66733   1.67030   1.67158
  Beta virt. eigenvalues --    1.67412   1.67864   1.68058   1.68388   1.68552
  Beta virt. eigenvalues --    1.68906   1.69119   1.69276   1.69789   1.70018
  Beta virt. eigenvalues --    1.70338   1.70734   1.70833   1.71156   1.71443
  Beta virt. eigenvalues --    1.71582   1.71775   1.72225   1.72566   1.72771
  Beta virt. eigenvalues --    1.73321   1.73575   1.73918   1.74080   1.74230
  Beta virt. eigenvalues --    1.74409   1.74691   1.74986   1.75152   1.75205
  Beta virt. eigenvalues --    1.75370   1.75488   1.75711   1.75973   1.76106
  Beta virt. eigenvalues --    1.76343   1.76630   1.76736   1.76934   1.76977
  Beta virt. eigenvalues --    1.77258   1.77496   1.77941   1.78024   1.78374
  Beta virt. eigenvalues --    1.78416   1.78651   1.78829   1.78908   1.79105
  Beta virt. eigenvalues --    1.79314   1.79436   1.79688   1.79801   1.80217
  Beta virt. eigenvalues --    1.80418   1.80466   1.80741   1.80950   1.81243
  Beta virt. eigenvalues --    1.81494   1.81610   1.81960   1.82133   1.82294
  Beta virt. eigenvalues --    1.82437   1.82676   1.82958   1.83053   1.83273
  Beta virt. eigenvalues --    1.83515   1.84249   1.84318   1.84492   1.84991
  Beta virt. eigenvalues --    1.85131   1.85175   1.85273   1.85716   1.85835
  Beta virt. eigenvalues --    1.86102   1.86189   1.86285   1.86496   1.86676
  Beta virt. eigenvalues --    1.86831   1.86926   1.87213   1.87572   1.88074
  Beta virt. eigenvalues --    1.88132   1.88275   1.88563   1.88869   1.89086
  Beta virt. eigenvalues --    1.89427   1.89631   1.89913   1.90106   1.90402
  Beta virt. eigenvalues --    1.90516   1.90601   1.90724   1.90958   1.91084
  Beta virt. eigenvalues --    1.91099   1.91205   1.91482   1.91670   1.91726
  Beta virt. eigenvalues --    1.91954   1.92078   1.92311   1.92465   1.92571
  Beta virt. eigenvalues --    1.92667   1.93031   1.93138   1.93294   1.93396
  Beta virt. eigenvalues --    1.93663   1.93816   1.93877   1.94113   1.94329
  Beta virt. eigenvalues --    1.94604   1.94719   1.94870   1.95033   1.95184
  Beta virt. eigenvalues --    1.95314   1.95510   1.95729   1.95885   1.95933
  Beta virt. eigenvalues --    1.96053   1.96105   1.96270   1.96647   1.96793
  Beta virt. eigenvalues --    1.96849   1.97036   1.97303   1.97520   1.97737
  Beta virt. eigenvalues --    1.97825   1.97896   1.98068   1.98132   1.98192
  Beta virt. eigenvalues --    1.98396   1.98926   1.98999   1.99436   1.99586
  Beta virt. eigenvalues --    1.99738   1.99857   2.00023   2.00204   2.00559
  Beta virt. eigenvalues --    2.00610   2.00784   2.01324   2.01449   2.01564
  Beta virt. eigenvalues --    2.01734   2.01908   2.02294   2.02533   2.02856
  Beta virt. eigenvalues --    2.02943   2.03267   2.03439   2.03597   2.03626
  Beta virt. eigenvalues --    2.03994   2.04121   2.04384   2.04470   2.04643
  Beta virt. eigenvalues --    2.04765   2.04845   2.05054   2.05252   2.05300
  Beta virt. eigenvalues --    2.05513   2.05797   2.05908   2.06133   2.06437
  Beta virt. eigenvalues --    2.06741   2.06890   2.07186   2.07611   2.07705
  Beta virt. eigenvalues --    2.07912   2.07968   2.08570   2.08658   2.08916
  Beta virt. eigenvalues --    2.09015   2.09221   2.09369   2.09490   2.09564
  Beta virt. eigenvalues --    2.09813   2.09900   2.09913   2.10140   2.10428
  Beta virt. eigenvalues --    2.10541   2.10602   2.10861   2.11237   2.11284
  Beta virt. eigenvalues --    2.11474   2.11546   2.11883   2.11935   2.12027
  Beta virt. eigenvalues --    2.12129   2.12240   2.12624   2.12753   2.13000
  Beta virt. eigenvalues --    2.13173   2.13232   2.13535   2.13577   2.13981
  Beta virt. eigenvalues --    2.14198   2.14290   2.14342   2.14544   2.14621
  Beta virt. eigenvalues --    2.14699   2.14851   2.15135   2.15196   2.15311
  Beta virt. eigenvalues --    2.15570   2.15815   2.16020   2.16054   2.16161
  Beta virt. eigenvalues --    2.16533   2.16702   2.16821   2.17016   2.17207
  Beta virt. eigenvalues --    2.17263   2.17363   2.17614   2.17795   2.18125
  Beta virt. eigenvalues --    2.18246   2.18271   2.18372   2.18652   2.18840
  Beta virt. eigenvalues --    2.19328   2.19364   2.19425   2.19581   2.19860
  Beta virt. eigenvalues --    2.20047   2.20072   2.20218   2.20477   2.20608
  Beta virt. eigenvalues --    2.20812   2.21085   2.21181   2.21362   2.21484
  Beta virt. eigenvalues --    2.21781   2.21811   2.22058   2.22136   2.22409
  Beta virt. eigenvalues --    2.22523   2.22822   2.22870   2.22944   2.23098
  Beta virt. eigenvalues --    2.23255   2.23326   2.23652   2.23844   2.24072
  Beta virt. eigenvalues --    2.24115   2.24310   2.24436   2.24555   2.24690
  Beta virt. eigenvalues --    2.24865   2.25132   2.25338   2.25651   2.25802
  Beta virt. eigenvalues --    2.25838   2.26050   2.26293   2.26385   2.26605
  Beta virt. eigenvalues --    2.26796   2.26958   2.27049   2.27330   2.27384
  Beta virt. eigenvalues --    2.27423   2.27574   2.27680   2.27859   2.27937
  Beta virt. eigenvalues --    2.28053   2.28490   2.28512   2.28595   2.28792
  Beta virt. eigenvalues --    2.29142   2.29207   2.29345   2.29492   2.29683
  Beta virt. eigenvalues --    2.29822   2.29918   2.30247   2.30362   2.30409
  Beta virt. eigenvalues --    2.30637   2.30860   2.31106   2.31257   2.31375
  Beta virt. eigenvalues --    2.31446   2.31912   2.32104   2.32329   2.32560
  Beta virt. eigenvalues --    2.32611   2.32913   2.33036   2.33301   2.33508
  Beta virt. eigenvalues --    2.33700   2.34232   2.34559   2.34684   2.34849
  Beta virt. eigenvalues --    2.34952   2.35099   2.35136   2.35185   2.35528
  Beta virt. eigenvalues --    2.35619   2.35639   2.36191   2.36243   2.36370
  Beta virt. eigenvalues --    2.36540   2.36815   2.37009   2.37367   2.37496
  Beta virt. eigenvalues --    2.37672   2.37798   2.38009   2.38287   2.38482
  Beta virt. eigenvalues --    2.38567   2.38836   2.39111   2.39370   2.39422
  Beta virt. eigenvalues --    2.39730   2.39802   2.40177   2.40571   2.40869
  Beta virt. eigenvalues --    2.40995   2.41205   2.41390   2.41470   2.41738
  Beta virt. eigenvalues --    2.41993   2.42468   2.42638   2.42925   2.43102
  Beta virt. eigenvalues --    2.43417   2.43602   2.43885   2.44191   2.44376
  Beta virt. eigenvalues --    2.44538   2.44744   2.44785   2.44987   2.45128
  Beta virt. eigenvalues --    2.45200   2.45840   2.46073   2.46244   2.46369
  Beta virt. eigenvalues --    2.46577   2.46717   2.46837   2.46930   2.47085
  Beta virt. eigenvalues --    2.47131   2.47254   2.47569   2.47663   2.47910
  Beta virt. eigenvalues --    2.48203   2.48571   2.48630   2.48694   2.48840
  Beta virt. eigenvalues --    2.48987   2.49156   2.49598   2.49612   2.49705
  Beta virt. eigenvalues --    2.49714   2.50006   2.50197   2.50345   2.50365
  Beta virt. eigenvalues --    2.50558   2.50605   2.50970   2.51203   2.51375
  Beta virt. eigenvalues --    2.51584   2.51853   2.52050   2.52246   2.52498
  Beta virt. eigenvalues --    2.52723   2.52952   2.53283   2.53516   2.53683
  Beta virt. eigenvalues --    2.53797   2.54102   2.54348   2.54390   2.54582
  Beta virt. eigenvalues --    2.54670   2.54983   2.55012   2.55131   2.55271
  Beta virt. eigenvalues --    2.55420   2.55870   2.56254   2.56325   2.56602
  Beta virt. eigenvalues --    2.56782   2.56994   2.57109   2.57382   2.57471
  Beta virt. eigenvalues --    2.57549   2.57654   2.57810   2.58040   2.58102
  Beta virt. eigenvalues --    2.58426   2.58635   2.58796   2.58846   2.59111
  Beta virt. eigenvalues --    2.59334   2.59464   2.59766   2.59819   2.60158
  Beta virt. eigenvalues --    2.60249   2.60599   2.60692   2.60948   2.60979
  Beta virt. eigenvalues --    2.61353   2.61488   2.61647   2.61800   2.62042
  Beta virt. eigenvalues --    2.62073   2.62423   2.62587   2.62804   2.63213
  Beta virt. eigenvalues --    2.63422   2.63522   2.63587   2.63909   2.63996
  Beta virt. eigenvalues --    2.64338   2.64454   2.64897   2.65028   2.65195
  Beta virt. eigenvalues --    2.65684   2.65723   2.65937   2.66038   2.66242
  Beta virt. eigenvalues --    2.66374   2.66561   2.66758   2.67051   2.67089
  Beta virt. eigenvalues --    2.67282   2.67700   2.68161   2.68280   2.68353
  Beta virt. eigenvalues --    2.68760   2.69047   2.69281   2.69402   2.69858
  Beta virt. eigenvalues --    2.69960   2.70070   2.70128   2.70316   2.70429
  Beta virt. eigenvalues --    2.70525   2.70570   2.70794   2.70982   2.71023
  Beta virt. eigenvalues --    2.71495   2.71861   2.72084   2.72179   2.72489
  Beta virt. eigenvalues --    2.72667   2.72756   2.73149   2.73271   2.73514
  Beta virt. eigenvalues --    2.73886   2.74142   2.74272   2.74354   2.74573
  Beta virt. eigenvalues --    2.74630   2.74734   2.74897   2.74980   2.75211
  Beta virt. eigenvalues --    2.75283   2.75630   2.75961   2.75990   2.76182
  Beta virt. eigenvalues --    2.76373   2.76452   2.76570   2.76993   2.77083
  Beta virt. eigenvalues --    2.77253   2.77381   2.77481   2.77743   2.77940
  Beta virt. eigenvalues --    2.78079   2.78225   2.78428   2.78595   2.78954
  Beta virt. eigenvalues --    2.79042   2.79208   2.79278   2.79614   2.79720
  Beta virt. eigenvalues --    2.79924   2.80026   2.80130   2.80173   2.80458
  Beta virt. eigenvalues --    2.80640   2.80816   2.81072   2.81165   2.81321
  Beta virt. eigenvalues --    2.81597   2.81655   2.82140   2.82232   2.82470
  Beta virt. eigenvalues --    2.82505   2.82854   2.82911   2.83063   2.83248
  Beta virt. eigenvalues --    2.83462   2.83687   2.83700   2.83942   2.84109
  Beta virt. eigenvalues --    2.84374   2.84497   2.84760   2.84922   2.85028
  Beta virt. eigenvalues --    2.85287   2.85312   2.85654   2.85670   2.85908
  Beta virt. eigenvalues --    2.86152   2.86222   2.86502   2.86659   2.86870
  Beta virt. eigenvalues --    2.87237   2.87400   2.87468   2.87755   2.88039
  Beta virt. eigenvalues --    2.88418   2.88762   2.89060   2.89348   2.89641
  Beta virt. eigenvalues --    2.89822   2.89970   2.90063   2.90289   2.90570
  Beta virt. eigenvalues --    2.90914   2.91120   2.91467   2.91782   2.91934
  Beta virt. eigenvalues --    2.92001   2.92137   2.92297   2.92670   2.92817
  Beta virt. eigenvalues --    2.93098   2.93332   2.93557   2.93798   2.94057
  Beta virt. eigenvalues --    2.94138   2.94374   2.94615   2.94910   2.95253
  Beta virt. eigenvalues --    2.95612   2.95958   2.96018   2.96185   2.96262
  Beta virt. eigenvalues --    2.96336   2.96658   2.96705   2.96983   2.97154
  Beta virt. eigenvalues --    2.97340   2.97606   2.98173   2.98458   2.98732
  Beta virt. eigenvalues --    2.98869   2.99100   2.99162   2.99336   2.99598
  Beta virt. eigenvalues --    2.99912   3.00059   3.00548   3.00942   3.01297
  Beta virt. eigenvalues --    3.01569   3.01741   3.02138   3.02788   3.03107
  Beta virt. eigenvalues --    3.03265   3.03724   3.03756   3.03817   3.03854
  Beta virt. eigenvalues --    3.04130   3.04380   3.04903   3.04935   3.05300
  Beta virt. eigenvalues --    3.05671   3.05838   3.05973   3.06276   3.06352
  Beta virt. eigenvalues --    3.06641   3.06712   3.06864   3.06935   3.07719
  Beta virt. eigenvalues --    3.07809   3.08268   3.08731   3.09093   3.09189
  Beta virt. eigenvalues --    3.09359   3.09747   3.09859   3.10117   3.10387
  Beta virt. eigenvalues --    3.10875   3.10919   3.11027   3.11136   3.11682
  Beta virt. eigenvalues --    3.11804   3.12777   3.12968   3.13170   3.13329
  Beta virt. eigenvalues --    3.13412   3.14325   3.14679   3.15055   3.15246
  Beta virt. eigenvalues --    3.15609   3.15906   3.16241   3.16783   3.18315
  Beta virt. eigenvalues --    3.18804   3.18993   3.19255   3.19810   3.20423
  Beta virt. eigenvalues --    3.21238   3.22522   3.22691   3.24058   3.24399
  Beta virt. eigenvalues --    3.24676   3.24798   3.25007   3.25487   3.26260
  Beta virt. eigenvalues --    3.26537   3.26818   3.27664   3.27894   3.28190
  Beta virt. eigenvalues --    3.28472   3.29458   3.30253   3.30734   3.31251
  Beta virt. eigenvalues --    3.31789   3.31993   3.32298   3.32404   3.32584
  Beta virt. eigenvalues --    3.33075   3.33353   3.33508   3.33989   3.34097
  Beta virt. eigenvalues --    3.34254   3.34305   3.34700   3.34884   3.35129
  Beta virt. eigenvalues --    3.35245   3.35901   3.36020   3.36271   3.36774
  Beta virt. eigenvalues --    3.37701   3.38150   3.38463   3.38894   3.39172
  Beta virt. eigenvalues --    3.39279   3.39468   3.40513   3.40629   3.40787
  Beta virt. eigenvalues --    3.40842   3.41497   3.41798   3.42825   3.43492
  Beta virt. eigenvalues --    3.44130   3.44325   3.44646   3.44879   3.45189
  Beta virt. eigenvalues --    3.46134   3.46798   3.46876   3.47081   3.47278
  Beta virt. eigenvalues --    3.47495   3.47514   3.47865   3.48422   3.48544
  Beta virt. eigenvalues --    3.48901   3.49368   3.49513   3.49750   3.49775
  Beta virt. eigenvalues --    3.49944   3.50402   3.51358   3.51955   3.52104
  Beta virt. eigenvalues --    3.52416   3.52908   3.53076   3.53600   3.53890
  Beta virt. eigenvalues --    3.54021   3.54605   3.55019   3.55234   3.55585
  Beta virt. eigenvalues --    3.55870   3.55890   3.56314   3.56713   3.57489
  Beta virt. eigenvalues --    3.57635   3.57979   3.59744   3.60332   3.60877
  Beta virt. eigenvalues --    3.61270   3.62776   3.62904   3.63365   3.63473
  Beta virt. eigenvalues --    3.63808   3.64204   3.64439   3.66013   3.66116
  Beta virt. eigenvalues --    3.66412   3.66618   3.66771   3.67214   3.67333
  Beta virt. eigenvalues --    3.67485   3.67648   3.68263   3.68382   3.68678
  Beta virt. eigenvalues --    3.68773   3.69135   3.69536   3.69830   3.69982
  Beta virt. eigenvalues --    3.70165   3.70569   3.71110   3.71360   3.74317
  Beta virt. eigenvalues --    3.74525   3.75178   3.75589   3.76045   3.76106
  Beta virt. eigenvalues --    3.76194   3.76445   3.77156   3.77787   3.78620
  Beta virt. eigenvalues --    3.79119   3.82170   3.82699   3.82876   3.86721
  Beta virt. eigenvalues --    3.89501   3.90017   3.92278   3.95842   3.95975
  Beta virt. eigenvalues --    3.96927  14.49101
          Condensed to atoms (all electrons):
          Atomic-Atomic Spin Densities.
 Mulliken charges and spin densities:
               1          2
     1  H    0.099731   0.000034
     2  C   -0.318638   0.000079
     3  H    0.098517   0.000013
     4  C   -0.207614   0.000187
     5  C   -0.171644   0.000013
     6  C   -0.059154   0.000016
     7  N   -0.567027  -0.000001
     8  C    0.457353   0.000000
     9  N   -0.605218  -0.000001
    10  N   -0.532227   0.000001
    11  H    0.111130  -0.000124
    12  H    0.105512  -0.000478
    13  H    0.094389   0.000032
    14  H    0.071681   0.000006
    15  H    0.101147   0.000018
    16  H    0.067933  -0.000003
    17  H    0.089203   0.000001
    18  H    0.324702  -0.000013
    19  H    0.266604   0.000003
    20  H    0.303173   0.000000
    21  H    0.238119   0.000000
    22  H    0.099979   0.000000
    23  C   -0.312587  -0.000016
    24  H    0.118263  -0.000002
    25  C   -0.253174  -0.000016
    26  C    0.046241   0.000299
    27  C    0.023914   0.000036
    28  C    0.054346  -0.000459
    29  C    0.239698   0.000083
    30  C   -0.156617   0.001438
    31  N   -0.546087  -0.000152
    32  C   -0.115162  -0.000126
    33  C   -0.103421  -0.000748
    34  C   -0.122601   0.001371
    35  H    0.085500   0.000003
    36  H    0.100774   0.000137
    37  H    0.093458   0.000021
    38  H    0.114225  -0.000031
    39  H    0.314613  -0.000093
    40  H    0.062351  -0.000063
    41  H    0.104054  -0.000290
    42  H    0.053736   0.000029
    43  H    0.062674  -0.000058
    44  H    0.138882  -0.000001
    45  C   -0.320062  -0.000000
    46  H    0.100626  -0.000000
    47  C   -0.242374  -0.000001
    48  C    0.239997   0.000005
    49  C   -0.014766  -0.000001
    50  N   -0.477007  -0.000003
    51  C    0.250829   0.000004
    52  N   -0.479493  -0.000017
    53  H    0.112419  -0.000000
    54  H    0.108978  -0.000000
    55  H    0.102142   0.000000
    56  H    0.274032  -0.000000
    57  H    0.115803   0.000000
    58  H    0.128597   0.000003
    59  H    0.131783   0.000003
    60  C   -0.321717   0.000005
    61  H    0.110251   0.000001
    62  C   -0.240940  -0.000178
    63  C    0.249626  -0.000303
    64  C    0.042206  -0.001086
    65  N   -0.516736  -0.000626
    66  C    0.304760  -0.002026
    67  N   -0.388205  -0.019430
    68  H    0.128742  -0.000018
    69  H    0.108760  -0.000005
    70  H    0.110393  -0.000004
    71  H    0.272544  -0.000176
    72  H    0.137969  -0.000855
    73  H    0.165753  -0.000743
    74  H    0.104047  -0.000000
    75  C   -0.312484   0.000001
    76  H    0.105022   0.000000
    77  C   -0.181824  -0.000000
    78  C   -0.215094   0.000005
    79  C   -0.043982   0.000033
    80  N   -0.503380  -0.000086
    81  C    0.645383   0.000267
    82  N   -0.619477  -0.000176
    83  N   -0.609270   0.000559
    84  H    0.087809  -0.000000
    85  H    0.125451  -0.000001
    86  H    0.097934  -0.000000
    87  H    0.093687  -0.000000
    88  H    0.081232  -0.000000
    89  H    0.162475  -0.000006
    90  H    0.129129  -0.000009
    91  H    0.259329  -0.000012
    92  H    0.329302  -0.001670
    93  H    0.322046  -0.000005
    94  H    0.269431  -0.000077
    95  H    0.334714  -0.001006
    96  C   -0.226872   0.002334
    97  C   -0.084294  -0.023281
    98  C   -0.080318  -0.002915
    99  C   -0.237336  -0.002936
   100  N   -0.583949   0.083847
   101  C   -0.269969  -0.000447
   102  C   -0.266867   0.053692
   103  C   -0.251987   0.004073
   104  C   -0.264892   0.002620
   105  N   -0.594930  -0.037772
   106  C    0.533823  -0.000165
   107  C    0.548505   0.000900
   108  N   -0.593905  -0.036336
   109  C   -0.260260   0.038705
   110  C   -0.224114   0.148681
   111  C   -0.217360   0.067835
   112  C   -0.237441   0.150696
   113  C   -0.376440  -0.001315
   114  C   -0.374631  -0.009231
   115  C   -0.387175   0.002064
   116  C   -0.382460  -0.008114
   117  C    0.262294   0.020815
   118  C    0.257713   0.031623
   119  C    0.284833   0.004119
   120  C    0.247795   0.026141
   121  O   -0.588401  -0.000071
   122  O   -0.544036  -0.000458
   123  C    0.006812  -0.026942
   124  C    0.023378   0.101504
   125  C    0.047469  -0.022348
   126  C    0.022287   0.088902
   127  O   -0.540520   0.000036
   128  O   -0.436574  -0.000005
   129  C   -0.026589   0.019944
   130  C    0.016717   0.048793
   131  C    0.039289   0.018525
   132  C    0.024032   0.024479
   133  C    0.273289  -0.036416
   134  C    0.258945   0.055130
   135  C    0.290643  -0.034642
   136  C    0.206059   0.093365
   137  N   -0.607188   0.077796
   138  Fe   0.584377   1.115578
   139  H    0.136109  -0.000342
   140  H    0.089975  -0.000229
   141  H    0.070034   0.001680
   142  H    0.076686   0.001057
   143  H    0.106412   0.000313
   144  H    0.122621   0.000475
   145  H    0.086010   0.000059
   146  H    0.073156  -0.002541
   147  H    0.092149  -0.002617
   148  H    0.076826  -0.000100
   149  H    0.113662  -0.000187
   150  H    0.125698  -0.000214
   151  H    0.138958  -0.000105
   152  H    0.096426  -0.001842
   153  H    0.063404  -0.006624
   154  H    0.071162  -0.006618
   155  H    0.113084   0.001770
   156  H    0.116241   0.001380
   157  H    0.105723  -0.000014
   158  H    0.098542   0.005348
   159  H    0.095624   0.000201
   160  H    0.118027   0.005067
   161  H    0.150968  -0.001281
   162  H    0.095406   0.000025
   163  H    0.101991  -0.000356
   164  H    0.110244   0.000020
   165  H    0.102372   0.005010
   166  C    0.520226  -0.006297
   167  O   -0.432995   0.080984
   168  C    0.250328   0.311187
   169  O   -0.595534   0.291923
   170  C    0.321633   0.079083
   171  O   -0.511615   0.226222
   172  C    0.067094  -0.004554
   173  O   -0.502354   0.022104
   174  C    0.173634   0.002055
   175  O   -0.597198   0.000940
   176  C    0.050551  -0.000274
   177  O   -0.557820   0.000181
   178  H    0.392774  -0.003004
   179  H    0.338430  -0.000336
   180  H    0.319994  -0.000096
   181  H    0.117281   0.002960
   182  H    0.077200  -0.000476
   183  H    0.088672   0.000938
   184  H    0.108619   0.000029
   185  O   -0.624237  -0.015517
   186  H    0.395677  -0.000202
   187  H    0.393310  -0.000110
   188  O   -0.691220   0.000017
   189  H    0.346292  -0.000003
   190  H    0.341530  -0.000030
   191  O   -0.640915  -0.000156
   192  H    0.325530  -0.000109
   193  H    0.369048  -0.001439
   194  O   -0.665540  -0.000393
   195  H    0.346212   0.000019
   196  H    0.330944   0.000128
   197  O   -0.630257   0.000125
   198  H    0.275417  -0.000010
   199  H    0.329547   0.000829
   200  H    0.119758   0.004241
   201  H    0.111319   0.000900
   202  H    0.083770  -0.002337
   203  H    0.113346   0.000019
   204  C   -0.327191   0.000148
   205  H    0.087284   0.000013
   206  C   -0.167448  -0.000362
   207  C   -0.041353   0.000145
   208  C   -0.305865   0.000485
   209  C   -0.309601   0.000195
   210  H    0.114728  -0.000012
   211  H    0.103745  -0.002481
   212  H    0.068076   0.000100
   213  H    0.059703  -0.000042
   214  H    0.078474   0.000004
   215  H    0.097841  -0.000002
   216  H    0.106432   0.000342
   217  H    0.081242   0.000024
   218  H    0.078687   0.000122
   219  H    0.114984  -0.001039
   220  H    0.141397  -0.000000
   221  C   -0.304618   0.000019
   222  H    0.096298   0.000002
   223  C   -0.252823  -0.000029
   224  C    0.265121   0.000436
   225  N   -0.507907   0.000076
   226  C   -0.059318  -0.000133
   227  C    0.219260   0.000184
   228  N   -0.481636   0.000514
   229  H    0.094333   0.000000
   230  H    0.118479   0.000016
   231  H    0.081795   0.000006
   232  H    0.326637  -0.000011
   233  H    0.061215   0.000002
   234  H    0.156927   0.000247
   235  O   -0.659870   0.000232
   236  H    0.296555  -0.000019
   237  H    0.365585  -0.000370
 Sum of Mulliken charges =  -1.00000   3.00000
 Mulliken charges and spin densities with hydrogens summed into heavy atoms:
               1          2
     2  C   -0.009260   0.000002
     4  C   -0.007713  -0.000260
     5  C    0.001184   0.000037
     6  C    0.097981   0.000014
     7  N   -0.567027  -0.000001
     8  C    0.457353   0.000000
     9  N   -0.035441   0.000002
    10  N   -0.018691  -0.000009
    23  C   -0.008845  -0.000014
    25  C   -0.058942   0.000142
    26  C    0.046241   0.000299
    27  C    0.138139   0.000005
    28  C    0.054346  -0.000459
    29  C    0.239698   0.000083
    30  C   -0.094266   0.001375
    31  N   -0.231473  -0.000245
    32  C   -0.011107  -0.000416
    33  C   -0.049685  -0.000719
    34  C   -0.059926   0.001312
    45  C    0.031865  -0.000001
    47  C   -0.031254  -0.000000
    48  C    0.239997   0.000005
    49  C    0.101037  -0.000001
    50  N   -0.202974  -0.000003
    51  C    0.379426   0.000007
    52  N   -0.479493  -0.000017
    60  C    0.049059  -0.000009
    62  C   -0.021787  -0.000187
    63  C    0.249626  -0.000303
    64  C    0.180175  -0.001942
    65  N   -0.244192  -0.000802
    66  C    0.470513  -0.002769
    67  N   -0.388205  -0.019430
    75  C   -0.015607   0.000001
    77  C    0.041560  -0.000001
    78  C   -0.040174   0.000005
    79  C    0.247622   0.000017
    80  N   -0.244051  -0.000098
    81  C    0.645383   0.000267
    82  N    0.031870  -0.001851
    83  N   -0.005125  -0.000524
    96  C   -0.000788   0.001763
    97  C   -0.014259  -0.021601
    98  C   -0.003632  -0.001857
    99  C   -0.008303  -0.002149
   100  N   -0.583949   0.083847
   101  C   -0.072639   0.000512
   102  C   -0.101563   0.048534
   103  C   -0.061499   0.003785
   104  C   -0.000236   0.002301
   105  N   -0.594930  -0.037772
   106  C    0.533823  -0.000165
   107  C    0.548505   0.000900
   108  N   -0.593905  -0.036336
   109  C   -0.163834   0.036864
   110  C   -0.160710   0.142057
   111  C   -0.133590   0.065498
   112  C   -0.166279   0.144078
   113  C   -0.041392   0.001821
   114  C   -0.062438   0.001386
   115  C   -0.038810   0.000452
   116  C   -0.050086   0.001157
   117  C    0.262294   0.020815
   118  C    0.257713   0.031623
   119  C    0.284833   0.004119
   120  C    0.247795   0.026141
   121  O   -0.588401  -0.000071
   122  O   -0.151262  -0.003462
   123  C    0.006812  -0.026942
   124  C    0.023378   0.101504
   125  C    0.047469  -0.022348
   126  C    0.022287   0.088902
   127  O   -0.540520   0.000036
   128  O   -0.436574  -0.000005
   129  C   -0.026589   0.019944
   130  C    0.016717   0.048793
   131  C    0.039289   0.018525
   132  C    0.024032   0.024479
   133  C    0.273289  -0.036416
   134  C    0.258945   0.055130
   135  C    0.290643  -0.034642
   136  C    0.206059   0.093365
   137  N   -0.607188   0.077796
   138  Fe   0.584377   1.115578
   166  C    0.520226  -0.006297
   167  O   -0.432995   0.080984
   168  C    0.250328   0.311187
   169  O   -0.595534   0.291923
   170  C    0.321633   0.079083
   171  O   -0.511615   0.226222
   172  C    0.184375  -0.001594
   173  O   -0.502354   0.022104
   174  C    0.250834   0.001578
   175  O   -0.258768   0.000603
   176  C    0.247843   0.000694
   177  O   -0.237827   0.000084
   185  O    0.164750  -0.015829
   188  O   -0.003398  -0.000016
   191  O    0.052835  -0.001608
   194  O    0.011615  -0.000247
   197  O    0.024821   0.000846
   204  C   -0.011833   0.000168
   206  C    0.004372  -0.002743
   207  C    0.018350   0.000103
   208  C   -0.023118   0.000829
   209  C   -0.034688  -0.000698
   221  C    0.027409   0.000021
   223  C   -0.052549  -0.000007
   224  C    0.265121   0.000436
   225  N   -0.181270   0.000065
   226  C    0.001897  -0.000131
   227  C    0.376187   0.000431
   228  N   -0.481636   0.000514
   235  O    0.002270  -0.000158
 Electronic spatial extent (au):  <R**2>=         155455.8920
 Charge=             -1.0000 electrons
 Dipole moment (field-independent basis, Debye):
    X=              8.4202    Y=              9.6937    Z=              1.2686  Tot=             12.9026
 Quadrupole moment (field-independent basis, Debye-Ang):
   XX=           -968.6088   YY=           -708.9793   ZZ=           -687.2157
   XY=            -63.4390   XZ=            -80.0401   YZ=            -20.6450
 Traceless Quadrupole moment (field-independent basis, Debye-Ang):
   XX=           -180.3409   YY=             79.2887   ZZ=            101.0522
   XY=            -63.4390   XZ=            -80.0401   YZ=            -20.6450
 Octapole moment (field-independent basis, Debye-Ang**2):
  XXX=            481.1255  YYY=            246.9686  ZZZ=           -183.2006  XYY=             73.1868
  XXY=            854.6057  XXZ=            293.3947  XZZ=            205.9843  YZZ=            161.4628
  YYZ=             58.0218  XYZ=             26.7933
 Hexadecapole moment (field-independent basis, Debye-Ang**3):
 XXXX=        -160956.0036 YYYY=         -39536.7955 ZZZZ=         -26751.3011 XXXY=          -7203.3658
 XXXZ=          -3968.2119 YYYX=           -466.8442 YYYZ=            -95.3710 ZZZX=          -1310.1943
 ZZZY=           -929.3334 XXYY=         -32264.3227 XXZZ=         -30009.7109 YYZZ=         -11163.3191
 XXYZ=          -1246.4877 YYXZ=          -1019.8844 ZZXY=           -179.6791
 N-N= 2.866386312609D+04 E-N=-6.993209820977D+04  KE= 5.294149609068D+03
   1 Symmetry operations used in ECPInt.
 ECPInt:  NShTT=  344035 NPrTT= 1761168 LenC2=  158743 LenP2D=  394407.
 LDataN:  DoStor=T MaxTD1= 5 Len=  102
 Number of processors reduced to  19 by ecpmxn.
 Calling FoFJK, ICntrl=      2127 FMM=T ISym2X=0 I1Cent= 0 IOpClX= 1 NMat=1 NMatS=1 NMatT=0.
 ***** Axes restored to original set *****
 -------------------------------------------------------------------
 Center     Atomic                   Forces (Hartrees/Bohr)
 Number     Number              X              Y              Z
 -------------------------------------------------------------------
      1        1          -0.017269395   -0.050139760   -0.043981003
      2        6           0.010601170    0.082127042   -0.016886017
      3        1           0.005363240   -0.032674234    0.062173313
      4        6           0.000655468   -0.000932601    0.001413510
      5        6          -0.002029425   -0.000258287   -0.003061971
      6        6          -0.007210920    0.008940911    0.021602714
      7        7           0.020413569    0.055981617   -0.003621941
      8        6          -0.009330076   -0.140758417   -0.040856218
      9        7          -0.000253309    0.031111524    0.002792974
     10        7          -0.120759597    0.016622868    0.116948977
     11        1           0.000274278   -0.000020561    0.000034460
     12        1          -0.000118090    0.000079041   -0.000326684
     13        1           0.000031605    0.000034815   -0.000203588
     14        1           0.000822226    0.000767026   -0.000075075
     15        1          -0.000203125   -0.002191111    0.002169905
     16        1          -0.002070764    0.000027710   -0.002392960
     17        1          -0.005514412   -0.006646357   -0.005865949
     18        1          -0.066009192   -0.023781061    0.075844739
     19        1          -0.003986544   -0.000094267   -0.000184860
     20        1           0.003630237   -0.001708416    0.001575565
     21        1           0.007628499    0.002899617    0.002642803
     22        1          -0.050978081   -0.046211723    0.010183246
     23        6           0.045674696    0.009466287   -0.068755129
     24        1           0.004692010    0.035420795    0.057082593
     25        6          -0.000125216    0.000047337   -0.000029956
     26        6           0.000012586    0.000013926   -0.000232785
     27        6           0.000068762   -0.000036325   -0.000056014
     28        6          -0.000154956   -0.000055502   -0.000059284
     29        6          -0.000092160    0.000091852   -0.000074980
     30        6          -0.000056126    0.000013484   -0.000040660
     31        7           0.000355914   -0.000067128   -0.000344265
     32        6          -0.000099803   -0.000084080   -0.000048517
     33        6           0.000097697    0.000046716   -0.000022176
     34        6           0.000090804   -0.000005244   -0.000043245
     35        1           0.000025391   -0.000054273   -0.000010091
     36        1           0.000047604    0.000011827    0.000027286
     37        1           0.000052093   -0.000017884    0.000053235
     38        1          -0.000023894   -0.000176499    0.000153189
     39        1          -0.000313471    0.000206084    0.000304143
     40        1           0.000018939   -0.000002392    0.000055082
     41        1           0.000072473    0.000034166    0.000158913
     42        1          -0.000002803    0.000014502    0.000012696
     43        1           0.000027302   -0.000012362    0.000027163
     44        1          -0.005354089   -0.035505959   -0.056631502
     45        6          -0.003334216    0.083144855    0.003586242
     46        1           0.007732890   -0.044597706    0.052206244
     47        6           0.000092261    0.000066510   -0.000212133
     48        6          -0.000594299    0.001950229   -0.000248458
     49        6           0.000753056   -0.001744171   -0.000158655
     50        7           0.002342589    0.002383563    0.000398323
     51        6          -0.003851608   -0.002869770    0.001931533
     52        7           0.000707811    0.002173328   -0.001042573
     53        1           0.000007259    0.000087813   -0.000030647
     54        1           0.000058738    0.000137956   -0.000019518
     55        1          -0.000004427   -0.000040416    0.000082201
     56        1          -0.001123621    0.000645334   -0.003377099
     57        1          -0.000023516    0.000019909   -0.000073039
     58        1           0.001108777   -0.003113174   -0.000561632
     59        1           0.047333812   -0.048666611    0.007285554
     60        6          -0.023792022    0.059039247    0.056732494
     61        1          -0.024504477   -0.010042364   -0.063545293
     62        6          -0.000017854    0.000040245    0.000084415
     63        6           0.000458141    0.001686163   -0.000767648
     64        6           0.000401514    0.001162813    0.001321097
     65        7          -0.000231267   -0.000594546   -0.003006407
     66        6          -0.000893941   -0.002336712    0.001520645
     67        7           0.000308915    0.001893929    0.000193291
     68        1          -0.000007018    0.000021975    0.000021570
     69        1          -0.000003415   -0.000025247   -0.000098352
     70        1          -0.000003139   -0.000034983   -0.000100621
     71        1          -0.000050883   -0.000228995   -0.000088378
     72        1           0.000067430   -0.000032192   -0.000181629
     73        1          -0.000022320    0.000062052   -0.000360598
     74        1          -0.048824338    0.041026491   -0.030736691
     75        6          -0.012394468   -0.078376764    0.032175200
     76        1           0.059792800    0.034505255   -0.001366897
     77        6          -0.000136163    0.000006992    0.000114738
     78        6           0.000005419   -0.000086280   -0.000071170
     79        6           0.000024951   -0.000110921    0.000133672
     80        7          -0.000182720    0.000260018    0.000126205
     81        6           0.000449591   -0.000502602   -0.000110194
     82        7          -0.000415497    0.000355007   -0.000102896
     83        7          -0.000088749    0.000100127   -0.000035520
     84        1           0.000020039    0.000020387   -0.000042334
     85        1           0.000025674    0.000002159   -0.000097611
     86        1          -0.000013227   -0.000168915   -0.000023821
     87        1           0.000022808    0.000032847   -0.000007749
     88        1           0.000014416   -0.000021298    0.000052835
     89        1          -0.000006949   -0.000034526   -0.000001670
     90        1           0.000035808    0.000058762   -0.000064778
     91        1           0.000071391    0.000004040   -0.000151093
     92        1           0.000015324   -0.000171052    0.000134315
     93        1           0.000445902   -0.000096203   -0.000024652
     94        1          -0.000056442   -0.000017076    0.000038391
     95        1           0.000006970   -0.000057890    0.000048720
     96        6           0.000142284   -0.000057399   -0.000017496
     97        6           0.000986879   -0.000302830   -0.000470621
     98        6          -0.000150364    0.000015364    0.000024474
     99        6          -0.000560898    0.000279215    0.000192695
    100        7          -0.003527591    0.003164301    0.003072268
    101        6           0.000477256   -0.000230051   -0.000287852
    102        6          -0.000402568    0.000342862    0.000341969
    103        6          -0.000080720    0.000192864   -0.000069749
    104        6           0.000088095   -0.000313030    0.000070951
    105        7           0.000335838    0.000916945    0.000400051
    106        6          -0.002709526   -0.000918919    0.001351234
    107        6          -0.000432037   -0.000617984    0.000891450
    108        7          -0.001119211   -0.002950723    0.002387713
    109        6           0.000694794   -0.001272865    0.001092507
    110        6           0.001803979   -0.000230482    0.000338593
    111        6          -0.001288947   -0.000020761   -0.000023160
    112        6          -0.000366460    0.000257848   -0.000214084
    113        6           0.000106813   -0.000067660   -0.000307281
    114        6          -0.000223869   -0.000028071    0.000117010
    115        6           0.000057265    0.000203702    0.000200028
    116        6           0.000270231   -0.000134084    0.000023467
    117        6          -0.000732421    0.000953710   -0.001164203
    118        6          -0.003197714   -0.000218789    0.000897605
    119        6           0.001949816    0.001373514   -0.000439710
    120        6           0.002532823    0.000736361    0.001678623
    121        8           0.001421761    0.001905010   -0.001895601
    122        8           0.000406084    0.000358377   -0.000793413
    123        6          -0.000009598    0.000237446   -0.000064540
    124        6           0.002078201   -0.001026441   -0.001108918
    125        6          -0.001075287   -0.001565324    0.000077709
    126        6          -0.002059712    0.001643469   -0.000046873
    127        8           0.001076944    0.000326834   -0.000439029
    128        8          -0.000036391    0.000372704   -0.000550465
    129        6          -0.001133813   -0.000503704    0.000516530
    130        6          -0.001730165    0.000457695    0.000759846
    131        6           0.002462325    0.000513677    0.000281756
    132        6           0.001154885   -0.001126384   -0.000697651
    133        6           0.000250588   -0.002608467   -0.000648849
    134        6           0.002561546   -0.001157224   -0.001380687
    135        6          -0.000880839    0.001505651    0.002031975
    136        6          -0.003091268    0.001751193   -0.000886352
    137        7           0.000328665   -0.001852099   -0.002307201
    138       26           0.005296202    0.000170614   -0.005532951
    139        1          -0.000159688    0.000026344    0.000172007
    140        1          -0.000053492   -0.000090121   -0.000095512
    141        1          -0.000112721   -0.000157379    0.000046726
    142        1           0.000005486   -0.000032736    0.000000241
    143        1           0.000221851    0.000072947   -0.000018465
    144        1           0.000006034   -0.000037952   -0.000120313
    145        1          -0.000124249    0.000651553    0.000096529
    146        1          -0.000074297   -0.000009945    0.000003325
    147        1           0.000005055   -0.000026851   -0.000034437
    148        1          -0.000014932    0.000079930   -0.000021476
    149        1           0.000030794   -0.000051705    0.000020391
    150        1          -0.000204306   -0.000426739    0.000244392
    151        1           0.000114457    0.000354774    0.000187837
    152        1           0.000049909   -0.000190032    0.000118906
    153        1           0.000058394   -0.000061403   -0.000270683
    154        1           0.000004182    0.000289396   -0.000078846
    155        1          -0.000016503    0.000003290    0.000085919
    156        1           0.000224179    0.000404306    0.000044881
    157        1           0.000049717   -0.000064268   -0.000037018
    158        1          -0.000009192   -0.000105645   -0.000060328
    159        1          -0.000120796   -0.000109356   -0.000023168
    160        1          -0.000013796   -0.000040835    0.000001481
    161        1           0.000008637    0.000000287   -0.000030021
    162        1           0.000037858   -0.000001831   -0.000088424
    163        1          -0.000108041    0.000054223    0.000005560
    164        1           0.000100243    0.000118433    0.000107721
    165        1          -0.000005492    0.000129794   -0.000027055
    166        6           0.000166919    0.000000392    0.000109972
    167        8          -0.000083676    0.000039127   -0.000125312
    168        6           0.000061584    0.000078325    0.000111943
    169        8          -0.000157199    0.000075185   -0.000207443
    170        6           0.000136374   -0.000002430   -0.000005191
    171        8          -0.000076676    0.000063830   -0.000127471
    172        6          -0.000035744   -0.000081753   -0.000045958
    173        8          -0.000265488    0.000029458   -0.000101451
    174        6           0.000197571   -0.000059646    0.000153846
    175        8          -0.000027480    0.000092658   -0.000023764
    176        6          -0.000057355   -0.000042176   -0.000022817
    177        8           0.000004328    0.000033844   -0.000019996
    178        1           0.000095790   -0.000028839    0.000114739
    179        1           0.000005369   -0.000049559    0.000017403
    180        1          -0.000020308    0.000011350   -0.000021012
    181        1           0.000042474    0.000007594    0.000028819
    182        1          -0.000017713    0.000002356    0.000016305
    183        1          -0.000022062   -0.000010978   -0.000016778
    184        1           0.000020791    0.000002912    0.000007624
    185        8          -0.008759675   -0.003299559    0.006333890
    186        1           0.011468665    0.003999291    0.001093321
    187        1          -0.000602302   -0.001855173   -0.000538095
    188        8          -0.000666912    0.001347002   -0.000207095
    189        1          -0.000099933   -0.001036181    0.000247369
    190        1           0.000499986   -0.000195354    0.000617739
    191        8           0.069922308    0.020181920   -0.086023986
    192        1          -0.002307608   -0.083263934   -0.046710187
    193        1          -0.016145443   -0.004459015    0.012623069
    194        8          -0.000948225    0.001280584   -0.000395977
    195        1           0.000303819   -0.001942275    0.001582662
    196        1           0.002744875    0.001015998   -0.000338650
    197        8           0.011083805    0.091555278    0.038085647
    198        1           0.114433713    0.032488108   -0.083912241
    199        1           0.002926564    0.002642937   -0.002550033
    200        1          -0.000089062    0.000295097    0.000032196
    201        1          -0.000281791   -0.000446829   -0.000128824
    202        1          -0.000114732   -0.000038821    0.000121989
    203        1           0.000077455   -0.008853176   -0.079825903
    204        6          -0.037116753    0.073339328    0.045809017
    205        1           0.038221530   -0.063760517    0.033874323
    206        6          -0.000026631   -0.000108446    0.000029248
    207        6           0.000013897    0.000323586    0.000114696
    208        6           0.000273532   -0.000394844   -0.000207866
    209        6           0.000018288   -0.000173942   -0.000055306
    210        1          -0.000025324   -0.000162396    0.000120294
    211        1           0.000015182    0.000018584    0.000002023
    212        1          -0.000061507   -0.000042340   -0.000060263
    213        1          -0.000014023   -0.000014715   -0.000034301
    214        1           0.000050889    0.000007120   -0.000057182
    215        1          -0.000273072    0.000311660    0.000218056
    216        1           0.000046111    0.000012772    0.000026232
    217        1          -0.000093968   -0.000034340   -0.000014825
    218        1          -0.000011360    0.000005179    0.000019298
    219        1          -0.000046423    0.000001086    0.000015977
    220        1           0.071275784   -0.023839644   -0.029353051
    221        6          -0.078190535   -0.042765266   -0.015102738
    222        1           0.010727810    0.067048954    0.044052473
    223        6           0.000024007   -0.000043039   -0.000055355
    224        6          -0.000071027    0.000100159    0.000168331
    225        7           0.000350110    0.000087722   -0.000047889
    226        6          -0.000024206    0.000003156   -0.000031374
    227        6          -0.000067882   -0.000047331    0.000000572
    228        7           0.000170422    0.000076611   -0.000007295
    229        1           0.000006204   -0.000035556    0.000023727
    230        1          -0.000025670   -0.000024653    0.000017192
    231        1           0.000009554   -0.000020423   -0.000002482
    232        1          -0.000507428   -0.000132132   -0.000025955
    233        1           0.000009846   -0.000004973    0.000011440
    234        1           0.000023060   -0.000079119    0.000038749
    235        8           0.000033387    0.000067552    0.000002352
    236        1           0.000001606   -0.000007774    0.000000342
    237        1          -0.000130406    0.000013591   -0.000000313
 -------------------------------------------------------------------
 Cartesian Forces:  Max     0.140758417 RMS     0.018623273

 GradGradGradGradGradGradGradGradGradGradGradGradGradGradGradGradGradGrad
 Berny optimization.
 FormGI is forming the generalized inverse of G from B-inverse, IUseBI=4.
 Internal  Forces:  Max     0.153231892 RMS     0.007984186
 Search for a local minimum.
 Step number   1 out of a maximum of 1000
 All quantities printed in internal units (Hartrees-Bohrs-Radians)
 Mixed Optimization -- RFO/linear search
 Second derivative matrix not updated -- first step.
 ITU=  0
     Eigenvalues ---    0.00261   0.00300   0.00324   0.00329   0.00376
     Eigenvalues ---    0.00378   0.00405   0.00415   0.00466   0.00471
     Eigenvalues ---    0.00492   0.00498   0.00540   0.00557   0.00570
     Eigenvalues ---    0.00586   0.00593   0.00598   0.00626   0.00647
     Eigenvalues ---    0.00659   0.00696   0.00727   0.00759   0.00778
     Eigenvalues ---    0.00791   0.00793   0.00794   0.00800   0.00816
     Eigenvalues ---    0.00833   0.00857   0.00858   0.00875   0.00919
     Eigenvalues ---    0.00976   0.01008   0.01042   0.01084   0.01145
     Eigenvalues ---    0.01157   0.01190   0.01297   0.01323   0.01329
     Eigenvalues ---    0.01345   0.01363   0.01367   0.01387   0.01404
     Eigenvalues ---    0.01404   0.01409   0.01431   0.01447   0.01455
     Eigenvalues ---    0.01497   0.01530   0.01565   0.01574   0.01601
     Eigenvalues ---    0.01649   0.01659   0.01662   0.01688   0.01697
     Eigenvalues ---    0.01715   0.01730   0.01739   0.01753   0.01763
     Eigenvalues ---    0.01787   0.01816   0.01823   0.01826   0.01847
     Eigenvalues ---    0.01858   0.01881   0.01903   0.01909   0.01918
     Eigenvalues ---    0.01924   0.01945   0.01949   0.01957   0.01960
     Eigenvalues ---    0.01966   0.01970   0.01993   0.01998   0.02022
     Eigenvalues ---    0.02023   0.02026   0.02027   0.02039   0.02054
     Eigenvalues ---    0.02056   0.02066   0.02073   0.02078   0.02083
     Eigenvalues ---    0.02100   0.02120   0.02121   0.02122   0.02126
     Eigenvalues ---    0.02138   0.02145   0.02147   0.02151   0.02161
     Eigenvalues ---    0.02173   0.02176   0.02194   0.02215   0.02226
     Eigenvalues ---    0.02234   0.02235   0.02241   0.02258   0.02262
     Eigenvalues ---    0.02278   0.02300   0.02386   0.02440   0.02453
     Eigenvalues ---    0.02480   0.02497   0.02500   0.02506   0.02524
     Eigenvalues ---    0.02539   0.02594   0.02705   0.02794   0.02807
     Eigenvalues ---    0.02808   0.02848   0.02849   0.02855   0.02857
     Eigenvalues ---    0.02952   0.03037   0.03055   0.03163   0.03179
     Eigenvalues ---    0.03264   0.03289   0.03307   0.03338   0.03423
     Eigenvalues ---    0.03458   0.03531   0.03644   0.03755   0.03802
     Eigenvalues ---    0.03863   0.03910   0.03932   0.03983   0.04044
     Eigenvalues ---    0.04068   0.04163   0.04171   0.04315   0.04464
     Eigenvalues ---    0.04496   0.04543   0.04572   0.04661   0.04685
     Eigenvalues ---    0.04723   0.04761   0.04792   0.04815   0.04854
     Eigenvalues ---    0.04874   0.04894   0.04896   0.04915   0.04974
     Eigenvalues ---    0.05060   0.05092   0.05149   0.05200   0.05241
     Eigenvalues ---    0.05276   0.05305   0.05337   0.05378   0.05390
     Eigenvalues ---    0.05398   0.05431   0.05451   0.05472   0.05484
     Eigenvalues ---    0.05529   0.05564   0.05576   0.05613   0.05674
     Eigenvalues ---    0.05767   0.05788   0.05796   0.05861   0.05944
     Eigenvalues ---    0.05975   0.06063   0.06110   0.06165   0.06220
     Eigenvalues ---    0.06310   0.06400   0.06448   0.06459   0.06529
     Eigenvalues ---    0.06609   0.06660   0.06723   0.06882   0.07013
     Eigenvalues ---    0.07098   0.07108   0.07133   0.07139   0.07160
     Eigenvalues ---    0.07169   0.07200   0.07209   0.07239   0.07295
     Eigenvalues ---    0.07326   0.07531   0.07547   0.07613   0.07661
     Eigenvalues ---    0.07726   0.07836   0.07990   0.08022   0.08078
     Eigenvalues ---    0.08196   0.08265   0.08336   0.08370   0.08576
     Eigenvalues ---    0.08650   0.08830   0.08918   0.09056   0.09096
     Eigenvalues ---    0.09106   0.09344   0.09380   0.09415   0.09423
     Eigenvalues ---    0.09447   0.09587   0.09604   0.09665   0.09690
     Eigenvalues ---    0.09830   0.09938   0.09963   0.10075   0.10209
     Eigenvalues ---    0.10312   0.10386   0.10785   0.10835   0.10999
     Eigenvalues ---    0.11035   0.11043   0.11210   0.11337   0.11343
     Eigenvalues ---    0.11575   0.11605   0.11632   0.11719   0.11951
     Eigenvalues ---    0.12097   0.12129   0.12193   0.12240   0.12302
     Eigenvalues ---    0.12490   0.12534   0.12562   0.12773   0.12835
     Eigenvalues ---    0.12966   0.13080   0.13097   0.13128   0.13270
     Eigenvalues ---    0.13630   0.13788   0.13949   0.14027   0.14104
     Eigenvalues ---    0.14259   0.14571   0.14601   0.14836   0.15316
     Eigenvalues ---    0.15421   0.15511   0.15759   0.15831   0.15884
     Eigenvalues ---    0.15928   0.15974   0.15984   0.15993   0.15994
     Eigenvalues ---    0.15995   0.15997   0.15997   0.15998   0.15998
     Eigenvalues ---    0.15999   0.15999   0.16000   0.16000   0.16000
     Eigenvalues ---    0.16000   0.16000   0.16000   0.16000   0.16000
     Eigenvalues ---    0.16000   0.16000   0.16000   0.16000   0.16000
     Eigenvalues ---    0.16000   0.16000   0.16000   0.16000   0.16000
     Eigenvalues ---    0.16000   0.16000   0.16000   0.16000   0.16000
     Eigenvalues ---    0.16000   0.16000   0.16000   0.16000   0.16000
     Eigenvalues ---    0.16000   0.16000   0.16000   0.16000   0.16028
     Eigenvalues ---    0.16357   0.16407   0.16501   0.16743   0.16951
     Eigenvalues ---    0.17118   0.17351   0.17631   0.17733   0.17892
     Eigenvalues ---    0.17931   0.17995   0.18187   0.18348   0.18609
     Eigenvalues ---    0.18750   0.18835   0.19047   0.19202   0.19369
     Eigenvalues ---    0.19759   0.19989   0.20343   0.20597   0.20695
     Eigenvalues ---    0.21324   0.21449   0.21505   0.21645   0.21818
     Eigenvalues ---    0.21925   0.21950   0.22000   0.22000   0.22001
     Eigenvalues ---    0.22092   0.22268   0.22319   0.22369   0.22637
     Eigenvalues ---    0.22733   0.22789   0.22883   0.23031   0.23212
     Eigenvalues ---    0.23353   0.23422   0.23459   0.23554   0.23601
     Eigenvalues ---    0.23609   0.23660   0.23737   0.23758   0.24403
     Eigenvalues ---    0.24424   0.24492   0.24634   0.24680   0.24742
     Eigenvalues ---    0.24772   0.24830   0.24887   0.24897   0.24942
     Eigenvalues ---    0.24950   0.24965   0.24969   0.24978   0.24980
     Eigenvalues ---    0.24988   0.24989   0.24993   0.24996   0.24998
     Eigenvalues ---    0.25000   0.26613   0.26770   0.26906   0.27346
     Eigenvalues ---    0.27520   0.28013   0.28164   0.28273   0.28330
     Eigenvalues ---    0.28467   0.28495   0.28663   0.28679   0.28714
     Eigenvalues ---    0.28855   0.28948   0.28991   0.29191   0.29272
     Eigenvalues ---    0.29497   0.30059   0.30495   0.30573   0.31522
     Eigenvalues ---    0.31791   0.32015   0.32092   0.32331   0.32573
     Eigenvalues ---    0.32596   0.32646   0.33053   0.33109   0.33213
     Eigenvalues ---    0.33455   0.33485   0.33718   0.33762   0.33765
     Eigenvalues ---    0.33777   0.33786   0.33805   0.33808   0.33809
     Eigenvalues ---    0.33845   0.33857   0.33893   0.33926   0.33927
     Eigenvalues ---    0.33934   0.33953   0.33962   0.34001   0.34012
     Eigenvalues ---    0.34017   0.34034   0.34037   0.34039   0.34044
     Eigenvalues ---    0.34057   0.34060   0.34061   0.34106   0.34122
     Eigenvalues ---    0.34137   0.34141   0.34153   0.34154   0.34155
     Eigenvalues ---    0.34178   0.34186   0.34200   0.34224   0.34226
     Eigenvalues ---    0.34226   0.34241   0.34247   0.34262   0.34288
     Eigenvalues ---    0.34289   0.34313   0.34316   0.34327   0.34329
     Eigenvalues ---    0.34334   0.34345   0.34373   0.34442   0.34443
     Eigenvalues ---    0.34449   0.34451   0.34464   0.34582   0.34712
     Eigenvalues ---    0.34825   0.35146   0.35189   0.35205   0.35250
     Eigenvalues ---    0.35268   0.35318   0.35319   0.35338   0.35454
     Eigenvalues ---    0.35454   0.35529   0.35576   0.35596   0.35613
     Eigenvalues ---    0.35656   0.35700   0.35720   0.35758   0.35888
     Eigenvalues ---    0.35921   0.35957   0.36115   0.36191   0.36309
     Eigenvalues ---    0.36369   0.36387   0.36668   0.37234   0.37578
     Eigenvalues ---    0.37654   0.37843   0.37887   0.38014   0.38477
     Eigenvalues ---    0.38597   0.38991   0.39385   0.39838   0.40485
     Eigenvalues ---    0.40956   0.41115   0.41448   0.41659   0.41796
     Eigenvalues ---    0.41853   0.41901   0.42138   0.42202   0.42351
     Eigenvalues ---    0.42478   0.42655   0.42816   0.42923   0.43113
     Eigenvalues ---    0.43407   0.43871   0.44135   0.44149   0.44321
     Eigenvalues ---    0.44425   0.44619   0.44872   0.44966   0.45030
     Eigenvalues ---    0.45168   0.45756   0.45928   0.46066   0.46208
     Eigenvalues ---    0.46282   0.46295   0.46377   0.46385   0.46617
     Eigenvalues ---    0.46729   0.46921   0.47156   0.47238   0.47468
     Eigenvalues ---    0.47802   0.47866   0.48095   0.48269   0.48409
     Eigenvalues ---    0.48552   0.48679   0.48738   0.48806   0.49001
     Eigenvalues ---    0.49269   0.49656   0.49707   0.49714   0.49990
     Eigenvalues ---    0.50167   0.50802   0.51539   0.52160   0.52267
     Eigenvalues ---    0.53307   0.53316   0.53398   0.53868   0.53986
     Eigenvalues ---    0.54202   0.54758   0.55945   0.56625   0.57284
     Eigenvalues ---    0.58089   0.59156   0.59384   0.62056   0.66440
     Eigenvalues ---    0.66781   0.69756   0.71473   0.71878   0.79599
     Eigenvalues ---    0.81715   0.97845   1.000371000.000001000.00000
     Eigenvalues --- 1000.000001000.000001000.000001000.000001000.00000
     Eigenvalues --- 1000.000001000.000001000.000001000.000001000.00000
     Eigenvalues --- 1000.000001000.000001000.000001000.000001000.00000
     Eigenvalues --- 1000.000001000.000001000.000001000.000001000.00000
     Eigenvalues --- 1000.000001000.000001000.000001000.000001000.00000
     Eigenvalues --- 1000.000001000.000001000.000001000.000001000.00000
     Eigenvalues --- 1000.000001000.000001000.000001000.000001000.00000
     Eigenvalues --- 1000.000001000.000001000.000001000.000001000.00000
     Eigenvalues --- 1000.000001000.000001000.000001000.000001000.00000
     Eigenvalues --- 1000.000001000.000001000.000001000.000001000.00000
     Eigenvalues --- 1000.000001000.000001000.000001000.000001000.00000
     Eigenvalues --- 1000.000001000.000001000.000001000.000001000.00000
     Eigenvalues --- 1000.000001000.000001000.000001000.000001000.00000
     Eigenvalues --- 1000.000001000.000001000.000001000.000001000.00000
     Eigenvalues --- 1000.000001000.000001000.000001000.000001000.00000
     Eigenvalues --- 1000.000001000.000001000.000001000.000001000.00000
     Eigenvalues --- 1000.000001000.000001000.000001000.000001000.00000
     Eigenvalues --- 1000.000001000.000001000.000001000.000001000.00000
     Eigenvalues --- 1000.000001000.000001000.000001000.000001000.00000
     Eigenvalues --- 1000.000001000.000001000.000001000.000001000.00000
     Eigenvalues --- 1000.000001000.000001000.000001000.000001000.00000
     Eigenvalues --- 1000.000001000.000001000.000001000.000001000.00000
     Eigenvalues --- 1000.000001000.000001000.000001000.000001000.00000
     Eigenvalues --- 1000.000001000.000001000.000001000.000001000.00000
     Eigenvalues --- 1000.000001000.000001000.000001000.000001000.00000
     Eigenvalues --- 1000.000001000.000001000.000001000.000001000.00000
     Eigenvalues --- 1000.000001000.000001000.000001000.000001000.00000
     Eigenvalues --- 1000.000001000.000001000.000001000.000001000.00000
     Eigenvalues --- 1000.000001000.000001000.000001000.000001000.00000
     Eigenvalues --- 1000.000001000.000001000.000001000.000001000.00000
     Eigenvalues --- 1000.000001000.000001000.000001000.000001000.00000
     Eigenvalues --- 1000.000001000.000001000.000001000.000001000.00000
     Eigenvalues --- 1000.000001000.000001000.000001000.000001000.00000
     Eigenvalues --- 1000.000001000.000001000.000001000.000001000.00000
     Eigenvalues --- 1000.000001000.000001000.000001000.000001000.00000
     Eigenvalues --- 1000.000001000.000001000.000001000.000001000.00000
     Eigenvalues --- 1000.000001000.000001000.000001000.000001000.00000
     Eigenvalues --- 1000.000001000.000001000.000001000.000001000.00000
     Eigenvalues --- 1000.000001000.000001000.000001000.000001000.00000
     Eigenvalues --- 1000.000001000.000001000.000001000.000001000.00000
     Eigenvalues --- 1000.000001000.000001000.000001000.000001000.00000
     Eigenvalues --- 1000.000001000.000001000.000001000.000001000.00000
     Eigenvalues --- 1000.000001000.000001000.000001000.000001000.00000
     Eigenvalues --- 1000.000001000.000001000.000001000.000001000.00000
     Eigenvalues --- 1000.000001000.000001000.000001000.000001000.00000
     Eigenvalues --- 1000.000001000.000001000.000001000.000001000.00000
     Eigenvalues --- 1000.000001000.000001000.000001000.000001000.00000
     Eigenvalues --- 1000.000001000.000001000.000001000.000001000.00000
     Eigenvalues --- 1000.000001000.000001000.000001000.000001000.00000
     Eigenvalues --- 1000.000001000.000001000.000001000.000001000.00000
     Eigenvalues --- 1000.000001000.000001000.000001000.000001000.00000
     Eigenvalues --- 1000.000001000.000001000.000001000.000001000.00000
     Eigenvalues --- 1000.000001000.000001000.000001000.000001000.00000
     Eigenvalues --- 1000.000001000.000001000.000001000.000001000.00000
     Eigenvalues --- 1000.000001000.000001000.000001000.000001000.00000
     Eigenvalues --- 1000.000001000.000001000.000001000.000001000.00000
     Eigenvalues --- 1000.000001000.000001000.000001000.000001000.00000
     Eigenvalues --- 1000.000001000.000001000.000001000.000001000.00000
     Eigenvalues --- 1000.000001000.000001000.000001000.000001000.00000
     Eigenvalues --- 1000.000001000.000001000.000001000.000001000.00000
     Eigenvalues --- 1000.000001000.000001000.000001000.000001000.00000
     Eigenvalues --- 1000.000001000.000001000.000001000.000001000.00000
     Eigenvalues --- 1000.000001000.000001000.000001000.000001000.00000
     Eigenvalues --- 1000.000001000.000001000.000001000.000001000.00000
     Eigenvalues --- 1000.000001000.000001000.000001000.000001000.00000
     Eigenvalues --- 1000.000001000.000001000.000001000.000001000.00000
     Eigenvalues --- 1000.000001000.000001000.000001000.000001000.00000
     Eigenvalues --- 1000.000001000.000001000.000001000.000001000.00000
     Eigenvalues --- 1000.000001000.000001000.000001000.000001000.00000
     Eigenvalues --- 1000.000001000.000001000.000001000.000001000.00000
     Eigenvalues --- 1000.000001000.000001000.000001000.000001000.00000
     Eigenvalues --- 1000.000001000.000001000.000001000.000001000.00000
     Eigenvalues --- 1000.000001000.000001000.000001000.000001000.00000
     Eigenvalues --- 1000.000001000.000001000.000001000.000001000.00000
     Eigenvalues --- 1000.000001000.000001000.000001000.000001000.00000
     Eigenvalues --- 1000.000001000.000001000.000001000.000001000.00000
     Eigenvalues --- 1000.000001000.000001000.000001000.000001000.00000
     Eigenvalues --- 1000.000001000.000001000.000001000.000001000.00000
     Eigenvalues --- 1000.000001000.000001000.000001000.000001000.00000
     Eigenvalues --- 1000.000001000.000001000.000001000.000001000.00000
     Eigenvalues --- 1000.000001000.000001000.000001000.000001000.00000
     Eigenvalues --- 1000.000001000.000001000.000001000.000001000.00000
     Eigenvalues --- 1000.000001000.000001000.000001000.000001000.00000
     Eigenvalues --- 1000.000001000.000001000.000001000.000001000.00000
     Eigenvalues --- 1000.000001000.000001000.000001000.000001000.00000
     Eigenvalues --- 1000.000001000.000001000.000001000.000001000.00000
     Eigenvalues --- 1000.000001000.000001000.000001000.000001000.00000
     Eigenvalues --- 1000.000001000.000001000.000001000.000001000.00000
     Eigenvalues --- 1000.000001000.000001000.000001000.000001000.00000
     Eigenvalues --- 1000.000001000.000001000.000001000.000001000.00000
     Eigenvalues --- 1000.000001000.000001000.000001000.000001000.00000
     Eigenvalues --- 1000.000001000.000001000.000001000.000001000.00000
     Eigenvalues --- 1000.000001000.000001000.000001000.000001000.00000
     Eigenvalues --- 1000.000001000.000001000.000001000.000001000.00000
     Eigenvalues --- 1000.000001000.000001000.000001000.000001000.00000
     Eigenvalues --- 1000.000001000.000001000.000001000.000001000.00000
     Eigenvalues --- 1000.000001000.000001000.000001000.000001000.00000
     Eigenvalues --- 1000.000001000.000001000.000001000.000001000.00000
     Eigenvalues --- 1000.000001000.000001000.000001000.000001000.00000
     Eigenvalues --- 1000.000001000.000001000.000001000.000001000.00000
     Eigenvalues --- 1000.000001000.000001000.000001000.000001000.00000
     Eigenvalues --- 1000.000001000.000001000.000001000.000001000.00000
     Eigenvalues --- 1000.000001000.000001000.000001000.000001000.00000
     Eigenvalues --- 1000.000001000.000001000.000001000.000001000.00000
     Eigenvalues --- 1000.000001000.000001000.000001000.000001000.00000
     Eigenvalues --- 1000.000001000.000001000.000001000.000001000.00000
     Eigenvalues --- 1000.000001000.000001000.000001000.000001000.00000
     Eigenvalues --- 1000.000001000.000001000.000001000.000001000.00000
     Eigenvalues --- 1000.000001000.000001000.000001000.000001000.00000
     Eigenvalues --- 1000.000001000.000001000.000001000.000001000.00000
     Eigenvalues --- 1000.000001000.000001000.000001000.000001000.00000
     Eigenvalues --- 1000.000001000.000001000.000001000.000001000.00000
     Eigenvalues --- 1000.000001000.000001000.000001000.000001000.00000
     Eigenvalues --- 1000.000001000.000001000.000001000.000001000.00000
     Eigenvalues --- 1000.000001000.000001000.000001000.000001000.00000
     Eigenvalues --- 1000.000001000.000001000.000001000.000001000.00000
     Eigenvalues --- 1000.000001000.000001000.000001000.000001000.00000
     Eigenvalues --- 1000.000001000.000001000.000001000.000001000.00000
     Eigenvalues --- 1000.000001000.000001000.000001000.000001000.00000
     Eigenvalues --- 1000.000001000.000001000.000001000.000001000.00000
     Eigenvalues --- 1000.000001000.000001000.000001000.000001000.00000
     Eigenvalues --- 1000.000001000.000001000.000001000.000001000.00000
     Eigenvalues --- 1000.000001000.000001000.000001000.000001000.00000
     Eigenvalues --- 1000.000001000.000001000.000001000.000001000.00000
     Eigenvalues --- 1000.000001000.000001000.000001000.000001000.00000
     Eigenvalues --- 1000.000001000.000001000.000001000.000001000.00000
     Eigenvalues --- 1000.000001000.000001000.000001000.000001000.00000
     Eigenvalues --- 1000.000001000.000001000.000001000.000001000.00000
     Eigenvalues --- 1000.000001000.000001000.000001000.000001000.00000
     Eigenvalues --- 1000.000001000.000001000.000001000.000001000.00000
     Eigenvalues --- 1000.000001000.000001000.000001000.000001000.00000
     Eigenvalues --- 1000.000001000.000001000.000001000.000001000.00000
     Eigenvalues --- 1000.000001000.000001000.000001000.000001000.00000
     Eigenvalues --- 1000.000001000.000001000.000001000.000001000.00000
     Eigenvalues --- 1000.000001000.000001000.000001000.000001000.00000
     Eigenvalues --- 1000.000001000.000001000.000001000.000001000.00000
     Eigenvalues --- 1000.000001000.000001000.000001000.000001000.00000
     Eigenvalues --- 1000.000001000.000001000.000001000.000001000.00000
     Eigenvalues --- 1000.000001000.000001000.000001000.000001000.00000
     Eigenvalues --- 1000.000001000.000001000.000001000.000001000.00000
     Eigenvalues --- 1000.000001000.000001000.000001000.000001000.00000
     Eigenvalues --- 1000.000001000.000001000.000001000.000001000.00000
     Eigenvalues --- 1000.000001000.000001000.000001000.000001000.00000
     Eigenvalues --- 1000.000001000.000001000.000001000.000001000.00000
     Eigenvalues --- 1000.000001000.000001000.000001000.000001000.00000
     Eigenvalues --- 1000.000001000.000001000.000001000.000001000.00000
     Eigenvalues --- 1000.000001000.000001000.000001000.000001000.00000
     Eigenvalues --- 1000.000001000.000001000.000001000.000001000.00000
     Eigenvalues --- 1000.000001000.000001000.000001000.000001000.00000
     Eigenvalues --- 1000.000001000.000001000.000001000.000001000.00000
     Eigenvalues --- 1000.000001000.000001000.000001000.000001000.00000
     Eigenvalues --- 1000.000001000.000001000.000001000.000001000.00000
     Eigenvalues --- 1000.000001000.000001000.000001000.000001000.00000
     Eigenvalues --- 1000.000001000.000001000.000001000.000001000.00000
     Eigenvalues --- 1000.000001000.000001000.000001000.000001000.00000
     Eigenvalues --- 1000.000001000.000001000.000001000.000001000.00000
     Eigenvalues --- 1000.000001000.000001000.000001000.000001000.00000
     Eigenvalues --- 1000.000001000.000001000.000001000.000001000.00000
     Eigenvalues --- 1000.000001000.000001000.000001000.000001000.00000
     Eigenvalues --- 1000.000001000.000001000.000001000.000001000.00000
     Eigenvalues --- 1000.000001000.000001000.000001000.000001000.00000
     Eigenvalues --- 1000.000001000.000001000.000001000.000001000.00000
     Eigenvalues --- 1000.000001000.000001000.000001000.000001000.00000
     Eigenvalues --- 1000.000001000.000001000.000001000.000001000.00000
     Eigenvalues --- 1000.000001000.000001000.000001000.000001000.00000
     Eigenvalues --- 1000.000001000.000001000.000001000.000001000.00000
     Eigenvalues --- 1000.000001000.000001000.000001000.000001000.00000
     Eigenvalues --- 1000.000001000.000001000.000001000.000001000.00000
     Eigenvalues --- 1000.00000
 RFO step:  Lambda=-8.74315735D-02 EMin= 2.60636964D-03
 Linear search not attempted -- first point.
 Maximum step size (   0.300) exceeded in Quadratic search.
    -- Step size scaled by   0.764
 Iteration  1 RMS(Cart)=  0.02124444 RMS(Int)=  0.00042780
 Iteration  2 RMS(Cart)=  0.00095836 RMS(Int)=  0.00011232
 Iteration  3 RMS(Cart)=  0.00000132 RMS(Int)=  0.00011231
 Iteration  4 RMS(Cart)=  0.00000000 RMS(Int)=  0.00011231
 Variable       Old X    -DE/DX   Delta X   Delta X   Delta X     New X
                                 (Linear)    (Quad)   (Total)
    X1        1.41306  -0.00484   0.00000   0.00000   0.00000   1.41306
    Y1       -9.46926  -0.01087   0.00000   0.00000  -0.00000  -9.46926
    Z1        0.67842  -0.02682   0.00000   0.00000   0.00000   0.67842
    X2        1.91360  -0.00410   0.00000   0.00000   0.00000   1.91360
    Y2       -8.13135   0.02325   0.00000   0.00000  -0.00000  -8.13135
    Z2        1.94457   0.00040   0.00000   0.00000   0.00000   1.94457
    X3        1.99230   0.00729   0.00000   0.00000   0.00000   1.99230
    Y3       -8.82069  -0.01020   0.00000   0.00000  -0.00000  -8.82069
    Z3        3.72292   0.02886   0.00000   0.00000   0.00000   3.72292
   X22        8.86456  -0.01876   0.00000   0.00000   0.00000   8.86456
   Y22      -12.78571  -0.02518   0.00000   0.00000  -0.00000 -12.78571
   Z22        5.04329  -0.00291   0.00000   0.00000   0.00000   5.04329
   X23       10.37976   0.01144   0.00000   0.00000   0.00000  10.37976
   Y23      -11.62720  -0.00184   0.00000   0.00000  -0.00000 -11.62720
   Z23        4.96021  -0.02058   0.00000   0.00000   0.00000   4.96021
   X24       10.57974   0.01326   0.00000   0.00000   0.00000  10.57974
   Y24      -10.62119   0.01609   0.00000   0.00000  -0.00000 -10.62119
   Z24        6.56963   0.00799   0.00000   0.00000   0.00000   6.56963
   X44        8.66044  -0.00365   0.00000   0.00000   0.00000   8.66044
   Y44       -8.56802   0.00221   0.00000   0.00000  -0.00000  -8.56802
   Z44        9.13552  -0.02111   0.00000   0.00000   0.00000   9.13552
   X45        8.77304  -0.00604   0.00000   0.00000   0.00000   8.77304
   Y45       -7.57115   0.02164   0.00000   0.00000  -0.00000  -7.57115
   Z45       10.75878   0.00556   0.00000   0.00000   0.00000  10.75878
   X46        9.11844   0.00182   0.00000   0.00000   0.00000   9.11844
   Y46       -8.71382  -0.01171   0.00000   0.00000  -0.00000  -8.71382
   Z46       12.24807   0.02849   0.00000   0.00000   0.00000  12.24807
   X59        7.16877   0.02128   0.00000   0.00000   0.00000   7.16877
   Y59       -2.00679  -0.01644   0.00000   0.00000  -0.00000  -2.00679
   Z59      -13.05978   0.01117   0.00000   0.00000  -0.00000 -13.05978
   X60        5.86222  -0.00521   0.00000   0.00000   0.00000   5.86222
   Y60       -0.65309   0.01479   0.00000   0.00000  -0.00000  -0.65309
   Z60      -13.38448   0.01267   0.00000   0.00000  -0.00000 -13.38448
   X61        5.01281  -0.01682   0.00000   0.00000   0.00000   5.01281
   Y61       -0.81036   0.00176   0.00000   0.00000  -0.00000  -0.81036
   Z61      -15.08617  -0.02440   0.00000   0.00000   0.00000 -15.08617
   X74      -10.98123  -0.02625   0.00000   0.00000   0.00000 -10.98123
   Y74       12.46541   0.01187   0.00000   0.00000   0.00000  12.46541
   Z74        7.69212  -0.01090   0.00000   0.00000   0.00000   7.69212
   X75       -9.60260  -0.00402   0.00000   0.00000   0.00000  -9.60260
   Y75       11.39960  -0.01948   0.00000   0.00000   0.00000  11.39960
   Z75        8.47054   0.00654   0.00000   0.00000   0.00000   8.47054
   X76       -7.95502   0.02894   0.00000   0.00000  -0.00000  -7.95502
   Y76       12.36368   0.00564   0.00000   0.00000   0.00000  12.36368
   Z76        8.50771   0.00439   0.00000   0.00000   0.00000   8.50771
   X203      -7.21786  -0.00402   0.00000   0.00000  -0.00000  -7.21786
   Y203      -8.98203   0.00668   0.00000   0.00000  -0.00000  -8.98203
   Z203      -2.09446  -0.03445   0.00000   0.00000  -0.00000  -2.09446
   X204      -7.24286  -0.00977   0.00000   0.00000  -0.00000  -7.24286
   Y204      -8.82929   0.01384   0.00000   0.00000  -0.00000  -8.82929
   Z204      -0.21108   0.01159   0.00000   0.00000  -0.00000  -0.21108
   X205      -6.31244   0.01545   0.00000   0.00000  -0.00000  -6.31244
   Y205     -10.26745  -0.02359   0.00000   0.00000  -0.00000 -10.26745
   Z205       0.58711   0.02378   0.00000   0.00000   0.00000   0.58711
   X220     -10.04135   0.02624   0.00000   0.00000   0.00000 -10.04135
   Y220      11.24533  -0.01671   0.00000   0.00000   0.00000  11.24533
   Z220      -1.69655  -0.01738   0.00000   0.00000  -0.00000  -1.69655
   X221     -11.71963  -0.01796   0.00000   0.00000  -0.00000 -11.71963
   Y221      11.84247  -0.01229   0.00000   0.00000   0.00000  11.84247
   Z221      -1.06578  -0.00065   0.00000   0.00000  -0.00000  -1.06578
   X222     -11.46604  -0.00427   0.00000   0.00000  -0.00000 -11.46604
   Y222      13.32196   0.03054   0.00000   0.00000   0.00000  13.32196
   Z222       0.08223   0.01777   0.00000   0.00000   0.00000   0.08223
    R1        1.90884   0.04217   0.00000  -0.00000   0.00000   1.90884
    R2        1.90891   0.03907   0.00000  -0.00000  -0.00000   1.90891
    R3        2.91700   0.00259   0.00000  -0.00170  -0.00219   2.91480
    R4        2.07151   0.00023   0.00000   0.00042   0.00059   2.07210
    R5        2.89710   0.00250   0.00000   0.00093   0.00080   2.89790
    R6        2.06950   0.00030   0.00000   0.00054   0.00054   2.07004
    R7        2.07585  -0.00006   0.00000   0.00125   0.00137   2.07722
    R8        2.89314   0.00313   0.00000   0.00101   0.00081   2.89395
    R9        2.07661  -0.00055   0.00000  -0.00099  -0.00099   2.07562
   R10        2.06925  -0.00103   0.00000  -0.00183  -0.00182   2.06743
   R11        2.77891  -0.00135   0.00000  -0.00492  -0.00502   2.77389
   R12        2.07329   0.00225   0.00000   0.00403   0.00405   2.07733
   R13        2.06847   0.00585   0.00000   0.01038   0.01040   2.07886
   R14        2.60560  -0.04713   0.00000  -0.06535  -0.06551   2.54009
   R15        2.57644   0.00226   0.00000   0.00283   0.00283   2.57927
   R16        2.48475   0.05424   0.00000   0.05725   0.05724   2.54199
   R17        1.93310   0.00133   0.00000   0.00193   0.00194   1.93504
   R18        1.92124  -0.00113   0.00000  -0.00160  -0.00160   1.91965
   R19        1.92421  -0.00129   0.00000  -0.00185  -0.00184   1.92237
   R20        1.70075   0.15323   0.00000   0.14963   0.14972   1.85047
   R21        4.63333   0.00066   0.00000   0.00757   0.00764   4.64098
   R22        1.70075   0.08918   0.00000   0.09112   0.09109   1.79185
   R23        3.44063   0.01819   0.00000   0.06440   0.06496   3.50559
   R24        1.90916   0.03890   0.00000  -0.00000  -0.00000   1.90916
   R25        1.90848   0.03373   0.00000  -0.00000   0.00000   1.90848
   R26        2.93676  -0.00061   0.00000  -0.00168  -0.00150   2.93526
   R27        2.07031   0.00005   0.00000   0.00009   0.00000   2.07031
   R28        3.80566  -0.01858   0.00000   0.00000  -0.00000   3.80566
   R29        2.82881   0.00010   0.00000  -0.00145  -0.00133   2.82749
   R30        2.07453  -0.00001   0.00000  -0.00002  -0.00002   2.07451
   R31        2.07268  -0.00006   0.00000  -0.00011  -0.00011   2.07257
   R32        2.60104  -0.00037   0.00000  -0.00102  -0.00092   2.60012
   R33        2.72369   0.00006   0.00000  -0.00014  -0.00014   2.72355
   R34        2.59997  -0.00008   0.00000  -0.00059  -0.00051   2.59945
   R35        2.04149  -0.00001   0.00000  -0.00003  -0.00003   2.04146
   R36        2.70428   0.00038   0.00000  -0.00008  -0.00005   2.70423
   R37        2.65599   0.00003   0.00000   0.00006   0.00006   2.65605
   R38        2.59673   0.00006   0.00000  -0.00008  -0.00006   2.59667
   R39        2.64146   0.00005   0.00000   0.00009   0.00009   2.64155
   R40        2.62931   0.00010   0.00000   0.00013   0.00012   2.62943
   R41        2.05368   0.00001   0.00000   0.00001   0.00001   2.05370
   R42        1.92565   0.00005   0.00000  -0.00101  -0.00087   1.92478
   R43        2.63004   0.00009   0.00000   0.00012   0.00012   2.63016
   R44        2.05129   0.00002   0.00000   0.00003   0.00003   2.05132
   R45        2.66748  -0.00003   0.00000  -0.00006  -0.00006   2.66741
   R46        2.05344  -0.00001   0.00000  -0.00001  -0.00001   2.05343
   R47        2.05272   0.00002   0.00000   0.00003   0.00003   2.05275
   R48        3.51769  -0.00020   0.00000  -0.00396  -0.00384   3.51384
   R49        1.90824   0.03270   0.00000  -0.00000  -0.00000   1.90824
   R50        1.90866   0.03927   0.00000   0.00000   0.00000   1.90866
   R51        2.91111  -0.00026   0.00000   0.00075   0.00076   2.91188
   R52        2.07100   0.00006   0.00000   0.00011  -0.00002   2.07098
   R53        2.83627  -0.00029   0.00000   0.00123   0.00115   2.83742
   R54        2.07708  -0.00011   0.00000  -0.00020  -0.00020   2.07689
   R55        2.07729   0.00007   0.00000   0.00013   0.00014   2.07742
   R56        2.60226  -0.00040   0.00000   0.00030   0.00024   2.60249
   R57        2.62280  -0.00078   0.00000  -0.00105  -0.00103   2.62176
   R58        2.61409   0.00033   0.00000   0.00189   0.00182   2.61591
   R59        2.03902  -0.00001   0.00000  -0.00001   0.00001   2.03902
   R60        2.57811  -0.00515   0.00000  -0.00666  -0.00666   2.57145
   R61        1.90757  -0.00041   0.00000  -0.00057  -0.00056   1.90701
   R62        2.49238   0.00062   0.00000   0.00056   0.00058   2.49297
   R63        2.04522  -0.00313   0.00000  -0.00538  -0.00537   2.03985
   R64        3.48006  -0.00134   0.00000  -0.00267  -0.00276   3.47730
   R65        1.90920   0.04002   0.00000  -0.00000   0.00000   1.90920
   R66        1.90840   0.03929   0.00000  -0.00000  -0.00000   1.90840
   R67        2.90771  -0.00026   0.00000   0.00026   0.00032   2.90803
   R68        2.07310   0.00002   0.00000   0.00003   0.00006   2.07316
   R69        2.82669  -0.00092   0.00000   0.00221   0.00228   2.82897
   R70        2.07734   0.00005   0.00000   0.00009   0.00009   2.07742
   R71        2.07654   0.00002   0.00000   0.00003   0.00003   2.07657
   R72        2.58827   0.00071   0.00000   0.00281   0.00284   2.59111
   R73        2.63293  -0.00217   0.00000  -0.00278  -0.00276   2.63017
   R74        2.61032  -0.00094   0.00000   0.00074   0.00079   2.61112
   R75        2.03480  -0.00002   0.00000  -0.00003  -0.00003   2.03478
   R76        2.56141   0.00201   0.00000   0.00288   0.00290   2.56431
   R77        1.90500  -0.00013   0.00000  -0.00018  -0.00018   1.90481
   R78        2.49494  -0.00094   0.00000  -0.00093  -0.00093   2.49401
   R79        2.03784  -0.00015   0.00000  -0.00026  -0.00026   2.03757
   R80        3.69880   0.00084   0.00000   0.00911   0.00916   3.70797
   R81        1.90854   0.04068   0.00000   0.00000   0.00000   1.90854
   R82        1.90928   0.04109   0.00000  -0.00000  -0.00000   1.90928
   R83        2.90615  -0.00074   0.00000   0.00078   0.00075   2.90690
   R84        2.07692  -0.00005   0.00000  -0.00009  -0.00010   2.07683
   R85        2.90272  -0.00066   0.00000   0.00060   0.00059   2.90331
   R86        2.06915   0.00010   0.00000   0.00018   0.00018   2.06933
   R87        2.07234   0.00008   0.00000   0.00014   0.00014   2.07248
   R88        2.89091  -0.00094   0.00000   0.00035   0.00033   2.89123
   R89        2.07512  -0.00002   0.00000  -0.00004  -0.00004   2.07508
   R90        2.07809  -0.00005   0.00000  -0.00008  -0.00008   2.07801
   R91        2.77311  -0.00050   0.00000   0.00057   0.00055   2.77367
   R92        2.06575  -0.00001   0.00000  -0.00001  -0.00001   2.06574
   R93        2.06953  -0.00006   0.00000  -0.00010  -0.00010   2.06943
   R94        2.54786  -0.00083   0.00000   0.00047   0.00045   2.54830
   R95        1.90597  -0.00005   0.00000  -0.00007  -0.00007   1.90590
   R96        2.50513  -0.00107   0.00000  -0.00063  -0.00064   2.50450
   R97        2.55169   0.00008   0.00000   0.00007   0.00007   2.55175
   R98        1.94809  -0.00065   0.00000   0.00026   0.00026   1.94835
   R99        1.94191   0.00031   0.00000  -0.00029  -0.00028   1.94163
   R100       1.90912  -0.00000   0.00000  -0.00000  -0.00000   1.90912
   R101       1.94861   0.00003   0.00000   0.00016   0.00016   1.94877
   R102       3.30550  -0.00048   0.00000   0.00083   0.00083   3.30632
   R103       3.40231  -0.00016   0.00000  -0.00360  -0.00358   3.39873
   R104       3.39585   0.00000   0.00000   0.00038   0.00038   3.39623
   R105       2.91167  -0.00080   0.00000  -0.00103  -0.00100   2.91067
   R106       2.83921   0.00055   0.00000   0.00007   0.00007   2.83928
   R107       2.06779  -0.00008   0.00000  -0.00014  -0.00014   2.06764
   R108       2.06890  -0.00009   0.00000  -0.00016  -0.00016   2.06874
   R109       2.54302  -0.00063   0.00000  -0.00075  -0.00075   2.54227
   R110       2.74345   0.00040   0.00000   0.00065   0.00065   2.74410
   R111       2.06145  -0.00012   0.00000  -0.00022  -0.00022   2.06124
   R112       2.53716  -0.00021   0.00000  -0.00025  -0.00025   2.53691
   R113       2.74872  -0.00019   0.00000  -0.00032  -0.00032   2.74840
   R114       2.05960   0.00001   0.00000   0.00001   0.00001   2.05961
   R115       2.90188   0.00045   0.00000  -0.00141  -0.00145   2.90043
   R116       2.83830   0.00087   0.00000  -0.00076  -0.00080   2.83749
   R117       2.06950  -0.00010   0.00000  -0.00018  -0.00018   2.06932
   R118       2.06782   0.00002   0.00000   0.00004   0.00004   2.06786
   R119       2.61527   0.00011   0.00000  -0.00018  -0.00016   2.61511
   R120       2.61565  -0.00185   0.00000  -0.00313  -0.00315   2.61250
   R121       3.80556   0.00398   0.00000   0.00993   0.00990   3.81546
   R122       2.90817   0.00051   0.00000   0.00020   0.00020   2.90837
   R123       2.07071   0.00032   0.00000   0.00056   0.00057   2.07128
   R124       2.07302   0.00031   0.00000   0.00056   0.00056   2.07358
   R125       2.05161  -0.00007   0.00000  -0.00013  -0.00013   2.05148
   R126       2.04944   0.00004   0.00000   0.00007   0.00007   2.04951
   R127       2.05241  -0.00007   0.00000  -0.00012  -0.00012   2.05229
   R128       2.04824   0.00002   0.00000   0.00004   0.00004   2.04828
   R129       2.86433   0.00065   0.00000  -0.00125  -0.00129   2.86303
   R130       2.07593  -0.00020   0.00000  -0.00036  -0.00036   2.07557
   R131       2.06360  -0.00020   0.00000  -0.00035  -0.00035   2.06325
   R132       2.61268  -0.00121   0.00000  -0.00116  -0.00114   2.61154
   R133       2.59816   0.00159   0.00000   0.00203   0.00201   2.60018
   R134       3.80503  -0.00060   0.00000  -0.00182  -0.00183   3.80320
   R135       2.41411  -0.00254   0.00000  -0.00211  -0.00209   2.41202
   R136       2.36994   0.00007   0.00000  -0.00040  -0.00043   2.36951
   R137       2.54084  -0.00102   0.00000  -0.00215  -0.00217   2.53868
   R138       2.29514   0.00062   0.00000   0.00044   0.00044   2.29559
   R139       2.60946  -0.00246   0.00000  -0.00258  -0.00255   2.60691
   R140       2.61764   0.00261   0.00000   0.00270   0.00267   2.62031
   R141       3.83338   0.00085   0.00000   0.00164   0.00165   3.83503
   R142       2.59832  -0.00075   0.00000  -0.00023  -0.00020   2.59812
   R143       2.65377  -0.00109   0.00000  -0.00126  -0.00127   2.65251
   R144       2.04691  -0.00009   0.00000  -0.00016  -0.00016   2.04675
   R145       2.66291  -0.00084   0.00000  -0.00065  -0.00062   2.66229
   R146       2.59359   0.00130   0.00000   0.00187   0.00188   2.59547
   R147       2.04719  -0.00015   0.00000  -0.00026  -0.00026   2.04693
   R148       2.59737  -0.00124   0.00000  -0.00180  -0.00180   2.59557
   R149       2.65510  -0.00075   0.00000  -0.00135  -0.00136   2.65374
   R150       2.04205  -0.00011   0.00000  -0.00018  -0.00018   2.04187
   R151       2.65396   0.00037   0.00000   0.00005   0.00002   2.65398
   R152       2.60023   0.00125   0.00000   0.00061   0.00056   2.60079
   R153       2.04623  -0.00027   0.00000  -0.00047  -0.00047   2.04576
   R154       2.82977   0.00017   0.00000   0.00031   0.00031   2.83008
   R155       2.07255  -0.00005   0.00000  -0.00010  -0.00010   2.07246
   R156       2.07273   0.00013   0.00000   0.00023   0.00023   2.07295
   R157       2.06553  -0.00007   0.00000  -0.00013  -0.00013   2.06541
   R158       2.83067  -0.00034   0.00000  -0.00063  -0.00063   2.83004
   R159       2.07409  -0.00004   0.00000  -0.00007  -0.00007   2.07402
   R160       2.06579  -0.00013   0.00000  -0.00024  -0.00024   2.06555
   R161       2.07441  -0.00000   0.00000  -0.00000  -0.00000   2.07441
   R162       2.82160  -0.00007   0.00000  -0.00012  -0.00012   2.82148
   R163       2.07018  -0.00002   0.00000  -0.00004  -0.00004   2.07013
   R164       2.06801   0.00005   0.00000   0.00010   0.00010   2.06810
   R165       2.06771  -0.00006   0.00000  -0.00011  -0.00011   2.06760
   R166       2.83108  -0.00049   0.00000  -0.00090  -0.00090   2.83018
   R167       2.06589  -0.00013   0.00000  -0.00023  -0.00023   2.06566
   R168       2.07394  -0.00002   0.00000  -0.00004  -0.00004   2.07389
   R169       2.07229  -0.00018   0.00000  -0.00032  -0.00032   2.07197
   R170       2.75572   0.00003   0.00000  -0.00063  -0.00066   2.75505
   R171       2.68094   0.00107   0.00000   0.00157   0.00157   2.68252
   R172       2.74746   0.00020   0.00000   0.00030   0.00030   2.74775
   R173       2.61254   0.00045   0.00000   0.00085   0.00087   2.61341
   R174       2.70343   0.00217   0.00000   0.00176   0.00171   2.70514
   R175       3.26606   0.00006   0.00000   0.00461   0.00463   3.27069
   R176       1.92260   0.00033   0.00000  -0.00041  -0.00042   1.92219
   R177       3.49137   0.00030   0.00000   0.00138   0.00137   3.49274
   R178       2.59230   0.00009   0.00000   0.00047   0.00049   2.59279
   R179       2.64935  -0.00091   0.00000  -0.00136  -0.00136   2.64799
   R180       2.59651  -0.00112   0.00000  -0.00167  -0.00168   2.59483
   R181       2.62966  -0.00047   0.00000  -0.00174  -0.00178   2.62788
   R182       3.20730   0.00050   0.00000  -0.00066  -0.00068   3.20661
   R183       2.75789   0.00108   0.00000   0.00189   0.00191   2.75980
   R184       2.72051  -0.00094   0.00000  -0.00149  -0.00149   2.71902
   R185       2.76202   0.00137   0.00000   0.00216   0.00216   2.76418
   R186       2.70313  -0.00145   0.00000  -0.00162  -0.00158   2.70155
   R187       2.60142  -0.00125   0.00000  -0.00221  -0.00223   2.59919
   R188       3.78193   0.00046   0.00000   0.00258   0.00260   3.78453
   R189       3.70461   0.00295   0.00000   0.01505   0.01508   3.71969
   R190       2.28624  -0.00002   0.00000  -0.00001  -0.00001   2.28623
   R191       2.79671   0.00019   0.00000   0.00018   0.00019   2.79689
   R192       2.60606   0.00031   0.00000   0.00028   0.00028   2.60634
   R193       2.41403   0.00029   0.00000  -0.00004  -0.00005   2.41398
   R194       2.70422   0.00006   0.00000   0.00006   0.00005   2.70427
   R195       2.95450   0.00063   0.00000  -0.00039  -0.00041   2.95409
   R196       4.78492  -0.00064   0.00000   0.00452   0.00450   4.78942
   R197       2.35667   0.00002   0.00000   0.00007   0.00006   2.35673
   R198       2.86415   0.00016   0.00000  -0.00010  -0.00011   2.86404
   R199       2.74282  -0.00013   0.00000  -0.00016  -0.00017   2.74265
   R200       2.90751  -0.00035   0.00000  -0.00007  -0.00007   2.90744
   R201       2.06846  -0.00001   0.00000  -0.00001  -0.00001   2.06844
   R202       2.65667  -0.00049   0.00000   0.00012   0.00013   2.65680
   R203       2.90678   0.00008   0.00000   0.00016   0.00016   2.90693
   R204       2.08260   0.00002   0.00000   0.00004   0.00004   2.08265
   R205       1.85921  -0.00037   0.00000  -0.00001  -0.00001   1.85920
   R206       2.68666  -0.00005   0.00000  -0.00008  -0.00008   2.68658
   R207       2.06751   0.00002   0.00000   0.00004   0.00004   2.06756
   R208       2.07264   0.00001   0.00000   0.00002   0.00002   2.07266
   R209       1.82852  -0.00002   0.00000  -0.00003  -0.00003   1.82849
   R210       4.72163  -0.00170   0.00000  -0.00156  -0.00149   4.72013
   R211       3.36508  -0.00044   0.00000   0.00013   0.00013   3.36521
   R212       1.89509  -0.00678   0.00000  -0.00663  -0.00653   1.88856
   R213       1.92817   0.00286   0.00000  -0.00253  -0.00239   1.92578
   R214       3.03841   0.00273   0.00000   0.02575   0.02593   3.06434
   R215       2.96476   0.00375   0.00000  -0.00279  -0.00264   2.96212
   R216       1.87008  -0.00087   0.00000  -0.00007  -0.00004   1.87003
   R217       1.84349  -0.00027   0.00000   0.00042   0.00043   1.84392
   R218       4.51146  -0.00016   0.00000   0.00143   0.00141   4.51287
   R219       3.31470  -0.01481   0.00000  -0.01826  -0.01864   3.29606
   R220       1.83284  -0.00431   0.00000  -0.00530  -0.00529   1.82755
   R221       1.70075   0.09371   0.00000   0.09578   0.09593   1.79669
   R222       1.86930   0.00081   0.00000   0.00214   0.00207   1.87136
   R223       1.84974  -0.00015   0.00000  -0.00179  -0.00188   1.84786
   R224       3.49690   0.00008   0.00000   0.00126   0.00116   3.49805
   R225       3.27000   0.00799   0.00000   0.05019   0.05030   3.32030
   R226       1.83368   0.00257   0.00000   0.00316   0.00316   1.83685
   R227       1.88973   0.04654   0.00000  -0.00000   0.00000   1.88973
   R228       1.88974   0.04605   0.00000  -0.00000  -0.00000   1.88974
   R229       2.89486  -0.00039   0.00000   0.00198   0.00190   2.89676
   R230       2.07089  -0.00056   0.00000   0.00128   0.00153   2.07242
   R231       2.90656  -0.00009   0.00000   0.00074   0.00076   2.90732
   R232       2.06241  -0.00189   0.00000   0.00081   0.00085   2.06326
   R233       2.07655   0.00008   0.00000   0.00015   0.00015   2.07671
   R234       2.90021  -0.00024   0.00000   0.00080   0.00079   2.90101
   R235       2.90112   0.00010   0.00000   0.00021   0.00021   2.90133
   R236       2.08209  -0.00001   0.00000  -0.00001  -0.00001   2.08207
   R237       2.07072  -0.00006   0.00000  -0.00011  -0.00011   2.07061
   R238       2.06805  -0.00033   0.00000  -0.00059  -0.00059   2.06747
   R239       2.06580  -0.00019   0.00000   0.00044   0.00043   2.06623
   R240       2.07124   0.00008   0.00000   0.00015   0.00015   2.07139
   R241       2.07093   0.00002   0.00000   0.00004   0.00004   2.07097
   R242       2.07070   0.00001   0.00000   0.00002   0.00002   2.07072
   R243       1.88973   0.04624   0.00000   0.00000   0.00000   1.88973
   R244       1.88974   0.04656   0.00000   0.00000   0.00000   1.88974
   R245       2.91278  -0.00084   0.00000  -0.00029  -0.00030   2.91248
   R246       2.06706  -0.00003   0.00000  -0.00005  -0.00004   2.06702
   R247       2.81897  -0.00117   0.00000  -0.00012  -0.00012   2.81884
   R248       2.06994   0.00000   0.00000   0.00000   0.00000   2.06994
   R249       2.07227  -0.00002   0.00000  -0.00003  -0.00003   2.07225
   R250       2.61227  -0.00034   0.00000  -0.00028  -0.00031   2.61196
   R251       2.59721  -0.00062   0.00000  -0.00002  -0.00001   2.59720
   R252       2.56990   0.00020   0.00000  -0.00005  -0.00005   2.56985
   R253       1.98299  -0.00005   0.00000  -0.00107  -0.00110   1.98190
   R254       2.60801  -0.00051   0.00000   0.00005   0.00006   2.60806
   R255       2.04554  -0.00001   0.00000  -0.00002  -0.00002   2.04552
   R256       2.50855   0.00024   0.00000  -0.00008  -0.00008   2.50847
   R257       2.04462   0.00006   0.00000   0.00010   0.00010   2.04471
   R258       3.21877  -0.00028   0.00000   0.00009   0.00010   3.21887
   R259       1.82548  -0.00001   0.00000  -0.00001  -0.00001   1.82547
   R260       1.89936  -0.00023   0.00000  -0.00012  -0.00011   1.89924
    A1        1.95589  -0.01075   0.00000  -0.00000   0.00000   1.95589
    A2        1.94603   0.00755   0.00000   0.00356   0.00339   1.94941
    A3        1.89236  -0.00013   0.00000  -0.00318  -0.00384   1.88852
    A4        1.86353   0.00249   0.00000  -0.00291  -0.00225   1.86128
    A5        1.88557   0.00039   0.00000   0.00242   0.00259   1.88816
    A6        1.91957   0.00035   0.00000   0.00016   0.00020   1.91977
    A7        1.93871  -0.00119   0.00000  -0.00614  -0.00612   1.93259
    A8        1.92095   0.00062   0.00000   0.00371   0.00376   1.92471
    A9        1.91131   0.00112   0.00000  -0.00426  -0.00437   1.90694
   A10        1.91135   0.00149   0.00000  -0.00307  -0.00334   1.90801
   A11        1.91606  -0.00069   0.00000   0.01338   0.01363   1.92968
   A12        1.86399  -0.00134   0.00000  -0.00341  -0.00334   1.86065
   A13        1.99497   0.00471   0.00000   0.00774   0.00722   2.00219
   A14        1.91800  -0.00137   0.00000   0.00214   0.00249   1.92049
   A15        1.89119  -0.00104   0.00000  -0.00440  -0.00448   1.88671
   A16        1.90064  -0.00363   0.00000  -0.00811  -0.00787   1.89276
   A17        1.88735   0.00145   0.00000   0.00725   0.00732   1.89467
   A18        1.86728  -0.00033   0.00000  -0.00534  -0.00540   1.86188
   A19        1.89870   0.00112   0.00000   0.00220   0.00240   1.90110
   A20        1.91197   0.00424   0.00000   0.01033   0.01003   1.92200
   A21        1.92635  -0.00931   0.00000  -0.02919  -0.02900   1.89735
   A22        1.92924  -0.00088   0.00000  -0.00477  -0.00504   1.92420
   A23        1.92445   0.00596   0.00000   0.02987   0.03006   1.95451
   A24        1.87322  -0.00123   0.00000  -0.00880  -0.00884   1.86438
   A25        2.13627  -0.01741   0.00000  -0.05205  -0.05295   2.08332
   A26        2.06292   0.03232   0.00000   0.06988   0.06978   2.13270
   A27        2.06760  -0.00135   0.00000   0.00278   0.00267   2.07028
   A28        2.15117  -0.03121   0.00000  -0.07389  -0.07392   2.07725
   A29        1.98306   0.00746   0.00000   0.02382   0.02387   2.00693
   A30        2.05371  -0.00689   0.00000  -0.02052  -0.02046   2.03324
   A31        1.88349   0.00029   0.00000   0.00206   0.00214   1.88564
   A32        1.91140   0.01755   0.00000   0.05418   0.05440   1.96580
   A33        2.12016  -0.01946   0.00000  -0.04369  -0.04434   2.07582
   A34        1.96454   0.00211   0.00000   0.00578   0.00653   1.97108
   A35        2.67828  -0.00480   0.00000  -0.00562  -0.00541   2.67287
   A36        1.94587  -0.00842   0.00000   0.00000  -0.00000   1.94587
   A37        1.84497   0.00630   0.00000   0.00008   0.00006   1.84503
   A38        1.90382   0.00005   0.00000   0.00030   0.00041   1.90424
   A39        1.94905  -0.00029   0.00000  -0.00117  -0.00133   1.94772
   A40        1.87692   0.00138   0.00000   0.00028   0.00030   1.87723
   A41        1.94370   0.00085   0.00000   0.00054   0.00059   1.94429
   A42        2.49829  -0.00732   0.00000  -0.00000   0.00000   2.49829
   A43        2.05174  -0.00291   0.00000  -0.00295  -0.00284   2.04890
   A44        1.90264   0.00114   0.00000   0.00121   0.00113   1.90377
   A45        1.88751   0.00046   0.00000   0.00018   0.00018   1.88770
   A46        1.90614   0.00137   0.00000   0.00126   0.00126   1.90739
   A47        1.86600   0.00045   0.00000   0.00043   0.00037   1.86637
   A48        1.83780  -0.00032   0.00000   0.00013   0.00014   1.83794
   A49        2.17860  -0.00088   0.00000  -0.00125  -0.00123   2.17737
   A50        2.25159   0.00103   0.00000   0.00080   0.00082   2.25240
   A51        1.84917  -0.00011   0.00000   0.00054   0.00050   1.84967
   A52        1.93272   0.00034   0.00000  -0.00040  -0.00037   1.93236
   A53        2.25975  -0.00036   0.00000  -0.00039  -0.00040   2.25935
   A54        2.09047   0.00003   0.00000   0.00079   0.00078   2.09125
   A55        1.86660   0.00000   0.00000  -0.00025  -0.00023   1.86638
   A56        2.34538   0.00006   0.00000   0.00027   0.00025   2.34563
   A57        2.07073  -0.00006   0.00000  -0.00001  -0.00002   2.07072
   A58        1.87555  -0.00012   0.00000  -0.00045  -0.00041   1.87514
   A59        2.13414  -0.00007   0.00000  -0.00005  -0.00006   2.13408
   A60        2.27344   0.00018   0.00000   0.00050   0.00047   2.27391
   A61        2.08034   0.00004   0.00000   0.00007   0.00007   2.08041
   A62        2.09948   0.00000   0.00000   0.00004   0.00004   2.09952
   A63        2.10336  -0.00005   0.00000  -0.00010  -0.00011   2.10326
   A64        1.90038  -0.00011   0.00000   0.00056   0.00050   1.90088
   A65        2.12368  -0.00082   0.00000  -0.00180  -0.00168   2.12200
   A66        2.23355   0.00089   0.00000   0.00088   0.00081   2.23436
   A67        2.05182   0.00005   0.00000   0.00009   0.00010   2.05192
   A68        2.10865   0.00006   0.00000   0.00023   0.00023   2.10888
   A69        2.12237  -0.00011   0.00000  -0.00031  -0.00031   2.12206
   A70        2.11354   0.00002   0.00000  -0.00003  -0.00003   2.11351
   A71        2.08845  -0.00000   0.00000   0.00005   0.00005   2.08851
   A72        2.08119  -0.00002   0.00000  -0.00002  -0.00002   2.08117
   A73        2.11580   0.00001   0.00000  -0.00006  -0.00006   2.11574
   A74        2.08273   0.00002   0.00000   0.00012   0.00012   2.08284
   A75        2.08462  -0.00003   0.00000  -0.00005  -0.00005   2.08457
   A76        2.71514  -0.00173   0.00000  -0.00037  -0.00023   2.71490
   A77        2.54209  -0.00574   0.00000   0.00000   0.00000   2.54209
   A78        1.94086  -0.00828   0.00000   0.00000  -0.00000   1.94086
   A79        1.94926  -0.00092   0.00000  -0.02260  -0.02268   1.92658
   A80        1.86632   0.00237   0.00000   0.00903   0.00910   1.87541
   A81        1.95104   0.00643   0.00000   0.01193   0.01181   1.96285
   A82        1.84505   0.00076   0.00000  -0.00163  -0.00160   1.84345
   A83        1.90603  -0.00029   0.00000   0.00459   0.00466   1.91069
   A84        1.98065  -0.00145   0.00000   0.00017   0.00005   1.98070
   A85        1.91728  -0.00026   0.00000  -0.00578  -0.00571   1.91157
   A86        1.90851   0.00112   0.00000   0.00595   0.00597   1.91448
   A87        1.92184   0.00040   0.00000   0.00150   0.00152   1.92336
   A88        1.88644   0.00048   0.00000  -0.00173  -0.00171   1.88473
   A89        1.84380  -0.00019   0.00000   0.00004   0.00004   1.84384
   A90        2.32724  -0.00122   0.00000  -0.00116  -0.00125   2.32599
   A91        2.12923   0.00068   0.00000   0.00067   0.00073   2.12995
   A92        1.82242   0.00059   0.00000   0.00066   0.00070   1.82311
   A93        1.92769  -0.00125   0.00000  -0.00160  -0.00164   1.92605
   A94        2.24419   0.00067   0.00000   0.00102   0.00102   2.24521
   A95        2.11111   0.00059   0.00000   0.00072   0.00072   2.11184
   A96        1.89110   0.00024   0.00000   0.00022   0.00018   1.89128
   A97        2.20892   0.00145   0.00000   0.00450   0.00451   2.21343
   A98        2.17685  -0.00181   0.00000  -0.00561  -0.00560   2.17125
   A99        1.93074   0.00116   0.00000   0.00242   0.00239   1.93313
   A100       2.13705  -0.00096   0.00000  -0.00239  -0.00238   2.13467
   A101       2.21539  -0.00019   0.00000  -0.00002  -0.00000   2.21538
   A102       1.85281  -0.00073   0.00000  -0.00175  -0.00174   1.85107
   A103       2.42330   0.00035   0.00000   0.00028   0.00021   2.42351
   A104       2.00557   0.00032   0.00000   0.00124   0.00128   2.00686
   A105       1.97993  -0.01065   0.00000  -0.00000  -0.00000   1.97993
   A106       1.95252   0.00467   0.00000   0.00015   0.00011   1.95262
   A107       1.86579   0.00022   0.00000  -0.00095  -0.00088   1.86491
   A108       1.91804   0.00366   0.00000   0.00382   0.00388   1.92191
   A109       1.84818   0.00148   0.00000  -0.00187  -0.00195   1.84623
   A110       1.89379   0.00075   0.00000  -0.00154  -0.00156   1.89223
   A111       1.96606   0.00062   0.00000   0.00238   0.00248   1.96853
   A112       1.92000  -0.00021   0.00000  -0.00110  -0.00118   1.91882
   A113       1.90412  -0.00023   0.00000  -0.00053  -0.00051   1.90362
   A114       1.92406  -0.00086   0.00000  -0.00024  -0.00024   1.92382
   A115       1.89560   0.00060   0.00000  -0.00055  -0.00061   1.89499
   A116       1.85009   0.00006   0.00000  -0.00011  -0.00010   1.84999
   A117       2.30911   0.00002   0.00000   0.00313   0.00318   2.31229
   A118       2.14190  -0.00006   0.00000  -0.00164  -0.00167   2.14023
   A119       1.83108   0.00006   0.00000  -0.00147  -0.00150   1.82958
   A120       1.90343   0.00088   0.00000   0.00313   0.00314   1.90657
   A121       2.27136  -0.00062   0.00000  -0.00211  -0.00212   2.26924
   A122       2.10836  -0.00026   0.00000  -0.00101  -0.00101   2.10735
   A123       1.90125  -0.00076   0.00000  -0.00067  -0.00065   1.90060
   A124       2.19576   0.00018   0.00000  -0.00028  -0.00030   2.19546
   A125       2.18612   0.00059   0.00000   0.00096   0.00095   2.18707
   A126       1.90399   0.00086   0.00000   0.00321   0.00322   1.90721
   A127       2.19207  -0.00077   0.00000  -0.00265  -0.00265   2.18941
   A128       2.18713  -0.00009   0.00000  -0.00056  -0.00056   2.18656
   A129       1.88502  -0.00103   0.00000  -0.00419  -0.00421   1.88081
   A130       2.21879  -0.00024   0.00000   0.00245   0.00243   2.22122
   A131       2.17935   0.00127   0.00000   0.00174   0.00178   2.18113
   A132       1.92762  -0.00893   0.00000  -0.00000  -0.00000   1.92762
   A133       1.93156   0.00251   0.00000  -0.00126  -0.00127   1.93029
   A134       1.85820   0.00080   0.00000  -0.00014  -0.00012   1.85808
   A135       1.96459   0.00425   0.00000   0.00224   0.00224   1.96683
   A136       1.86698   0.00050   0.00000  -0.00063  -0.00064   1.86634
   A137       1.91064   0.00069   0.00000  -0.00032  -0.00031   1.91033
   A138       1.95667  -0.00041   0.00000   0.00005   0.00003   1.95670
   A139       1.93187  -0.00027   0.00000  -0.00001  -0.00000   1.93187
   A140       1.92425   0.00061   0.00000   0.00043   0.00044   1.92469
   A141       1.90260  -0.00012   0.00000  -0.00017  -0.00016   1.90245
   A142       1.90868   0.00028   0.00000  -0.00030  -0.00030   1.90838
   A143       1.83572  -0.00007   0.00000  -0.00002  -0.00002   1.83570
   A144       1.97053  -0.00109   0.00000   0.00047   0.00046   1.97100
   A145       1.92343   0.00039   0.00000  -0.00021  -0.00022   1.92321
   A146       1.89443   0.00024   0.00000  -0.00013  -0.00012   1.89431
   A147       1.91616   0.00073   0.00000  -0.00010  -0.00010   1.91606
   A148       1.89989  -0.00005   0.00000  -0.00000  -0.00000   1.89989
   A149       1.85555  -0.00017   0.00000  -0.00004  -0.00004   1.85550
   A150       1.92580   0.00023   0.00000   0.00094   0.00093   1.92673
   A151       1.92790  -0.00032   0.00000  -0.00005  -0.00004   1.92785
   A152       1.91009   0.00021   0.00000  -0.00036  -0.00036   1.90973
   A153       1.93520  -0.00019   0.00000  -0.00044  -0.00043   1.93477
   A154       1.90027   0.00007   0.00000  -0.00001  -0.00001   1.90025
   A155       1.86325   0.00000   0.00000  -0.00013  -0.00013   1.86312
   A156       2.16518  -0.00188   0.00000  -0.00079  -0.00081   2.16437
   A157       2.04754   0.00099   0.00000   0.00037   0.00039   2.04793
   A158       2.02477   0.00076   0.00000   0.00032   0.00033   2.02510
   A159       2.11296  -0.00149   0.00000  -0.00085  -0.00088   2.11208
   A160       2.08507   0.00090   0.00000   0.00085   0.00087   2.08594
   A161       2.08181   0.00060   0.00000   0.00000   0.00002   2.08182
   A162       2.01741  -0.00021   0.00000   0.00070   0.00071   2.01811
   A163       2.12885  -0.00015   0.00000  -0.00234  -0.00235   2.12650
   A164       1.96466   0.00017   0.00000   0.00098   0.00098   1.96564
   A165       2.05756   0.00024   0.00000   0.00047   0.00046   2.05802
   A166       2.03080  -0.00035   0.00000  -0.00064  -0.00064   2.03016
   A167       1.97272   0.00008   0.00000   0.00013   0.00014   1.97286
   A168       2.75432  -0.00052   0.00000  -0.00088  -0.00086   2.75346
   A169       2.71356   0.00017   0.00000   0.00086   0.00086   2.71442
   A170       1.97028   0.00276   0.00000   0.00153   0.00146   1.97174
   A171       1.87991  -0.00065   0.00000  -0.00129  -0.00128   1.87863
   A172       1.90957  -0.00110   0.00000  -0.00005  -0.00003   1.90955
   A173       1.92946  -0.00096   0.00000  -0.00034  -0.00032   1.92914
   A174       1.92539  -0.00054   0.00000   0.00023   0.00025   1.92564
   A175       1.84447   0.00032   0.00000  -0.00022  -0.00023   1.84425
   A176       2.24302  -0.00008   0.00000  -0.00020  -0.00020   2.24282
   A177       2.03949   0.00013   0.00000   0.00037   0.00037   2.03986
   A178       2.00034  -0.00004   0.00000  -0.00016  -0.00016   2.00018
   A179       2.20533  -0.00006   0.00000  -0.00016  -0.00016   2.20518
   A180       2.05846  -0.00000   0.00000  -0.00002  -0.00002   2.05844
   A181       2.01939   0.00007   0.00000   0.00018   0.00018   2.01957
   A182       1.96553   0.00246   0.00000   0.00038   0.00030   1.96583
   A183       1.89453  -0.00022   0.00000   0.00026   0.00026   1.89479
   A184       1.89703  -0.00101   0.00000   0.00039   0.00044   1.89747
   A185       1.91888  -0.00090   0.00000  -0.00054  -0.00051   1.91837
   A186       1.93720  -0.00074   0.00000  -0.00032  -0.00029   1.93691
   A187       1.84635   0.00028   0.00000  -0.00020  -0.00021   1.84614
   A188       1.85466   0.00034   0.00000   0.00183   0.00184   1.85651
   A189       2.20685   0.00109   0.00000   0.00134   0.00130   2.20815
   A190       2.22135  -0.00141   0.00000  -0.00311  -0.00309   2.21826
   A191       2.01443  -0.00047   0.00000  -0.00022  -0.00019   2.01424
   A192       1.94305  -0.00042   0.00000  -0.00079  -0.00079   1.94226
   A193       1.91338   0.00070   0.00000   0.00092   0.00091   1.91430
   A194       1.89261   0.00047   0.00000   0.00025   0.00024   1.89285
   A195       1.85732  -0.00040   0.00000  -0.00138  -0.00139   1.85593
   A196       1.83246   0.00019   0.00000   0.00134   0.00135   1.83381
   A197       2.10744  -0.00002   0.00000  -0.00006  -0.00006   2.10738
   A198       2.13685   0.00003   0.00000   0.00009   0.00009   2.13694
   A199       2.03871  -0.00001   0.00000  -0.00003  -0.00003   2.03868
   A200       2.10701  -0.00009   0.00000  -0.00028  -0.00028   2.10673
   A201       2.13101   0.00011   0.00000   0.00033   0.00033   2.13134
   A202       2.04415  -0.00001   0.00000  -0.00004  -0.00004   2.04411
   A203       1.99096  -0.00155   0.00000  -0.00248  -0.00245   1.98851
   A204       1.91642   0.00069   0.00000   0.00208   0.00208   1.91849
   A205       1.93578   0.00047   0.00000   0.00054   0.00053   1.93631
   A206       1.86694   0.00029   0.00000  -0.00020  -0.00021   1.86673
   A207       1.89536   0.00062   0.00000   0.00137   0.00136   1.89672
   A208       1.85205  -0.00045   0.00000  -0.00127  -0.00127   1.85079
   A209       1.86115   0.00083   0.00000   0.00207   0.00208   1.86323
   A210       2.22644  -0.00054   0.00000  -0.00221  -0.00224   2.22420
   A211       2.19550  -0.00029   0.00000   0.00014   0.00015   2.19566
   A212       2.01979  -0.00117   0.00000  -0.00204  -0.00201   2.01778
   A213       2.07301   0.00029   0.00000  -0.00008  -0.00010   2.07292
   A214       2.18979   0.00087   0.00000   0.00212   0.00210   2.19188
   A215       1.93512  -0.00016   0.00000  -0.00289  -0.00293   1.93219
   A216       2.18326  -0.00018   0.00000   0.00080   0.00081   2.18408
   A217       2.16419   0.00035   0.00000   0.00210   0.00212   2.16631
   A218       1.84640   0.00082   0.00000   0.00213   0.00212   1.84852
   A219       2.22601  -0.00030   0.00000  -0.00261  -0.00264   2.22337
   A220       2.20197  -0.00057   0.00000   0.00016   0.00020   2.20217
   A221       2.18264   0.00033   0.00000   0.00064   0.00064   2.18327
   A222       2.05240  -0.00005   0.00000   0.00012   0.00012   2.05252
   A223       2.04654  -0.00028   0.00000  -0.00072  -0.00072   2.04582
   A224       2.17963   0.00037   0.00000   0.00128   0.00128   2.18091
   A225       2.04534  -0.00028   0.00000  -0.00091  -0.00092   2.04442
   A226       2.05803  -0.00010   0.00000  -0.00040  -0.00040   2.05762
   A227       2.20034   0.00009   0.00000   0.00000   0.00000   2.20034
   A228       2.04469  -0.00009   0.00000  -0.00018  -0.00018   2.04452
   A229       2.03357  -0.00004   0.00000  -0.00003  -0.00003   2.03354
   A230       2.17237   0.00052   0.00000   0.00116   0.00115   2.17353
   A231       2.04734  -0.00029   0.00000  -0.00069  -0.00069   2.04665
   A232       2.06252  -0.00023   0.00000  -0.00051  -0.00051   2.06201
   A233       1.94507  -0.00004   0.00000  -0.00023  -0.00023   1.94484
   A234       1.94287   0.00056   0.00000   0.00179   0.00179   1.94466
   A235       1.94178  -0.00015   0.00000  -0.00042  -0.00042   1.94136
   A236       1.86541  -0.00032   0.00000  -0.00104  -0.00104   1.86437
   A237       1.88189  -0.00000   0.00000  -0.00015  -0.00015   1.88174
   A238       1.88347  -0.00007   0.00000  -0.00002  -0.00002   1.88345
   A239       1.95314  -0.00013   0.00000  -0.00042  -0.00042   1.95272
   A240       1.94381  -0.00011   0.00000  -0.00034  -0.00034   1.94347
   A241       1.94996  -0.00000   0.00000   0.00002   0.00002   1.94998
   A242       1.87018   0.00009   0.00000   0.00024   0.00024   1.87042
   A243       1.86467   0.00009   0.00000   0.00031   0.00031   1.86497
   A244       1.87754   0.00007   0.00000   0.00025   0.00025   1.87779
   A245       1.94362   0.00007   0.00000   0.00025   0.00025   1.94387
   A246       1.94311   0.00006   0.00000   0.00018   0.00018   1.94329
   A247       1.92690  -0.00018   0.00000  -0.00061  -0.00061   1.92628
   A248       1.87567   0.00001   0.00000   0.00011   0.00011   1.87578
   A249       1.88004   0.00005   0.00000   0.00013   0.00013   1.88017
   A250       1.89218   0.00001   0.00000  -0.00005  -0.00005   1.89213
   A251       1.94025  -0.00014   0.00000  -0.00047  -0.00047   1.93978
   A252       1.95356  -0.00004   0.00000  -0.00005  -0.00005   1.95351
   A253       1.95043  -0.00025   0.00000  -0.00080  -0.00080   1.94964
   A254       1.87813   0.00012   0.00000   0.00041   0.00041   1.87854
   A255       1.87218   0.00010   0.00000   0.00018   0.00018   1.87236
   A256       1.86493   0.00024   0.00000   0.00084   0.00084   1.86577
   A257       2.20142  -0.00083   0.00000  -0.00132  -0.00128   2.20014
   A258       1.92386   0.00038   0.00000  -0.00015  -0.00016   1.92370
   A259       2.15756   0.00046   0.00000   0.00148   0.00145   2.15901
   A260       2.17645   0.00076   0.00000   0.00216   0.00217   2.17862
   A261       1.92729  -0.00114   0.00000  -0.00273  -0.00274   1.92455
   A262       2.17921   0.00037   0.00000   0.00054   0.00054   2.17976
   A263       2.15995   0.00069   0.00000   0.00110   0.00108   2.16103
   A264       2.20315  -0.00029   0.00000  -0.00063  -0.00062   2.20253
   A265       1.91982  -0.00040   0.00000  -0.00050  -0.00049   1.91932
   A266       2.17376  -0.00017   0.00000   0.00137   0.00140   2.17517
   A267       1.92967  -0.00128   0.00000  -0.00258  -0.00257   1.92710
   A268       2.17798   0.00144   0.00000   0.00109   0.00103   2.17901
   A269       2.09666  -0.00020   0.00000   0.00044   0.00047   2.09713
   A270       1.97533   0.00116   0.00000   0.00132   0.00129   1.97662
   A271       1.92280   0.00027   0.00000  -0.00114  -0.00118   1.92162
   A272       1.79530  -0.00027   0.00000   0.00128   0.00130   1.79660
   A273       2.15737   0.00025   0.00000  -0.00106  -0.00113   2.15624
   A274       2.26491   0.00055   0.00000   0.00196   0.00202   2.26694
   A275       1.85924  -0.00076   0.00000  -0.00081  -0.00081   1.85843
   A276       2.18321  -0.00080   0.00000  -0.00177  -0.00178   2.18143
   A277       2.23666   0.00002   0.00000   0.00009   0.00009   2.23675
   A278       1.86324   0.00078   0.00000   0.00169   0.00170   1.86493
   A279       2.18291  -0.00022   0.00000  -0.00044  -0.00044   2.18248
   A280       2.23685   0.00025   0.00000   0.00064   0.00064   2.23749
   A281       1.86321  -0.00003   0.00000  -0.00020  -0.00020   1.86301
   A282       2.18406  -0.00072   0.00000  -0.00136  -0.00136   2.18270
   A283       2.23781  -0.00032   0.00000  -0.00044  -0.00044   2.23737
   A284       1.86107   0.00103   0.00000   0.00178   0.00177   1.86285
   A285       2.00820  -0.00122   0.00000  -0.00506  -0.00510   2.00310
   A286       2.24618   0.00017   0.00000   0.00042   0.00042   2.24660
   A287       2.16865  -0.00045   0.00000  -0.00098  -0.00098   2.16767
   A288       1.86835   0.00028   0.00000   0.00057   0.00056   1.86891
   A289       2.19213   0.00020   0.00000   0.00048   0.00048   2.19261
   A290       2.23881  -0.00038   0.00000  -0.00084  -0.00084   2.23796
   A291       1.85219   0.00018   0.00000   0.00037   0.00037   1.85256
   A292       2.25103  -0.00002   0.00000   0.00009   0.00009   2.25112
   A293       2.16897  -0.00043   0.00000  -0.00083  -0.00083   2.16814
   A294       1.86245   0.00046   0.00000   0.00075   0.00074   1.86319
   A295       2.24064   0.00191   0.00000   0.00121   0.00113   2.24177
   A296       2.18443  -0.00150   0.00000  -0.00139  -0.00131   2.18312
   A297       1.85765  -0.00040   0.00000   0.00018   0.00019   1.85784
   A298       2.19084   0.00024   0.00000   0.00002  -0.00000   2.19084
   A299       1.91690  -0.00019   0.00000  -0.00133  -0.00135   1.91555
   A300       2.17431  -0.00008   0.00000   0.00121   0.00124   2.17555
   A301       2.17111   0.00032   0.00000   0.00060   0.00059   2.17170
   A302       1.92003  -0.00064   0.00000  -0.00138  -0.00139   1.91864
   A303       2.18549   0.00029   0.00000   0.00061   0.00062   2.18611
   A304       2.17273   0.00045   0.00000   0.00110   0.00110   2.17383
   A305       2.19351   0.00030   0.00000  -0.00006  -0.00007   2.19344
   A306       1.91682  -0.00075   0.00000  -0.00106  -0.00104   1.91577
   A307       2.17402   0.00100   0.00000   0.00108   0.00103   2.17505
   A308       1.92958  -0.00018   0.00000  -0.00157  -0.00159   1.92799
   A309       2.17474  -0.00079   0.00000   0.00064   0.00071   2.17545
   A310       1.86223   0.00072   0.00000   0.00101   0.00100   1.86322
   A311       2.18170   0.00048   0.00000   0.00068   0.00066   2.18237
   A312       2.23150  -0.00125   0.00000  -0.00199  -0.00196   2.22954
   A313       1.59199  -0.00062   0.00000   0.00006   0.00011   1.59210
   A314       1.57567  -0.00049   0.00000  -0.00085  -0.00083   1.57483
   A315       1.55070   0.00107   0.00000   0.00367   0.00365   1.55436
   A316       1.56341   0.00067   0.00000   0.00201   0.00198   1.56539
   A317       1.56016   0.00059   0.00000   0.00196   0.00197   1.56213
   A318       1.56872  -0.00113   0.00000  -0.00276  -0.00276   1.56596
   A319       1.60653   0.00088   0.00000  -0.00252  -0.00256   1.60397
   A320       1.60306  -0.00035   0.00000  -0.00106  -0.00106   1.60200
   A321       1.51747   0.00071   0.00000   0.00207   0.00209   1.51956
   A322       1.55146   0.00087   0.00000   0.00185   0.00184   1.55330
   A323       1.64007  -0.00125   0.00000  -0.00488  -0.00490   1.63517
   A324       1.52234  -0.00092   0.00000   0.00046   0.00049   1.52283
   A325       2.25328   0.00006   0.00000   0.00024   0.00024   2.25352
   A326       2.13545  -0.00014   0.00000  -0.00020  -0.00020   2.13525
   A327       1.89343   0.00008   0.00000  -0.00001  -0.00001   1.89342
   A328       2.17354   0.00020   0.00000   0.00072   0.00072   2.17426
   A329       1.88811  -0.00022   0.00000  -0.00014  -0.00014   1.88797
   A330       2.21918   0.00000   0.00000  -0.00054  -0.00054   2.21864
   A331       2.12097  -0.00025   0.00000  -0.00029  -0.00029   2.12068
   A332       1.89069   0.00040   0.00000  -0.00071  -0.00074   1.88995
   A333       1.87550  -0.00037   0.00000   0.00190   0.00189   1.87739
   A334       2.21519  -0.00045   0.00000   0.00118   0.00121   2.21640
   A335       1.35686  -0.00008   0.00000   0.00109   0.00110   1.35796
   A336       2.25838  -0.00002   0.00000   0.00039   0.00039   2.25877
   A337       1.86065   0.00021   0.00000   0.00017   0.00017   1.86082
   A338       2.16395  -0.00019   0.00000  -0.00056  -0.00057   2.16338
   A339       2.18375  -0.00007   0.00000   0.00052   0.00052   2.18427
   A340       1.84400  -0.00005   0.00000   0.00006   0.00006   1.84406
   A341       1.96061  -0.00006   0.00000  -0.00021  -0.00023   1.96038
   A342       1.94868   0.00002   0.00000   0.00001   0.00001   1.94870
   A343       1.91988   0.00012   0.00000   0.00007   0.00007   1.91994
   A344       1.87886   0.00005   0.00000   0.00016   0.00016   1.87901
   A345       1.90916  -0.00007   0.00000  -0.00006  -0.00005   1.90911
   A346       1.93256  -0.00000   0.00000  -0.00000  -0.00001   1.93255
   A347       1.96879  -0.00039   0.00000   0.00042   0.00041   1.96920
   A348       1.92575   0.00044   0.00000   0.00018   0.00018   1.92593
   A349       1.84211  -0.00010   0.00000  -0.00011  -0.00011   1.84200
   A350       1.84475   0.00001   0.00000  -0.00034  -0.00034   1.84441
   A351       1.95506   0.00014   0.00000  -0.00006  -0.00005   1.95501
   A352       1.92905  -0.00009   0.00000  -0.00007  -0.00007   1.92898
   A353       1.92889  -0.00051   0.00000   0.00066   0.00067   1.92956
   A354       1.98532   0.00007   0.00000   0.00016   0.00016   1.98549
   A355       1.91232   0.00000   0.00000   0.00003   0.00003   1.91235
   A356       1.85882  -0.00003   0.00000  -0.00009  -0.00009   1.85873
   A357       1.86969  -0.00003   0.00000  -0.00008  -0.00008   1.86962
   A358       1.95126  -0.00002   0.00000  -0.00005  -0.00005   1.95121
   A359       1.88437   0.00001   0.00000   0.00002   0.00002   1.88439
   A360       1.84389  -0.00002   0.00000  -0.00005  -0.00005   1.84384
   A361       2.78313  -0.00016   0.00000  -0.00046  -0.00046   2.78268
   A362       1.75570  -0.00037   0.00000  -0.00139  -0.00136   1.75434
   A363       2.87730  -0.00031   0.00000  -0.00049  -0.00049   2.87682
   A364       2.07526   0.00000   0.00000  -0.00471  -0.00485   2.07041
   A365       1.93746  -0.00066   0.00000   0.00174   0.00192   1.93938
   A366       1.72815   0.00157   0.00000   0.00164   0.00152   1.72966
   A367       1.88050  -0.00134   0.00000   0.00075   0.00065   1.88114
   A368       2.00292  -0.00315   0.00000  -0.00522  -0.00497   1.99795
   A369       1.82217   0.00434   0.00000   0.00736   0.00728   1.82946
   A370       2.84686   0.00887   0.00000   0.00592   0.00557   2.85243
   A371       2.85511   0.00547   0.00000   0.00382   0.00356   2.85867
   A372       1.83582   0.00113   0.00000   0.00097   0.00100   1.83682
   A373       1.79469   0.00012   0.00000   0.00025   0.00023   1.79492
   A374       1.87508  -0.00105   0.00000  -0.00064  -0.00063   1.87444
   A375       2.84191   0.00068   0.00000   0.00053   0.00053   2.84244
   A376       1.48641   0.00015   0.00000  -0.00326  -0.00327   1.48314
   A377       1.65674   0.00029   0.00000   0.00480   0.00480   1.66153
   A378       2.30151   0.01119   0.00000   0.03910   0.03900   2.34051
   A379       2.22116  -0.01882   0.00000  -0.06728  -0.06715   2.15401
   A380       1.62990  -0.00748   0.00000  -0.01429  -0.01346   1.61644
   A381       1.74742   0.00859   0.00000   0.02440   0.02443   1.77185
   A382       1.91339   0.00235   0.00000   0.00619   0.00633   1.91972
   A383       2.57469  -0.01437   0.00000  -0.01364  -0.01302   2.56167
   A384       1.68812  -0.00527   0.00000  -0.01722  -0.01714   1.67097
   A385       1.72502   0.00518   0.00000   0.00217   0.00229   1.72731
   A386       1.80068  -0.00054   0.00000   0.00729   0.00734   1.80802
   A387       2.83145  -0.00470   0.00000  -0.00339  -0.00300   2.82845
   A388       2.74977  -0.00206   0.00000  -0.00202  -0.00187   2.74790
   A389       1.64877   0.00500   0.00000   0.01229   0.01216   1.66092
   A390       1.60318  -0.00701   0.00000  -0.01240  -0.01216   1.59102
   A391       1.81910   0.00122   0.00000   0.00062   0.00102   1.82011
   A392       2.32872  -0.00373   0.00000  -0.01421  -0.01399   2.31473
   A393       1.97667  -0.00017   0.00000  -0.00074  -0.00101   1.97566
   A394       1.91380   0.00415   0.00000   0.01422   0.01413   1.92794
   A395       1.93150  -0.00720   0.00000  -0.00000   0.00000   1.93150
   A396       1.92676   0.00161   0.00000   0.00000   0.00011   1.92688
   A397       1.85048   0.00356   0.00000   0.00254   0.00221   1.85269
   A398       1.96873   0.00192   0.00000  -0.00008  -0.00006   1.96867
   A399       1.87611   0.00072   0.00000  -0.00194  -0.00192   1.87418
   A400       1.90558  -0.00044   0.00000  -0.00042  -0.00026   1.90532
   A401       2.01898   0.00035   0.00000   0.00094   0.00098   2.01995
   A402       1.88421  -0.00114   0.00000   0.00237   0.00246   1.88667
   A403       1.91289   0.00033   0.00000  -0.00143  -0.00152   1.91137
   A404       1.89048   0.00090   0.00000  -0.00203  -0.00208   1.88840
   A405       1.89478  -0.00022   0.00000   0.00015   0.00015   1.89493
   A406       1.85563  -0.00027   0.00000  -0.00007  -0.00006   1.85557
   A407       1.96113  -0.00039   0.00000   0.00135   0.00139   1.96252
   A408       1.91884  -0.00013   0.00000  -0.00055  -0.00056   1.91828
   A409       1.88771   0.00026   0.00000  -0.00043  -0.00045   1.88727
   A410       1.92189   0.00041   0.00000  -0.00039  -0.00042   1.92147
   A411       1.88417   0.00001   0.00000   0.00022   0.00022   1.88439
   A412       1.88805  -0.00016   0.00000  -0.00023  -0.00022   1.88783
   A413       1.93782   0.00019   0.00000  -0.00019  -0.00020   1.93762
   A414       1.95580   0.00033   0.00000   0.00115   0.00115   1.95696
   A415       1.93126  -0.00048   0.00000   0.00039   0.00039   1.93166
   A416       1.88036  -0.00018   0.00000  -0.00051  -0.00051   1.87985
   A417       1.87822   0.00037   0.00000  -0.00041  -0.00042   1.87780
   A418       1.87727  -0.00023   0.00000  -0.00052  -0.00051   1.87675
   A419       1.94303   0.00007   0.00000   0.00024   0.00024   1.94327
   A420       1.94557  -0.00001   0.00000  -0.00005  -0.00005   1.94552
   A421       1.93422   0.00005   0.00000   0.00016   0.00016   1.93438
   A422       1.88355  -0.00003   0.00000  -0.00009  -0.00009   1.88345
   A423       1.87751  -0.00006   0.00000  -0.00017  -0.00017   1.87734
   A424       1.87702  -0.00003   0.00000  -0.00011  -0.00011   1.87691
   A425       2.23581  -0.00192   0.00000   0.00070   0.00089   2.23670
   A426       2.84115  -0.00007   0.00000   0.00067   0.00069   2.84184
   A427       2.46951  -0.00018   0.00000  -0.00003  -0.00002   2.46949
   A428       2.44269  -0.00100   0.00000  -0.00002   0.00002   2.44271
   A429       1.90815  -0.00869   0.00000  -0.00000  -0.00000   1.90815
   A430       1.89552   0.00595   0.00000   0.00114   0.00116   1.89668
   A431       1.91531  -0.00095   0.00000  -0.00011  -0.00007   1.91524
   A432       1.86597   0.00507   0.00000   0.00039   0.00038   1.86635
   A433       1.92839  -0.00056   0.00000  -0.00078  -0.00081   1.92758
   A434       1.94938  -0.00081   0.00000  -0.00060  -0.00060   1.94878
   A435       2.02788  -0.00186   0.00000   0.00057   0.00058   2.02846
   A436       1.86864   0.00095   0.00000  -0.00057  -0.00061   1.86803
   A437       1.91838   0.00014   0.00000   0.00043   0.00046   1.91884
   A438       1.90236   0.00048   0.00000   0.00031   0.00032   1.90268
   A439       1.88156   0.00064   0.00000  -0.00074  -0.00076   1.88080
   A440       1.85800  -0.00024   0.00000  -0.00003  -0.00003   1.85798
   A441       2.16527  -0.00036   0.00000  -0.00013  -0.00015   2.16512
   A442       2.28120  -0.00009   0.00000   0.00021   0.00024   2.28144
   A443       1.83582   0.00046   0.00000  -0.00010  -0.00009   1.83572
   A444       1.88092  -0.00027   0.00000   0.00032   0.00033   1.88125
   A445       2.19429  -0.00040   0.00000  -0.00119  -0.00124   2.19305
   A446       2.20782   0.00067   0.00000   0.00087   0.00091   2.20872
   A447       1.92534  -0.00010   0.00000  -0.00009  -0.00010   1.92524
   A448       2.23791   0.00005   0.00000   0.00004   0.00004   2.23795
   A449       2.11992   0.00005   0.00000   0.00006   0.00006   2.11998
   A450       1.93877  -0.00024   0.00000  -0.00031  -0.00031   1.93846
   A451       2.14766   0.00013   0.00000   0.00019   0.00019   2.14785
   A452       2.19669   0.00011   0.00000   0.00011   0.00011   2.19680
   A453       1.84393   0.00016   0.00000   0.00018   0.00017   1.84410
   A454       1.87760  -0.00083   0.00000   0.00003   0.00004   1.87764
   A455       2.53544   0.00073   0.00000  -0.00026  -0.00026   2.53518
   A456       1.68860  -0.00021   0.00000   0.00007   0.00007   1.68867
   A457       1.77644  -0.00127   0.00000  -0.00075  -0.00073   1.77571
   A458       1.80134   0.00008   0.00000   0.00003   0.00003   1.80137
   A459       2.79814   0.00022   0.00000   0.00055   0.00055   2.79869
   A460       3.19748  -0.00037   0.00000  -0.00020  -0.00020   3.19727
   A461       3.19853   0.00026   0.00000  -0.00246  -0.00245   3.19607
   A462       3.15541   0.00005   0.00000   0.00207   0.00209   3.15750
   A463       3.12637   0.00058   0.00000   0.00282   0.00282   3.12919
   A464       3.14315   0.00044   0.00000   0.00154   0.00153   3.14468
   A465       3.12409   0.01450   0.00000   0.01413   0.01393   3.13802
   A466       3.05921  -0.01023   0.00000  -0.03945  -0.04020   3.01902
   A467       3.18928  -0.00046   0.00000   0.00149   0.00155   3.19083
   A468       3.10518   0.00007   0.00000   0.00116   0.00114   3.10632
   A469       3.19069  -0.00025   0.00000  -0.00137  -0.00140   3.18929
   A470       3.16329   0.00024   0.00000   0.00090   0.00090   3.16419
   A471       3.15463   0.00051   0.00000   0.00075   0.00073   3.15536
   A472       3.30989   0.00040   0.00000   0.00276   0.00276   3.31265
   A473       3.05476  -0.00234   0.00000  -0.01080  -0.01178   3.04299
   A474       3.12897  -0.00266   0.00000  -0.01932  -0.01921   3.10976
   A475       3.14131  -0.00033   0.00000  -0.00270  -0.00271   3.13860
    D1        2.89491  -0.00559   0.00000   0.01136   0.01229   2.90720
    D2       -1.26845  -0.00409   0.00000   0.00592   0.00656  -1.26189
    D3        0.77564  -0.00469   0.00000   0.00143   0.00211   0.77775
    D4        0.75321   0.00144   0.00000   0.01111   0.01171   0.76492
    D5        2.87304   0.00294   0.00000   0.00567   0.00598   2.87902
    D6       -1.36606   0.00234   0.00000   0.00118   0.00153  -1.36453
    D7       -1.28846  -0.00060   0.00000   0.00979   0.00980  -1.27866
    D8        0.83136   0.00090   0.00000   0.00435   0.00407   0.83543
    D9        2.87545   0.00030   0.00000  -0.00014  -0.00038   2.87507
   D10       -3.13978   0.00383   0.00000   0.01122   0.01098  -3.12880
   D11       -0.99695   0.00141   0.00000   0.00781   0.00778  -0.98916
   D12        1.03774  -0.00034   0.00000   0.00008   0.00014   1.03788
   D13        1.01796   0.00283   0.00000   0.01265   0.01248   1.03045
   D14       -3.12238   0.00041   0.00000   0.00924   0.00928  -3.11310
   D15       -1.08769  -0.00134   0.00000   0.00151   0.00163  -1.08606
   D16       -1.02330   0.00399   0.00000   0.01081   0.01057  -1.01273
   D17        1.11954   0.00157   0.00000   0.00739   0.00737   1.12691
   D18       -3.12896  -0.00018   0.00000  -0.00033  -0.00028  -3.12924
   D19       -2.15907   0.00083   0.00000   0.00252   0.00239  -2.15667
   D20        1.99124   0.00204   0.00000   0.00429   0.00407   1.99531
   D21       -0.07948   0.00141   0.00000   0.00268   0.00261  -0.07687
   D22       -2.91321  -0.00143   0.00000   0.01316   0.01372  -2.89949
   D23       -0.80257   0.00077   0.00000   0.01498   0.01520  -0.78737
   D24        1.25636  -0.00373   0.00000  -0.00698  -0.00675   1.24961
   D25        1.21773  -0.00020   0.00000   0.01111   0.01143   1.22916
   D26       -2.95481   0.00201   0.00000   0.01293   0.01291  -2.94190
   D27       -0.89588  -0.00249   0.00000  -0.00903  -0.00904  -0.90492
   D28       -0.80542   0.00134   0.00000   0.01781   0.01807  -0.78735
   D29        1.30522   0.00354   0.00000   0.01963   0.01955   1.32478
   D30       -2.91903  -0.00096   0.00000  -0.00233  -0.00240  -2.92143
   D31        3.02457   0.01009   0.00000   0.05104   0.05045   3.07502
   D32        0.92456   0.00470   0.00000   0.03985   0.03968   0.96424
   D33       -1.14384   0.00303   0.00000   0.03498   0.03485  -1.10900
   D34        0.69711  -0.01166   0.00000  -0.07663  -0.07574   0.62137
   D35       -2.50142  -0.01720   0.00000  -0.10248  -0.10232  -2.60374
   D36       -2.46833  -0.00206   0.00000  -0.00934  -0.00922  -2.47755
   D37       -0.24347  -0.00077   0.00000  -0.00213  -0.00206  -0.24553
   D38        0.73313   0.00258   0.00000   0.01483   0.01476   0.74788
   D39        2.95798   0.00387   0.00000   0.02204   0.02192   2.97990
   D40       -2.96243   0.00287   0.00000   0.01930   0.01829  -2.94414
   D41        0.98259  -0.00035   0.00000  -0.00723  -0.00797   0.97462
   D42        0.11915  -0.00069   0.00000  -0.00278  -0.00251   0.11664
   D43       -2.21901  -0.00392   0.00000  -0.02930  -0.02877  -2.24778
   D44       -0.28020   0.00632   0.00000   0.03294   0.03241  -0.24779
   D45       -1.96266   0.01141   0.00000   0.04357   0.04346  -1.91920
   D46        1.55674   0.00349   0.00000   0.02440   0.02376   1.58050
   D47       -2.59124  -0.00072   0.00000   0.00020  -0.00004  -2.59128
   D48        2.00949   0.00437   0.00000   0.01083   0.01101   2.02049
   D49       -0.75430  -0.00355   0.00000  -0.00834  -0.00869  -0.76299
   D50        2.24981   0.00480   0.00000  -0.00131  -0.00164   2.24818
   D51       -0.78371  -0.00408   0.00000   0.00000   0.00000  -0.78371
   D52        1.27589  -0.00188   0.00000  -0.00067  -0.00080   1.27509
   D53       -2.86992  -0.00007   0.00000  -0.00054  -0.00070  -2.87062
   D54        2.58618  -0.00450   0.00000  -0.00159  -0.00171   2.58448
   D55       -1.51675  -0.00390   0.00000  -0.00112  -0.00121  -1.51796
   D56        0.47279  -0.00345   0.00000  -0.00025  -0.00037   0.47242
   D57        0.46705   0.00192   0.00000  -0.00097  -0.00099   0.46606
   D58        2.64730   0.00252   0.00000  -0.00049  -0.00049   2.64681
   D59       -1.64635   0.00297   0.00000   0.00038   0.00035  -1.64600
   D60       -1.63161  -0.00023   0.00000  -0.00090  -0.00086  -1.63247
   D61        0.54865   0.00036   0.00000  -0.00043  -0.00037   0.54828
   D62        2.53818   0.00082   0.00000   0.00044   0.00047   2.53866
   D63        3.11420   0.00209   0.00000  -0.00000   0.00000   3.11420
   D64       -2.15566   0.00104   0.00000   0.00184   0.00179  -2.15387
   D65        1.09341   0.00047   0.00000   0.00056   0.00051   1.09392
[truncated: 9,276,692 more chars]
