# Supplementary material for: Solvent Channels and Electric Fields Guide Proton Delivery to the Active Site of Heme Peroxidases
Source: Angew Chem Int Ed Engl. 2025 Sep 21;64(50):e202515743. doi: 10.1002/anie.202515743 (PMC12684355; doi:10.1002/anie.202515743)
Supplement: Supplementary file 8 — Supporting Information [file ANIE-64-e202515743-s008.zip › Tau3_6.log]

 Entering Gaussian System, Link 0=g16
 Initial command:
 /mnt/storage/software/apps/Gaussain-16/g16/l1.exe "/user/home/rs17282/scratch/Gau-4478.inp" -scrdir="/user/home/rs17282/scratch/"
 Entering Link 1 = /mnt/storage/software/apps/Gaussain-16/g16/l1.exe PID=      4479.
  
 Copyright (c) 1988,1990,1992,1993,1995,1998,2003,2009,2016,
            Gaussian, Inc.  All Rights Reserved.
  
 This is part of the Gaussian(R) 16 program.  It is based on
 the Gaussian(R) 09 system (copyright 2009, Gaussian, Inc.),
 the Gaussian(R) 03 system (copyright 2003, Gaussian, Inc.),
 the Gaussian(R) 98 system (copyright 1998, Gaussian, Inc.),
 the Gaussian(R) 94 system (copyright 1995, Gaussian, Inc.),
 the Gaussian 92(TM) system (copyright 1992, Gaussian, Inc.),
 the Gaussian 90(TM) system (copyright 1990, Gaussian, Inc.),
 the Gaussian 88(TM) system (copyright 1988, Gaussian, Inc.),
 the Gaussian 86(TM) system (copyright 1986, Carnegie Mellon
 University), and the Gaussian 82(TM) system (copyright 1983,
 Carnegie Mellon University). Gaussian is a federally registered
 trademark of Gaussian, Inc.
  
 This software contains proprietary and confidential information,
 including trade secrets, belonging to Gaussian, Inc.
  
 This software is provided under written license and may be
 used, copied, transmitted, or stored only in accord with that
 written license.
  
 The following legend is applicable only to US Government
 contracts under FAR:
  
                    RESTRICTED RIGHTS LEGEND
  
 Use, reproduction and disclosure by the US Government is
 subject to restrictions as set forth in subparagraphs (a)
 and (c) of the Commercial Computer Software - Restricted
 Rights clause in FAR 52.227-19.
  
 Gaussian, Inc.
 340 Quinnipiac St., Bldg. 40, Wallingford CT 06492
  
  
 ---------------------------------------------------------------
 Warning -- This program may not be used in any manner that
 competes with the business of Gaussian, Inc. or will provide
 assistance to any competitor of Gaussian, Inc.  The licensee
 of this program is prohibited from giving any competitor of
 Gaussian, Inc. access to this program.  By using this program,
 the user acknowledges that Gaussian, Inc. is engaged in the
 business of creating and licensing software in the field of
 computational chemistry and represents and warrants to the
 licensee that it is not a competitor of Gaussian, Inc. and that
 it will not use this program in any manner prohibited above.
 ---------------------------------------------------------------
  

 Cite this work as:
 Gaussian 16, Revision A.03,
 M. J. Frisch, G. W. Trucks, H. B. Schlegel, G. E. Scuseria, 
 M. A. Robb, J. R. Cheeseman, G. Scalmani, V. Barone, 
 G. A. Petersson, H. Nakatsuji, X. Li, M. Caricato, A. V. Marenich, 
 J. Bloino, B. G. Janesko, R. Gomperts, B. Mennucci, H. P. Hratchian, 
 J. V. Ortiz, A. F. Izmaylov, J. L. Sonnenberg, D. Williams-Young, 
 F. Ding, F. Lipparini, F. Egidi, J. Goings, B. Peng, A. Petrone, 
 T. Henderson, D. Ranasinghe, V. G. Zakrzewski, J. Gao, N. Rega, 
 G. Zheng, W. Liang, M. Hada, M. Ehara, K. Toyota, R. Fukuda, 
 J. Hasegawa, M. Ishida, T. Nakajima, Y. Honda, O. Kitao, H. Nakai, 
 T. Vreven, K. Throssell, J. A. Montgomery, Jr., J. E. Peralta, 
 F. Ogliaro, M. J. Bearpark, J. J. Heyd, E. N. Brothers, K. N. Kudin, 
 V. N. Staroverov, T. A. Keith, R. Kobayashi, J. Normand, 
 K. Raghavachari, A. P. Rendell, J. C. Burant, S. S. Iyengar, 
 J. Tomasi, M. Cossi, J. M. Millam, M. Klene, C. Adamo, R. Cammi, 
 J. W. Ochterski, R. L. Martin, K. Morokuma, O. Farkas, 
 J. B. Foresman, and D. J. Fox, Gaussian, Inc., Wallingford CT, 2016.
 
 ******************************************
 Gaussian 16:  ES64L-G16RevA.03 25-Dec-2016
                 6-Jul-2023 
 ******************************************
 %chk=tau1_m6
 %mem=10gb
 %nproc=28
 Will use up to   28 processors via shared memory.
 ----------------------------------------------------------------------
 # UB3LYP EmpiricalDispersion=GD3BJ Gen Pseudo=Read opt(maxcycle=1000,m
 odred) SCF(yqc,Maxcycle=1000)
 ----------------------------------------------------------------------
 1/6=1000,18=120,19=15,26=3,38=1/1,3;
 2/9=110,12=2,17=6,18=5,40=1/2;
 3/5=7,11=2,16=1,17=8,25=1,30=1,71=1,74=-5,116=2,124=41/1,2,3;
 4//1;
 5/5=2,7=1000,8=4,13=1,38=1/8,2,8;
 6/7=2,8=2,9=2,10=2,28=1/1;
 7//1,2,3,16;
 1/6=1000,18=20,19=15,26=3/3(2);
 2/9=110/2;
 99//99;
 2/9=110/2;
 3/5=7,6=1,11=2,16=1,17=8,25=1,30=1,71=1,74=-5,82=7,116=2,124=41/1,2,3;
 4/5=5,16=3,69=1/1;
 5/5=2,7=1000,8=4,13=1,38=1/8,2,8;
 7//1,2,3,16;
 1/6=1000,18=20,19=15,26=3/3(-5);
 2/9=110/2;
 6/7=2,8=2,9=2,10=2,19=2,28=1/1;
 99/9=1/99;
 ---
 fff
 ---
 Symbolic Z-matrix:
 Charge = -1 Multiplicity = 6
 H                     0.74776  -5.01091   0.359 
 C                     1.01263  -4.30292   1.02902 
 H                     1.05428  -4.66771   1.97008 
 C                     0.00253  -3.13585   1.04799 
 C                     0.20515  -2.25125   2.28361 
 C                    -0.76284  -1.06885   2.37763 
 N                    -0.27544  -0.13845   3.40684 
 C                    -0.86108   1.08981   3.62944 
 N                    -2.22098   1.17363   3.57945 
 N                    -0.08716   2.10553   3.94288 
 H                     2.00947  -3.93135   0.76464 
 H                     0.11165  -2.52981   0.14238 
 H                    -1.02049  -3.53594   1.04089 
 H                     0.1164   -2.85729   3.19597 
 H                     1.22577  -1.85524   2.26062 
 H                    -0.82532  -0.56726   1.40386 
 H                    -1.76892  -1.41911   2.62907 
 H                     1.34195   0.16251   2.07468 
 H                    -2.56288   2.03238   3.14118 
 H                    -2.72753   0.3917    3.17248 
 H                    -0.66165   2.89154   4.24119 
 H                     4.69092  -6.76591   2.66879 
 C                     5.49273  -6.15285   2.62483 
 H                     5.59856  -5.62049   3.4765 
 C                     5.25036  -5.23045   1.39782 
 C                     5.79198  -3.83639   1.46172 
 C                     5.0406   -2.6934    1.30839 
 C                     7.16138  -3.3991    1.56625 
 C                     7.15211  -1.97149   1.46752 
 C                     8.39623  -4.05738   1.69743 
 N                     5.84322  -1.57615   1.33063 
 C                     8.32594  -1.21331   1.50113 
 C                     9.56619  -3.30506   1.73088 
 C                     9.53066  -1.89721   1.63491 
 H                     6.39834  -6.75618   2.49791 
 H                     5.6339   -5.72608   0.49649 
 H                     4.16787  -5.14543   1.2429 
 H                     3.97558  -2.58605   1.16258 
 H                     5.49013  -0.65821   1.06399 
 H                     8.43491  -5.14118   1.76768 
 H                     8.29332  -0.13308   1.39937 
 H                     10.52519  -3.80636   1.82985 
 H                     10.46098  -1.3369    1.6572 
 H                     4.58291  -4.534     4.83431 
 C                     4.64249  -4.00648   5.6933 
 H                     4.82527  -4.61115   6.4814 
 C                     3.38913  -3.13912   5.91671 
 C                     3.43324  -1.82619   5.19081 
 C                     4.3996   -1.1921    4.44224 
 N                     2.40661  -0.89726   5.28805 
 C                     2.78288   0.23045   4.61877 
 N                     3.98556   0.08214   4.09808 
 H                     5.52051  -3.35617   5.60823 
 H                     2.48991  -3.70103   5.62726 
 H                     3.2763   -2.93184   6.99033 
 H                     1.49182  -1.05149   5.68598 
 H                     5.3544   -1.57297   4.11434 
 H                     2.14946   1.10559   4.55368 
 H                     3.79355  -1.06195  -6.91094 
 C                     3.10215  -0.3456   -7.08276 
 H                     2.65266  -0.42882  -7.98326 
 C                     3.68807   1.06767  -6.91862 
 C                     3.94233   1.42318  -5.48808 
 C                     3.79573   0.71827  -4.32294 
 N                     4.35667   2.69235  -5.0896 
 C                     4.44306   2.72237  -3.73725 
 N                     4.10675   1.53954  -3.25672 
 H                     2.30902  -0.48247  -6.33731 
 H                     4.61372   1.16142  -7.5041 
 H                     2.98619   1.79932  -7.34236 
 H                     4.55162   3.46861  -5.7025 
 H                     3.48828  -0.30111  -4.16237 
 H                     4.7403    3.57383  -3.14602 
 H                    -5.81102   6.59641   4.0705 
 C                    -5.08148   6.03241   4.48242 
 H                    -4.20961   6.54258   4.50209 
 C                    -4.95998   4.68432   3.7524 
 C                    -6.30875   3.95569   3.65557 
 C                    -6.22222   2.64451   2.87223 
 N                    -7.56683   2.12584   2.5957 
 C                    -7.81125   0.95237   1.97841 
 N                    -6.87106   0.02315   1.87856 
 N                    -9.06007   0.67755   1.54456 
 H                    -5.37481   5.85815   5.52718 
 H                    -4.55759   4.82543   2.7439 
 H                    -4.23456   4.03993   4.26343 
 H                    -6.70867   3.76299   4.65994 
 H                    -7.03016   4.61999   3.15802 
 H                    -5.66232   2.78979   1.94466 
 H                    -5.67091   1.90382   3.4611 
 H                    -8.32928   2.78597   2.60878 
 H                    -6.98584  -0.64471   1.1017 
 H                    -5.88428   0.22317   2.08411 
 H                    -9.57688   1.41837   1.0921 
 H                    -9.1975   -0.24145   1.09753 
 C                    -0.55068   4.16777  -0.51849 
 C                     9.26118   3.18227  -1.05802 
 C                     6.08346  -4.08518  -2.19911 
 C                    -1.13237  -0.68816  -2.59803 
 N                     2.84638   2.60917  -0.94999 
 C                    -1.25018   3.40347   0.62194 
 C                     10.08374   2.51983  -1.89199 
 C                     7.00837  -4.96254  -1.77797 
 C                    -1.9868   -0.81213  -1.32812 
 N                     5.65824   2.2758   -1.02633 
 C                    -2.78035   3.29232   0.50135 
 C                    -3.47853  -0.70248  -1.57345 
 N                     2.47405  -0.11664  -1.71468 
 C                     0.6985    1.59494  -1.58862 
 C                     4.47392   4.30778  -0.2622 
 C                     7.43665   0.6528   -1.52636 
 C                     3.61933  -2.27921  -2.01517 
 C                     1.98809   6.00592   0.41224 
 C                     7.3208    5.47975  -0.04764 
 C                     8.63451  -2.14816  -1.9633 
 C                     0.78832  -3.30787  -2.73014 
 C                     1.46977   2.61915  -1.09196 
 C                     5.64088   3.58261  -0.57526 
 C                     6.65272  -0.46019  -1.71579 
 C                     2.47327  -1.46761  -2.00045 
 O                    -3.38175   2.79622   1.51338 
 O                    -4.17106  -1.3096   -0.59384 
 C                     0.92121   3.87746  -0.59976 
 C                     6.96046   4.09823  -0.50078 
 C                     7.18385  -1.80245  -1.88914 
 C                     1.15881  -1.90485  -2.35769 
 O                    -3.32906   3.64866  -0.56858 
 O                    -3.99176  -0.11351  -2.5034 
 C                     1.98898   4.63479  -0.18974 
 C                     7.81764   3.08036  -0.94205 
 C                     6.1038   -2.6454   -1.99323 
 C                     0.33978  -0.78067  -2.315 
 C                     3.19287   3.84989  -0.44362 
 C                     6.97763   1.94731  -1.23035 
 C                     4.90822  -1.80857  -1.91222 
 C                     1.16829   0.30807  -1.89743 
 N                     5.27081  -0.49167  -1.74089 
 Fe                    4.0798    1.07011  -1.35671 
 H                    -1.0479    3.8968   -1.4548 
 H                    -0.7199    5.24221  -0.39377 
 H                     9.71997   3.9139   -0.39151 
 H                     5.22791  -4.47143  -2.75291 
 H                    -1.42895  -1.47825  -3.29596 
 H                    -1.37752   0.25544  -3.09491 
 H                    -1.01016   3.83798   1.59883 
 H                     11.15603   2.68721  -1.86296 
 H                     9.71842   1.81575  -2.63158 
 H                     6.91637  -6.0197   -2.00937 
 H                     7.84738  -4.66306  -1.16057 
 H                    -1.71896  -0.01599  -0.62017 
 H                    -1.78676  -1.75465  -0.8142 
 H                    -0.36387   1.77501  -1.69919 
 H                     4.6038    5.30797   0.13322 
 H                     3.47332  -3.34226  -2.16042 
 H                     2.58519   6.70616  -0.1844 
 H                     2.41914   5.99889   1.42081 
 H                     0.97377   6.40701   0.4829 
 H                     6.75685   6.24897  -0.59071 
 H                     8.38253   5.68658  -0.20563 
 H                     7.11003   5.62516   1.01981 
 H                     9.04989  -2.34197  -0.96832 
 H                     9.21531  -1.33477  -2.40901 
 H                     8.78162  -3.04892  -2.56681 
 H                    -0.27363  -3.38301  -2.97864 
 H                     1.35829  -3.66596  -3.59695 
 C                    -7.29979  -3.02946  -2.15663 
 O                    -6.26414  -3.20516  -2.75682 
 C                    -7.57473  -2.13245  -1.01206 
 O                    -6.70856  -1.36824  -0.46652 
 C                    -8.92417  -2.34999  -0.58839 
 O                    -9.54321  -1.84825   0.37093 
 C                    -9.53421  -3.32937  -1.57117 
 O                    -8.44706  -3.74003  -2.44072 
 C                    -10.66306  -2.69624  -2.4031 
 O                    -10.31571  -1.43761  -2.92424 
 C                    -10.9869  -3.57649  -3.62226 
 O                    -10.94994  -4.97096  -3.34771 
 H                    -5.17412  -1.32562  -0.76326 
 H                    -10.33248  -0.75467  -2.21624 
 H                    -10.01197  -5.19898  -3.28068 
 H                    -9.91237  -4.22445  -1.06726 
 H                    -11.53134  -2.63809  -1.7269 
 H                    -11.99346  -3.34587  -3.98373 
 H                    -10.27332  -3.2968   -4.40683 
 O                     4.19716   0.57239   0.53582 
 H                     3.28383   0.28426   0.83328 
 H                     4.43907   1.33843   1.16492 
 O                    -4.11191   0.22      1.76754 
 H                    -3.89577   1.14622   1.4942 
 H                    -4.03438  -0.34413   0.97545 
 O                     1.73815   0.28617   1.27609 
 H                     1.81857   1.91342   1.92597 
 H                     1.31143   0.30382   0.40529 
 O                     4.629     2.24035   2.43451 
 H                     4.58135   1.512     3.10214 
 H                     3.73478   2.63665   2.47255 
 O                     1.89194   2.71681   2.32495 
 H                     0.59478   2.35793   3.41255 
 H                     1.58855   3.34611   1.65152 
 H                     0.98133  -4.01035  -1.9105 
 H                    -0.86727   2.37643   0.66637 
 H                     8.50704   0.50532  -1.51141 
 H                    -3.81953  -4.75309  -1.10834 
 C                    -3.83276  -4.67226  -0.1117 
 H                    -3.3404   -5.4333    0.31068 
 C                    -5.27287  -4.54306   0.39436 
 C                    -5.43413  -4.40497   1.91773 
 C                    -4.64634  -3.21528   2.48289 
 C                    -6.92081  -4.27231   2.27698 
 H                    -3.28428  -3.75343   0.1246 
 H                    -5.71831  -3.66613  -0.07859 
 H                    -5.86103  -5.4079    0.05729 
 H                    -5.04733  -5.32292   2.38856 
 H                    -4.80699  -3.11434   3.56212 
 H                    -3.56992  -3.31772   2.3142 
 H                    -4.96662  -2.28213   2.01206 
 H                    -7.50222  -5.11499   1.8856 
 H                    -7.06954  -4.2351    3.36209 
 H                    -7.34332  -3.35402   1.85397 
 H                    -5.31365   5.95077  -0.89777 
 C                    -6.20176   6.26676  -0.56398 
 H                    -6.06757   7.04968   0.04351 
 C                    -6.83612   5.1458    0.28269 
 C                    -7.02682   3.83306  -0.39967 
 N                    -5.99007   3.01565  -0.80941 
 C                    -8.17391   3.14279  -0.71055 
 C                    -6.53512   1.88679  -1.33669 
 N                    -7.86111   1.93096  -1.29219 
 H                    -6.83739   6.54326  -1.41016 
 H                    -6.19444   5.00238   1.15876 
 H                    -7.81205   5.47125   0.6624 
 H                    -4.96709   3.22784  -0.71136 
 H                    -9.20122   3.44687  -0.55603 
 H                    -5.94113   1.079    -1.74325 
 O                    -10.2655   0.76719  -1.29404 
 H                    -10.69682   1.32111  -1.95759 
 H                    -9.29594   1.0174   -1.38106 
 
 Add virtual bond connecting atoms H178       and O169       Dist= 2.95D+00.
 Add virtual bond connecting atoms O194       and H187       Dist= 2.96D+00.
 Add virtual bond connecting atoms O191       and H186       Dist= 3.04D+00.
 Add virtual bond connecting atoms H232       and O127       Dist= 3.21D+00.
 Add virtual bond connecting atoms O235       and H179       Dist= 3.37D+00.
 Add virtual bond connecting atoms H237       and N228       Dist= 3.22D+00.
 Add virtual bond connecting atoms H189       and O121       Dist= 3.27D+00.
 Add virtual bond connecting atoms H190       and O122       Dist= 3.49D+00.
 Add virtual bond connecting atoms H198       and O197       Dist= 3.27D+00.
 Add virtual bond connecting atoms O169       and H92        Dist= 3.31D+00.
 Add virtual bond connecting atoms O171       and H95        Dist= 3.40D+00.
 Add virtual bond connecting atoms O188       and H93        Dist= 3.40D+00.
 Add virtual bond connecting atoms H192       and H18        Dist= 3.44D+00.
 Add virtual bond connecting atoms H192       and O191       Dist= 3.31D+00.
 Add virtual bond connecting atoms O197       and H196       Dist= 3.50D+00.
 Add virtual bond connecting atoms H195       and N52        Dist= 3.48D+00.
 Add virtual bond connecting atoms H44        and H24        Dist= 3.81D+00.
 Add virtual bond connecting atoms O185       and H39        Dist= 3.52D+00.
 Add virtual bond connecting atoms H210       and H13        Dist= 4.63D+00.
 Add virtual bond connecting atoms H211       and O169       Dist= 4.78D+00.
 Add virtual bond connecting atoms H211       and H178       Dist= 4.72D+00.
 Add virtual bond connecting atoms H216       and H190       Dist= 4.51D+00.
 The following ModRedundant input section has been read:
 X       1 F                                                                   
 X       2 F                                                                   
 X       3 F                                                                   
 X      22 F                                                                   
 X      23 F                                                                   
 X      24 F                                                                   
 X      44 F                                                                   
 X      45 F                                                                   
 X      46 F                                                                   
 X      59 F                                                                   
 X      60 F                                                                   
 X      61 F                                                                   
 X      74 F                                                                   
 X      75 F                                                                   
 X      76 F                                                                   
 X     203 F                                                                   
 X     204 F                                                                   
 X     205 F                                                                   
 X     220 F                                                                   
 X     221 F                                                                   
 X     222 F                                                                   
 

 GradGradGradGradGradGradGradGradGradGradGradGradGradGradGradGradGradGrad
 Berny optimization.
 Initialization pass.
                           ----------------------------
                           !    Initial Parameters    !
                           ! (Angstroms and Degrees)  !
 --------------------------                            --------------------------
 ! Name  Definition              Value          Derivative Info.                !
 --------------------------------------------------------------------------------
 ! X1    R(1,-1)                 0.7478         Frozen                          !
 ! Y1    R(1,-2)                -5.0109         Frozen                          !
 ! Z1    R(1,-3)                 0.359          Frozen                          !
 ! X2    R(2,-1)                 1.0126         Frozen                          !
 ! Y2    R(2,-2)                -4.3029         Frozen                          !
 ! Z2    R(2,-3)                 1.029          Frozen                          !
 ! X3    R(3,-1)                 1.0543         Frozen                          !
 ! Y3    R(3,-2)                -4.6677         Frozen                          !
 ! Z3    R(3,-3)                 1.9701         Frozen                          !
 ! X22   R(22,-1)                4.6909         Frozen                          !
 ! Y22   R(22,-2)               -6.7659         Frozen                          !
 ! Z22   R(22,-3)                2.6688         Frozen                          !
 ! X23   R(23,-1)                5.4927         Frozen                          !
 ! Y23   R(23,-2)               -6.1528         Frozen                          !
 ! Z23   R(23,-3)                2.6248         Frozen                          !
 ! X24   R(24,-1)                5.5986         Frozen                          !
 ! Y24   R(24,-2)               -5.6205         Frozen                          !
 ! Z24   R(24,-3)                3.4765         Frozen                          !
 ! X44   R(44,-1)                4.5829         Frozen                          !
 ! Y44   R(44,-2)               -4.534          Frozen                          !
 ! Z44   R(44,-3)                4.8343         Frozen                          !
 ! X45   R(45,-1)                4.6425         Frozen                          !
 ! Y45   R(45,-2)               -4.0065         Frozen                          !
 ! Z45   R(45,-3)                5.6933         Frozen                          !
 ! X46   R(46,-1)                4.8253         Frozen                          !
 ! Y46   R(46,-2)               -4.6112         Frozen                          !
 ! Z46   R(46,-3)                6.4814         Frozen                          !
 ! X59   R(59,-1)                3.7936         Frozen                          !
 ! Y59   R(59,-2)               -1.0619         Frozen                          !
 ! Z59   R(59,-3)               -6.9109         Frozen                          !
 ! X60   R(60,-1)                3.1022         Frozen                          !
 ! Y60   R(60,-2)               -0.3456         Frozen                          !
 ! Z60   R(60,-3)               -7.0828         Frozen                          !
 ! X61   R(61,-1)                2.6527         Frozen                          !
 ! Y61   R(61,-2)               -0.4288         Frozen                          !
 ! Z61   R(61,-3)               -7.9833         Frozen                          !
 ! X74   R(74,-1)               -5.811          Frozen                          !
 ! Y74   R(74,-2)                6.5964         Frozen                          !
 ! Z74   R(74,-3)                4.0705         Frozen                          !
 ! X75   R(75,-1)               -5.0815         Frozen                          !
 ! Y75   R(75,-2)                6.0324         Frozen                          !
 ! Z75   R(75,-3)                4.4824         Frozen                          !
 ! X76   R(76,-1)               -4.2096         Frozen                          !
 ! Y76   R(76,-2)                6.5426         Frozen                          !
 ! Z76   R(76,-3)                4.5021         Frozen                          !
 ! X203  R(203,-1)              -3.8195         Frozen                          !
 ! Y203  R(203,-2)              -4.7531         Frozen                          !
 ! Z203  R(203,-3)              -1.1083         Frozen                          !
 ! X204  R(204,-1)              -3.8328         Frozen                          !
 ! Y204  R(204,-2)              -4.6723         Frozen                          !
 ! Z204  R(204,-3)              -0.1117         Frozen                          !
 ! X205  R(205,-1)              -3.3404         Frozen                          !
 ! Y205  R(205,-2)              -5.4333         Frozen                          !
 ! Z205  R(205,-3)               0.3107         Frozen                          !
 ! X220  R(220,-1)              -5.3137         Frozen                          !
 ! Y220  R(220,-2)               5.9508         Frozen                          !
 ! Z220  R(220,-3)              -0.8978         Frozen                          !
 ! X221  R(221,-1)              -6.2018         Frozen                          !
 ! Y221  R(221,-2)               6.2668         Frozen                          !
 ! Z221  R(221,-3)              -0.564          Frozen                          !
 ! X222  R(222,-1)              -6.0676         Frozen                          !
 ! Y222  R(222,-2)               7.0497         Frozen                          !
 ! Z222  R(222,-3)               0.0435         Frozen                          !
 ! R1    R(1,2)                  1.0101         estimate D2E/DX2                !
 ! R2    R(2,3)                  1.0101         estimate D2E/DX2                !
 ! R3    R(2,4)                  1.5436         estimate D2E/DX2                !
 ! R4    R(2,11)                 1.0962         estimate D2E/DX2                !
 ! R5    R(4,5)                  1.5331         estimate D2E/DX2                !
 ! R6    R(4,12)                 1.0951         estimate D2E/DX2                !
 ! R7    R(4,13)                 1.0985         estimate D2E/DX2                !
 ! R8    R(5,6)                  1.531          estimate D2E/DX2                !
 ! R9    R(5,14)                 1.0989         estimate D2E/DX2                !
 ! R10   R(5,15)                 1.095          estimate D2E/DX2                !
 ! R11   R(6,7)                  1.4705         estimate D2E/DX2                !
 ! R12   R(6,16)                 1.0971         estimate D2E/DX2                !
 ! R13   R(6,17)                 1.0946         estimate D2E/DX2                !
 ! R14   R(7,8)                  1.3788         estimate D2E/DX2                !
 ! R15   R(8,9)                  1.3634         estimate D2E/DX2                !
 ! R16   R(8,10)                 1.3149         estimate D2E/DX2                !
 ! R17   R(9,19)                 1.023          estimate D2E/DX2                !
 ! R18   R(9,20)                 1.0167         estimate D2E/DX2                !
 ! R19   R(10,21)                1.0182         estimate D2E/DX2                !
 ! R20   R(10,198)               0.9            estimate D2E/DX2                !
 ! R21   R(13,210)               2.4519         estimate D2E/DX2                !
 ! R22   R(18,191)               0.9            estimate D2E/DX2                !
 ! R23   R(18,192)               1.8207         estimate D2E/DX2                !
 ! R24   R(22,23)                1.0103         estimate D2E/DX2                !
 ! R25   R(23,24)                1.0099         estimate D2E/DX2                !
 ! R26   R(23,25)                1.5541         estimate D2E/DX2                !
 ! R27   R(23,35)                1.0956         estimate D2E/DX2                !
 ! R28   R(24,44)                2.0139         estimate D2E/DX2                !
 ! R29   R(25,26)                1.4969         estimate D2E/DX2                !
 ! R30   R(25,36)                1.0978         estimate D2E/DX2                !
 ! R31   R(25,37)                1.0968         estimate D2E/DX2                !
 ! R32   R(26,27)                1.3764         estimate D2E/DX2                !
 ! R33   R(26,28)                1.4413         estimate D2E/DX2                !
 ! R34   R(27,31)                1.3758         estimate D2E/DX2                !
 ! R35   R(27,38)                1.0803         estimate D2E/DX2                !
 ! R36   R(28,29)                1.431          estimate D2E/DX2                !
 ! R37   R(28,30)                1.4055         estimate D2E/DX2                !
 ! R38   R(29,31)                1.3741         estimate D2E/DX2                !
 ! R39   R(29,32)                1.3978         estimate D2E/DX2                !
 ! R40   R(30,33)                1.3914         estimate D2E/DX2                !
 ! R41   R(30,40)                1.0868         estimate D2E/DX2                !
 ! R42   R(31,39)                1.019          estimate D2E/DX2                !
 ! R43   R(32,34)                1.3918         estimate D2E/DX2                !
 ! R44   R(32,41)                1.0855         estimate D2E/DX2                !
 ! R45   R(33,34)                1.4116         estimate D2E/DX2                !
 ! R46   R(33,42)                1.0866         estimate D2E/DX2                !
 ! R47   R(34,43)                1.0863         estimate D2E/DX2                !
 ! R48   R(39,185)               1.8615         estimate D2E/DX2                !
 ! R49   R(44,45)                1.0098         estimate D2E/DX2                !
 ! R50   R(45,46)                1.01           estimate D2E/DX2                !
 ! R51   R(45,47)                1.5405         estimate D2E/DX2                !
 ! R52   R(45,53)                1.0959         estimate D2E/DX2                !
 ! R53   R(47,48)                1.5009         estimate D2E/DX2                !
 ! R54   R(47,54)                1.0991         estimate D2E/DX2                !
 ! R55   R(47,55)                1.0993         estimate D2E/DX2                !
 ! R56   R(48,49)                1.3771         estimate D2E/DX2                !
 ! R57   R(48,50)                1.3879         estimate D2E/DX2                !
 ! R58   R(49,52)                1.3833         estimate D2E/DX2                !
 ! R59   R(49,57)                1.079          estimate D2E/DX2                !
 ! R60   R(50,51)                1.3643         estimate D2E/DX2                !
 ! R61   R(50,56)                1.0094         estimate D2E/DX2                !
 ! R62   R(51,52)                1.3189         estimate D2E/DX2                !
 ! R63   R(51,58)                1.0823         estimate D2E/DX2                !
 ! R64   R(52,195)               1.8416         estimate D2E/DX2                !
 ! R65   R(59,60)                1.0103         estimate D2E/DX2                !
 ! R66   R(60,61)                1.0099         estimate D2E/DX2                !
 ! R67   R(60,62)                1.5387         estimate D2E/DX2                !
 ! R68   R(60,68)                1.097          estimate D2E/DX2                !
 ! R69   R(62,63)                1.4958         estimate D2E/DX2                !
 ! R70   R(62,69)                1.0993         estimate D2E/DX2                !
 ! R71   R(62,70)                1.0989         estimate D2E/DX2                !
 ! R72   R(63,64)                1.3697         estimate D2E/DX2                !
 ! R73   R(63,65)                1.3933         estimate D2E/DX2                !
 ! R74   R(64,67)                1.3813         estimate D2E/DX2                !
 ! R75   R(64,72)                1.0768         estimate D2E/DX2                !
 ! R76   R(65,66)                1.3554         estimate D2E/DX2                !
 ! R77   R(65,71)                1.0081         estimate D2E/DX2                !
 ! R78   R(66,67)                1.3203         estimate D2E/DX2                !
 ! R79   R(66,73)                1.0784         estimate D2E/DX2                !
 ! R80   R(67,138)               1.9573         estimate D2E/DX2                !
 ! R81   R(74,75)                1.01           estimate D2E/DX2                !
 ! R82   R(75,76)                1.0103         estimate D2E/DX2                !
 ! R83   R(75,77)                1.5379         estimate D2E/DX2                !
 ! R84   R(75,84)                1.0991         estimate D2E/DX2                !
 ! R85   R(77,78)                1.5361         estimate D2E/DX2                !
 ! R86   R(77,85)                1.0949         estimate D2E/DX2                !
 ! R87   R(77,86)                1.0966         estimate D2E/DX2                !
 ! R88   R(78,79)                1.5298         estimate D2E/DX2                !
 ! R89   R(78,87)                1.0981         estimate D2E/DX2                !
 ! R90   R(78,88)                1.0997         estimate D2E/DX2                !
 ! R91   R(79,80)                1.4675         estimate D2E/DX2                !
 ! R92   R(79,89)                1.0932         estimate D2E/DX2                !
 ! R93   R(79,90)                1.0951         estimate D2E/DX2                !
 ! R94   R(80,81)                1.3483         estimate D2E/DX2                !
 ! R95   R(80,91)                1.0086         estimate D2E/DX2                !
 ! R96   R(81,82)                1.3257         estimate D2E/DX2                !
 ! R97   R(81,83)                1.3503         estimate D2E/DX2                !
 ! R98   R(82,92)                1.0309         estimate D2E/DX2                !
 ! R99   R(82,93)                1.0276         estimate D2E/DX2                !
 ! R100  R(83,94)                1.0103         estimate D2E/DX2                !
 ! R101  R(83,95)                1.0312         estimate D2E/DX2                !
 ! R102  R(92,169)               1.7492         estimate D2E/DX2                !
 ! R103  R(93,188)               1.8004         estimate D2E/DX2                !
 ! R104  R(95,171)               1.797          estimate D2E/DX2                !
 ! R105  R(96,101)               1.5408         estimate D2E/DX2                !
 ! R106  R(96,123)               1.5024         estimate D2E/DX2                !
 ! R107  R(96,139)               1.0942         estimate D2E/DX2                !
 ! R108  R(96,140)               1.0948         estimate D2E/DX2                !
 ! R109  R(97,102)               1.3457         estimate D2E/DX2                !
 ! R110  R(97,130)               1.4518         estimate D2E/DX2                !
 ! R111  R(97,141)               1.0909         estimate D2E/DX2                !
 ! R112  R(98,103)               1.3426         estimate D2E/DX2                !
 ! R113  R(98,131)               1.4546         estimate D2E/DX2                !
 ! R114  R(98,142)               1.0899         estimate D2E/DX2                !
 ! R115  R(99,104)               1.5356         estimate D2E/DX2                !
 ! R116  R(99,132)               1.502          estimate D2E/DX2                !
 ! R117  R(99,143)               1.0951         estimate D2E/DX2                !
 ! R118  R(99,144)               1.0942         estimate D2E/DX2                !
 ! R119  R(100,117)              1.3839         estimate D2E/DX2                !
 ! R120  R(100,133)              1.3841         estimate D2E/DX2                !
 ! R121  R(100,138)              2.0138         estimate D2E/DX2                !
 ! R122  R(101,106)              1.5389         estimate D2E/DX2                !
 ! R123  R(101,145)              1.0958         estimate D2E/DX2                !
 ! R124  R(101,201)              1.097          estimate D2E/DX2                !
 ! R125  R(102,146)              1.0857         estimate D2E/DX2                !
 ! R126  R(102,147)              1.0845         estimate D2E/DX2                !
 ! R127  R(103,148)              1.0861         estimate D2E/DX2                !
 ! R128  R(103,149)              1.0839         estimate D2E/DX2                !
 ! R129  R(104,107)              1.5157         estimate D2E/DX2                !
 ! R130  R(104,150)              1.0985         estimate D2E/DX2                !
 ! R131  R(104,151)              1.092          estimate D2E/DX2                !
 ! R132  R(105,118)              1.3826         estimate D2E/DX2                !
 ! R133  R(105,134)              1.3749         estimate D2E/DX2                !
 ! R134  R(105,138)              2.0135         estimate D2E/DX2                !
 ! R135  R(106,121)              1.2775         estimate D2E/DX2                !
 ! R136  R(106,127)              1.2541         estimate D2E/DX2                !
 ! R137  R(107,122)              1.3446         estimate D2E/DX2                !
 ! R138  R(107,128)              1.2145         estimate D2E/DX2                !
 ! R139  R(108,120)              1.3809         estimate D2E/DX2                !
 ! R140  R(108,136)              1.3852         estimate D2E/DX2                !
 ! R141  R(108,138)              2.0285         estimate D2E/DX2                !
 ! R142  R(109,117)              1.375          estimate D2E/DX2                !
 ! R143  R(109,136)              1.4043         estimate D2E/DX2                !
 ! R144  R(109,152)              1.0832         estimate D2E/DX2                !
 ! R145  R(110,118)              1.4092         estimate D2E/DX2                !
 ! R146  R(110,133)              1.3725         estimate D2E/DX2                !
 ! R147  R(110,153)              1.0833         estimate D2E/DX2                !
 ! R148  R(111,119)              1.3745         estimate D2E/DX2                !
 ! R149  R(111,134)              1.405          estimate D2E/DX2                !
 ! R150  R(111,202)              1.0806         estimate D2E/DX2                !
 ! R151  R(112,120)              1.4044         estimate D2E/DX2                !
 ! R152  R(112,135)              1.376          estimate D2E/DX2                !
 ! R153  R(112,154)              1.0828         estimate D2E/DX2                !
 ! R154  R(113,129)              1.4975         estimate D2E/DX2                !
 ! R155  R(113,155)              1.0967         estimate D2E/DX2                !
 ! R156  R(113,156)              1.0968         estimate D2E/DX2                !
 ! R157  R(113,157)              1.093          estimate D2E/DX2                !
 ! R158  R(114,124)              1.4979         estimate D2E/DX2                !
 ! R159  R(114,158)              1.0976         estimate D2E/DX2                !
 ! R160  R(114,159)              1.0932         estimate D2E/DX2                !
 ! R161  R(114,160)              1.0977         estimate D2E/DX2                !
 ! R162  R(115,125)              1.4931         estimate D2E/DX2                !
 ! R163  R(115,161)              1.0955         estimate D2E/DX2                !
 ! R164  R(115,162)              1.0943         estimate D2E/DX2                !
 ! R165  R(115,163)              1.0942         estimate D2E/DX2                !
 ! R166  R(116,126)              1.4981         estimate D2E/DX2                !
 ! R167  R(116,164)              1.0932         estimate D2E/DX2                !
 ! R168  R(116,165)              1.0975         estimate D2E/DX2                !
 ! R169  R(116,200)              1.0966         estimate D2E/DX2                !
 ! R170  R(117,123)              1.4583         estimate D2E/DX2                !
 ! R171  R(118,124)              1.4187         estimate D2E/DX2                !
 ! R172  R(119,125)              1.4539         estimate D2E/DX2                !
 ! R173  R(119,137)              1.3825         estimate D2E/DX2                !
 ! R174  R(120,126)              1.4306         estimate D2E/DX2                !
 ! R175  R(121,189)              1.7283         estimate D2E/DX2                !
 ! R176  R(122,178)              1.0174         estimate D2E/DX2                !
 ! R177  R(122,190)              1.8476         estimate D2E/DX2                !
 ! R178  R(123,129)              1.3718         estimate D2E/DX2                !
 ! R179  R(124,130)              1.402          estimate D2E/DX2                !
 ! R180  R(125,131)              1.374          estimate D2E/DX2                !
 ! R181  R(126,132)              1.3916         estimate D2E/DX2                !
 ! R182  R(127,232)              1.6972         estimate D2E/DX2                !
 ! R183  R(129,133)              1.4594         estimate D2E/DX2                !
 ! R184  R(130,134)              1.4396         estimate D2E/DX2                !
 ! R185  R(131,135)              1.4616         estimate D2E/DX2                !
 ! R186  R(132,136)              1.4304         estimate D2E/DX2                !
 ! R187  R(135,137)              1.3766         estimate D2E/DX2                !
 ! R188  R(137,138)              2.0013         estimate D2E/DX2                !
 ! R189  R(138,185)              1.9604         estimate D2E/DX2                !
 ! R190  R(166,167)              1.2098         estimate D2E/DX2                !
 ! R191  R(166,168)              1.48           estimate D2E/DX2                !
 ! R192  R(166,173)              1.3791         estimate D2E/DX2                !
 ! R193  R(168,169)              1.2775         estimate D2E/DX2                !
 ! R194  R(168,170)              1.431          estimate D2E/DX2                !
 ! R195  R(169,178)              1.5635         estimate D2E/DX2                !
 ! R196  R(169,211)              2.5321         estimate D2E/DX2                !
 ! R197  R(170,171)              1.2471         estimate D2E/DX2                !
 ! R198  R(170,172)              1.5156         estimate D2E/DX2                !
 ! R199  R(172,173)              1.4514         estimate D2E/DX2                !
 ! R200  R(172,174)              1.5386         estimate D2E/DX2                !
 ! R201  R(172,181)              1.0946         estimate D2E/DX2                !
 ! R202  R(174,175)              1.4058         estimate D2E/DX2                !
 ! R203  R(174,176)              1.5382         estimate D2E/DX2                !
 ! R204  R(174,182)              1.1021         estimate D2E/DX2                !
 ! R205  R(175,179)              0.9838         estimate D2E/DX2                !
 ! R206  R(176,177)              1.4217         estimate D2E/DX2                !
 ! R207  R(176,183)              1.0941         estimate D2E/DX2                !
 ! R208  R(176,184)              1.0968         estimate D2E/DX2                !
 ! R209  R(177,180)              0.9676         estimate D2E/DX2                !
 ! R210  R(178,211)              2.4986         estimate D2E/DX2                !
 ! R211  R(179,235)              1.7807         estimate D2E/DX2                !
 ! R212  R(185,186)              1.0028         estimate D2E/DX2                !
 ! R213  R(185,187)              1.0203         estimate D2E/DX2                !
 ! R214  R(186,191)              1.6079         estimate D2E/DX2                !
 ! R215  R(187,194)              1.5689         estimate D2E/DX2                !
 ! R216  R(188,189)              0.9896         estimate D2E/DX2                !
 ! R217  R(188,190)              0.9755         estimate D2E/DX2                !
 ! R218  R(190,216)              2.3874         estimate D2E/DX2                !
 ! R219  R(191,192)              1.7541         estimate D2E/DX2                !
 ! R220  R(191,193)              0.9699         estimate D2E/DX2                !
 ! R221  R(192,197)              0.9            estimate D2E/DX2                !
 ! R222  R(194,195)              0.9892         estimate D2E/DX2                !
 ! R223  R(194,196)              0.9788         estimate D2E/DX2                !
 ! R224  R(196,197)              1.8505         estimate D2E/DX2                !
 ! R225  R(197,198)              1.7304         estimate D2E/DX2                !
 ! R226  R(197,199)              0.9703         estimate D2E/DX2                !
 ! R227  R(203,204)              1.0            estimate D2E/DX2                !
 ! R228  R(204,205)              1.0            estimate D2E/DX2                !
 ! R229  R(204,206)              1.5319         estimate D2E/DX2                !
 ! R230  R(204,210)              1.0959         estimate D2E/DX2                !
 ! R231  R(206,207)              1.5381         estimate D2E/DX2                !
 ! R232  R(206,211)              1.0914         estimate D2E/DX2                !
 ! R233  R(206,212)              1.0989         estimate D2E/DX2                !
 ! R234  R(207,208)              1.5347         estimate D2E/DX2                !
 ! R235  R(207,209)              1.5352         estimate D2E/DX2                !
 ! R236  R(207,213)              1.1018         estimate D2E/DX2                !
 ! R237  R(208,214)              1.0958         estimate D2E/DX2                !
 ! R238  R(208,215)              1.0944         estimate D2E/DX2                !
 ! R239  R(208,216)              1.0932         estimate D2E/DX2                !
 ! R240  R(209,217)              1.0961         estimate D2E/DX2                !
 ! R241  R(209,218)              1.0959         estimate D2E/DX2                !
 ! R242  R(209,219)              1.0958         estimate D2E/DX2                !
 ! R243  R(220,221)              1.0            estimate D2E/DX2                !
 ! R244  R(221,222)              1.0            estimate D2E/DX2                !
 ! R245  R(221,223)              1.5414         estimate D2E/DX2                !
 ! R246  R(221,229)              1.0938         estimate D2E/DX2                !
 ! R247  R(223,224)              1.4917         estimate D2E/DX2                !
 ! R248  R(223,230)              1.0954         estimate D2E/DX2                !
 ! R249  R(223,231)              1.0966         estimate D2E/DX2                !
 ! R250  R(224,225)              1.3824         estimate D2E/DX2                !
 ! R251  R(224,226)              1.3744         estimate D2E/DX2                !
 ! R252  R(225,227)              1.3599         estimate D2E/DX2                !
 ! R253  R(225,232)              1.0494         estimate D2E/DX2                !
 ! R254  R(226,228)              1.3801         estimate D2E/DX2                !
 ! R255  R(226,233)              1.0825         estimate D2E/DX2                !
 ! R256  R(227,228)              1.3275         estimate D2E/DX2                !
 ! R257  R(227,234)              1.082          estimate D2E/DX2                !
 ! R258  R(228,237)              1.7033         estimate D2E/DX2                !
 ! R259  R(235,236)              0.966          estimate D2E/DX2                !
 ! R260  R(235,237)              1.0051         estimate D2E/DX2                !
 ! A1    A(1,2,3)              112.0642         estimate D2E/DX2                !
 ! A2    A(1,2,4)              111.4991         estimate D2E/DX2                !
 ! A3    A(1,2,11)             108.4245         estimate D2E/DX2                !
 ! A4    A(3,2,4)              106.7721         estimate D2E/DX2                !
 ! A5    A(3,2,11)             108.0353         estimate D2E/DX2                !
 ! A6    A(4,2,11)             109.9833         estimate D2E/DX2                !
 ! A7    A(2,4,5)              111.0801         estimate D2E/DX2                !
 ! A8    A(2,4,12)             110.0622         estimate D2E/DX2                !
 ! A9    A(2,4,13)             109.5099         estimate D2E/DX2                !
 ! A10   A(5,4,12)             109.5121         estimate D2E/DX2                !
 ! A11   A(5,4,13)             109.7819         estimate D2E/DX2                !
 ! A12   A(12,4,13)            106.7989         estimate D2E/DX2                !
 ! A13   A(4,5,6)              114.3032         estimate D2E/DX2                !
 ! A14   A(4,5,14)             109.8934         estimate D2E/DX2                !
 ! A15   A(4,5,15)             108.3572         estimate D2E/DX2                !
 ! A16   A(6,5,14)             108.8984         estimate D2E/DX2                !
 ! A17   A(6,5,15)             108.1371         estimate D2E/DX2                !
 ! A18   A(14,5,15)            106.9871         estimate D2E/DX2                !
 ! A19   A(5,6,7)              108.7876         estimate D2E/DX2                !
 ! A20   A(5,6,16)             109.5477         estimate D2E/DX2                !
 ! A21   A(5,6,17)             110.3715         estimate D2E/DX2                !
 ! A22   A(7,6,16)             110.5372         estimate D2E/DX2                !
 ! A23   A(7,6,17)             110.2629         estimate D2E/DX2                !
 ! A24   A(16,6,17)            107.3274         estimate D2E/DX2                !
 ! A25   A(6,7,8)              122.3994         estimate D2E/DX2                !
 ! A26   A(7,8,9)              118.1964         estimate D2E/DX2                !
 ! A27   A(7,8,10)             118.4648         estimate D2E/DX2                !
 ! A28   A(9,8,10)             123.2527         estimate D2E/DX2                !
 ! A29   A(8,9,19)             113.6212         estimate D2E/DX2                !
 ! A30   A(8,9,20)             117.6689         estimate D2E/DX2                !
 ! A31   A(19,9,20)            107.9162         estimate D2E/DX2                !
 ! A32   A(8,10,21)            109.515          estimate D2E/DX2                !
 ! A33   A(8,10,198)           121.4762         estimate D2E/DX2                !
 ! A34   A(21,10,198)          112.5601         estimate D2E/DX2                !
 ! A35   A(4,13,210)           153.4541         estimate D2E/DX2                !
 ! A36   A(22,23,24)           111.4902         estimate D2E/DX2                !
 ! A37   A(22,23,25)           105.709          estimate D2E/DX2                !
 ! A38   A(22,23,35)           109.081          estimate D2E/DX2                !
 ! A39   A(24,23,25)           111.6723         estimate D2E/DX2                !
 ! A40   A(24,23,35)           107.5398         estimate D2E/DX2                !
 ! A41   A(25,23,35)           111.3657         estimate D2E/DX2                !
 ! A42   A(23,24,44)           143.1414         estimate D2E/DX2                !
 ! A43   A(23,25,26)           117.5558         estimate D2E/DX2                !
 ! A44   A(23,25,36)           109.0131         estimate D2E/DX2                !
 ! A45   A(23,25,37)           108.1466         estimate D2E/DX2                !
 ! A46   A(26,25,36)           109.2136         estimate D2E/DX2                !
 ! A47   A(26,25,37)           106.9142         estimate D2E/DX2                !
 ! A48   A(36,25,37)           105.298          estimate D2E/DX2                !
 ! A49   A(25,26,27)           124.8244         estimate D2E/DX2                !
 ! A50   A(25,26,28)           129.0065         estimate D2E/DX2                !
 ! A51   A(27,26,28)           105.9497         estimate D2E/DX2                !
 ! A52   A(26,27,31)           110.737          estimate D2E/DX2                !
 ! A53   A(26,27,38)           129.4742         estimate D2E/DX2                !
 ! A54   A(31,27,38)           119.7753         estimate D2E/DX2                !
 ! A55   A(26,28,29)           106.9486         estimate D2E/DX2                !
 ! A56   A(26,28,30)           134.3802         estimate D2E/DX2                !
 ! A57   A(29,28,30)           118.6442         estimate D2E/DX2                !
 ! A58   A(28,29,31)           107.4609         estimate D2E/DX2                !
 ! A59   A(28,29,32)           122.2771         estimate D2E/DX2                !
 ! A60   A(31,29,32)           130.2585         estimate D2E/DX2                !
 ! A61   A(28,30,33)           119.1945         estimate D2E/DX2                !
 ! A62   A(28,30,40)           120.2913         estimate D2E/DX2                !
 ! A63   A(33,30,40)           120.5138         estimate D2E/DX2                !
 ! A64   A(27,31,29)           108.8836         estimate D2E/DX2                !
 ! A65   A(27,31,39)           121.6779         estimate D2E/DX2                !
 ! A66   A(29,31,39)           127.9727         estimate D2E/DX2                !
 ! A67   A(29,32,34)           117.5606         estimate D2E/DX2                !
 ! A68   A(29,32,41)           120.8167         estimate D2E/DX2                !
 ! A69   A(34,32,41)           121.6029         estimate D2E/DX2                !
 ! A70   A(30,33,34)           121.0968         estimate D2E/DX2                !
 ! A71   A(30,33,42)           119.6596         estimate D2E/DX2                !
 ! A72   A(34,33,42)           119.2434         estimate D2E/DX2                !
 ! A73   A(32,34,33)           121.2265         estimate D2E/DX2                !
 ! A74   A(32,34,43)           119.3314         estimate D2E/DX2                !
 ! A75   A(33,34,43)           119.44           estimate D2E/DX2                !
 ! A76   A(31,39,185)          155.5658         estimate D2E/DX2                !
 ! A77   A(24,44,45)           145.651          estimate D2E/DX2                !
 ! A78   A(44,45,46)           111.2033         estimate D2E/DX2                !
 ! A79   A(44,45,47)           111.6841         estimate D2E/DX2                !
 ! A80   A(44,45,53)           106.932          estimate D2E/DX2                !
 ! A81   A(46,45,47)           111.7865         estimate D2E/DX2                !
 ! A82   A(46,45,53)           105.7137         estimate D2E/DX2                !
 ! A83   A(47,45,53)           109.2075         estimate D2E/DX2                !
 ! A84   A(45,47,48)           113.4829         estimate D2E/DX2                !
 ! A85   A(45,47,54)           109.8523         estimate D2E/DX2                !
 ! A86   A(45,47,55)           109.3497         estimate D2E/DX2                !
 ! A87   A(48,47,54)           110.1131         estimate D2E/DX2                !
 ! A88   A(48,47,55)           108.0852         estimate D2E/DX2                !
 ! A89   A(54,47,55)           105.6419         estimate D2E/DX2                !
 ! A90   A(47,48,49)           133.341          estimate D2E/DX2                !
 ! A91   A(47,48,50)           121.9959         estimate D2E/DX2                !
 ! A92   A(49,48,50)           104.4169         estimate D2E/DX2                !
 ! A93   A(48,49,52)           110.4484         estimate D2E/DX2                !
 ! A94   A(48,49,57)           128.5825         estimate D2E/DX2                !
 ! A95   A(52,49,57)           120.9579         estimate D2E/DX2                !
 ! A96   A(48,50,51)           108.3522         estimate D2E/DX2                !
 ! A97   A(48,50,56)           126.5615         estimate D2E/DX2                !
 ! A98   A(51,50,56)           124.7243         estimate D2E/DX2                !
 ! A99   A(50,51,52)           110.6233         estimate D2E/DX2                !
 ! A100  A(50,51,58)           122.444          estimate D2E/DX2                !
 ! A101  A(52,51,58)           126.9322         estimate D2E/DX2                !
 ! A102  A(49,52,51)           106.1582         estimate D2E/DX2                !
 ! A103  A(49,52,195)          138.8448         estimate D2E/DX2                !
 ! A104  A(51,52,195)          114.9109         estimate D2E/DX2                !
 ! A105  A(59,60,61)           113.4416         estimate D2E/DX2                !
 ! A106  A(59,60,62)           111.8709         estimate D2E/DX2                !
 ! A107  A(59,60,68)           106.9019         estimate D2E/DX2                !
 ! A108  A(61,60,62)           109.8953         estimate D2E/DX2                !
 ! A109  A(61,60,68)           105.8929         estimate D2E/DX2                !
 ! A110  A(62,60,68)           108.5062         estimate D2E/DX2                !
 ! A111  A(60,62,63)           112.6467         estimate D2E/DX2                !
 ! A112  A(60,62,69)           110.008          estimate D2E/DX2                !
 ! A113  A(60,62,70)           109.0983         estimate D2E/DX2                !
 ! A114  A(63,62,69)           110.2406         estimate D2E/DX2                !
 ! A115  A(63,62,70)           108.6098         estimate D2E/DX2                !
 ! A116  A(69,62,70)           106.0025         estimate D2E/DX2                !
 ! A117  A(62,63,64)           132.3021         estimate D2E/DX2                !
 ! A118  A(62,63,65)           122.722          estimate D2E/DX2                !
 ! A119  A(64,63,65)           104.9133         estimate D2E/DX2                !
 ! A120  A(63,64,67)           109.0584         estimate D2E/DX2                !
 ! A121  A(63,64,72)           130.1396         estimate D2E/DX2                !
 ! A122  A(67,64,72)           120.8003         estimate D2E/DX2                !
 ! A123  A(63,65,66)           108.9336         estimate D2E/DX2                !
 ! A124  A(63,65,71)           125.8075         estimate D2E/DX2                !
 ! A125  A(66,65,71)           125.2555         estimate D2E/DX2                !
 ! A126  A(65,66,67)           109.0907         estimate D2E/DX2                !
 ! A127  A(65,66,73)           125.5961         estimate D2E/DX2                !
 ! A128  A(67,66,73)           125.3131         estimate D2E/DX2                !
 ! A129  A(64,67,66)           108.0034         estimate D2E/DX2                !
 ! A130  A(64,67,138)          127.1275         estimate D2E/DX2                !
 ! A131  A(66,67,138)          124.8677         estimate D2E/DX2                !
 ! A132  A(74,75,76)           110.4443         estimate D2E/DX2                !
 ! A133  A(74,75,77)           110.6702         estimate D2E/DX2                !
 ! A134  A(74,75,84)           106.467          estimate D2E/DX2                !
 ! A135  A(76,75,77)           112.5628         estimate D2E/DX2                !
 ! A136  A(76,75,84)           106.97           estimate D2E/DX2                !
 ! A137  A(77,75,84)           109.4715         estimate D2E/DX2                !
 ! A138  A(75,77,78)           112.109          estimate D2E/DX2                !
 ! A139  A(75,77,85)           110.6883         estimate D2E/DX2                !
 ! A140  A(75,77,86)           110.2516         estimate D2E/DX2                !
 ! A141  A(78,77,85)           109.0112         estimate D2E/DX2                !
 ! A142  A(78,77,86)           109.3593         estimate D2E/DX2                !
 ! A143  A(85,77,86)           105.1791         estimate D2E/DX2                !
 ! A144  A(77,78,79)           112.9033         estimate D2E/DX2                !
 ! A145  A(77,78,87)           110.2044         estimate D2E/DX2                !
 ! A146  A(77,78,88)           108.5426         estimate D2E/DX2                !
 ! A147  A(79,78,87)           109.7879         estimate D2E/DX2                !
 ! A148  A(79,78,88)           108.8557         estimate D2E/DX2                !
 ! A149  A(87,78,88)           106.315          estimate D2E/DX2                !
 ! A150  A(78,79,80)           110.3403         estimate D2E/DX2                !
 ! A151  A(78,79,89)           110.4603         estimate D2E/DX2                !
 ! A152  A(78,79,90)           109.44           estimate D2E/DX2                !
 ! A153  A(80,79,89)           110.8788         estimate D2E/DX2                !
 ! A154  A(80,79,90)           108.8773         estimate D2E/DX2                !
 ! A155  A(89,79,90)           106.7564         estimate D2E/DX2                !
 ! A156  A(79,80,81)           124.0558         estimate D2E/DX2                !
 ! A157  A(79,80,91)           117.3157         estimate D2E/DX2                !
 ! A158  A(81,80,91)           116.0108         estimate D2E/DX2                !
 ! A159  A(80,81,82)           121.0637         estimate D2E/DX2                !
 ! A160  A(80,81,83)           119.4658         estimate D2E/DX2                !
 ! A161  A(82,81,83)           119.2787         estimate D2E/DX2                !
 ! A162  A(81,82,92)           115.5889         estimate D2E/DX2                !
 ! A163  A(81,82,93)           121.9741         estimate D2E/DX2                !
 ! A164  A(92,82,93)           112.5665         estimate D2E/DX2                !
 ! A165  A(81,83,94)           117.8894         estimate D2E/DX2                !
 ! A166  A(81,83,95)           116.3561         estimate D2E/DX2                !
 ! A167  A(94,83,95)           113.0288         estimate D2E/DX2                !
 ! A168  A(82,92,169)          157.8106         estimate D2E/DX2                !
 ! A169  A(82,93,188)          155.4757         estimate D2E/DX2                !
 ! A170  A(101,96,123)         112.8886         estimate D2E/DX2                !
 ! A171  A(101,96,139)         107.7108         estimate D2E/DX2                !
 ! A172  A(101,96,140)         109.4103         estimate D2E/DX2                !
 ! A173  A(123,96,139)         110.5501         estimate D2E/DX2                !
 ! A174  A(123,96,140)         110.3165         estimate D2E/DX2                !
 ! A175  A(139,96,140)         105.6806         estimate D2E/DX2                !
 ! A176  A(102,97,130)         128.5158         estimate D2E/DX2                !
 ! A177  A(102,97,141)         116.8544         estimate D2E/DX2                !
 ! A178  A(130,97,141)         114.611          estimate D2E/DX2                !
 ! A179  A(103,98,131)         126.3563         estimate D2E/DX2                !
 ! A180  A(103,98,142)         117.9413         estimate D2E/DX2                !
 ! A181  A(131,98,142)         115.7022         estimate D2E/DX2                !
 ! A182  A(104,99,132)         112.6166         estimate D2E/DX2                !
 ! A183  A(104,99,143)         108.5486         estimate D2E/DX2                !
 ! A184  A(104,99,144)         108.6917         estimate D2E/DX2                !
 ! A185  A(132,99,143)         109.9436         estimate D2E/DX2                !
 ! A186  A(132,99,144)         110.9936         estimate D2E/DX2                !
 ! A187  A(143,99,144)         105.7879         estimate D2E/DX2                !
 ! A188  A(117,100,133)        106.2643         estimate D2E/DX2                !
 ! A189  A(117,100,138)        126.4431         estimate D2E/DX2                !
 ! A190  A(133,100,138)        127.2738         estimate D2E/DX2                !
 ! A191  A(96,101,106)         115.4186         estimate D2E/DX2                !
 ! A192  A(96,101,145)         111.3287         estimate D2E/DX2                !
 ! A193  A(96,101,201)         109.6288         estimate D2E/DX2                !
 ! A194  A(106,101,145)        108.4387         estimate D2E/DX2                !
 ! A195  A(106,101,201)        106.4164         estimate D2E/DX2                !
 ! A196  A(145,101,201)        104.9921         estimate D2E/DX2                !
 ! A197  A(97,102,146)         120.7475         estimate D2E/DX2                !
 ! A198  A(97,102,147)         122.4325         estimate D2E/DX2                !
 ! A199  A(146,102,147)        116.8093         estimate D2E/DX2                !
 ! A200  A(98,103,148)         120.7228         estimate D2E/DX2                !
 ! A201  A(98,103,149)         122.0981         estimate D2E/DX2                !
 ! A202  A(148,103,149)        117.1213         estimate D2E/DX2                !
 ! A203  A(99,104,107)         114.0737         estimate D2E/DX2                !
 ! A204  A(99,104,150)         109.8025         estimate D2E/DX2                !
 ! A205  A(99,104,151)         110.9122         estimate D2E/DX2                !
 ! A206  A(107,104,150)        106.9678         estimate D2E/DX2                !
 ! A207  A(107,104,151)        108.5962         estimate D2E/DX2                !
 ! A208  A(150,104,151)        106.1149         estimate D2E/DX2                !
 ! A209  A(118,105,134)        106.636          estimate D2E/DX2                !
 ! A210  A(118,105,138)        127.5654         estimate D2E/DX2                !
 ! A211  A(134,105,138)        125.7932         estimate D2E/DX2                !
 ! A212  A(101,106,121)        115.7253         estimate D2E/DX2                !
 ! A213  A(101,106,127)        118.7748         estimate D2E/DX2                !
 ! A214  A(121,106,127)        125.4655         estimate D2E/DX2                !
 ! A215  A(104,107,122)        110.8742         estimate D2E/DX2                !
 ! A216  A(104,107,128)        125.0917         estimate D2E/DX2                !
 ! A217  A(122,107,128)        123.9988         estimate D2E/DX2                !
 ! A218  A(120,108,136)        105.7911         estimate D2E/DX2                !
 ! A219  A(120,108,138)        127.541          estimate D2E/DX2                !
 ! A220  A(136,108,138)        126.1637         estimate D2E/DX2                !
 ! A221  A(117,109,136)        125.0558         estimate D2E/DX2                !
 ! A222  A(117,109,152)        117.594          estimate D2E/DX2                !
 ! A223  A(136,109,152)        117.2582         estimate D2E/DX2                !
 ! A224  A(118,110,133)        124.8836         estimate D2E/DX2                !
 ! A225  A(118,110,153)        117.1893         estimate D2E/DX2                !
 ! A226  A(133,110,153)        117.9163         estimate D2E/DX2                !
 ! A227  A(119,111,134)        126.07           estimate D2E/DX2                !
 ! A228  A(119,111,202)        117.1522         estimate D2E/DX2                !
 ! A229  A(134,111,202)        116.515          estimate D2E/DX2                !
 ! A230  A(120,112,135)        124.4679         estimate D2E/DX2                !
 ! A231  A(120,112,154)        117.3037         estimate D2E/DX2                !
 ! A232  A(135,112,154)        118.1736         estimate D2E/DX2                !
 ! A233  A(129,113,155)        111.4442         estimate D2E/DX2                !
 ! A234  A(129,113,156)        111.3182         estimate D2E/DX2                !
 ! A235  A(129,113,157)        111.256          estimate D2E/DX2                !
 ! A236  A(155,113,156)        106.8799         estimate D2E/DX2                !
 ! A237  A(155,113,157)        107.8242         estimate D2E/DX2                !
 ! A238  A(156,113,157)        107.9149         estimate D2E/DX2                !
 ! A239  A(124,114,158)        111.9066         estimate D2E/DX2                !
 ! A240  A(124,114,159)        111.3719         estimate D2E/DX2                !
 ! A241  A(124,114,160)        111.7243         estimate D2E/DX2                !
 ! A242  A(158,114,159)        107.1534         estimate D2E/DX2                !
 ! A243  A(158,114,160)        106.8375         estimate D2E/DX2                !
 ! A244  A(159,114,160)        107.5753         estimate D2E/DX2                !
 ! A245  A(125,115,161)        111.3613         estimate D2E/DX2                !
 ! A246  A(125,115,162)        111.3321         estimate D2E/DX2                !
 ! A247  A(125,115,163)        110.403          estimate D2E/DX2                !
 ! A248  A(161,115,162)        107.4678         estimate D2E/DX2                !
 ! A249  A(161,115,163)        107.7186         estimate D2E/DX2                !
 ! A250  A(162,115,163)        108.4137         estimate D2E/DX2                !
 ! A251  A(126,116,164)        111.1682         estimate D2E/DX2                !
 ! A252  A(126,116,165)        111.9307         estimate D2E/DX2                !
 ! A253  A(126,116,200)        111.7516         estimate D2E/DX2                !
 ! A254  A(164,116,165)        107.6091         estimate D2E/DX2                !
 ! A255  A(164,116,200)        107.268          estimate D2E/DX2                !
 ! A256  A(165,116,200)        106.8527         estimate D2E/DX2                !
 ! A257  A(100,117,109)        126.1322         estimate D2E/DX2                !
 ! A258  A(100,117,123)        110.2291         estimate D2E/DX2                !
 ! A259  A(109,117,123)        123.6191         estimate D2E/DX2                !
 ! A260  A(105,118,110)        124.7015         estimate D2E/DX2                !
 ! A261  A(105,118,124)        110.4253         estimate D2E/DX2                !
 ! A262  A(110,118,124)        124.8597         estimate D2E/DX2                !
 ! A263  A(111,119,125)        123.756          estimate D2E/DX2                !
 ! A264  A(111,119,137)        126.2312         estimate D2E/DX2                !
 ! A265  A(125,119,137)        109.9973         estimate D2E/DX2                !
 ! A266  A(108,120,112)        124.5475         estimate D2E/DX2                !
 ! A267  A(108,120,126)        110.5619         estimate D2E/DX2                !
 ! A268  A(112,120,126)        124.789          estimate D2E/DX2                !
 ! A269  A(106,121,189)        120.1296         estimate D2E/DX2                !
 ! A270  A(107,122,178)        113.1779         estimate D2E/DX2                !
 ! A271  A(107,122,190)        110.1681         estimate D2E/DX2                !
 ! A272  A(178,122,190)        102.8628         estimate D2E/DX2                !
 ! A273  A(96,123,117)         123.6081         estimate D2E/DX2                !
 ! A274  A(96,123,129)         129.7699         estimate D2E/DX2                !
 ! A275  A(117,123,129)        106.5265         estimate D2E/DX2                !
 ! A276  A(114,124,118)        125.0886         estimate D2E/DX2                !
 ! A277  A(114,124,130)        128.1513         estimate D2E/DX2                !
 ! A278  A(118,124,130)        106.7557         estimate D2E/DX2                !
 ! A279  A(115,125,119)        125.0717         estimate D2E/DX2                !
 ! A280  A(115,125,131)        128.1622         estimate D2E/DX2                !
 ! A281  A(119,125,131)        106.7543         estimate D2E/DX2                !
 ! A282  A(116,126,120)        125.1372         estimate D2E/DX2                !
 ! A283  A(116,126,132)        128.2168         estimate D2E/DX2                !
 ! A284  A(120,126,132)        106.6315         estimate D2E/DX2                !
 ! A285  A(106,127,232)        115.0614         estimate D2E/DX2                !
 ! A286  A(113,129,123)        128.6968         estimate D2E/DX2                !
 ! A287  A(113,129,133)        124.2548         estimate D2E/DX2                !
 ! A288  A(123,129,133)        107.0483         estimate D2E/DX2                !
 ! A289  A(97,130,124)         125.6            estimate D2E/DX2                !
 ! A290  A(97,130,134)         128.2742         estimate D2E/DX2                !
 ! A291  A(124,130,134)        106.1228         estimate D2E/DX2                !
 ! A292  A(98,131,125)         128.9744         estimate D2E/DX2                !
 ! A293  A(98,131,135)         124.2729         estimate D2E/DX2                !
 ! A294  A(125,131,135)        106.7103         estimate D2E/DX2                !
 ! A295  A(99,132,126)         128.3793         estimate D2E/DX2                !
 ! A296  A(99,132,136)         125.1585         estimate D2E/DX2                !
 ! A297  A(126,132,136)        106.4354         estimate D2E/DX2                !
 ! A298  A(100,133,110)        125.5261         estimate D2E/DX2                !
 ! A299  A(100,133,129)        109.8303         estimate D2E/DX2                !
 ! A300  A(110,133,129)        124.5787         estimate D2E/DX2                !
 ! A301  A(105,134,111)        124.3955         estimate D2E/DX2                !
 ! A302  A(105,134,130)        110.0094         estimate D2E/DX2                !
 ! A303  A(111,134,130)        125.2195         estimate D2E/DX2                !
 ! A304  A(112,135,131)        124.4882         estimate D2E/DX2                !
 ! A305  A(112,135,137)        125.6787         estimate D2E/DX2                !
 ! A306  A(131,135,137)        109.8255         estimate D2E/DX2                !
 ! A307  A(108,136,109)        124.5623         estimate D2E/DX2                !
 ! A308  A(108,136,132)        110.5569         estimate D2E/DX2                !
 ! A309  A(109,136,132)        124.6034         estimate D2E/DX2                !
 ! A310  A(119,137,135)        106.6977         estimate D2E/DX2                !
 ! A311  A(119,137,138)        125.0024         estimate D2E/DX2                !
 ! A312  A(135,137,138)        127.8553         estimate D2E/DX2                !
 ! A313  A(67,138,100)          91.2146         estimate D2E/DX2                !
 ! A314  A(67,138,105)          90.279          estimate D2E/DX2                !
 ! A315  A(67,138,108)          88.8488         estimate D2E/DX2                !
 ! A316  A(67,138,137)          89.577          estimate D2E/DX2                !
 ! A317  A(100,138,105)         89.3908         estimate D2E/DX2                !
 ! A318  A(100,138,108)         89.8808         estimate D2E/DX2                !
 ! A319  A(100,138,185)         92.0475         estimate D2E/DX2                !
 ! A320  A(105,138,137)         91.8487         estimate D2E/DX2                !
 ! A321  A(105,138,185)         86.9445         estimate D2E/DX2                !
 ! A322  A(108,138,137)         88.8921         estimate D2E/DX2                !
 ! A323  A(108,138,185)         93.9691         estimate D2E/DX2                !
 ! A324  A(137,138,185)         87.2237         estimate D2E/DX2                !
 ! A325  A(167,166,168)        129.1036         estimate D2E/DX2                !
 ! A326  A(167,166,173)        122.3524         estimate D2E/DX2                !
 ! A327  A(168,166,173)        108.4856         estimate D2E/DX2                !
 ! A328  A(166,168,169)        124.5346         estimate D2E/DX2                !
 ! A329  A(166,168,170)        108.1807         estimate D2E/DX2                !
 ! A330  A(169,168,170)        127.1498         estimate D2E/DX2                !
 ! A331  A(92,169,168)         121.5227         estimate D2E/DX2                !
 ! A332  A(92,169,178)         108.3284         estimate D2E/DX2                !
 ! A333  A(92,169,211)         107.4584         estimate D2E/DX2                !
 ! A334  A(168,169,178)        126.9211         estimate D2E/DX2                !
 ! A335  A(168,169,211)         77.7425         estimate D2E/DX2                !
 ! A336  A(168,170,171)        129.3954         estimate D2E/DX2                !
 ! A337  A(168,170,172)        106.6073         estimate D2E/DX2                !
 ! A338  A(171,170,172)        123.9851         estimate D2E/DX2                !
 ! A339  A(95,171,170)         125.1194         estimate D2E/DX2                !
 ! A340  A(170,172,173)        105.6533         estimate D2E/DX2                !
 ! A341  A(170,172,174)        112.3344         estimate D2E/DX2                !
 ! A342  A(170,172,181)        111.6513         estimate D2E/DX2                !
 ! A343  A(173,172,174)        110.0009         estimate D2E/DX2                !
 ! A344  A(173,172,181)        107.6505         estimate D2E/DX2                !
 ! A345  A(174,172,181)        109.387          estimate D2E/DX2                !
 ! A346  A(166,173,172)        110.7274         estimate D2E/DX2                !
 ! A347  A(172,174,175)        112.8034         estimate D2E/DX2                !
 ! A348  A(172,174,176)        110.3371         estimate D2E/DX2                !
 ! A349  A(172,174,182)        105.5453         estimate D2E/DX2                !
 ! A350  A(175,174,176)        105.6963         estimate D2E/DX2                !
 ! A351  A(175,174,182)        112.0167         estimate D2E/DX2                !
 ! A352  A(176,174,182)        110.5263         estimate D2E/DX2                !
 ! A353  A(174,175,179)        110.5172         estimate D2E/DX2                !
 ! A354  A(174,176,177)        113.7507         estimate D2E/DX2                !
 ! A355  A(174,176,183)        109.5679         estimate D2E/DX2                !
 ! A356  A(174,176,184)        106.5027         estimate D2E/DX2                !
 ! A357  A(177,176,183)        107.1256         estimate D2E/DX2                !
 ! A358  A(177,176,184)        111.7988         estimate D2E/DX2                !
 ! A359  A(183,176,184)        107.9666         estimate D2E/DX2                !
 ! A360  A(176,177,180)        105.6473         estimate D2E/DX2                !
 ! A361  A(122,178,169)        159.4617         estimate D2E/DX2                !
 ! A362  A(122,178,211)        100.5941         estimate D2E/DX2                !
 ! A363  A(175,179,235)        164.8574         estimate D2E/DX2                !
 ! A364  A(39,185,138)         118.9039         estimate D2E/DX2                !
 ! A365  A(39,185,186)         111.008          estimate D2E/DX2                !
 ! A366  A(39,185,187)          99.0155         estimate D2E/DX2                !
 ! A367  A(138,185,186)        107.7444         estimate D2E/DX2                !
 ! A368  A(138,185,187)        114.759          estimate D2E/DX2                !
 ! A369  A(186,185,187)        104.4028         estimate D2E/DX2                !
 ! A370  A(185,186,191)        163.113          estimate D2E/DX2                !
 ! A371  A(185,187,194)        163.5858         estimate D2E/DX2                !
 ! A372  A(93,188,189)         105.1845         estimate D2E/DX2                !
 ! A373  A(93,188,190)         102.828          estimate D2E/DX2                !
 ! A374  A(189,188,190)        107.4339         estimate D2E/DX2                !
 ! A375  A(121,189,188)        162.8297         estimate D2E/DX2                !
 ! A376  A(122,190,216)         85.1653         estimate D2E/DX2                !
 ! A377  A(188,190,216)         94.924          estimate D2E/DX2                !
 ! A378  A(18,191,186)         131.867          estimate D2E/DX2                !
 ! A379  A(18,191,193)         127.2631         estimate D2E/DX2                !
 ! A380  A(186,191,192)         93.3863         estimate D2E/DX2                !
 ! A381  A(186,191,193)        100.1197         estimate D2E/DX2                !
 ! A382  A(192,191,193)        109.6292         estimate D2E/DX2                !
 ! A383  A(18,192,197)         147.5188         estimate D2E/DX2                !
 ! A384  A(187,194,195)         96.722          estimate D2E/DX2                !
 ! A385  A(187,194,196)         98.8362         estimate D2E/DX2                !
 ! A386  A(195,194,196)        103.1716         estimate D2E/DX2                !
 ! A387  A(52,195,194)         162.2301         estimate D2E/DX2                !
 ! A388  A(194,196,197)        157.5501         estimate D2E/DX2                !
 ! A389  A(192,197,196)         94.4673         estimate D2E/DX2                !
 ! A390  A(192,197,198)         91.8556         estimate D2E/DX2                !
 ! A391  A(192,197,199)        104.2267         estimate D2E/DX2                !
 ! A392  A(196,197,198)        133.4259         estimate D2E/DX2                !
 ! A393  A(196,197,199)        113.255          estimate D2E/DX2                !
 ! A394  A(198,197,199)        109.6529         estimate D2E/DX2                !
 ! A395  A(203,204,205)        110.6669         estimate D2E/DX2                !
 ! A396  A(203,204,206)        110.3953         estimate D2E/DX2                !
 ! A397  A(203,204,210)        106.0249         estimate D2E/DX2                !
 ! A398  A(205,204,206)        112.7998         estimate D2E/DX2                !
 ! A399  A(205,204,210)        107.493          estimate D2E/DX2                !
 ! A400  A(206,204,210)        109.1815         estimate D2E/DX2                !
 ! A401  A(204,206,207)        115.6789         estimate D2E/DX2                !
 ! A402  A(204,206,211)        107.9571         estimate D2E/DX2                !
 ! A403  A(204,206,212)        109.6006         estimate D2E/DX2                !
 ! A404  A(207,206,211)        108.3168         estimate D2E/DX2                !
 ! A405  A(207,206,212)        108.563          estimate D2E/DX2                !
 ! A406  A(211,206,212)        106.3197         estimate D2E/DX2                !
 ! A407  A(206,207,208)        112.3647         estimate D2E/DX2                !
 ! A408  A(206,207,209)        109.9415         estimate D2E/DX2                !
 ! A409  A(206,207,213)        108.1578         estimate D2E/DX2                !
 ! A410  A(208,207,209)        110.1161         estimate D2E/DX2                !
 ! A411  A(208,207,213)        107.9548         estimate D2E/DX2                !
 ! A412  A(209,207,213)        108.1776         estimate D2E/DX2                !
 ! A413  A(207,208,214)        111.029          estimate D2E/DX2                !
 ! A414  A(207,208,215)        112.0592         estimate D2E/DX2                !
 ! A415  A(207,208,216)        110.6533         estimate D2E/DX2                !
 ! A416  A(214,208,215)        107.7367         estimate D2E/DX2                !
 ! A417  A(214,208,216)        107.6142         estimate D2E/DX2                !
 ! A418  A(215,208,216)        107.5595         estimate D2E/DX2                !
 ! A419  A(207,209,217)        111.3273         estimate D2E/DX2                !
 ! A420  A(207,209,218)        111.4731         estimate D2E/DX2                !
 ! A421  A(207,209,219)        110.8227         estimate D2E/DX2                !
 ! A422  A(217,209,218)        107.9193         estimate D2E/DX2                !
 ! A423  A(217,209,219)        107.5732         estimate D2E/DX2                !
 ! A424  A(218,209,219)        107.5455         estimate D2E/DX2                !
 ! A425  A(13,210,204)         128.1024         estimate D2E/DX2                !
 ! A426  A(169,211,206)        162.7858         estimate D2E/DX2                !
 ! A427  A(178,211,206)        141.4926         estimate D2E/DX2                !
 ! A428  A(190,216,208)        139.956          estimate D2E/DX2                !
 ! A429  A(220,221,222)        109.3288         estimate D2E/DX2                !
 ! A430  A(220,221,223)        108.6055         estimate D2E/DX2                !
 ! A431  A(220,221,229)        109.7392         estimate D2E/DX2                !
 ! A432  A(222,221,223)        106.9121         estimate D2E/DX2                !
 ! A433  A(222,221,229)        110.4888         estimate D2E/DX2                !
 ! A434  A(223,221,229)        111.6913         estimate D2E/DX2                !
 ! A435  A(221,223,224)        116.1891         estimate D2E/DX2                !
 ! A436  A(221,223,230)        107.0649         estimate D2E/DX2                !
 ! A437  A(221,223,231)        109.9151         estimate D2E/DX2                !
 ! A438  A(224,223,230)        108.9971         estimate D2E/DX2                !
 ! A439  A(224,223,231)        107.8055         estimate D2E/DX2                !
 ! A440  A(230,223,231)        106.4558         estimate D2E/DX2                !
 ! A441  A(223,224,225)        124.0609         estimate D2E/DX2                !
 ! A442  A(223,224,226)        130.7031         estimate D2E/DX2                !
 ! A443  A(225,224,226)        105.1845         estimate D2E/DX2                !
 ! A444  A(224,225,227)        107.7689         estimate D2E/DX2                !
 ! A445  A(224,225,232)        125.7238         estimate D2E/DX2                !
 ! A446  A(227,225,232)        126.4985         estimate D2E/DX2                !
 ! A447  A(224,226,228)        110.3137         estimate D2E/DX2                !
 ! A448  A(224,226,233)        128.2231         estimate D2E/DX2                !
 ! A449  A(228,226,233)        121.4622         estimate D2E/DX2                !
 ! A450  A(225,227,228)        111.0834         estimate D2E/DX2                !
 ! A451  A(225,227,234)        123.0518         estimate D2E/DX2                !
 ! A452  A(228,227,234)        125.8611         estimate D2E/DX2                !
 ! A453  A(226,228,227)        105.6493         estimate D2E/DX2                !
 ! A454  A(226,228,237)        107.5786         estimate D2E/DX2                !
 ! A455  A(227,228,237)        145.2699         estimate D2E/DX2                !
 ! A456  A(179,235,236)         96.7496         estimate D2E/DX2                !
 ! A457  A(179,235,237)        101.7825         estimate D2E/DX2                !
 ! A458  A(236,235,237)        103.209          estimate D2E/DX2                !
 ! A459  A(228,237,235)        160.3217         estimate D2E/DX2                !
 ! A460  L(83,95,171,1,-1)     183.202          estimate D2E/DX2                !
 ! A461  L(67,138,185,100,-1)  183.2621         estimate D2E/DX2                !
 ! A462  L(100,138,137,67,-1)  180.7916         estimate D2E/DX2                !
 ! A463  L(105,138,108,67,-1)  179.1278         estimate D2E/DX2                !
 ! A464  L(122,190,188,216,-1)  180.0892        estimate D2E/DX2                !
 ! A465  L(191,192,197,8,-1)   178.9971         estimate D2E/DX2                !
 ! A466  L(10,198,197,1,-1)    175.28           estimate D2E/DX2                !
 ! A467  L(127,232,225,13,-1)  182.7321         estimate D2E/DX2                !
 ! A468  L(83,95,171,1,-2)     177.9139         estimate D2E/DX2                !
 ! A469  L(67,138,185,100,-2)  182.8133         estimate D2E/DX2                !
 ! A470  L(100,138,137,67,-2)  181.2433         estimate D2E/DX2                !
 ! A471  L(105,138,108,67,-2)  180.7471         estimate D2E/DX2                !
 ! A472  L(122,190,188,216,-2)  189.6425        estimate D2E/DX2                !
 ! A473  L(191,192,197,8,-2)   175.0251         estimate D2E/DX2                !
 ! A474  L(10,198,197,1,-2)    179.2766         estimate D2E/DX2                !
 ! A475  L(127,232,225,13,-2)  179.9836         estimate D2E/DX2                !
 ! D1    D(1,2,4,5)            165.8659         estimate D2E/DX2                !
 ! D2    D(1,2,4,12)           -72.6771         estimate D2E/DX2                !
 ! D3    D(1,2,4,13)            44.4407         estimate D2E/DX2                !
 ! D4    D(3,2,4,5)             43.1558         estimate D2E/DX2                !
 ! D5    D(3,2,4,12)           164.6129         estimate D2E/DX2                !
 ! D6    D(3,2,4,13)           -78.2694         estimate D2E/DX2                !
 ! D7    D(11,2,4,5)           -73.8236         estimate D2E/DX2                !
 ! D8    D(11,2,4,12)           47.6335         estimate D2E/DX2                !
 ! D9    D(11,2,4,13)          164.7512         estimate D2E/DX2                !
 ! D10   D(2,4,5,6)           -179.8964         estimate D2E/DX2                !
 ! D11   D(2,4,5,14)           -57.1208         estimate D2E/DX2                !
 ! D12   D(2,4,5,15)            59.4583         estimate D2E/DX2                !
 ! D13   D(12,4,5,6)            58.3251         estimate D2E/DX2                !
 ! D14   D(12,4,5,14)         -178.8993         estimate D2E/DX2                !
 ! D15   D(12,4,5,15)          -62.3203         estimate D2E/DX2                !
 ! D16   D(13,4,5,6)           -58.6306         estimate D2E/DX2                !
 ! D17   D(13,4,5,14)           64.145          estimate D2E/DX2                !
 ! D18   D(13,4,5,15)         -179.276          estimate D2E/DX2                !
 ! D19   D(2,4,13,210)        -123.7054         estimate D2E/DX2                !
 ! D20   D(5,4,13,210)         114.0898         estimate D2E/DX2                !
 ! D21   D(12,4,13,210)         -4.5536         estimate D2E/DX2                !
 ! D22   D(4,5,6,7)           -166.9149         estimate D2E/DX2                !
 ! D23   D(4,5,6,16)           -45.9837         estimate D2E/DX2                !
 ! D24   D(4,5,6,17)            71.9841         estimate D2E/DX2                !
 ! D25   D(14,5,6,7)            69.771          estimate D2E/DX2                !
 ! D26   D(14,5,6,16)         -169.2979         estimate D2E/DX2                !
 ! D27   D(14,5,6,17)          -51.33           estimate D2E/DX2                !
 ! D28   D(15,5,6,7)           -46.1474         estimate D2E/DX2                !
 ! D29   D(15,5,6,16)           74.7838         estimate D2E/DX2                !
 ! D30   D(15,5,6,17)         -167.2483         estimate D2E/DX2                !
 ! D31   D(5,6,7,8)            173.295          estimate D2E/DX2                !
 ! D32   D(16,6,7,8)            52.9736         estimate D2E/DX2                !
 ! D33   D(17,6,7,8)           -65.5375         estimate D2E/DX2                !
 ! D34   D(6,7,8,9)             39.9414         estimate D2E/DX2                !
 ! D35   D(6,7,8,10)          -143.321          estimate D2E/DX2                !
 ! D36   D(7,8,9,19)          -141.4247         estimate D2E/DX2                !
 ! D37   D(7,8,9,20)           -13.95           estimate D2E/DX2                !
 ! D38   D(10,8,9,19)           42.0051         estimate D2E/DX2                !
 ! D39   D(10,8,9,20)          169.4798         estimate D2E/DX2                !
 ! D40   D(7,8,10,21)         -169.7346         estimate D2E/DX2                !
 ! D41   D(7,8,10,198)          56.2985         estimate D2E/DX2                !
 ! D42   D(9,8,10,21)            6.8269         estimate D2E/DX2                !
 ! D43   D(9,8,10,198)        -127.14           estimate D2E/DX2                !
 ! D44   D(8,10,197,192)       -16.0541         estimate D2E/DX2                !
 ! D45   D(8,10,197,196)      -112.452          estimate D2E/DX2                !
 ! D46   D(8,10,197,199)        89.1948         estimate D2E/DX2                !
 ! D47   D(21,10,197,192)     -148.4671         estimate D2E/DX2                !
 ! D48   D(21,10,197,196)      115.135          estimate D2E/DX2                !
 ! D49   D(21,10,197,199)      -43.2182         estimate D2E/DX2                !
 ! D50   D(4,13,210,204)       128.9049         estimate D2E/DX2                !
 ! D51   D(22,23,24,44)        -44.9033         estimate D2E/DX2                !
 ! D52   D(25,23,24,44)         73.1031         estimate D2E/DX2                !
 ! D53   D(35,23,24,44)       -164.4345         estimate D2E/DX2                !
 ! D54   D(22,23,25,26)        148.1774         estimate D2E/DX2                !
 ! D55   D(22,23,25,36)        -86.9031         estimate D2E/DX2                !
 ! D56   D(22,23,25,37)         27.0887         estimate D2E/DX2                !
 ! D57   D(24,23,25,26)         26.7599         estimate D2E/DX2                !
 ! D58   D(24,23,25,36)        151.6794         estimate D2E/DX2                !
 ! D59   D(24,23,25,37)        -94.3288         estimate D2E/DX2                !
 ! D60   D(35,23,25,26)        -93.4842         estimate D2E/DX2                !
 ! D61   D(35,23,25,36)         31.4353         estimate D2E/DX2                !
 ! D62   D(35,23,25,37)        145.4272         estimate D2E/DX2                !
 ! D63   D(23,24,44,45)        178.4303         estimate D2E/DX2                !
 ! D64   D(23,25,26,27)       -123.5101         estimate D2E/DX2                !
 ! D65   D(23,25,26,28)         62.6479         estimate D2E/DX2                !
 ! D66   D(36,25,26,27)        111.6701         estimate D2E/DX2                !
 ! D67   D(36,25,26,28)        -62.1719         estimate D2E/DX2                !
 ! D68   D(37,25,26,27)         -1.7839         estimate D2E/DX2                !
 ! D69   D(37,25,26,28)       -175.6259         estimate D2E/DX2                !
 ! D70   D(25,26,27,31)       -175.9428         estimate D2E/DX2                !
 ! D71   D(25,26,27,38)          2.6902         estimate D2E/DX2                !
 ! D72   D(28,26,27,31)         -0.9163         estimate D2E/DX2                !
 ! D73   D(28,26,27,38)        177.7167         estimate D2E/DX2                !
 ! D74   D(25,26,28,29)        174.7976         estimate D2E/DX2                !
 ! D75   D(25,26,28,30)         -3.2079         estimate D2E/DX2                !
 ! D76   D(27,26,28,29)          0.0524         estimate D2E/DX2                !
 ! D77   D(27,26,28,30)       -177.9531         estimate D2E/DX2                !
 ! D78   D(26,27,31,29)          1.4693         estimate D2E/DX2                !
 ! D79   D(26,27,31,39)        168.6842         estimate D2E/DX2                !
 ! D80   D(38,27,31,29)       -177.3149         estimate D2E/DX2                !
 ! D81   D(38,27,31,39)        -10.1001         estimate D2E/DX2                !
 ! D82   D(26,28,29,31)          0.8137         estimate D2E/DX2                !
 ! D83   D(26,28,29,32)       -178.5687         estimate D2E/DX2                !
 ! D84   D(30,28,29,31)        179.1895         estimate D2E/DX2                !
 ! D85   D(30,28,29,32)         -0.1928         estimate D2E/DX2                !
 ! D86   D(26,28,30,33)        178.0002         estimate D2E/DX2                !
 ! D87   D(26,28,30,40)         -1.7544         estimate D2E/DX2                !
 ! D88   D(29,28,30,33)          0.1742         estimate D2E/DX2                !
 ! D89   D(29,28,30,40)       -179.5804         estimate D2E/DX2                !
 ! D90   D(28,29,31,27)         -1.3824         estimate D2E/DX2                !
 ! D91   D(28,29,31,39)       -167.5607         estimate D2E/DX2                !
 ! D92   D(32,29,31,27)        177.9333         estimate D2E/DX2                !
 ! D93   D(32,29,31,39)         11.755          estimate D2E/DX2                !
 ! D94   D(28,29,32,34)          0.0521         estimate D2E/DX2                !
 ! D95   D(28,29,32,41)        178.46           estimate D2E/DX2                !
 ! D96   D(31,29,32,34)       -179.1758         estimate D2E/DX2                !
 ! D97   D(31,29,32,41)         -0.7679         estimate D2E/DX2                !
 ! D98   D(28,30,33,34)         -0.0245         estimate D2E/DX2                !
 ! D99   D(28,30,33,42)       -179.8643         estimate D2E/DX2                !
 ! D100  D(40,30,33,34)        179.7296         estimate D2E/DX2                !
 ! D101  D(40,30,33,42)         -0.1102         estimate D2E/DX2                !
 ! D102  D(27,31,39,185)         4.2309         estimate D2E/DX2                !
 ! D103  D(29,31,39,185)       168.8274         estimate D2E/DX2                !
 ! D104  D(29,32,34,33)          0.1046         estimate D2E/DX2                !
 ! D105  D(29,32,34,43)        179.5728         estimate D2E/DX2                !
 ! D106  D(41,32,34,33)       -178.29           estimate D2E/DX2                !
 ! D107  D(41,32,34,43)          1.1781         estimate D2E/DX2                !
 ! D108  D(30,33,34,32)         -0.121          estimate D2E/DX2                !
 ! D109  D(30,33,34,43)       -179.5886         estimate D2E/DX2                !
 ! D110  D(42,33,34,32)        179.7195         estimate D2E/DX2                !
 ! D111  D(42,33,34,43)          0.2519         estimate D2E/DX2                !
 ! D112  D(31,39,185,138)      -99.8591         estimate D2E/DX2                !
 ! D113  D(31,39,185,186)       25.9406         estimate D2E/DX2                !
 ! D114  D(31,39,185,187)      135.2526         estimate D2E/DX2                !
 ! D115  D(24,44,45,46)        -69.2029         estimate D2E/DX2                !
 ! D116  D(24,44,45,47)        165.1584         estimate D2E/DX2                !
 ! D117  D(24,44,45,53)         45.743          estimate D2E/DX2                !
 ! D118  D(44,45,47,48)        -83.2663         estimate D2E/DX2                !
 ! D119  D(44,45,47,54)         40.4773         estimate D2E/DX2                !
 ! D120  D(44,45,47,55)        155.9836         estimate D2E/DX2                !
 ! D121  D(46,45,47,48)        151.4172         estimate D2E/DX2                !
 ! D122  D(46,45,47,54)        -84.8392         estimate D2E/DX2                !
 ! D123  D(46,45,47,55)         30.6672         estimate D2E/DX2                !
 ! D124  D(53,45,47,48)         34.7951         estimate D2E/DX2                !
 ! D125  D(53,45,47,54)        158.5387         estimate D2E/DX2                !
 ! D126  D(53,45,47,55)        -85.9549         estimate D2E/DX2                !
 ! D127  D(45,47,48,49)         -5.4603         estimate D2E/DX2                !
 ! D128  D(45,47,48,50)       -178.8014         estimate D2E/DX2                !
 ! D129  D(54,47,48,49)       -129.0616         estimate D2E/DX2                !
 ! D130  D(54,47,48,50)         57.5973         estimate D2E/DX2                !
 ! D131  D(55,47,48,49)        115.9998         estimate D2E/DX2                !
 ! D132  D(55,47,48,50)        -57.3413         estimate D2E/DX2                !
 ! D133  D(47,48,49,52)       -173.8596         estimate D2E/DX2                !
 ! D134  D(47,48,49,57)          7.3662         estimate D2E/DX2                !
 ! D135  D(50,48,49,52)          0.3125         estimate D2E/DX2                !
 ! D136  D(50,48,49,57)       -178.4617         estimate D2E/DX2                !
 ! D137  D(47,48,50,51)        174.7884         estimate D2E/DX2                !
 ! D138  D(47,48,50,56)        -11.8949         estimate D2E/DX2                !
 ! D139  D(49,48,50,51)         -0.2162         estimate D2E/DX2                !
 ! D140  D(49,48,50,56)        173.1006         estimate D2E/DX2                !
 ! D141  D(48,49,52,51)         -0.2928         estimate D2E/DX2                !
 ! D142  D(48,49,52,195)      -176.5321         estimate D2E/DX2                !
 ! D143  D(57,49,52,51)        178.5898         estimate D2E/DX2                !
 ! D144  D(57,49,52,195)         2.3505         estimate D2E/DX2                !
 ! D145  D(48,50,51,52)          0.0439         estimate D2E/DX2                !
 ! D146  D(48,50,51,58)       -179.7234         estimate D2E/DX2                !
 ! D147  D(56,50,51,52)       -173.4255         estimate D2E/DX2                !
 ! D148  D(56,50,51,58)          6.8072         estimate D2E/DX2                !
 ! D149  D(50,51,52,49)          0.1488         estimate D2E/DX2                !
 ! D150  D(50,51,52,195)       177.421          estimate D2E/DX2                !
 ! D151  D(58,51,52,49)        179.9032         estimate D2E/DX2                !
 ! D152  D(58,51,52,195)        -2.8247         estimate D2E/DX2                !
 ! D153  D(49,52,195,194)      124.8396         estimate D2E/DX2                !
 ! D154  D(51,52,195,194)      -51.1774         estimate D2E/DX2                !
 ! D155  D(59,60,62,63)        -72.7558         estimate D2E/DX2                !
 ! D156  D(59,60,62,69)         50.6706         estimate D2E/DX2                !
 ! D157  D(59,60,62,70)        166.5549         estimate D2E/DX2                !
 ! D158  D(61,60,62,63)        160.2922         estimate D2E/DX2                !
 ! D159  D(61,60,62,69)        -76.2815         estimate D2E/DX2                !
 ! D160  D(61,60,62,70)         39.6028         estimate D2E/DX2                !
 ! D161  D(68,60,62,63)         44.9365         estimate D2E/DX2                !
 ! D162  D(68,60,62,69)        168.3629         estimate D2E/DX2                !
 ! D163  D(68,60,62,70)        -75.7528         estimate D2E/DX2                !
 ! D164  D(60,62,63,64)          2.5992         estimate D2E/DX2                !
 ! D165  D(60,62,63,65)       -174.0641         estimate D2E/DX2                !
 ! D166  D(69,62,63,64)       -120.6977         estimate D2E/DX2                !
 ! D167  D(69,62,63,65)         62.639          estimate D2E/DX2                !
 ! D168  D(70,62,63,64)        123.5681         estimate D2E/DX2                !
 ! D169  D(70,62,63,65)        -53.0952         estimate D2E/DX2                !
 ! D170  D(62,63,64,67)       -176.8531         estimate D2E/DX2                !
 ! D171  D(62,63,64,72)          2.665          estimate D2E/DX2                !
 ! D172  D(65,63,64,67)          0.2423         estimate D2E/DX2                !
 ! D173  D(65,63,64,72)        179.7604         estimate D2E/DX2                !
 ! D174  D(62,63,65,66)        177.2626         estimate D2E/DX2                !
 ! D175  D(62,63,65,71)         -2.0941         estimate D2E/DX2                !
 ! D176  D(64,63,65,66)         -0.1841         estimate D2E/DX2                !
 ! D177  D(64,63,65,71)       -179.5408         estimate D2E/DX2                !
 ! D178  D(63,64,67,66)         -0.2175         estimate D2E/DX2                !
 ! D179  D(63,64,67,138)      -179.8022         estimate D2E/DX2                !
 ! D180  D(72,64,67,66)       -179.7886         estimate D2E/DX2                !
 ! D181  D(72,64,67,138)         0.6266         estimate D2E/DX2                !
 ! D182  D(63,65,66,67)          0.0557         estimate D2E/DX2                !
 ! D183  D(63,65,66,73)        179.9501         estimate D2E/DX2                !
 ! D184  D(71,65,66,67)        179.4168         estimate D2E/DX2                !
 ! D185  D(71,65,66,73)         -0.6889         estimate D2E/DX2                !
 ! D186  D(65,66,67,64)          0.0973         estimate D2E/DX2                !
 ! D187  D(65,66,67,138)       179.6938         estimate D2E/DX2                !
 ! D188  D(73,66,67,64)       -179.7975         estimate D2E/DX2                !
 ! D189  D(73,66,67,138)        -0.2009         estimate D2E/DX2                !
 ! D190  D(64,67,138,100)     -125.2083         estimate D2E/DX2                !
 ! D191  D(64,67,138,105)      145.3952         estimate D2E/DX2                !
 ! D192  D(64,67,138,108)      -35.3519         estimate D2E/DX2                !
 ! D193  D(64,67,138,137)       53.5485         estimate D2E/DX2                !
 ! D194  D(66,67,138,100)       55.273          estimate D2E/DX2                !
 ! D195  D(66,67,138,105)      -34.1235         estimate D2E/DX2                !
 ! D196  D(66,67,138,108)      145.1294         estimate D2E/DX2                !
 ! D197  D(66,67,138,137)     -125.9702         estimate D2E/DX2                !
 ! D198  D(64,67,185,39)        65.5829         estimate D2E/DX2                !
 ! D199  D(64,67,185,186)      -62.0158         estimate D2E/DX2                !
 ! D200  D(64,67,185,187)     -179.0976         estimate D2E/DX2                !
 ! D201  D(66,67,185,39)      -110.8197         estimate D2E/DX2                !
 ! D202  D(66,67,185,186)      121.5816         estimate D2E/DX2                !
 ! D203  D(66,67,185,187)        4.4998         estimate D2E/DX2                !
 ! D204  D(74,75,77,78)        -52.4789         estimate D2E/DX2                !
 ! D205  D(74,75,77,85)         69.4761         estimate D2E/DX2                !
 ! D206  D(74,75,77,86)       -174.5695         estimate D2E/DX2                !
 ! D207  D(76,75,77,78)       -176.6059         estimate D2E/DX2                !
 ! D208  D(76,75,77,85)        -54.6509         estimate D2E/DX2                !
 ! D209  D(76,75,77,86)         61.3035         estimate D2E/DX2                !
 ! D210  D(84,75,77,78)         64.5688         estimate D2E/DX2                !
 ! D211  D(84,75,77,85)       -173.4762         estimate D2E/DX2                !
 ! D212  D(84,75,77,86)        -57.5217         estimate D2E/DX2                !
 ! D213  D(75,77,78,79)        177.1657         estimate D2E/DX2                !
 ! D214  D(75,77,78,87)        -59.6667         estimate D2E/DX2                !
 ! D215  D(75,77,78,88)         56.3841         estimate D2E/DX2                !
 ! D216  D(85,77,78,79)         54.2578         estimate D2E/DX2                !
 ! D217  D(85,77,78,87)        177.4255         estimate D2E/DX2                !
 ! D218  D(85,77,78,88)        -66.5237         estimate D2E/DX2                !
 ! D219  D(86,77,78,79)        -60.2363         estimate D2E/DX2                !
 ! D220  D(86,77,78,87)         62.9314         estimate D2E/DX2                !
 ! D221  D(86,77,78,88)        178.9822         estimate D2E/DX2                !
 ! D222  D(77,78,79,80)       -169.3419         estimate D2E/DX2                !
 ! D223  D(77,78,79,89)        -46.3858         estimate D2E/DX2                !
 ! D224  D(77,78,79,90)         70.8723         estimate D2E/DX2                !
 ! D225  D(87,78,79,80)         67.2596         estimate D2E/DX2                !
 ! D226  D(87,78,79,89)       -169.7843         estimate D2E/DX2                !
 ! D227  D(87,78,79,90)        -52.5262         estimate D2E/DX2                !
 ! D228  D(88,78,79,80)        -48.7389         estimate D2E/DX2                !
 ! D229  D(88,78,79,89)         74.2172         estimate D2E/DX2                !
 ! D230  D(88,78,79,90)       -168.5247         estimate D2E/DX2                !
 ! D231  D(78,79,80,81)       -176.6504         estimate D2E/DX2                !
 ! D232  D(78,79,80,91)         22.465          estimate D2E/DX2                !
 ! D233  D(89,79,80,81)         60.6381         estimate D2E/DX2                !
 ! D234  D(89,79,80,91)       -100.2465         estimate D2E/DX2                !
 ! D235  D(90,79,80,81)        -56.5254         estimate D2E/DX2                !
 ! D236  D(90,79,80,91)        142.59           estimate D2E/DX2                !
 ! D237  D(79,80,81,82)         17.4932         estimate D2E/DX2                !
 ! D238  D(79,80,81,83)       -167.5756         estimate D2E/DX2                !
 ! D239  D(91,80,81,82)        178.6034         estimate D2E/DX2                !
 ! D240  D(91,80,81,83)         -6.4654         estimate D2E/DX2                !
 ! D241  D(80,81,82,92)       -156.0777         estimate D2E/DX2                !
 ! D242  D(80,81,82,93)        -12.8977         estimate D2E/DX2                !
 ! D243  D(83,81,82,92)         28.9818         estimate D2E/DX2                !
 ! D244  D(83,81,82,93)        172.1617         estimate D2E/DX2                !
 ! D245  D(80,81,83,94)         42.1481         estimate D2E/DX2                !
 ! D246  D(80,81,83,95)       -178.7255         estimate D2E/DX2                !
 ! D247  D(82,81,83,94)       -142.8295         estimate D2E/DX2                !
 ! D248  D(82,81,83,95)         -3.7031         estimate D2E/DX2                !
 ! D249  D(81,82,92,169)       101.8526         estimate D2E/DX2                !
 ! D250  D(93,82,92,169)       -44.7437         estimate D2E/DX2                !
 ! D251  D(81,82,93,188)      -130.9751         estimate D2E/DX2                !
 ! D252  D(92,82,93,188)        13.198          estimate D2E/DX2                !
 ! D253  D(81,83,171,170)      -54.5281         estimate D2E/DX2                !
 ! D254  D(94,83,171,170)       88.2744         estimate D2E/DX2                !
 ! D255  D(82,92,169,168)     -159.1049         estimate D2E/DX2                !
 ! D256  D(82,92,169,178)       39.89           estimate D2E/DX2                !
 ! D257  D(82,92,169,211)      114.805          estimate D2E/DX2                !
 ! D258  D(82,93,188,189)      104.2143         estimate D2E/DX2                !
 ! D259  D(82,93,188,190)       -8.1313         estimate D2E/DX2                !
 ! D260  D(123,96,101,106)    -161.4706         estimate D2E/DX2                !
 ! D261  D(123,96,101,145)      74.37           estimate D2E/DX2                !
 ! D262  D(123,96,101,201)     -41.3579         estimate D2E/DX2                !
 ! D263  D(139,96,101,106)     -39.1397         estimate D2E/DX2                !
 ! D264  D(139,96,101,145)    -163.2991         estimate D2E/DX2                !
 ! D265  D(139,96,101,201)      80.9731         estimate D2E/DX2                !
 ! D266  D(140,96,101,106)      75.2754         estimate D2E/DX2                !
 ! D267  D(140,96,101,145)     -48.884          estimate D2E/DX2                !
 ! D268  D(140,96,101,201)    -164.6118         estimate D2E/DX2                !
 ! D269  D(101,96,123,117)      73.1263         estimate D2E/DX2                !
 ! D270  D(101,96,123,129)    -102.8259         estimate D2E/DX2                !
 ! D271  D(139,96,123,117)     -47.5991         estimate D2E/DX2                !
 ! D272  D(139,96,123,129)     136.4488         estimate D2E/DX2                !
 ! D273  D(140,96,123,117)    -164.1238         estimate D2E/DX2                !
 ! D274  D(140,96,123,129)      19.924          estimate D2E/DX2                !
 ! D275  D(130,97,102,146)    -179.2706         estimate D2E/DX2                !
 ! D276  D(130,97,102,147)       1.9612         estimate D2E/DX2                !
 ! D277  D(141,97,102,146)       2.4069         estimate D2E/DX2                !
 ! D278  D(141,97,102,147)    -176.3614         estimate D2E/DX2                !
 ! D279  D(102,97,130,124)    -152.3734         estimate D2E/DX2                !
 ! D280  D(102,97,130,134)      28.3433         estimate D2E/DX2                !
 ! D281  D(141,97,130,124)      25.9805         estimate D2E/DX2                !
 ! D282  D(141,97,130,134)    -153.3028         estimate D2E/DX2                !
 ! D283  D(131,98,103,148)    -178.1416         estimate D2E/DX2                !
 ! D284  D(131,98,103,149)       4.7043         estimate D2E/DX2                !
 ! D285  D(142,98,103,148)       1.7146         estimate D2E/DX2                !
 ! D286  D(142,98,103,149)    -175.4395         estimate D2E/DX2                !
 ! D287  D(103,98,131,125)      30.9023         estimate D2E/DX2                !
 ! D288  D(103,98,131,135)    -151.7872         estimate D2E/DX2                !
 ! D289  D(142,98,131,125)    -148.9567         estimate D2E/DX2                !
 ! D290  D(142,98,131,135)      28.3539         estimate D2E/DX2                !
 ! D291  D(132,99,104,107)     179.1357         estimate D2E/DX2                !
 ! D292  D(132,99,104,150)      59.0963         estimate D2E/DX2                !
 ! D293  D(132,99,104,151)     -57.8656         estimate D2E/DX2                !
 ! D294  D(143,99,104,107)     -58.8897         estimate D2E/DX2                !
 ! D295  D(143,99,104,150)    -178.9291         estimate D2E/DX2                !
 ! D296  D(143,99,104,151)      64.109          estimate D2E/DX2                !
 ! D297  D(144,99,104,107)      55.7231         estimate D2E/DX2                !
 ! D298  D(144,99,104,150)     -64.3163         estimate D2E/DX2                !
 ! D299  D(144,99,104,151)     178.7218         estimate D2E/DX2                !
 ! D300  D(104,99,132,126)      93.873          estimate D2E/DX2                !
 ! D301  D(104,99,132,136)     -83.9809         estimate D2E/DX2                !
 ! D302  D(143,99,132,126)     -27.3092         estimate D2E/DX2                !
 ! D303  D(143,99,132,136)     154.8369         estimate D2E/DX2                !
 ! D304  D(144,99,132,126)    -144.005          estimate D2E/DX2                !
 ! D305  D(144,99,132,136)      38.1411         estimate D2E/DX2                !
 ! D306  D(133,100,117,109)    178.69           estimate D2E/DX2                !
 ! D307  D(133,100,117,123)     -2.8829         estimate D2E/DX2                !
 ! D308  D(138,100,117,109)     -2.8014         estimate D2E/DX2                !
 ! D309  D(138,100,117,123)    175.6257         estimate D2E/DX2                !
 ! D310  D(117,100,133,110)   -173.8994         estimate D2E/DX2                !
 ! D311  D(117,100,133,129)      3.2729         estimate D2E/DX2                !
 ! D312  D(138,100,133,110)      7.6083         estimate D2E/DX2                !
 ! D313  D(138,100,133,129)   -175.2194         estimate D2E/DX2                !
 ! D314  D(117,100,138,67)      82.8429         estimate D2E/DX2                !
 ! D315  D(117,100,138,105)    173.109          estimate D2E/DX2                !
 ! D316  D(117,100,138,108)     -6.0031         estimate D2E/DX2                !
 ! D317  D(117,100,138,185)    -99.9705         estimate D2E/DX2                !
 ! D318  D(133,100,138,67)     -98.9564         estimate D2E/DX2                !
 ! D319  D(133,100,138,105)     -8.6903         estimate D2E/DX2                !
 ! D320  D(133,100,138,108)    172.1976         estimate D2E/DX2                !
 ! D321  D(133,100,138,185)     78.2302         estimate D2E/DX2                !
 ! D322  D(96,101,106,121)    -172.3294         estimate D2E/DX2                !
 ! D323  D(96,101,106,127)       9.6864         estimate D2E/DX2                !
 ! D324  D(145,101,106,121)    -46.6719         estimate D2E/DX2                !
 ! D325  D(145,101,106,127)    135.3438         estimate D2E/DX2                !
 ! D326  D(201,101,106,121)     65.817          estimate D2E/DX2                !
 ! D327  D(201,101,106,127)   -112.1672         estimate D2E/DX2                !
 ! D328  D(99,104,107,122)     156.1433         estimate D2E/DX2                !
 ! D329  D(99,104,107,128)     -25.9523         estimate D2E/DX2                !
 ! D330  D(150,104,107,122)    -82.2384         estimate D2E/DX2                !
 ! D331  D(150,104,107,128)     95.6659         estimate D2E/DX2                !
 ! D332  D(151,104,107,122)     31.8938         estimate D2E/DX2                !
 ! D333  D(151,104,107,128)   -150.2019         estimate D2E/DX2                !
 ! D334  D(134,105,118,110)    179.2063         estimate D2E/DX2                !
 ! D335  D(134,105,118,124)      0.4908         estimate D2E/DX2                !
 ! D336  D(138,105,118,110)      0.023          estimate D2E/DX2                !
 ! D337  D(138,105,118,124)   -178.6925         estimate D2E/DX2                !
 ! D338  D(118,105,134,111)    171.5166         estimate D2E/DX2                !
 ! D339  D(118,105,134,130)     -1.753          estimate D2E/DX2                !
 ! D340  D(138,105,134,111)     -9.2815         estimate D2E/DX2                !
 ! D341  D(138,105,134,130)    177.4489         estimate D2E/DX2                !
 ! D342  D(118,105,138,67)      96.3171         estimate D2E/DX2                !
 ! D343  D(118,105,138,100)      5.1054         estimate D2E/DX2                !
 ! D344  D(118,105,138,137)   -174.0971         estimate D2E/DX2                !
 ! D345  D(118,105,138,185)    -86.9777         estimate D2E/DX2                !
 ! D346  D(134,105,138,67)     -82.7182         estimate D2E/DX2                !
 ! D347  D(134,105,138,100)   -173.9299         estimate D2E/DX2                !
 ! D348  D(134,105,138,137)      6.8676         estimate D2E/DX2                !
 ! D349  D(134,105,138,185)     93.987          estimate D2E/DX2                !
 ! D350  D(101,106,121,189)   -100.9238         estimate D2E/DX2                !
 ! D351  D(127,106,121,189)     76.9068         estimate D2E/DX2                !
 ! D352  D(101,106,127,232)    169.309          estimate D2E/DX2                !
 ! D353  D(121,106,127,232)     -8.4612         estimate D2E/DX2                !
 ! D354  D(104,107,122,178)   -175.1431         estimate D2E/DX2                !
 ! D355  D(104,107,122,190)     70.3226         estimate D2E/DX2                !
 ! D356  D(128,107,122,178)      6.9252         estimate D2E/DX2                !
 ! D357  D(128,107,122,190)   -107.6091         estimate D2E/DX2                !
 ! D358  D(136,108,120,112)    176.0876         estimate D2E/DX2                !
 ! D359  D(136,108,120,126)     -0.3918         estimate D2E/DX2                !
 ! D360  D(138,108,120,112)      3.8996         estimate D2E/DX2                !
 ! D361  D(138,108,120,126)   -172.5798         estimate D2E/DX2                !
 ! D362  D(120,108,136,109)    173.5844         estimate D2E/DX2                !
 ! D363  D(120,108,136,132)     -0.5936         estimate D2E/DX2                !
 ! D364  D(138,108,136,109)    -14.0873         estimate D2E/DX2                !
 ! D365  D(138,108,136,132)    171.7347         estimate D2E/DX2                !
 ! D366  D(120,108,138,67)      93.3262         estimate D2E/DX2                !
 ! D367  D(120,108,138,100)   -175.4566         estimate D2E/DX2                !
 ! D368  D(120,108,138,137)      3.7271         estimate D2E/DX2                !
 ! D369  D(120,108,138,185)    -83.4124         estimate D2E/DX2                !
 ! D370  D(136,108,138,67)     -77.3504         estimate D2E/DX2                !
 ! D371  D(136,108,138,100)     13.8669         estimate D2E/DX2                !
 ! D372  D(136,108,138,137)   -166.9495         estimate D2E/DX2                !
 ! D373  D(136,108,138,185)    105.9111         estimate D2E/DX2                !
 ! D374  D(136,109,117,100)      7.4968         estimate D2E/DX2                !
 ! D375  D(136,109,117,123)   -170.7308         estimate D2E/DX2                !
 ! D376  D(152,109,117,100)   -176.0981         estimate D2E/DX2                !
 ! D377  D(152,109,117,123)      5.6743         estimate D2E/DX2                !
 ! D378  D(117,109,136,108)      1.5255         estimate D2E/DX2                !
 ! D379  D(117,109,136,132)    174.8994         estimate D2E/DX2                !
 ! D380  D(152,109,136,108)   -174.8905         estimate D2E/DX2                !
 ! D381  D(152,109,136,132)     -1.5167         estimate D2E/DX2                !
 ! D382  D(133,110,118,105)     -4.4818         estimate D2E/DX2                !
 ! D383  D(133,110,118,124)    174.0512         estimate D2E/DX2                !
 ! D384  D(153,110,118,105)    176.7448         estimate D2E/DX2                !
 ! D385  D(153,110,118,124)     -4.7222         estimate D2E/DX2                !
 ! D386  D(118,110,133,100)      0.4876         estimate D2E/DX2                !
 ! D387  D(118,110,133,129)   -176.2813         estimate D2E/DX2                !
 ! D388  D(153,110,133,100)    179.2528         estimate D2E/DX2                !
 ! D389  D(153,110,133,129)      2.4839         estimate D2E/DX2                !
 ! D390  D(134,111,119,125)   -173.6575         estimate D2E/DX2                !
 ! D391  D(134,111,119,137)      4.7667         estimate D2E/DX2                !
 ! D392  D(202,111,119,125)      0.2227         estimate D2E/DX2                !
 ! D393  D(202,111,119,137)    178.6469         estimate D2E/DX2                !
 ! D394  D(119,111,134,105)      3.0864         estimate D2E/DX2                !
 ! D395  D(119,111,134,130)    175.3394         estimate D2E/DX2                !
 ! D396  D(202,111,134,105)   -170.8282         estimate D2E/DX2                !
 ! D397  D(202,111,134,130)      1.4248         estimate D2E/DX2                !
 ! D398  D(135,112,120,108)     -8.5056         estimate D2E/DX2                !
 ! D399  D(135,112,120,126)    167.4799         estimate D2E/DX2                !
 ! D400  D(154,112,120,108)    174.2435         estimate D2E/DX2                !
 ! D401  D(154,112,120,126)     -9.771          estimate D2E/DX2                !
 ! D402  D(120,112,135,131)   -176.8507         estimate D2E/DX2                !
 ! D403  D(120,112,135,137)      2.0429         estimate D2E/DX2                !
 ! D404  D(154,112,135,131)      0.3781         estimate D2E/DX2                !
 ! D405  D(154,112,135,137)    179.2717         estimate D2E/DX2                !
 ! D406  D(155,113,129,123)   -122.0124         estimate D2E/DX2                !
 ! D407  D(155,113,129,133)     58.135          estimate D2E/DX2                !
 ! D408  D(156,113,129,123)    118.7678         estimate D2E/DX2                !
 ! D409  D(156,113,129,133)    -61.0847         estimate D2E/DX2                !
 ! D410  D(157,113,129,123)     -1.6371         estimate D2E/DX2                !
 ! D411  D(157,113,129,133)    178.5104         estimate D2E/DX2                !
 ! D412  D(158,114,124,118)    -52.3588         estimate D2E/DX2                !
 ! D413  D(158,114,124,130)    126.7723         estimate D2E/DX2                !
 ! D414  D(159,114,124,118)   -172.2744         estimate D2E/DX2                !
 ! D415  D(159,114,124,130)      6.8567         estimate D2E/DX2                !
 ! D416  D(160,114,124,118)     67.3964         estimate D2E/DX2                !
 ! D417  D(160,114,124,130)   -113.4725         estimate D2E/DX2                !
 ! D418  D(161,115,125,119)     88.8168         estimate D2E/DX2                !
 ! D419  D(161,115,125,131)    -92.6031         estimate D2E/DX2                !
 ! D420  D(162,115,125,119)    -31.1013         estimate D2E/DX2                !
 ! D421  D(162,115,125,131)    147.4788         estimate D2E/DX2                !
 ! D422  D(163,115,125,119)   -151.57           estimate D2E/DX2                !
 ! D423  D(163,115,125,131)     27.0102         estimate D2E/DX2                !
 ! D424  D(164,116,126,120)   -178.9777         estimate D2E/DX2                !
 ! D425  D(164,116,126,132)     -0.5518         estimate D2E/DX2                !
 ! D426  D(165,116,126,120)    -58.6047         estimate D2E/DX2                !
 ! D427  D(165,116,126,132)    119.8212         estimate D2E/DX2                !
 ! D428  D(200,116,126,120)     61.2056         estimate D2E/DX2                !
 ! D429  D(200,116,126,132)   -120.3686         estimate D2E/DX2                !
 ! D430  D(100,117,123,96)    -175.3719         estimate D2E/DX2                !
 ! D431  D(100,117,123,129)      1.3837         estimate D2E/DX2                !
 ! D432  D(109,117,123,96)       3.1026         estimate D2E/DX2                !
 ! D433  D(109,117,123,129)    179.8582         estimate D2E/DX2                !
 ! D434  D(105,118,124,114)   -179.7431         estimate D2E/DX2                !
 ! D435  D(105,118,124,130)      0.9705         estimate D2E/DX2                !
 ! D436  D(110,118,124,114)      1.5439         estimate D2E/DX2                !
 ! D437  D(110,118,124,130)   -177.7426         estimate D2E/DX2                !
 ! D438  D(111,119,125,115)     -3.645          estimate D2E/DX2                !
 ! D439  D(111,119,125,131)    177.5209         estimate D2E/DX2                !
 ! D440  D(137,119,125,115)    177.7076         estimate D2E/DX2                !
 ! D441  D(137,119,125,131)     -1.1266         estimate D2E/DX2                !
 ! D442  D(111,119,137,135)   -178.0859         estimate D2E/DX2                !
 ! D443  D(111,119,137,138)     -5.2399         estimate D2E/DX2                !
 ! D444  D(125,119,137,135)      0.52           estimate D2E/DX2                !
 ! D445  D(125,119,137,138)    173.3661         estimate D2E/DX2                !
 ! D446  D(108,120,126,116)    179.9464         estimate D2E/DX2                !
 ! D447  D(108,120,126,132)      1.2372         estimate D2E/DX2                !
 ! D448  D(112,120,126,116)      3.4774         estimate D2E/DX2                !
 ! D449  D(112,120,126,132)   -175.2319         estimate D2E/DX2                !
 ! D450  D(106,121,189,188)    143.6007         estimate D2E/DX2                !
 ! D451  D(107,122,178,169)   -153.0637         estimate D2E/DX2                !
 ! D452  D(107,122,178,211)    137.1469         estimate D2E/DX2                !
 ! D453  D(190,122,178,169)    -34.217          estimate D2E/DX2                !
 ! D454  D(190,122,178,211)   -104.0065         estimate D2E/DX2                !
 ! D455  D(107,122,190,216)   -167.4764         estimate D2E/DX2                !
 ! D456  D(178,122,190,216)     71.5956         estimate D2E/DX2                !
 ! D457  D(96,123,129,113)      -2.7483         estimate D2E/DX2                !
 ! D458  D(96,123,129,133)     177.1242         estimate D2E/DX2                !
 ! D459  D(117,123,129,113)   -179.2325         estimate D2E/DX2                !
 ! D460  D(117,123,129,133)      0.64           estimate D2E/DX2                !
 ! D461  D(114,124,130,97)      -0.6302         estimate D2E/DX2                !
 ! D462  D(114,124,130,134)    178.7842         estimate D2E/DX2                !
 ! D463  D(118,124,130,97)     178.6274         estimate D2E/DX2                !
 ! D464  D(118,124,130,134)     -1.9583         estimate D2E/DX2                !
 ! D465  D(115,125,131,98)       0.111          estimate D2E/DX2                !
 ! D466  D(115,125,131,135)   -177.5687         estimate D2E/DX2                !
 ! D467  D(119,125,131,98)     178.8975         estimate D2E/DX2                !
 ! D468  D(119,125,131,135)      1.2178         estimate D2E/DX2                !
 ! D469  D(116,126,132,99)       1.647          estimate D2E/DX2                !
 ! D470  D(116,126,132,136)    179.8178         estimate D2E/DX2                !
 ! D471  D(120,126,132,99)    -179.6965         estimate D2E/DX2                !
 ! D472  D(120,126,132,136)     -1.5257         estimate D2E/DX2                !
 ! D473  D(106,127,225,224)     89.8969         estimate D2E/DX2                !
 ! D474  D(106,127,225,227)    -90.3477         estimate D2E/DX2                !
 ! D475  D(113,129,133,100)    177.4048         estimate D2E/DX2                !
 ! D476  D(113,129,133,110)     -5.3902         estimate D2E/DX2                !
 ! D477  D(123,129,133,100)     -2.4748         estimate D2E/DX2                !
 ! D478  D(123,129,133,110)    174.7302         estimate D2E/DX2                !
 ! D479  D(97,130,134,105)    -178.2536         estimate D2E/DX2                !
 ! D480  D(97,130,134,111)       8.5448         estimate D2E/DX2                !
 ! D481  D(124,130,134,105)      2.353          estimate D2E/DX2                !
 ! D482  D(124,130,134,111)   -170.8486         estimate D2E/DX2                !
 ! D483  D(98,131,135,112)       0.2705         estimate D2E/DX2                !
 ! D484  D(98,131,135,137)    -178.7742         estimate D2E/DX2                !
 ! D485  D(125,131,135,112)    178.0877         estimate D2E/DX2                !
 ! D486  D(125,131,135,137)     -0.957          estimate D2E/DX2                !
 ! D487  D(99,132,136,108)     179.6075         estimate D2E/DX2                !
 ! D488  D(99,132,136,109)       5.4323         estimate D2E/DX2                !
 ! D489  D(126,132,136,108)      1.3614         estimate D2E/DX2                !
 ! D490  D(126,132,136,109)   -172.8138         estimate D2E/DX2                !
 ! D491  D(112,135,137,119)   -178.7803         estimate D2E/DX2                !
 ! D492  D(112,135,137,138)      8.643          estimate D2E/DX2                !
 ! D493  D(131,135,137,119)      0.2503         estimate D2E/DX2                !
 ! D494  D(131,135,137,138)   -172.3264         estimate D2E/DX2                !
 ! D495  D(119,137,138,67)      90.1841         estimate D2E/DX2                !
 ! D496  D(119,137,138,105)     -0.0814         estimate D2E/DX2                !
 ! D497  D(119,137,138,108)    179.0408         estimate D2E/DX2                !
 ! D498  D(119,137,138,185)    -86.9308         estimate D2E/DX2                !
 ! D499  D(135,137,138,67)     -98.5053         estimate D2E/DX2                !
 ! D500  D(135,137,138,105)    171.2293         estimate D2E/DX2                !
 ! D501  D(135,137,138,108)     -9.6485         estimate D2E/DX2                !
 ! D502  D(135,137,138,185)     84.3798         estimate D2E/DX2                !
 ! D503  D(100,138,185,39)    -168.104          estimate D2E/DX2                !
 ! D504  D(100,138,185,186)     64.5489         estimate D2E/DX2                !
 ! D505  D(100,138,185,187)    -51.2478         estimate D2E/DX2                !
 ! D506  D(105,138,185,39)     -78.8238         estimate D2E/DX2                !
 ! D507  D(105,138,185,186)    153.8291         estimate D2E/DX2                !
 ! D508  D(105,138,185,187)     38.0324         estimate D2E/DX2                !
 ! D509  D(108,138,185,39)     101.8734         estimate D2E/DX2                !
 ! D510  D(108,138,185,186)    -25.4737         estimate D2E/DX2                !
 ! D511  D(108,138,185,187)   -141.2704         estimate D2E/DX2                !
 ! D512  D(137,138,185,39)      13.1781         estimate D2E/DX2                !
 ! D513  D(137,138,185,186)   -114.169          estimate D2E/DX2                !
 ! D514  D(137,138,185,187)    130.0343         estimate D2E/DX2                !
 ! D515  D(167,166,168,169)      0.2824         estimate D2E/DX2                !
 ! D516  D(167,166,168,170)   -175.7511         estimate D2E/DX2                !
 ! D517  D(173,166,168,169)    177.5094         estimate D2E/DX2                !
 ! D518  D(173,166,168,170)      1.476          estimate D2E/DX2                !
 ! D519  D(167,166,173,172)    179.9334         estimate D2E/DX2                !
 ! D520  D(168,166,173,172)      2.4805         estimate D2E/DX2                !
 ! D521  D(166,168,169,92)    -164.6358         estimate D2E/DX2                !
 ! D522  D(166,168,169,178)     -7.3711         estimate D2E/DX2                !
 ! D523  D(166,168,169,211)    -61.5209         estimate D2E/DX2                !
 ! D524  D(170,168,169,92)      10.6345         estimate D2E/DX2                !
 ! D525  D(170,168,169,178)    167.8993         estimate D2E/DX2                !
 ! D526  D(170,168,169,211)    113.7495         estimate D2E/DX2                !
 ! D527  D(166,168,170,171)    176.6681         estimate D2E/DX2                !
 ! D528  D(166,168,170,172)     -4.5828         estimate D2E/DX2                !
 ! D529  D(169,168,170,171)      0.7679         estimate D2E/DX2                !
 ! D530  D(169,168,170,172)    179.517          estimate D2E/DX2                !
 ! D531  D(92,169,178,122)      28.0162         estimate D2E/DX2                !
 ! D532  D(168,169,178,122)   -131.6768         estimate D2E/DX2                !
 ! D533  D(92,169,211,206)      -9.983          estimate D2E/DX2                !
 ! D534  D(168,169,211,206)   -129.4907         estimate D2E/DX2                !
 ! D535  D(168,170,171,95)      27.0933         estimate D2E/DX2                !
 ! D536  D(172,170,171,95)    -151.461          estimate D2E/DX2                !
 ! D537  D(168,170,172,173)      5.9365         estimate D2E/DX2                !
 ! D538  D(168,170,172,174)   -114.0064         estimate D2E/DX2                !
 ! D539  D(168,170,172,181)    122.6818         estimate D2E/DX2                !
 ! D540  D(171,170,172,173)   -175.2293         estimate D2E/DX2                !
 ! D541  D(171,170,172,174)     64.8278         estimate D2E/DX2                !
 ! D542  D(171,170,172,181)    -58.484          estimate D2E/DX2                !
 ! D543  D(170,172,173,166)     -5.2174         estimate D2E/DX2                !
 ! D544  D(174,172,173,166)    116.2472         estimate D2E/DX2                !
 ! D545  D(181,172,173,166)   -124.6406         estimate D2E/DX2                !
 ! D546  D(170,172,174,175)     46.6916         estimate D2E/DX2                !
 ! D547  D(170,172,174,176)    164.6493         estimate D2E/DX2                !
 ! D548  D(170,172,174,182)    -75.9278         estimate D2E/DX2                !
 ! D549  D(173,172,174,175)    -70.6928         estimate D2E/DX2                !
 ! D550  D(173,172,174,176)     47.2649         estimate D2E/DX2                !
 ! D551  D(173,172,174,182)    166.6877         estimate D2E/DX2                !
 ! D552  D(181,172,174,175)    171.2628         estimate D2E/DX2                !
 ! D553  D(181,172,174,176)    -70.7795         estimate D2E/DX2                !
 ! D554  D(181,172,174,182)     48.6434         estimate D2E/DX2                !
 ! D555  D(172,174,175,179)    -74.77           estimate D2E/DX2                !
 ! D556  D(176,174,175,179)    164.582          estimate D2E/DX2                !
 ! D557  D(182,174,175,179)     44.1508         estimate D2E/DX2                !
 ! D558  D(172,174,176,177)     38.9905         estimate D2E/DX2                !
 ! D559  D(172,174,176,183)    158.8479         estimate D2E/DX2                !
 ! D560  D(172,174,176,184)    -84.6172         estimate D2E/DX2                !
 ! D561  D(175,174,176,177)    161.2332         estimate D2E/DX2                !
 ! D562  D(175,174,176,183)    -78.9094         estimate D2E/DX2                !
 ! D563  D(175,174,176,184)     37.6255         estimate D2E/DX2                !
 ! D564  D(182,174,176,177)    -77.3667         estimate D2E/DX2                !
 ! D565  D(182,174,176,183)     42.4907         estimate D2E/DX2                !
 ! D566  D(182,174,176,184)    159.0256         estimate D2E/DX2                !
 ! D567  D(174,175,179,235)   -176.2688         estimate D2E/DX2                !
 ! D568  D(174,176,177,180)    -74.6877         estimate D2E/DX2                !
 ! D569  D(183,176,177,180)    164.0821         estimate D2E/DX2                !
 ! D570  D(184,176,177,180)     45.9915         estimate D2E/DX2                !
 ! D571  D(122,178,211,206)      8.1799         estimate D2E/DX2                !
 ! D572  D(175,179,235,236)     38.8194         estimate D2E/DX2                !
 ! D573  D(175,179,235,237)    -66.2352         estimate D2E/DX2                !
 ! D574  D(39,185,186,191)     155.793          estimate D2E/DX2                !
 ! D575  D(138,185,186,191)    -72.4091         estimate D2E/DX2                !
 ! D576  D(187,185,186,191)     50.0141         estimate D2E/DX2                !
 ! D577  D(39,185,187,194)     -72.4908         estimate D2E/DX2                !
 ! D578  D(138,185,187,194)    159.7677         estimate D2E/DX2                !
 ! D579  D(186,185,187,194)     42.0605         estimate D2E/DX2                !
 ! D580  D(185,186,191,18)    -107.4805         estimate D2E/DX2                !
 ! D581  D(185,186,191,192)    -28.467          estimate D2E/DX2                !
 ! D582  D(185,186,191,193)     82.1671         estimate D2E/DX2                !
 ! D583  D(185,187,194,195)     21.9175         estimate D2E/DX2                !
 ! D584  D(185,187,194,196)    -82.591          estimate D2E/DX2                !
 ! D585  D(93,188,189,121)      97.8443         estimate D2E/DX2                !
 ! D586  D(190,188,189,121)   -153.1075         estimate D2E/DX2                !
 ! D587  D(93,188,190,216)     -60.4986         estimate D2E/DX2                !
 ! D588  D(189,188,190,216)   -171.1741         estimate D2E/DX2                !
 ! D589  D(122,190,216,208)     90.5322         estimate D2E/DX2                !
 ! D590  D(188,190,216,208)    -99.1104         estimate D2E/DX2                !
 ! D591  D(186,191,197,196)    -19.8345         estimate D2E/DX2                !
 ! D592  D(186,191,197,198)   -153.3925         estimate D2E/DX2                !
 ! D593  D(186,191,197,199)     95.6566         estimate D2E/DX2                !
 ! D594  D(193,191,197,196)   -121.9662         estimate D2E/DX2                !
 ! D595  D(193,191,197,198)    104.4759         estimate D2E/DX2                !
 ! D596  D(193,191,197,199)     -6.4751         estimate D2E/DX2                !
 ! D597  D(18,192,197,196)     105.9158         estimate D2E/DX2                !
 ! D598  D(18,192,197,198)     -27.9049         estimate D2E/DX2                !
 ! D599  D(18,192,197,199)    -138.7203         estimate D2E/DX2                !
 ! D600  D(187,194,195,52)     -58.2803         estimate D2E/DX2                !
 ! D601  D(196,194,195,52)      42.4645         estimate D2E/DX2                !
 ! D602  D(187,194,196,197)     36.7926         estimate D2E/DX2                !
 ! D603  D(195,194,196,197)    -62.3005         estimate D2E/DX2                !
 ! D604  D(194,196,197,192)     -8.8889         estimate D2E/DX2                !
 ! D605  D(194,196,197,198)     87.9264         estimate D2E/DX2                !
 ! D606  D(194,196,197,199)   -116.4595         estimate D2E/DX2                !
 ! D607  D(203,204,206,207)   -179.7587         estimate D2E/DX2                !
 ! D608  D(203,204,206,211)    -58.2656         estimate D2E/DX2                !
 ! D609  D(203,204,206,212)     57.1362         estimate D2E/DX2                !
 ! D610  D(205,204,206,207)     55.8568         estimate D2E/DX2                !
 ! D611  D(205,204,206,211)    177.3499         estimate D2E/DX2                !
 ! D612  D(205,204,206,212)    -67.2483         estimate D2E/DX2                !
 ! D613  D(210,204,206,207)    -63.58           estimate D2E/DX2                !
 ! D614  D(210,204,206,211)     57.913          estimate D2E/DX2                !
 ! D615  D(210,204,206,212)    173.3148         estimate D2E/DX2                !
 ! D616  D(203,204,210,13)    -105.1031         estimate D2E/DX2                !
 ! D617  D(205,204,210,13)      13.2907         estimate D2E/DX2                !
 ! D618  D(206,204,210,13)     135.9622         estimate D2E/DX2                !
 ! D619  D(204,206,207,208)     56.4677         estimate D2E/DX2                !
 ! D620  D(204,206,207,209)    179.4854         estimate D2E/DX2                !
 ! D621  D(204,206,207,213)    -62.5941         estimate D2E/DX2                !
 ! D622  D(211,206,207,208)    -64.8323         estimate D2E/DX2                !
 ! D623  D(211,206,207,209)     58.1854         estimate D2E/DX2                !
 ! D624  D(211,206,207,213)    176.1059         estimate D2E/DX2                !
 ! D625  D(212,206,207,208)   -179.8824         estimate D2E/DX2                !
 ! D626  D(212,206,207,209)    -56.8646         estimate D2E/DX2                !
 ! D627  D(212,206,207,213)     61.0558         estimate D2E/DX2                !
 ! D628  D(204,206,211,169)   -110.6075         estimate D2E/DX2                !
 ! D629  D(204,206,211,178)    -39.4238         estimate D2E/DX2                !
 ! D630  D(207,206,211,169)     15.3452         estimate D2E/DX2                !
 ! D631  D(207,206,211,178)     86.5289         estimate D2E/DX2                !
 ! D632  D(212,206,211,169)    131.8545         estimate D2E/DX2                !
 ! D633  D(212,206,211,178)   -156.9618         estimate D2E/DX2                !
 ! D634  D(206,207,208,214)    177.8314         estimate D2E/DX2                !
 ! D635  D(206,207,208,215)    -61.6413         estimate D2E/DX2                !
 ! D636  D(206,207,208,216)     58.4003         estimate D2E/DX2                !
 ! D637  D(209,207,208,214)     54.9118         estimate D2E/DX2                !
 ! D638  D(209,207,208,215)    175.439          estimate D2E/DX2                !
 ! D639  D(209,207,208,216)    -64.5193         estimate D2E/DX2                !
 ! D640  D(213,207,208,214)    -62.988          estimate D2E/DX2                !
 ! D641  D(213,207,208,215)     57.5393         estimate D2E/DX2                !
 ! D642  D(213,207,208,216)    177.5809         estimate D2E/DX2                !
 ! D643  D(206,207,209,217)     55.8861         estimate D2E/DX2                !
 ! D644  D(206,207,209,218)    176.4511         estimate D2E/DX2                !
 ! D645  D(206,207,209,219)    -63.8006         estimate D2E/DX2                !
 ! D646  D(208,207,209,217)   -179.7842         estimate D2E/DX2                !
 ! D647  D(208,207,209,218)    -59.2192         estimate D2E/DX2                !
 ! D648  D(208,207,209,219)     60.5291         estimate D2E/DX2                !
 ! D649  D(213,207,209,217)    -62.0221         estimate D2E/DX2                !
 ! D650  D(213,207,209,218)     58.5429         estimate D2E/DX2                !
 ! D651  D(213,207,209,219)    178.2912         estimate D2E/DX2                !
 ! D652  D(207,208,216,190)   -131.6121         estimate D2E/DX2                !
 ! D653  D(214,208,216,190)    106.9197         estimate D2E/DX2                !
 ! D654  D(215,208,216,190)     -8.9113         estimate D2E/DX2                !
 ! D655  D(220,221,223,224)    -57.413          estimate D2E/DX2                !
 ! D656  D(220,221,223,230)     64.6223         estimate D2E/DX2                !
 ! D657  D(220,221,223,231)    179.8606         estimate D2E/DX2                !
 ! D658  D(222,221,223,224)   -175.2777         estimate D2E/DX2                !
 ! D659  D(222,221,223,230)    -53.2423         estimate D2E/DX2                !
 ! D660  D(222,221,223,231)     61.9959         estimate D2E/DX2                !
 ! D661  D(229,221,223,224)     63.7469         estimate D2E/DX2                !
 ! D662  D(229,221,223,230)   -174.2178         estimate D2E/DX2                !
 ! D663  D(229,221,223,231)    -58.9795         estimate D2E/DX2                !
 ! D664  D(221,223,224,225)     67.1546         estimate D2E/DX2                !
 ! D665  D(221,223,224,226)   -115.8565         estimate D2E/DX2                !
 ! D666  D(230,223,224,225)    -53.8553         estimate D2E/DX2                !
 ! D667  D(230,223,224,226)    123.1336         estimate D2E/DX2                !
 ! D668  D(231,223,224,225)   -169.0208         estimate D2E/DX2                !
 ! D669  D(231,223,224,226)      7.9681         estimate D2E/DX2                !
 ! D670  D(223,224,225,227)    177.4658         estimate D2E/DX2                !
 ! D671  D(223,224,225,232)     -1.5085         estimate D2E/DX2                !
 ! D672  D(226,224,225,227)     -0.1694         estimate D2E/DX2                !
 ! D673  D(226,224,225,232)   -179.1436         estimate D2E/DX2                !
 ! D674  D(223,224,226,228)   -177.2339         estimate D2E/DX2                !
 ! D675  D(223,224,226,233)      3.1342         estimate D2E/DX2                !
 ! D676  D(225,224,226,228)      0.1816         estimate D2E/DX2                !
 ! D677  D(225,224,226,233)   -179.4502         estimate D2E/DX2                !
 ! D678  D(224,225,227,228)      0.1012         estimate D2E/DX2                !
 ! D679  D(224,225,227,234)    179.427          estimate D2E/DX2                !
 ! D680  D(232,225,227,228)    179.0653         estimate D2E/DX2                !
 ! D681  D(232,225,227,234)     -1.6089         estimate D2E/DX2                !
 ! D682  D(224,226,228,227)     -0.1231         estimate D2E/DX2                !
 ! D683  D(224,226,228,237)    169.626          estimate D2E/DX2                !
 ! D684  D(233,226,228,227)    179.5379         estimate D2E/DX2                !
 ! D685  D(233,226,228,237)    -10.7131         estimate D2E/DX2                !
 ! D686  D(225,227,228,226)      0.0119         estimate D2E/DX2                !
 ! D687  D(225,227,228,237)   -162.6636         estimate D2E/DX2                !
 ! D688  D(234,227,228,226)   -179.2909         estimate D2E/DX2                !
 ! D689  D(234,227,228,237)     18.0336         estimate D2E/DX2                !
 ! D690  D(226,228,237,235)      1.4223         estimate D2E/DX2                !
 ! D691  D(227,228,237,235)    163.9172         estimate D2E/DX2                !
 ! D692  D(179,235,237,228)    170.1783         estimate D2E/DX2                !
 ! D693  D(236,235,237,228)     70.2577         estimate D2E/DX2                !
 --------------------------------------------------------------------------------
 Trust Radius=3.00D-01 FncErr=1.00D-07 GrdErr=1.00D-06 EigMax=2.50D+02 EigMin=1.00D-04
 Number of steps in this run=   1000 maximum allowed number of steps=   1422.
 GradGradGradGradGradGradGradGradGradGradGradGradGradGradGradGradGradGrad

 Stoichiometry    C80H123FeN17O16(1-,6)
 Framework group  C1[X(C80H123FeN17O16)]
 Deg. of freedom   705
 Full point group                 C1      NOp   1
 Largest Abelian subgroup         C1      NOp   1
 Largest concise Abelian subgroup C1      NOp   1
                         Standard orientation:                         
 ---------------------------------------------------------------------
 Center     Atomic      Atomic             Coordinates (Angstroms)
 Number     Number       Type             X           Y           Z
 ---------------------------------------------------------------------
      1          1           0        0.747583   -5.011240    0.365711
      2          6           0        1.012450   -4.302429    1.034864
      3          1           0        1.054087   -4.666060    1.976373
      4          6           0        0.002349   -3.135332    1.052385
      5          6           0        0.204956   -2.249218    2.286924
      6          6           0       -0.763023   -1.066693    2.379479
      7          7           0       -0.275635   -0.135038    3.407555
      8          6           0       -0.861280    1.093499    3.628641
      9          7           0       -2.221177    1.177255    3.578529
     10          7           0       -0.087360    2.109603    3.940846
     11          1           0        2.009288   -3.931183    0.770036
     12          1           0        0.111484   -2.530402    0.146039
     13          1           0       -1.020673   -3.535424    1.045772
     14          1           0        0.116202   -2.854138    3.200028
     15          1           0        1.225581   -1.853238    2.263457
     16          1           0       -0.825497   -0.566304    1.405098
     17          1           0       -1.769111   -1.416647    2.631342
     18          1           0        1.341770    0.164286    2.075042
     19          1           0       -2.563069    2.035471    3.139204
     20          1           0       -2.727726    0.394827    3.172514
     21          1           0       -0.661853    2.895974    4.238180
     22          1           0        4.690716   -6.763409    2.677700
     23          6           0        5.492526   -6.150407    2.632996
     24          1           0        5.598346   -5.617005    3.484013
     25          6           0        5.250170   -5.229509    1.404851
     26          6           0        5.791799   -3.835375    1.467050
     27          6           0        5.040423   -2.692575    1.312306
     28          6           0        7.161192   -3.397958    1.571059
     29          6           0        7.151931   -1.970476    1.470576
     30          6           0        8.396038   -4.056085    1.703057
     31          7           0        5.843042   -1.575296    1.333183
     32          6           0        8.325758   -1.212252    1.503263
     33          6           0        9.566001   -3.303728    1.735599
     34          6           0        9.530482   -1.895993    1.637897
     35          1           0        6.398136   -6.753897    2.506827
     36          1           0        5.633720   -5.726251    0.504136
     37          1           0        4.167685   -5.144679    1.249815
     38          1           0        3.975399   -2.585401    1.166347
     39          1           0        5.489961   -0.657684    1.065413
     40          1           0        8.434717   -5.139798    1.774639
     41          1           0        8.293145   -0.132153    1.400182
     42          1           0       10.524996   -3.804907    1.835195
     43          1           0       10.460804   -1.335661    1.659513
     44          1           0        4.582679   -4.528843    4.840476
     45          6           0        4.642257   -4.000269    5.698817
     46          1           0        4.825027   -4.603976    6.487661
     47          6           0        3.388897   -3.132639    5.921152
     48          6           0        3.433013   -1.820597    5.193640
     49          6           0        4.399384   -1.187422    4.444306
     50          7           0        2.406384   -0.891546    5.289724
     51          6           0        2.782672    0.235341    4.619066
     52          7           0        3.985350    0.086392    4.098575
     53          1           0        5.520274   -3.350064    5.612963
     54          1           0        2.489676   -3.694895    5.632379
     55          1           0        3.276048   -2.924036    6.994513
     56          1           0        1.491590   -1.045287    5.687833
     57          1           0        5.354195   -1.568703    4.116882
     58          1           0        2.149248    1.110407    4.552900
     59          1           0        3.793471   -1.071208   -6.909032
     60          6           0        3.102078   -0.355066   -7.081744
     61          1           0        2.652599   -0.439396   -7.982144
     62          6           0        3.687995    1.058405   -6.919326
     63          6           0        3.942245    1.415669   -5.489224
     64          6           0        3.795622    0.712184   -4.323222
     65          7           0        4.356583    2.685323   -5.092300
     66          6           0        4.442950    2.717001   -3.739986
     67          7           0        4.106640    1.534759   -3.258003
     68          1           0        2.308937   -0.491023   -6.336135
     69          1           0        4.613654    1.151429   -7.504918
     70          1           0        2.986126    1.789528   -7.343975
     71          1           0        4.551542    3.460828   -5.706150
     72          1           0        3.488173   -0.306995   -4.161404
     73          1           0        4.740189    3.569184   -3.149793
     74          1           0       -5.811207    6.600646    4.062880
     75          6           0       -5.081672    6.037149    4.475504
     76          1           0       -4.209807    6.547340    4.494554
     77          6           0       -4.960167    4.688163    3.747145
     78          6           0       -6.308939    3.959417    3.651188
     79          6           0       -6.222404    2.647281    2.869456
     80          7           0       -7.567014    2.128278    2.593555
     81          6           0       -7.811426    0.954053    1.977696
     82          7           0       -6.871240    0.024707    1.878997
     83          7           0       -9.060241    0.678699    1.544174
     84          1           0       -5.375020    5.864172    5.520472
     85          1           0       -4.557767    4.828032    2.738471
     86          1           0       -4.234756    4.044407    4.258973
     87          1           0       -6.708873    3.767950    4.655791
     88          1           0       -7.030346    4.623113    3.152815
     89          1           0       -5.662488    2.791416    1.941719
     90          1           0       -5.671101    1.907308    3.459249
     91          1           0       -8.329465    2.788422    2.605813
     92          1           0       -6.986011   -0.644111    1.102958
     93          1           0       -5.884465    0.224977    2.084315
     94          1           0       -9.577047    1.418969    1.090801
     95          1           0       -9.197675   -0.240848    1.098265
     96          6           0       -0.550821    4.166362   -0.523060
     97          6           0        9.261042    3.180174   -1.061261
     98          6           0        6.083319   -4.088655   -2.193473
     99          6           0       -1.132500   -0.692112   -2.596645
    100          7           0        2.846238    2.607228   -0.952604
    101          6           0       -1.250332    3.403463    0.618299
    102          6           0       10.083608    2.516713   -1.894407
    103          6           0        7.008225   -4.965505   -1.771243
    104          6           0       -1.986947   -0.814517   -1.326595
    105          7           0        5.658102    2.273755   -1.028506
    106          6           0       -2.780504    3.292173    0.497830
    107          6           0       -3.478670   -0.705165   -1.572073
    108          7           0        2.473908   -0.119517   -1.713957
    109          6           0        0.698361    1.592216   -1.590020
    110          6           0        4.473775    4.306680   -0.266879
    111          6           0        7.436509    0.650134   -1.526522
    112          6           0        3.619190   -2.282458   -2.011774
    113          6           0        1.987945    6.005647    0.405444
    114          6           0        7.320655    5.478904   -0.053728
    115          6           0        8.634368   -2.151358   -1.960009
    116          6           0        0.788182   -3.311984   -2.725515
    117          6           0        1.469633    2.617036   -1.094607
    118          6           0        5.640742    3.581113   -0.579043
    119          6           0        6.652581   -0.463083   -1.714597
    120          6           0        2.473127   -1.470837   -1.998071
    121          8           0       -3.381917    2.797320    1.510456
    122          8           0       -4.171214   -1.311081   -0.591726
    123          6           0        0.921071    3.875951   -0.603954
    124          6           0        6.960316    4.096828   -0.505174
    125          6           0        7.183706   -1.805554   -1.886293
    126          6           0        1.158673   -1.908515   -2.354786
    127          8           0       -3.329206    3.647196   -0.572545
    128          8           0       -3.991885   -0.117339   -2.502756
    129          6           0        1.988836    4.633784   -0.194852
    130          6           0        7.817499    3.078417   -0.945186
    131          6           0        6.103657   -2.648632   -1.989356
    132          6           0        0.339648   -0.784275   -2.313487
    133          6           0        3.192726    3.848565   -0.447757
    134          6           0        6.977493    1.945010   -1.232108
    135          6           0        4.908076   -1.811693   -1.909391
    136          6           0        1.168159    0.304967   -1.897242
    137          7           0        5.270670   -0.494584   -1.739674
    138         26           0        4.079659    1.067666   -1.357422
    139          1           0       -1.048028    3.894244   -1.459044
    140          1           0       -0.720034    5.240959   -0.399662
    141          1           0        9.719824    3.912624   -0.395645
    142          1           0        5.227769   -4.475590   -2.746806
    143          1           0       -1.429069   -1.483060   -3.293609
    144          1           0       -1.377637    0.250879   -3.094684
    145          1           0       -1.010322    3.839171    1.594657
    146          1           0       11.155899    2.684122   -1.865573
    147          1           0        9.718294    1.811729   -2.633139
    148          1           0        6.916225   -6.022946   -2.001348
    149          1           0        7.847223   -4.665268   -1.154203
    150          1           0       -1.719111   -0.017512   -0.619614
    151          1           0       -1.786911   -1.756410   -0.811517
    152          1           0       -0.364007    1.772151   -1.700823
    153          1           0        4.603656    5.307349    0.127311
    154          1           0        3.473174   -3.345686   -2.155724
    155          1           0        2.585053    6.705158   -0.192052
    156          1           0        2.418982    5.999854    1.414022
    157          1           0        0.973621    6.406831    0.475595
    158          1           0        6.756720    6.247454   -0.597744
    159          1           0        8.382393    5.685536   -0.211957
    160          1           0        7.109873    5.625616    1.013540
    161          1           0        9.049743   -2.343945   -0.964784
    162          1           0        9.215176   -1.338520   -2.406709
    163          1           0        8.781483   -3.052857   -2.562415
    164          1           0       -0.273762   -3.387427   -2.973941
    165          1           0        1.358160   -3.671138   -3.591883
    166          6           0       -7.299934   -3.032853   -2.152446
    167          8           0       -6.264270   -3.209293   -2.752403
    168          6           0       -7.574883   -2.134440   -1.008977
    169          8           0       -6.708719   -1.369558   -0.464368
    170          6           0       -8.924327   -2.351451   -0.585063
    171          8           0       -9.543373   -1.848532    0.373637
    172          6           0       -9.534358   -3.332036   -1.566639
    173          8           0       -8.447194   -3.743765   -2.435676
    174          6           0      -10.663194   -2.699929   -2.399360
    175          8           0      -10.315833   -1.441935   -2.922047
    176          6           0      -10.987019   -3.581671   -3.617443
    177          8           0      -10.950070   -4.975802   -3.341181
    178          1           0       -5.174275   -1.327310   -0.761146
    179          1           0      -10.332608   -0.758126   -2.214882
    180          1           0      -10.012105   -5.203746   -3.273864
    181          1           0       -9.912524   -4.226503   -1.061638
    182          1           0      -11.531489   -2.640947   -1.723242
    183          1           0      -11.993575   -3.351489   -3.979210
    184          1           0      -10.273438   -3.302943   -4.402346
    185          8           0        4.197002    0.572268    0.535713
    186          1           0        3.283662    0.284508    0.833519
    187          1           0        4.438899    1.339074    1.163883
    188          8           0       -4.112086    0.221410    1.767771
    189          1           0       -3.895937    1.147292    1.493296
    190          1           0       -4.034546   -0.343690    0.976371
    191          8           0        1.737977    0.286967    1.276312
    192          1           0        1.818391    1.915010    1.924188
    193          1           0        1.311266    0.303548    0.405482
    194          8           0        4.628820    2.242557    2.432362
    195          1           0        4.581160    1.515030    3.100891
    196          1           0        3.734604    2.638907    2.469911
    197          8           0        1.891767    2.718886    2.322183
    198          1           0        0.594587    2.361343    3.410209
    199          1           0        1.588385    3.347357    1.647982
    200          1           0        0.981180   -4.013467   -1.905015
    201          1           0       -0.867432    2.376478    0.663989
    202          1           0        8.506902    0.502678   -1.511382
    203          1           0       -3.819686   -4.755203   -1.102002
    204          6           0       -3.832927   -4.673152   -0.105459
    205          1           0       -3.340573   -5.433676    0.317863
    206          6           0       -5.273039   -4.543322    0.400427
    207          6           0       -5.434323   -4.403363    1.923616
    208          6           0       -4.646538   -3.212984    2.487329
    209          6           0       -6.921003   -4.270259    2.282688
    210          1           0       -3.284444   -3.754032    0.129723
    211          1           0       -5.718475   -3.666973   -0.073605
    212          1           0       -5.861200   -5.408576    0.064412
    213          1           0       -5.047527   -5.320742    2.395582
    214          1           0       -4.807200   -3.110719    3.566431
    215          1           0       -3.570112   -3.315637    2.318778
    216          1           0       -4.966809   -2.280411    2.015355
    217          1           0       -7.502413   -5.113423    1.892341
    218          1           0       -7.069744   -4.231721    3.367753
    219          1           0       -7.343511   -3.352491    1.858546
    220          1           0       -5.313785    5.948912   -0.904588
    221          6           0       -6.201896    6.265314   -0.571196
    222          1           0       -6.067707    7.048975    0.035341
    223          6           0       -6.836267    5.145389    0.276849
    224          6           0       -7.026965    3.831813   -0.403902
    225          7           0       -5.990213    3.013897   -0.812628
    226          6           0       -8.174055    3.141168   -0.713951
    227          6           0       -6.535260    1.884399   -1.338529
    228          7           0       -7.861246    1.928629   -1.294098
    229          1           0       -6.837515    6.540772   -1.417717
    230          1           0       -6.194599    5.003045    1.153101
    231          1           0       -7.812201    5.471309    0.656139
    232          1           0       -4.967225    3.226206   -0.714830
    233          1           0       -9.201364    3.445442   -0.559817
    234          1           0       -5.941265    1.076109   -1.744095
    235          8           0      -10.265637    0.764861   -1.294553
    236          1           0      -10.696955    1.317964   -1.958781
    237          1           0       -9.296077    1.014960   -1.381868
 ---------------------------------------------------------------------
 Rotational constants (GHZ):           0.0202771           0.0077264           0.0073275
 General basis read from cards:  (5D, 7F)
 ======================================================================================================
                                       Pseudopotential Parameters
 ======================================================================================================
  Center     Atomic      Valence      Angular      Power
  Number     Number     Electrons     Momentum     of R      Exponent        Coefficient   SO-Coeffient
 ======================================================================================================
    1          1
                                   No pseudopotential on this center.
    2          6
                                   No pseudopotential on this center.
    3          1
                                   No pseudopotential on this center.
    4          6
                                   No pseudopotential on this center.
    5          6
                                   No pseudopotential on this center.
    6          6
                                   No pseudopotential on this center.
    7          7
                                   No pseudopotential on this center.
    8          6
                                   No pseudopotential on this center.
    9          7
                                   No pseudopotential on this center.
   10          7
                                   No pseudopotential on this center.
   11          1
                                   No pseudopotential on this center.
   12          1
                                   No pseudopotential on this center.
   13          1
                                   No pseudopotential on this center.
   14          1
                                   No pseudopotential on this center.
   15          1
                                   No pseudopotential on this center.
   16          1
                                   No pseudopotential on this center.
   17          1
                                   No pseudopotential on this center.
   18          1
                                   No pseudopotential on this center.
   19          1
                                   No pseudopotential on this center.
   20          1
                                   No pseudopotential on this center.
   21          1
                                   No pseudopotential on this center.
   22          1
                                   No pseudopotential on this center.
   23          6
                                   No pseudopotential on this center.
   24          1
                                   No pseudopotential on this center.
   25          6
                                   No pseudopotential on this center.
   26          6
                                   No pseudopotential on this center.
   27          6
                                   No pseudopotential on this center.
   28          6
                                   No pseudopotential on this center.
   29          6
                                   No pseudopotential on this center.
   30          6
                                   No pseudopotential on this center.
   31          7
                                   No pseudopotential on this center.
   32          6
                                   No pseudopotential on this center.
   33          6
                                   No pseudopotential on this center.
   34          6
                                   No pseudopotential on this center.
   35          1
                                   No pseudopotential on this center.
   36          1
                                   No pseudopotential on this center.
   37          1
                                   No pseudopotential on this center.
   38          1
                                   No pseudopotential on this center.
   39          1
                                   No pseudopotential on this center.
   40          1
                                   No pseudopotential on this center.
   41          1
                                   No pseudopotential on this center.
   42          1
                                   No pseudopotential on this center.
   43          1
                                   No pseudopotential on this center.
   44          1
                                   No pseudopotential on this center.
   45          6
                                   No pseudopotential on this center.
   46          1
                                   No pseudopotential on this center.
   47          6
                                   No pseudopotential on this center.
   48          6
                                   No pseudopotential on this center.
   49          6
                                   No pseudopotential on this center.
   50          7
                                   No pseudopotential on this center.
   51          6
                                   No pseudopotential on this center.
   52          7
                                   No pseudopotential on this center.
   53          1
                                   No pseudopotential on this center.
   54          1
                                   No pseudopotential on this center.
   55          1
                                   No pseudopotential on this center.
   56          1
                                   No pseudopotential on this center.
   57          1
                                   No pseudopotential on this center.
   58          1
                                   No pseudopotential on this center.
   59          1
                                   No pseudopotential on this center.
   60          6
                                   No pseudopotential on this center.
   61          1
                                   No pseudopotential on this center.
   62          6
                                   No pseudopotential on this center.
   63          6
                                   No pseudopotential on this center.
   64          6
                                   No pseudopotential on this center.
   65          7
                                   No pseudopotential on this center.
   66          6
                                   No pseudopotential on this center.
   67          7
                                   No pseudopotential on this center.
   68          1
                                   No pseudopotential on this center.
   69          1
                                   No pseudopotential on this center.
   70          1
                                   No pseudopotential on this center.
   71          1
                                   No pseudopotential on this center.
   72          1
                                   No pseudopotential on this center.
   73          1
                                   No pseudopotential on this center.
   74          1
                                   No pseudopotential on this center.
   75          6
                                   No pseudopotential on this center.
   76          1
                                   No pseudopotential on this center.
   77          6
                                   No pseudopotential on this center.
   78          6
                                   No pseudopotential on this center.
   79          6
                                   No pseudopotential on this center.
   80          7
                                   No pseudopotential on this center.
   81          6
                                   No pseudopotential on this center.
   82          7
                                   No pseudopotential on this center.
   83          7
                                   No pseudopotential on this center.
   84          1
                                   No pseudopotential on this center.
   85          1
                                   No pseudopotential on this center.
   86          1
                                   No pseudopotential on this center.
   87          1
                                   No pseudopotential on this center.
   88          1
                                   No pseudopotential on this center.
   89          1
                                   No pseudopotential on this center.
   90          1
                                   No pseudopotential on this center.
   91          1
                                   No pseudopotential on this center.
   92          1
                                   No pseudopotential on this center.
   93          1
                                   No pseudopotential on this center.
   94          1
                                   No pseudopotential on this center.
   95          1
                                   No pseudopotential on this center.
   96          6
                                   No pseudopotential on this center.
   97          6
                                   No pseudopotential on this center.
   98          6
                                   No pseudopotential on this center.
   99          6
                                   No pseudopotential on this center.
  100          7
                                   No pseudopotential on this center.
  101          6
                                   No pseudopotential on this center.
  102          6
                                   No pseudopotential on this center.
  103          6
                                   No pseudopotential on this center.
  104          6
                                   No pseudopotential on this center.
  105          7
                                   No pseudopotential on this center.
  106          6
                                   No pseudopotential on this center.
  107          6
                                   No pseudopotential on this center.
  108          7
                                   No pseudopotential on this center.
  109          6
                                   No pseudopotential on this center.
  110          6
                                   No pseudopotential on this center.
  111          6
                                   No pseudopotential on this center.
  112          6
                                   No pseudopotential on this center.
  113          6
                                   No pseudopotential on this center.
  114          6
                                   No pseudopotential on this center.
  115          6
                                   No pseudopotential on this center.
  116          6
                                   No pseudopotential on this center.
  117          6
                                   No pseudopotential on this center.
  118          6
                                   No pseudopotential on this center.
  119          6
                                   No pseudopotential on this center.
  120          6
                                   No pseudopotential on this center.
  121          8
                                   No pseudopotential on this center.
  122          8
                                   No pseudopotential on this center.
  123          6
                                   No pseudopotential on this center.
  124          6
                                   No pseudopotential on this center.
  125          6
                                   No pseudopotential on this center.
  126          6
                                   No pseudopotential on this center.
  127          8
                                   No pseudopotential on this center.
  128          8
                                   No pseudopotential on this center.
  129          6
                                   No pseudopotential on this center.
  130          6
                                   No pseudopotential on this center.
  131          6
                                   No pseudopotential on this center.
  132          6
                                   No pseudopotential on this center.
  133          6
                                   No pseudopotential on this center.
  134          6
                                   No pseudopotential on this center.
  135          6
                                   No pseudopotential on this center.
  136          6
                                   No pseudopotential on this center.
  137          7
                                   No pseudopotential on this center.
  138         26           16
                                      D and up 
                                                     1      392.6149787      -10.00000000    0.00000000
                                                     2       71.1756979      -63.26675180    0.00000000
                                                     2       17.7320281      -10.96133380    0.00000000
                                      S - D
                                                     0      126.0571895        3.00000000    0.00000000
                                                     1      138.1264251       18.17291370    0.00000000
                                                     2       54.2098858      339.12311640    0.00000000
                                                     2        9.2837966      317.10680120    0.00000000
                                                     2        8.6289082     -207.34216490    0.00000000
                                      P - D
                                                     0       83.1759490        5.00000000    0.00000000
                                                     1      106.0559938        5.95359300    0.00000000
                                                     2       42.8284937      294.26655270    0.00000000
                                                     2        8.7701805      154.42446350    0.00000000
                                                     2        8.0397818      -95.31642490    0.00000000
  139          1
                                   No pseudopotential on this center.
  140          1
                                   No pseudopotential on this center.
  141          1
                                   No pseudopotential on this center.
  142          1
                                   No pseudopotential on this center.
  143          1
                                   No pseudopotential on this center.
  144          1
                                   No pseudopotential on this center.
  145          1
                                   No pseudopotential on this center.
  146          1
                                   No pseudopotential on this center.
  147          1
                                   No pseudopotential on this center.
  148          1
                                   No pseudopotential on this center.
  149          1
                                   No pseudopotential on this center.
  150          1
                                   No pseudopotential on this center.
  151          1
                                   No pseudopotential on this center.
  152          1
                                   No pseudopotential on this center.
  153          1
                                   No pseudopotential on this center.
  154          1
                                   No pseudopotential on this center.
  155          1
                                   No pseudopotential on this center.
  156          1
                                   No pseudopotential on this center.
  157          1
                                   No pseudopotential on this center.
  158          1
                                   No pseudopotential on this center.
  159          1
                                   No pseudopotential on this center.
  160          1
                                   No pseudopotential on this center.
  161          1
                                   No pseudopotential on this center.
  162          1
                                   No pseudopotential on this center.
  163          1
                                   No pseudopotential on this center.
  164          1
                                   No pseudopotential on this center.
  165          1
                                   No pseudopotential on this center.
  166          6
                                   No pseudopotential on this center.
  167          8
                                   No pseudopotential on this center.
  168          6
                                   No pseudopotential on this center.
  169          8
                                   No pseudopotential on this center.
  170          6
                                   No pseudopotential on this center.
  171          8
                                   No pseudopotential on this center.
  172          6
                                   No pseudopotential on this center.
  173          8
                                   No pseudopotential on this center.
  174          6
                                   No pseudopotential on this center.
  175          8
                                   No pseudopotential on this center.
  176          6
                                   No pseudopotential on this center.
  177          8
                                   No pseudopotential on this center.
  178          1
                                   No pseudopotential on this center.
  179          1
                                   No pseudopotential on this center.
  180          1
                                   No pseudopotential on this center.
  181          1
                                   No pseudopotential on this center.
  182          1
                                   No pseudopotential on this center.
  183          1
                                   No pseudopotential on this center.
  184          1
                                   No pseudopotential on this center.
  185          8
                                   No pseudopotential on this center.
  186          1
                                   No pseudopotential on this center.
  187          1
                                   No pseudopotential on this center.
  188          8
                                   No pseudopotential on this center.
  189          1
                                   No pseudopotential on this center.
  190          1
                                   No pseudopotential on this center.
  191          8
                                   No pseudopotential on this center.
  192          1
                                   No pseudopotential on this center.
  193          1
                                   No pseudopotential on this center.
  194          8
                                   No pseudopotential on this center.
  195          1
                                   No pseudopotential on this center.
  196          1
                                   No pseudopotential on this center.
  197          8
                                   No pseudopotential on this center.
  198          1
                                   No pseudopotential on this center.
  199          1
                                   No pseudopotential on this center.
  200          1
                                   No pseudopotential on this center.
  201          1
                                   No pseudopotential on this center.
  202          1
                                   No pseudopotential on this center.
  203          1
                                   No pseudopotential on this center.
  204          6
                                   No pseudopotential on this center.
  205          1
                                   No pseudopotential on this center.
  206          6
                                   No pseudopotential on this center.
  207          6
                                   No pseudopotential on this center.
  208          6
                                   No pseudopotential on this center.
  209          6
                                   No pseudopotential on this center.
  210          1
                                   No pseudopotential on this center.
  211          1
                                   No pseudopotential on this center.
  212          1
                                   No pseudopotential on this center.
  213          1
                                   No pseudopotential on this center.
  214          1
                                   No pseudopotential on this center.
  215          1
                                   No pseudopotential on this center.
  216          1
                                   No pseudopotential on this center.
  217          1
                                   No pseudopotential on this center.
  218          1
                                   No pseudopotential on this center.
  219          1
                                   No pseudopotential on this center.
  220          1
                                   No pseudopotential on this center.
  221          6
                                   No pseudopotential on this center.
  222          1
                                   No pseudopotential on this center.
  223          6
                                   No pseudopotential on this center.
  224          6
                                   No pseudopotential on this center.
  225          7
                                   No pseudopotential on this center.
  226          6
                                   No pseudopotential on this center.
  227          6
                                   No pseudopotential on this center.
  228          7
                                   No pseudopotential on this center.
  229          1
                                   No pseudopotential on this center.
  230          1
                                   No pseudopotential on this center.
  231          1
                                   No pseudopotential on this center.
  232          1
                                   No pseudopotential on this center.
  233          1
                                   No pseudopotential on this center.
  234          1
                                   No pseudopotential on this center.
  235          8
                                   No pseudopotential on this center.
  236          1
                                   No pseudopotential on this center.
  237          1
                                   No pseudopotential on this center.
 ======================================================================================================
 There are  2334 symmetry adapted cartesian basis functions of A   symmetry.
 There are  2219 symmetry adapted basis functions of A   symmetry.
  2219 basis functions,  4077 primitive gaussians,  2334 cartesian basis functions
   436 alpha electrons      431 beta electrons
       nuclear repulsion energy     28664.4768916453 Hartrees.
 NAtoms=  237 NActive=  237 NUniq=  237 SFac= 1.00D+00 NAtFMM=   60 NAOKFM=T Big=T
 Integral buffers will be    131072 words long.
 Raffenetti 2 integral format.
 Two-electron integral symmetry is turned on.
 Nuclear repulsion after empirical dispersion term =    28663.8631260875 Hartrees.
 One-electron integrals computed using PRISM.
   1 Symmetry operations used in ECPInt.
 ECPInt:  NShTT=  344035 NPrTT= 1761168 LenC2=  158743 LenP2D=  394407.
 LDataN:  DoStor=T MaxTD1= 4 Len=   56
 Number of processors reduced to  14 by ecpmxn.
 NBasis=  2219 RedAO= T EigKep=  2.77D-04  NBF=  2219
 NBsUse=  2219 1.00D-06 EigRej= -1.00D+00 NBFU=  2219
 ExpMin= 2.20D-02 ExpMax= 5.48D+03 ExpMxC= 8.25D+02 IAcc=3 IRadAn=         5 AccDes= 0.00D+00
 Harris functional with IExCor=  402 and IRadAn=       5 diagonalized for initial guess.
 HarFok:  IExCor=  402 AccDes= 0.00D+00 IRadAn=         5 IDoV= 1 UseB2=F ITyADJ=14
 ICtDFT=  3500011 ScaDFX=  1.000000  1.000000  1.000000  1.000000
 FoFCou: FMM=F IPFlag=           0 FMFlag=      100000 FMFlg1=        2001
         NFxFlg=           0 DoJE=T BraDBF=F KetDBF=T FulRan=T
         wScrn=  0.000000 ICntrl=       500 IOpCl=  0 I1Cent=   200000004 NGrid=           0
         NMat0=    1 NMatS0=      1 NMatT0=    0 NMatD0=    1 NMtDS0=    0 NMtDT0=    0
 Petite list used in FoFCou.
 Initial guess <Sx>= 0.0000 <Sy>= 0.0000 <Sz>= 2.5000 <S**2>= 8.7500 S= 2.5000
 Gradient too large for Newton-Raphson -- use scaled steepest descent instead.
  Beta Gap=    -0.952 HL deriv= 1.47D-03 Rot set to   2.42D+00
     Accept linear search using points  2 and  3.
 Gradient too large for Newton-Raphson -- use scaled steepest descent instead.
     Minimum is close to point  2 DX=  2.42D-02 DF= -2.45D-03 DXR=  7.47D-02 DFR=  5.61D-03 which will be used.
 Gradient too large for Newton-Raphson -- use scaled steepest descent instead.
     Accept linear search using points  1 and  2.
 Gradient too large for Newton-Raphson -- use scaled steepest descent instead.
     Accept linear search using points  4 and  5.
 Gradient too large for Newton-Raphson -- use scaled steepest descent instead.
     Accept linear search using points  1 and  2.
 Gradient too large for Newton-Raphson -- use scaled steepest descent instead.
     Minimum is close to point  2 DX=  3.38D-02 DF= -4.27D-05 DXR=  4.61D-02 DFR=  2.13D-03 which will be used.
 Gradient too large for Newton-Raphson -- use scaled steepest descent instead.
     Accept linear search using points  1 and  2.
 Gradient too large for Newton-Raphson -- use scaled steepest descent instead.
 Restarting incremental Fock formation.
     Accept linear search using points  2 and  3.
 Gradient too large for Newton-Raphson -- use scaled steepest descent instead.
     Accept linear search using points  1 and  2.
 Gradient too large for Newton-Raphson -- use scaled steepest descent instead.
 Gradient too large for Newton-Raphson -- use scaled steepest descent instead.
 Gradient too large for Newton-Raphson -- use scaled steepest descent instead.
 Gradient too large for Newton-Raphson -- use scaled steepest descent instead.
     Minimum is close to point  2 DX=  2.03D-02 DF= -5.08D-06 DXR=  6.35D-02 DFR=  4.05D-03 which will be used.
 Gradient too large for Newton-Raphson -- use scaled steepest descent instead.
     Accept linear search using points  1 and  2.
 Gradient too large for Newton-Raphson -- use scaled steepest descent instead.
 Restarting incremental Fock formation.
     Minimum is close to point  8 DX= -1.11D-01 DF= -4.84D-06 DXR=  1.39D-02 DFR=  1.61D-04 which will be used.
 Gradient too large for Newton-Raphson -- use scaled steepest descent instead.
 Gradient too large for Newton-Raphson -- use scaled steepest descent instead.
 Gradient too large for Newton-Raphson -- use scaled steepest descent instead.
     Accept linear search using points  2 and  3.
 Gradient too large for Newton-Raphson -- use scaled steepest descent instead.
     Minimum is close to point  2 DX= -1.25D-02 DF= -6.19D-06 DXR=  4.33D-02 DFR=  1.88D-03 which will be used.
 Gradient too large for Newton-Raphson -- use scaled steepest descent instead.
 Restarting incremental Fock formation.
 Gradient too large for Newton-Raphson -- use scaled steepest descent instead.
     Minimum is close to point  2 DX=  1.55D-02 DF= -6.14D-06 DXR=  4.93D-02 DFR=  2.43D-03 which will be used.
 Gradient too large for Newton-Raphson -- use scaled steepest descent instead.
     Accept linear search using points  2 and  3.
 Gradient too large for Newton-Raphson -- use scaled steepest descent instead.
 Gradient too large for Newton-Raphson -- use scaled steepest descent instead.
     Accept linear search using points  1 and  2.
 Gradient too large for Newton-Raphson -- use scaled steepest descent instead.
 Gradient too large for Newton-Raphson -- use scaled steepest descent instead.
 Restarting incremental Fock formation.
 Gradient too large for Newton-Raphson -- use scaled steepest descent instead.
     Accept linear search using points  1 and  2.
 Gradient too large for Newton-Raphson -- use scaled steepest descent instead.
 SCF Done:  E(UB3LYP) =  -5381.27356792     a.u. after   29 cycles
            Convg  =    0.9033D-02                    86 Fock formations.
              S**2 =  8.8106                  -V/T =  2.0164
 <Sx>= 0.0000 <Sy>= 0.0000 <Sz>= 2.5000 <S**2>= 8.8106 S= 2.5101
 <L.S>=  0.00000000000    
 Annihilation of the first spin contaminant:
 S**2 before annihilation     8.8106,   after     8.7510
 Requested convergence on RMS density matrix=1.00D-08 within 128 cycles.
 Requested convergence on MAX density matrix=1.00D-06.
 Requested convergence on             energy=1.00D-06.
 No special actions if energy rises.
 Restarting incremental Fock formation.
 Rare condition: small coef for last iteration:  0.000D+00
 EnCoef did    21 forward-backward iterations
 Rare condition: small coef for last iteration:  0.000D+00
 EnCoef did   100 forward-backward iterations
 EnCoef did   100 forward-backward iterations
 EnCoef did   100 forward-backward iterations
 Rare condition: small coef for last iteration:  0.460D-06
 EnCoef did   100 forward-backward iterations
 Rare condition: small coef for last iteration:  0.000D+00
 EnCoef did   100 forward-backward iterations
 Rare condition: small coef for last iteration:  0.222D-10
 EnCoef did   100 forward-backward iterations
 Rare condition: small coef for last iteration:  0.000D+00
 EnCoef did   100 forward-backward iterations
 Rare condition: small coef for last iteration:  0.000D+00
 EnCoef did   100 forward-backward iterations
 Rare condition: small coef for last iteration:  0.606D-05
 EnCoef did   100 forward-backward iterations
 Rare condition: small coef for last iteration:  0.000D+00
 EnCoef did   100 forward-backward iterations
 Rare condition: small coef for last iteration:  0.000D+00
 EnCoef did   100 forward-backward iterations
 Rare condition: small coef for last iteration:  0.000D+00
 EnCoef did   100 forward-backward iterations
 Rare condition: small coef for last iteration:  0.000D+00
 EnCoef did   100 forward-backward iterations
 Rare condition: small coef for last iteration:  0.000D+00
 EnCoef did   100 forward-backward iterations
 Rare condition: small coef for last iteration:  0.512D-07
 EnCoef did   100 forward-backward iterations
 Rare condition: small coef for last iteration:  0.000D+00
 EnCoef did   100 forward-backward iterations
 Rare condition: small coef for last iteration:  0.000D+00
 EnCoef did   100 forward-backward iterations
 Rare condition: small coef for last iteration:  0.527D-07
 EnCoef did   100 forward-backward iterations
 Rare condition: small coef for last iteration:  0.000D+00
 Restarting incremental Fock formation.
 EnCoef did   100 forward-backward iterations
 Rare condition: small coef for last iteration:  0.000D+00
 EnCoef did   100 forward-backward iterations
 Rare condition: small coef for last iteration:  0.527D-07
 EnCoef did   100 forward-backward iterations
 Rare condition: small coef for last iteration:  0.000D+00
 EnCoef did   100 forward-backward iterations
 Rare condition: small coef for last iteration:  0.000D+00
 EnCoef did   100 forward-backward iterations
 Rare condition: small coef for last iteration:  0.549D-07
 EnCoef did   100 forward-backward iterations
 Rare condition: small coef for last iteration:  0.000D+00
 EnCoef did   100 forward-backward iterations
 Rare condition: small coef for last iteration:  0.341D-15
 EnCoef did   100 forward-backward iterations
 Rare condition: small coef for last iteration:  0.000D+00
 EnCoef did   100 forward-backward iterations
 Rare condition: small coef for last iteration:  0.000D+00
 EnCoef did   100 forward-backward iterations
 Rare condition: small coef for last iteration:  0.000D+00
 EnCoef did   100 forward-backward iterations
 Rare condition: small coef for last iteration:  0.168D-10
 EnCoef did   100 forward-backward iterations
 Rare condition: small coef for last iteration:  0.000D+00
 EnCoef did   100 forward-backward iterations
 Rare condition: small coef for last iteration:  0.000D+00
 EnCoef did   100 forward-backward iterations
 Rare condition: small coef for last iteration:  0.000D+00
 EnCoef did   100 forward-backward iterations
 Rare condition: small coef for last iteration:  0.551D-07
 EnCoef did   100 forward-backward iterations
 Rare condition: small coef for last iteration:  0.000D+00
 EnCoef did   100 forward-backward iterations
 Rare condition: small coef for last iteration:  0.135D-08
 EnCoef did   100 forward-backward iterations
 Rare condition: small coef for last iteration:  0.000D+00
 EnCoef did   100 forward-backward iterations
 Rare condition: small coef for last iteration:  0.000D+00
 EnCoef did   100 forward-backward iterations
 Rare condition: small coef for last iteration:  0.123D-11
 Restarting incremental Fock formation.
 EnCoef did   100 forward-backward iterations
 Rare condition: small coef for last iteration:  0.000D+00
 EnCoef did   100 forward-backward iterations
 Rare condition: small coef for last iteration:  0.177D-13
 EnCoef did   100 forward-backward iterations
 Rare condition: small coef for last iteration:  0.000D+00
 EnCoef did   100 forward-backward iterations
 Rare condition: small coef for last iteration:  0.000D+00
 EnCoef did   100 forward-backward iterations
 Rare condition: small coef for last iteration:  0.000D+00
 EnCoef did   100 forward-backward iterations
 Rare condition: small coef for last iteration:  0.111D-13
 EnCoef did   100 forward-backward iterations
 Rare condition: small coef for last iteration:  0.000D+00
 EnCoef did   100 forward-backward iterations
 Rare condition: small coef for last iteration:  0.000D+00
 EnCoef did   100 forward-backward iterations
 Rare condition: small coef for last iteration:  0.567D-11
 EnCoef did   100 forward-backward iterations
 Rare condition: small coef for last iteration:  0.101D-13
 EnCoef did   100 forward-backward iterations
 Rare condition: small coef for last iteration:  0.176D-13
 EnCoef did   100 forward-backward iterations
 Rare condition: small coef for last iteration:  0.000D+00
 EnCoef did   100 forward-backward iterations
 Rare condition: small coef for last iteration:  0.776D-11
 EnCoef did   100 forward-backward iterations
 Rare condition: small coef for last iteration:  0.149D-13
 EnCoef did   100 forward-backward iterations
 Rare condition: small coef for last iteration:  0.000D+00
 EnCoef did   100 forward-backward iterations
 Rare condition: small coef for last iteration:  0.787D-11
 EnCoef did   100 forward-backward iterations
 Rare condition: small coef for last iteration:  0.248D-14
 EnCoef did   100 forward-backward iterations
 Rare condition: small coef for last iteration:  0.000D+00
 EnCoef did   100 forward-backward iterations
 Rare condition: small coef for last iteration:  0.113D-13
 EnCoef did   100 forward-backward iterations
 Rare condition: small coef for last iteration:  0.000D+00
 Restarting incremental Fock formation.
 EnCoef did   100 forward-backward iterations
 Rare condition: small coef for last iteration:  0.000D+00
 EnCoef did   100 forward-backward iterations
 Rare condition: small coef for last iteration:  0.782D-11
 EnCoef did   100 forward-backward iterations
 Rare condition: small coef for last iteration:  0.796D-11
 EnCoef did   100 forward-backward iterations
 Rare condition: small coef for last iteration:  0.000D+00
 EnCoef did   100 forward-backward iterations
 Rare condition: small coef for last iteration:  0.716D-11
 EnCoef did   100 forward-backward iterations
 Rare condition: small coef for last iteration:  0.760D-11
 EnCoef did   100 forward-backward iterations
 Rare condition: small coef for last iteration:  0.000D+00
 EnCoef did   100 forward-backward iterations
 Rare condition: small coef for last iteration:  0.772D-11
 EnCoef did   100 forward-backward iterations
 Rare condition: small coef for last iteration:  0.773D-11
 EnCoef did   100 forward-backward iterations
 Rare condition: small coef for last iteration:  0.000D+00
 EnCoef did   100 forward-backward iterations
 Rare condition: small coef for last iteration:  0.718D-11
 EnCoef did   100 forward-backward iterations
 Rare condition: small coef for last iteration:  0.740D-11
 EnCoef did   100 forward-backward iterations
 Rare condition: small coef for last iteration:  0.000D+00
 EnCoef did   100 forward-backward iterations
 Rare condition: small coef for last iteration:  0.714D-11
 EnCoef did   100 forward-backward iterations
 Rare condition: small coef for last iteration:  0.735D-11
 EnCoef did   100 forward-backward iterations
 Rare condition: small coef for last iteration:  0.000D+00
 EnCoef did   100 forward-backward iterations
 Rare condition: small coef for last iteration:  0.000D+00
 EnCoef did   100 forward-backward iterations
 Rare condition: small coef for last iteration:  0.749D-11
 EnCoef did   100 forward-backward iterations
 Rare condition: small coef for last iteration:  0.752D-11
 EnCoef did   100 forward-backward iterations
 Rare condition: small coef for last iteration:  0.000D+00
 Restarting incremental Fock formation.
 EnCoef did   100 forward-backward iterations
 Rare condition: small coef for last iteration:  0.717D-11
 EnCoef did   100 forward-backward iterations
 Rare condition: small coef for last iteration:  0.733D-11
 EnCoef did   100 forward-backward iterations
 Rare condition: small coef for last iteration:  0.000D+00
 EnCoef did   100 forward-backward iterations
 Rare condition: small coef for last iteration:  0.743D-11
 EnCoef did   100 forward-backward iterations
 Rare condition: small coef for last iteration:  0.485D-25
 EnCoef did   100 forward-backward iterations
 Rare condition: small coef for last iteration:  0.000D+00
 EnCoef did   100 forward-backward iterations
 Rare condition: small coef for last iteration:  0.735D-11
 EnCoef did   100 forward-backward iterations
 Rare condition: small coef for last iteration:  0.000D+00
 EnCoef did   100 forward-backward iterations
 Rare condition: small coef for last iteration:  0.000D+00
 EnCoef did   100 forward-backward iterations
 Rare condition: small coef for last iteration:  0.000D+00
 EnCoef did   100 forward-backward iterations
 Rare condition: small coef for last iteration:  0.727D-11
 EnCoef did   100 forward-backward iterations
 Rare condition: small coef for last iteration:  0.730D-11
 EnCoef did   100 forward-backward iterations
 Rare condition: small coef for last iteration:  0.745D-11
 EnCoef did   100 forward-backward iterations
 Rare condition: small coef for last iteration:  0.000D+00
 EnCoef did   100 forward-backward iterations
 Rare condition: small coef for last iteration:  0.725D-11
 EnCoef did   100 forward-backward iterations
 Rare condition: small coef for last iteration:  0.000D+00
 EnCoef did   100 forward-backward iterations
 Rare condition: small coef for last iteration:  0.744D-11
 EnCoef did   100 forward-backward iterations
 Rare condition: small coef for last iteration:  0.000D+00
 EnCoef did   100 forward-backward iterations
 Rare condition: small coef for last iteration:  0.000D+00
 EnCoef did   100 forward-backward iterations
 Rare condition: small coef for last iteration:  0.000D+00
 Restarting incremental Fock formation.
 EnCoef did   100 forward-backward iterations
 Rare condition: small coef for last iteration:  0.000D+00
 EnCoef did   100 forward-backward iterations
 Rare condition: small coef for last iteration:  0.739D-11
 EnCoef did   100 forward-backward iterations
 Rare condition: small coef for last iteration:  0.740D-11
 EnCoef did   100 forward-backward iterations
 Rare condition: small coef for last iteration:  0.000D+00
 EnCoef did   100 forward-backward iterations
 Rare condition: small coef for last iteration:  0.739D-11
 EnCoef did   100 forward-backward iterations
 Rare condition: small coef for last iteration:  0.000D+00
 EnCoef did   100 forward-backward iterations
 Rare condition: small coef for last iteration:  0.000D+00
 EnCoef did   100 forward-backward iterations
 Rare condition: small coef for last iteration:  0.739D-11
 >>>>>>>>>> Convergence criterion not met.
 SCF Done:  E(UB3LYP) =  -5381.27373310     A.U. after  129 cycles
            NFock=128  Conv=0.33D-06     -V/T= 2.0161
 <Sx>= 0.0000 <Sy>= 0.0000 <Sz>= 2.5000 <S**2>= 8.8011 S= 2.5085
 <L.S>=  0.00000000000    
 Annihilation of the first spin contaminant:
 S**2 before annihilation     8.8011,   after     8.7506
 Gradient too large for Newton-Raphson -- use scaled steepest descent instead.
     Accept linear search using points  1 and  2.
 Gradient too large for Newton-Raphson -- use scaled steepest descent instead.
     Accept linear search using points  1 and  2.
 Gradient too large for Newton-Raphson -- use scaled steepest descent instead.
     Accept linear search using points  4 and  5.
 Gradient too large for Newton-Raphson -- use scaled steepest descent instead.
     Minimum is close to point  2 DX=  2.74D-05 DF= -7.28D-12 DXR=  9.13D-05 DFR=  8.27D-09 which will be used.
 Gradient too large for Newton-Raphson -- use scaled steepest descent instead.
 Gradient too large for Newton-Raphson -- use scaled steepest descent instead.
     Accept linear search using points  1 and  2.
 Gradient too large for Newton-Raphson -- use scaled steepest descent instead.
 Restarting incremental Fock formation.
 Gradient too large for Newton-Raphson -- use scaled steepest descent instead.
 Gradient too large for Newton-Raphson -- use scaled steepest descent instead.
 Gradient too large for Newton-Raphson -- use scaled steepest descent instead.
     Accept linear search using points  1 and  2.
 Gradient too large for Newton-Raphson -- use scaled steepest descent instead.
     Accept linear search using points  3 and  4.
 Gradient too large for Newton-Raphson -- use scaled steepest descent instead.
     Minimum is close to point  3 DX= -2.45D-02 DF= -6.84D-06 DXR=  8.89D-02 DFR=  7.97D-03 which will be used.
 Gradient too large for Newton-Raphson -- use scaled steepest descent instead.
 Restarting incremental Fock formation.
 Gradient too large for Newton-Raphson -- use scaled steepest descent instead.
     Accept linear search using points  1 and  2.
 LinEq1:  Iter=  0 NonCon=     1 RMS=5.52D-05 Max=5.30D-02 NDo=     1
 AX will form     1 AO Fock derivatives at one time.
 LinEq1:  Iter=  1 NonCon=     1 RMS=3.61D-05 Max=2.43D-02 NDo=     1
 LinEq1:  Iter=  2 NonCon=     1 RMS=2.25D-05 Max=8.69D-03 NDo=     1
 LinEq1:  Iter=  3 NonCon=     1 RMS=2.55D-05 Max=7.52D-03 NDo=     1
 LinEq1:  Iter=  4 NonCon=     1 RMS=1.86D-05 Max=1.10D-02 NDo=     1
 LinEq1:  Iter=  5 NonCon=     1 RMS=1.90D-05 Max=5.86D-03 NDo=     1
 LinEq1:  Iter=  6 NonCon=     1 RMS=2.15D-05 Max=7.34D-03 NDo=     1
 LinEq1:  Iter=  7 NonCon=     1 RMS=2.29D-05 Max=7.99D-03 NDo=     1
 LinEq1:  Iter=  8 NonCon=     1 RMS=1.88D-05 Max=3.37D-03 NDo=     1
 LinEq1:  Iter=  9 NonCon=     1 RMS=1.51D-05 Max=3.17D-03 NDo=     1
 LinEq1:  Iter= 10 NonCon=     1 RMS=1.59D-05 Max=4.92D-03 NDo=     1
 LinEq1:  Iter= 11 NonCon=     1 RMS=1.82D-05 Max=5.81D-03 NDo=     1
 LinEq1:  Iter= 12 NonCon=     1 RMS=1.98D-05 Max=9.28D-03 NDo=     1
 LinEq1:  Iter= 13 NonCon=     1 RMS=1.54D-05 Max=9.30D-03 NDo=     1
 LinEq1:  Iter= 14 NonCon=     1 RMS=1.39D-05 Max=6.36D-03 NDo=     1
 LinEq1:  Iter= 15 NonCon=     1 RMS=1.32D-05 Max=5.04D-03 NDo=     1
 LinEq1:  Iter= 16 NonCon=     1 RMS=1.25D-05 Max=3.80D-03 NDo=     1
 LinEq1:  Iter= 17 NonCon=     1 RMS=1.14D-05 Max=2.04D-03 NDo=     1
 LinEq1:  Iter= 18 NonCon=     1 RMS=9.50D-06 Max=2.55D-03 NDo=     1
 LinEq1:  Iter= 19 NonCon=     1 RMS=7.34D-06 Max=1.84D-03 NDo=     1
 LinEq1:  Iter= 20 NonCon=     1 RMS=6.34D-06 Max=1.22D-03 NDo=     1
 LinEq1:  Iter= 21 NonCon=     1 RMS=4.56D-06 Max=8.97D-04 NDo=     1
 LinEq1:  Iter= 22 NonCon=     1 RMS=3.61D-06 Max=1.14D-03 NDo=     1
 LinEq1:  Iter= 23 NonCon=     1 RMS=2.62D-06 Max=9.20D-04 NDo=     1
 LinEq1:  Iter= 24 NonCon=     1 RMS=2.06D-06 Max=7.16D-04 NDo=     1
 LinEq1:  Iter= 25 NonCon=     1 RMS=1.35D-06 Max=3.12D-04 NDo=     1
 LinEq1:  Iter= 26 NonCon=     1 RMS=1.10D-06 Max=2.52D-04 NDo=     1
 LinEq1:  Iter= 27 NonCon=     1 RMS=8.69D-07 Max=3.08D-04 NDo=     1
 LinEq1:  Iter= 28 NonCon=     1 RMS=6.68D-07 Max=2.62D-04 NDo=     1
 LinEq1:  Iter= 29 NonCon=     1 RMS=4.72D-07 Max=1.36D-04 NDo=     1
 LinEq1:  Iter= 30 NonCon=     1 RMS=3.84D-07 Max=7.04D-05 NDo=     1
 LinEq1:  Iter= 31 NonCon=     1 RMS=2.86D-07 Max=6.49D-05 NDo=     1
 LinEq1:  Iter= 32 NonCon=     1 RMS=2.50D-07 Max=6.96D-05 NDo=     1
 LinEq1:  Iter= 33 NonCon=     1 RMS=1.86D-07 Max=4.50D-05 NDo=     1
 LinEq1:  Iter= 34 NonCon=     1 RMS=1.48D-07 Max=3.50D-05 NDo=     1
 LinEq1:  Iter= 35 NonCon=     1 RMS=1.12D-07 Max=2.48D-05 NDo=     1
 LinEq1:  Iter= 36 NonCon=     1 RMS=8.98D-08 Max=1.88D-05 NDo=     1
 LinEq1:  Iter= 37 NonCon=     1 RMS=7.27D-08 Max=1.70D-05 NDo=     1
 LinEq1:  Iter= 38 NonCon=     1 RMS=5.38D-08 Max=1.03D-05 NDo=     1
 LinEq1:  Iter= 39 NonCon=     1 RMS=4.06D-08 Max=6.90D-06 NDo=     1
 LinEq1:  Iter= 40 NonCon=     1 RMS=2.70D-08 Max=4.44D-06 NDo=     1
 LinEq1:  Iter= 41 NonCon=     1 RMS=1.90D-08 Max=3.06D-06 NDo=     1
 LinEq1:  Iter= 42 NonCon=     1 RMS=1.57D-08 Max=2.94D-06 NDo=     1
 LinEq1:  Iter= 43 NonCon=     1 RMS=1.27D-08 Max=2.45D-06 NDo=     1
 LinEq1:  Iter= 44 NonCon=     1 RMS=1.01D-08 Max=1.57D-06 NDo=     1
 LinEq1:  Iter= 45 NonCon=     1 RMS=7.45D-09 Max=1.05D-06 NDo=     1
 LinEq1:  Iter= 46 NonCon=     1 RMS=5.43D-09 Max=1.12D-06 NDo=     1
 LinEq1:  Iter= 47 NonCon=     1 RMS=4.48D-09 Max=8.04D-07 NDo=     1
 LinEq1:  Iter= 48 NonCon=     0 RMS=3.19D-09 Max=4.79D-07 NDo=     1
 Linear equations converged to 6.738D-08 6.738D-07 after    48 iterations.
 LinEq1:  Iter=  0 NonCon=     1 RMS=4.94D-05 Max=4.87D-02 NDo=     1
 LinEq1:  Iter=  1 NonCon=     1 RMS=3.68D-05 Max=2.45D-02 NDo=     1
 LinEq1:  Iter=  2 NonCon=     1 RMS=2.51D-05 Max=9.03D-03 NDo=     1
 LinEq1:  Iter=  3 NonCon=     1 RMS=3.11D-05 Max=1.02D-02 NDo=     1
 LinEq1:  Iter=  4 NonCon=     1 RMS=1.90D-05 Max=1.35D-02 NDo=     1
 LinEq1:  Iter=  5 NonCon=     1 RMS=2.11D-05 Max=9.67D-03 NDo=     1
 LinEq1:  Iter=  6 NonCon=     1 RMS=1.97D-05 Max=5.32D-03 NDo=     1
 LinEq1:  Iter=  7 NonCon=     1 RMS=2.57D-05 Max=8.51D-03 NDo=     1
 LinEq1:  Iter=  8 NonCon=     1 RMS=2.43D-05 Max=5.24D-03 NDo=     1
 LinEq1:  Iter=  9 NonCon=     1 RMS=1.64D-05 Max=2.93D-03 NDo=     1
 LinEq1:  Iter= 10 NonCon=     1 RMS=1.34D-05 Max=3.36D-03 NDo=     1
 LinEq1:  Iter= 11 NonCon=     1 RMS=1.35D-05 Max=6.29D-03 NDo=     1
 LinEq1:  Iter= 12 NonCon=     1 RMS=1.66D-05 Max=8.77D-03 NDo=     1
 LinEq1:  Iter= 13 NonCon=     1 RMS=1.78D-05 Max=9.80D-03 NDo=     1
 LinEq1:  Iter= 14 NonCon=     1 RMS=1.96D-05 Max=6.97D-03 NDo=     1
 LinEq1:  Iter= 15 NonCon=     1 RMS=1.78D-05 Max=6.61D-03 NDo=     1
 LinEq1:  Iter= 16 NonCon=     1 RMS=1.83D-05 Max=3.77D-03 NDo=     1
 LinEq1:  Iter= 17 NonCon=     1 RMS=1.51D-05 Max=2.48D-03 NDo=     1
 LinEq1:  Iter= 18 NonCon=     1 RMS=1.18D-05 Max=2.39D-03 NDo=     1
 LinEq1:  Iter= 19 NonCon=     1 RMS=8.35D-06 Max=2.31D-03 NDo=     1
 LinEq1:  Iter= 20 NonCon=     1 RMS=7.07D-06 Max=1.58D-03 NDo=     1
 LinEq1:  Iter= 21 NonCon=     1 RMS=4.84D-06 Max=1.04D-03 NDo=     1
 LinEq1:  Iter= 22 NonCon=     1 RMS=3.85D-06 Max=8.22D-04 NDo=     1
 LinEq1:  Iter= 23 NonCon=     1 RMS=2.85D-06 Max=8.69D-04 NDo=     1
 LinEq1:  Iter= 24 NonCon=     1 RMS=2.33D-06 Max=6.94D-04 NDo=     1
 LinEq1:  Iter= 25 NonCon=     1 RMS=1.66D-06 Max=4.01D-04 NDo=     1
 LinEq1:  Iter= 26 NonCon=     1 RMS=1.39D-06 Max=3.17D-04 NDo=     1
 LinEq1:  Iter= 27 NonCon=     1 RMS=9.84D-07 Max=1.99D-04 NDo=     1
 LinEq1:  Iter= 28 NonCon=     1 RMS=7.39D-07 Max=1.82D-04 NDo=     1
 LinEq1:  Iter= 29 NonCon=     1 RMS=5.58D-07 Max=1.02D-04 NDo=     1
 LinEq1:  Iter= 30 NonCon=     1 RMS=4.46D-07 Max=8.23D-05 NDo=     1
 LinEq1:  Iter= 31 NonCon=     1 RMS=3.31D-07 Max=5.80D-05 NDo=     1
 LinEq1:  Iter= 32 NonCon=     1 RMS=2.81D-07 Max=7.45D-05 NDo=     1
 LinEq1:  Iter= 33 NonCon=     1 RMS=2.23D-07 Max=5.86D-05 NDo=     1
 LinEq1:  Iter= 34 NonCon=     1 RMS=1.94D-07 Max=4.09D-05 NDo=     1
 LinEq1:  Iter= 35 NonCon=     1 RMS=1.34D-07 Max=2.87D-05 NDo=     1
 LinEq1:  Iter= 36 NonCon=     1 RMS=1.02D-07 Max=1.52D-05 NDo=     1
 LinEq1:  Iter= 37 NonCon=     1 RMS=7.92D-08 Max=1.39D-05 NDo=     1
 LinEq1:  Iter= 38 NonCon=     1 RMS=6.34D-08 Max=1.10D-05 NDo=     1
 LinEq1:  Iter= 39 NonCon=     1 RMS=4.77D-08 Max=8.28D-06 NDo=     1
 LinEq1:  Iter= 40 NonCon=     1 RMS=2.98D-08 Max=6.37D-06 NDo=     1
 LinEq1:  Iter= 41 NonCon=     1 RMS=2.15D-08 Max=3.39D-06 NDo=     1
 LinEq1:  Iter= 42 NonCon=     1 RMS=1.46D-08 Max=2.56D-06 NDo=     1
 LinEq1:  Iter= 43 NonCon=     1 RMS=1.15D-08 Max=1.84D-06 NDo=     1
 LinEq1:  Iter= 44 NonCon=     1 RMS=8.86D-09 Max=1.39D-06 NDo=     1
 LinEq1:  Iter= 45 NonCon=     1 RMS=6.62D-09 Max=1.15D-06 NDo=     1
 LinEq1:  Iter= 46 NonCon=     1 RMS=5.63D-09 Max=1.01D-06 NDo=     1
 LinEq1:  Iter= 47 NonCon=     1 RMS=4.64D-09 Max=7.10D-07 NDo=     1
 LinEq1:  Iter= 48 NonCon=     0 RMS=3.20D-09 Max=5.14D-07 NDo=     1
 Linear equations converged to 6.553D-08 6.553D-07 after    48 iterations.
 LinEq1:  Iter=  0 NonCon=     1 RMS=4.48D-05 Max=3.85D-02 NDo=     1
 LinEq1:  Iter=  1 NonCon=     1 RMS=3.73D-05 Max=2.44D-02 NDo=     1
 LinEq1:  Iter=  2 NonCon=     1 RMS=2.71D-05 Max=7.91D-03 NDo=     1
 LinEq1:  Iter=  3 NonCon=     1 RMS=3.28D-05 Max=1.08D-02 NDo=     1
 LinEq1:  Iter=  4 NonCon=     1 RMS=1.86D-05 Max=1.24D-02 NDo=     1
 LinEq1:  Iter=  5 NonCon=     1 RMS=2.30D-05 Max=1.19D-02 NDo=     1
 LinEq1:  Iter=  6 NonCon=     1 RMS=2.09D-05 Max=6.64D-03 NDo=     1
 LinEq1:  Iter=  7 NonCon=     1 RMS=2.80D-05 Max=8.16D-03 NDo=     1
 LinEq1:  Iter=  8 NonCon=     1 RMS=2.49D-05 Max=5.53D-03 NDo=     1
 LinEq1:  Iter=  9 NonCon=     1 RMS=1.79D-05 Max=3.18D-03 NDo=     1
 LinEq1:  Iter= 10 NonCon=     1 RMS=1.54D-05 Max=5.15D-03 NDo=     1
 LinEq1:  Iter= 11 NonCon=     1 RMS=1.71D-05 Max=5.80D-03 NDo=     1
 LinEq1:  Iter= 12 NonCon=     1 RMS=2.06D-05 Max=7.80D-03 NDo=     1
 LinEq1:  Iter= 13 NonCon=     1 RMS=2.09D-05 Max=8.35D-03 NDo=     1
 LinEq1:  Iter= 14 NonCon=     1 RMS=2.22D-05 Max=7.39D-03 NDo=     1
 LinEq1:  Iter= 15 NonCon=     1 RMS=2.05D-05 Max=5.94D-03 NDo=     1
 LinEq1:  Iter= 16 NonCon=     1 RMS=2.13D-05 Max=5.70D-03 NDo=     1
 LinEq1:  Iter= 17 NonCon=     1 RMS=1.71D-05 Max=3.70D-03 NDo=     1
 LinEq1:  Iter= 18 NonCon=     1 RMS=1.34D-05 Max=3.07D-03 NDo=     1
 LinEq1:  Iter= 19 NonCon=     1 RMS=9.74D-06 Max=2.33D-03 NDo=     1
 LinEq1:  Iter= 20 NonCon=     1 RMS=8.21D-06 Max=1.67D-03 NDo=     1
 LinEq1:  Iter= 21 NonCon=     1 RMS=5.58D-06 Max=1.12D-03 NDo=     1
 LinEq1:  Iter= 22 NonCon=     1 RMS=4.64D-06 Max=8.97D-04 NDo=     1
 LinEq1:  Iter= 23 NonCon=     1 RMS=3.43D-06 Max=9.66D-04 NDo=     1
 LinEq1:  Iter= 24 NonCon=     1 RMS=2.83D-06 Max=6.83D-04 NDo=     1
 LinEq1:  Iter= 25 NonCon=     1 RMS=2.10D-06 Max=4.52D-04 NDo=     1
 LinEq1:  Iter= 26 NonCon=     1 RMS=1.65D-06 Max=3.87D-04 NDo=     1
 LinEq1:  Iter= 27 NonCon=     1 RMS=1.16D-06 Max=2.50D-04 NDo=     1
 LinEq1:  Iter= 28 NonCon=     1 RMS=8.61D-07 Max=1.76D-04 NDo=     1
 LinEq1:  Iter= 29 NonCon=     1 RMS=6.50D-07 Max=9.99D-05 NDo=     1
 LinEq1:  Iter= 30 NonCon=     1 RMS=5.07D-07 Max=8.19D-05 NDo=     1
 LinEq1:  Iter= 31 NonCon=     1 RMS=3.79D-07 Max=6.59D-05 NDo=     1
 LinEq1:  Iter= 32 NonCon=     1 RMS=3.14D-07 Max=7.16D-05 NDo=     1
 LinEq1:  Iter= 33 NonCon=     1 RMS=2.47D-07 Max=5.03D-05 NDo=     1
 LinEq1:  Iter= 34 NonCon=     1 RMS=2.07D-07 Max=3.20D-05 NDo=     1
 LinEq1:  Iter= 35 NonCon=     1 RMS=1.39D-07 Max=2.71D-05 NDo=     1
 LinEq1:  Iter= 36 NonCon=     1 RMS=1.05D-07 Max=1.68D-05 NDo=     1
 LinEq1:  Iter= 37 NonCon=     1 RMS=7.84D-08 Max=1.32D-05 NDo=     1
 LinEq1:  Iter= 38 NonCon=     1 RMS=6.34D-08 Max=1.33D-05 NDo=     1
 LinEq1:  Iter= 39 NonCon=     1 RMS=4.45D-08 Max=6.83D-06 NDo=     1
 LinEq1:  Iter= 40 NonCon=     1 RMS=3.00D-08 Max=4.93D-06 NDo=     1
 LinEq1:  Iter= 41 NonCon=     1 RMS=2.32D-08 Max=4.00D-06 NDo=     1
 LinEq1:  Iter= 42 NonCon=     1 RMS=1.60D-08 Max=2.72D-06 NDo=     1
 LinEq1:  Iter= 43 NonCon=     1 RMS=1.36D-08 Max=1.78D-06 NDo=     1
 LinEq1:  Iter= 44 NonCon=     1 RMS=9.78D-09 Max=1.64D-06 NDo=     1
 LinEq1:  Iter= 45 NonCon=     1 RMS=7.36D-09 Max=1.29D-06 NDo=     1
 LinEq1:  Iter= 46 NonCon=     1 RMS=6.03D-09 Max=1.06D-06 NDo=     1
 LinEq1:  Iter= 47 NonCon=     1 RMS=4.57D-09 Max=8.54D-07 NDo=     1
 LinEq1:  Iter= 48 NonCon=     0 RMS=3.20D-09 Max=4.30D-07 NDo=     1
 Linear equations converged to 6.382D-08 6.382D-07 after    48 iterations.
 LinEq1:  Iter=  0 NonCon=     1 RMS=4.22D-05 Max=3.34D-02 NDo=     1
 LinEq1:  Iter=  1 NonCon=     1 RMS=3.63D-05 Max=2.31D-02 NDo=     1
 LinEq1:  Iter=  2 NonCon=     1 RMS=2.67D-05 Max=8.08D-03 NDo=     1
 LinEq1:  Iter=  3 NonCon=     1 RMS=3.20D-05 Max=1.05D-02 NDo=     1
 LinEq1:  Iter=  4 NonCon=     1 RMS=1.78D-05 Max=1.15D-02 NDo=     1
 LinEq1:  Iter=  5 NonCon=     1 RMS=2.30D-05 Max=1.23D-02 NDo=     1
 LinEq1:  Iter=  6 NonCon=     1 RMS=2.10D-05 Max=7.34D-03 NDo=     1
 LinEq1:  Iter=  7 NonCon=     1 RMS=2.82D-05 Max=9.13D-03 NDo=     1
 LinEq1:  Iter=  8 NonCon=     1 RMS=2.41D-05 Max=5.64D-03 NDo=     1
 LinEq1:  Iter=  9 NonCon=     1 RMS=1.77D-05 Max=3.03D-03 NDo=     1
 LinEq1:  Iter= 10 NonCon=     1 RMS=1.51D-05 Max=4.84D-03 NDo=     1
 LinEq1:  Iter= 11 NonCon=     1 RMS=1.71D-05 Max=5.96D-03 NDo=     1
 LinEq1:  Iter= 12 NonCon=     1 RMS=2.03D-05 Max=6.50D-03 NDo=     1
 LinEq1:  Iter= 13 NonCon=     1 RMS=2.07D-05 Max=7.55D-03 NDo=     1
 LinEq1:  Iter= 14 NonCon=     1 RMS=2.21D-05 Max=7.69D-03 NDo=     1
 LinEq1:  Iter= 15 NonCon=     1 RMS=2.09D-05 Max=6.20D-03 NDo=     1
 LinEq1:  Iter= 16 NonCon=     1 RMS=2.19D-05 Max=6.45D-03 NDo=     1
 LinEq1:  Iter= 17 NonCon=     1 RMS=1.73D-05 Max=3.57D-03 NDo=     1
 LinEq1:  Iter= 18 NonCon=     1 RMS=1.35D-05 Max=3.43D-03 NDo=     1
 LinEq1:  Iter= 19 NonCon=     1 RMS=9.86D-06 Max=2.39D-03 NDo=     1
 LinEq1:  Iter= 20 NonCon=     1 RMS=8.28D-06 Max=1.56D-03 NDo=     1
 LinEq1:  Iter= 21 NonCon=     1 RMS=5.70D-06 Max=1.00D-03 NDo=     1
 LinEq1:  Iter= 22 NonCon=     1 RMS=4.78D-06 Max=9.37D-04 NDo=     1
 LinEq1:  Iter= 23 NonCon=     1 RMS=3.48D-06 Max=1.02D-03 NDo=     1
 LinEq1:  Iter= 24 NonCon=     1 RMS=2.86D-06 Max=6.76D-04 NDo=     1
 LinEq1:  Iter= 25 NonCon=     1 RMS=2.14D-06 Max=4.80D-04 NDo=     1
 LinEq1:  Iter= 26 NonCon=     1 RMS=1.69D-06 Max=4.13D-04 NDo=     1
 LinEq1:  Iter= 27 NonCon=     1 RMS=1.19D-06 Max=2.58D-04 NDo=     1
 LinEq1:  Iter= 28 NonCon=     1 RMS=8.76D-07 Max=1.81D-04 NDo=     1
 LinEq1:  Iter= 29 NonCon=     1 RMS=6.66D-07 Max=1.05D-04 NDo=     1
 LinEq1:  Iter= 30 NonCon=     1 RMS=5.17D-07 Max=7.19D-05 NDo=     1
 LinEq1:  Iter= 31 NonCon=     1 RMS=3.91D-07 Max=5.82D-05 NDo=     1
 LinEq1:  Iter= 32 NonCon=     1 RMS=3.23D-07 Max=5.97D-05 NDo=     1
 LinEq1:  Iter= 33 NonCon=     1 RMS=2.52D-07 Max=4.31D-05 NDo=     1
 LinEq1:  Iter= 34 NonCon=     1 RMS=2.08D-07 Max=2.85D-05 NDo=     1
 LinEq1:  Iter= 35 NonCon=     1 RMS=1.40D-07 Max=1.96D-05 NDo=     1
 LinEq1:  Iter= 36 NonCon=     1 RMS=1.06D-07 Max=1.72D-05 NDo=     1
 LinEq1:  Iter= 37 NonCon=     1 RMS=8.04D-08 Max=1.44D-05 NDo=     1
 LinEq1:  Iter= 38 NonCon=     1 RMS=6.67D-08 Max=1.26D-05 NDo=     1
 LinEq1:  Iter= 39 NonCon=     1 RMS=4.76D-08 Max=7.14D-06 NDo=     1
 LinEq1:  Iter= 40 NonCon=     1 RMS=3.30D-08 Max=4.55D-06 NDo=     1
 LinEq1:  Iter= 41 NonCon=     1 RMS=2.62D-08 Max=4.21D-06 NDo=     1
 LinEq1:  Iter= 42 NonCon=     1 RMS=1.86D-08 Max=2.64D-06 NDo=     1
 LinEq1:  Iter= 43 NonCon=     1 RMS=1.56D-08 Max=2.06D-06 NDo=     1
 LinEq1:  Iter= 44 NonCon=     1 RMS=1.12D-08 Max=1.84D-06 NDo=     1
 LinEq1:  Iter= 45 NonCon=     1 RMS=8.53D-09 Max=1.28D-06 NDo=     1
 LinEq1:  Iter= 46 NonCon=     1 RMS=7.01D-09 Max=1.10D-06 NDo=     1
 LinEq1:  Iter= 47 NonCon=     1 RMS=5.39D-09 Max=9.78D-07 NDo=     1
 LinEq1:  Iter= 48 NonCon=     1 RMS=3.86D-09 Max=6.51D-07 NDo=     1
 LinEq1:  Iter= 49 NonCon=     0 RMS=3.22D-09 Max=4.80D-07 NDo=     1
 Linear equations converged to 6.142D-08 6.142D-07 after    49 iterations.
 LinEq1:  Iter=  0 NonCon=     1 RMS=3.97D-05 Max=2.95D-02 NDo=     1
 LinEq1:  Iter=  1 NonCon=     1 RMS=3.53D-05 Max=2.24D-02 NDo=     1
 LinEq1:  Iter=  2 NonCon=     1 RMS=2.61D-05 Max=8.15D-03 NDo=     1
 LinEq1:  Iter=  3 NonCon=     1 RMS=3.10D-05 Max=1.01D-02 NDo=     1
 LinEq1:  Iter=  4 NonCon=     1 RMS=1.71D-05 Max=1.08D-02 NDo=     1
 LinEq1:  Iter=  5 NonCon=     1 RMS=2.28D-05 Max=1.24D-02 NDo=     1
 LinEq1:  Iter=  6 NonCon=     1 RMS=2.09D-05 Max=7.90D-03 NDo=     1
 LinEq1:  Iter=  7 NonCon=     1 RMS=2.82D-05 Max=9.67D-03 NDo=     1
 LinEq1:  Iter=  8 NonCon=     1 RMS=2.30D-05 Max=5.37D-03 NDo=     1
 LinEq1:  Iter=  9 NonCon=     1 RMS=1.74D-05 Max=3.08D-03 NDo=     1
 LinEq1:  Iter= 10 NonCon=     1 RMS=1.44D-05 Max=4.22D-03 NDo=     1
 LinEq1:  Iter= 11 NonCon=     1 RMS=1.63D-05 Max=5.73D-03 NDo=     1
 LinEq1:  Iter= 12 NonCon=     1 RMS=1.87D-05 Max=5.45D-03 NDo=     1
 LinEq1:  Iter= 13 NonCon=     1 RMS=1.98D-05 Max=7.07D-03 NDo=     1
 LinEq1:  Iter= 14 NonCon=     1 RMS=2.13D-05 Max=7.78D-03 NDo=     1
 LinEq1:  Iter= 15 NonCon=     1 RMS=2.07D-05 Max=6.14D-03 NDo=     1
 LinEq1:  Iter= 16 NonCon=     1 RMS=2.15D-05 Max=6.19D-03 NDo=     1
 LinEq1:  Iter= 17 NonCon=     1 RMS=1.69D-05 Max=3.10D-03 NDo=     1
 LinEq1:  Iter= 18 NonCon=     1 RMS=1.32D-05 Max=3.47D-03 NDo=     1
 LinEq1:  Iter= 19 NonCon=     1 RMS=9.80D-06 Max=2.40D-03 NDo=     1
 LinEq1:  Iter= 20 NonCon=     1 RMS=8.18D-06 Max=1.40D-03 NDo=     1
 LinEq1:  Iter= 21 NonCon=     1 RMS=5.71D-06 Max=8.79D-04 NDo=     1
 LinEq1:  Iter= 22 NonCon=     1 RMS=4.77D-06 Max=1.05D-03 NDo=     1
 LinEq1:  Iter= 23 NonCon=     1 RMS=3.44D-06 Max=1.06D-03 NDo=     1
 LinEq1:  Iter= 24 NonCon=     1 RMS=2.82D-06 Max=6.80D-04 NDo=     1
 LinEq1:  Iter= 25 NonCon=     1 RMS=2.13D-06 Max=4.98D-04 NDo=     1
 LinEq1:  Iter= 26 NonCon=     1 RMS=1.70D-06 Max=4.27D-04 NDo=     1
 LinEq1:  Iter= 27 NonCon=     1 RMS=1.19D-06 Max=2.70D-04 NDo=     1
 LinEq1:  Iter= 28 NonCon=     1 RMS=8.66D-07 Max=1.78D-04 NDo=     1
 LinEq1:  Iter= 29 NonCon=     1 RMS=6.67D-07 Max=1.05D-04 NDo=     1
 LinEq1:  Iter= 30 NonCon=     1 RMS=5.14D-07 Max=7.63D-05 NDo=     1
 LinEq1:  Iter= 31 NonCon=     1 RMS=3.92D-07 Max=5.32D-05 NDo=     1
 LinEq1:  Iter= 32 NonCon=     1 RMS=3.21D-07 Max=5.84D-05 NDo=     1
 LinEq1:  Iter= 33 NonCon=     1 RMS=2.50D-07 Max=4.36D-05 NDo=     1
 LinEq1:  Iter= 34 NonCon=     1 RMS=2.06D-07 Max=3.21D-05 NDo=     1
 LinEq1:  Iter= 35 NonCon=     1 RMS=1.39D-07 Max=1.91D-05 NDo=     1
 LinEq1:  Iter= 36 NonCon=     1 RMS=1.08D-07 Max=1.74D-05 NDo=     1
 LinEq1:  Iter= 37 NonCon=     1 RMS=8.34D-08 Max=1.52D-05 NDo=     1
 LinEq1:  Iter= 38 NonCon=     1 RMS=7.04D-08 Max=1.01D-05 NDo=     1
 LinEq1:  Iter= 39 NonCon=     1 RMS=5.07D-08 Max=6.84D-06 NDo=     1
 LinEq1:  Iter= 40 NonCon=     1 RMS=3.49D-08 Max=4.65D-06 NDo=     1
 LinEq1:  Iter= 41 NonCon=     1 RMS=2.73D-08 Max=4.91D-06 NDo=     1
 LinEq1:  Iter= 42 NonCon=     1 RMS=1.92D-08 Max=2.60D-06 NDo=     1
 LinEq1:  Iter= 43 NonCon=     1 RMS=1.59D-08 Max=2.17D-06 NDo=     1
 LinEq1:  Iter= 44 NonCon=     1 RMS=1.11D-08 Max=1.85D-06 NDo=     1
 LinEq1:  Iter= 45 NonCon=     1 RMS=8.45D-09 Max=1.25D-06 NDo=     1
 LinEq1:  Iter= 46 NonCon=     1 RMS=6.78D-09 Max=1.09D-06 NDo=     1
 LinEq1:  Iter= 47 NonCon=     1 RMS=5.17D-09 Max=7.03D-07 NDo=     1
 LinEq1:  Iter= 48 NonCon=     0 RMS=3.70D-09 Max=5.48D-07 NDo=     1
 Linear equations converged to 5.901D-08 5.901D-07 after    48 iterations.
 Restarting incremental Fock formation.
 LinEq1:  Iter=  0 NonCon=     1 RMS=3.84D-05 Max=3.06D-02 NDo=     1
 LinEq1:  Iter=  1 NonCon=     1 RMS=3.44D-05 Max=2.29D-02 NDo=     1
 LinEq1:  Iter=  2 NonCon=     1 RMS=2.58D-05 Max=8.15D-03 NDo=     1
 LinEq1:  Iter=  3 NonCon=     1 RMS=3.03D-05 Max=9.84D-03 NDo=     1
 LinEq1:  Iter=  4 NonCon=     1 RMS=1.67D-05 Max=1.03D-02 NDo=     1
 LinEq1:  Iter=  5 NonCon=     1 RMS=2.29D-05 Max=1.26D-02 NDo=     1
 LinEq1:  Iter=  6 NonCon=     1 RMS=2.10D-05 Max=8.34D-03 NDo=     1
 LinEq1:  Iter=  7 NonCon=     1 RMS=2.83D-05 Max=9.98D-03 NDo=     1
 LinEq1:  Iter=  8 NonCon=     1 RMS=2.21D-05 Max=5.00D-03 NDo=     1
 LinEq1:  Iter=  9 NonCon=     1 RMS=1.74D-05 Max=3.46D-03 NDo=     1
 LinEq1:  Iter= 10 NonCon=     1 RMS=1.38D-05 Max=3.66D-03 NDo=     1
 LinEq1:  Iter= 11 NonCon=     1 RMS=1.53D-05 Max=5.35D-03 NDo=     1
 LinEq1:  Iter= 12 NonCon=     1 RMS=1.69D-05 Max=4.78D-03 NDo=     1
 LinEq1:  Iter= 13 NonCon=     1 RMS=1.88D-05 Max=6.81D-03 NDo=     1
 LinEq1:  Iter= 14 NonCon=     1 RMS=2.01D-05 Max=7.57D-03 NDo=     1
 LinEq1:  Iter= 15 NonCon=     1 RMS=1.99D-05 Max=6.27D-03 NDo=     1
 LinEq1:  Iter= 16 NonCon=     1 RMS=2.04D-05 Max=5.51D-03 NDo=     1
 LinEq1:  Iter= 17 NonCon=     1 RMS=1.65D-05 Max=2.60D-03 NDo=     1
 LinEq1:  Iter= 18 NonCon=     1 RMS=1.29D-05 Max=3.39D-03 NDo=     1
 LinEq1:  Iter= 19 NonCon=     1 RMS=9.76D-06 Max=2.38D-03 NDo=     1
 LinEq1:  Iter= 20 NonCon=     1 RMS=8.12D-06 Max=1.33D-03 NDo=     1
 LinEq1:  Iter= 21 NonCon=     1 RMS=5.71D-06 Max=8.58D-04 NDo=     1
 LinEq1:  Iter= 22 NonCon=     1 RMS=4.72D-06 Max=1.13D-03 NDo=     1
 LinEq1:  Iter= 23 NonCon=     1 RMS=3.41D-06 Max=1.09D-03 NDo=     1
 LinEq1:  Iter= 24 NonCon=     1 RMS=2.79D-06 Max=7.00D-04 NDo=     1
 LinEq1:  Iter= 25 NonCon=     1 RMS=2.13D-06 Max=5.15D-04 NDo=     1
 LinEq1:  Iter= 26 NonCon=     1 RMS=1.71D-06 Max=4.33D-04 NDo=     1
 LinEq1:  Iter= 27 NonCon=     1 RMS=1.17D-06 Max=2.73D-04 NDo=     1
 LinEq1:  Iter= 28 NonCon=     1 RMS=8.52D-07 Max=1.67D-04 NDo=     1
 LinEq1:  Iter= 29 NonCon=     1 RMS=6.64D-07 Max=1.01D-04 NDo=     1
 LinEq1:  Iter= 30 NonCon=     1 RMS=5.07D-07 Max=7.45D-05 NDo=     1
 LinEq1:  Iter= 31 NonCon=     1 RMS=3.92D-07 Max=5.66D-05 NDo=     1
 LinEq1:  Iter= 32 NonCon=     1 RMS=3.15D-07 Max=6.15D-05 NDo=     1
 LinEq1:  Iter= 33 NonCon=     1 RMS=2.47D-07 Max=4.76D-05 NDo=     1
 LinEq1:  Iter= 34 NonCon=     1 RMS=2.02D-07 Max=3.49D-05 NDo=     1
 LinEq1:  Iter= 35 NonCon=     1 RMS=1.37D-07 Max=1.85D-05 NDo=     1
 LinEq1:  Iter= 36 NonCon=     1 RMS=1.08D-07 Max=1.71D-05 NDo=     1
 LinEq1:  Iter= 37 NonCon=     1 RMS=8.48D-08 Max=1.60D-05 NDo=     1
 LinEq1:  Iter= 38 NonCon=     1 RMS=7.15D-08 Max=9.77D-06 NDo=     1
 LinEq1:  Iter= 39 NonCon=     1 RMS=5.12D-08 Max=7.07D-06 NDo=     1
 LinEq1:  Iter= 40 NonCon=     1 RMS=3.51D-08 Max=4.72D-06 NDo=     1
 LinEq1:  Iter= 41 NonCon=     1 RMS=2.72D-08 Max=4.89D-06 NDo=     1
 LinEq1:  Iter= 42 NonCon=     1 RMS=1.92D-08 Max=2.55D-06 NDo=     1
 LinEq1:  Iter= 43 NonCon=     1 RMS=1.58D-08 Max=2.25D-06 NDo=     1
 LinEq1:  Iter= 44 NonCon=     1 RMS=1.09D-08 Max=1.86D-06 NDo=     1
 LinEq1:  Iter= 45 NonCon=     1 RMS=8.27D-09 Max=1.22D-06 NDo=     1
 LinEq1:  Iter= 46 NonCon=     1 RMS=6.56D-09 Max=1.06D-06 NDo=     1
 LinEq1:  Iter= 47 NonCon=     1 RMS=5.02D-09 Max=6.99D-07 NDo=     1
 LinEq1:  Iter= 48 NonCon=     0 RMS=3.58D-09 Max=5.60D-07 NDo=     1
 Linear equations converged to 5.789D-08 5.789D-07 after    48 iterations.
 Incorrect curvature in search direction -- initial direction reversed.
 LinEq1:  Iter=  0 NonCon=     1 RMS=4.22D-05 Max=3.80D-02 NDo=     1
 LinEq1:  Iter=  1 NonCon=     1 RMS=5.03D-05 Max=3.54D-02 NDo=     1
 LinEq1:  Iter=  2 NonCon=     1 RMS=4.05D-05 Max=1.22D-02 NDo=     1
 LinEq1:  Iter=  3 NonCon=     1 RMS=4.37D-05 Max=1.35D-02 NDo=     1
 LinEq1:  Iter=  4 NonCon=     1 RMS=2.37D-05 Max=1.29D-02 NDo=     1
 LinEq1:  Iter=  5 NonCon=     1 RMS=3.19D-05 Max=1.82D-02 NDo=     1
 LinEq1:  Iter=  6 NonCon=     1 RMS=3.00D-05 Max=9.41D-03 NDo=     1
 LinEq1:  Iter=  7 NonCon=     1 RMS=3.81D-05 Max=1.19D-02 NDo=     1
 LinEq1:  Iter=  8 NonCon=     1 RMS=3.36D-05 Max=1.24D-02 NDo=     1
 LinEq1:  Iter=  9 NonCon=     1 RMS=2.74D-05 Max=7.83D-03 NDo=     1
 LinEq1:  Iter= 10 NonCon=     1 RMS=2.10D-05 Max=7.92D-03 NDo=     1
 LinEq1:  Iter= 11 NonCon=     1 RMS=2.24D-05 Max=7.37D-03 NDo=     1
 LinEq1:  Iter= 12 NonCon=     1 RMS=2.58D-05 Max=7.99D-03 NDo=     1
 LinEq1:  Iter= 13 NonCon=     1 RMS=2.66D-05 Max=1.21D-02 NDo=     1
 LinEq1:  Iter= 14 NonCon=     1 RMS=2.49D-05 Max=8.40D-03 NDo=     1
 LinEq1:  Iter= 15 NonCon=     1 RMS=2.09D-05 Max=7.61D-03 NDo=     1
 LinEq1:  Iter= 16 NonCon=     1 RMS=1.87D-05 Max=4.06D-03 NDo=     1
 LinEq1:  Iter= 17 NonCon=     1 RMS=1.80D-05 Max=3.80D-03 NDo=     1
 LinEq1:  Iter= 18 NonCon=     1 RMS=1.63D-05 Max=2.60D-03 NDo=     1
 LinEq1:  Iter= 19 NonCon=     1 RMS=1.34D-05 Max=3.43D-03 NDo=     1
 LinEq1:  Iter= 20 NonCon=     1 RMS=1.07D-05 Max=3.35D-03 NDo=     1
 LinEq1:  Iter= 21 NonCon=     1 RMS=7.34D-06 Max=1.61D-03 NDo=     1
 LinEq1:  Iter= 22 NonCon=     1 RMS=6.12D-06 Max=1.11D-03 NDo=     1
 LinEq1:  Iter= 23 NonCon=     1 RMS=4.45D-06 Max=1.04D-03 NDo=     1
 LinEq1:  Iter= 24 NonCon=     1 RMS=3.48D-06 Max=1.10D-03 NDo=     1
 LinEq1:  Iter= 25 NonCon=     1 RMS=2.86D-06 Max=9.19D-04 NDo=     1
 LinEq1:  Iter= 26 NonCon=     1 RMS=2.09D-06 Max=4.02D-04 NDo=     1
 LinEq1:  Iter= 27 NonCon=     1 RMS=1.37D-06 Max=2.92D-04 NDo=     1
 LinEq1:  Iter= 28 NonCon=     1 RMS=1.13D-06 Max=2.72D-04 NDo=     1
 LinEq1:  Iter= 29 NonCon=     1 RMS=8.48D-07 Max=1.89D-04 NDo=     1
 LinEq1:  Iter= 30 NonCon=     1 RMS=6.70D-07 Max=1.25D-04 NDo=     1
 LinEq1:  Iter= 31 NonCon=     1 RMS=4.69D-07 Max=7.96D-05 NDo=     1
 LinEq1:  Iter= 32 NonCon=     1 RMS=4.07D-07 Max=9.36D-05 NDo=     1
 LinEq1:  Iter= 33 NonCon=     1 RMS=3.11D-07 Max=6.46D-05 NDo=     1
 LinEq1:  Iter= 34 NonCon=     1 RMS=2.63D-07 Max=6.07D-05 NDo=     1
 LinEq1:  Iter= 35 NonCon=     1 RMS=1.87D-07 Max=3.28D-05 NDo=     1
 LinEq1:  Iter= 36 NonCon=     1 RMS=1.37D-07 Max=2.34D-05 NDo=     1
 LinEq1:  Iter= 37 NonCon=     1 RMS=1.01D-07 Max=1.49D-05 NDo=     1
 LinEq1:  Iter= 38 NonCon=     1 RMS=8.39D-08 Max=1.50D-05 NDo=     1
 LinEq1:  Iter= 39 NonCon=     1 RMS=5.86D-08 Max=1.00D-05 NDo=     1
 LinEq1:  Iter= 40 NonCon=     1 RMS=4.48D-08 Max=5.89D-06 NDo=     1
 LinEq1:  Iter= 41 NonCon=     1 RMS=3.00D-08 Max=3.43D-06 NDo=     1
 LinEq1:  Iter= 42 NonCon=     1 RMS=2.32D-08 Max=2.87D-06 NDo=     1
 LinEq1:  Iter= 43 NonCon=     1 RMS=1.96D-08 Max=3.03D-06 NDo=     1
 LinEq1:  Iter= 44 NonCon=     1 RMS=1.39D-08 Max=1.66D-06 NDo=     1
 LinEq1:  Iter= 45 NonCon=     1 RMS=1.07D-08 Max=1.38D-06 NDo=     1
 LinEq1:  Iter= 46 NonCon=     1 RMS=8.40D-09 Max=1.16D-06 NDo=     1
 LinEq1:  Iter= 47 NonCon=     0 RMS=6.93D-09 Max=9.04D-07 NDo=     1
 Linear equations converged to 9.045D-08 9.045D-07 after    47 iterations.
 Gradient too large for Newton-Raphson -- use scaled steepest descent instead.
     Accept linear search using points  1 and  2.
 LinEq1:  Iter=  0 NonCon=     1 RMS=1.74D-05 Max=1.26D-02 NDo=     1
 LinEq1:  Iter=  1 NonCon=     1 RMS=6.29D-05 Max=7.00D-02 NDo=     1
 LinEq1:  Iter=  2 NonCon=     1 RMS=2.12D-05 Max=9.26D-03 NDo=     1
 LinEq1:  Iter=  3 NonCon=     1 RMS=3.12D-05 Max=9.54D-03 NDo=     1
 LinEq1:  Iter=  4 NonCon=     1 RMS=1.64D-05 Max=8.08D-03 NDo=     1
 LinEq1:  Iter=  5 NonCon=     1 RMS=2.31D-05 Max=8.00D-03 NDo=     1
 LinEq1:  Iter=  6 NonCon=     1 RMS=1.92D-05 Max=5.15D-03 NDo=     1
 LinEq1:  Iter=  7 NonCon=     1 RMS=2.32D-05 Max=7.95D-03 NDo=     1
 LinEq1:  Iter=  8 NonCon=     1 RMS=1.38D-05 Max=6.16D-03 NDo=     1
 LinEq1:  Iter=  9 NonCon=     1 RMS=1.45D-05 Max=5.34D-03 NDo=     1
 LinEq1:  Iter= 10 NonCon=     1 RMS=1.30D-05 Max=3.19D-03 NDo=     1
 LinEq1:  Iter= 11 NonCon=     1 RMS=1.39D-05 Max=4.38D-03 NDo=     1
 LinEq1:  Iter= 12 NonCon=     1 RMS=1.33D-05 Max=6.69D-03 NDo=     1
 LinEq1:  Iter= 13 NonCon=     1 RMS=1.44D-05 Max=6.62D-03 NDo=     1
 LinEq1:  Iter= 14 NonCon=     1 RMS=1.30D-05 Max=5.00D-03 NDo=     1
 LinEq1:  Iter= 15 NonCon=     1 RMS=1.33D-05 Max=4.93D-03 NDo=     1
 LinEq1:  Iter= 16 NonCon=     1 RMS=1.22D-05 Max=3.20D-03 NDo=     1
 LinEq1:  Iter= 17 NonCon=     1 RMS=1.07D-05 Max=2.99D-03 NDo=     1
 LinEq1:  Iter= 18 NonCon=     1 RMS=7.34D-06 Max=1.45D-03 NDo=     1
 LinEq1:  Iter= 19 NonCon=     1 RMS=6.06D-06 Max=1.69D-03 NDo=     1
 LinEq1:  Iter= 20 NonCon=     1 RMS=3.94D-06 Max=8.12D-04 NDo=     1
 LinEq1:  Iter= 21 NonCon=     1 RMS=3.11D-06 Max=7.80D-04 NDo=     1
 LinEq1:  Iter= 22 NonCon=     1 RMS=2.18D-06 Max=4.81D-04 NDo=     1
 LinEq1:  Iter= 23 NonCon=     1 RMS=1.62D-06 Max=3.71D-04 NDo=     1
 LinEq1:  Iter= 24 NonCon=     1 RMS=1.24D-06 Max=2.97D-04 NDo=     1
 LinEq1:  Iter= 25 NonCon=     1 RMS=9.94D-07 Max=1.86D-04 NDo=     1
 LinEq1:  Iter= 26 NonCon=     1 RMS=7.05D-07 Max=1.26D-04 NDo=     1
 LinEq1:  Iter= 27 NonCon=     1 RMS=5.35D-07 Max=1.21D-04 NDo=     1
 LinEq1:  Iter= 28 NonCon=     1 RMS=4.33D-07 Max=8.00D-05 NDo=     1
 LinEq1:  Iter= 29 NonCon=     1 RMS=3.27D-07 Max=7.65D-05 NDo=     1
 LinEq1:  Iter= 30 NonCon=     1 RMS=2.23D-07 Max=5.17D-05 NDo=     1
 LinEq1:  Iter= 31 NonCon=     1 RMS=1.79D-07 Max=2.82D-05 NDo=     1
 LinEq1:  Iter= 32 NonCon=     1 RMS=1.53D-07 Max=2.86D-05 NDo=     1
 LinEq1:  Iter= 33 NonCon=     1 RMS=1.22D-07 Max=2.48D-05 NDo=     1
 LinEq1:  Iter= 34 NonCon=     1 RMS=9.40D-08 Max=2.08D-05 NDo=     1
 LinEq1:  Iter= 35 NonCon=     1 RMS=6.48D-08 Max=8.70D-06 NDo=     1
 LinEq1:  Iter= 36 NonCon=     1 RMS=5.10D-08 Max=8.27D-06 NDo=     1
 LinEq1:  Iter= 37 NonCon=     1 RMS=3.78D-08 Max=6.65D-06 NDo=     1
 LinEq1:  Iter= 38 NonCon=     1 RMS=3.15D-08 Max=5.71D-06 NDo=     1
 LinEq1:  Iter= 39 NonCon=     1 RMS=2.30D-08 Max=4.02D-06 NDo=     1
 LinEq1:  Iter= 40 NonCon=     1 RMS=1.60D-08 Max=2.72D-06 NDo=     1
 LinEq1:  Iter= 41 NonCon=     1 RMS=1.26D-08 Max=2.49D-06 NDo=     1
 LinEq1:  Iter= 42 NonCon=     1 RMS=9.32D-09 Max=2.22D-06 NDo=     1
 LinEq1:  Iter= 43 NonCon=     1 RMS=7.30D-09 Max=1.48D-06 NDo=     1
 LinEq1:  Iter= 44 NonCon=     0 RMS=5.34D-09 Max=7.17D-07 NDo=     1
 Linear equations converged to 8.850D-08 8.850D-07 after    44 iterations.
 LinEq1:  Iter=  0 NonCon=     1 RMS=1.42D-05 Max=9.13D-03 NDo=     1
 LinEq1:  Iter=  1 NonCon=     1 RMS=1.19D-05 Max=1.16D-02 NDo=     1
 LinEq1:  Iter=  2 NonCon=     1 RMS=1.47D-05 Max=7.37D-03 NDo=     1
 LinEq1:  Iter=  3 NonCon=     1 RMS=1.44D-05 Max=4.96D-03 NDo=     1
 LinEq1:  Iter=  4 NonCon=     1 RMS=1.37D-05 Max=7.71D-03 NDo=     1
 LinEq1:  Iter=  5 NonCon=     1 RMS=1.43D-05 Max=4.48D-03 NDo=     1
 LinEq1:  Iter=  6 NonCon=     1 RMS=1.49D-05 Max=3.28D-03 NDo=     1
 LinEq1:  Iter=  7 NonCon=     1 RMS=1.64D-05 Max=5.53D-03 NDo=     1
 LinEq1:  Iter=  8 NonCon=     1 RMS=1.18D-05 Max=5.11D-03 NDo=     1
 LinEq1:  Iter=  9 NonCon=     1 RMS=1.29D-05 Max=4.04D-03 NDo=     1
 LinEq1:  Iter= 10 NonCon=     1 RMS=1.12D-05 Max=2.91D-03 NDo=     1
 LinEq1:  Iter= 11 NonCon=     1 RMS=1.25D-05 Max=4.84D-03 NDo=     1
 LinEq1:  Iter= 12 NonCon=     1 RMS=1.44D-05 Max=7.67D-03 NDo=     1
 LinEq1:  Iter= 13 NonCon=     1 RMS=1.59D-05 Max=8.59D-03 NDo=     1
 LinEq1:  Iter= 14 NonCon=     1 RMS=1.35D-05 Max=4.39D-03 NDo=     1
 LinEq1:  Iter= 15 NonCon=     1 RMS=1.40D-05 Max=5.82D-03 NDo=     1
 LinEq1:  Iter= 16 NonCon=     1 RMS=1.08D-05 Max=3.15D-03 NDo=     1
 LinEq1:  Iter= 17 NonCon=     1 RMS=9.24D-06 Max=2.18D-03 NDo=     1
 LinEq1:  Iter= 18 NonCon=     1 RMS=6.39D-06 Max=1.19D-03 NDo=     1
 LinEq1:  Iter= 19 NonCon=     1 RMS=5.00D-06 Max=1.28D-03 NDo=     1
 LinEq1:  Iter= 20 NonCon=     1 RMS=3.77D-06 Max=1.08D-03 NDo=     1
 LinEq1:  Iter= 21 NonCon=     1 RMS=2.90D-06 Max=4.74D-04 NDo=     1
 LinEq1:  Iter= 22 NonCon=     1 RMS=2.00D-06 Max=2.78D-04 NDo=     1
 LinEq1:  Iter= 23 NonCon=     1 RMS=1.66D-06 Max=3.30D-04 NDo=     1
 LinEq1:  Iter= 24 NonCon=     1 RMS=1.21D-06 Max=3.36D-04 NDo=     1
 LinEq1:  Iter= 25 NonCon=     1 RMS=8.48D-07 Max=1.61D-04 NDo=     1
 LinEq1:  Iter= 26 NonCon=     1 RMS=6.64D-07 Max=1.21D-04 NDo=     1
 LinEq1:  Iter= 27 NonCon=     1 RMS=5.01D-07 Max=9.73D-05 NDo=     1
 LinEq1:  Iter= 28 NonCon=     1 RMS=3.91D-07 Max=1.15D-04 NDo=     1
 LinEq1:  Iter= 29 NonCon=     1 RMS=2.76D-07 Max=8.58D-05 NDo=     1
 LinEq1:  Iter= 30 NonCon=     1 RMS=2.06D-07 Max=5.58D-05 NDo=     1
 LinEq1:  Iter= 31 NonCon=     1 RMS=1.70D-07 Max=2.55D-05 NDo=     1
 LinEq1:  Iter= 32 NonCon=     1 RMS=1.27D-07 Max=3.11D-05 NDo=     1
 LinEq1:  Iter= 33 NonCon=     1 RMS=8.91D-08 Max=2.13D-05 NDo=     1
 LinEq1:  Iter= 34 NonCon=     1 RMS=6.91D-08 Max=1.39D-05 NDo=     1
 LinEq1:  Iter= 35 NonCon=     1 RMS=4.87D-08 Max=7.26D-06 NDo=     1
 LinEq1:  Iter= 36 NonCon=     1 RMS=4.33D-08 Max=7.43D-06 NDo=     1
 LinEq1:  Iter= 37 NonCon=     1 RMS=3.54D-08 Max=7.89D-06 NDo=     1
 LinEq1:  Iter= 38 NonCon=     1 RMS=2.76D-08 Max=4.50D-06 NDo=     1
 LinEq1:  Iter= 39 NonCon=     1 RMS=2.04D-08 Max=2.94D-06 NDo=     1
 LinEq1:  Iter= 40 NonCon=     1 RMS=1.51D-08 Max=2.69D-06 NDo=     1
 LinEq1:  Iter= 41 NonCon=     1 RMS=1.23D-08 Max=2.06D-06 NDo=     1
 LinEq1:  Iter= 42 NonCon=     1 RMS=9.06D-09 Max=1.56D-06 NDo=     1
 LinEq1:  Iter= 43 NonCon=     1 RMS=6.40D-09 Max=9.34D-07 NDo=     1
 LinEq1:  Iter= 44 NonCon=     0 RMS=5.20D-09 Max=6.24D-07 NDo=     1
 Linear equations converged to 6.935D-08 6.935D-07 after    44 iterations.
     Accept linear search using points  1 and  2.
 LinEq1:  Iter=  0 NonCon=     1 RMS=1.24D-05 Max=1.09D-02 NDo=     1
 LinEq1:  Iter=  1 NonCon=     1 RMS=2.29D-05 Max=9.43D-03 NDo=     1
 LinEq1:  Iter=  2 NonCon=     1 RMS=1.18D-05 Max=3.60D-03 NDo=     1
 LinEq1:  Iter=  3 NonCon=     1 RMS=1.27D-05 Max=7.09D-03 NDo=     1
 LinEq1:  Iter=  4 NonCon=     1 RMS=1.09D-05 Max=4.06D-03 NDo=     1
 LinEq1:  Iter=  5 NonCon=     1 RMS=1.20D-05 Max=4.02D-03 NDo=     1
 LinEq1:  Iter=  6 NonCon=     1 RMS=1.52D-05 Max=3.85D-03 NDo=     1
 LinEq1:  Iter=  7 NonCon=     1 RMS=1.44D-05 Max=2.40D-03 NDo=     1
 LinEq1:  Iter=  8 NonCon=     1 RMS=1.24D-05 Max=3.29D-03 NDo=     1
 LinEq1:  Iter=  9 NonCon=     1 RMS=8.86D-06 Max=2.83D-03 NDo=     1
 LinEq1:  Iter= 10 NonCon=     1 RMS=7.94D-06 Max=1.98D-03 NDo=     1
 LinEq1:  Iter= 11 NonCon=     1 RMS=8.19D-06 Max=2.81D-03 NDo=     1
 LinEq1:  Iter= 12 NonCon=     1 RMS=1.00D-05 Max=4.01D-03 NDo=     1
 LinEq1:  Iter= 13 NonCon=     1 RMS=9.03D-06 Max=6.17D-03 NDo=     1
 LinEq1:  Iter= 14 NonCon=     1 RMS=9.33D-06 Max=5.64D-03 NDo=     1
 LinEq1:  Iter= 15 NonCon=     1 RMS=7.82D-06 Max=2.96D-03 NDo=     1
 LinEq1:  Iter= 16 NonCon=     1 RMS=7.11D-06 Max=1.81D-03 NDo=     1
 LinEq1:  Iter= 17 NonCon=     1 RMS=6.49D-06 Max=1.02D-03 NDo=     1
 LinEq1:  Iter= 18 NonCon=     1 RMS=6.10D-06 Max=1.26D-03 NDo=     1
 LinEq1:  Iter= 19 NonCon=     1 RMS=4.35D-06 Max=9.16D-04 NDo=     1
 LinEq1:  Iter= 20 NonCon=     1 RMS=3.75D-06 Max=5.99D-04 NDo=     1
 LinEq1:  Iter= 21 NonCon=     1 RMS=2.38D-06 Max=3.52D-04 NDo=     1
 LinEq1:  Iter= 22 NonCon=     1 RMS=1.74D-06 Max=2.85D-04 NDo=     1
 LinEq1:  Iter= 23 NonCon=     1 RMS=1.44D-06 Max=2.20D-04 NDo=     1
 LinEq1:  Iter= 24 NonCon=     1 RMS=1.11D-06 Max=1.59D-04 NDo=     1
 LinEq1:  Iter= 25 NonCon=     1 RMS=8.63D-07 Max=1.36D-04 NDo=     1
 LinEq1:  Iter= 26 NonCon=     1 RMS=7.20D-07 Max=1.29D-04 NDo=     1
 LinEq1:  Iter= 27 NonCon=     1 RMS=4.50D-07 Max=6.63D-05 NDo=     1
 LinEq1:  Iter= 28 NonCon=     1 RMS=3.18D-07 Max=4.89D-05 NDo=     1
 LinEq1:  Iter= 29 NonCon=     1 RMS=2.46D-07 Max=3.43D-05 NDo=     1
 LinEq1:  Iter= 30 NonCon=     1 RMS=2.24D-07 Max=5.43D-05 NDo=     1
 LinEq1:  Iter= 31 NonCon=     1 RMS=1.63D-07 Max=2.92D-05 NDo=     1
 LinEq1:  Iter= 32 NonCon=     1 RMS=1.28D-07 Max=3.28D-05 NDo=     1
 LinEq1:  Iter= 33 NonCon=     1 RMS=1.09D-07 Max=2.38D-05 NDo=     1
 LinEq1:  Iter= 34 NonCon=     1 RMS=8.46D-08 Max=1.65D-05 NDo=     1
 LinEq1:  Iter= 35 NonCon=     1 RMS=6.91D-08 Max=1.05D-05 NDo=     1
 LinEq1:  Iter= 36 NonCon=     1 RMS=5.13D-08 Max=7.10D-06 NDo=     1
 LinEq1:  Iter= 37 NonCon=     1 RMS=3.74D-08 Max=4.95D-06 NDo=     1
 LinEq1:  Iter= 38 NonCon=     1 RMS=3.02D-08 Max=3.74D-06 NDo=     1
 LinEq1:  Iter= 39 NonCon=     1 RMS=2.04D-08 Max=3.21D-06 NDo=     1
 LinEq1:  Iter= 40 NonCon=     1 RMS=1.45D-08 Max=2.76D-06 NDo=     1
 LinEq1:  Iter= 41 NonCon=     1 RMS=1.08D-08 Max=1.43D-06 NDo=     1
 LinEq1:  Iter= 42 NonCon=     1 RMS=8.23D-09 Max=1.21D-06 NDo=     1
 LinEq1:  Iter= 43 NonCon=     1 RMS=6.55D-09 Max=9.40D-07 NDo=     1
 LinEq1:  Iter= 44 NonCon=     1 RMS=4.72D-09 Max=7.96D-07 NDo=     1
 LinEq1:  Iter= 45 NonCon=     1 RMS=3.69D-09 Max=6.42D-07 NDo=     1
 LinEq1:  Iter= 46 NonCon=     1 RMS=3.13D-09 Max=6.32D-07 NDo=     1
 LinEq1:  Iter= 47 NonCon=     0 RMS=2.33D-09 Max=3.61D-07 NDo=     1
 Linear equations converged to 4.931D-08 4.931D-07 after    47 iterations.
 Restarting incremental Fock formation.
     Minimum is close to point  2 DX=  8.75D-02 DF= -2.00D-07 DXR=  8.04D-02 DFR=  6.51D-03 which will be used.
 LinEq1:  Iter=  0 NonCon=     1 RMS=3.75D-07 Max=2.38D-04 NDo=     1
 LinEq1:  Iter=  1 NonCon=     1 RMS=8.65D-07 Max=7.73D-04 NDo=     1
 LinEq1:  Iter=  2 NonCon=     1 RMS=6.86D-07 Max=3.57D-04 NDo=     1
 LinEq1:  Iter=  3 NonCon=     1 RMS=8.26D-07 Max=4.20D-04 NDo=     1
 LinEq1:  Iter=  4 NonCon=     1 RMS=5.76D-07 Max=2.91D-04 NDo=     1
 LinEq1:  Iter=  5 NonCon=     1 RMS=6.54D-07 Max=2.89D-04 NDo=     1
 LinEq1:  Iter=  6 NonCon=     1 RMS=7.31D-07 Max=2.21D-04 NDo=     1
 LinEq1:  Iter=  7 NonCon=     1 RMS=5.71D-07 Max=1.03D-04 NDo=     1
 LinEq1:  Iter=  8 NonCon=     1 RMS=5.31D-07 Max=1.50D-04 NDo=     1
 LinEq1:  Iter=  9 NonCon=     1 RMS=4.80D-07 Max=1.67D-04 NDo=     1
 LinEq1:  Iter= 10 NonCon=     1 RMS=4.81D-07 Max=1.84D-04 NDo=     1
 LinEq1:  Iter= 11 NonCon=     1 RMS=4.80D-07 Max=2.63D-04 NDo=     1
 LinEq1:  Iter= 12 NonCon=     1 RMS=5.33D-07 Max=2.67D-04 NDo=     1
 LinEq1:  Iter= 13 NonCon=     1 RMS=5.47D-07 Max=2.50D-04 NDo=     1
 LinEq1:  Iter= 14 NonCon=     1 RMS=6.43D-07 Max=2.23D-04 NDo=     1
 LinEq1:  Iter= 15 NonCon=     1 RMS=5.59D-07 Max=1.25D-04 NDo=     1
 LinEq1:  Iter= 16 NonCon=     1 RMS=4.75D-07 Max=9.30D-05 NDo=     1
 LinEq1:  Iter= 17 NonCon=     1 RMS=3.74D-07 Max=6.31D-05 NDo=     1
 LinEq1:  Iter= 18 NonCon=     1 RMS=2.79D-07 Max=4.59D-05 NDo=     1
 LinEq1:  Iter= 19 NonCon=     1 RMS=1.75D-07 Max=4.46D-05 NDo=     1
 LinEq1:  Iter= 20 NonCon=     1 RMS=1.51D-07 Max=3.77D-05 NDo=     1
 LinEq1:  Iter= 21 NonCon=     1 RMS=1.05D-07 Max=2.30D-05 NDo=     1
 LinEq1:  Iter= 22 NonCon=     1 RMS=8.46D-08 Max=1.74D-05 NDo=     1
 LinEq1:  Iter= 23 NonCon=     1 RMS=6.18D-08 Max=1.46D-05 NDo=     1
 LinEq1:  Iter= 24 NonCon=     1 RMS=4.47D-08 Max=1.23D-05 NDo=     1
 LinEq1:  Iter= 25 NonCon=     1 RMS=3.84D-08 Max=8.69D-06 NDo=     1
 LinEq1:  Iter= 26 NonCon=     1 RMS=3.32D-08 Max=7.97D-06 NDo=     1
 LinEq1:  Iter= 27 NonCon=     1 RMS=1.93D-08 Max=3.59D-06 NDo=     1
 LinEq1:  Iter= 28 NonCon=     1 RMS=1.49D-08 Max=2.66D-06 NDo=     1
 LinEq1:  Iter= 29 NonCon=     1 RMS=1.04D-08 Max=1.81D-06 NDo=     1
 LinEq1:  Iter= 30 NonCon=     1 RMS=8.52D-09 Max=1.42D-06 NDo=     1
 LinEq1:  Iter= 31 NonCon=     1 RMS=6.95D-09 Max=1.12D-06 NDo=     1
 LinEq1:  Iter= 32 NonCon=     1 RMS=5.50D-09 Max=7.76D-07 NDo=     1
 LinEq1:  Iter= 33 NonCon=     1 RMS=4.07D-09 Max=6.03D-07 NDo=     1
 LinEq1:  Iter= 34 NonCon=     1 RMS=3.43D-09 Max=5.29D-07 NDo=     1
 LinEq1:  Iter= 35 NonCon=     1 RMS=2.51D-09 Max=3.30D-07 NDo=     1
 LinEq1:  Iter= 36 NonCon=     1 RMS=1.93D-09 Max=2.52D-07 NDo=     1
 LinEq1:  Iter= 37 NonCon=     1 RMS=1.34D-09 Max=1.84D-07 NDo=     1
 LinEq1:  Iter= 38 NonCon=     1 RMS=1.09D-09 Max=1.45D-07 NDo=     1
 LinEq1:  Iter= 39 NonCon=     1 RMS=8.41D-10 Max=1.31D-07 NDo=     1
 LinEq1:  Iter= 40 NonCon=     1 RMS=6.10D-10 Max=8.14D-08 NDo=     1
 LinEq1:  Iter= 41 NonCon=     1 RMS=4.19D-10 Max=4.18D-08 NDo=     1
 LinEq1:  Iter= 42 NonCon=     1 RMS=2.99D-10 Max=4.37D-08 NDo=     1
 LinEq1:  Iter= 43 NonCon=     1 RMS=2.48D-10 Max=4.53D-08 NDo=     1
 LinEq1:  Iter= 44 NonCon=     1 RMS=2.06D-10 Max=3.36D-08 NDo=     1
 LinEq1:  Iter= 45 NonCon=     1 RMS=1.40D-10 Max=1.93D-08 NDo=     1
 LinEq1:  Iter= 46 NonCon=     1 RMS=1.11D-10 Max=1.73D-08 NDo=     1
 LinEq1:  Iter= 47 NonCon=     0 RMS=8.68D-11 Max=1.21D-08 NDo=     1
 Linear equations converged to 1.521D-09 1.521D-08 after    47 iterations.
 LinEq1:  Iter=  0 NonCon=     1 RMS=6.15D-08 Max=5.34D-05 NDo=     1
 LinEq1:  Iter=  1 NonCon=     1 RMS=1.02D-07 Max=4.39D-05 NDo=     1
 LinEq1:  Iter=  2 NonCon=     1 RMS=5.09D-08 Max=1.26D-05 NDo=     1
 LinEq1:  Iter=  3 NonCon=     1 RMS=4.89D-08 Max=2.02D-05 NDo=     1
 LinEq1:  Iter=  4 NonCon=     1 RMS=4.83D-08 Max=1.64D-05 NDo=     1
 LinEq1:  Iter=  5 NonCon=     1 RMS=4.09D-08 Max=1.58D-05 NDo=     1
 LinEq1:  Iter=  6 NonCon=     1 RMS=5.90D-08 Max=2.51D-05 NDo=     1
 LinEq1:  Iter=  7 NonCon=     1 RMS=5.84D-08 Max=1.97D-05 NDo=     1
 LinEq1:  Iter=  8 NonCon=     1 RMS=5.70D-08 Max=1.32D-05 NDo=     1
 LinEq1:  Iter=  9 NonCon=     1 RMS=4.91D-08 Max=1.26D-05 NDo=     1
 LinEq1:  Iter= 10 NonCon=     1 RMS=5.23D-08 Max=1.27D-05 NDo=     1
 LinEq1:  Iter= 11 NonCon=     1 RMS=4.96D-08 Max=1.43D-05 NDo=     1
 LinEq1:  Iter= 12 NonCon=     1 RMS=5.34D-08 Max=1.10D-05 NDo=     1
 LinEq1:  Iter= 13 NonCon=     1 RMS=4.19D-08 Max=1.28D-05 NDo=     1
 LinEq1:  Iter= 14 NonCon=     1 RMS=4.36D-08 Max=1.79D-05 NDo=     1
 LinEq1:  Iter= 15 NonCon=     1 RMS=4.82D-08 Max=2.01D-05 NDo=     1
 LinEq1:  Iter= 16 NonCon=     1 RMS=4.24D-08 Max=1.73D-05 NDo=     1
 LinEq1:  Iter= 17 NonCon=     1 RMS=3.87D-08 Max=1.63D-05 NDo=     1
 LinEq1:  Iter= 18 NonCon=     1 RMS=3.00D-08 Max=1.19D-05 NDo=     1
 LinEq1:  Iter= 19 NonCon=     1 RMS=1.85D-08 Max=4.07D-06 NDo=     1
 LinEq1:  Iter= 20 NonCon=     1 RMS=1.54D-08 Max=2.85D-06 NDo=     1
 LinEq1:  Iter= 21 NonCon=     1 RMS=1.03D-08 Max=2.74D-06 NDo=     1
 LinEq1:  Iter= 22 NonCon=     1 RMS=8.24D-09 Max=2.54D-06 NDo=     1
 LinEq1:  Iter= 23 NonCon=     1 RMS=6.66D-09 Max=1.83D-06 NDo=     1
 LinEq1:  Iter= 24 NonCon=     1 RMS=4.76D-09 Max=1.19D-06 NDo=     1
 LinEq1:  Iter= 25 NonCon=     1 RMS=3.68D-09 Max=7.19D-07 NDo=     1
 LinEq1:  Iter= 26 NonCon=     1 RMS=3.31D-09 Max=7.53D-07 NDo=     1
 LinEq1:  Iter= 27 NonCon=     1 RMS=1.98D-09 Max=3.60D-07 NDo=     1
 LinEq1:  Iter= 28 NonCon=     1 RMS=1.50D-09 Max=1.60D-07 NDo=     1
 LinEq1:  Iter= 29 NonCon=     1 RMS=1.18D-09 Max=2.04D-07 NDo=     1
 LinEq1:  Iter= 30 NonCon=     1 RMS=9.98D-10 Max=1.56D-07 NDo=     1
 LinEq1:  Iter= 31 NonCon=     1 RMS=7.44D-10 Max=1.05D-07 NDo=     1
 LinEq1:  Iter= 32 NonCon=     1 RMS=5.47D-10 Max=9.22D-08 NDo=     1
 LinEq1:  Iter= 33 NonCon=     1 RMS=4.57D-10 Max=6.53D-08 NDo=     1
 LinEq1:  Iter= 34 NonCon=     1 RMS=3.71D-10 Max=9.69D-08 NDo=     1
 LinEq1:  Iter= 35 NonCon=     1 RMS=2.90D-10 Max=4.84D-08 NDo=     1
 LinEq1:  Iter= 36 NonCon=     1 RMS=2.19D-10 Max=3.72D-08 NDo=     1
 LinEq1:  Iter= 37 NonCon=     1 RMS=1.54D-10 Max=2.81D-08 NDo=     1
 LinEq1:  Iter= 38 NonCon=     1 RMS=1.23D-10 Max=2.03D-08 NDo=     1
 LinEq1:  Iter= 39 NonCon=     1 RMS=9.22D-11 Max=1.50D-08 NDo=     1
 LinEq1:  Iter= 40 NonCon=     1 RMS=6.93D-11 Max=1.20D-08 NDo=     1
 LinEq1:  Iter= 41 NonCon=     1 RMS=5.09D-11 Max=1.12D-08 NDo=     1
 LinEq1:  Iter= 42 NonCon=     1 RMS=3.48D-11 Max=5.03D-09 NDo=     1
 LinEq1:  Iter= 43 NonCon=     1 RMS=2.88D-11 Max=5.21D-09 NDo=     1
 LinEq1:  Iter= 44 NonCon=     1 RMS=2.19D-11 Max=3.70D-09 NDo=     1
 LinEq1:  Iter= 45 NonCon=     1 RMS=1.67D-11 Max=2.48D-09 NDo=     1
 LinEq1:  Iter= 46 NonCon=     1 RMS=1.40D-11 Max=2.54D-09 NDo=     1
 LinEq1:  Iter= 47 NonCon=     0 RMS=1.04D-11 Max=1.63D-09 NDo=     1
 Linear equations converged to 2.390D-10 2.390D-09 after    47 iterations.
 SCF Done:  E(UB3LYP) =  -5381.30273221     a.u. after   28 cycles
            Convg  =    0.1892D-08                   648 Fock formations.
              S**2 =  8.9703                  -V/T =  2.0162
 <Sx>= 0.0000 <Sy>= 0.0000 <Sz>= 2.5000 <S**2>= 8.9703 S= 2.5365
 <L.S>=  0.00000000000    
 Annihilation of the first spin contaminant:
 S**2 before annihilation     8.9703,   after     8.7520
 Hyperfine terms turned off by default for NAtoms > 100.

 **********************************************************************

            Population analysis using the SCF density.

 **********************************************************************

 Orbital symmetries:
 Alpha Orbitals:
       Occupied  (A) (A) (A) (A) (A) (A) (A) (A) (A) (A) (A) (A)
                 (A) (A) (A) (A) (A) (A) (A) (A) (A) (A) (A) (A)
                 (A) (A) (A) (A) (A) (A) (A) (A) (A) (A) (A) (A)
                 (A) (A) (A) (A) (A) (A) (A) (A) (A) (A) (A) (A)
                 (A) (A) (A) (A) (A) (A) (A) (A) (A) (A) (A) (A)
                 (A) (A) (A) (A) (A) (A) (A) (A) (A) (A) (A) (A)
                 (A) (A) (A) (A) (A) (A) (A) (A) (A) (A) (A) (A)
                 (A) (A) (A) (A) (A) (A) (A) (A) (A) (A) (A) (A)
                 (A) (A) (A) (A) (A) (A) (A) (A) (A) (A) (A) (A)
                 (A) (A) (A) (A) (A) (A) (A) (A) (A) (A) (A) (A)
                 (A) (A) (A) (A) (A) (A) (A) (A) (A) (A) (A) (A)
                 (A) (A) (A) (A) (A) (A) (A) (A) (A) (A) (A) (A)
                 (A) (A) (A) (A) (A) (A) (A) (A) (A) (A) (A) (A)
                 (A) (A) (A) (A) (A) (A) (A) (A) (A) (A) (A) (A)
                 (A) (A) (A) (A) (A) (A) (A) (A) (A) (A) (A) (A)
                 (A) (A) (A) (A) (A) (A) (A) (A) (A) (A) (A) (A)
                 (A) (A) (A) (A) (A) (A) (A) (A) (A) (A) (A) (A)
                 (A) (A) (A) (A) (A) (A) (A) (A) (A) (A) (A) (A)
                 (A) (A) (A) (A) (A) (A) (A) (A) (A) (A) (A) (A)
                 (A) (A) (A) (A) (A) (A) (A) (A) (A) (A) (A) (A)
                 (A) (A) (A) (A) (A) (A) (A) (A) (A) (A) (A) (A)
                 (A) (A) (A) (A) (A) (A) (A) (A) (A) (A) (A) (A)
                 (A) (A) (A) (A) (A) (A) (A) (A) (A) (A) (A) (A)
                 (A) (A) (A) (A) (A) (A) (A) (A) (A) (A) (A) (A)
                 (A) (A) (A) (A) (A) (A) (A) (A) (A) (A) (A) (A)
                 (A) (A) (A) (A) (A) (A) (A) (A) (A) (A) (A) (A)
                 (A) (A) (A) (A) (A) (A) (A) (A) (A) (A) (A) (A)
                 (A) (A) (A) (A) (A) (A) (A) (A) (A) (A) (A) (A)
                 (A) (A) (A) (A) (A) (A) (A) (A) (A) (A) (A) (A)
                 (A) (A) (A) (A) (A) (A) (A) (A) (A) (A) (A) (A)
                 (A) (A) (A) (A) (A) (A) (A) (A) (A) (A) (A) (A)
                 (A) (A) (A) (A) (A) (A) (A) (A) (A) (A) (A) (A)
                 (A) (A) (A) (A) (A) (A) (A) (A) (A) (A) (A) (A)
                 (A) (A) (A) (A) (A) (A) (A) (A) (A) (A) (A) (A)
                 (A) (A) (A) (A) (A) (A) (A) (A) (A) (A) (A) (A)
                 (A) (A) (A) (A) (A) (A) (A) (A) (A) (A) (A) (A)
                 (A) (A) (A) (A)
       Virtual   (A) (A) (A) (A) (A) (A) (A) (A) (A) (A) (A) (A)
                 (A) (A) (A) (A) (A) (A) (A) (A) (A) (A) (A) (A)
                 (A) (A) (A) (A) (A) (A) (A) (A) (A) (A) (A) (A)
                 (A) (A) (A) (A) (A) (A) (A) (A) (A) (A) (A) (A)
                 (A) (A) (A) (A) (A) (A) (A) (A) (A) (A) (A) (A)
                 (A) (A) (A) (A) (A) (A) (A) (A) (A) (A) (A) (A)
                 (A) (A) (A) (A) (A) (A) (A) (A) (A) (A) (A) (A)
                 (A) (A) (A) (A) (A) (A) (A) (A) (A) (A) (A) (A)
                 (A) (A) (A) (A) (A) (A) (A) (A) (A) (A) (A) (A)
                 (A) (A) (A) (A) (A) (A) (A) (A) (A) (A) (A) (A)
                 (A) (A) (A) (A) (A) (A) (A) (A) (A) (A) (A) (A)
                 (A) (A) (A) (A) (A) (A) (A) (A) (A) (A) (A) (A)
                 (A) (A) (A) (A) (A) (A) (A) (A) (A) (A) (A) (A)
                 (A) (A) (A) (A) (A) (A) (A) (A) (A) (A) (A) (A)
                 (A) (A) (A) (A) (A) (A) (A) (A) (A) (A) (A) (A)
                 (A) (A) (A) (A) (A) (A) (A) (A) (A) (A) (A) (A)
                 (A) (A) (A) (A) (A) (A) (A) (A) (A) (A) (A) (A)
                 (A) (A) (A) (A) (A) (A) (A) (A) (A) (A) (A) (A)
                 (A) (A) (A) (A) (A) (A) (A) (A) (A) (A) (A) (A)
                 (A) (A) (A) (A) (A) (A) (A) (A) (A) (A) (A) (A)
                 (A) (A) (A) (A) (A) (A) (A) (A) (A) (A) (A) (A)
                 (A) (A) (A) (A) (A) (A) (A) (A) (A) (A) (A) (A)
                 (A) (A) (A) (A) (A) (A) (A) (A) (A) (A) (A) (A)
                 (A) (A) (A) (A) (A) (A) (A) (A) (A) (A) (A) (A)
                 (A) (A) (A) (A) (A) (A) (A) (A) (A) (A) (A) (A)
                 (A) (A) (A) (A) (A) (A) (A) (A) (A) (A) (A) (A)
                 (A) (A) (A) (A) (A) (A) (A) (A) (A) (A) (A) (A)
                 (A) (A) (A) (A) (A) (A) (A) (A) (A) (A) (A) (A)
                 (A) (A) (A) (A) (A) (A) (A) (A) (A) (A) (A) (A)
                 (A) (A) (A) (A) (A) (A) (A) (A) (A) (A) (A) (A)
                 (A) (A) (A) (A) (A) (A) (A) (A) (A) (A) (A) (A)
                 (A) (A) (A) (A) (A) (A) (A) (A) (A) (A) (A) (A)
                 (A) (A) (A) (A) (A) (A) (A) (A) (A) (A) (A) (A)
                 (A) (A) (A) (A) (A) (A) (A) (A) (A) (A) (A) (A)
                 (A) (A) (A) (A) (A) (A) (A) (A) (A) (A) (A) (A)
                 (A) (A) (A) (A) (A) (A) (A) (A) (A) (A) (A) (A)
                 (A) (A) (A) (A) (A) (A) (A) (A) (A) (A) (A) (A)
                 (A) (A) (A) (A) (A) (A) (A) (A) (A) (A) (A) (A)
                 (A) (A) (A) (A) (A) (A) (A) (A) (A) (A) (A) (A)
                 (A) (A) (A) (A) (A) (A) (A) (A) (A) (A) (A) (A)
                 (A) (A) (A) (A) (A) (A) (A) (A) (A) (A) (A) (A)
                 (A) (A) (A) (A) (A) (A) (A) (A) (A) (A) (A) (A)
                 (A) (A) (A) (A) (A) (A) (A) (A) (A) (A) (A) (A)
                 (A) (A) (A) (A) (A) (A) (A) (A) (A) (A) (A) (A)
                 (A) (A) (A) (A) (A) (A) (A) (A) (A) (A) (A) (A)
                 (A) (A) (A) (A) (A) (A) (A) (A) (A) (A) (A) (A)
                 (A) (A) (A) (A) (A) (A) (A) (A) (A) (A) (A) (A)
                 (A) (A) (A) (A) (A) (A) (A) (A) (A) (A) (A) (A)
                 (A) (A) (A) (A) (A) (A) (A) (A) (A) (A) (A) (A)
                 (A) (A) (A) (A) (A) (A) (A) (A) (A) (A) (A) (A)
                 (A) (A) (A) (A) (A) (A) (A) (A) (A) (A) (A) (A)
                 (A) (A) (A) (A) (A) (A) (A) (A) (A) (A) (A) (A)
                 (A) (A) (A) (A) (A) (A) (A) (A) (A) (A) (A) (A)
                 (A) (A) (A) (A) (A) (A) (A) (A) (A) (A) (A) (A)
                 (A) (A) (A) (A) (A) (A) (A) (A) (A) (A) (A) (A)
                 (A) (A) (A) (A) (A) (A) (A) (A) (A) (A) (A) (A)
                 (A) (A) (A) (A) (A) (A) (A) (A) (A) (A) (A) (A)
                 (A) (A) (A) (A) (A) (A) (A) (A) (A) (A) (A) (A)
                 (A) (A) (A) (A) (A) (A) (A) (A) (A) (A) (A) (A)
                 (A) (A) (A) (A) (A) (A) (A) (A) (A) (A) (A) (A)
                 (A) (A) (A) (A) (A) (A) (A) (A) (A) (A) (A) (A)
                 (A) (A) (A) (A) (A) (A) (A) (A) (A) (A) (A) (A)
                 (A) (A) (A) (A) (A) (A) (A) (A) (A) (A) (A) (A)
                 (A) (A) (A) (A) (A) (A) (A) (A) (A) (A) (A) (A)
                 (A) (A) (A) (A) (A) (A) (A) (A) (A) (A) (A) (A)
                 (A) (A) (A) (A) (A) (A) (A) (A) (A) (A) (A) (A)
                 (A) (A) (A) (A) (A) (A) (A) (A) (A) (A) (A) (A)
                 (A) (A) (A) (A) (A) (A) (A) (A) (A) (A) (A) (A)
                 (A) (A) (A) (A) (A) (A) (A) (A) (A) (A) (A) (A)
                 (A) (A) (A) (A) (A) (A) (A) (A) (A) (A) (A) (A)
                 (A) (A) (A) (A) (A) (A) (A) (A) (A) (A) (A) (A)
                 (A) (A) (A) (A) (A) (A) (A) (A) (A) (A) (A) (A)
                 (A) (A) (A) (A) (A) (A) (A) (A) (A) (A) (A) (A)
                 (A) (A) (A) (A) (A) (A) (A) (A) (A) (A) (A) (A)
                 (A) (A) (A) (A) (A) (A) (A) (A) (A) (A) (A) (A)
                 (A) (A) (A) (A) (A) (A) (A) (A) (A) (A) (A) (A)
                 (A) (A) (A) (A) (A) (A) (A) (A) (A) (A) (A) (A)
                 (A) (A) (A) (A) (A) (A) (A) (A) (A) (A) (A) (A)
                 (A) (A) (A) (A) (A) (A) (A) (A) (A) (A) (A) (A)
                 (A) (A) (A) (A) (A) (A) (A) (A) (A) (A) (A) (A)
                 (A) (A) (A) (A) (A) (A) (A) (A) (A) (A) (A) (A)
                 (A) (A) (A) (A) (A) (A) (A) (A) (A) (A) (A) (A)
                 (A) (A) (A) (A) (A) (A) (A) (A) (A) (A) (A) (A)
                 (A) (A) (A) (A) (A) (A) (A) (A) (A) (A) (A) (A)
                 (A) (A) (A) (A) (A) (A) (A) (A) (A) (A) (A) (A)
                 (A) (A) (A) (A) (A) (A) (A) (A) (A) (A) (A) (A)
                 (A) (A) (A) (A) (A) (A) (A) (A) (A) (A) (A) (A)
                 (A) (A) (A) (A) (A) (A) (A) (A) (A) (A) (A) (A)
                 (A) (A) (A) (A) (A) (A) (A) (A) (A) (A) (A) (A)
                 (A) (A) (A) (A) (A) (A) (A) (A) (A) (A) (A) (A)
                 (A) (A) (A) (A) (A) (A) (A) (A) (A) (A) (A) (A)
                 (A) (A) (A) (A) (A) (A) (A) (A) (A) (A) (A) (A)
                 (A) (A) (A) (A) (A) (A) (A) (A) (A) (A) (A) (A)
                 (A) (A) (A) (A) (A) (A) (A) (A) (A) (A) (A) (A)
                 (A) (A) (A) (A) (A) (A) (A) (A) (A) (A) (A) (A)
                 (A) (A) (A) (A) (A) (A) (A) (A) (A) (A) (A) (A)
                 (A) (A) (A) (A) (A) (A) (A) (A) (A) (A) (A) (A)
                 (A) (A) (A) (A) (A) (A) (A) (A) (A) (A) (A) (A)
                 (A) (A) (A) (A) (A) (A) (A) (A) (A) (A) (A) (A)
                 (A) (A) (A) (A) (A) (A) (A) (A) (A) (A) (A) (A)
                 (A) (A) (A) (A) (A) (A) (A) (A) (A) (A) (A) (A)
                 (A) (A) (A) (A) (A) (A) (A) (A) (A) (A) (A) (A)
                 (A) (A) (A) (A) (A) (A) (A) (A) (A) (A) (A) (A)
                 (A) (A) (A) (A) (A) (A) (A) (A) (A) (A) (A) (A)
                 (A) (A) (A) (A) (A) (A) (A) (A) (A) (A) (A) (A)
                 (A) (A) (A) (A) (A) (A) (A) (A) (A) (A) (A) (A)
                 (A) (A) (A) (A) (A) (A) (A) (A) (A) (A) (A) (A)
                 (A) (A) (A) (A) (A) (A) (A) (A) (A) (A) (A) (A)
                 (A) (A) (A) (A) (A) (A) (A) (A) (A) (A) (A) (A)
                 (A) (A) (A) (A) (A) (A) (A) (A) (A) (A) (A) (A)
                 (A) (A) (A) (A) (A) (A) (A) (A) (A) (A) (A) (A)
                 (A) (A) (A) (A) (A) (A) (A) (A) (A) (A) (A) (A)
                 (A) (A) (A) (A) (A) (A) (A) (A) (A) (A) (A) (A)
                 (A) (A) (A) (A) (A) (A) (A) (A) (A) (A) (A) (A)
                 (A) (A) (A) (A) (A) (A) (A) (A) (A) (A) (A) (A)
                 (A) (A) (A) (A) (A) (A) (A) (A) (A) (A) (A) (A)
                 (A) (A) (A) (A) (A) (A) (A) (A) (A) (A) (A) (A)
                 (A) (A) (A) (A) (A) (A) (A) (A) (A) (A) (A) (A)
                 (A) (A) (A) (A) (A) (A) (A) (A) (A) (A) (A) (A)
                 (A) (A) (A) (A) (A) (A) (A) (A) (A) (A) (A) (A)
                 (A) (A) (A) (A) (A) (A) (A) (A) (A) (A) (A) (A)
                 (A) (A) (A) (A) (A) (A) (A) (A) (A) (A) (A) (A)
                 (A) (A) (A) (A) (A) (A) (A) (A) (A) (A) (A) (A)
                 (A) (A) (A) (A) (A) (A) (A) (A) (A) (A) (A) (A)
                 (A) (A) (A) (A) (A) (A) (A) (A) (A) (A) (A) (A)
                 (A) (A) (A) (A) (A) (A) (A) (A) (A) (A) (A) (A)
                 (A) (A) (A) (A) (A) (A) (A) (A) (A) (A) (A) (A)
                 (A) (A) (A) (A) (A) (A) (A) (A) (A) (A) (A) (A)
                 (A) (A) (A) (A) (A) (A) (A) (A) (A) (A) (A) (A)
                 (A) (A) (A) (A) (A) (A) (A) (A) (A) (A) (A) (A)
                 (A) (A) (A) (A) (A) (A) (A) (A) (A) (A) (A) (A)
                 (A) (A) (A) (A) (A) (A) (A) (A) (A) (A) (A) (A)
                 (A) (A) (A) (A) (A) (A) (A) (A) (A) (A) (A) (A)
                 (A) (A) (A) (A) (A) (A) (A) (A) (A) (A) (A) (A)
                 (A) (A) (A) (A) (A) (A) (A) (A) (A) (A) (A) (A)
                 (A) (A) (A) (A) (A) (A) (A) (A) (A) (A) (A) (A)
                 (A) (A) (A) (A) (A) (A) (A) (A) (A) (A) (A) (A)
                 (A) (A) (A) (A) (A) (A) (A) (A) (A) (A) (A) (A)
                 (A) (A) (A) (A) (A) (A) (A) (A) (A) (A) (A) (A)
                 (A) (A) (A) (A) (A) (A) (A) (A) (A) (A) (A) (A)
                 (A) (A) (A) (A) (A) (A) (A) (A) (A) (A) (A) (A)
                 (A) (A) (A) (A) (A) (A) (A) (A) (A) (A) (A) (A)
                 (A) (A) (A) (A) (A) (A) (A) (A) (A) (A) (A) (A)
                 (A) (A) (A) (A) (A) (A) (A) (A) (A) (A) (A) (A)
                 (A) (A) (A) (A) (A) (A) (A) (A) (A) (A) (A) (A)
                 (A) (A) (A) (A) (A) (A) (A) (A) (A) (A) (A) (A)
                 (A) (A) (A) (A) (A) (A) (A) (A) (A) (A) (A) (A)
                 (A) (A) (A) (A) (A) (A) (A) (A) (A) (A) (A) (A)
                 (A) (A) (A) (A) (A) (A) (A)
 Beta  Orbitals:
       Occupied  (A) (A) (A) (A) (A) (A) (A) (A) (A) (A) (A) (A)
                 (A) (A) (A) (A) (A) (A) (A) (A) (A) (A) (A) (A)
                 (A) (A) (A) (A) (A) (A) (A) (A) (A) (A) (A) (A)
                 (A) (A) (A) (A) (A) (A) (A) (A) (A) (A) (A) (A)
                 (A) (A) (A) (A) (A) (A) (A) (A) (A) (A) (A) (A)
                 (A) (A) (A) (A) (A) (A) (A) (A) (A) (A) (A) (A)
                 (A) (A) (A) (A) (A) (A) (A) (A) (A) (A) (A) (A)
                 (A) (A) (A) (A) (A) (A) (A) (A) (A) (A) (A) (A)
                 (A) (A) (A) (A) (A) (A) (A) (A) (A) (A) (A) (A)
                 (A) (A) (A) (A) (A) (A) (A) (A) (A) (A) (A) (A)
                 (A) (A) (A) (A) (A) (A) (A) (A) (A) (A) (A) (A)
                 (A) (A) (A) (A) (A) (A) (A) (A) (A) (A) (A) (A)
                 (A) (A) (A) (A) (A) (A) (A) (A) (A) (A) (A) (A)
                 (A) (A) (A) (A) (A) (A) (A) (A) (A) (A) (A) (A)
                 (A) (A) (A) (A) (A) (A) (A) (A) (A) (A) (A) (A)
                 (A) (A) (A) (A) (A) (A) (A) (A) (A) (A) (A) (A)
                 (A) (A) (A) (A) (A) (A) (A) (A) (A) (A) (A) (A)
                 (A) (A) (A) (A) (A) (A) (A) (A) (A) (A) (A) (A)
                 (A) (A) (A) (A) (A) (A) (A) (A) (A) (A) (A) (A)
                 (A) (A) (A) (A) (A) (A) (A) (A) (A) (A) (A) (A)
                 (A) (A) (A) (A) (A) (A) (A) (A) (A) (A) (A) (A)
                 (A) (A) (A) (A) (A) (A) (A) (A) (A) (A) (A) (A)
                 (A) (A) (A) (A) (A) (A) (A) (A) (A) (A) (A) (A)
                 (A) (A) (A) (A) (A) (A) (A) (A) (A) (A) (A) (A)
                 (A) (A) (A) (A) (A) (A) (A) (A) (A) (A) (A) (A)
                 (A) (A) (A) (A) (A) (A) (A) (A) (A) (A) (A) (A)
                 (A) (A) (A) (A) (A) (A) (A) (A) (A) (A) (A) (A)
                 (A) (A) (A) (A) (A) (A) (A) (A) (A) (A) (A) (A)
                 (A) (A) (A) (A) (A) (A) (A) (A) (A) (A) (A) (A)
                 (A) (A) (A) (A) (A) (A) (A) (A) (A) (A) (A) (A)
                 (A) (A) (A) (A) (A) (A) (A) (A) (A) (A) (A) (A)
                 (A) (A) (A) (A) (A) (A) (A) (A) (A) (A) (A) (A)
                 (A) (A) (A) (A) (A) (A) (A) (A) (A) (A) (A) (A)
                 (A) (A) (A) (A) (A) (A) (A) (A) (A) (A) (A) (A)
                 (A) (A) (A) (A) (A) (A) (A) (A) (A) (A) (A) (A)
                 (A) (A) (A) (A) (A) (A) (A) (A) (A) (A) (A)
       Virtual   (A) (A) (A) (A) (A) (A) (A) (A) (A) (A) (A) (A)
                 (A) (A) (A) (A) (A) (A) (A) (A) (A) (A) (A) (A)
                 (A) (A) (A) (A) (A) (A) (A) (A) (A) (A) (A) (A)
                 (A) (A) (A) (A) (A) (A) (A) (A) (A) (A) (A) (A)
                 (A) (A) (A) (A) (A) (A) (A) (A) (A) (A) (A) (A)
                 (A) (A) (A) (A) (A) (A) (A) (A) (A) (A) (A) (A)
                 (A) (A) (A) (A) (A) (A) (A) (A) (A) (A) (A) (A)
                 (A) (A) (A) (A) (A) (A) (A) (A) (A) (A) (A) (A)
                 (A) (A) (A) (A) (A) (A) (A) (A) (A) (A) (A) (A)
                 (A) (A) (A) (A) (A) (A) (A) (A) (A) (A) (A) (A)
                 (A) (A) (A) (A) (A) (A) (A) (A) (A) (A) (A) (A)
                 (A) (A) (A) (A) (A) (A) (A) (A) (A) (A) (A) (A)
                 (A) (A) (A) (A) (A) (A) (A) (A) (A) (A) (A) (A)
                 (A) (A) (A) (A) (A) (A) (A) (A) (A) (A) (A) (A)
                 (A) (A) (A) (A) (A) (A) (A) (A) (A) (A) (A) (A)
                 (A) (A) (A) (A) (A) (A) (A) (A) (A) (A) (A) (A)
                 (A) (A) (A) (A) (A) (A) (A) (A) (A) (A) (A) (A)
                 (A) (A) (A) (A) (A) (A) (A) (A) (A) (A) (A) (A)
                 (A) (A) (A) (A) (A) (A) (A) (A) (A) (A) (A) (A)
                 (A) (A) (A) (A) (A) (A) (A) (A) (A) (A) (A) (A)
                 (A) (A) (A) (A) (A) (A) (A) (A) (A) (A) (A) (A)
                 (A) (A) (A) (A) (A) (A) (A) (A) (A) (A) (A) (A)
                 (A) (A) (A) (A) (A) (A) (A) (A) (A) (A) (A) (A)
                 (A) (A) (A) (A) (A) (A) (A) (A) (A) (A) (A) (A)
                 (A) (A) (A) (A) (A) (A) (A) (A) (A) (A) (A) (A)
                 (A) (A) (A) (A) (A) (A) (A) (A) (A) (A) (A) (A)
                 (A) (A) (A) (A) (A) (A) (A) (A) (A) (A) (A) (A)
                 (A) (A) (A) (A) (A) (A) (A) (A) (A) (A) (A) (A)
                 (A) (A) (A) (A) (A) (A) (A) (A) (A) (A) (A) (A)
                 (A) (A) (A) (A) (A) (A) (A) (A) (A) (A) (A) (A)
                 (A) (A) (A) (A) (A) (A) (A) (A) (A) (A) (A) (A)
                 (A) (A) (A) (A) (A) (A) (A) (A) (A) (A) (A) (A)
                 (A) (A) (A) (A) (A) (A) (A) (A) (A) (A) (A) (A)
                 (A) (A) (A) (A) (A) (A) (A) (A) (A) (A) (A) (A)
                 (A) (A) (A) (A) (A) (A) (A) (A) (A) (A) (A) (A)
                 (A) (A) (A) (A) (A) (A) (A) (A) (A) (A) (A) (A)
                 (A) (A) (A) (A) (A) (A) (A) (A) (A) (A) (A) (A)
                 (A) (A) (A) (A) (A) (A) (A) (A) (A) (A) (A) (A)
                 (A) (A) (A) (A) (A) (A) (A) (A) (A) (A) (A) (A)
                 (A) (A) (A) (A) (A) (A) (A) (A) (A) (A) (A) (A)
                 (A) (A) (A) (A) (A) (A) (A) (A) (A) (A) (A) (A)
                 (A) (A) (A) (A) (A) (A) (A) (A) (A) (A) (A) (A)
                 (A) (A) (A) (A) (A) (A) (A) (A) (A) (A) (A) (A)
                 (A) (A) (A) (A) (A) (A) (A) (A) (A) (A) (A) (A)
                 (A) (A) (A) (A) (A) (A) (A) (A) (A) (A) (A) (A)
                 (A) (A) (A) (A) (A) (A) (A) (A) (A) (A) (A) (A)
                 (A) (A) (A) (A) (A) (A) (A) (A) (A) (A) (A) (A)
                 (A) (A) (A) (A) (A) (A) (A) (A) (A) (A) (A) (A)
                 (A) (A) (A) (A) (A) (A) (A) (A) (A) (A) (A) (A)
                 (A) (A) (A) (A) (A) (A) (A) (A) (A) (A) (A) (A)
                 (A) (A) (A) (A) (A) (A) (A) (A) (A) (A) (A) (A)
                 (A) (A) (A) (A) (A) (A) (A) (A) (A) (A) (A) (A)
                 (A) (A) (A) (A) (A) (A) (A) (A) (A) (A) (A) (A)
                 (A) (A) (A) (A) (A) (A) (A) (A) (A) (A) (A) (A)
                 (A) (A) (A) (A) (A) (A) (A) (A) (A) (A) (A) (A)
                 (A) (A) (A) (A) (A) (A) (A) (A) (A) (A) (A) (A)
                 (A) (A) (A) (A) (A) (A) (A) (A) (A) (A) (A) (A)
                 (A) (A) (A) (A) (A) (A) (A) (A) (A) (A) (A) (A)
                 (A) (A) (A) (A) (A) (A) (A) (A) (A) (A) (A) (A)
                 (A) (A) (A) (A) (A) (A) (A) (A) (A) (A) (A) (A)
                 (A) (A) (A) (A) (A) (A) (A) (A) (A) (A) (A) (A)
                 (A) (A) (A) (A) (A) (A) (A) (A) (A) (A) (A) (A)
                 (A) (A) (A) (A) (A) (A) (A) (A) (A) (A) (A) (A)
                 (A) (A) (A) (A) (A) (A) (A) (A) (A) (A) (A) (A)
                 (A) (A) (A) (A) (A) (A) (A) (A) (A) (A) (A) (A)
                 (A) (A) (A) (A) (A) (A) (A) (A) (A) (A) (A) (A)
                 (A) (A) (A) (A) (A) (A) (A) (A) (A) (A) (A) (A)
                 (A) (A) (A) (A) (A) (A) (A) (A) (A) (A) (A) (A)
                 (A) (A) (A) (A) (A) (A) (A) (A) (A) (A) (A) (A)
                 (A) (A) (A) (A) (A) (A) (A) (A) (A) (A) (A) (A)
                 (A) (A) (A) (A) (A) (A) (A) (A) (A) (A) (A) (A)
                 (A) (A) (A) (A) (A) (A) (A) (A) (A) (A) (A) (A)
                 (A) (A) (A) (A) (A) (A) (A) (A) (A) (A) (A) (A)
                 (A) (A) (A) (A) (A) (A) (A) (A) (A) (A) (A) (A)
                 (A) (A) (A) (A) (A) (A) (A) (A) (A) (A) (A) (A)
                 (A) (A) (A) (A) (A) (A) (A) (A) (A) (A) (A) (A)
                 (A) (A) (A) (A) (A) (A) (A) (A) (A) (A) (A) (A)
                 (A) (A) (A) (A) (A) (A) (A) (A) (A) (A) (A) (A)
                 (A) (A) (A) (A) (A) (A) (A) (A) (A) (A) (A) (A)
                 (A) (A) (A) (A) (A) (A) (A) (A) (A) (A) (A) (A)
                 (A) (A) (A) (A) (A) (A) (A) (A) (A) (A) (A) (A)
                 (A) (A) (A) (A) (A) (A) (A) (A) (A) (A) (A) (A)
                 (A) (A) (A) (A) (A) (A) (A) (A) (A) (A) (A) (A)
                 (A) (A) (A) (A) (A) (A) (A) (A) (A) (A) (A) (A)
                 (A) (A) (A) (A) (A) (A) (A) (A) (A) (A) (A) (A)
                 (A) (A) (A) (A) (A) (A) (A) (A) (A) (A) (A) (A)
                 (A) (A) (A) (A) (A) (A) (A) (A) (A) (A) (A) (A)
                 (A) (A) (A) (A) (A) (A) (A) (A) (A) (A) (A) (A)
                 (A) (A) (A) (A) (A) (A) (A) (A) (A) (A) (A) (A)
                 (A) (A) (A) (A) (A) (A) (A) (A) (A) (A) (A) (A)
                 (A) (A) (A) (A) (A) (A) (A) (A) (A) (A) (A) (A)
                 (A) (A) (A) (A) (A) (A) (A) (A) (A) (A) (A) (A)
                 (A) (A) (A) (A) (A) (A) (A) (A) (A) (A) (A) (A)
                 (A) (A) (A) (A) (A) (A) (A) (A) (A) (A) (A) (A)
                 (A) (A) (A) (A) (A) (A) (A) (A) (A) (A) (A) (A)
                 (A) (A) (A) (A) (A) (A) (A) (A) (A) (A) (A) (A)
                 (A) (A) (A) (A) (A) (A) (A) (A) (A) (A) (A) (A)
                 (A) (A) (A) (A) (A) (A) (A) (A) (A) (A) (A) (A)
                 (A) (A) (A) (A) (A) (A) (A) (A) (A) (A) (A) (A)
                 (A) (A) (A) (A) (A) (A) (A) (A) (A) (A) (A) (A)
                 (A) (A) (A) (A) (A) (A) (A) (A) (A) (A) (A) (A)
                 (A) (A) (A) (A) (A) (A) (A) (A) (A) (A) (A) (A)
                 (A) (A) (A) (A) (A) (A) (A) (A) (A) (A) (A) (A)
                 (A) (A) (A) (A) (A) (A) (A) (A) (A) (A) (A) (A)
                 (A) (A) (A) (A) (A) (A) (A) (A) (A) (A) (A) (A)
                 (A) (A) (A) (A) (A) (A) (A) (A) (A) (A) (A) (A)
                 (A) (A) (A) (A) (A) (A) (A) (A) (A) (A) (A) (A)
                 (A) (A) (A) (A) (A) (A) (A) (A) (A) (A) (A) (A)
                 (A) (A) (A) (A) (A) (A) (A) (A) (A) (A) (A) (A)
                 (A) (A) (A) (A) (A) (A) (A) (A) (A) (A) (A) (A)
                 (A) (A) (A) (A) (A) (A) (A) (A) (A) (A) (A) (A)
                 (A) (A) (A) (A) (A) (A) (A) (A) (A) (A) (A) (A)
                 (A) (A) (A) (A) (A) (A) (A) (A) (A) (A) (A) (A)
                 (A) (A) (A) (A) (A) (A) (A) (A) (A) (A) (A) (A)
                 (A) (A) (A) (A) (A) (A) (A) (A) (A) (A) (A) (A)
                 (A) (A) (A) (A) (A) (A) (A) (A) (A) (A) (A) (A)
                 (A) (A) (A) (A) (A) (A) (A) (A) (A) (A) (A) (A)
                 (A) (A) (A) (A) (A) (A) (A) (A) (A) (A) (A) (A)
                 (A) (A) (A) (A) (A) (A) (A) (A) (A) (A) (A) (A)
                 (A) (A) (A) (A) (A) (A) (A) (A) (A) (A) (A) (A)
                 (A) (A) (A) (A) (A) (A) (A) (A) (A) (A) (A) (A)
                 (A) (A) (A) (A) (A) (A) (A) (A) (A) (A) (A) (A)
                 (A) (A) (A) (A) (A) (A) (A) (A) (A) (A) (A) (A)
                 (A) (A) (A) (A) (A) (A) (A) (A) (A) (A) (A) (A)
                 (A) (A) (A) (A) (A) (A) (A) (A) (A) (A) (A) (A)
                 (A) (A) (A) (A) (A) (A) (A) (A) (A) (A) (A) (A)
                 (A) (A) (A) (A) (A) (A) (A) (A) (A) (A) (A) (A)
                 (A) (A) (A) (A) (A) (A) (A) (A) (A) (A) (A) (A)
                 (A) (A) (A) (A) (A) (A) (A) (A) (A) (A) (A) (A)
                 (A) (A) (A) (A) (A) (A) (A) (A) (A) (A) (A) (A)
                 (A) (A) (A) (A) (A) (A) (A) (A) (A) (A) (A) (A)
                 (A) (A) (A) (A) (A) (A) (A) (A) (A) (A) (A) (A)
                 (A) (A) (A) (A) (A) (A) (A) (A) (A) (A) (A) (A)
                 (A) (A) (A) (A) (A) (A) (A) (A) (A) (A) (A) (A)
                 (A) (A) (A) (A) (A) (A) (A) (A) (A) (A) (A) (A)
                 (A) (A) (A) (A) (A) (A) (A) (A) (A) (A) (A) (A)
                 (A) (A) (A) (A) (A) (A) (A) (A) (A) (A) (A) (A)
                 (A) (A) (A) (A) (A) (A) (A) (A) (A) (A) (A) (A)
                 (A) (A) (A) (A) (A) (A) (A) (A) (A) (A) (A) (A)
                 (A) (A) (A) (A) (A) (A) (A) (A) (A) (A) (A) (A)
                 (A) (A) (A) (A) (A) (A) (A) (A) (A) (A) (A) (A)
                 (A) (A) (A) (A) (A) (A) (A) (A) (A) (A) (A) (A)
                 (A) (A) (A) (A) (A) (A) (A) (A) (A) (A) (A) (A)
                 (A) (A) (A) (A) (A) (A) (A) (A) (A) (A) (A) (A)
                 (A) (A) (A) (A) (A) (A) (A) (A) (A) (A) (A) (A)
                 (A) (A) (A) (A) (A) (A) (A) (A) (A) (A) (A) (A)
                 (A) (A) (A) (A) (A) (A) (A) (A) (A) (A) (A) (A)
                 (A) (A) (A) (A) (A) (A) (A) (A) (A) (A) (A) (A)
                 (A) (A) (A) (A) (A) (A) (A) (A) (A) (A) (A) (A)
 The electronic state is 6-A.
 Alpha  occ. eigenvalues --  -19.10234 -19.09225 -19.08925 -19.08628 -19.06545
 Alpha  occ. eigenvalues --  -19.06288 -19.06044 -19.05913 -19.05679 -19.05197
 Alpha  occ. eigenvalues --  -19.04517 -19.04492 -19.04277 -19.04118 -19.02631
 Alpha  occ. eigenvalues --  -19.02370 -14.33906 -14.31189 -14.31051 -14.28957
 Alpha  occ. eigenvalues --  -14.27805 -14.27039 -14.26988 -14.26698 -14.26099
 Alpha  occ. eigenvalues --  -14.24879 -14.24861 -14.24484 -14.24185 -14.23877
 Alpha  occ. eigenvalues --  -14.23706 -14.23485 -14.19552 -10.25432 -10.23277
 Alpha  occ. eigenvalues --  -10.21911 -10.20570 -10.20409 -10.18688 -10.17442
 Alpha  occ. eigenvalues --  -10.16415 -10.16395 -10.16347 -10.15973 -10.15706
 Alpha  occ. eigenvalues --  -10.15397 -10.15208 -10.15099 -10.14632 -10.14420
 Alpha  occ. eigenvalues --  -10.13912 -10.13850 -10.13757 -10.13661 -10.13596
 Alpha  occ. eigenvalues --  -10.13522 -10.13492 -10.13389 -10.13374 -10.13273
 Alpha  occ. eigenvalues --  -10.13185 -10.13053 -10.12816 -10.12771 -10.12758
 Alpha  occ. eigenvalues --  -10.12576 -10.12361 -10.12218 -10.12162 -10.12132
 Alpha  occ. eigenvalues --  -10.12094 -10.11896 -10.11803 -10.11770 -10.11741
 Alpha  occ. eigenvalues --  -10.11602 -10.11598 -10.11581 -10.11479 -10.11462
 Alpha  occ. eigenvalues --  -10.11406 -10.11386 -10.11375 -10.11281 -10.11196
 Alpha  occ. eigenvalues --  -10.11191 -10.11092 -10.10994 -10.10916 -10.10853
 Alpha  occ. eigenvalues --  -10.10758 -10.10685 -10.10494 -10.10431 -10.10417
 Alpha  occ. eigenvalues --  -10.10365 -10.10317 -10.10191 -10.10179 -10.10138
 Alpha  occ. eigenvalues --  -10.10084 -10.09929 -10.09751 -10.09665 -10.09549
 Alpha  occ. eigenvalues --  -10.09038 -10.08763 -10.08756 -10.08665 -10.08316
 Alpha  occ. eigenvalues --  -10.08299 -10.08252 -10.06209  -3.50005  -2.31003
 Alpha  occ. eigenvalues --   -2.27290  -2.26048  -1.01477  -1.00929  -0.98539
 Alpha  occ. eigenvalues --   -0.96628  -0.96443  -0.95907  -0.95714  -0.94719
 Alpha  occ. eigenvalues --   -0.94654  -0.94038  -0.93886  -0.93103  -0.92867
 Alpha  occ. eigenvalues --   -0.92560  -0.92432  -0.92097  -0.91725  -0.91388
 Alpha  occ. eigenvalues --   -0.90788  -0.89622  -0.88317  -0.87869  -0.87023
 Alpha  occ. eigenvalues --   -0.86881  -0.86805  -0.85885  -0.84777  -0.82397
 Alpha  occ. eigenvalues --   -0.81486  -0.81003  -0.79895  -0.78780  -0.75717
 Alpha  occ. eigenvalues --   -0.75611  -0.75027  -0.74470  -0.74417  -0.73780
 Alpha  occ. eigenvalues --   -0.73654  -0.73419  -0.73133  -0.72903  -0.72754
 Alpha  occ. eigenvalues --   -0.72370  -0.71998  -0.71883  -0.71566  -0.70776
 Alpha  occ. eigenvalues --   -0.69795  -0.69278  -0.68786  -0.68364  -0.68166
 Alpha  occ. eigenvalues --   -0.67918  -0.67407  -0.67306  -0.67077  -0.66111
 Alpha  occ. eigenvalues --   -0.65920  -0.65854  -0.65244  -0.65050  -0.64496
 Alpha  occ. eigenvalues --   -0.63853  -0.63484  -0.63226  -0.62827  -0.62030
 Alpha  occ. eigenvalues --   -0.61612  -0.60340  -0.60204  -0.60164  -0.59804
 Alpha  occ. eigenvalues --   -0.59044  -0.58611  -0.57848  -0.57678  -0.56993
 Alpha  occ. eigenvalues --   -0.56899  -0.56837  -0.56486  -0.56198  -0.56050
 Alpha  occ. eigenvalues --   -0.54702  -0.54006  -0.53981  -0.53703  -0.53538
 Alpha  occ. eigenvalues --   -0.53382  -0.53230  -0.52885  -0.52515  -0.52368
 Alpha  occ. eigenvalues --   -0.52344  -0.51480  -0.51222  -0.51020  -0.50742
 Alpha  occ. eigenvalues --   -0.50641  -0.50031  -0.49749  -0.49126  -0.49102
 Alpha  occ. eigenvalues --   -0.48926  -0.48828  -0.48128  -0.47447  -0.47410
 Alpha  occ. eigenvalues --   -0.47094  -0.47078  -0.46720  -0.46494  -0.46453
 Alpha  occ. eigenvalues --   -0.45737  -0.45636  -0.45496  -0.44611  -0.44520
 Alpha  occ. eigenvalues --   -0.44290  -0.43965  -0.43915  -0.43714  -0.43599
 Alpha  occ. eigenvalues --   -0.43471  -0.43310  -0.43089  -0.42966  -0.42700
 Alpha  occ. eigenvalues --   -0.42391  -0.42116  -0.42101  -0.41857  -0.41555
 Alpha  occ. eigenvalues --   -0.41531  -0.41304  -0.40777  -0.40738  -0.40639
 Alpha  occ. eigenvalues --   -0.40609  -0.40235  -0.40146  -0.40031  -0.39784
 Alpha  occ. eigenvalues --   -0.39671  -0.39420  -0.39374  -0.39281  -0.39098
 Alpha  occ. eigenvalues --   -0.38992  -0.38711  -0.38634  -0.38549  -0.38449
 Alpha  occ. eigenvalues --   -0.38264  -0.38046  -0.38024  -0.37955  -0.37752
 Alpha  occ. eigenvalues --   -0.37540  -0.37469  -0.37257  -0.37166  -0.37026
 Alpha  occ. eigenvalues --   -0.36944  -0.36673  -0.36574  -0.36470  -0.36401
 Alpha  occ. eigenvalues --   -0.36352  -0.36300  -0.36074  -0.36022  -0.35749
 Alpha  occ. eigenvalues --   -0.35558  -0.35431  -0.35344  -0.35299  -0.35261
 Alpha  occ. eigenvalues --   -0.35122  -0.35068  -0.34979  -0.34883  -0.34872
 Alpha  occ. eigenvalues --   -0.34754  -0.34657  -0.34521  -0.34443  -0.34326
 Alpha  occ. eigenvalues --   -0.34200  -0.34167  -0.33969  -0.33935  -0.33785
 Alpha  occ. eigenvalues --   -0.33621  -0.33553  -0.33376  -0.33247  -0.33205
 Alpha  occ. eigenvalues --   -0.33011  -0.32840  -0.32752  -0.32552  -0.32475
 Alpha  occ. eigenvalues --   -0.32363  -0.32183  -0.32056  -0.32015  -0.31877
 Alpha  occ. eigenvalues --   -0.31747  -0.31730  -0.31605  -0.31477  -0.31468
 Alpha  occ. eigenvalues --   -0.31455  -0.31282  -0.31197  -0.31121  -0.30961
 Alpha  occ. eigenvalues --   -0.30911  -0.30820  -0.30721  -0.30694  -0.30623
 Alpha  occ. eigenvalues --   -0.30415  -0.30399  -0.30311  -0.30248  -0.30055
 Alpha  occ. eigenvalues --   -0.30000  -0.29930  -0.29855  -0.29726  -0.29676
 Alpha  occ. eigenvalues --   -0.29470  -0.29363  -0.29287  -0.29243  -0.29105
 Alpha  occ. eigenvalues --   -0.29061  -0.28944  -0.28860  -0.28691  -0.28485
 Alpha  occ. eigenvalues --   -0.28445  -0.28335  -0.28258  -0.27972  -0.27681
 Alpha  occ. eigenvalues --   -0.27507  -0.27451  -0.27420  -0.27131  -0.27004
 Alpha  occ. eigenvalues --   -0.26896  -0.26718  -0.26401  -0.26337  -0.26313
 Alpha  occ. eigenvalues --   -0.26091  -0.26014  -0.25760  -0.25641  -0.25267
 Alpha  occ. eigenvalues --   -0.25186  -0.24905  -0.24805  -0.24439  -0.24323
 Alpha  occ. eigenvalues --   -0.24226  -0.24027  -0.23602  -0.23476  -0.23292
 Alpha  occ. eigenvalues --   -0.23247  -0.23010  -0.22959  -0.22866  -0.22551
 Alpha  occ. eigenvalues --   -0.22461  -0.22360  -0.22101  -0.21997  -0.21541
 Alpha  occ. eigenvalues --   -0.21237  -0.21066  -0.21030  -0.20709  -0.20683
 Alpha  occ. eigenvalues --   -0.20335  -0.20177  -0.20146  -0.19768  -0.19711
 Alpha  occ. eigenvalues --   -0.19390  -0.19164  -0.18976  -0.18934  -0.18783
 Alpha  occ. eigenvalues --   -0.18635  -0.17722  -0.17678  -0.17207  -0.16817
 Alpha  occ. eigenvalues --   -0.15801  -0.15741  -0.15461  -0.15040  -0.14925
 Alpha  occ. eigenvalues --   -0.14451  -0.14276  -0.13953  -0.13340  -0.12268
 Alpha  occ. eigenvalues --   -0.11843  -0.11141  -0.10971  -0.10954  -0.10004
 Alpha  occ. eigenvalues --   -0.09480
 Alpha virt. eigenvalues --   -0.01027  -0.00041   0.03880   0.06905   0.07003
 Alpha virt. eigenvalues --    0.07239   0.07417   0.08417   0.08547   0.08612
 Alpha virt. eigenvalues --    0.09009   0.09251   0.09610   0.10014   0.10145
 Alpha virt. eigenvalues --    0.10387   0.10523   0.11151   0.11514   0.11617
 Alpha virt. eigenvalues --    0.12020   0.12853   0.13163   0.13263   0.13458
 Alpha virt. eigenvalues --    0.13662   0.13782   0.13883   0.14160   0.14331
 Alpha virt. eigenvalues --    0.14651   0.14898   0.14959   0.15189   0.15733
 Alpha virt. eigenvalues --    0.15857   0.16029   0.16106   0.16321   0.16450
 Alpha virt. eigenvalues --    0.16612   0.16871   0.16992   0.17073   0.17181
 Alpha virt. eigenvalues --    0.17425   0.17949   0.18028   0.18137   0.18236
 Alpha virt. eigenvalues --    0.18582   0.18637   0.18732   0.18888   0.19036
 Alpha virt. eigenvalues --    0.19155   0.19225   0.19332   0.19468   0.19513
 Alpha virt. eigenvalues --    0.19797   0.19988   0.20108   0.20232   0.20462
 Alpha virt. eigenvalues --    0.20605   0.20694   0.20892   0.21013   0.21090
 Alpha virt. eigenvalues --    0.21265   0.21307   0.21549   0.21620   0.21763
 Alpha virt. eigenvalues --    0.21802   0.21956   0.22129   0.22324   0.22359
 Alpha virt. eigenvalues --    0.22403   0.22566   0.22737   0.22875   0.22904
 Alpha virt. eigenvalues --    0.22936   0.23142   0.23346   0.23427   0.23496
 Alpha virt. eigenvalues --    0.23708   0.23721   0.23783   0.23901   0.24031
 Alpha virt. eigenvalues --    0.24156   0.24216   0.24276   0.24398   0.24520
 Alpha virt. eigenvalues --    0.24616   0.24775   0.24843   0.24950   0.25079
 Alpha virt. eigenvalues --    0.25146   0.25261   0.25408   0.25428   0.25497
 Alpha virt. eigenvalues --    0.25666   0.25776   0.25793   0.25974   0.26074
 Alpha virt. eigenvalues --    0.26233   0.26370   0.26419   0.26475   0.26564
 Alpha virt. eigenvalues --    0.26605   0.26691   0.26864   0.26945   0.27164
 Alpha virt. eigenvalues --    0.27201   0.27335   0.27539   0.27689   0.27750
 Alpha virt. eigenvalues --    0.28069   0.28171   0.28177   0.28317   0.28415
 Alpha virt. eigenvalues --    0.28635   0.28696   0.28789   0.28964   0.29005
 Alpha virt. eigenvalues --    0.29034   0.29253   0.29490   0.29528   0.29815
 Alpha virt. eigenvalues --    0.30023   0.30053   0.30160   0.30272   0.30333
 Alpha virt. eigenvalues --    0.30569   0.30686   0.30777   0.31021   0.31147
 Alpha virt. eigenvalues --    0.31228   0.31300   0.31361   0.31575   0.31676
 Alpha virt. eigenvalues --    0.31847   0.31874   0.32051   0.32148   0.32218
 Alpha virt. eigenvalues --    0.32362   0.32422   0.32649   0.32766   0.32824
 Alpha virt. eigenvalues --    0.32863   0.32982   0.33174   0.33342   0.33477
 Alpha virt. eigenvalues --    0.33598   0.33857   0.33912   0.34115   0.34266
 Alpha virt. eigenvalues --    0.34355   0.34431   0.34556   0.34745   0.35007
 Alpha virt. eigenvalues --    0.35136   0.35240   0.35283   0.35470   0.35700
 Alpha virt. eigenvalues --    0.35783   0.36048   0.36139   0.36442   0.36494
 Alpha virt. eigenvalues --    0.36635   0.36870   0.37007   0.37117   0.37251
 Alpha virt. eigenvalues --    0.37418   0.37596   0.37700   0.37920   0.38039
 Alpha virt. eigenvalues --    0.38184   0.38323   0.38512   0.38693   0.39141
 Alpha virt. eigenvalues --    0.39249   0.39577   0.39769   0.40186   0.40474
 Alpha virt. eigenvalues --    0.40744   0.41005   0.41581   0.41628   0.41810
 Alpha virt. eigenvalues --    0.42030   0.42309   0.42682   0.42762   0.42996
 Alpha virt. eigenvalues --    0.43239   0.43730   0.43877   0.44053   0.44491
 Alpha virt. eigenvalues --    0.44738   0.45126   0.45377   0.46076   0.46626
 Alpha virt. eigenvalues --    0.46802   0.47078   0.47311   0.47467   0.47534
 Alpha virt. eigenvalues --    0.48058   0.48223   0.48409   0.48746   0.49328
 Alpha virt. eigenvalues --    0.49532   0.49829   0.50051   0.50191   0.50232
 Alpha virt. eigenvalues --    0.50922   0.51315   0.51460   0.52191   0.52702
 Alpha virt. eigenvalues --    0.52715   0.53107   0.53370   0.53484   0.53902
 Alpha virt. eigenvalues --    0.54110   0.54348   0.54610   0.54749   0.55031
 Alpha virt. eigenvalues --    0.55366   0.55618   0.55873   0.56171   0.56230
 Alpha virt. eigenvalues --    0.56404   0.56610   0.56679   0.56714   0.56908
 Alpha virt. eigenvalues --    0.57022   0.57268   0.57382   0.57491   0.57737
 Alpha virt. eigenvalues --    0.57783   0.57870   0.58074   0.58383   0.58469
 Alpha virt. eigenvalues --    0.58512   0.58645   0.58713   0.58879   0.59086
 Alpha virt. eigenvalues --    0.59211   0.59434   0.59657   0.59835   0.59991
 Alpha virt. eigenvalues --    0.60028   0.60251   0.60546   0.60626   0.60769
 Alpha virt. eigenvalues --    0.60832   0.60881   0.61065   0.61441   0.61738
 Alpha virt. eigenvalues --    0.61835   0.61917   0.62024   0.62215   0.62309
 Alpha virt. eigenvalues --    0.62410   0.62450   0.62589   0.62631   0.62965
 Alpha virt. eigenvalues --    0.63140   0.63260   0.63555   0.63639   0.63710
 Alpha virt. eigenvalues --    0.63997   0.64063   0.64160   0.64258   0.64364
 Alpha virt. eigenvalues --    0.64415   0.64580   0.64728   0.64933   0.65022
 Alpha virt. eigenvalues --    0.65251   0.65391   0.65430   0.65705   0.65816
 Alpha virt. eigenvalues --    0.65956   0.66212   0.66327   0.66392   0.66460
 Alpha virt. eigenvalues --    0.66671   0.66992   0.67027   0.67149   0.67304
 Alpha virt. eigenvalues --    0.67363   0.67483   0.67760   0.67896   0.68095
 Alpha virt. eigenvalues --    0.68305   0.68535   0.68597   0.68694   0.68947
 Alpha virt. eigenvalues --    0.69007   0.69015   0.69173   0.69339   0.69411
 Alpha virt. eigenvalues --    0.69728   0.69804   0.69903   0.69938   0.70062
 Alpha virt. eigenvalues --    0.70124   0.70233   0.70396   0.70666   0.70713
 Alpha virt. eigenvalues --    0.70785   0.70888   0.71111   0.71383   0.71467
 Alpha virt. eigenvalues --    0.71537   0.71742   0.71825   0.71945   0.72015
 Alpha virt. eigenvalues --    0.72226   0.72399   0.72566   0.72651   0.72787
 Alpha virt. eigenvalues --    0.72970   0.73079   0.73206   0.73445   0.73482
 Alpha virt. eigenvalues --    0.73631   0.73650   0.74003   0.74062   0.74349
 Alpha virt. eigenvalues --    0.74466   0.74600   0.74654   0.74824   0.74905
 Alpha virt. eigenvalues --    0.75293   0.75433   0.75537   0.75716   0.76042
 Alpha virt. eigenvalues --    0.76227   0.76304   0.76431   0.76637   0.76699
 Alpha virt. eigenvalues --    0.76936   0.76995   0.77376   0.77384   0.77618
 Alpha virt. eigenvalues --    0.77797   0.77906   0.78237   0.78415   0.78563
 Alpha virt. eigenvalues --    0.78740   0.78768   0.78996   0.79268   0.79374
 Alpha virt. eigenvalues --    0.79513   0.79648   0.79827   0.79992   0.80123
 Alpha virt. eigenvalues --    0.80233   0.80320   0.80761   0.80884   0.81011
 Alpha virt. eigenvalues --    0.81109   0.81363   0.81494   0.81806   0.81858
 Alpha virt. eigenvalues --    0.81973   0.82060   0.82358   0.82648   0.82779
 Alpha virt. eigenvalues --    0.82983   0.83109   0.83452   0.83660   0.83719
 Alpha virt. eigenvalues --    0.83909   0.84062   0.84255   0.84316   0.84578
 Alpha virt. eigenvalues --    0.84841   0.84900   0.84983   0.85261   0.85356
 Alpha virt. eigenvalues --    0.85536   0.85642   0.85862   0.86136   0.86382
 Alpha virt. eigenvalues --    0.86540   0.86600   0.86886   0.86987   0.87077
 Alpha virt. eigenvalues --    0.87143   0.87242   0.87456   0.87610   0.87730
 Alpha virt. eigenvalues --    0.88005   0.88040   0.88219   0.88375   0.88427
 Alpha virt. eigenvalues --    0.88674   0.88719   0.88761   0.88817   0.89104
 Alpha virt. eigenvalues --    0.89116   0.89282   0.89366   0.89486   0.89567
 Alpha virt. eigenvalues --    0.89629   0.89877   0.90063   0.90170   0.90359
 Alpha virt. eigenvalues --    0.90516   0.90834   0.90927   0.90994   0.91191
 Alpha virt. eigenvalues --    0.91364   0.91398   0.91547   0.91740   0.91829
 Alpha virt. eigenvalues --    0.91936   0.92124   0.92305   0.92447   0.92521
 Alpha virt. eigenvalues --    0.92834   0.92949   0.93048   0.93211   0.93283
 Alpha virt. eigenvalues --    0.93359   0.93621   0.93766   0.93855   0.93899
 Alpha virt. eigenvalues --    0.93930   0.94047   0.94127   0.94174   0.94378
 Alpha virt. eigenvalues --    0.94438   0.94533   0.94590   0.94869   0.94923
 Alpha virt. eigenvalues --    0.95108   0.95122   0.95212   0.95361   0.95568
 Alpha virt. eigenvalues --    0.95652   0.95763   0.95962   0.96108   0.96255
 Alpha virt. eigenvalues --    0.96319   0.96424   0.96461   0.96723   0.96791
 Alpha virt. eigenvalues --    0.96974   0.97088   0.97258   0.97310   0.97580
 Alpha virt. eigenvalues --    0.97742   0.97891   0.98074   0.98151   0.98365
 Alpha virt. eigenvalues --    0.98398   0.98660   0.98736   0.98809   0.98863
 Alpha virt. eigenvalues --    0.99082   0.99298   0.99330   0.99631   0.99784
 Alpha virt. eigenvalues --    0.99887   1.00082   1.00386   1.00455   1.00555
 Alpha virt. eigenvalues --    1.00722   1.00899   1.00962   1.01218   1.01332
 Alpha virt. eigenvalues --    1.01423   1.01651   1.01753   1.01865   1.02112
 Alpha virt. eigenvalues --    1.02197   1.02343   1.02424   1.02558   1.02732
 Alpha virt. eigenvalues --    1.02900   1.03072   1.03240   1.03291   1.03513
 Alpha virt. eigenvalues --    1.03836   1.03939   1.04031   1.04156   1.04423
 Alpha virt. eigenvalues --    1.04490   1.04589   1.04730   1.04850   1.05230
 Alpha virt. eigenvalues --    1.05329   1.05400   1.05534   1.05669   1.05881
 Alpha virt. eigenvalues --    1.05964   1.06047   1.06423   1.06757   1.06813
 Alpha virt. eigenvalues --    1.07019   1.07143   1.07470   1.07589   1.07701
 Alpha virt. eigenvalues --    1.07772   1.08048   1.08252   1.08400   1.08746
 Alpha virt. eigenvalues --    1.08808   1.08977   1.09304   1.09501   1.09788
 Alpha virt. eigenvalues --    1.09955   1.10194   1.10278   1.10434   1.10522
 Alpha virt. eigenvalues --    1.10903   1.11028   1.11285   1.11373   1.11657
 Alpha virt. eigenvalues --    1.11755   1.12035   1.12087   1.12260   1.12345
 Alpha virt. eigenvalues --    1.12659   1.12789   1.12937   1.13217   1.13425
 Alpha virt. eigenvalues --    1.13587   1.13762   1.14099   1.14226   1.14307
 Alpha virt. eigenvalues --    1.14394   1.14710   1.14809   1.15129   1.15382
 Alpha virt. eigenvalues --    1.15715   1.15930   1.16119   1.16274   1.16457
 Alpha virt. eigenvalues --    1.16533   1.16707   1.16791   1.17371   1.17611
 Alpha virt. eigenvalues --    1.17772   1.17923   1.18192   1.18360   1.18490
 Alpha virt. eigenvalues --    1.18635   1.18779   1.19013   1.19075   1.19262
 Alpha virt. eigenvalues --    1.19767   1.19927   1.20166   1.20565   1.20934
 Alpha virt. eigenvalues --    1.21007   1.21190   1.21263   1.21440   1.21681
 Alpha virt. eigenvalues --    1.21869   1.22103   1.22216   1.22548   1.22885
 Alpha virt. eigenvalues --    1.23034   1.23289   1.23511   1.23787   1.24111
 Alpha virt. eigenvalues --    1.24298   1.24410   1.24441   1.24653   1.24869
 Alpha virt. eigenvalues --    1.25077   1.25219   1.25548   1.25733   1.25899
 Alpha virt. eigenvalues --    1.26262   1.26410   1.26775   1.26981   1.27189
 Alpha virt. eigenvalues --    1.27355   1.27651   1.28089   1.28155   1.28390
 Alpha virt. eigenvalues --    1.28665   1.29019   1.29030   1.29197   1.29375
 Alpha virt. eigenvalues --    1.29383   1.29783   1.30045   1.30349   1.30809
 Alpha virt. eigenvalues --    1.30947   1.31163   1.31232   1.31488   1.31955
 Alpha virt. eigenvalues --    1.32301   1.32458   1.32759   1.32808   1.33018
 Alpha virt. eigenvalues --    1.33384   1.33503   1.33747   1.33869   1.34226
 Alpha virt. eigenvalues --    1.34509   1.34579   1.34848   1.35340   1.35463
 Alpha virt. eigenvalues --    1.35808   1.36050   1.36324   1.36535   1.36596
 Alpha virt. eigenvalues --    1.36741   1.36945   1.37248   1.37315   1.37442
 Alpha virt. eigenvalues --    1.37576   1.37736   1.37971   1.38199   1.38296
 Alpha virt. eigenvalues --    1.38471   1.38756   1.38867   1.39091   1.39299
 Alpha virt. eigenvalues --    1.39414   1.39691   1.39870   1.40005   1.40160
 Alpha virt. eigenvalues --    1.40304   1.40455   1.40522   1.40798   1.40975
 Alpha virt. eigenvalues --    1.41207   1.41636   1.41700   1.41874   1.41969
 Alpha virt. eigenvalues --    1.42072   1.42282   1.42398   1.42813   1.43014
 Alpha virt. eigenvalues --    1.43134   1.43241   1.43524   1.43723   1.43924
 Alpha virt. eigenvalues --    1.44245   1.44302   1.44632   1.44910   1.45082
 Alpha virt. eigenvalues --    1.45597   1.45754   1.46112   1.46378   1.46585
 Alpha virt. eigenvalues --    1.46668   1.46944   1.47137   1.47265   1.47464
 Alpha virt. eigenvalues --    1.47694   1.47779   1.48167   1.48311   1.48409
 Alpha virt. eigenvalues --    1.48639   1.49098   1.49171   1.49266   1.49458
 Alpha virt. eigenvalues --    1.49664   1.49892   1.50084   1.50197   1.50485
 Alpha virt. eigenvalues --    1.50523   1.50816   1.51039   1.51773   1.52051
 Alpha virt. eigenvalues --    1.52457   1.52704   1.52905   1.53163   1.53371
 Alpha virt. eigenvalues --    1.53614   1.53683   1.53867   1.53954   1.54293
 Alpha virt. eigenvalues --    1.54413   1.54571   1.54831   1.55100   1.55313
 Alpha virt. eigenvalues --    1.55461   1.55463   1.55758   1.56158   1.56279
 Alpha virt. eigenvalues --    1.56598   1.56855   1.56940   1.57029   1.57471
 Alpha virt. eigenvalues --    1.57633   1.57775   1.58210   1.58552   1.58695
 Alpha virt. eigenvalues --    1.59058   1.59173   1.59306   1.59482   1.59905
 Alpha virt. eigenvalues --    1.60166   1.60427   1.61074   1.61508   1.61602
 Alpha virt. eigenvalues --    1.61954   1.62116   1.62413   1.62640   1.62898
 Alpha virt. eigenvalues --    1.63217   1.63318   1.63516   1.63700   1.63870
 Alpha virt. eigenvalues --    1.64055   1.64218   1.64458   1.64481   1.64757
 Alpha virt. eigenvalues --    1.65090   1.65132   1.65426   1.65481   1.65738
 Alpha virt. eigenvalues --    1.66122   1.66264   1.66658   1.66894   1.67008
 Alpha virt. eigenvalues --    1.67323   1.67572   1.67912   1.68025   1.68394
 Alpha virt. eigenvalues --    1.68635   1.68967   1.69208   1.69344   1.69862
 Alpha virt. eigenvalues --    1.70437   1.70602   1.70632   1.70671   1.71217
 Alpha virt. eigenvalues --    1.71543   1.71740   1.71830   1.72142   1.72634
 Alpha virt. eigenvalues --    1.72955   1.73333   1.73642   1.73894   1.74178
 Alpha virt. eigenvalues --    1.74430   1.74538   1.74728   1.75007   1.75210
 Alpha virt. eigenvalues --    1.75383   1.75437   1.75643   1.75777   1.76200
 Alpha virt. eigenvalues --    1.76315   1.76458   1.76503   1.76726   1.76861
 Alpha virt. eigenvalues --    1.77040   1.77209   1.77593   1.77920   1.78151
 Alpha virt. eigenvalues --    1.78386   1.78619   1.78747   1.78805   1.78927
 Alpha virt. eigenvalues --    1.79083   1.79337   1.79461   1.79495   1.79951
 Alpha virt. eigenvalues --    1.80200   1.80269   1.80437   1.80865   1.80992
 Alpha virt. eigenvalues --    1.81193   1.81522   1.81700   1.82086   1.82237
 Alpha virt. eigenvalues --    1.82356   1.82437   1.82705   1.82935   1.82997
 Alpha virt. eigenvalues --    1.83348   1.83600   1.83980   1.84202   1.84757
 Alpha virt. eigenvalues --    1.84861   1.85115   1.85298   1.85523   1.85639
 Alpha virt. eigenvalues --    1.85860   1.86013   1.86204   1.86312   1.86353
 Alpha virt. eigenvalues --    1.86484   1.86861   1.87004   1.87177   1.87721
 Alpha virt. eigenvalues --    1.88152   1.88239   1.88384   1.88517   1.88892
 Alpha virt. eigenvalues --    1.89336   1.89659   1.89721   1.89904   1.90060
 Alpha virt. eigenvalues --    1.90398   1.90534   1.90646   1.90780   1.91005
 Alpha virt. eigenvalues --    1.91035   1.91174   1.91267   1.91443   1.91633
 Alpha virt. eigenvalues --    1.91870   1.91930   1.92158   1.92399   1.92526
 Alpha virt. eigenvalues --    1.92624   1.92731   1.92954   1.93077   1.93188
 Alpha virt. eigenvalues --    1.93381   1.93668   1.93747   1.93872   1.93913
 Alpha virt. eigenvalues --    1.94213   1.94322   1.94688   1.94844   1.95004
 Alpha virt. eigenvalues --    1.95128   1.95297   1.95502   1.95659   1.95792
 Alpha virt. eigenvalues --    1.95860   1.95939   1.95999   1.96460   1.96746
 Alpha virt. eigenvalues --    1.96843   1.96925   1.97095   1.97340   1.97459
 Alpha virt. eigenvalues --    1.97670   1.97775   1.97916   1.98071   1.98176
 Alpha virt. eigenvalues --    1.98244   1.98408   1.98944   1.99046   1.99166
 Alpha virt. eigenvalues --    1.99548   1.99707   1.99898   2.00004   2.00254
 Alpha virt. eigenvalues --    2.00324   2.00584   2.00878   2.01231   2.01449
 Alpha virt. eigenvalues --    2.01575   2.01648   2.01904   2.02361   2.02498
 Alpha virt. eigenvalues --    2.02815   2.03027   2.03248   2.03424   2.03611
 Alpha virt. eigenvalues --    2.03824   2.03959   2.04093   2.04214   2.04311
 Alpha virt. eigenvalues --    2.04597   2.04723   2.04757   2.05031   2.05251
 Alpha virt. eigenvalues --    2.05275   2.05588   2.05752   2.05851   2.05989
 Alpha virt. eigenvalues --    2.06503   2.06734   2.06868   2.07311   2.07700
 Alpha virt. eigenvalues --    2.07885   2.07946   2.08172   2.08519   2.08712
 Alpha virt. eigenvalues --    2.08819   2.09220   2.09330   2.09516   2.09558
 Alpha virt. eigenvalues --    2.09583   2.09662   2.09988   2.10026   2.10164
 Alpha virt. eigenvalues --    2.10271   2.10317   2.10547   2.10844   2.10973
 Alpha virt. eigenvalues --    2.11213   2.11552   2.11649   2.11775   2.11917
 Alpha virt. eigenvalues --    2.12046   2.12131   2.12371   2.12680   2.12986
 Alpha virt. eigenvalues --    2.13064   2.13315   2.13358   2.13432   2.13688
 Alpha virt. eigenvalues --    2.13987   2.14234   2.14320   2.14385   2.14407
 Alpha virt. eigenvalues --    2.14631   2.14759   2.14950   2.15081   2.15243
 Alpha virt. eigenvalues --    2.15391   2.15749   2.15953   2.16043   2.16159
 Alpha virt. eigenvalues --    2.16274   2.16491   2.16589   2.16905   2.17111
 Alpha virt. eigenvalues --    2.17127   2.17374   2.17463   2.17583   2.17874
 Alpha virt. eigenvalues --    2.17893   2.18264   2.18273   2.18500   2.18581
 Alpha virt. eigenvalues --    2.18954   2.19216   2.19367   2.19490   2.19591
 Alpha virt. eigenvalues --    2.19844   2.20061   2.20239   2.20272   2.20347
 Alpha virt. eigenvalues --    2.20593   2.20812   2.21021   2.21209   2.21362
 Alpha virt. eigenvalues --    2.21512   2.21710   2.21894   2.22001   2.22194
 Alpha virt. eigenvalues --    2.22253   2.22481   2.22743   2.22845   2.22997
 Alpha virt. eigenvalues --    2.23119   2.23221   2.23302   2.23707   2.23898
 Alpha virt. eigenvalues --    2.24026   2.24131   2.24306   2.24441   2.24549
 Alpha virt. eigenvalues --    2.24789   2.24832   2.24866   2.25427   2.25671
 Alpha virt. eigenvalues --    2.25788   2.25941   2.26009   2.26211   2.26461
 Alpha virt. eigenvalues --    2.26651   2.26856   2.26957   2.27013   2.27327
 Alpha virt. eigenvalues --    2.27451   2.27576   2.27728   2.27898   2.27936
 Alpha virt. eigenvalues --    2.28030   2.28338   2.28351   2.28485   2.28749
 Alpha virt. eigenvalues --    2.29024   2.29180   2.29249   2.29435   2.29563
 Alpha virt. eigenvalues --    2.29643   2.29806   2.30012   2.30185   2.30426
 Alpha virt. eigenvalues --    2.30493   2.30736   2.30866   2.31049   2.31345
 Alpha virt. eigenvalues --    2.31453   2.31720   2.31865   2.32047   2.32405
 Alpha virt. eigenvalues --    2.32591   2.32705   2.32833   2.33004   2.33278
 Alpha virt. eigenvalues --    2.33488   2.33716   2.34265   2.34598   2.34776
 Alpha virt. eigenvalues --    2.34883   2.35004   2.35119   2.35240   2.35429
 Alpha virt. eigenvalues --    2.35518   2.35604   2.35957   2.36165   2.36227
 Alpha virt. eigenvalues --    2.36490   2.36745   2.36835   2.36971   2.37353
 Alpha virt. eigenvalues --    2.37558   2.37666   2.37878   2.38058   2.38212
 Alpha virt. eigenvalues --    2.38409   2.38701   2.38952   2.39118   2.39328
 Alpha virt. eigenvalues --    2.39487   2.39754   2.39817   2.40259   2.40440
 Alpha virt. eigenvalues --    2.40566   2.40958   2.41201   2.41362   2.41469
 Alpha virt. eigenvalues --    2.41794   2.41926   2.42336   2.42805   2.42971
 Alpha virt. eigenvalues --    2.43103   2.43589   2.43940   2.44118   2.44156
 Alpha virt. eigenvalues --    2.44464   2.44692   2.44776   2.44966   2.45037
 Alpha virt. eigenvalues --    2.45213   2.45426   2.45555   2.46042   2.46250
 Alpha virt. eigenvalues --    2.46315   2.46489   2.46844   2.46865   2.47023
 Alpha virt. eigenvalues --    2.47082   2.47137   2.47221   2.47583   2.47659
 Alpha virt. eigenvalues --    2.47920   2.48036   2.48493   2.48560   2.48626
 Alpha virt. eigenvalues --    2.48780   2.48999   2.49140   2.49454   2.49501
 Alpha virt. eigenvalues --    2.49724   2.49825   2.49846   2.50117   2.50271
 Alpha virt. eigenvalues --    2.50415   2.50560   2.50725   2.50921   2.51012
 Alpha virt. eigenvalues --    2.51458   2.51576   2.51773   2.52076   2.52191
 Alpha virt. eigenvalues --    2.52674   2.52818   2.53201   2.53229   2.53551
 Alpha virt. eigenvalues --    2.53768   2.53899   2.54091   2.54308   2.54352
 Alpha virt. eigenvalues --    2.54727   2.54860   2.54890   2.54955   2.55163
 Alpha virt. eigenvalues --    2.55287   2.55420   2.55867   2.56167   2.56490
 Alpha virt. eigenvalues --    2.56550   2.56685   2.57061   2.57164   2.57326
 Alpha virt. eigenvalues --    2.57514   2.57619   2.57746   2.57785   2.58035
 Alpha virt. eigenvalues --    2.58325   2.58555   2.58707   2.58890   2.59065
 Alpha virt. eigenvalues --    2.59134   2.59348   2.59575   2.59708   2.59809
 Alpha virt. eigenvalues --    2.60089   2.60232   2.60666   2.60837   2.61039
 Alpha virt. eigenvalues --    2.61240   2.61345   2.61500   2.61550   2.61887
 Alpha virt. eigenvalues --    2.61951   2.62195   2.62493   2.62800   2.63020
 Alpha virt. eigenvalues --    2.63309   2.63459   2.63504   2.63777   2.63922
 Alpha virt. eigenvalues --    2.64171   2.64373   2.64699   2.65089   2.65150
 Alpha virt. eigenvalues --    2.65428   2.65661   2.65801   2.65964   2.66266
 Alpha virt. eigenvalues --    2.66338   2.66523   2.66857   2.66936   2.67146
 Alpha virt. eigenvalues --    2.67263   2.67327   2.67631   2.67775   2.68128
 Alpha virt. eigenvalues --    2.68321   2.68900   2.69034   2.69223   2.69380
 Alpha virt. eigenvalues --    2.69783   2.69799   2.69958   2.70089   2.70310
 Alpha virt. eigenvalues --    2.70373   2.70463   2.70691   2.70757   2.70899
 Alpha virt. eigenvalues --    2.71080   2.71513   2.71828   2.72139   2.72503
 Alpha virt. eigenvalues --    2.72651   2.72786   2.73016   2.73245   2.73412
 Alpha virt. eigenvalues --    2.73555   2.73973   2.74197   2.74341   2.74553
 Alpha virt. eigenvalues --    2.74589   2.74704   2.74846   2.74951   2.75131
 Alpha virt. eigenvalues --    2.75191   2.75435   2.75855   2.76049   2.76108
 Alpha virt. eigenvalues --    2.76208   2.76378   2.76429   2.76599   2.76713
 Alpha virt. eigenvalues --    2.77007   2.77272   2.77391   2.77599   2.77655
 Alpha virt. eigenvalues --    2.78018   2.78070   2.78235   2.78405   2.78611
 Alpha virt. eigenvalues --    2.78895   2.78943   2.79168   2.79280   2.79595
 Alpha virt. eigenvalues --    2.79740   2.79963   2.80032   2.80171   2.80416
 Alpha virt. eigenvalues --    2.80640   2.80825   2.80890   2.81221   2.81378
 Alpha virt. eigenvalues --    2.81457   2.81765   2.81929   2.82158   2.82379
 Alpha virt. eigenvalues --    2.82463   2.82702   2.82815   2.82977   2.83065
 Alpha virt. eigenvalues --    2.83201   2.83560   2.83759   2.83912   2.84060
 Alpha virt. eigenvalues --    2.84381   2.84490   2.84571   2.84827   2.84938
 Alpha virt. eigenvalues --    2.85109   2.85142   2.85300   2.85541   2.85780
 Alpha virt. eigenvalues --    2.85828   2.85919   2.86146   2.86484   2.86751
 Alpha virt. eigenvalues --    2.87069   2.87180   2.87368   2.87486   2.87916
 Alpha virt. eigenvalues --    2.88150   2.88532   2.88701   2.89091   2.89381
 Alpha virt. eigenvalues --    2.89745   2.89947   2.89991   2.90005   2.90383
 Alpha virt. eigenvalues --    2.90584   2.90920   2.91062   2.91619   2.91739
 Alpha virt. eigenvalues --    2.91960   2.91980   2.92224   2.92610   2.92700
 Alpha virt. eigenvalues --    2.92830   2.93204   2.93369   2.93496   2.93820
 Alpha virt. eigenvalues --    2.93898   2.94129   2.94499   2.94605   2.94810
 Alpha virt. eigenvalues --    2.95181   2.95497   2.95963   2.96118   2.96197
 Alpha virt. eigenvalues --    2.96339   2.96540   2.96689   2.97022   2.97152
 Alpha virt. eigenvalues --    2.97285   2.97346   2.97811   2.98140   2.98573
 Alpha virt. eigenvalues --    2.98792   2.98978   2.99132   2.99186   2.99464
 Alpha virt. eigenvalues --    2.99582   2.99957   3.00202   3.00680   3.00989
 Alpha virt. eigenvalues --    3.01318   3.01629   3.01933   3.02394   3.02855
 Alpha virt. eigenvalues --    3.03483   3.03508   3.03671   3.03729   3.03856
 Alpha virt. eigenvalues --    3.03940   3.04321   3.04607   3.05064   3.05135
 Alpha virt. eigenvalues --    3.05250   3.05699   3.05941   3.06033   3.06367
 Alpha virt. eigenvalues --    3.06400   3.06710   3.06861   3.06928   3.07446
 Alpha virt. eigenvalues --    3.07734   3.07829   3.08301   3.08723   3.09227
 Alpha virt. eigenvalues --    3.09416   3.09787   3.09886   3.10113   3.10220
 Alpha virt. eigenvalues --    3.10414   3.10791   3.10880   3.11097   3.11309
 Alpha virt. eigenvalues --    3.11641   3.11923   3.12688   3.13035   3.13223
 Alpha virt. eigenvalues --    3.13295   3.13360   3.14235   3.14655   3.14986
 Alpha virt. eigenvalues --    3.15279   3.15630   3.15913   3.16457   3.16877
 Alpha virt. eigenvalues --    3.18270   3.18748   3.18838   3.19103   3.20022
 Alpha virt. eigenvalues --    3.20397   3.21245   3.22392   3.22431   3.24047
 Alpha virt. eigenvalues --    3.24502   3.24739   3.24921   3.25859   3.25981
 Alpha virt. eigenvalues --    3.26399   3.26601   3.27020   3.27728   3.27949
 Alpha virt. eigenvalues --    3.28244   3.28553   3.29243   3.30199   3.30676
 Alpha virt. eigenvalues --    3.31110   3.31844   3.31878   3.31991   3.32390
 Alpha virt. eigenvalues --    3.32648   3.33096   3.33363   3.33634   3.34001
 Alpha virt. eigenvalues --    3.34223   3.34275   3.34595   3.35007   3.35081
 Alpha virt. eigenvalues --    3.35213   3.35445   3.35810   3.35987   3.36328
 Alpha virt. eigenvalues --    3.36461   3.37860   3.38149   3.38486   3.38890
 Alpha virt. eigenvalues --    3.39202   3.39361   3.39831   3.40451   3.40759
 Alpha virt. eigenvalues --    3.40784   3.40970   3.41360   3.41717   3.42803
 Alpha virt. eigenvalues --    3.43313   3.44063   3.44288   3.44690   3.44845
 Alpha virt. eigenvalues --    3.45155   3.46079   3.46845   3.47186   3.47275
 Alpha virt. eigenvalues --    3.47408   3.47510   3.47589   3.47857   3.48422
 Alpha virt. eigenvalues --    3.48582   3.48832   3.49111   3.49482   3.49503
 Alpha virt. eigenvalues --    3.49711   3.49920   3.50652   3.51307   3.51943
 Alpha virt. eigenvalues --    3.52062   3.52332   3.52845   3.53025   3.53305
 Alpha virt. eigenvalues --    3.53809   3.53852   3.54332   3.54689   3.55159
 Alpha virt. eigenvalues --    3.55493   3.55837   3.55875   3.56216   3.56667
 Alpha virt. eigenvalues --    3.57481   3.57611   3.58093   3.59967   3.60293
 Alpha virt. eigenvalues --    3.60835   3.61260   3.62747   3.62880   3.63343
 Alpha virt. eigenvalues --    3.63649   3.63970   3.64261   3.64651   3.65951
 Alpha virt. eigenvalues --    3.66421   3.66605   3.66638   3.66754   3.67314
 Alpha virt. eigenvalues --    3.67427   3.67667   3.68040   3.68271   3.68377
 Alpha virt. eigenvalues --    3.68548   3.68757   3.69340   3.69515   3.69721
 Alpha virt. eigenvalues --    3.70020   3.70538   3.71096   3.71229   3.71371
 Alpha virt. eigenvalues --    3.74313   3.74450   3.75333   3.75570   3.75652
 Alpha virt. eigenvalues --    3.76076   3.76133   3.76463   3.77339   3.78256
 Alpha virt. eigenvalues --    3.78773   3.79063   3.82123   3.83008   3.84072
 Alpha virt. eigenvalues --    3.87495   3.89803   3.89992   3.93063   3.95944
 Alpha virt. eigenvalues --    3.96250   3.97194  14.55763
  Beta  occ. eigenvalues --  -19.10168 -19.09228 -19.08923 -19.08628 -19.06288
  Beta  occ. eigenvalues --  -19.06043 -19.05913 -19.05745 -19.05197 -19.05077
  Beta  occ. eigenvalues --  -19.04309 -19.04274 -19.04269 -19.04113 -19.02631
  Beta  occ. eigenvalues --  -19.02370 -14.33893 -14.31189 -14.31051 -14.28957
  Beta  occ. eigenvalues --  -14.27804 -14.27040 -14.26986 -14.26509 -14.26099
  Beta  occ. eigenvalues --  -14.24878 -14.24861 -14.24483 -14.23973 -14.23661
  Beta  occ. eigenvalues --  -14.23479 -14.23269 -14.19552 -10.25432 -10.23275
  Beta  occ. eigenvalues --  -10.21932 -10.20570 -10.20409 -10.18675 -10.17331
  Beta  occ. eigenvalues --  -10.16415 -10.16389 -10.15990 -10.15924 -10.15706
  Beta  occ. eigenvalues --  -10.15396 -10.15204 -10.15097 -10.14632 -10.14420
  Beta  occ. eigenvalues --  -10.13912 -10.13815 -10.13757 -10.13661 -10.13556
  Beta  occ. eigenvalues --  -10.13482 -10.13459 -10.13437 -10.13389 -10.13346
  Beta  occ. eigenvalues --  -10.13260 -10.13053 -10.12827 -10.12815 -10.12771
  Beta  occ. eigenvalues --  -10.12571 -10.12361 -10.12218 -10.12163 -10.12124
  Beta  occ. eigenvalues --  -10.12094 -10.11893 -10.11816 -10.11754 -10.11728
  Beta  occ. eigenvalues --  -10.11602 -10.11599 -10.11560 -10.11479 -10.11461
  Beta  occ. eigenvalues --  -10.11384 -10.11378 -10.11368 -10.11275 -10.11251
  Beta  occ. eigenvalues --  -10.11215 -10.11043 -10.10973 -10.10942 -10.10828
  Beta  occ. eigenvalues --  -10.10828 -10.10685 -10.10494 -10.10444 -10.10431
  Beta  occ. eigenvalues --  -10.10365 -10.10317 -10.10237 -10.10180 -10.10138
  Beta  occ. eigenvalues --  -10.10084 -10.09928 -10.09751 -10.09665 -10.09548
  Beta  occ. eigenvalues --  -10.09038 -10.08763 -10.08756 -10.08665 -10.08317
  Beta  occ. eigenvalues --  -10.08298 -10.08252 -10.06208  -3.29080  -2.06367
  Beta  occ. eigenvalues --   -2.05986  -2.05812  -1.01244  -1.00918  -0.98534
  Beta  occ. eigenvalues --   -0.96528  -0.96435  -0.95906  -0.94896  -0.94456
  Beta  occ. eigenvalues --   -0.94260  -0.94037  -0.93383  -0.93092  -0.92662
  Beta  occ. eigenvalues --   -0.92505  -0.91895  -0.91865  -0.91512  -0.91371
  Beta  occ. eigenvalues --   -0.90786  -0.89424  -0.88293  -0.87677  -0.86879
  Beta  occ. eigenvalues --   -0.86842  -0.86617  -0.85679  -0.84775  -0.82201
  Beta  occ. eigenvalues --   -0.81483  -0.81003  -0.79895  -0.78778  -0.75717
  Beta  occ. eigenvalues --   -0.75610  -0.75014  -0.74469  -0.74427  -0.73729
  Beta  occ. eigenvalues --   -0.73606  -0.73351  -0.73133  -0.72862  -0.72753
  Beta  occ. eigenvalues --   -0.72370  -0.71993  -0.71897  -0.71601  -0.70776
  Beta  occ. eigenvalues --   -0.69801  -0.68900  -0.68769  -0.68362  -0.68165
  Beta  occ. eigenvalues --   -0.67883  -0.67403  -0.67278  -0.66128  -0.66012
  Beta  occ. eigenvalues --   -0.65920  -0.65851  -0.65244  -0.65048  -0.64456
  Beta  occ. eigenvalues --   -0.63853  -0.63426  -0.63226  -0.62755  -0.61985
  Beta  occ. eigenvalues --   -0.61418  -0.60311  -0.60202  -0.60131  -0.59803
  Beta  occ. eigenvalues --   -0.58981  -0.58611  -0.57846  -0.57637  -0.56972
  Beta  occ. eigenvalues --   -0.56836  -0.56766  -0.56482  -0.56197  -0.56060
  Beta  occ. eigenvalues --   -0.54703  -0.54006  -0.53981  -0.53701  -0.53533
  Beta  occ. eigenvalues --   -0.53321  -0.53189  -0.52884  -0.52406  -0.52346
  Beta  occ. eigenvalues --   -0.52302  -0.51416  -0.51217  -0.51019  -0.50739
  Beta  occ. eigenvalues --   -0.50638  -0.50024  -0.49740  -0.49005  -0.48900
  Beta  occ. eigenvalues --   -0.48831  -0.48729  -0.47818  -0.47401  -0.47306
  Beta  occ. eigenvalues --   -0.47093  -0.47036  -0.46684  -0.46492  -0.46441
  Beta  occ. eigenvalues --   -0.45676  -0.45619  -0.45488  -0.44563  -0.44342
  Beta  occ. eigenvalues --   -0.44085  -0.43878  -0.43772  -0.43696  -0.43549
  Beta  occ. eigenvalues --   -0.43456  -0.43241  -0.43009  -0.42903  -0.42598
  Beta  occ. eigenvalues --   -0.42379  -0.42083  -0.41745  -0.41679  -0.41509
  Beta  occ. eigenvalues --   -0.41502  -0.41058  -0.40689  -0.40684  -0.40609
  Beta  occ. eigenvalues --   -0.40548  -0.40181  -0.40082  -0.40026  -0.39656
  Beta  occ. eigenvalues --   -0.39561  -0.39379  -0.39226  -0.39183  -0.39031
  Beta  occ. eigenvalues --   -0.38987  -0.38673  -0.38577  -0.38548  -0.38427
  Beta  occ. eigenvalues --   -0.38251  -0.37972  -0.37885  -0.37866  -0.37650
  Beta  occ. eigenvalues --   -0.37436  -0.37331  -0.37143  -0.37043  -0.36912
  Beta  occ. eigenvalues --   -0.36707  -0.36557  -0.36421  -0.36386  -0.36357
  Beta  occ. eigenvalues --   -0.36170  -0.36098  -0.36017  -0.35739  -0.35598
  Beta  occ. eigenvalues --   -0.35483  -0.35383  -0.35280  -0.35243  -0.35181
  Beta  occ. eigenvalues --   -0.35063  -0.34927  -0.34863  -0.34850  -0.34731
  Beta  occ. eigenvalues --   -0.34623  -0.34505  -0.34339  -0.34285  -0.34180
  Beta  occ. eigenvalues --   -0.34112  -0.33940  -0.33849  -0.33814  -0.33696
  Beta  occ. eigenvalues --   -0.33574  -0.33283  -0.33262  -0.33197  -0.33113
  Beta  occ. eigenvalues --   -0.32937  -0.32645  -0.32482  -0.32371  -0.32317
  Beta  occ. eigenvalues --   -0.32123  -0.31984  -0.31916  -0.31833  -0.31703
  Beta  occ. eigenvalues --   -0.31579  -0.31529  -0.31291  -0.31232  -0.31172
  Beta  occ. eigenvalues --   -0.31157  -0.31063  -0.30881  -0.30838  -0.30764
  Beta  occ. eigenvalues --   -0.30711  -0.30510  -0.30400  -0.30339  -0.30332
  Beta  occ. eigenvalues --   -0.30195  -0.30114  -0.29918  -0.29884  -0.29772
  Beta  occ. eigenvalues --   -0.29717  -0.29689  -0.29515  -0.29494  -0.29339
  Beta  occ. eigenvalues --   -0.29281  -0.29111  -0.29044  -0.28969  -0.28940
  Beta  occ. eigenvalues --   -0.28867  -0.28731  -0.28420  -0.28294  -0.28219
  Beta  occ. eigenvalues --   -0.28149  -0.27864  -0.27645  -0.27531  -0.27458
  Beta  occ. eigenvalues --   -0.27185  -0.27041  -0.26951  -0.26694  -0.26638
  Beta  occ. eigenvalues --   -0.26460  -0.26337  -0.25955  -0.25787  -0.25632
  Beta  occ. eigenvalues --   -0.25496  -0.25325  -0.25005  -0.24854  -0.24731
  Beta  occ. eigenvalues --   -0.24467  -0.24280  -0.24111  -0.24077  -0.23683
  Beta  occ. eigenvalues --   -0.23487  -0.23461  -0.23424  -0.23211  -0.22835
  Beta  occ. eigenvalues --   -0.22738  -0.22691  -0.22409  -0.22166  -0.22020
  Beta  occ. eigenvalues --   -0.21771  -0.21497  -0.21395  -0.21040  -0.20998
  Beta  occ. eigenvalues --   -0.20782  -0.20666  -0.20333  -0.20303  -0.20173
  Beta  occ. eigenvalues --   -0.19976  -0.19728  -0.19507  -0.19284  -0.18974
  Beta  occ. eigenvalues --   -0.18916  -0.18813  -0.18658  -0.17951  -0.17542
  Beta  occ. eigenvalues --   -0.17293  -0.16818  -0.16048  -0.15741  -0.15643
  Beta  occ. eigenvalues --   -0.14941  -0.14895  -0.14552  -0.14421  -0.14268
  Beta  occ. eigenvalues --   -0.13570  -0.12271  -0.11897  -0.11242  -0.11036
  Beta  occ. eigenvalues --   -0.06827
  Beta virt. eigenvalues --   -0.01929  -0.01087   0.00263   0.03698   0.04919
  Beta virt. eigenvalues --    0.04987   0.06896   0.07049   0.08142   0.08422
  Beta virt. eigenvalues --    0.08547   0.08712   0.09027   0.09251   0.09391
  Beta virt. eigenvalues --    0.09634   0.10120   0.10189   0.10433   0.10526
  Beta virt. eigenvalues --    0.11167   0.11526   0.11791   0.11989   0.12877
  Beta virt. eigenvalues --    0.13188   0.13276   0.13408   0.13529   0.13737
  Beta virt. eigenvalues --    0.13779   0.13888   0.14177   0.14376   0.14659
  Beta virt. eigenvalues --    0.14915   0.14996   0.15197   0.15745   0.15775
  Beta virt. eigenvalues --    0.15963   0.16089   0.16176   0.16450   0.16497
  Beta virt. eigenvalues --    0.16620   0.16895   0.16994   0.17097   0.17194
  Beta virt. eigenvalues --    0.17439   0.17987   0.18062   0.18248   0.18603
  Beta virt. eigenvalues --    0.18658   0.18744   0.18902   0.19053   0.19155
  Beta virt. eigenvalues --    0.19235   0.19365   0.19455   0.19503   0.19764
  Beta virt. eigenvalues --    0.19876   0.20109   0.20186   0.20282   0.20464
  Beta virt. eigenvalues --    0.20735   0.20836   0.20978   0.21013   0.21116
  Beta virt. eigenvalues --    0.21273   0.21317   0.21615   0.21634   0.21802
  Beta virt. eigenvalues --    0.21832   0.22047   0.22216   0.22366   0.22385
  Beta virt. eigenvalues --    0.22462   0.22573   0.22741   0.22882   0.22911
  Beta virt. eigenvalues --    0.22967   0.23176   0.23355   0.23467   0.23514
  Beta virt. eigenvalues --    0.23722   0.23750   0.23807   0.23915   0.24054
  Beta virt. eigenvalues --    0.24164   0.24303   0.24319   0.24445   0.24557
  Beta virt. eigenvalues --    0.24654   0.24790   0.24866   0.24991   0.25090
  Beta virt. eigenvalues --    0.25163   0.25263   0.25419   0.25438   0.25524
  Beta virt. eigenvalues --    0.25679   0.25797   0.25820   0.25986   0.26083
  Beta virt. eigenvalues --    0.26258   0.26385   0.26433   0.26491   0.26573
  Beta virt. eigenvalues --    0.26624   0.26713   0.26871   0.26959   0.27178
  Beta virt. eigenvalues --    0.27233   0.27368   0.27560   0.27706   0.27787
  Beta virt. eigenvalues --    0.28152   0.28189   0.28273   0.28355   0.28439
  Beta virt. eigenvalues --    0.28655   0.28714   0.28820   0.28976   0.29043
  Beta virt. eigenvalues --    0.29055   0.29292   0.29505   0.29574   0.29848
  Beta virt. eigenvalues --    0.30065   0.30076   0.30178   0.30308   0.30361
  Beta virt. eigenvalues --    0.30615   0.30713   0.30793   0.31070   0.31193
  Beta virt. eigenvalues --    0.31265   0.31366   0.31399   0.31591   0.31744
  Beta virt. eigenvalues --    0.31910   0.31958   0.32096   0.32211   0.32292
  Beta virt. eigenvalues --    0.32401   0.32466   0.32690   0.32810   0.32862
  Beta virt. eigenvalues --    0.32905   0.33044   0.33277   0.33409   0.33521
  Beta virt. eigenvalues --    0.33626   0.33904   0.33953   0.34157   0.34314
  Beta virt. eigenvalues --    0.34404   0.34492   0.34619   0.34771   0.35058
  Beta virt. eigenvalues --    0.35287   0.35314   0.35407   0.35710   0.35764
  Beta virt. eigenvalues --    0.36068   0.36111   0.36196   0.36509   0.36618
  Beta virt. eigenvalues --    0.36716   0.36993   0.37063   0.37183   0.37445
  Beta virt. eigenvalues --    0.37536   0.37765   0.37809   0.38001   0.38246
  Beta virt. eigenvalues --    0.38296   0.38406   0.38660   0.38799   0.39189
  Beta virt. eigenvalues --    0.39382   0.39686   0.39881   0.40255   0.40557
  Beta virt. eigenvalues --    0.40784   0.41185   0.41650   0.41817   0.41974
  Beta virt. eigenvalues --    0.42129   0.42565   0.42821   0.42983   0.43187
  Beta virt. eigenvalues --    0.43397   0.43919   0.43979   0.44078   0.44712
  Beta virt. eigenvalues --    0.44788   0.45219   0.45439   0.46128   0.46731
  Beta virt. eigenvalues --    0.46884   0.47203   0.47348   0.47558   0.47682
  Beta virt. eigenvalues --    0.48249   0.48281   0.48553   0.48783   0.49363
  Beta virt. eigenvalues --    0.49567   0.49858   0.50139   0.50225   0.50290
  Beta virt. eigenvalues --    0.50999   0.51331   0.51473   0.52210   0.52789
  Beta virt. eigenvalues --    0.52920   0.53296   0.53439   0.53555   0.53965
  Beta virt. eigenvalues --    0.54165   0.54485   0.54653   0.54822   0.55093
  Beta virt. eigenvalues --    0.55439   0.55800   0.56055   0.56295   0.56397
  Beta virt. eigenvalues --    0.56467   0.56655   0.56819   0.56827   0.56964
  Beta virt. eigenvalues --    0.57049   0.57300   0.57432   0.57561   0.57798
  Beta virt. eigenvalues --    0.57893   0.57977   0.58159   0.58396   0.58492
  Beta virt. eigenvalues --    0.58538   0.58671   0.58897   0.58978   0.59155
  Beta virt. eigenvalues --    0.59224   0.59505   0.59702   0.59902   0.60040
  Beta virt. eigenvalues --    0.60261   0.60299   0.60653   0.60777   0.60822
  Beta virt. eigenvalues --    0.60902   0.60932   0.61117   0.61454   0.61814
  Beta virt. eigenvalues --    0.61945   0.61966   0.62124   0.62339   0.62356
  Beta virt. eigenvalues --    0.62458   0.62509   0.62712   0.62796   0.63018
  Beta virt. eigenvalues --    0.63174   0.63354   0.63598   0.63662   0.63732
  Beta virt. eigenvalues --    0.64046   0.64174   0.64208   0.64366   0.64392
  Beta virt. eigenvalues --    0.64458   0.64621   0.64773   0.64950   0.65100
  Beta virt. eigenvalues --    0.65283   0.65422   0.65498   0.65812   0.65901
  Beta virt. eigenvalues --    0.65980   0.66258   0.66363   0.66424   0.66538
  Beta virt. eigenvalues --    0.66781   0.67044   0.67066   0.67186   0.67338
  Beta virt. eigenvalues --    0.67448   0.67561   0.67802   0.67948   0.68144
  Beta virt. eigenvalues --    0.68331   0.68544   0.68633   0.68787   0.68971
  Beta virt. eigenvalues --    0.69100   0.69150   0.69302   0.69432   0.69452
  Beta virt. eigenvalues --    0.69757   0.69853   0.69960   0.69985   0.70109
  Beta virt. eigenvalues --    0.70202   0.70274   0.70430   0.70719   0.70796
  Beta virt. eigenvalues --    0.70814   0.70937   0.71194   0.71441   0.71534
  Beta virt. eigenvalues --    0.71572   0.71823   0.71987   0.72028   0.72085
  Beta virt. eigenvalues --    0.72355   0.72457   0.72635   0.72695   0.72831
  Beta virt. eigenvalues --    0.73021   0.73100   0.73218   0.73480   0.73561
  Beta virt. eigenvalues --    0.73646   0.73690   0.74061   0.74092   0.74379
  Beta virt. eigenvalues --    0.74500   0.74647   0.74771   0.74867   0.75155
  Beta virt. eigenvalues --    0.75354   0.75513   0.75610   0.75766   0.76071
  Beta virt. eigenvalues --    0.76313   0.76341   0.76518   0.76681   0.76752
  Beta virt. eigenvalues --    0.77010   0.77034   0.77414   0.77457   0.77701
  Beta virt. eigenvalues --    0.77855   0.77991   0.78260   0.78404   0.78584
  Beta virt. eigenvalues --    0.78772   0.78863   0.79052   0.79311   0.79423
  Beta virt. eigenvalues --    0.79605   0.79790   0.79914   0.80137   0.80217
  Beta virt. eigenvalues --    0.80268   0.80375   0.80793   0.80994   0.81125
  Beta virt. eigenvalues --    0.81280   0.81429   0.81540   0.81834   0.81882
  Beta virt. eigenvalues --    0.82001   0.82086   0.82399   0.82689   0.82871
  Beta virt. eigenvalues --    0.83003   0.83241   0.83515   0.83703   0.83806
  Beta virt. eigenvalues --    0.83928   0.84148   0.84335   0.84426   0.84634
  Beta virt. eigenvalues --    0.84905   0.85007   0.85075   0.85355   0.85459
  Beta virt. eigenvalues --    0.85622   0.85727   0.86006   0.86165   0.86417
  Beta virt. eigenvalues --    0.86635   0.86655   0.86929   0.87060   0.87111
  Beta virt. eigenvalues --    0.87206   0.87311   0.87547   0.87679   0.87756
  Beta virt. eigenvalues --    0.88027   0.88094   0.88277   0.88413   0.88514
  Beta virt. eigenvalues --    0.88726   0.88759   0.88773   0.88867   0.89164
  Beta virt. eigenvalues --    0.89219   0.89341   0.89417   0.89558   0.89642
  Beta virt. eigenvalues --    0.89690   0.89933   0.90133   0.90193   0.90412
  Beta virt. eigenvalues --    0.90549   0.90876   0.90961   0.91064   0.91239
  Beta virt. eigenvalues --    0.91454   0.91467   0.91601   0.91755   0.91882
  Beta virt. eigenvalues --    0.91960   0.92170   0.92368   0.92525   0.92563
  Beta virt. eigenvalues --    0.92862   0.92955   0.93088   0.93239   0.93305
  Beta virt. eigenvalues --    0.93470   0.93662   0.93803   0.93895   0.93918
  Beta virt. eigenvalues --    0.93967   0.94109   0.94174   0.94258   0.94412
  Beta virt. eigenvalues --    0.94452   0.94564   0.94621   0.94915   0.94966
  Beta virt. eigenvalues --    0.95138   0.95172   0.95260   0.95421   0.95626
  Beta virt. eigenvalues --    0.95709   0.95802   0.95991   0.96150   0.96298
  Beta virt. eigenvalues --    0.96356   0.96474   0.96490   0.96774   0.96823
  Beta virt. eigenvalues --    0.97046   0.97150   0.97282   0.97351   0.97632
  Beta virt. eigenvalues --    0.97804   0.97945   0.98153   0.98195   0.98405
  Beta virt. eigenvalues --    0.98458   0.98718   0.98806   0.98850   0.98956
  Beta virt. eigenvalues --    0.99159   0.99330   0.99390   0.99682   0.99850
  Beta virt. eigenvalues --    0.99964   1.00149   1.00461   1.00550   1.00666
  Beta virt. eigenvalues --    1.00861   1.00949   1.01018   1.01246   1.01397
  Beta virt. eigenvalues --    1.01463   1.01746   1.01840   1.01963   1.02152
  Beta virt. eigenvalues --    1.02231   1.02477   1.02521   1.02595   1.02826
  Beta virt. eigenvalues --    1.03028   1.03120   1.03332   1.03431   1.03607
  Beta virt. eigenvalues --    1.03871   1.03966   1.04117   1.04199   1.04493
  Beta virt. eigenvalues --    1.04554   1.04687   1.04832   1.04943   1.05310
  Beta virt. eigenvalues --    1.05419   1.05495   1.05571   1.05750   1.05989
  Beta virt. eigenvalues --    1.06032   1.06102   1.06610   1.06774   1.06858
  Beta virt. eigenvalues --    1.07086   1.07249   1.07496   1.07621   1.07776
  Beta virt. eigenvalues --    1.07830   1.08171   1.08353   1.08473   1.08940
  Beta virt. eigenvalues --    1.08968   1.09054   1.09484   1.09574   1.09889
  Beta virt. eigenvalues --    1.10058   1.10313   1.10362   1.10547   1.10699
  Beta virt. eigenvalues --    1.10970   1.11135   1.11355   1.11540   1.11772
  Beta virt. eigenvalues --    1.11829   1.12136   1.12267   1.12438   1.12513
  Beta virt. eigenvalues --    1.12859   1.12864   1.13046   1.13283   1.13484
  Beta virt. eigenvalues --    1.13770   1.13824   1.14211   1.14259   1.14404
  Beta virt. eigenvalues --    1.14432   1.14829   1.14876   1.15236   1.15656
  Beta virt. eigenvalues --    1.15968   1.16057   1.16214   1.16372   1.16524
  Beta virt. eigenvalues --    1.16685   1.16984   1.17043   1.17433   1.17662
  Beta virt. eigenvalues --    1.17882   1.18002   1.18339   1.18494   1.18555
  Beta virt. eigenvalues --    1.18775   1.18847   1.19100   1.19302   1.19368
  Beta virt. eigenvalues --    1.19843   1.20011   1.20309   1.20832   1.21058
  Beta virt. eigenvalues --    1.21188   1.21316   1.21388   1.21556   1.21784
  Beta virt. eigenvalues --    1.21942   1.22221   1.22330   1.22589   1.22947
  Beta virt. eigenvalues --    1.23183   1.23489   1.23566   1.23930   1.24233
  Beta virt. eigenvalues --    1.24413   1.24491   1.24612   1.24726   1.25142
  Beta virt. eigenvalues --    1.25163   1.25311   1.25740   1.25834   1.26074
  Beta virt. eigenvalues --    1.26406   1.26616   1.26865   1.27150   1.27257
  Beta virt. eigenvalues --    1.27618   1.27894   1.28155   1.28316   1.28502
  Beta virt. eigenvalues --    1.28720   1.29085   1.29221   1.29292   1.29439
  Beta virt. eigenvalues --    1.29559   1.30172   1.30226   1.30514   1.30884
  Beta virt. eigenvalues --    1.31001   1.31261   1.31332   1.31837   1.32113
  Beta virt. eigenvalues --    1.32494   1.32557   1.32780   1.32964   1.33121
  Beta virt. eigenvalues --    1.33475   1.33549   1.33818   1.33912   1.34336
  Beta virt. eigenvalues --    1.34602   1.34613   1.34891   1.35400   1.35539
  Beta virt. eigenvalues --    1.35830   1.36125   1.36342   1.36632   1.36734
  Beta virt. eigenvalues --    1.36898   1.37164   1.37346   1.37366   1.37610
  Beta virt. eigenvalues --    1.37652   1.37771   1.38136   1.38231   1.38413
  Beta virt. eigenvalues --    1.38600   1.38862   1.38928   1.39203   1.39365
  Beta virt. eigenvalues --    1.39493   1.39784   1.39932   1.40067   1.40201
  Beta virt. eigenvalues --    1.40350   1.40514   1.40571   1.40852   1.41023
  Beta virt. eigenvalues --    1.41243   1.41706   1.41785   1.41956   1.42058
  Beta virt. eigenvalues --    1.42118   1.42427   1.42480   1.42854   1.43110
  Beta virt. eigenvalues --    1.43219   1.43333   1.43668   1.43780   1.44022
  Beta virt. eigenvalues --    1.44316   1.44370   1.44721   1.45012   1.45140
  Beta virt. eigenvalues --    1.45646   1.45870   1.46241   1.46396   1.46720
  Beta virt. eigenvalues --    1.46820   1.47129   1.47221   1.47430   1.47511
  Beta virt. eigenvalues --    1.47723   1.47953   1.48203   1.48412   1.48456
  Beta virt. eigenvalues --    1.48791   1.49159   1.49220   1.49358   1.49528
  Beta virt. eigenvalues --    1.49734   1.49939   1.50206   1.50354   1.50594
  Beta virt. eigenvalues --    1.50726   1.50945   1.51078   1.51841   1.52156
  Beta virt. eigenvalues --    1.52498   1.52747   1.52961   1.53233   1.53471
  Beta virt. eigenvalues --    1.53687   1.53759   1.53932   1.54089   1.54315
  Beta virt. eigenvalues --    1.54468   1.54613   1.54852   1.55135   1.55379
  Beta virt. eigenvalues --    1.55474   1.55525   1.55836   1.56212   1.56354
  Beta virt. eigenvalues --    1.56618   1.56937   1.57001   1.57135   1.57543
  Beta virt. eigenvalues --    1.57676   1.57811   1.58249   1.58602   1.58813
  Beta virt. eigenvalues --    1.59113   1.59232   1.59334   1.59536   1.59943
  Beta virt. eigenvalues --    1.60210   1.60516   1.61136   1.61580   1.61669
  Beta virt. eigenvalues --    1.61991   1.62154   1.62458   1.62688   1.62950
  Beta virt. eigenvalues --    1.63262   1.63380   1.63574   1.63744   1.63906
  Beta virt. eigenvalues --    1.64105   1.64254   1.64506   1.64523   1.64818
  Beta virt. eigenvalues --    1.65123   1.65168   1.65474   1.65537   1.65816
  Beta virt. eigenvalues --    1.66211   1.66357   1.66690   1.66934   1.67048
  Beta virt. eigenvalues --    1.67375   1.67615   1.67952   1.68064   1.68423
  Beta virt. eigenvalues --    1.68672   1.68996   1.69224   1.69382   1.69891
  Beta virt. eigenvalues --    1.70492   1.70668   1.70740   1.70806   1.71249
  Beta virt. eigenvalues --    1.71549   1.71765   1.71853   1.72225   1.72652
  Beta virt. eigenvalues --    1.73003   1.73353   1.73681   1.73961   1.74197
  Beta virt. eigenvalues --    1.74509   1.74607   1.74755   1.75098   1.75280
  Beta virt. eigenvalues --    1.75447   1.75495   1.75686   1.75828   1.76251
  Beta virt. eigenvalues --    1.76340   1.76471   1.76605   1.76835   1.76946
  Beta virt. eigenvalues --    1.77069   1.77239   1.77617   1.77973   1.78350
  Beta virt. eigenvalues --    1.78417   1.78678   1.78798   1.78859   1.78983
  Beta virt. eigenvalues --    1.79155   1.79445   1.79540   1.79671   1.79991
  Beta virt. eigenvalues --    1.80315   1.80463   1.80733   1.81033   1.81207
  Beta virt. eigenvalues --    1.81277   1.81620   1.81743   1.82161   1.82267
  Beta virt. eigenvalues --    1.82423   1.82540   1.82908   1.82985   1.83099
  Beta virt. eigenvalues --    1.83378   1.83671   1.84251   1.84323   1.84811
  Beta virt. eigenvalues --    1.85019   1.85238   1.85323   1.85588   1.85680
  Beta virt. eigenvalues --    1.85930   1.86217   1.86281   1.86395   1.86500
  Beta virt. eigenvalues --    1.86663   1.86956   1.87030   1.87199   1.87768
  Beta virt. eigenvalues --    1.88171   1.88264   1.88413   1.88536   1.88917
  Beta virt. eigenvalues --    1.89366   1.89689   1.89769   1.90038   1.90228
  Beta virt. eigenvalues --    1.90471   1.90552   1.90666   1.90797   1.91053
  Beta virt. eigenvalues --    1.91085   1.91176   1.91293   1.91519   1.91671
  Beta virt. eigenvalues --    1.91897   1.91930   1.92186   1.92467   1.92565
  Beta virt. eigenvalues --    1.92664   1.92745   1.93037   1.93097   1.93345
  Beta virt. eigenvalues --    1.93435   1.93691   1.93828   1.93966   1.94163
  Beta virt. eigenvalues --    1.94352   1.94610   1.94741   1.94890   1.95135
  Beta virt. eigenvalues --    1.95201   1.95334   1.95567   1.95773   1.95883
  Beta virt. eigenvalues --    1.95887   1.96012   1.96093   1.96505   1.96763
  Beta virt. eigenvalues --    1.96877   1.96969   1.97140   1.97418   1.97498
  Beta virt. eigenvalues --    1.97713   1.97800   1.97979   1.98101   1.98215
  Beta virt. eigenvalues --    1.98264   1.98453   1.98961   1.99063   1.99443
  Beta virt. eigenvalues --    1.99646   1.99786   1.99936   2.00091   2.00319
  Beta virt. eigenvalues --    2.00558   2.00598   2.00918   2.01359   2.01540
  Beta virt. eigenvalues --    2.01656   2.01725   2.01959   2.02419   2.02563
  Beta virt. eigenvalues --    2.02822   2.03113   2.03332   2.03474   2.03627
  Beta virt. eigenvalues --    2.03867   2.03982   2.04202   2.04326   2.04467
  Beta virt. eigenvalues --    2.04705   2.04825   2.04856   2.05130   2.05284
  Beta virt. eigenvalues --    2.05310   2.05657   2.05793   2.05893   2.06119
  Beta virt. eigenvalues --    2.06629   2.06860   2.06926   2.07439   2.07772
  Beta virt. eigenvalues --    2.07937   2.08038   2.08189   2.08568   2.08792
  Beta virt. eigenvalues --    2.08926   2.09270   2.09493   2.09544   2.09620
  Beta virt. eigenvalues --    2.09659   2.09792   2.10004   2.10074   2.10211
  Beta virt. eigenvalues --    2.10320   2.10433   2.10605   2.10863   2.10993
  Beta virt. eigenvalues --    2.11292   2.11554   2.11657   2.11788   2.11972
  Beta virt. eigenvalues --    2.12059   2.12211   2.12428   2.12743   2.13007
  Beta virt. eigenvalues --    2.13106   2.13359   2.13379   2.13515   2.13719
  Beta virt. eigenvalues --    2.14039   2.14264   2.14338   2.14401   2.14516
  Beta virt. eigenvalues --    2.14638   2.14794   2.14952   2.15079   2.15294
  Beta virt. eigenvalues --    2.15405   2.15767   2.15974   2.16051   2.16178
  Beta virt. eigenvalues --    2.16287   2.16522   2.16726   2.16927   2.17127
  Beta virt. eigenvalues --    2.17257   2.17403   2.17524   2.17630   2.17916
  Beta virt. eigenvalues --    2.18197   2.18284   2.18376   2.18537   2.18632
  Beta virt. eigenvalues --    2.18997   2.19318   2.19372   2.19547   2.19629
  Beta virt. eigenvalues --    2.19869   2.20082   2.20254   2.20290   2.20435
  Beta virt. eigenvalues --    2.20643   2.20820   2.21069   2.21265   2.21385
  Beta virt. eigenvalues --    2.21536   2.21753   2.21935   2.22063   2.22222
  Beta virt. eigenvalues --    2.22280   2.22490   2.22784   2.22880   2.23028
  Beta virt. eigenvalues --    2.23148   2.23249   2.23317   2.23733   2.23973
  Beta virt. eigenvalues --    2.24062   2.24173   2.24321   2.24465   2.24587
  Beta virt. eigenvalues --    2.24829   2.24903   2.25109   2.25440   2.25691
  Beta virt. eigenvalues --    2.25827   2.25972   2.26046   2.26352   2.26475
  Beta virt. eigenvalues --    2.26685   2.26868   2.26966   2.27045   2.27336
  Beta virt. eigenvalues --    2.27449   2.27583   2.27748   2.27915   2.27942
  Beta virt. eigenvalues --    2.28044   2.28355   2.28430   2.28498   2.28763
  Beta virt. eigenvalues --    2.29055   2.29209   2.29276   2.29452   2.29587
  Beta virt. eigenvalues --    2.29713   2.29844   2.30062   2.30288   2.30479
  Beta virt. eigenvalues --    2.30502   2.30844   2.31055   2.31202   2.31370
  Beta virt. eigenvalues --    2.31496   2.31750   2.32006   2.32111   2.32418
  Beta virt. eigenvalues --    2.32601   2.32725   2.32838   2.33027   2.33290
  Beta virt. eigenvalues --    2.33513   2.33728   2.34279   2.34610   2.34785
  Beta virt. eigenvalues --    2.34900   2.35042   2.35139   2.35261   2.35444
  Beta virt. eigenvalues --    2.35544   2.35611   2.35993   2.36206   2.36234
  Beta virt. eigenvalues --    2.36525   2.36777   2.36857   2.37011   2.37428
  Beta virt. eigenvalues --    2.37588   2.37696   2.37897   2.38073   2.38268
  Beta virt. eigenvalues --    2.38428   2.38734   2.38977   2.39130   2.39357
  Beta virt. eigenvalues --    2.39502   2.39771   2.39837   2.40292   2.40502
  Beta virt. eigenvalues --    2.40584   2.40969   2.41235   2.41392   2.41484
  Beta virt. eigenvalues --    2.41812   2.41945   2.42368   2.42900   2.43021
  Beta virt. eigenvalues --    2.43153   2.43642   2.43957   2.44147   2.44200
  Beta virt. eigenvalues --    2.44498   2.44705   2.44795   2.45071   2.45080
  Beta virt. eigenvalues --    2.45255   2.45542   2.46050   2.46187   2.46322
  Beta virt. eigenvalues --    2.46424   2.46578   2.46872   2.46878   2.47044
  Beta virt. eigenvalues --    2.47110   2.47157   2.47254   2.47617   2.47679
  Beta virt. eigenvalues --    2.47941   2.48038   2.48511   2.48583   2.48654
  Beta virt. eigenvalues --    2.48835   2.49055   2.49157   2.49474   2.49606
  Beta virt. eigenvalues --    2.49750   2.49832   2.50002   2.50261   2.50366
  Beta virt. eigenvalues --    2.50465   2.50575   2.50764   2.50941   2.51023
  Beta virt. eigenvalues --    2.51472   2.51609   2.51814   2.52107   2.52215
  Beta virt. eigenvalues --    2.52692   2.52852   2.53241   2.53282   2.53567
  Beta virt. eigenvalues --    2.53861   2.53942   2.54132   2.54351   2.54505
  Beta virt. eigenvalues --    2.54756   2.54928   2.54994   2.55024   2.55189
  Beta virt. eigenvalues --    2.55319   2.55463   2.55922   2.56207   2.56548
  Beta virt. eigenvalues --    2.56695   2.56738   2.57071   2.57177   2.57340
  Beta virt. eigenvalues --    2.57532   2.57645   2.57762   2.57810   2.58033
  Beta virt. eigenvalues --    2.58416   2.58645   2.58795   2.58896   2.59090
  Beta virt. eigenvalues --    2.59177   2.59389   2.59598   2.59730   2.59852
  Beta virt. eigenvalues --    2.60116   2.60266   2.60677   2.60900   2.61057
  Beta virt. eigenvalues --    2.61313   2.61388   2.61539   2.61627   2.61940
  Beta virt. eigenvalues --    2.62030   2.62228   2.62518   2.62818   2.63064
  Beta virt. eigenvalues --    2.63355   2.63514   2.63521   2.63814   2.63953
  Beta virt. eigenvalues --    2.64203   2.64392   2.64748   2.65136   2.65160
  Beta virt. eigenvalues --    2.65498   2.65718   2.65807   2.65970   2.66298
  Beta virt. eigenvalues --    2.66361   2.66553   2.66883   2.66967   2.67179
  Beta virt. eigenvalues --    2.67319   2.67388   2.67693   2.68135   2.68192
  Beta virt. eigenvalues --    2.68392   2.68934   2.69072   2.69271   2.69410
  Beta virt. eigenvalues --    2.69812   2.69825   2.69994   2.70120   2.70338
  Beta virt. eigenvalues --    2.70391   2.70502   2.70709   2.70784   2.71006
  Beta virt. eigenvalues --    2.71091   2.71520   2.71887   2.72208   2.72556
  Beta virt. eigenvalues --    2.72671   2.72817   2.73081   2.73266   2.73430
  Beta virt. eigenvalues --    2.73563   2.73996   2.74280   2.74365   2.74573
  Beta virt. eigenvalues --    2.74607   2.74752   2.74891   2.74963   2.75180
  Beta virt. eigenvalues --    2.75213   2.75480   2.75864   2.76083   2.76128
  Beta virt. eigenvalues --    2.76274   2.76411   2.76439   2.76626   2.76726
  Beta virt. eigenvalues --    2.77071   2.77281   2.77407   2.77646   2.77674
  Beta virt. eigenvalues --    2.78032   2.78153   2.78253   2.78441   2.78616
  Beta virt. eigenvalues --    2.78909   2.78979   2.79188   2.79311   2.79649
  Beta virt. eigenvalues --    2.79805   2.79977   2.80078   2.80175   2.80455
  Beta virt. eigenvalues --    2.80672   2.80837   2.80912   2.81245   2.81417
  Beta virt. eigenvalues --    2.81514   2.81793   2.81971   2.82197   2.82396
  Beta virt. eigenvalues --    2.82472   2.82753   2.82874   2.83046   2.83096
  Beta virt. eigenvalues --    2.83240   2.83594   2.83768   2.83951   2.84219
  Beta virt. eigenvalues --    2.84411   2.84558   2.84689   2.84886   2.84960
  Beta virt. eigenvalues --    2.85134   2.85288   2.85316   2.85645   2.85816
  Beta virt. eigenvalues --    2.85925   2.86064   2.86229   2.86515   2.86797
  Beta virt. eigenvalues --    2.87162   2.87352   2.87448   2.87507   2.87950
  Beta virt. eigenvalues --    2.88239   2.88729   2.88771   2.89106   2.89416
  Beta virt. eigenvalues --    2.89758   2.89963   2.90019   2.90062   2.90440
  Beta virt. eigenvalues --    2.90634   2.90980   2.91119   2.91682   2.91794
  Beta virt. eigenvalues --    2.91991   2.92003   2.92248   2.92633   2.92712
  Beta virt. eigenvalues --    2.92862   2.93237   2.93391   2.93516   2.93849
  Beta virt. eigenvalues --    2.93905   2.94143   2.94505   2.94644   2.94849
  Beta virt. eigenvalues --    2.95203   2.95507   2.95977   2.96126   2.96208
  Beta virt. eigenvalues --    2.96376   2.96649   2.96726   2.97034   2.97181
  Beta virt. eigenvalues --    2.97307   2.97379   2.97832   2.98173   2.98597
  Beta virt. eigenvalues --    2.98822   2.99008   2.99159   2.99215   2.99497
  Beta virt. eigenvalues --    2.99609   2.99974   3.00244   3.00739   3.01077
  Beta virt. eigenvalues --    3.01341   3.01694   3.01999   3.02431   3.02904
  Beta virt. eigenvalues --    3.03507   3.03530   3.03713   3.03746   3.03857
  Beta virt. eigenvalues --    3.03991   3.04432   3.04726   3.05077   3.05194
  Beta virt. eigenvalues --    3.05286   3.05767   3.05983   3.06141   3.06400
  Beta virt. eigenvalues --    3.06411   3.06730   3.06924   3.06968   3.07478
  Beta virt. eigenvalues --    3.07775   3.07834   3.08371   3.08744   3.09234
  Beta virt. eigenvalues --    3.09422   3.09841   3.09928   3.10128   3.10293
  Beta virt. eigenvalues --    3.10476   3.10817   3.10899   3.11111   3.11464
  Beta virt. eigenvalues --    3.11671   3.11938   3.12705   3.13078   3.13282
  Beta virt. eigenvalues --    3.13307   3.13420   3.14280   3.14677   3.15041
  Beta virt. eigenvalues --    3.15307   3.15681   3.15930   3.16469   3.16909
  Beta virt. eigenvalues --    3.18308   3.18806   3.19099   3.19218   3.20031
  Beta virt. eigenvalues --    3.20406   3.21250   3.22428   3.22486   3.24054
  Beta virt. eigenvalues --    3.24511   3.24751   3.24929   3.25895   3.26018
  Beta virt. eigenvalues --    3.26420   3.26625   3.27042   3.27739   3.27967
  Beta virt. eigenvalues --    3.28257   3.28558   3.29277   3.30206   3.30772
  Beta virt. eigenvalues --    3.31235   3.31875   3.31926   3.32186   3.32407
  Beta virt. eigenvalues --    3.32654   3.33111   3.33375   3.33665   3.34009
  Beta virt. eigenvalues --    3.34231   3.34288   3.34669   3.35009   3.35106
  Beta virt. eigenvalues --    3.35222   3.35476   3.35823   3.35990   3.36334
  Beta virt. eigenvalues --    3.36495   3.37863   3.38181   3.38511   3.38892
  Beta virt. eigenvalues --    3.39212   3.39377   3.39836   3.40467   3.40762
  Beta virt. eigenvalues --    3.40785   3.40971   3.41436   3.41722   3.42818
  Beta virt. eigenvalues --    3.43335   3.44067   3.44296   3.44698   3.44868
  Beta virt. eigenvalues --    3.45165   3.46105   3.46850   3.47188   3.47278
  Beta virt. eigenvalues --    3.47417   3.47512   3.47585   3.47859   3.48426
  Beta virt. eigenvalues --    3.48584   3.48833   3.49086   3.49485   3.49505
  Beta virt. eigenvalues --    3.49745   3.49909   3.50660   3.51311   3.51950
  Beta virt. eigenvalues --    3.52083   3.52338   3.52847   3.53026   3.53309
  Beta virt. eigenvalues --    3.53812   3.53854   3.54337   3.54697   3.55159
  Beta virt. eigenvalues --    3.55491   3.55839   3.55876   3.56228   3.56669
  Beta virt. eigenvalues --    3.57483   3.57617   3.58094   3.59971   3.60293
  Beta virt. eigenvalues --    3.60839   3.61261   3.62748   3.62881   3.63346
  Beta virt. eigenvalues --    3.63655   3.63975   3.64265   3.64657   3.65958
  Beta virt. eigenvalues --    3.66424   3.66611   3.66641   3.66784   3.67336
  Beta virt. eigenvalues --    3.67430   3.67669   3.68051   3.68284   3.68379
  Beta virt. eigenvalues --    3.68564   3.68764   3.69353   3.69519   3.69755
  Beta virt. eigenvalues --    3.70022   3.70547   3.71142   3.71236   3.71371
  Beta virt. eigenvalues --    3.74314   3.74451   3.75338   3.75583   3.75668
  Beta virt. eigenvalues --    3.76081   3.76150   3.76466   3.77337   3.78270
  Beta virt. eigenvalues --    3.78793   3.79065   3.82135   3.83012   3.84125
  Beta virt. eigenvalues --    3.87529   3.89807   3.89993   3.93112   3.95945
  Beta virt. eigenvalues --    3.96252   3.97197  14.51131
          Condensed to atoms (all electrons):
          Atomic-Atomic Spin Densities.
 Mulliken charges and spin densities:
               1          2
     1  H    0.099260  -0.000005
     2  C   -0.318607  -0.000034
     3  H    0.099757  -0.000019
     4  C   -0.207098  -0.000116
     5  C   -0.171990   0.000006
     6  C   -0.058290   0.000005
     7  N   -0.566137   0.000013
     8  C    0.456863   0.000000
     9  N   -0.605492  -0.000000
    10  N   -0.531630   0.000001
    11  H    0.110555   0.000019
    12  H    0.101742   0.000069
    13  H    0.094631  -0.000008
    14  H    0.072017  -0.000004
    15  H    0.103735  -0.000011
    16  H    0.066059  -0.000016
    17  H    0.088562  -0.000000
    18  H    0.324373  -0.000018
    19  H    0.266453  -0.000002
    20  H    0.302912   0.000000
    21  H    0.237693  -0.000001
    22  H    0.099407   0.000000
    23  C   -0.312441  -0.000002
    24  H    0.118349  -0.000009
    25  C   -0.253207  -0.000192
    26  C    0.046711   0.000144
    27  C    0.023038  -0.000055
    28  C    0.054402   0.000204
    29  C    0.240007  -0.000025
    30  C   -0.156037  -0.000144
    31  N   -0.542871   0.000422
    32  C   -0.115567  -0.000019
    33  C   -0.103624   0.000231
    34  C   -0.122093  -0.000016
    35  H    0.085307  -0.000004
    36  H    0.100876  -0.000035
    37  H    0.092161  -0.000006
    38  H    0.113368  -0.000035
    39  H    0.314698   0.000542
    40  H    0.062067   0.000010
    41  H    0.100677   0.000021
    42  H    0.052983  -0.000011
    43  H    0.060654   0.000000
    44  H    0.138703   0.000001
    45  C   -0.319896  -0.000000
    46  H    0.100067   0.000000
    47  C   -0.242112   0.000002
    48  C    0.239220  -0.000016
    49  C   -0.014164   0.000016
    50  N   -0.477482   0.000016
    51  C    0.250553   0.000073
    52  N   -0.475909   0.000066
    53  H    0.112414  -0.000000
    54  H    0.108148  -0.000001
    55  H    0.101503  -0.000001
    56  H    0.273181   0.000001
    57  H    0.115018  -0.000003
    58  H    0.127859  -0.000002
    59  H    0.129487   0.000007
    60  C   -0.319924  -0.000025
    61  H    0.107346   0.000008
    62  C   -0.239504   0.000888
    63  C    0.245677   0.002728
    64  C    0.040049  -0.001493
    65  N   -0.515014   0.003410
    66  C    0.296878   0.006254
    67  N   -0.428322   0.061937
    68  H    0.125380   0.000005
    69  H    0.104197   0.000156
    70  H    0.106051   0.000057
    71  H    0.262852   0.002777
    72  H    0.122335   0.001780
    73  H    0.150541   0.001242
    74  H    0.103990  -0.000000
    75  C   -0.312492   0.000001
    76  H    0.105126   0.000000
    77  C   -0.181872   0.000000
    78  C   -0.215112   0.000005
    79  C   -0.044066   0.000038
    80  N   -0.503319  -0.000086
    81  C    0.645402   0.000267
    82  N   -0.619573  -0.000176
    83  N   -0.609247   0.000560
    84  H    0.087797  -0.000000
    85  H    0.125498   0.000000
    86  H    0.098138  -0.000000
    87  H    0.093715   0.000000
    88  H    0.081194  -0.000000
    89  H    0.162416  -0.000001
    90  H    0.129245  -0.000009
    91  H    0.259374  -0.000012
    92  H    0.329245  -0.001665
    93  H    0.322101  -0.000005
    94  H    0.269476  -0.000077
    95  H    0.334683  -0.001008
    96  C   -0.226941  -0.001344
    97  C   -0.084006  -0.009495
    98  C   -0.081653   0.012878
    99  C   -0.238309  -0.001886
   100  N   -0.581160   0.069393
   101  C   -0.269852   0.000841
   102  C   -0.258933   0.016062
   103  C   -0.252998  -0.020646
   104  C   -0.265812   0.001371
   105  N   -0.615148   0.077582
   106  C    0.533193   0.000139
   107  C    0.549570   0.000599
   108  N   -0.615645   0.070043
   109  C   -0.255111   0.025493
   110  C   -0.214849  -0.040086
   111  C   -0.210262   0.023143
   112  C   -0.227764  -0.051526
   113  C   -0.377162   0.003524
   114  C   -0.375969   0.005265
   115  C   -0.387391  -0.001814
   116  C   -0.383564   0.004818
   117  C    0.257115  -0.054057
   118  C    0.268312   0.018188
   119  C    0.278655  -0.050458
   120  C    0.257927   0.023125
   121  O   -0.588266   0.000104
   122  O   -0.543575  -0.000486
   123  C    0.005892   0.030500
   124  C    0.026514  -0.051539
   125  C    0.046380   0.036659
   126  C    0.024969  -0.048266
   127  O   -0.540469   0.000032
   128  O   -0.435631   0.000038
   129  C   -0.029906  -0.032562
   130  C    0.022065   0.037164
   131  C    0.036427  -0.036352
   132  C    0.028750   0.040855
   133  C    0.271505   0.018392
   134  C    0.262991  -0.061012
   135  C    0.287234   0.021849
   136  C    0.215057  -0.060034
   137  N   -0.606950   0.072668
   138  Fe   0.704086   3.775399
   139  H    0.134708   0.000519
   140  H    0.089137   0.000506
   141  H    0.075094   0.000944
   142  H    0.073297  -0.001168
   143  H    0.108573   0.000591
   144  H    0.125587   0.000583
   145  H    0.086762  -0.000023
   146  H    0.080043  -0.000786
   147  H    0.099154  -0.000691
   148  H    0.074781   0.001108
   149  H    0.112492   0.000932
   150  H    0.127128  -0.000020
   151  H    0.140453  -0.000053
   152  H    0.098470  -0.000784
   153  H    0.067961   0.001975
   154  H    0.076177   0.002502
   155  H    0.110725  -0.002055
   156  H    0.114519  -0.001861
   157  H    0.105202   0.000306
   158  H    0.103409  -0.002493
   159  H    0.097342   0.000177
   160  H    0.122613  -0.002648
   161  H    0.150271   0.001480
   162  H    0.091278   0.000419
   163  H    0.101857   0.000757
   164  H    0.112120   0.000225
   165  H    0.106398  -0.002542
   166  C    0.520310  -0.006266
   167  O   -0.433329   0.081005
   168  C    0.250371   0.311668
   169  O   -0.595762   0.291678
   170  C    0.321739   0.078700
   171  O   -0.511398   0.226284
   172  C    0.067028  -0.004541
   173  O   -0.502276   0.022148
   174  C    0.173605   0.002041
   175  O   -0.597170   0.000942
   176  C    0.050528  -0.000274
   177  O   -0.557765   0.000180
   178  H    0.393141  -0.003056
   179  H    0.338425  -0.000336
   180  H    0.319975  -0.000096
   181  H    0.117408   0.002941
   182  H    0.077302  -0.000475
   183  H    0.088795   0.000937
   184  H    0.108639   0.000029
   185  O   -0.664646   0.056698
   186  H    0.386400   0.002494
   187  H    0.386137  -0.000555
   188  O   -0.690951   0.000018
   189  H    0.346186   0.000002
   190  H    0.341239  -0.000027
   191  O   -0.639221   0.000204
   192  H    0.326241  -0.000001
   193  H    0.365324   0.000193
   194  O   -0.668325   0.000859
   195  H    0.345457   0.000127
   196  H    0.328360  -0.000086
   197  O   -0.630238  -0.000090
   198  H    0.275415   0.000002
   199  H    0.328735  -0.000329
   200  H    0.122606  -0.002256
   201  H    0.110456  -0.000095
   202  H    0.084662  -0.000596
   203  H    0.113133   0.000019
   204  C   -0.327271   0.000149
   205  H    0.087552   0.000014
   206  C   -0.167387  -0.000362
   207  C   -0.041423   0.000144
   208  C   -0.305863   0.000485
   209  C   -0.309634   0.000195
   210  H    0.114190  -0.000013
   211  H    0.103597  -0.002484
   212  H    0.068300   0.000100
   213  H    0.059877  -0.000042
   214  H    0.078832   0.000004
   215  H    0.097805  -0.000002
   216  H    0.106275   0.000342
   217  H    0.081303   0.000024
   218  H    0.078897   0.000122
   219  H    0.114960  -0.001039
   220  H    0.141530  -0.000000
   221  C   -0.304619   0.000019
   222  H    0.096382   0.000002
   223  C   -0.252862  -0.000029
   224  C    0.265193   0.000436
   225  N   -0.507798   0.000081
   226  C   -0.059304  -0.000132
   227  C    0.219272   0.000185
   228  N   -0.481620   0.000515
   229  H    0.094349   0.000000
   230  H    0.118580   0.000016
   231  H    0.081810   0.000006
   232  H    0.326514   0.000004
   233  H    0.061312   0.000002
   234  H    0.156474   0.000246
   235  O   -0.659880   0.000232
   236  H    0.296619  -0.000019
   237  H    0.365545  -0.000370
 Sum of Mulliken charges =  -1.00000   5.00000
 Mulliken charges and spin densities with hydrogens summed into heavy atoms:
               1          2
     2  C   -0.009035  -0.000039
     4  C   -0.010725  -0.000056
     5  C    0.003762  -0.000009
     6  C    0.096331  -0.000011
     7  N   -0.566137   0.000013
     8  C    0.456863   0.000000
     9  N   -0.036127  -0.000002
    10  N   -0.018522   0.000002
    23  C   -0.009378  -0.000014
    25  C   -0.060170  -0.000233
    26  C    0.046711   0.000144
    27  C    0.136406  -0.000090
    28  C    0.054402   0.000204
    29  C    0.240007  -0.000025
    30  C   -0.093971  -0.000134
    31  N   -0.228174   0.000963
    32  C   -0.014891   0.000002
    33  C   -0.050642   0.000220
    34  C   -0.061439  -0.000016
    45  C    0.031288   0.000000
    47  C   -0.032461   0.000000
    48  C    0.239220  -0.000016
    49  C    0.100853   0.000013
    50  N   -0.204301   0.000017
    51  C    0.378413   0.000070
    52  N   -0.475909   0.000066
    60  C    0.042289  -0.000005
    62  C   -0.029256   0.001101
    63  C    0.245677   0.002728
    64  C    0.162384   0.000287
    65  N   -0.252162   0.006186
    66  C    0.447420   0.007496
    67  N   -0.428322   0.061937
    75  C   -0.015578   0.000001
    77  C    0.041764   0.000000
    78  C   -0.040203   0.000005
    79  C    0.247595   0.000028
    80  N   -0.243945  -0.000098
    81  C    0.645402   0.000267
    82  N    0.031774  -0.001846
    83  N   -0.005087  -0.000525
    96  C   -0.003095  -0.000319
    97  C   -0.008912  -0.008551
    98  C   -0.008356   0.011710
    99  C   -0.004149  -0.000712
   100  N   -0.581160   0.069393
   101  C   -0.072634   0.000723
   102  C   -0.079737   0.014584
   103  C   -0.065725  -0.018606
   104  C    0.001769   0.001299
   105  N   -0.615148   0.077582
   106  C    0.533193   0.000139
   107  C    0.549570   0.000599
   108  N   -0.615645   0.070043
   109  C   -0.156641   0.024709
   110  C   -0.146888  -0.038111
   111  C   -0.125600   0.022547
   112  C   -0.151586  -0.049024
   113  C   -0.046716  -0.000085
   114  C   -0.052605   0.000301
   115  C   -0.043984   0.000843
   116  C   -0.042439   0.000245
   117  C    0.257115  -0.054057
   118  C    0.268312   0.018188
   119  C    0.278655  -0.050458
   120  C    0.257927   0.023125
   121  O   -0.588266   0.000104
   122  O   -0.150433  -0.003542
   123  C    0.005892   0.030500
   124  C    0.026514  -0.051539
   125  C    0.046380   0.036659
   126  C    0.024969  -0.048266
   127  O   -0.540469   0.000032
   128  O   -0.435631   0.000038
   129  C   -0.029906  -0.032562
   130  C    0.022065   0.037164
   131  C    0.036427  -0.036352
   132  C    0.028750   0.040855
   133  C    0.271505   0.018392
   134  C    0.262991  -0.061012
   135  C    0.287234   0.021849
   136  C    0.215057  -0.060034
   137  N   -0.606950   0.072668
   138  Fe   0.704086   3.775399
   166  C    0.520310  -0.006266
   167  O   -0.433329   0.081005
   168  C    0.250371   0.311668
   169  O   -0.595762   0.291678
   170  C    0.321739   0.078700
   171  O   -0.511398   0.226284
   172  C    0.184436  -0.001600
   173  O   -0.502276   0.022148
   174  C    0.250907   0.001566
   175  O   -0.258745   0.000606
   176  C    0.247961   0.000693
   177  O   -0.237790   0.000084
   185  O    0.107891   0.058636
   188  O   -0.003526  -0.000006
   191  O    0.050476   0.000378
   194  O    0.005492   0.000900
   197  O    0.024738  -0.000419
   204  C   -0.012395   0.000169
   206  C    0.004511  -0.002746
   207  C    0.018454   0.000103
   208  C   -0.022951   0.000829
   209  C   -0.034473  -0.000698
   221  C    0.027643   0.000021
   223  C   -0.052472  -0.000007
   224  C    0.265193   0.000436
   225  N   -0.181284   0.000086
   226  C    0.002008  -0.000131
   227  C    0.375746   0.000431
   228  N   -0.481620   0.000515
   235  O    0.002284  -0.000158
 Electronic spatial extent (au):  <R**2>=         155448.6385
 Charge=             -1.0000 electrons
 Dipole moment (field-independent basis, Debye):
    X=              8.7965    Y=             10.0303    Z=              1.6398  Tot=             13.4415
 Quadrupole moment (field-independent basis, Debye-Ang):
   XX=           -955.8619   YY=           -705.4600   ZZ=           -693.7256
   XY=            -55.9108   XZ=            -78.4375   YZ=            -18.5192
 Traceless Quadrupole moment (field-independent basis, Debye-Ang):
   XX=           -170.8461   YY=             79.5558   ZZ=             91.2902
   XY=            -55.9108   XZ=            -78.4375   YZ=            -18.5192
 Octapole moment (field-independent basis, Debye-Ang**2):
  XXX=            623.7333  YYY=            266.8842  ZZZ=           -146.8452  XYY=             97.7407
  XXY=            928.7886  XXZ=            282.6372  XZZ=            179.1576  YZZ=            150.4889
  YYZ=             58.7917  XYZ=             28.9862
 Hexadecapole moment (field-independent basis, Debye-Ang**3):
 XXXX=        -159357.9804 YYYY=         -39478.5721 ZZZZ=         -27066.4658 XXXY=          -6499.4031
 XXXZ=          -4179.4056 YYYX=           -278.8676 YYYZ=            -86.1867 ZZZX=          -1165.7523
 ZZZY=           -853.4379 XXYY=         -32056.3190 XXZZ=         -30081.4882 YYZZ=         -11195.0823
 XXYZ=          -1288.7842 YYXZ=          -1017.9860 ZZXY=           -206.7870
 N-N= 2.866386312609D+04 E-N=-6.993538097886D+04  KE= 5.295772588776D+03
   1 Symmetry operations used in ECPInt.
 ECPInt:  NShTT=  344035 NPrTT= 1761168 LenC2=  158743 LenP2D=  394407.
 LDataN:  DoStor=T MaxTD1= 5 Len=  102
 Number of processors reduced to  19 by ecpmxn.
 Calling FoFJK, ICntrl=      2127 FMM=T ISym2X=0 I1Cent= 0 IOpClX= 1 NMat=1 NMatS=1 NMatT=0.
 ***** Axes restored to original set *****
 -------------------------------------------------------------------
 Center     Atomic                   Forces (Hartrees/Bohr)
 Number     Number              X              Y              Z
 -------------------------------------------------------------------
      1        1          -0.017301238   -0.050220555   -0.043961755
      2        6           0.010600761    0.082127201   -0.017007367
      3        1           0.005390096   -0.032635734    0.062116383
      4        6           0.000643621   -0.001024255    0.001622740
      5        6          -0.001844039   -0.000139768   -0.003034699
      6        6          -0.007181950    0.009063690    0.021819667
      7        7           0.020076140    0.055832330   -0.003574358
      8        6          -0.008992885   -0.140765244   -0.040817981
      9        7          -0.000518033    0.031134817    0.002745341
     10        7          -0.121007449    0.016486610    0.116978906
     11        1           0.000297092   -0.000024447    0.000146200
     12        1          -0.000191384    0.000138401   -0.000312468
     13        1           0.000018293    0.000031631   -0.000268845
     14        1           0.000780623    0.000743368   -0.000132498
     15        1          -0.000276253   -0.002149066    0.002140753
     16        1          -0.002029883    0.000076232   -0.002441637
     17        1          -0.005575521   -0.006673500   -0.005879577
     18        1          -0.065862076   -0.023602906    0.075276716
     19        1          -0.003957567   -0.000125474   -0.000159954
     20        1           0.003695721   -0.001671224    0.001638281
     21        1           0.007625622    0.002895670    0.002641629
     22        1          -0.050983283   -0.046237764    0.010199217
     23        6           0.045631082    0.009457150   -0.068749588
     24        1           0.004687833    0.035432474    0.057076203
     25        6           0.000020625    0.000024111   -0.000073604
     26        6           0.000248149   -0.000258383   -0.000154371
     27        6           0.000745728    0.000741086   -0.000063076
     28        6          -0.000055814   -0.000513220   -0.000008920
     29        6          -0.001285461    0.000164817   -0.000187651
     30        6          -0.000138893    0.000090720   -0.000028959
     31        7           0.001507426   -0.001694464   -0.000103870
     32        6           0.000042471   -0.000251321   -0.000027409
     33        6           0.000175819   -0.000047206    0.000006590
     34        6           0.000051610    0.000102972   -0.000115420
     35        1           0.000031531   -0.000056997   -0.000021984
     36        1           0.000044694   -0.000009351    0.000031967
     37        1          -0.000005498   -0.000020098    0.000090494
     38        1          -0.000030118    0.000028276    0.000259185
     39        1          -0.002775391    0.002531849   -0.000034244
     40        1           0.000047539   -0.000017727    0.000044557
     41        1           0.000006958    0.000070110    0.000237613
     42        1           0.000014066    0.000010917    0.000011864
     43        1           0.000104516   -0.000016888    0.000044779
     44        1          -0.005342721   -0.035496928   -0.056638818
     45        6          -0.003349019    0.083132582    0.003607639
     46        1           0.007738074   -0.044618366    0.052216484
     47        6           0.000092795    0.000143081   -0.000229833
     48        6          -0.000571782    0.001872200   -0.000284096
     49        6           0.000596636   -0.001494451   -0.000155333
     50        7           0.002088455    0.002183851    0.000590543
     51        6          -0.003366087   -0.002826669    0.001707787
     52        7           0.000595542    0.002036097   -0.000460558
     53        1          -0.000011209    0.000099580   -0.000046722
     54        1           0.000042875    0.000090357   -0.000004419
     55        1          -0.000009631   -0.000073430    0.000120979
     56        1          -0.001081265    0.000618772   -0.003388852
     57        1          -0.000028308    0.000032498   -0.000111800
     58        1           0.001148822   -0.003118968   -0.000584307
     59        1           0.047342855   -0.048692954    0.007351623
     60        6          -0.023713302    0.059238109    0.056501335
     61        1          -0.024536460   -0.010148673   -0.063648455
     62        6           0.000092425    0.000794306    0.000176874
     63        6          -0.000361523    0.000032084   -0.002672634
     64        6           0.002503912    0.007798854   -0.001063433
     65        7           0.000887537    0.002783993   -0.006400304
     66        6          -0.003555820   -0.009469456   -0.001857727
     67        7           0.002033490    0.013084289   -0.041895454
     68        1           0.000058561    0.000103183    0.000136179
     69        1          -0.000016068   -0.000123428   -0.000534757
     70        1          -0.000112757   -0.000071503   -0.000559278
     71        1          -0.000092286   -0.000241760   -0.001318341
     72        1           0.000105399   -0.000168983   -0.000223866
     73        1          -0.000012580    0.000369968   -0.000599928
     74        1          -0.048825571    0.041028729   -0.030737259
     75        6          -0.012398451   -0.078375830    0.032174073
     76        1           0.059792029    0.034499987   -0.001368852
     77        6          -0.000125285    0.000001144    0.000118078
     78        6           0.000005615   -0.000081798   -0.000067465
     79        6           0.000043657   -0.000106223    0.000148261
     80        7          -0.000192355    0.000213751    0.000090693
     81        6           0.000424983   -0.000422488   -0.000073325
     82        7          -0.000380978    0.000303776   -0.000137229
     83        7          -0.000086917    0.000073817   -0.000055906
     84        1           0.000020807    0.000019364   -0.000041596
     85        1           0.000027686    0.000004072   -0.000096081
     86        1          -0.000015371   -0.000166010   -0.000028766
     87        1           0.000022940    0.000030727   -0.000009100
     88        1           0.000010402   -0.000021433    0.000051195
     89        1          -0.000005235   -0.000031941   -0.000001903
     90        1           0.000036056    0.000062034   -0.000062838
     91        1           0.000068076    0.000005112   -0.000146003
     92        1           0.000007691   -0.000138097    0.000182214
     93        1           0.000425977   -0.000088594   -0.000010288
     94        1          -0.000059161   -0.000016014    0.000042407
     95        1           0.000005270   -0.000028179    0.000066352
     96        6           0.000403800    0.000943053    0.000287523
     97        6           0.004462193    0.001142895   -0.000371067
     98        6           0.000906926    0.000538730    0.000283227
     99        6          -0.001036107   -0.000859073   -0.001350935
    100        7          -0.025357350    0.026537666    0.006379742
    101        6           0.000483852   -0.000070008   -0.000520185
    102        6          -0.002391298    0.001091520    0.001038273
    103        6          -0.000033155   -0.000504937   -0.000188574
    104        6           0.000766190   -0.000273465    0.000634699
    105        7           0.028466690    0.021240675    0.005336581
    106        6          -0.002655747   -0.000923797    0.001391973
    107        6          -0.001241145   -0.000677927    0.000662634
    108        7          -0.027438770   -0.016288234   -0.003863345
    109        6           0.000148632   -0.016811841   -0.004416217
    110        6           0.016697250   -0.004822450   -0.001570516
    111        6          -0.001112313    0.013873527    0.003697452
    112        6          -0.016487721    0.005725449   -0.000416965
    113        6          -0.000496991    0.000080298   -0.000246863
    114        6           0.001454139    0.000464618   -0.000036614
    115        6          -0.000250666   -0.000837035    0.000071809
    116        6          -0.001191899   -0.000293858   -0.000274048
    117        6           0.013470231    0.016063086    0.008045642
    118        6          -0.012282402   -0.007232704   -0.001126193
    119        6          -0.011023074   -0.015403452   -0.003726705
    120        6           0.010950420    0.003596579    0.003022920
    121        8           0.001324873    0.001848284   -0.001937608
    122        8           0.001126599    0.000501161   -0.001050992
    123        6          -0.003366089    0.000465948    0.000087889
    124        6           0.019929079   -0.000639862   -0.001821764
    125        6           0.002663008   -0.001790770    0.000280663
    126        6          -0.017384956    0.002400537   -0.003250011
    127        8           0.000976749    0.000254100   -0.000490786
    128        8           0.000349120    0.000307113   -0.000483387
    129        6          -0.000095426    0.003187834    0.001954684
    130        6          -0.001987396    0.014757134    0.004966071
    131        6           0.001223328   -0.004401599   -0.000889999
    132        6          -0.002493229   -0.017033127   -0.004064344
    133        6          -0.017912520   -0.008835244   -0.003443389
    134        6          -0.006667056   -0.005206391    0.000267432
    135        6           0.019557256    0.009813709    0.002174576
    136        6           0.005996064    0.006184758    0.005981907
    137        7           0.020235118   -0.028759364   -0.005526594
    138       26          -0.002960149   -0.003096914    0.004355432
    139        1          -0.000241692    0.000061505    0.000136322
    140        1          -0.000424034    0.000002887   -0.000050234
    141        1           0.000119763   -0.000460114    0.000018824
    142        1          -0.000035420   -0.000318003   -0.000041475
    143        1           0.000037520    0.000086915    0.000064620
    144        1           0.000263623   -0.000024252   -0.000045228
    145        1          -0.000062672    0.000544386    0.000073038
    146        1          -0.000188698    0.000165328   -0.000002345
    147        1          -0.000048790    0.000006568    0.000029463
    148        1           0.000027762   -0.000033062    0.000075569
    149        1           0.000026422   -0.000013953   -0.000046025
    150        1          -0.000262534   -0.000526154    0.000306292
    151        1           0.000090537    0.000375701    0.000184803
    152        1          -0.000322961   -0.000016639   -0.000495750
    153        1           0.000118496    0.000505890   -0.000267430
    154        1          -0.000126400   -0.000166709   -0.000435489
    155        1          -0.000166804    0.000293045    0.000103257
    156        1           0.000043363    0.000596327    0.000220490
    157        1           0.000049585    0.000297436    0.000106994
    158        1           0.000087851   -0.000649162   -0.000049805
    159        1          -0.000140472    0.000154492    0.000123503
    160        1          -0.000293518   -0.000495030   -0.000231617
    161        1           0.000128665   -0.000099105    0.000001139
    162        1           0.000225076    0.000046862   -0.000157310
    163        1           0.000236947   -0.000045252    0.000017022
    164        1           0.000108709   -0.000088441    0.000074622
    165        1           0.000021719    0.000548512    0.000240620
    166        6           0.000033851   -0.000022509    0.000139709
    167        8           0.000007205    0.000050556   -0.000142043
    168        6           0.000050197    0.000026638    0.000052041
    169        8           0.000062745    0.000112965   -0.000224091
    170        6           0.000074542    0.000015695    0.000042041
    171        8          -0.000031357    0.000029673   -0.000181820
    172        6          -0.000048481   -0.000080966   -0.000035650
    173        8          -0.000190326    0.000060374   -0.000092259
    174        6           0.000182829   -0.000045658    0.000146484
    175        8          -0.000010410    0.000079239   -0.000014800
    176        6          -0.000060853   -0.000048702   -0.000028780
    177        8           0.000012318    0.000040840   -0.000010086
    178        1          -0.000231233   -0.000028349    0.000116948
    179        1          -0.000004107   -0.000037072    0.000017142
    180        1          -0.000026913    0.000003442   -0.000028222
    181        1           0.000047028    0.000009775    0.000026629
    182        1          -0.000012881    0.000000933    0.000016480
    183        1          -0.000016943   -0.000009661   -0.000013589
    184        1           0.000019109    0.000003414    0.000006496
    185        8          -0.004532634   -0.008717417    0.047072386
    186        1           0.016487943    0.003528476    0.001609610
    187        1          -0.002797434   -0.008761266   -0.002346274
    188        8          -0.000687142    0.001237620   -0.000368032
    189        1          -0.000080895   -0.000950966    0.000285883
    190        1           0.000471224   -0.000107561    0.000785687
    191        8           0.067185528    0.020118400   -0.085021206
    192        1          -0.001822835   -0.083656086   -0.046922559
    193        1          -0.015317931   -0.004495007    0.013170592
    194        8          -0.000340575    0.004557706    0.002858093
    195        1           0.000189917   -0.001731817    0.000527111
    196        1           0.003178726    0.000274963   -0.000304759
    197        8           0.010487263    0.091976073    0.038211244
    198        1           0.114683740    0.032506240   -0.084036476
    199        1           0.002973379    0.002560252   -0.002534483
    200        1           0.000024564    0.000666153    0.000105796
    201        1          -0.000311368   -0.000557408    0.000096092
    202        1           0.000254705   -0.000181487   -0.000208968
    203        1           0.000064599   -0.008870046   -0.079837931
    204        6          -0.037116058    0.073322309    0.045784475
    205        1           0.038224534   -0.063749900    0.033875493
    206        6          -0.000043149   -0.000108751    0.000041648
    207        6           0.000020392    0.000324431    0.000131565
    208        6           0.000272790   -0.000407698   -0.000212367
    209        6           0.000013960   -0.000178321   -0.000061613
    210        1          -0.000015816   -0.000154495    0.000154608
    211        1           0.000005924    0.000016310   -0.000000591
    212        1          -0.000047556   -0.000034565   -0.000067978
    213        1          -0.000015660   -0.000009841   -0.000039490
    214        1           0.000059550    0.000010696   -0.000074934
    215        1          -0.000268633    0.000315636    0.000233489
    216        1           0.000038067    0.000021226    0.000035013
    217        1          -0.000094207   -0.000034081   -0.000012974
    218        1          -0.000005653    0.000004997    0.000008836
    219        1          -0.000047008    0.000002961    0.000018651
    220        1           0.071277035   -0.023834050   -0.029351271
    221        6          -0.078190643   -0.042770187   -0.015109899
    222        1           0.010728247    0.067042922    0.044051651
    223        6           0.000028102   -0.000031394   -0.000047761
    224        6          -0.000056299    0.000093368    0.000167183
    225        7           0.000328618    0.000075252   -0.000055620
    226        6          -0.000022872   -0.000006879   -0.000035360
    227        6          -0.000083191   -0.000010922    0.000019119
    228        7           0.000177713    0.000048059   -0.000016517
    229        1           0.000006668   -0.000034729    0.000024603
    230        1          -0.000027775   -0.000028788    0.000012787
    231        1           0.000008575   -0.000024681   -0.000003211
    232        1          -0.000460952   -0.000096170   -0.000007189
    233        1           0.000013355   -0.000007026    0.000008930
    234        1          -0.000020094   -0.000052027    0.000049865
    235        8           0.000046444    0.000055860   -0.000000604
    236        1          -0.000002330   -0.000006046    0.000001439
    237        1          -0.000140981    0.000019499   -0.000000356
 -------------------------------------------------------------------
 Cartesian Forces:  Max     0.140765244 RMS     0.019136731

 GradGradGradGradGradGradGradGradGradGradGradGradGradGradGradGradGradGrad
 Berny optimization.
 FormGI is forming the generalized inverse of G from B-inverse, IUseBI=4.
 Internal  Forces:  Max     0.153492523 RMS     0.008470887
 Search for a local minimum.
 Step number   1 out of a maximum of 1000
 All quantities printed in internal units (Hartrees-Bohrs-Radians)
 Mixed Optimization -- RFO/linear search
 Second derivative matrix not updated -- first step.
 ITU=  0
     Eigenvalues ---    0.00261   0.00300   0.00324   0.00329   0.00376
     Eigenvalues ---    0.00378   0.00405   0.00415   0.00466   0.00471
     Eigenvalues ---    0.00492   0.00498   0.00540   0.00557   0.00570
     Eigenvalues ---    0.00586   0.00593   0.00598   0.00626   0.00647
     Eigenvalues ---    0.00659   0.00696   0.00727   0.00759   0.00778
     Eigenvalues ---    0.00791   0.00793   0.00794   0.00800   0.00816
     Eigenvalues ---    0.00833   0.00857   0.00858   0.00875   0.00919
     Eigenvalues ---    0.00976   0.01008   0.01042   0.01084   0.01145
     Eigenvalues ---    0.01157   0.01190   0.01297   0.01323   0.01329
     Eigenvalues ---    0.01345   0.01363   0.01367   0.01387   0.01404
     Eigenvalues ---    0.01404   0.01409   0.01431   0.01447   0.01455
     Eigenvalues ---    0.01497   0.01530   0.01565   0.01574   0.01601
     Eigenvalues ---    0.01649   0.01659   0.01662   0.01688   0.01697
     Eigenvalues ---    0.01715   0.01730   0.01739   0.01753   0.01763
     Eigenvalues ---    0.01787   0.01816   0.01823   0.01826   0.01847
     Eigenvalues ---    0.01858   0.01881   0.01903   0.01909   0.01918
     Eigenvalues ---    0.01924   0.01945   0.01949   0.01957   0.01960
     Eigenvalues ---    0.01966   0.01970   0.01993   0.01998   0.02022
     Eigenvalues ---    0.02023   0.02026   0.02027   0.02039   0.02054
     Eigenvalues ---    0.02056   0.02066   0.02073   0.02078   0.02083
     Eigenvalues ---    0.02100   0.02120   0.02121   0.02122   0.02126
     Eigenvalues ---    0.02138   0.02145   0.02147   0.02151   0.02161
     Eigenvalues ---    0.02173   0.02176   0.02194   0.02215   0.02226
     Eigenvalues ---    0.02234   0.02235   0.02241   0.02258   0.02262
     Eigenvalues ---    0.02278   0.02300   0.02386   0.02440   0.02453
     Eigenvalues ---    0.02480   0.02497   0.02500   0.02506   0.02524
     Eigenvalues ---    0.02539   0.02594   0.02705   0.02794   0.02807
     Eigenvalues ---    0.02808   0.02848   0.02849   0.02855   0.02857
     Eigenvalues ---    0.02952   0.03037   0.03055   0.03163   0.03179
     Eigenvalues ---    0.03264   0.03289   0.03307   0.03338   0.03423
     Eigenvalues ---    0.03458   0.03531   0.03644   0.03755   0.03802
     Eigenvalues ---    0.03863   0.03910   0.03932   0.03983   0.04044
     Eigenvalues ---    0.04068   0.04163   0.04171   0.04315   0.04464
     Eigenvalues ---    0.04496   0.04543   0.04572   0.04661   0.04685
     Eigenvalues ---    0.04723   0.04761   0.04792   0.04815   0.04854
     Eigenvalues ---    0.04874   0.04894   0.04896   0.04915   0.04974
     Eigenvalues ---    0.05060   0.05092   0.05149   0.05200   0.05241
     Eigenvalues ---    0.05276   0.05305   0.05337   0.05378   0.05390
     Eigenvalues ---    0.05398   0.05431   0.05451   0.05472   0.05484
     Eigenvalues ---    0.05529   0.05564   0.05576   0.05613   0.05674
     Eigenvalues ---    0.05767   0.05788   0.05796   0.05861   0.05944
     Eigenvalues ---    0.05975   0.06063   0.06110   0.06165   0.06220
     Eigenvalues ---    0.06310   0.06400   0.06448   0.06459   0.06529
     Eigenvalues ---    0.06609   0.06660   0.06723   0.06882   0.07013
     Eigenvalues ---    0.07098   0.07108   0.07133   0.07139   0.07160
     Eigenvalues ---    0.07169   0.07200   0.07209   0.07239   0.07295
     Eigenvalues ---    0.07326   0.07531   0.07547   0.07613   0.07661
     Eigenvalues ---    0.07726   0.07836   0.07990   0.08022   0.08078
     Eigenvalues ---    0.08196   0.08265   0.08336   0.08370   0.08576
     Eigenvalues ---    0.08650   0.08830   0.08918   0.09056   0.09096
     Eigenvalues ---    0.09106   0.09344   0.09380   0.09415   0.09423
     Eigenvalues ---    0.09447   0.09587   0.09604   0.09665   0.09690
     Eigenvalues ---    0.09830   0.09938   0.09963   0.10075   0.10209
     Eigenvalues ---    0.10312   0.10386   0.10785   0.10835   0.10999
     Eigenvalues ---    0.11035   0.11043   0.11210   0.11337   0.11343
     Eigenvalues ---    0.11575   0.11605   0.11632   0.11719   0.11951
     Eigenvalues ---    0.12097   0.12129   0.12193   0.12240   0.12302
     Eigenvalues ---    0.12490   0.12534   0.12562   0.12773   0.12835
     Eigenvalues ---    0.12966   0.13080   0.13097   0.13128   0.13270
     Eigenvalues ---    0.13630   0.13788   0.13949   0.14027   0.14104
     Eigenvalues ---    0.14259   0.14571   0.14601   0.14836   0.15316
     Eigenvalues ---    0.15421   0.15511   0.15759   0.15831   0.15884
     Eigenvalues ---    0.15928   0.15974   0.15984   0.15993   0.15994
     Eigenvalues ---    0.15995   0.15997   0.15997   0.15998   0.15998
     Eigenvalues ---    0.15999   0.15999   0.16000   0.16000   0.16000
     Eigenvalues ---    0.16000   0.16000   0.16000   0.16000   0.16000
     Eigenvalues ---    0.16000   0.16000   0.16000   0.16000   0.16000
     Eigenvalues ---    0.16000   0.16000   0.16000   0.16000   0.16000
     Eigenvalues ---    0.16000   0.16000   0.16000   0.16000   0.16000
     Eigenvalues ---    0.16000   0.16000   0.16000   0.16000   0.16000
     Eigenvalues ---    0.16000   0.16000   0.16000   0.16000   0.16028
     Eigenvalues ---    0.16357   0.16407   0.16501   0.16743   0.16951
     Eigenvalues ---    0.17118   0.17351   0.17631   0.17733   0.17892
     Eigenvalues ---    0.17931   0.17995   0.18187   0.18348   0.18609
     Eigenvalues ---    0.18750   0.18835   0.19047   0.19202   0.19369
     Eigenvalues ---    0.19759   0.19989   0.20343   0.20597   0.20695
     Eigenvalues ---    0.21324   0.21449   0.21505   0.21645   0.21818
     Eigenvalues ---    0.21925   0.21950   0.22000   0.22000   0.22001
     Eigenvalues ---    0.22092   0.22268   0.22319   0.22369   0.22637
     Eigenvalues ---    0.22733   0.22789   0.22883   0.23031   0.23212
     Eigenvalues ---    0.23353   0.23422   0.23459   0.23554   0.23601
     Eigenvalues ---    0.23609   0.23660   0.23737   0.23758   0.24403
     Eigenvalues ---    0.24424   0.24492   0.24634   0.24680   0.24742
     Eigenvalues ---    0.24772   0.24830   0.24887   0.24897   0.24942
     Eigenvalues ---    0.24950   0.24965   0.24969   0.24978   0.24980
     Eigenvalues ---    0.24988   0.24989   0.24993   0.24996   0.24998
     Eigenvalues ---    0.25000   0.26613   0.26770   0.26906   0.27346
     Eigenvalues ---    0.27520   0.28013   0.28164   0.28273   0.28330
     Eigenvalues ---    0.28467   0.28495   0.28663   0.28679   0.28714
     Eigenvalues ---    0.28855   0.28948   0.28991   0.29191   0.29272
     Eigenvalues ---    0.29497   0.30059   0.30495   0.30573   0.31522
     Eigenvalues ---    0.31791   0.32015   0.32092   0.32331   0.32573
     Eigenvalues ---    0.32596   0.32646   0.33053   0.33109   0.33213
     Eigenvalues ---    0.33455   0.33485   0.33718   0.33762   0.33765
     Eigenvalues ---    0.33777   0.33786   0.33805   0.33808   0.33809
     Eigenvalues ---    0.33845   0.33857   0.33893   0.33926   0.33927
     Eigenvalues ---    0.33934   0.33953   0.33962   0.34001   0.34012
     Eigenvalues ---    0.34017   0.34034   0.34037   0.34039   0.34044
     Eigenvalues ---    0.34057   0.34060   0.34061   0.34106   0.34122
     Eigenvalues ---    0.34137   0.34141   0.34153   0.34154   0.34155
     Eigenvalues ---    0.34178   0.34186   0.34200   0.34224   0.34226
     Eigenvalues ---    0.34226   0.34241   0.34247   0.34262   0.34288
     Eigenvalues ---    0.34289   0.34313   0.34316   0.34327   0.34329
     Eigenvalues ---    0.34334   0.34345   0.34373   0.34442   0.34443
     Eigenvalues ---    0.34449   0.34451   0.34464   0.34582   0.34712
     Eigenvalues ---    0.34825   0.35146   0.35189   0.35205   0.35250
     Eigenvalues ---    0.35268   0.35318   0.35319   0.35338   0.35454
     Eigenvalues ---    0.35454   0.35529   0.35576   0.35596   0.35613
     Eigenvalues ---    0.35656   0.35700   0.35720   0.35758   0.35888
     Eigenvalues ---    0.35921   0.35957   0.36115   0.36191   0.36309
     Eigenvalues ---    0.36369   0.36387   0.36668   0.37234   0.37578
     Eigenvalues ---    0.37654   0.37843   0.37887   0.38014   0.38477
     Eigenvalues ---    0.38597   0.38991   0.39385   0.39838   0.40485
     Eigenvalues ---    0.40956   0.41115   0.41448   0.41659   0.41796
     Eigenvalues ---    0.41853   0.41901   0.42138   0.42202   0.42351
     Eigenvalues ---    0.42478   0.42655   0.42816   0.42923   0.43113
     Eigenvalues ---    0.43407   0.43871   0.44135   0.44149   0.44321
     Eigenvalues ---    0.44425   0.44619   0.44872   0.44966   0.45030
     Eigenvalues ---    0.45168   0.45756   0.45928   0.46066   0.46208
     Eigenvalues ---    0.46282   0.46295   0.46377   0.46385   0.46617
     Eigenvalues ---    0.46729   0.46921   0.47156   0.47238   0.47468
     Eigenvalues ---    0.47802   0.47866   0.48095   0.48269   0.48409
     Eigenvalues ---    0.48552   0.48679   0.48738   0.48806   0.49001
     Eigenvalues ---    0.49269   0.49656   0.49707   0.49714   0.49990
     Eigenvalues ---    0.50167   0.50802   0.51539   0.52160   0.52267
     Eigenvalues ---    0.53307   0.53316   0.53398   0.53868   0.53986
     Eigenvalues ---    0.54202   0.54758   0.55945   0.56625   0.57284
     Eigenvalues ---    0.58089   0.59156   0.59384   0.62056   0.66440
     Eigenvalues ---    0.66781   0.69756   0.71473   0.71878   0.79599
     Eigenvalues ---    0.81715   0.97845   1.000371000.000001000.00000
     Eigenvalues --- 1000.000001000.000001000.000001000.000001000.00000
     Eigenvalues --- 1000.000001000.000001000.000001000.000001000.00000
     Eigenvalues --- 1000.000001000.000001000.000001000.000001000.00000
     Eigenvalues --- 1000.000001000.000001000.000001000.000001000.00000
     Eigenvalues --- 1000.000001000.000001000.000001000.000001000.00000
     Eigenvalues --- 1000.000001000.000001000.000001000.000001000.00000
     Eigenvalues --- 1000.000001000.000001000.000001000.000001000.00000
     Eigenvalues --- 1000.000001000.000001000.000001000.000001000.00000
     Eigenvalues --- 1000.000001000.000001000.000001000.000001000.00000
     Eigenvalues --- 1000.000001000.000001000.000001000.000001000.00000
     Eigenvalues --- 1000.000001000.000001000.000001000.000001000.00000
     Eigenvalues --- 1000.000001000.000001000.000001000.000001000.00000
     Eigenvalues --- 1000.000001000.000001000.000001000.000001000.00000
     Eigenvalues --- 1000.000001000.000001000.000001000.000001000.00000
     Eigenvalues --- 1000.000001000.000001000.000001000.000001000.00000
     Eigenvalues --- 1000.000001000.000001000.000001000.000001000.00000
     Eigenvalues --- 1000.000001000.000001000.000001000.000001000.00000
     Eigenvalues --- 1000.000001000.000001000.000001000.000001000.00000
     Eigenvalues --- 1000.000001000.000001000.000001000.000001000.00000
     Eigenvalues --- 1000.000001000.000001000.000001000.000001000.00000
     Eigenvalues --- 1000.000001000.000001000.000001000.000001000.00000
     Eigenvalues --- 1000.000001000.000001000.000001000.000001000.00000
     Eigenvalues --- 1000.000001000.000001000.000001000.000001000.00000
     Eigenvalues --- 1000.000001000.000001000.000001000.000001000.00000
     Eigenvalues --- 1000.000001000.000001000.000001000.000001000.00000
     Eigenvalues --- 1000.000001000.000001000.000001000.000001000.00000
     Eigenvalues --- 1000.000001000.000001000.000001000.000001000.00000
     Eigenvalues --- 1000.000001000.000001000.000001000.000001000.00000
     Eigenvalues --- 1000.000001000.000001000.000001000.000001000.00000
     Eigenvalues --- 1000.000001000.000001000.000001000.000001000.00000
     Eigenvalues --- 1000.000001000.000001000.000001000.000001000.00000
     Eigenvalues --- 1000.000001000.000001000.000001000.000001000.00000
     Eigenvalues --- 1000.000001000.000001000.000001000.000001000.00000
     Eigenvalues --- 1000.000001000.000001000.000001000.000001000.00000
     Eigenvalues --- 1000.000001000.000001000.000001000.000001000.00000
     Eigenvalues --- 1000.000001000.000001000.000001000.000001000.00000
     Eigenvalues --- 1000.000001000.000001000.000001000.000001000.00000
     Eigenvalues --- 1000.000001000.000001000.000001000.000001000.00000
     Eigenvalues --- 1000.000001000.000001000.000001000.000001000.00000
     Eigenvalues --- 1000.000001000.000001000.000001000.000001000.00000
     Eigenvalues --- 1000.000001000.000001000.000001000.000001000.00000
     Eigenvalues --- 1000.000001000.000001000.000001000.000001000.00000
     Eigenvalues --- 1000.000001000.000001000.000001000.000001000.00000
     Eigenvalues --- 1000.000001000.000001000.000001000.000001000.00000
     Eigenvalues --- 1000.000001000.000001000.000001000.000001000.00000
     Eigenvalues --- 1000.000001000.000001000.000001000.000001000.00000
     Eigenvalues --- 1000.000001000.000001000.000001000.000001000.00000
     Eigenvalues --- 1000.000001000.000001000.000001000.000001000.00000
     Eigenvalues --- 1000.000001000.000001000.000001000.000001000.00000
     Eigenvalues --- 1000.000001000.000001000.000001000.000001000.00000
     Eigenvalues --- 1000.000001000.000001000.000001000.000001000.00000
     Eigenvalues --- 1000.000001000.000001000.000001000.000001000.00000
     Eigenvalues --- 1000.000001000.000001000.000001000.000001000.00000
     Eigenvalues --- 1000.000001000.000001000.000001000.000001000.00000
     Eigenvalues --- 1000.000001000.000001000.000001000.000001000.00000
     Eigenvalues --- 1000.000001000.000001000.000001000.000001000.00000
     Eigenvalues --- 1000.000001000.000001000.000001000.000001000.00000
     Eigenvalues --- 1000.000001000.000001000.000001000.000001000.00000
     Eigenvalues --- 1000.000001000.000001000.000001000.000001000.00000
     Eigenvalues --- 1000.000001000.000001000.000001000.000001000.00000
     Eigenvalues --- 1000.000001000.000001000.000001000.000001000.00000
     Eigenvalues --- 1000.000001000.000001000.000001000.000001000.00000
     Eigenvalues --- 1000.000001000.000001000.000001000.000001000.00000
     Eigenvalues --- 1000.000001000.000001000.000001000.000001000.00000
     Eigenvalues --- 1000.000001000.000001000.000001000.000001000.00000
     Eigenvalues --- 1000.000001000.000001000.000001000.000001000.00000
     Eigenvalues --- 1000.000001000.000001000.000001000.000001000.00000
     Eigenvalues --- 1000.000001000.000001000.000001000.000001000.00000
     Eigenvalues --- 1000.000001000.000001000.000001000.000001000.00000
     Eigenvalues --- 1000.000001000.000001000.000001000.000001000.00000
     Eigenvalues --- 1000.000001000.000001000.000001000.000001000.00000
     Eigenvalues --- 1000.000001000.000001000.000001000.000001000.00000
     Eigenvalues --- 1000.000001000.000001000.000001000.000001000.00000
     Eigenvalues --- 1000.000001000.000001000.000001000.000001000.00000
     Eigenvalues --- 1000.000001000.000001000.000001000.000001000.00000
     Eigenvalues --- 1000.000001000.000001000.000001000.000001000.00000
     Eigenvalues --- 1000.000001000.000001000.000001000.000001000.00000
     Eigenvalues --- 1000.000001000.000001000.000001000.000001000.00000
     Eigenvalues --- 1000.000001000.000001000.000001000.000001000.00000
     Eigenvalues --- 1000.000001000.000001000.000001000.000001000.00000
     Eigenvalues --- 1000.000001000.000001000.000001000.000001000.00000
     Eigenvalues --- 1000.000001000.000001000.000001000.000001000.00000
     Eigenvalues --- 1000.000001000.000001000.000001000.000001000.00000
     Eigenvalues --- 1000.000001000.000001000.000001000.000001000.00000
     Eigenvalues --- 1000.000001000.000001000.000001000.000001000.00000
     Eigenvalues --- 1000.000001000.000001000.000001000.000001000.00000
     Eigenvalues --- 1000.000001000.000001000.000001000.000001000.00000
     Eigenvalues --- 1000.000001000.000001000.000001000.000001000.00000
     Eigenvalues --- 1000.000001000.000001000.000001000.000001000.00000
     Eigenvalues --- 1000.000001000.000001000.000001000.000001000.00000
     Eigenvalues --- 1000.000001000.000001000.000001000.000001000.00000
     Eigenvalues --- 1000.000001000.000001000.000001000.000001000.00000
     Eigenvalues --- 1000.000001000.000001000.000001000.000001000.00000
     Eigenvalues --- 1000.000001000.000001000.000001000.000001000.00000
     Eigenvalues --- 1000.000001000.000001000.000001000.000001000.00000
     Eigenvalues --- 1000.000001000.000001000.000001000.000001000.00000
     Eigenvalues --- 1000.000001000.000001000.000001000.000001000.00000
     Eigenvalues --- 1000.000001000.000001000.000001000.000001000.00000
     Eigenvalues --- 1000.000001000.000001000.000001000.000001000.00000
     Eigenvalues --- 1000.000001000.000001000.000001000.000001000.00000
     Eigenvalues --- 1000.000001000.000001000.000001000.000001000.00000
     Eigenvalues --- 1000.000001000.000001000.000001000.000001000.00000
     Eigenvalues --- 1000.000001000.000001000.000001000.000001000.00000
     Eigenvalues --- 1000.000001000.000001000.000001000.000001000.00000
     Eigenvalues --- 1000.000001000.000001000.000001000.000001000.00000
     Eigenvalues --- 1000.000001000.000001000.000001000.000001000.00000
     Eigenvalues --- 1000.000001000.000001000.000001000.000001000.00000
     Eigenvalues --- 1000.000001000.000001000.000001000.000001000.00000
     Eigenvalues --- 1000.000001000.000001000.000001000.000001000.00000
     Eigenvalues --- 1000.000001000.000001000.000001000.000001000.00000
     Eigenvalues --- 1000.000001000.000001000.000001000.000001000.00000
     Eigenvalues --- 1000.000001000.000001000.000001000.000001000.00000
     Eigenvalues --- 1000.000001000.000001000.000001000.000001000.00000
     Eigenvalues --- 1000.000001000.000001000.000001000.000001000.00000
     Eigenvalues --- 1000.000001000.000001000.000001000.000001000.00000
     Eigenvalues --- 1000.000001000.000001000.000001000.000001000.00000
     Eigenvalues --- 1000.000001000.000001000.000001000.000001000.00000
     Eigenvalues --- 1000.000001000.000001000.000001000.000001000.00000
     Eigenvalues --- 1000.000001000.000001000.000001000.000001000.00000
     Eigenvalues --- 1000.000001000.000001000.000001000.000001000.00000
     Eigenvalues --- 1000.000001000.000001000.000001000.000001000.00000
     Eigenvalues --- 1000.000001000.000001000.000001000.000001000.00000
     Eigenvalues --- 1000.000001000.000001000.000001000.000001000.00000
     Eigenvalues --- 1000.000001000.000001000.000001000.000001000.00000
     Eigenvalues --- 1000.000001000.000001000.000001000.000001000.00000
     Eigenvalues --- 1000.000001000.000001000.000001000.000001000.00000
     Eigenvalues --- 1000.000001000.000001000.000001000.000001000.00000
     Eigenvalues --- 1000.000001000.000001000.000001000.000001000.00000
     Eigenvalues --- 1000.000001000.000001000.000001000.000001000.00000
     Eigenvalues --- 1000.000001000.000001000.000001000.000001000.00000
     Eigenvalues --- 1000.000001000.000001000.000001000.000001000.00000
     Eigenvalues --- 1000.000001000.000001000.000001000.000001000.00000
     Eigenvalues --- 1000.000001000.000001000.000001000.000001000.00000
     Eigenvalues --- 1000.000001000.000001000.000001000.000001000.00000
     Eigenvalues --- 1000.000001000.000001000.000001000.000001000.00000
     Eigenvalues --- 1000.000001000.000001000.000001000.000001000.00000
     Eigenvalues --- 1000.000001000.000001000.000001000.000001000.00000
     Eigenvalues --- 1000.000001000.000001000.000001000.000001000.00000
     Eigenvalues --- 1000.000001000.000001000.000001000.000001000.00000
     Eigenvalues --- 1000.000001000.000001000.000001000.000001000.00000
     Eigenvalues --- 1000.000001000.000001000.000001000.000001000.00000
     Eigenvalues --- 1000.000001000.000001000.000001000.000001000.00000
     Eigenvalues --- 1000.000001000.000001000.000001000.000001000.00000
     Eigenvalues --- 1000.000001000.000001000.000001000.000001000.00000
     Eigenvalues --- 1000.000001000.000001000.000001000.000001000.00000
     Eigenvalues --- 1000.000001000.000001000.000001000.000001000.00000
     Eigenvalues --- 1000.000001000.000001000.000001000.000001000.00000
     Eigenvalues --- 1000.000001000.000001000.000001000.000001000.00000
     Eigenvalues --- 1000.000001000.000001000.000001000.000001000.00000
     Eigenvalues --- 1000.000001000.000001000.000001000.000001000.00000
     Eigenvalues --- 1000.000001000.000001000.000001000.000001000.00000
     Eigenvalues --- 1000.000001000.000001000.000001000.000001000.00000
     Eigenvalues --- 1000.000001000.000001000.000001000.000001000.00000
     Eigenvalues --- 1000.000001000.000001000.000001000.000001000.00000
     Eigenvalues --- 1000.000001000.000001000.000001000.000001000.00000
     Eigenvalues --- 1000.000001000.000001000.000001000.000001000.00000
     Eigenvalues --- 1000.000001000.000001000.000001000.000001000.00000
     Eigenvalues --- 1000.000001000.000001000.000001000.000001000.00000
     Eigenvalues --- 1000.000001000.000001000.000001000.000001000.00000
     Eigenvalues --- 1000.000001000.000001000.000001000.000001000.00000
     Eigenvalues --- 1000.000001000.000001000.000001000.000001000.00000
     Eigenvalues --- 1000.000001000.000001000.000001000.000001000.00000
     Eigenvalues --- 1000.000001000.000001000.000001000.000001000.00000
     Eigenvalues --- 1000.000001000.000001000.000001000.000001000.00000
     Eigenvalues --- 1000.000001000.000001000.000001000.000001000.00000
     Eigenvalues --- 1000.000001000.000001000.000001000.000001000.00000
     Eigenvalues --- 1000.000001000.000001000.000001000.000001000.00000
     Eigenvalues --- 1000.000001000.000001000.000001000.000001000.00000
     Eigenvalues --- 1000.00000
 RFO step:  Lambda=-1.18976879D-01 EMin= 2.60636964D-03
 Linear search not attempted -- first point.
 Maximum step size (   0.300) exceeded in Quadratic search.
    -- Step size scaled by   0.599
 Iteration  1 RMS(Cart)=  0.03445393 RMS(Int)=  0.00023967
 Iteration  2 RMS(Cart)=  0.00051297 RMS(Int)=  0.00005326
 Iteration  3 RMS(Cart)=  0.00000025 RMS(Int)=  0.00005326
 Variable       Old X    -DE/DX   Delta X   Delta X   Delta X     New X
                                 (Linear)    (Quad)   (Total)
    X1        1.41306  -0.00440   0.00000   0.00000   0.00000   1.41306
    Y1       -9.46926  -0.00989   0.00000   0.00000  -0.00000  -9.46926
    Z1        0.67842  -0.02741   0.00000   0.00000   0.00000   0.67842
    X2        1.91360  -0.00421   0.00000   0.00000   0.00000   1.91360
    Y2       -8.13135   0.02356   0.00000   0.00000  -0.00000  -8.13135
    Z2        1.94457   0.00144   0.00000   0.00000   0.00000   1.94457
    X3        1.99230   0.00699   0.00000   0.00000   0.00000   1.99230
    Y3       -8.82069  -0.01124   0.00000   0.00000  -0.00000  -8.82069
    Z3        3.72292   0.02889   0.00000   0.00000   0.00000   3.72292
   X22        8.86456  -0.01886   0.00000   0.00000   0.00000   8.86456
   Y22      -12.78571  -0.02449   0.00000   0.00000  -0.00000 -12.78571
   Z22        5.04329  -0.00371   0.00000   0.00000   0.00000   5.04329
   X23       10.37976   0.01167   0.00000   0.00000   0.00000  10.37976
   Y23      -11.62720  -0.00084   0.00000   0.00000  -0.00000 -11.62720
   Z23        4.96021  -0.02020   0.00000   0.00000   0.00000   4.96021
   X24       10.57974   0.01346   0.00000   0.00000   0.00000  10.57974
   Y24      -10.62119   0.01622   0.00000   0.00000  -0.00000 -10.62119
   Z24        6.56963   0.00848   0.00000   0.00000   0.00000   6.56963
   X44        8.66044  -0.00369   0.00000   0.00000   0.00000   8.66044
   Y44       -8.56802   0.00213   0.00000   0.00000  -0.00000  -8.56802
   Z44        9.13552  -0.02029   0.00000   0.00000   0.00000   9.13552
   X45        8.77304  -0.00583   0.00000   0.00000   0.00000   8.77304
   Y45       -7.57115   0.02087   0.00000   0.00000  -0.00000  -7.57115
   Z45       10.75878   0.00770   0.00000   0.00000   0.00000  10.75878
   X46        9.11844   0.00156   0.00000   0.00000   0.00000   9.11844
   Y46       -8.71382  -0.01381   0.00000   0.00000  -0.00000  -8.71382
   Z46       12.24807   0.02833   0.00000   0.00000   0.00000  12.24807
   X59        7.16877   0.02129   0.00000   0.00000   0.00000   7.16877
   Y59       -2.00679  -0.01517   0.00000   0.00000  -0.00000  -2.00679
   Z59      -13.05978   0.01235   0.00000   0.00000  -0.00000 -13.05978
   X60        5.86222  -0.00349   0.00000   0.00000   0.00000   5.86222
   Y60       -0.65309   0.01737   0.00000   0.00000  -0.00000  -0.65309
   Z60      -13.38448   0.00816   0.00000   0.00000  -0.00000 -13.38448
   X61        5.01281  -0.01860   0.00000   0.00000   0.00000   5.01281
   Y61       -0.81036  -0.00183   0.00000   0.00000  -0.00000  -0.81036
   Z61      -15.08617  -0.02495   0.00000   0.00000   0.00000 -15.08617
   X74      -10.98123  -0.02628   0.00000   0.00000   0.00000 -10.98123
   Y74       12.46541   0.01189   0.00000   0.00000   0.00000  12.46541
   Z74        7.69212  -0.01085   0.00000   0.00000   0.00000   7.69212
   X75       -9.60260  -0.00406   0.00000   0.00000   0.00000  -9.60260
   Y75       11.39960  -0.01951   0.00000   0.00000   0.00000  11.39960
   Z75        8.47054   0.00652   0.00000   0.00000   0.00000   8.47054
   X76       -7.95502   0.02894   0.00000   0.00000  -0.00000  -7.95502
   Y76       12.36368   0.00559   0.00000   0.00000   0.00000  12.36368
   Z76        8.50771   0.00433   0.00000   0.00000   0.00000   8.50771
   X203      -7.21786  -0.00388   0.00000   0.00000  -0.00000  -7.21786
   Y203      -8.98203   0.00697   0.00000   0.00000  -0.00000  -8.98203
   Z203      -2.09446  -0.03435   0.00000   0.00000  -0.00000  -2.09446
   X204      -7.24286  -0.00979   0.00000   0.00000  -0.00000  -7.24286
   Y204      -8.82929   0.01406   0.00000   0.00000  -0.00000  -8.82929
   Z204      -0.21108   0.01183   0.00000   0.00000  -0.00000  -0.21108
   X205      -6.31244   0.01541   0.00000   0.00000  -0.00000  -6.31244
   Y205     -10.26745  -0.02351   0.00000   0.00000  -0.00000 -10.26745
   Z205       0.58711   0.02386   0.00000   0.00000   0.00000   0.58711
   X220     -10.04135   0.02609   0.00000   0.00000   0.00000 -10.04135
   Y220      11.24533  -0.01683   0.00000   0.00000   0.00000  11.24533
   Z220      -1.69655  -0.01731   0.00000   0.00000  -0.00000  -1.69655
   X221     -11.71963  -0.01816   0.00000   0.00000  -0.00000 -11.71963
   Y221      11.84247  -0.01213   0.00000   0.00000   0.00000  11.84247
   Z221      -1.06578  -0.00062   0.00000   0.00000  -0.00000  -1.06578
   X222     -11.46604  -0.00421   0.00000   0.00000  -0.00000 -11.46604
   Y222      13.32196   0.03060   0.00000   0.00000   0.00000  13.32196
   Z222       0.08223   0.01778   0.00000   0.00000   0.00000   0.08223
    R1        1.90884   0.04263   0.00000   0.00000   0.00000   1.90884
    R2        1.90891   0.03861   0.00000  -0.00000  -0.00000   1.90891
    R3        2.91700   0.00282   0.00000  -0.00031  -0.00050   2.91650
    R4        2.07151   0.00023   0.00000   0.00029   0.00035   2.07186
    R5        2.89710   0.00364   0.00000   0.00253   0.00245   2.89955
    R6        2.06950   0.00032   0.00000   0.00041   0.00041   2.06991
    R7        2.07585   0.00025   0.00000   0.00117   0.00120   2.07706
    R8        2.89314   0.00342   0.00000   0.00157   0.00149   2.89463
    R9        2.07661  -0.00058   0.00000  -0.00076  -0.00076   2.07584
   R10        2.06925  -0.00108   0.00000  -0.00140  -0.00140   2.06785
   R11        2.77891  -0.00048   0.00000  -0.00240  -0.00246   2.77644
   R12        2.07329   0.00232   0.00000   0.00302   0.00303   2.07632
   R13        2.06847   0.00591   0.00000   0.00766   0.00767   2.07613
   R14        2.60560  -0.04679   0.00000  -0.04800  -0.04808   2.55753
   R15        2.57644   0.00243   0.00000   0.00226   0.00227   2.57871
   R16        2.48475   0.05501   0.00000   0.04361   0.04358   2.52833
   R17        1.93310   0.00129   0.00000   0.00138   0.00139   1.93448
   R18        1.92124  -0.00121   0.00000  -0.00128  -0.00127   1.91997
   R19        1.92421  -0.00129   0.00000  -0.00137  -0.00137   1.92284
   R20        1.70075   0.15349   0.00000   0.11287   0.11290   1.81365
   R21        4.63333   0.00107   0.00000   0.00595   0.00597   4.63931
   R22        1.70075   0.08833   0.00000   0.06772   0.06768   1.76844
   R23        3.44063   0.01818   0.00000   0.04182   0.04216   3.48279
   R24        1.90916   0.03930   0.00000   0.00000  -0.00000   1.90916
   R25        1.90848   0.03337   0.00000  -0.00000   0.00000   1.90848
   R26        2.93676  -0.00110   0.00000  -0.00190  -0.00181   2.93496
   R27        2.07031   0.00006   0.00000   0.00008   0.00002   2.07033
   R28        3.80566  -0.01836   0.00000  -0.00000  -0.00000   3.80566
   R29        2.82881   0.00058   0.00000  -0.00007  -0.00001   2.82881
   R30        2.07453  -0.00001   0.00000  -0.00001  -0.00001   2.07452
[truncated: 8,821,861 more chars]
