# Supplementary material for: Solvent Channels and Electric Fields Guide Proton Delivery to the Active Site of Heme Peroxidases
Source: Angew Chem Int Ed Engl. 2025 Sep 21;64(50):e202515743. doi: 10.1002/anie.202515743 (PMC12684355; doi:10.1002/anie.202515743)
Supplement: Supplementary file 8 — Supporting Information [file ANIE-64-e202515743-s008.zip › Tau1_2.gjf]

%chk=tau0_m2
%mem=10gb
%nproc=28
# UB3LYP EmpiricalDispersion=GD3BJ Gen Pseudo=Read opt(maxcycle=1000,modred) SCF(yqc,Maxcycle=1000)

fff

-1 2
H        0.747758000     -5.010914000      0.359002000
C        1.012631000     -4.302924000      1.029021000
H        1.054280000     -4.667710000      1.970083000
C        0.002527000     -3.135852000      1.047986000
C        0.205146000     -2.251253000      2.283610000
C       -0.762835000     -1.068845000      2.377627000
N       -0.275437000     -0.138451000      3.406840000
C       -0.861083000      1.089812000      3.629440000
N       -2.220981000      1.173626000      3.579447000
N       -0.087162000      2.105534000      3.942883000
H        2.009465000     -3.931351000      0.764637000
H        0.111650000     -2.529810000      0.142382000
H       -1.020494000     -3.535938000      1.040894000
H        0.116404000     -2.857294000      3.195972000
H        1.225770000     -1.855242000      2.260617000
H       -0.825322000     -0.567261000      1.403862000
H       -1.768919000     -1.419111000      2.629072000
H        0.726843000     -0.029476000      3.314497000
H       -2.562880000      2.032379000      3.141180000
H       -2.727532000      0.391695000      3.172478000
H       -0.661653000      2.891538000      4.241188000
H        4.690922000     -6.765909000      2.668793000
C        5.492730000     -6.152850000      2.624832000
H        5.598559000     -5.620493000      3.476501000
C        5.250357000     -5.230446000      1.397821000
C        5.791984000     -3.836388000      1.461724000
C        5.040603000     -2.693401000      1.308391000
C        7.161377000     -3.399096000      1.566254000
C        7.152111000     -1.971492000      1.467523000
C        8.396226000     -4.057381000      1.697429000
N        5.843219000     -1.576147000      1.330630000
C        8.325936000     -1.213305000      1.501126000
C        9.566187000     -3.305061000      1.730881000
C        9.530663000     -1.897208000      1.634907000
H        6.398340000     -6.756183000      2.497912000
H        5.633898000     -5.726082000      0.496492000
H        4.167870000     -5.145429000      1.242902000
H        3.975577000     -2.586051000      1.162577000
H        5.490133000     -0.658208000      1.063991000
H        8.434909000     -5.141181000      1.767681000
H        8.293319000     -0.133081000      1.399371000
H       10.525185000     -3.806360000      1.829851000
H       10.460984000     -1.336900000      1.657200000
H        4.582905000     -4.533999000      4.834311000
C        4.642492000     -4.006478000      5.693299000
H        4.825272000     -4.611153000      6.481399000
C        3.389132000     -3.139125000      5.916713000
C        3.433236000     -1.826191000      5.190811000
C        4.399597000     -1.192095000      4.442244000
N        2.406606000     -0.897262000      5.288048000
C        2.782883000      0.230449000      4.618769000
N        3.985555000      0.082142000      4.098081000
H        5.520506000     -3.356166000      5.608233000
H        2.489909000     -3.701029000      5.627261000
H        3.276295000     -2.931840000      6.990331000
H        1.491817000     -1.051493000      5.685978000
H        5.354405000     -1.572971000      4.114341000
H        2.149456000      1.105593000      4.553684000
H        3.793550000     -1.061950000     -6.910936000
C        3.102153000     -0.345598000     -7.082761000
H        2.652664000     -0.428824000     -7.983258000
C        3.688068000      1.067674000     -6.918615000
C        3.942334000      1.423184000     -5.488079000
C        3.795727000      0.718268000     -4.322939000
N        4.356673000      2.692351000     -5.089602000
C        4.443056000      2.722369000     -3.737251000
N        4.106755000      1.539536000     -3.256715000
H        2.309021000     -0.482472000     -6.337310000
H        4.613720000      1.161419000     -7.504104000
H        2.986192000      1.799316000     -7.342358000
H        4.551623000      3.468609000     -5.702502000
H        3.488282000     -0.301110000     -4.162369000
H        4.740300000      3.573828000     -3.146016000
H       -5.811019000      6.596409000      4.070495000
C       -5.081478000      6.032408000      4.482419000
H       -4.209614000      6.542577000      4.502085000
C       -4.959978000      4.684317000      3.752404000
C       -6.308749000      3.955686000      3.655568000
C       -6.222220000      2.644510000      2.872226000
N       -7.566832000      2.125843000      2.595704000
C       -7.811248000      0.952374000      1.978407000
N       -6.871061000      0.023152000      1.878557000
N       -9.060067000      0.677549000      1.544562000
H       -5.374813000      5.858148000      5.527177000
H       -4.557590000      4.825425000      2.743897000
H       -4.234559000      4.039935000      4.263433000
H       -6.708671000      3.762985000      4.659940000
H       -7.030164000      4.619991000      3.158019000
H       -5.662315000      2.789785000      1.944660000
H       -5.670908000      1.903815000      3.461104000
H       -8.329284000      2.785969000      2.608781000
H       -6.985839000     -0.644713000      1.101699000
H       -5.884284000      0.223172000      2.084109000
H       -9.576881000      1.418373000      1.092104000
H       -9.197504000     -0.241451000      1.097527000
C       -0.550681000      4.167768000     -0.518490000
C        9.261179000      3.182267000     -1.058016000
C        6.083461000     -4.085175000     -2.199110000
C       -1.132371000     -0.688159000     -2.598029000
N        2.846377000      2.609171000     -0.949987000
C       -1.250176000      3.403467000      0.621940000
C       10.083736000      2.519831000     -1.891986000
C        7.008374000     -4.962540000     -1.777968000
C       -1.986803000     -0.812125000     -1.328120000
N        5.658241000      2.275799000     -1.026331000
C       -2.780349000      3.292321000      0.501352000
C       -3.478529000     -0.702475000     -1.573446000
N        2.474045000     -0.116638000     -1.714681000
C        0.698495000      1.594937000     -1.588623000
C        4.473918000      4.307785000     -0.262196000
C        7.436647000      0.652795000     -1.526360000
C        3.619330000     -2.279209000     -2.015166000
C        1.988091000      6.005919000      0.412240000
C        7.320797000      5.479754000     -0.047640000
C        8.634508000     -2.148159000     -1.963299000
C        0.788316000     -3.307866000     -2.730137000
C        1.469771000      2.619150000     -1.091962000
C        5.640883000      3.582605000     -0.575264000
C        6.652719000     -0.460192000     -1.715792000
C        2.473265000     -1.467608000     -2.000454000
O       -3.381749000      2.796224000      1.513377000
O       -4.171060000     -1.309596000     -0.593836000
C        0.921211000      3.877461000     -0.599758000
C        6.960457000      4.098232000     -0.500778000
C        7.183846000     -1.802450000     -1.889142000
C        1.158808000     -1.904852000     -2.357690000
O       -3.329065000      3.648656000     -0.568580000
O       -3.991757000     -0.113509000     -2.503401000
C        1.988979000      4.634794000     -0.189739000
C        7.817637000      3.080364000     -0.942049000
C        6.103798000     -2.645404000     -1.993227000
C        0.339780000     -0.780665000     -2.315002000
C        3.192868000      3.849889000     -0.443621000
C        6.977631000      1.947308000     -1.230352000
C        4.908216000     -1.808567000     -1.912221000
C        1.168293000      0.308067000     -1.897430000
N        5.270808000     -0.491666000     -1.740892000
Fe       4.079798000      1.070111000     -1.356709000
H       -1.047898000      3.896798000     -1.454802000
H       -0.719895000      5.242213000     -0.393772000
H        9.719966000      3.913901000     -0.391507000
H        5.227906000     -4.471433000     -2.752908000
H       -1.428947000     -1.478252000     -3.295960000
H       -1.377517000      0.255442000     -3.094908000
H       -1.010156000      3.837977000      1.598829000
H       11.156027000      2.687208000     -1.862959000
H        9.718416000      1.815753000     -2.631578000
H        6.916374000     -6.019698000     -2.009369000
H        7.847379000     -4.663059000     -1.160570000
H       -1.718961000     -0.015987000     -0.620165000
H       -1.786759000     -1.754649000     -0.814201000
H       -0.363874000      1.775005000     -1.699193000
H        4.603801000      5.307970000      0.133220000
H        3.473315000     -3.342260000     -2.160419000
H        2.585191000      6.706164000     -0.184404000
H        2.419140000      5.998889000      1.420806000
H        0.973767000      6.407014000      0.482896000
H        6.756854000      6.248970000     -0.590706000
H        8.382533000      5.686583000     -0.205628000
H        7.110028000      5.625156000      1.019809000
H        9.049895000     -2.341967000     -0.968316000
H        9.215309000     -1.334772000     -2.409008000
H        8.781618000     -3.048918000     -2.566813000
H       -0.273631000     -3.383007000     -2.978643000
H        1.358285000     -3.665955000     -3.596952000
C       -7.299794000     -3.029459000     -2.156631000
O       -6.264137000     -3.205160000     -2.756816000
C       -7.574732000     -2.132451000     -1.012057000
O       -6.708564000     -1.368236000     -0.466520000
C       -8.924170000     -2.349986000     -0.588394000
O       -9.543207000     -1.848245000      0.370930000
C       -9.534210000     -3.329367000     -1.571165000
O       -8.447056000     -3.740026000     -2.440719000
C      -10.663058000     -2.696242000     -2.403096000
O      -10.315706000     -1.437606000     -2.924243000
C      -10.986895000     -3.576489000     -3.622257000
O      -10.949939000     -4.970958000     -3.347706000
H       -5.174123000     -1.325620000     -0.763264000
H      -10.332475000     -0.754665000     -2.216239000
H      -10.011973000     -5.198982000     -3.280680000
H       -9.912368000     -4.224454000     -1.067258000
H      -11.531345000     -2.638092000     -1.726896000
H      -11.993456000     -3.345866000     -3.983729000
H      -10.273324000     -3.296796000     -4.406825000
O        4.197164000      0.572390000      0.535816000
H        3.283828000      0.284262000      0.833279000
H        4.439066000      1.338425000      1.164923000
O       -4.111909000      0.219999000      1.767540000
H       -3.895765000      1.146217000      1.494199000
H       -4.034376000     -0.344130000      0.975446000
O        1.738149000      0.286174000      1.276093000
H        1.756335000      1.232086000      1.587599000
H        1.311427000      0.303823000      0.405289000
O        4.629000000      2.240351000      2.434508000
H        4.581350000      1.512004000      3.102144000
H        3.734783000      2.636653000      2.472554000
O        1.891944000      2.716808000      2.324946000
H        1.134344000      2.557626000      2.992934000
H        1.588553000      3.346105000      1.651520000
H        0.981325000     -4.010355000     -1.910500000
H       -0.867273000      2.376428000      0.666365000
H        8.507040000      0.505324000     -1.511414000
H       -3.819529000     -4.753088000     -1.108342000
C       -3.832759000     -4.672260000     -0.111699000
H       -3.340398000     -5.433302000      0.310684000
C       -5.272865000     -4.543055000      0.394363000
C       -5.434132000     -4.404966000      1.917725000
C       -4.646343000     -3.215277000      2.482889000
C       -6.920808000     -4.272306000      2.276977000
H       -3.284275000     -3.753428000      0.124604000
H       -5.718309000     -3.666126000     -0.078588000
H       -5.861028000     -5.407897000      0.057293000
H       -5.047328000     -5.322922000      2.388560000
H       -4.806993000     -3.114337000      3.562117000
H       -3.569919000     -3.317721000      2.314199000
H       -4.966622000     -2.282127000      2.012063000
H       -7.502220000     -5.114992000      1.885602000
H       -7.069536000     -4.235100000      3.362090000
H       -7.343323000     -3.354020000      1.853967000
H       -5.313654000      5.950773000     -0.897774000
C       -6.201762000      6.266763000     -0.563984000
H       -6.067568000      7.049679000      0.043513000
C       -6.836120000      5.145796000      0.282693000
C       -7.026822000      3.833056000     -0.399667000
N       -5.990073000      3.015645000     -0.809408000
C       -8.173914000      3.142789000     -0.710550000
C       -6.535123000      1.886792000     -1.336689000
N       -7.861109000      1.930964000     -1.292188000
H       -6.837391000      6.543258000     -1.410159000
H       -6.194441000      5.002379000      1.158763000
H       -7.812050000      5.471248000      0.662395000
H       -4.967085000      3.227837000     -0.711362000
H       -9.201222000      3.446871000     -0.556030000
H       -5.941131000      1.079002000     -1.743253000
O      -10.265497000      0.767191000     -1.294043000
H      -10.696824000      1.321108000     -1.957587000
H       -9.295939000      1.017400000     -1.381062000

1 F
2 F
3 F
22 F
23 F
24 F
44 F
45 F
46 F
59 F
60 F
61 F
74 F
75 F
76 F
203 F
204 F
205 F
220 F
221 F
222 F

Fe 0
LANL2DZ
****
C H N O 0
6-31G**
****

Fe 0
LANL2DZ
