# Supplementary material for: Solvent Channels and Electric Fields Guide Proton Delivery to the Active Site of Heme Peroxidases
Source: Angew Chem Int Ed Engl. 2025 Sep 21;64(50):e202515743. doi: 10.1002/anie.202515743 (PMC12684355; doi:10.1002/anie.202515743)
Supplement: Supplementary file 8 — Supporting Information [file ANIE-64-e202515743-s008.zip › Tau1_2.log]

 Entering Gaussian System, Link 0=g16
 Initial command:
 /mnt/storage/software/apps/Gaussain-16/g16/l1.exe "/user/home/rs17282/scratch/Gau-14926.inp" -scrdir="/user/home/rs17282/scratch/"
 Entering Link 1 = /mnt/storage/software/apps/Gaussain-16/g16/l1.exe PID=     14931.
  
 Copyright (c) 1988,1990,1992,1993,1995,1998,2003,2009,2016,
            Gaussian, Inc.  All Rights Reserved.
  
 This is part of the Gaussian(R) 16 program.  It is based on
 the Gaussian(R) 09 system (copyright 2009, Gaussian, Inc.),
 the Gaussian(R) 03 system (copyright 2003, Gaussian, Inc.),
 the Gaussian(R) 98 system (copyright 1998, Gaussian, Inc.),
 the Gaussian(R) 94 system (copyright 1995, Gaussian, Inc.),
 the Gaussian 92(TM) system (copyright 1992, Gaussian, Inc.),
 the Gaussian 90(TM) system (copyright 1990, Gaussian, Inc.),
 the Gaussian 88(TM) system (copyright 1988, Gaussian, Inc.),
 the Gaussian 86(TM) system (copyright 1986, Carnegie Mellon
 University), and the Gaussian 82(TM) system (copyright 1983,
 Carnegie Mellon University). Gaussian is a federally registered
 trademark of Gaussian, Inc.
  
 This software contains proprietary and confidential information,
 including trade secrets, belonging to Gaussian, Inc.
  
 This software is provided under written license and may be
 used, copied, transmitted, or stored only in accord with that
 written license.
  
 The following legend is applicable only to US Government
 contracts under FAR:
  
                    RESTRICTED RIGHTS LEGEND
  
 Use, reproduction and disclosure by the US Government is
 subject to restrictions as set forth in subparagraphs (a)
 and (c) of the Commercial Computer Software - Restricted
 Rights clause in FAR 52.227-19.
  
 Gaussian, Inc.
 340 Quinnipiac St., Bldg. 40, Wallingford CT 06492
  
  
 ---------------------------------------------------------------
 Warning -- This program may not be used in any manner that
 competes with the business of Gaussian, Inc. or will provide
 assistance to any competitor of Gaussian, Inc.  The licensee
 of this program is prohibited from giving any competitor of
 Gaussian, Inc. access to this program.  By using this program,
 the user acknowledges that Gaussian, Inc. is engaged in the
 business of creating and licensing software in the field of
 computational chemistry and represents and warrants to the
 licensee that it is not a competitor of Gaussian, Inc. and that
 it will not use this program in any manner prohibited above.
 ---------------------------------------------------------------
  

 Cite this work as:
 Gaussian 16, Revision A.03,
 M. J. Frisch, G. W. Trucks, H. B. Schlegel, G. E. Scuseria, 
 M. A. Robb, J. R. Cheeseman, G. Scalmani, V. Barone, 
 G. A. Petersson, H. Nakatsuji, X. Li, M. Caricato, A. V. Marenich, 
 J. Bloino, B. G. Janesko, R. Gomperts, B. Mennucci, H. P. Hratchian, 
 J. V. Ortiz, A. F. Izmaylov, J. L. Sonnenberg, D. Williams-Young, 
 F. Ding, F. Lipparini, F. Egidi, J. Goings, B. Peng, A. Petrone, 
 T. Henderson, D. Ranasinghe, V. G. Zakrzewski, J. Gao, N. Rega, 
 G. Zheng, W. Liang, M. Hada, M. Ehara, K. Toyota, R. Fukuda, 
 J. Hasegawa, M. Ishida, T. Nakajima, Y. Honda, O. Kitao, H. Nakai, 
 T. Vreven, K. Throssell, J. A. Montgomery, Jr., J. E. Peralta, 
 F. Ogliaro, M. J. Bearpark, J. J. Heyd, E. N. Brothers, K. N. Kudin, 
 V. N. Staroverov, T. A. Keith, R. Kobayashi, J. Normand, 
 K. Raghavachari, A. P. Rendell, J. C. Burant, S. S. Iyengar, 
 J. Tomasi, M. Cossi, J. M. Millam, M. Klene, C. Adamo, R. Cammi, 
 J. W. Ochterski, R. L. Martin, K. Morokuma, O. Farkas, 
 J. B. Foresman, and D. J. Fox, Gaussian, Inc., Wallingford CT, 2016.
 
 ******************************************
 Gaussian 16:  ES64L-G16RevA.03 25-Dec-2016
                 6-Jul-2023 
 ******************************************
 %chk=tau0_m2
 %mem=10gb
 %nproc=28
 Will use up to   28 processors via shared memory.
 ----------------------------------------------------------------------
 # UB3LYP EmpiricalDispersion=GD3BJ Gen Pseudo=Read opt(maxcycle=1000,m
 odred) SCF(yqc,Maxcycle=1000)
 ----------------------------------------------------------------------
 1/6=1000,18=120,19=15,26=3,38=1/1,3;
 2/9=110,12=2,17=6,18=5,40=1/2;
 3/5=7,11=2,16=1,17=8,25=1,30=1,71=1,74=-5,116=2,124=41/1,2,3;
 4//1;
 5/5=2,7=1000,8=4,13=1,38=1/8,2,8;
 6/7=2,8=2,9=2,10=2,28=1/1;
 7//1,2,3,16;
 1/6=1000,18=20,19=15,26=3/3(2);
 2/9=110/2;
 99//99;
 2/9=110/2;
 3/5=7,6=1,11=2,16=1,17=8,25=1,30=1,71=1,74=-5,82=7,116=2,124=41/1,2,3;
 4/5=5,16=3,69=1/1;
 5/5=2,7=1000,8=4,13=1,38=1/8,2,8;
 7//1,2,3,16;
 1/6=1000,18=20,19=15,26=3/3(-5);
 2/9=110/2;
 6/7=2,8=2,9=2,10=2,19=2,28=1/1;
 99/9=1/99;
 ---
 fff
 ---
 Symbolic Z-matrix:
 Charge = -1 Multiplicity = 2
 H                     0.74776  -5.01091   0.359 
 C                     1.01263  -4.30292   1.02902 
 H                     1.05428  -4.66771   1.97008 
 C                     0.00253  -3.13585   1.04799 
 C                     0.20515  -2.25125   2.28361 
 C                    -0.76284  -1.06885   2.37763 
 N                    -0.27544  -0.13845   3.40684 
 C                    -0.86108   1.08981   3.62944 
 N                    -2.22098   1.17363   3.57945 
 N                    -0.08716   2.10553   3.94288 
 H                     2.00947  -3.93135   0.76464 
 H                     0.11165  -2.52981   0.14238 
 H                    -1.02049  -3.53594   1.04089 
 H                     0.1164   -2.85729   3.19597 
 H                     1.22577  -1.85524   2.26062 
 H                    -0.82532  -0.56726   1.40386 
 H                    -1.76892  -1.41911   2.62907 
 H                     0.72684  -0.02948   3.3145 
 H                    -2.56288   2.03238   3.14118 
 H                    -2.72753   0.3917    3.17248 
 H                    -0.66165   2.89154   4.24119 
 H                     4.69092  -6.76591   2.66879 
 C                     5.49273  -6.15285   2.62483 
 H                     5.59856  -5.62049   3.4765 
 C                     5.25036  -5.23045   1.39782 
 C                     5.79198  -3.83639   1.46172 
 C                     5.0406   -2.6934    1.30839 
 C                     7.16138  -3.3991    1.56625 
 C                     7.15211  -1.97149   1.46752 
 C                     8.39623  -4.05738   1.69743 
 N                     5.84322  -1.57615   1.33063 
 C                     8.32594  -1.21331   1.50113 
 C                     9.56619  -3.30506   1.73088 
 C                     9.53066  -1.89721   1.63491 
 H                     6.39834  -6.75618   2.49791 
 H                     5.6339   -5.72608   0.49649 
 H                     4.16787  -5.14543   1.2429 
 H                     3.97558  -2.58605   1.16258 
 H                     5.49013  -0.65821   1.06399 
 H                     8.43491  -5.14118   1.76768 
 H                     8.29332  -0.13308   1.39937 
 H                     10.52519  -3.80636   1.82985 
 H                     10.46098  -1.3369    1.6572 
 H                     4.58291  -4.534     4.83431 
 C                     4.64249  -4.00648   5.6933 
 H                     4.82527  -4.61115   6.4814 
 C                     3.38913  -3.13912   5.91671 
 C                     3.43324  -1.82619   5.19081 
 C                     4.3996   -1.1921    4.44224 
 N                     2.40661  -0.89726   5.28805 
 C                     2.78288   0.23045   4.61877 
 N                     3.98556   0.08214   4.09808 
 H                     5.52051  -3.35617   5.60823 
 H                     2.48991  -3.70103   5.62726 
 H                     3.2763   -2.93184   6.99033 
 H                     1.49182  -1.05149   5.68598 
 H                     5.3544   -1.57297   4.11434 
 H                     2.14946   1.10559   4.55368 
 H                     3.79355  -1.06195  -6.91094 
 C                     3.10215  -0.3456   -7.08276 
 H                     2.65266  -0.42882  -7.98326 
 C                     3.68807   1.06767  -6.91862 
 C                     3.94233   1.42318  -5.48808 
 C                     3.79573   0.71827  -4.32294 
 N                     4.35667   2.69235  -5.0896 
 C                     4.44306   2.72237  -3.73725 
 N                     4.10675   1.53954  -3.25672 
 H                     2.30902  -0.48247  -6.33731 
 H                     4.61372   1.16142  -7.5041 
 H                     2.98619   1.79932  -7.34236 
 H                     4.55162   3.46861  -5.7025 
 H                     3.48828  -0.30111  -4.16237 
 H                     4.7403    3.57383  -3.14602 
 H                    -5.81102   6.59641   4.0705 
 C                    -5.08148   6.03241   4.48242 
 H                    -4.20961   6.54258   4.50209 
 C                    -4.95998   4.68432   3.7524 
 C                    -6.30875   3.95569   3.65557 
 C                    -6.22222   2.64451   2.87223 
 N                    -7.56683   2.12584   2.5957 
 C                    -7.81125   0.95237   1.97841 
 N                    -6.87106   0.02315   1.87856 
 N                    -9.06007   0.67755   1.54456 
 H                    -5.37481   5.85815   5.52718 
 H                    -4.55759   4.82543   2.7439 
 H                    -4.23456   4.03993   4.26343 
 H                    -6.70867   3.76299   4.65994 
 H                    -7.03016   4.61999   3.15802 
 H                    -5.66232   2.78979   1.94466 
 H                    -5.67091   1.90382   3.4611 
 H                    -8.32928   2.78597   2.60878 
 H                    -6.98584  -0.64471   1.1017 
 H                    -5.88428   0.22317   2.08411 
 H                    -9.57688   1.41837   1.0921 
 H                    -9.1975   -0.24145   1.09753 
 C                    -0.55068   4.16777  -0.51849 
 C                     9.26118   3.18227  -1.05802 
 C                     6.08346  -4.08518  -2.19911 
 C                    -1.13237  -0.68816  -2.59803 
 N                     2.84638   2.60917  -0.94999 
 C                    -1.25018   3.40347   0.62194 
 C                     10.08374   2.51983  -1.89199 
 C                     7.00837  -4.96254  -1.77797 
 C                    -1.9868   -0.81213  -1.32812 
 N                     5.65824   2.2758   -1.02633 
 C                    -2.78035   3.29232   0.50135 
 C                    -3.47853  -0.70248  -1.57345 
 N                     2.47405  -0.11664  -1.71468 
 C                     0.6985    1.59494  -1.58862 
 C                     4.47392   4.30778  -0.2622 
 C                     7.43665   0.6528   -1.52636 
 C                     3.61933  -2.27921  -2.01517 
 C                     1.98809   6.00592   0.41224 
 C                     7.3208    5.47975  -0.04764 
 C                     8.63451  -2.14816  -1.9633 
 C                     0.78832  -3.30787  -2.73014 
 C                     1.46977   2.61915  -1.09196 
 C                     5.64088   3.58261  -0.57526 
 C                     6.65272  -0.46019  -1.71579 
 C                     2.47327  -1.46761  -2.00045 
 O                    -3.38175   2.79622   1.51338 
 O                    -4.17106  -1.3096   -0.59384 
 C                     0.92121   3.87746  -0.59976 
 C                     6.96046   4.09823  -0.50078 
 C                     7.18385  -1.80245  -1.88914 
 C                     1.15881  -1.90485  -2.35769 
 O                    -3.32906   3.64866  -0.56858 
 O                    -3.99176  -0.11351  -2.5034 
 C                     1.98898   4.63479  -0.18974 
 C                     7.81764   3.08036  -0.94205 
 C                     6.1038   -2.6454   -1.99323 
 C                     0.33978  -0.78067  -2.315 
 C                     3.19287   3.84989  -0.44362 
 C                     6.97763   1.94731  -1.23035 
 C                     4.90822  -1.80857  -1.91222 
 C                     1.16829   0.30807  -1.89743 
 N                     5.27081  -0.49167  -1.74089 
 Fe                    4.0798    1.07011  -1.35671 
 H                    -1.0479    3.8968   -1.4548 
 H                    -0.7199    5.24221  -0.39377 
 H                     9.71997   3.9139   -0.39151 
 H                     5.22791  -4.47143  -2.75291 
 H                    -1.42895  -1.47825  -3.29596 
 H                    -1.37752   0.25544  -3.09491 
 H                    -1.01016   3.83798   1.59883 
 H                     11.15603   2.68721  -1.86296 
 H                     9.71842   1.81575  -2.63158 
 H                     6.91637  -6.0197   -2.00937 
 H                     7.84738  -4.66306  -1.16057 
 H                    -1.71896  -0.01599  -0.62017 
 H                    -1.78676  -1.75465  -0.8142 
 H                    -0.36387   1.77501  -1.69919 
 H                     4.6038    5.30797   0.13322 
 H                     3.47332  -3.34226  -2.16042 
 H                     2.58519   6.70616  -0.1844 
 H                     2.41914   5.99889   1.42081 
 H                     0.97377   6.40701   0.4829 
 H                     6.75685   6.24897  -0.59071 
 H                     8.38253   5.68658  -0.20563 
 H                     7.11003   5.62516   1.01981 
 H                     9.04989  -2.34197  -0.96832 
 H                     9.21531  -1.33477  -2.40901 
 H                     8.78162  -3.04892  -2.56681 
 H                    -0.27363  -3.38301  -2.97864 
 H                     1.35829  -3.66596  -3.59695 
 C                    -7.29979  -3.02946  -2.15663 
 O                    -6.26414  -3.20516  -2.75682 
 C                    -7.57473  -2.13245  -1.01206 
 O                    -6.70856  -1.36824  -0.46652 
 C                    -8.92417  -2.34999  -0.58839 
 O                    -9.54321  -1.84825   0.37093 
 C                    -9.53421  -3.32937  -1.57117 
 O                    -8.44706  -3.74003  -2.44072 
 C                    -10.66306  -2.69624  -2.4031 
 O                    -10.31571  -1.43761  -2.92424 
 C                    -10.9869  -3.57649  -3.62226 
 O                    -10.94994  -4.97096  -3.34771 
 H                    -5.17412  -1.32562  -0.76326 
 H                    -10.33248  -0.75467  -2.21624 
 H                    -10.01197  -5.19898  -3.28068 
 H                    -9.91237  -4.22445  -1.06726 
 H                    -11.53134  -2.63809  -1.7269 
 H                    -11.99346  -3.34587  -3.98373 
 H                    -10.27332  -3.2968   -4.40683 
 O                     4.19716   0.57239   0.53582 
 H                     3.28383   0.28426   0.83328 
 H                     4.43907   1.33843   1.16492 
 O                    -4.11191   0.22      1.76754 
 H                    -3.89577   1.14622   1.4942 
 H                    -4.03438  -0.34413   0.97545 
 O                     1.73815   0.28617   1.27609 
 H                     1.75634   1.23209   1.5876 
 H                     1.31143   0.30382   0.40529 
 O                     4.629     2.24035   2.43451 
 H                     4.58135   1.512     3.10214 
 H                     3.73478   2.63665   2.47255 
 O                     1.89194   2.71681   2.32495 
 H                     1.13434   2.55763   2.99293 
 H                     1.58855   3.34611   1.65152 
 H                     0.98133  -4.01035  -1.9105 
 H                    -0.86727   2.37643   0.66637 
 H                     8.50704   0.50532  -1.51141 
 H                    -3.81953  -4.75309  -1.10834 
 C                    -3.83276  -4.67226  -0.1117 
 H                    -3.3404   -5.4333    0.31068 
 C                    -5.27287  -4.54306   0.39436 
 C                    -5.43413  -4.40497   1.91773 
 C                    -4.64634  -3.21528   2.48289 
 C                    -6.92081  -4.27231   2.27698 
 H                    -3.28428  -3.75343   0.1246 
 H                    -5.71831  -3.66613  -0.07859 
 H                    -5.86103  -5.4079    0.05729 
 H                    -5.04733  -5.32292   2.38856 
 H                    -4.80699  -3.11434   3.56212 
 H                    -3.56992  -3.31772   2.3142 
 H                    -4.96662  -2.28213   2.01206 
 H                    -7.50222  -5.11499   1.8856 
 H                    -7.06954  -4.2351    3.36209 
 H                    -7.34332  -3.35402   1.85397 
 H                    -5.31365   5.95077  -0.89777 
 C                    -6.20176   6.26676  -0.56398 
 H                    -6.06757   7.04968   0.04351 
 C                    -6.83612   5.1458    0.28269 
 C                    -7.02682   3.83306  -0.39967 
 N                    -5.99007   3.01565  -0.80941 
 C                    -8.17391   3.14279  -0.71055 
 C                    -6.53512   1.88679  -1.33669 
 N                    -7.86111   1.93096  -1.29219 
 H                    -6.83739   6.54326  -1.41016 
 H                    -6.19444   5.00238   1.15876 
 H                    -7.81205   5.47125   0.6624 
 H                    -4.96709   3.22784  -0.71136 
 H                    -9.20122   3.44687  -0.55603 
 H                    -5.94113   1.079    -1.74325 
 O                    -10.2655   0.76719  -1.29404 
 H                    -10.69682   1.32111  -1.95759 
 H                    -9.29594   1.0174   -1.38106 
 
 Add virtual bond connecting atoms H178       and O169       Dist= 2.95D+00.
 Add virtual bond connecting atoms O194       and H187       Dist= 2.96D+00.
 Add virtual bond connecting atoms O191       and H186       Dist= 3.04D+00.
 Add virtual bond connecting atoms H198       and N10        Dist= 3.05D+00.
 Add virtual bond connecting atoms O197       and H192       Dist= 3.14D+00.
 Add virtual bond connecting atoms H232       and O127       Dist= 3.21D+00.
 Add virtual bond connecting atoms O235       and H179       Dist= 3.37D+00.
 Add virtual bond connecting atoms H237       and N228       Dist= 3.22D+00.
 Add virtual bond connecting atoms H189       and O121       Dist= 3.27D+00.
 Add virtual bond connecting atoms H190       and O122       Dist= 3.49D+00.
 Add virtual bond connecting atoms O169       and H92        Dist= 3.31D+00.
 Add virtual bond connecting atoms O171       and H95        Dist= 3.40D+00.
 Add virtual bond connecting atoms O188       and H93        Dist= 3.40D+00.
 Add virtual bond connecting atoms H195       and N52        Dist= 3.48D+00.
 Add virtual bond connecting atoms H44        and H24        Dist= 3.81D+00.
 Add virtual bond connecting atoms O185       and H39        Dist= 3.52D+00.
 Add virtual bond connecting atoms H210       and H13        Dist= 4.63D+00.
 Add virtual bond connecting atoms H211       and O169       Dist= 4.78D+00.
 Add virtual bond connecting atoms H211       and H178       Dist= 4.72D+00.
 Add virtual bond connecting atoms H216       and H190       Dist= 4.51D+00.
 The following ModRedundant input section has been read:
 X       1 F                                                                   
 X       2 F                                                                   
 X       3 F                                                                   
 X      22 F                                                                   
 X      23 F                                                                   
 X      24 F                                                                   
 X      44 F                                                                   
 X      45 F                                                                   
 X      46 F                                                                   
 X      59 F                                                                   
 X      60 F                                                                   
 X      61 F                                                                   
 X      74 F                                                                   
 X      75 F                                                                   
 X      76 F                                                                   
 X     203 F                                                                   
 X     204 F                                                                   
 X     205 F                                                                   
 X     220 F                                                                   
 X     221 F                                                                   
 X     222 F                                                                   
 

 GradGradGradGradGradGradGradGradGradGradGradGradGradGradGradGradGradGrad
 Berny optimization.
 Initialization pass.
                           ----------------------------
                           !    Initial Parameters    !
                           ! (Angstroms and Degrees)  !
 --------------------------                            --------------------------
 ! Name  Definition              Value          Derivative Info.                !
 --------------------------------------------------------------------------------
 ! X1    R(1,-1)                 0.7478         Frozen                          !
 ! Y1    R(1,-2)                -5.0109         Frozen                          !
 ! Z1    R(1,-3)                 0.359          Frozen                          !
 ! X2    R(2,-1)                 1.0126         Frozen                          !
 ! Y2    R(2,-2)                -4.3029         Frozen                          !
 ! Z2    R(2,-3)                 1.029          Frozen                          !
 ! X3    R(3,-1)                 1.0543         Frozen                          !
 ! Y3    R(3,-2)                -4.6677         Frozen                          !
 ! Z3    R(3,-3)                 1.9701         Frozen                          !
 ! X22   R(22,-1)                4.6909         Frozen                          !
 ! Y22   R(22,-2)               -6.7659         Frozen                          !
 ! Z22   R(22,-3)                2.6688         Frozen                          !
 ! X23   R(23,-1)                5.4927         Frozen                          !
 ! Y23   R(23,-2)               -6.1528         Frozen                          !
 ! Z23   R(23,-3)                2.6248         Frozen                          !
 ! X24   R(24,-1)                5.5986         Frozen                          !
 ! Y24   R(24,-2)               -5.6205         Frozen                          !
 ! Z24   R(24,-3)                3.4765         Frozen                          !
 ! X44   R(44,-1)                4.5829         Frozen                          !
 ! Y44   R(44,-2)               -4.534          Frozen                          !
 ! Z44   R(44,-3)                4.8343         Frozen                          !
 ! X45   R(45,-1)                4.6425         Frozen                          !
 ! Y45   R(45,-2)               -4.0065         Frozen                          !
 ! Z45   R(45,-3)                5.6933         Frozen                          !
 ! X46   R(46,-1)                4.8253         Frozen                          !
 ! Y46   R(46,-2)               -4.6112         Frozen                          !
 ! Z46   R(46,-3)                6.4814         Frozen                          !
 ! X59   R(59,-1)                3.7936         Frozen                          !
 ! Y59   R(59,-2)               -1.0619         Frozen                          !
 ! Z59   R(59,-3)               -6.9109         Frozen                          !
 ! X60   R(60,-1)                3.1022         Frozen                          !
 ! Y60   R(60,-2)               -0.3456         Frozen                          !
 ! Z60   R(60,-3)               -7.0828         Frozen                          !
 ! X61   R(61,-1)                2.6527         Frozen                          !
 ! Y61   R(61,-2)               -0.4288         Frozen                          !
 ! Z61   R(61,-3)               -7.9833         Frozen                          !
 ! X74   R(74,-1)               -5.811          Frozen                          !
 ! Y74   R(74,-2)                6.5964         Frozen                          !
 ! Z74   R(74,-3)                4.0705         Frozen                          !
 ! X75   R(75,-1)               -5.0815         Frozen                          !
 ! Y75   R(75,-2)                6.0324         Frozen                          !
 ! Z75   R(75,-3)                4.4824         Frozen                          !
 ! X76   R(76,-1)               -4.2096         Frozen                          !
 ! Y76   R(76,-2)                6.5426         Frozen                          !
 ! Z76   R(76,-3)                4.5021         Frozen                          !
 ! X203  R(203,-1)              -3.8195         Frozen                          !
 ! Y203  R(203,-2)              -4.7531         Frozen                          !
 ! Z203  R(203,-3)              -1.1083         Frozen                          !
 ! X204  R(204,-1)              -3.8328         Frozen                          !
 ! Y204  R(204,-2)              -4.6723         Frozen                          !
 ! Z204  R(204,-3)              -0.1117         Frozen                          !
 ! X205  R(205,-1)              -3.3404         Frozen                          !
 ! Y205  R(205,-2)              -5.4333         Frozen                          !
 ! Z205  R(205,-3)               0.3107         Frozen                          !
 ! X220  R(220,-1)              -5.3137         Frozen                          !
 ! Y220  R(220,-2)               5.9508         Frozen                          !
 ! Z220  R(220,-3)              -0.8978         Frozen                          !
 ! X221  R(221,-1)              -6.2018         Frozen                          !
 ! Y221  R(221,-2)               6.2668         Frozen                          !
 ! Z221  R(221,-3)              -0.564          Frozen                          !
 ! X222  R(222,-1)              -6.0676         Frozen                          !
 ! Y222  R(222,-2)               7.0497         Frozen                          !
 ! Z222  R(222,-3)               0.0435         Frozen                          !
 ! R1    R(1,2)                  1.0101         estimate D2E/DX2                !
 ! R2    R(2,3)                  1.0101         estimate D2E/DX2                !
 ! R3    R(2,4)                  1.5436         estimate D2E/DX2                !
 ! R4    R(2,11)                 1.0962         estimate D2E/DX2                !
 ! R5    R(4,5)                  1.5331         estimate D2E/DX2                !
 ! R6    R(4,12)                 1.0951         estimate D2E/DX2                !
 ! R7    R(4,13)                 1.0985         estimate D2E/DX2                !
 ! R8    R(5,6)                  1.531          estimate D2E/DX2                !
 ! R9    R(5,14)                 1.0989         estimate D2E/DX2                !
 ! R10   R(5,15)                 1.095          estimate D2E/DX2                !
 ! R11   R(6,7)                  1.4705         estimate D2E/DX2                !
 ! R12   R(6,16)                 1.0971         estimate D2E/DX2                !
 ! R13   R(6,17)                 1.0946         estimate D2E/DX2                !
 ! R14   R(7,8)                  1.3788         estimate D2E/DX2                !
 ! R15   R(7,18)                 1.0124         estimate D2E/DX2                !
 ! R16   R(8,9)                  1.3634         estimate D2E/DX2                !
 ! R17   R(8,10)                 1.3149         estimate D2E/DX2                !
 ! R18   R(9,19)                 1.023          estimate D2E/DX2                !
 ! R19   R(9,20)                 1.0167         estimate D2E/DX2                !
 ! R20   R(10,21)                1.0182         estimate D2E/DX2                !
 ! R21   R(10,198)               1.6121         estimate D2E/DX2                !
 ! R22   R(13,210)               2.4519         estimate D2E/DX2                !
 ! R23   R(22,23)                1.0103         estimate D2E/DX2                !
 ! R24   R(23,24)                1.0099         estimate D2E/DX2                !
 ! R25   R(23,25)                1.5541         estimate D2E/DX2                !
 ! R26   R(23,35)                1.0956         estimate D2E/DX2                !
 ! R27   R(24,44)                2.0139         estimate D2E/DX2                !
 ! R28   R(25,26)                1.4969         estimate D2E/DX2                !
 ! R29   R(25,36)                1.0978         estimate D2E/DX2                !
 ! R30   R(25,37)                1.0968         estimate D2E/DX2                !
 ! R31   R(26,27)                1.3764         estimate D2E/DX2                !
 ! R32   R(26,28)                1.4413         estimate D2E/DX2                !
 ! R33   R(27,31)                1.3758         estimate D2E/DX2                !
 ! R34   R(27,38)                1.0803         estimate D2E/DX2                !
 ! R35   R(28,29)                1.431          estimate D2E/DX2                !
 ! R36   R(28,30)                1.4055         estimate D2E/DX2                !
 ! R37   R(29,31)                1.3741         estimate D2E/DX2                !
 ! R38   R(29,32)                1.3978         estimate D2E/DX2                !
 ! R39   R(30,33)                1.3914         estimate D2E/DX2                !
 ! R40   R(30,40)                1.0868         estimate D2E/DX2                !
 ! R41   R(31,39)                1.019          estimate D2E/DX2                !
 ! R42   R(32,34)                1.3918         estimate D2E/DX2                !
 ! R43   R(32,41)                1.0855         estimate D2E/DX2                !
 ! R44   R(33,34)                1.4116         estimate D2E/DX2                !
 ! R45   R(33,42)                1.0866         estimate D2E/DX2                !
 ! R46   R(34,43)                1.0863         estimate D2E/DX2                !
 ! R47   R(39,185)               1.8615         estimate D2E/DX2                !
 ! R48   R(44,45)                1.0098         estimate D2E/DX2                !
 ! R49   R(45,46)                1.01           estimate D2E/DX2                !
 ! R50   R(45,47)                1.5405         estimate D2E/DX2                !
 ! R51   R(45,53)                1.0959         estimate D2E/DX2                !
 ! R52   R(47,48)                1.5009         estimate D2E/DX2                !
 ! R53   R(47,54)                1.0991         estimate D2E/DX2                !
 ! R54   R(47,55)                1.0993         estimate D2E/DX2                !
 ! R55   R(48,49)                1.3771         estimate D2E/DX2                !
 ! R56   R(48,50)                1.3879         estimate D2E/DX2                !
 ! R57   R(49,52)                1.3833         estimate D2E/DX2                !
 ! R58   R(49,57)                1.079          estimate D2E/DX2                !
 ! R59   R(50,51)                1.3643         estimate D2E/DX2                !
 ! R60   R(50,56)                1.0094         estimate D2E/DX2                !
 ! R61   R(51,52)                1.3189         estimate D2E/DX2                !
 ! R62   R(51,58)                1.0823         estimate D2E/DX2                !
 ! R63   R(52,195)               1.8416         estimate D2E/DX2                !
 ! R64   R(59,60)                1.0103         estimate D2E/DX2                !
 ! R65   R(60,61)                1.0099         estimate D2E/DX2                !
 ! R66   R(60,62)                1.5387         estimate D2E/DX2                !
 ! R67   R(60,68)                1.097          estimate D2E/DX2                !
 ! R68   R(62,63)                1.4958         estimate D2E/DX2                !
 ! R69   R(62,69)                1.0993         estimate D2E/DX2                !
 ! R70   R(62,70)                1.0989         estimate D2E/DX2                !
 ! R71   R(63,64)                1.3697         estimate D2E/DX2                !
 ! R72   R(63,65)                1.3933         estimate D2E/DX2                !
 ! R73   R(64,67)                1.3813         estimate D2E/DX2                !
 ! R74   R(64,72)                1.0768         estimate D2E/DX2                !
 ! R75   R(65,66)                1.3554         estimate D2E/DX2                !
 ! R76   R(65,71)                1.0081         estimate D2E/DX2                !
 ! R77   R(66,67)                1.3203         estimate D2E/DX2                !
 ! R78   R(66,73)                1.0784         estimate D2E/DX2                !
 ! R79   R(67,138)               1.9573         estimate D2E/DX2                !
 ! R80   R(74,75)                1.01           estimate D2E/DX2                !
 ! R81   R(75,76)                1.0103         estimate D2E/DX2                !
 ! R82   R(75,77)                1.5379         estimate D2E/DX2                !
 ! R83   R(75,84)                1.0991         estimate D2E/DX2                !
 ! R84   R(77,78)                1.5361         estimate D2E/DX2                !
 ! R85   R(77,85)                1.0949         estimate D2E/DX2                !
 ! R86   R(77,86)                1.0966         estimate D2E/DX2                !
 ! R87   R(78,79)                1.5298         estimate D2E/DX2                !
 ! R88   R(78,87)                1.0981         estimate D2E/DX2                !
 ! R89   R(78,88)                1.0997         estimate D2E/DX2                !
 ! R90   R(79,80)                1.4675         estimate D2E/DX2                !
 ! R91   R(79,89)                1.0932         estimate D2E/DX2                !
 ! R92   R(79,90)                1.0951         estimate D2E/DX2                !
 ! R93   R(80,81)                1.3483         estimate D2E/DX2                !
 ! R94   R(80,91)                1.0086         estimate D2E/DX2                !
 ! R95   R(81,82)                1.3257         estimate D2E/DX2                !
 ! R96   R(81,83)                1.3503         estimate D2E/DX2                !
 ! R97   R(82,92)                1.0309         estimate D2E/DX2                !
 ! R98   R(82,93)                1.0276         estimate D2E/DX2                !
 ! R99   R(83,94)                1.0103         estimate D2E/DX2                !
 ! R100  R(83,95)                1.0312         estimate D2E/DX2                !
 ! R101  R(92,169)               1.7492         estimate D2E/DX2                !
 ! R102  R(93,188)               1.8004         estimate D2E/DX2                !
 ! R103  R(95,171)               1.797          estimate D2E/DX2                !
 ! R104  R(96,101)               1.5408         estimate D2E/DX2                !
 ! R105  R(96,123)               1.5024         estimate D2E/DX2                !
 ! R106  R(96,139)               1.0942         estimate D2E/DX2                !
 ! R107  R(96,140)               1.0948         estimate D2E/DX2                !
 ! R108  R(97,102)               1.3457         estimate D2E/DX2                !
 ! R109  R(97,130)               1.4518         estimate D2E/DX2                !
 ! R110  R(97,141)               1.0909         estimate D2E/DX2                !
 ! R111  R(98,103)               1.3426         estimate D2E/DX2                !
 ! R112  R(98,131)               1.4546         estimate D2E/DX2                !
 ! R113  R(98,142)               1.0899         estimate D2E/DX2                !
 ! R114  R(99,104)               1.5356         estimate D2E/DX2                !
 ! R115  R(99,132)               1.502          estimate D2E/DX2                !
 ! R116  R(99,143)               1.0951         estimate D2E/DX2                !
 ! R117  R(99,144)               1.0942         estimate D2E/DX2                !
 ! R118  R(100,117)              1.3839         estimate D2E/DX2                !
 ! R119  R(100,133)              1.3841         estimate D2E/DX2                !
 ! R120  R(100,138)              2.0138         estimate D2E/DX2                !
 ! R121  R(101,106)              1.5389         estimate D2E/DX2                !
 ! R122  R(101,145)              1.0958         estimate D2E/DX2                !
 ! R123  R(101,201)              1.097          estimate D2E/DX2                !
 ! R124  R(102,146)              1.0857         estimate D2E/DX2                !
 ! R125  R(102,147)              1.0845         estimate D2E/DX2                !
 ! R126  R(103,148)              1.0861         estimate D2E/DX2                !
 ! R127  R(103,149)              1.0839         estimate D2E/DX2                !
 ! R128  R(104,107)              1.5157         estimate D2E/DX2                !
 ! R129  R(104,150)              1.0985         estimate D2E/DX2                !
 ! R130  R(104,151)              1.092          estimate D2E/DX2                !
 ! R131  R(105,118)              1.3826         estimate D2E/DX2                !
 ! R132  R(105,134)              1.3749         estimate D2E/DX2                !
 ! R133  R(105,138)              2.0135         estimate D2E/DX2                !
 ! R134  R(106,121)              1.2775         estimate D2E/DX2                !
 ! R135  R(106,127)              1.2541         estimate D2E/DX2                !
 ! R136  R(107,122)              1.3446         estimate D2E/DX2                !
 ! R137  R(107,128)              1.2145         estimate D2E/DX2                !
 ! R138  R(108,120)              1.3809         estimate D2E/DX2                !
 ! R139  R(108,136)              1.3852         estimate D2E/DX2                !
 ! R140  R(108,138)              2.0285         estimate D2E/DX2                !
 ! R141  R(109,117)              1.375          estimate D2E/DX2                !
 ! R142  R(109,136)              1.4043         estimate D2E/DX2                !
 ! R143  R(109,152)              1.0832         estimate D2E/DX2                !
 ! R144  R(110,118)              1.4092         estimate D2E/DX2                !
 ! R145  R(110,133)              1.3725         estimate D2E/DX2                !
 ! R146  R(110,153)              1.0833         estimate D2E/DX2                !
 ! R147  R(111,119)              1.3745         estimate D2E/DX2                !
 ! R148  R(111,134)              1.405          estimate D2E/DX2                !
 ! R149  R(111,202)              1.0806         estimate D2E/DX2                !
 ! R150  R(112,120)              1.4044         estimate D2E/DX2                !
 ! R151  R(112,135)              1.376          estimate D2E/DX2                !
 ! R152  R(112,154)              1.0828         estimate D2E/DX2                !
 ! R153  R(113,129)              1.4975         estimate D2E/DX2                !
 ! R154  R(113,155)              1.0967         estimate D2E/DX2                !
 ! R155  R(113,156)              1.0968         estimate D2E/DX2                !
 ! R156  R(113,157)              1.093          estimate D2E/DX2                !
 ! R157  R(114,124)              1.4979         estimate D2E/DX2                !
 ! R158  R(114,158)              1.0976         estimate D2E/DX2                !
 ! R159  R(114,159)              1.0932         estimate D2E/DX2                !
 ! R160  R(114,160)              1.0977         estimate D2E/DX2                !
 ! R161  R(115,125)              1.4931         estimate D2E/DX2                !
 ! R162  R(115,161)              1.0955         estimate D2E/DX2                !
 ! R163  R(115,162)              1.0943         estimate D2E/DX2                !
 ! R164  R(115,163)              1.0942         estimate D2E/DX2                !
 ! R165  R(116,126)              1.4981         estimate D2E/DX2                !
 ! R166  R(116,164)              1.0932         estimate D2E/DX2                !
 ! R167  R(116,165)              1.0975         estimate D2E/DX2                !
 ! R168  R(116,200)              1.0966         estimate D2E/DX2                !
 ! R169  R(117,123)              1.4583         estimate D2E/DX2                !
 ! R170  R(118,124)              1.4187         estimate D2E/DX2                !
 ! R171  R(119,125)              1.4539         estimate D2E/DX2                !
 ! R172  R(119,137)              1.3825         estimate D2E/DX2                !
 ! R173  R(120,126)              1.4306         estimate D2E/DX2                !
 ! R174  R(121,189)              1.7283         estimate D2E/DX2                !
 ! R175  R(122,178)              1.0174         estimate D2E/DX2                !
 ! R176  R(122,190)              1.8476         estimate D2E/DX2                !
 ! R177  R(123,129)              1.3718         estimate D2E/DX2                !
 ! R178  R(124,130)              1.402          estimate D2E/DX2                !
 ! R179  R(125,131)              1.374          estimate D2E/DX2                !
 ! R180  R(126,132)              1.3916         estimate D2E/DX2                !
 ! R181  R(127,232)              1.6972         estimate D2E/DX2                !
 ! R182  R(129,133)              1.4594         estimate D2E/DX2                !
 ! R183  R(130,134)              1.4396         estimate D2E/DX2                !
 ! R184  R(131,135)              1.4616         estimate D2E/DX2                !
 ! R185  R(132,136)              1.4304         estimate D2E/DX2                !
 ! R186  R(135,137)              1.3766         estimate D2E/DX2                !
 ! R187  R(137,138)              2.0013         estimate D2E/DX2                !
 ! R188  R(138,185)              1.9604         estimate D2E/DX2                !
 ! R189  R(166,167)              1.2098         estimate D2E/DX2                !
 ! R190  R(166,168)              1.48           estimate D2E/DX2                !
 ! R191  R(166,173)              1.3791         estimate D2E/DX2                !
 ! R192  R(168,169)              1.2775         estimate D2E/DX2                !
 ! R193  R(168,170)              1.431          estimate D2E/DX2                !
 ! R194  R(169,178)              1.5635         estimate D2E/DX2                !
 ! R195  R(169,211)              2.5321         estimate D2E/DX2                !
 ! R196  R(170,171)              1.2471         estimate D2E/DX2                !
 ! R197  R(170,172)              1.5156         estimate D2E/DX2                !
 ! R198  R(172,173)              1.4514         estimate D2E/DX2                !
 ! R199  R(172,174)              1.5386         estimate D2E/DX2                !
 ! R200  R(172,181)              1.0946         estimate D2E/DX2                !
 ! R201  R(174,175)              1.4058         estimate D2E/DX2                !
 ! R202  R(174,176)              1.5382         estimate D2E/DX2                !
 ! R203  R(174,182)              1.1021         estimate D2E/DX2                !
 ! R204  R(175,179)              0.9838         estimate D2E/DX2                !
 ! R205  R(176,177)              1.4217         estimate D2E/DX2                !
 ! R206  R(176,183)              1.0941         estimate D2E/DX2                !
 ! R207  R(176,184)              1.0968         estimate D2E/DX2                !
 ! R208  R(177,180)              0.9676         estimate D2E/DX2                !
 ! R209  R(178,211)              2.4986         estimate D2E/DX2                !
 ! R210  R(179,235)              1.7807         estimate D2E/DX2                !
 ! R211  R(185,186)              1.0028         estimate D2E/DX2                !
 ! R212  R(185,187)              1.0203         estimate D2E/DX2                !
 ! R213  R(186,191)              1.6079         estimate D2E/DX2                !
 ! R214  R(187,194)              1.5689         estimate D2E/DX2                !
 ! R215  R(188,189)              0.9896         estimate D2E/DX2                !
 ! R216  R(188,190)              0.9755         estimate D2E/DX2                !
 ! R217  R(190,216)              2.3874         estimate D2E/DX2                !
 ! R218  R(191,192)              0.9961         estimate D2E/DX2                !
 ! R219  R(191,193)              0.9699         estimate D2E/DX2                !
 ! R220  R(192,197)              1.6633         estimate D2E/DX2                !
 ! R221  R(194,195)              0.9892         estimate D2E/DX2                !
 ! R222  R(194,196)              0.9788         estimate D2E/DX2                !
 ! R223  R(197,198)              1.0225         estimate D2E/DX2                !
 ! R224  R(197,199)              0.9703         estimate D2E/DX2                !
 ! R225  R(203,204)              1.0            estimate D2E/DX2                !
 ! R226  R(204,205)              1.0            estimate D2E/DX2                !
 ! R227  R(204,206)              1.5319         estimate D2E/DX2                !
 ! R228  R(204,210)              1.0959         estimate D2E/DX2                !
 ! R229  R(206,207)              1.5381         estimate D2E/DX2                !
 ! R230  R(206,211)              1.0914         estimate D2E/DX2                !
 ! R231  R(206,212)              1.0989         estimate D2E/DX2                !
 ! R232  R(207,208)              1.5347         estimate D2E/DX2                !
 ! R233  R(207,209)              1.5352         estimate D2E/DX2                !
 ! R234  R(207,213)              1.1018         estimate D2E/DX2                !
 ! R235  R(208,214)              1.0958         estimate D2E/DX2                !
 ! R236  R(208,215)              1.0944         estimate D2E/DX2                !
 ! R237  R(208,216)              1.0932         estimate D2E/DX2                !
 ! R238  R(209,217)              1.0961         estimate D2E/DX2                !
 ! R239  R(209,218)              1.0959         estimate D2E/DX2                !
 ! R240  R(209,219)              1.0958         estimate D2E/DX2                !
 ! R241  R(220,221)              1.0            estimate D2E/DX2                !
 ! R242  R(221,222)              1.0            estimate D2E/DX2                !
 ! R243  R(221,223)              1.5414         estimate D2E/DX2                !
 ! R244  R(221,229)              1.0938         estimate D2E/DX2                !
 ! R245  R(223,224)              1.4917         estimate D2E/DX2                !
 ! R246  R(223,230)              1.0954         estimate D2E/DX2                !
 ! R247  R(223,231)              1.0966         estimate D2E/DX2                !
 ! R248  R(224,225)              1.3824         estimate D2E/DX2                !
 ! R249  R(224,226)              1.3744         estimate D2E/DX2                !
 ! R250  R(225,227)              1.3599         estimate D2E/DX2                !
 ! R251  R(225,232)              1.0494         estimate D2E/DX2                !
 ! R252  R(226,228)              1.3801         estimate D2E/DX2                !
 ! R253  R(226,233)              1.0825         estimate D2E/DX2                !
 ! R254  R(227,228)              1.3275         estimate D2E/DX2                !
 ! R255  R(227,234)              1.082          estimate D2E/DX2                !
 ! R256  R(228,237)              1.7033         estimate D2E/DX2                !
 ! R257  R(235,236)              0.966          estimate D2E/DX2                !
 ! R258  R(235,237)              1.0051         estimate D2E/DX2                !
 ! A1    A(1,2,3)              112.0642         estimate D2E/DX2                !
 ! A2    A(1,2,4)              111.4991         estimate D2E/DX2                !
 ! A3    A(1,2,11)             108.4245         estimate D2E/DX2                !
 ! A4    A(3,2,4)              106.7721         estimate D2E/DX2                !
 ! A5    A(3,2,11)             108.0353         estimate D2E/DX2                !
 ! A6    A(4,2,11)             109.9833         estimate D2E/DX2                !
 ! A7    A(2,4,5)              111.0801         estimate D2E/DX2                !
 ! A8    A(2,4,12)             110.0622         estimate D2E/DX2                !
 ! A9    A(2,4,13)             109.5099         estimate D2E/DX2                !
 ! A10   A(5,4,12)             109.5121         estimate D2E/DX2                !
 ! A11   A(5,4,13)             109.7819         estimate D2E/DX2                !
 ! A12   A(12,4,13)            106.7989         estimate D2E/DX2                !
 ! A13   A(4,5,6)              114.3032         estimate D2E/DX2                !
 ! A14   A(4,5,14)             109.8934         estimate D2E/DX2                !
 ! A15   A(4,5,15)             108.3572         estimate D2E/DX2                !
 ! A16   A(6,5,14)             108.8984         estimate D2E/DX2                !
 ! A17   A(6,5,15)             108.1371         estimate D2E/DX2                !
 ! A18   A(14,5,15)            106.9871         estimate D2E/DX2                !
 ! A19   A(5,6,7)              108.7876         estimate D2E/DX2                !
 ! A20   A(5,6,16)             109.5477         estimate D2E/DX2                !
 ! A21   A(5,6,17)             110.3715         estimate D2E/DX2                !
 ! A22   A(7,6,16)             110.5372         estimate D2E/DX2                !
 ! A23   A(7,6,17)             110.2629         estimate D2E/DX2                !
 ! A24   A(16,6,17)            107.3274         estimate D2E/DX2                !
 ! A25   A(6,7,8)              122.3994         estimate D2E/DX2                !
 ! A26   A(6,7,18)             109.414          estimate D2E/DX2                !
 ! A27   A(8,7,18)             109.8363         estimate D2E/DX2                !
 ! A28   A(7,8,9)              118.1964         estimate D2E/DX2                !
 ! A29   A(7,8,10)             118.4648         estimate D2E/DX2                !
 ! A30   A(9,8,10)             123.2527         estimate D2E/DX2                !
 ! A31   A(8,9,19)             113.6212         estimate D2E/DX2                !
 ! A32   A(8,9,20)             117.6689         estimate D2E/DX2                !
 ! A33   A(19,9,20)            107.9162         estimate D2E/DX2                !
 ! A34   A(8,10,21)            109.515          estimate D2E/DX2                !
 ! A35   A(8,10,198)           121.4762         estimate D2E/DX2                !
 ! A36   A(21,10,198)          112.5601         estimate D2E/DX2                !
 ! A37   A(4,13,210)           153.4541         estimate D2E/DX2                !
 ! A38   A(22,23,24)           111.4902         estimate D2E/DX2                !
 ! A39   A(22,23,25)           105.709          estimate D2E/DX2                !
 ! A40   A(22,23,35)           109.081          estimate D2E/DX2                !
 ! A41   A(24,23,25)           111.6723         estimate D2E/DX2                !
 ! A42   A(24,23,35)           107.5398         estimate D2E/DX2                !
 ! A43   A(25,23,35)           111.3657         estimate D2E/DX2                !
 ! A44   A(23,24,44)           143.1414         estimate D2E/DX2                !
 ! A45   A(23,25,26)           117.5558         estimate D2E/DX2                !
 ! A46   A(23,25,36)           109.0131         estimate D2E/DX2                !
 ! A47   A(23,25,37)           108.1466         estimate D2E/DX2                !
 ! A48   A(26,25,36)           109.2136         estimate D2E/DX2                !
 ! A49   A(26,25,37)           106.9142         estimate D2E/DX2                !
 ! A50   A(36,25,37)           105.298          estimate D2E/DX2                !
 ! A51   A(25,26,27)           124.8244         estimate D2E/DX2                !
 ! A52   A(25,26,28)           129.0065         estimate D2E/DX2                !
 ! A53   A(27,26,28)           105.9497         estimate D2E/DX2                !
 ! A54   A(26,27,31)           110.737          estimate D2E/DX2                !
 ! A55   A(26,27,38)           129.4742         estimate D2E/DX2                !
 ! A56   A(31,27,38)           119.7753         estimate D2E/DX2                !
 ! A57   A(26,28,29)           106.9486         estimate D2E/DX2                !
 ! A58   A(26,28,30)           134.3802         estimate D2E/DX2                !
 ! A59   A(29,28,30)           118.6442         estimate D2E/DX2                !
 ! A60   A(28,29,31)           107.4609         estimate D2E/DX2                !
 ! A61   A(28,29,32)           122.2771         estimate D2E/DX2                !
 ! A62   A(31,29,32)           130.2585         estimate D2E/DX2                !
 ! A63   A(28,30,33)           119.1945         estimate D2E/DX2                !
 ! A64   A(28,30,40)           120.2913         estimate D2E/DX2                !
 ! A65   A(33,30,40)           120.5138         estimate D2E/DX2                !
 ! A66   A(27,31,29)           108.8836         estimate D2E/DX2                !
 ! A67   A(27,31,39)           121.6779         estimate D2E/DX2                !
 ! A68   A(29,31,39)           127.9727         estimate D2E/DX2                !
 ! A69   A(29,32,34)           117.5606         estimate D2E/DX2                !
 ! A70   A(29,32,41)           120.8167         estimate D2E/DX2                !
 ! A71   A(34,32,41)           121.6029         estimate D2E/DX2                !
 ! A72   A(30,33,34)           121.0968         estimate D2E/DX2                !
 ! A73   A(30,33,42)           119.6596         estimate D2E/DX2                !
 ! A74   A(34,33,42)           119.2434         estimate D2E/DX2                !
 ! A75   A(32,34,33)           121.2265         estimate D2E/DX2                !
 ! A76   A(32,34,43)           119.3314         estimate D2E/DX2                !
 ! A77   A(33,34,43)           119.44           estimate D2E/DX2                !
 ! A78   A(31,39,185)          155.5658         estimate D2E/DX2                !
 ! A79   A(24,44,45)           145.651          estimate D2E/DX2                !
 ! A80   A(44,45,46)           111.2033         estimate D2E/DX2                !
 ! A81   A(44,45,47)           111.6841         estimate D2E/DX2                !
 ! A82   A(44,45,53)           106.932          estimate D2E/DX2                !
 ! A83   A(46,45,47)           111.7865         estimate D2E/DX2                !
 ! A84   A(46,45,53)           105.7137         estimate D2E/DX2                !
 ! A85   A(47,45,53)           109.2075         estimate D2E/DX2                !
 ! A86   A(45,47,48)           113.4829         estimate D2E/DX2                !
 ! A87   A(45,47,54)           109.8523         estimate D2E/DX2                !
 ! A88   A(45,47,55)           109.3497         estimate D2E/DX2                !
 ! A89   A(48,47,54)           110.1131         estimate D2E/DX2                !
 ! A90   A(48,47,55)           108.0852         estimate D2E/DX2                !
 ! A91   A(54,47,55)           105.6419         estimate D2E/DX2                !
 ! A92   A(47,48,49)           133.341          estimate D2E/DX2                !
 ! A93   A(47,48,50)           121.9959         estimate D2E/DX2                !
 ! A94   A(49,48,50)           104.4169         estimate D2E/DX2                !
 ! A95   A(48,49,52)           110.4484         estimate D2E/DX2                !
 ! A96   A(48,49,57)           128.5825         estimate D2E/DX2                !
 ! A97   A(52,49,57)           120.9579         estimate D2E/DX2                !
 ! A98   A(48,50,51)           108.3522         estimate D2E/DX2                !
 ! A99   A(48,50,56)           126.5615         estimate D2E/DX2                !
 ! A100  A(51,50,56)           124.7243         estimate D2E/DX2                !
 ! A101  A(50,51,52)           110.6233         estimate D2E/DX2                !
 ! A102  A(50,51,58)           122.444          estimate D2E/DX2                !
 ! A103  A(52,51,58)           126.9322         estimate D2E/DX2                !
 ! A104  A(49,52,51)           106.1582         estimate D2E/DX2                !
 ! A105  A(49,52,195)          138.8448         estimate D2E/DX2                !
 ! A106  A(51,52,195)          114.9109         estimate D2E/DX2                !
 ! A107  A(59,60,61)           113.4416         estimate D2E/DX2                !
 ! A108  A(59,60,62)           111.8709         estimate D2E/DX2                !
 ! A109  A(59,60,68)           106.9019         estimate D2E/DX2                !
 ! A110  A(61,60,62)           109.8953         estimate D2E/DX2                !
 ! A111  A(61,60,68)           105.8929         estimate D2E/DX2                !
 ! A112  A(62,60,68)           108.5062         estimate D2E/DX2                !
 ! A113  A(60,62,63)           112.6467         estimate D2E/DX2                !
 ! A114  A(60,62,69)           110.008          estimate D2E/DX2                !
 ! A115  A(60,62,70)           109.0983         estimate D2E/DX2                !
 ! A116  A(63,62,69)           110.2406         estimate D2E/DX2                !
 ! A117  A(63,62,70)           108.6098         estimate D2E/DX2                !
 ! A118  A(69,62,70)           106.0025         estimate D2E/DX2                !
 ! A119  A(62,63,64)           132.3021         estimate D2E/DX2                !
 ! A120  A(62,63,65)           122.722          estimate D2E/DX2                !
 ! A121  A(64,63,65)           104.9133         estimate D2E/DX2                !
 ! A122  A(63,64,67)           109.0584         estimate D2E/DX2                !
 ! A123  A(63,64,72)           130.1396         estimate D2E/DX2                !
 ! A124  A(67,64,72)           120.8003         estimate D2E/DX2                !
 ! A125  A(63,65,66)           108.9336         estimate D2E/DX2                !
 ! A126  A(63,65,71)           125.8075         estimate D2E/DX2                !
 ! A127  A(66,65,71)           125.2555         estimate D2E/DX2                !
 ! A128  A(65,66,67)           109.0907         estimate D2E/DX2                !
 ! A129  A(65,66,73)           125.5961         estimate D2E/DX2                !
 ! A130  A(67,66,73)           125.3131         estimate D2E/DX2                !
 ! A131  A(64,67,66)           108.0034         estimate D2E/DX2                !
 ! A132  A(64,67,138)          127.1275         estimate D2E/DX2                !
 ! A133  A(66,67,138)          124.8677         estimate D2E/DX2                !
 ! A134  A(74,75,76)           110.4443         estimate D2E/DX2                !
 ! A135  A(74,75,77)           110.6702         estimate D2E/DX2                !
 ! A136  A(74,75,84)           106.467          estimate D2E/DX2                !
 ! A137  A(76,75,77)           112.5628         estimate D2E/DX2                !
 ! A138  A(76,75,84)           106.97           estimate D2E/DX2                !
 ! A139  A(77,75,84)           109.4715         estimate D2E/DX2                !
 ! A140  A(75,77,78)           112.109          estimate D2E/DX2                !
 ! A141  A(75,77,85)           110.6883         estimate D2E/DX2                !
 ! A142  A(75,77,86)           110.2516         estimate D2E/DX2                !
 ! A143  A(78,77,85)           109.0112         estimate D2E/DX2                !
 ! A144  A(78,77,86)           109.3593         estimate D2E/DX2                !
 ! A145  A(85,77,86)           105.1791         estimate D2E/DX2                !
 ! A146  A(77,78,79)           112.9033         estimate D2E/DX2                !
 ! A147  A(77,78,87)           110.2044         estimate D2E/DX2                !
 ! A148  A(77,78,88)           108.5426         estimate D2E/DX2                !
 ! A149  A(79,78,87)           109.7879         estimate D2E/DX2                !
 ! A150  A(79,78,88)           108.8557         estimate D2E/DX2                !
 ! A151  A(87,78,88)           106.315          estimate D2E/DX2                !
 ! A152  A(78,79,80)           110.3403         estimate D2E/DX2                !
 ! A153  A(78,79,89)           110.4603         estimate D2E/DX2                !
 ! A154  A(78,79,90)           109.44           estimate D2E/DX2                !
 ! A155  A(80,79,89)           110.8788         estimate D2E/DX2                !
 ! A156  A(80,79,90)           108.8773         estimate D2E/DX2                !
 ! A157  A(89,79,90)           106.7564         estimate D2E/DX2                !
 ! A158  A(79,80,81)           124.0558         estimate D2E/DX2                !
 ! A159  A(79,80,91)           117.3157         estimate D2E/DX2                !
 ! A160  A(81,80,91)           116.0108         estimate D2E/DX2                !
 ! A161  A(80,81,82)           121.0637         estimate D2E/DX2                !
 ! A162  A(80,81,83)           119.4658         estimate D2E/DX2                !
 ! A163  A(82,81,83)           119.2787         estimate D2E/DX2                !
 ! A164  A(81,82,92)           115.5889         estimate D2E/DX2                !
 ! A165  A(81,82,93)           121.9741         estimate D2E/DX2                !
 ! A166  A(92,82,93)           112.5665         estimate D2E/DX2                !
 ! A167  A(81,83,94)           117.8894         estimate D2E/DX2                !
 ! A168  A(81,83,95)           116.3561         estimate D2E/DX2                !
 ! A169  A(94,83,95)           113.0288         estimate D2E/DX2                !
 ! A170  A(82,92,169)          157.8106         estimate D2E/DX2                !
 ! A171  A(82,93,188)          155.4757         estimate D2E/DX2                !
 ! A172  A(101,96,123)         112.8886         estimate D2E/DX2                !
 ! A173  A(101,96,139)         107.7108         estimate D2E/DX2                !
 ! A174  A(101,96,140)         109.4103         estimate D2E/DX2                !
 ! A175  A(123,96,139)         110.5501         estimate D2E/DX2                !
 ! A176  A(123,96,140)         110.3165         estimate D2E/DX2                !
 ! A177  A(139,96,140)         105.6806         estimate D2E/DX2                !
 ! A178  A(102,97,130)         128.5158         estimate D2E/DX2                !
 ! A179  A(102,97,141)         116.8544         estimate D2E/DX2                !
 ! A180  A(130,97,141)         114.611          estimate D2E/DX2                !
 ! A181  A(103,98,131)         126.3563         estimate D2E/DX2                !
 ! A182  A(103,98,142)         117.9413         estimate D2E/DX2                !
 ! A183  A(131,98,142)         115.7022         estimate D2E/DX2                !
 ! A184  A(104,99,132)         112.6166         estimate D2E/DX2                !
 ! A185  A(104,99,143)         108.5486         estimate D2E/DX2                !
 ! A186  A(104,99,144)         108.6917         estimate D2E/DX2                !
 ! A187  A(132,99,143)         109.9436         estimate D2E/DX2                !
 ! A188  A(132,99,144)         110.9936         estimate D2E/DX2                !
 ! A189  A(143,99,144)         105.7879         estimate D2E/DX2                !
 ! A190  A(117,100,133)        106.2643         estimate D2E/DX2                !
 ! A191  A(117,100,138)        126.4431         estimate D2E/DX2                !
 ! A192  A(133,100,138)        127.2738         estimate D2E/DX2                !
 ! A193  A(96,101,106)         115.4186         estimate D2E/DX2                !
 ! A194  A(96,101,145)         111.3287         estimate D2E/DX2                !
 ! A195  A(96,101,201)         109.6288         estimate D2E/DX2                !
 ! A196  A(106,101,145)        108.4387         estimate D2E/DX2                !
 ! A197  A(106,101,201)        106.4164         estimate D2E/DX2                !
 ! A198  A(145,101,201)        104.9921         estimate D2E/DX2                !
 ! A199  A(97,102,146)         120.7475         estimate D2E/DX2                !
 ! A200  A(97,102,147)         122.4325         estimate D2E/DX2                !
 ! A201  A(146,102,147)        116.8093         estimate D2E/DX2                !
 ! A202  A(98,103,148)         120.7228         estimate D2E/DX2                !
 ! A203  A(98,103,149)         122.0981         estimate D2E/DX2                !
 ! A204  A(148,103,149)        117.1213         estimate D2E/DX2                !
 ! A205  A(99,104,107)         114.0737         estimate D2E/DX2                !
 ! A206  A(99,104,150)         109.8025         estimate D2E/DX2                !
 ! A207  A(99,104,151)         110.9122         estimate D2E/DX2                !
 ! A208  A(107,104,150)        106.9678         estimate D2E/DX2                !
 ! A209  A(107,104,151)        108.5962         estimate D2E/DX2                !
 ! A210  A(150,104,151)        106.1149         estimate D2E/DX2                !
 ! A211  A(118,105,134)        106.636          estimate D2E/DX2                !
 ! A212  A(118,105,138)        127.5654         estimate D2E/DX2                !
 ! A213  A(134,105,138)        125.7932         estimate D2E/DX2                !
 ! A214  A(101,106,121)        115.7253         estimate D2E/DX2                !
 ! A215  A(101,106,127)        118.7748         estimate D2E/DX2                !
 ! A216  A(121,106,127)        125.4655         estimate D2E/DX2                !
 ! A217  A(104,107,122)        110.8742         estimate D2E/DX2                !
 ! A218  A(104,107,128)        125.0917         estimate D2E/DX2                !
 ! A219  A(122,107,128)        123.9988         estimate D2E/DX2                !
 ! A220  A(120,108,136)        105.7911         estimate D2E/DX2                !
 ! A221  A(120,108,138)        127.541          estimate D2E/DX2                !
 ! A222  A(136,108,138)        126.1637         estimate D2E/DX2                !
 ! A223  A(117,109,136)        125.0558         estimate D2E/DX2                !
 ! A224  A(117,109,152)        117.594          estimate D2E/DX2                !
 ! A225  A(136,109,152)        117.2582         estimate D2E/DX2                !
 ! A226  A(118,110,133)        124.8836         estimate D2E/DX2                !
 ! A227  A(118,110,153)        117.1893         estimate D2E/DX2                !
 ! A228  A(133,110,153)        117.9163         estimate D2E/DX2                !
 ! A229  A(119,111,134)        126.07           estimate D2E/DX2                !
 ! A230  A(119,111,202)        117.1522         estimate D2E/DX2                !
 ! A231  A(134,111,202)        116.515          estimate D2E/DX2                !
 ! A232  A(120,112,135)        124.4679         estimate D2E/DX2                !
 ! A233  A(120,112,154)        117.3037         estimate D2E/DX2                !
 ! A234  A(135,112,154)        118.1736         estimate D2E/DX2                !
 ! A235  A(129,113,155)        111.4442         estimate D2E/DX2                !
 ! A236  A(129,113,156)        111.3182         estimate D2E/DX2                !
 ! A237  A(129,113,157)        111.256          estimate D2E/DX2                !
 ! A238  A(155,113,156)        106.8799         estimate D2E/DX2                !
 ! A239  A(155,113,157)        107.8242         estimate D2E/DX2                !
 ! A240  A(156,113,157)        107.9149         estimate D2E/DX2                !
 ! A241  A(124,114,158)        111.9066         estimate D2E/DX2                !
 ! A242  A(124,114,159)        111.3719         estimate D2E/DX2                !
 ! A243  A(124,114,160)        111.7243         estimate D2E/DX2                !
 ! A244  A(158,114,159)        107.1534         estimate D2E/DX2                !
 ! A245  A(158,114,160)        106.8375         estimate D2E/DX2                !
 ! A246  A(159,114,160)        107.5753         estimate D2E/DX2                !
 ! A247  A(125,115,161)        111.3613         estimate D2E/DX2                !
 ! A248  A(125,115,162)        111.3321         estimate D2E/DX2                !
 ! A249  A(125,115,163)        110.403          estimate D2E/DX2                !
 ! A250  A(161,115,162)        107.4678         estimate D2E/DX2                !
 ! A251  A(161,115,163)        107.7186         estimate D2E/DX2                !
 ! A252  A(162,115,163)        108.4137         estimate D2E/DX2                !
 ! A253  A(126,116,164)        111.1682         estimate D2E/DX2                !
 ! A254  A(126,116,165)        111.9307         estimate D2E/DX2                !
 ! A255  A(126,116,200)        111.7516         estimate D2E/DX2                !
 ! A256  A(164,116,165)        107.6091         estimate D2E/DX2                !
 ! A257  A(164,116,200)        107.268          estimate D2E/DX2                !
 ! A258  A(165,116,200)        106.8527         estimate D2E/DX2                !
 ! A259  A(100,117,109)        126.1322         estimate D2E/DX2                !
 ! A260  A(100,117,123)        110.2291         estimate D2E/DX2                !
 ! A261  A(109,117,123)        123.6191         estimate D2E/DX2                !
 ! A262  A(105,118,110)        124.7015         estimate D2E/DX2                !
 ! A263  A(105,118,124)        110.4253         estimate D2E/DX2                !
 ! A264  A(110,118,124)        124.8597         estimate D2E/DX2                !
 ! A265  A(111,119,125)        123.756          estimate D2E/DX2                !
 ! A266  A(111,119,137)        126.2312         estimate D2E/DX2                !
 ! A267  A(125,119,137)        109.9973         estimate D2E/DX2                !
 ! A268  A(108,120,112)        124.5475         estimate D2E/DX2                !
 ! A269  A(108,120,126)        110.5619         estimate D2E/DX2                !
 ! A270  A(112,120,126)        124.789          estimate D2E/DX2                !
 ! A271  A(106,121,189)        120.1296         estimate D2E/DX2                !
 ! A272  A(107,122,178)        113.1779         estimate D2E/DX2                !
 ! A273  A(107,122,190)        110.1681         estimate D2E/DX2                !
 ! A274  A(178,122,190)        102.8628         estimate D2E/DX2                !
 ! A275  A(96,123,117)         123.6081         estimate D2E/DX2                !
 ! A276  A(96,123,129)         129.7699         estimate D2E/DX2                !
 ! A277  A(117,123,129)        106.5265         estimate D2E/DX2                !
 ! A278  A(114,124,118)        125.0886         estimate D2E/DX2                !
 ! A279  A(114,124,130)        128.1513         estimate D2E/DX2                !
 ! A280  A(118,124,130)        106.7557         estimate D2E/DX2                !
 ! A281  A(115,125,119)        125.0717         estimate D2E/DX2                !
 ! A282  A(115,125,131)        128.1622         estimate D2E/DX2                !
 ! A283  A(119,125,131)        106.7543         estimate D2E/DX2                !
 ! A284  A(116,126,120)        125.1372         estimate D2E/DX2                !
 ! A285  A(116,126,132)        128.2168         estimate D2E/DX2                !
 ! A286  A(120,126,132)        106.6315         estimate D2E/DX2                !
 ! A287  A(106,127,232)        115.0614         estimate D2E/DX2                !
 ! A288  A(113,129,123)        128.6968         estimate D2E/DX2                !
 ! A289  A(113,129,133)        124.2548         estimate D2E/DX2                !
 ! A290  A(123,129,133)        107.0483         estimate D2E/DX2                !
 ! A291  A(97,130,124)         125.6            estimate D2E/DX2                !
 ! A292  A(97,130,134)         128.2742         estimate D2E/DX2                !
 ! A293  A(124,130,134)        106.1228         estimate D2E/DX2                !
 ! A294  A(98,131,125)         128.9744         estimate D2E/DX2                !
 ! A295  A(98,131,135)         124.2729         estimate D2E/DX2                !
 ! A296  A(125,131,135)        106.7103         estimate D2E/DX2                !
 ! A297  A(99,132,126)         128.3793         estimate D2E/DX2                !
 ! A298  A(99,132,136)         125.1585         estimate D2E/DX2                !
 ! A299  A(126,132,136)        106.4354         estimate D2E/DX2                !
 ! A300  A(100,133,110)        125.5261         estimate D2E/DX2                !
 ! A301  A(100,133,129)        109.8303         estimate D2E/DX2                !
 ! A302  A(110,133,129)        124.5787         estimate D2E/DX2                !
 ! A303  A(105,134,111)        124.3955         estimate D2E/DX2                !
 ! A304  A(105,134,130)        110.0094         estimate D2E/DX2                !
 ! A305  A(111,134,130)        125.2195         estimate D2E/DX2                !
 ! A306  A(112,135,131)        124.4882         estimate D2E/DX2                !
 ! A307  A(112,135,137)        125.6787         estimate D2E/DX2                !
 ! A308  A(131,135,137)        109.8255         estimate D2E/DX2                !
 ! A309  A(108,136,109)        124.5623         estimate D2E/DX2                !
 ! A310  A(108,136,132)        110.5569         estimate D2E/DX2                !
 ! A311  A(109,136,132)        124.6034         estimate D2E/DX2                !
 ! A312  A(119,137,135)        106.6977         estimate D2E/DX2                !
 ! A313  A(119,137,138)        125.0024         estimate D2E/DX2                !
 ! A314  A(135,137,138)        127.8553         estimate D2E/DX2                !
 ! A315  A(67,138,100)          91.2146         estimate D2E/DX2                !
 ! A316  A(67,138,105)          90.279          estimate D2E/DX2                !
 ! A317  A(67,138,108)          88.8488         estimate D2E/DX2                !
 ! A318  A(67,138,137)          89.577          estimate D2E/DX2                !
 ! A319  A(100,138,105)         89.3908         estimate D2E/DX2                !
 ! A320  A(100,138,108)         89.8808         estimate D2E/DX2                !
 ! A321  A(100,138,185)         92.0475         estimate D2E/DX2                !
 ! A322  A(105,138,137)         91.8487         estimate D2E/DX2                !
 ! A323  A(105,138,185)         86.9445         estimate D2E/DX2                !
 ! A324  A(108,138,137)         88.8921         estimate D2E/DX2                !
 ! A325  A(108,138,185)         93.9691         estimate D2E/DX2                !
 ! A326  A(137,138,185)         87.2237         estimate D2E/DX2                !
 ! A327  A(167,166,168)        129.1036         estimate D2E/DX2                !
 ! A328  A(167,166,173)        122.3524         estimate D2E/DX2                !
 ! A329  A(168,166,173)        108.4856         estimate D2E/DX2                !
 ! A330  A(166,168,169)        124.5346         estimate D2E/DX2                !
 ! A331  A(166,168,170)        108.1807         estimate D2E/DX2                !
 ! A332  A(169,168,170)        127.1498         estimate D2E/DX2                !
 ! A333  A(92,169,168)         121.5227         estimate D2E/DX2                !
 ! A334  A(92,169,178)         108.3284         estimate D2E/DX2                !
 ! A335  A(92,169,211)         107.4584         estimate D2E/DX2                !
 ! A336  A(168,169,178)        126.9211         estimate D2E/DX2                !
 ! A337  A(168,169,211)         77.7425         estimate D2E/DX2                !
 ! A338  A(168,170,171)        129.3954         estimate D2E/DX2                !
 ! A339  A(168,170,172)        106.6073         estimate D2E/DX2                !
 ! A340  A(171,170,172)        123.9851         estimate D2E/DX2                !
 ! A341  A(95,171,170)         125.1194         estimate D2E/DX2                !
 ! A342  A(170,172,173)        105.6533         estimate D2E/DX2                !
 ! A343  A(170,172,174)        112.3344         estimate D2E/DX2                !
 ! A344  A(170,172,181)        111.6513         estimate D2E/DX2                !
 ! A345  A(173,172,174)        110.0009         estimate D2E/DX2                !
 ! A346  A(173,172,181)        107.6505         estimate D2E/DX2                !
 ! A347  A(174,172,181)        109.387          estimate D2E/DX2                !
 ! A348  A(166,173,172)        110.7274         estimate D2E/DX2                !
 ! A349  A(172,174,175)        112.8034         estimate D2E/DX2                !
 ! A350  A(172,174,176)        110.3371         estimate D2E/DX2                !
 ! A351  A(172,174,182)        105.5453         estimate D2E/DX2                !
 ! A352  A(175,174,176)        105.6963         estimate D2E/DX2                !
 ! A353  A(175,174,182)        112.0167         estimate D2E/DX2                !
 ! A354  A(176,174,182)        110.5263         estimate D2E/DX2                !
 ! A355  A(174,175,179)        110.5172         estimate D2E/DX2                !
 ! A356  A(174,176,177)        113.7507         estimate D2E/DX2                !
 ! A357  A(174,176,183)        109.5679         estimate D2E/DX2                !
 ! A358  A(174,176,184)        106.5027         estimate D2E/DX2                !
 ! A359  A(177,176,183)        107.1256         estimate D2E/DX2                !
 ! A360  A(177,176,184)        111.7988         estimate D2E/DX2                !
 ! A361  A(183,176,184)        107.9666         estimate D2E/DX2                !
 ! A362  A(176,177,180)        105.6473         estimate D2E/DX2                !
 ! A363  A(122,178,169)        159.4617         estimate D2E/DX2                !
 ! A364  A(122,178,211)        100.5941         estimate D2E/DX2                !
 ! A365  A(175,179,235)        164.8574         estimate D2E/DX2                !
 ! A366  A(39,185,138)         118.9039         estimate D2E/DX2                !
 ! A367  A(39,185,186)         111.008          estimate D2E/DX2                !
 ! A368  A(39,185,187)          99.0155         estimate D2E/DX2                !
 ! A369  A(138,185,186)        107.7444         estimate D2E/DX2                !
 ! A370  A(138,185,187)        114.759          estimate D2E/DX2                !
 ! A371  A(186,185,187)        104.4028         estimate D2E/DX2                !
 ! A372  A(185,186,191)        163.113          estimate D2E/DX2                !
 ! A373  A(185,187,194)        163.5858         estimate D2E/DX2                !
 ! A374  A(93,188,189)         105.1845         estimate D2E/DX2                !
 ! A375  A(93,188,190)         102.828          estimate D2E/DX2                !
 ! A376  A(189,188,190)        107.4339         estimate D2E/DX2                !
 ! A377  A(121,189,188)        162.8297         estimate D2E/DX2                !
 ! A378  A(122,190,216)         85.1653         estimate D2E/DX2                !
 ! A379  A(188,190,216)         94.924          estimate D2E/DX2                !
 ! A380  A(186,191,192)         93.9972         estimate D2E/DX2                !
 ! A381  A(186,191,193)        100.1197         estimate D2E/DX2                !
 ! A382  A(192,191,193)        105.756          estimate D2E/DX2                !
 ! A383  A(187,194,195)         96.722          estimate D2E/DX2                !
 ! A384  A(187,194,196)         98.8362         estimate D2E/DX2                !
 ! A385  A(195,194,196)        103.1716         estimate D2E/DX2                !
 ! A386  A(52,195,194)         162.2301         estimate D2E/DX2                !
 ! A387  A(192,197,198)         95.1771         estimate D2E/DX2                !
 ! A388  A(192,197,199)        104.2267         estimate D2E/DX2                !
 ! A389  A(198,197,199)        108.8257         estimate D2E/DX2                !
 ! A390  A(203,204,205)        110.6669         estimate D2E/DX2                !
 ! A391  A(203,204,206)        110.3953         estimate D2E/DX2                !
 ! A392  A(203,204,210)        106.0249         estimate D2E/DX2                !
 ! A393  A(205,204,206)        112.7998         estimate D2E/DX2                !
 ! A394  A(205,204,210)        107.493          estimate D2E/DX2                !
 ! A395  A(206,204,210)        109.1815         estimate D2E/DX2                !
 ! A396  A(204,206,207)        115.6789         estimate D2E/DX2                !
 ! A397  A(204,206,211)        107.9571         estimate D2E/DX2                !
 ! A398  A(204,206,212)        109.6006         estimate D2E/DX2                !
 ! A399  A(207,206,211)        108.3168         estimate D2E/DX2                !
 ! A400  A(207,206,212)        108.563          estimate D2E/DX2                !
 ! A401  A(211,206,212)        106.3197         estimate D2E/DX2                !
 ! A402  A(206,207,208)        112.3647         estimate D2E/DX2                !
 ! A403  A(206,207,209)        109.9415         estimate D2E/DX2                !
 ! A404  A(206,207,213)        108.1578         estimate D2E/DX2                !
 ! A405  A(208,207,209)        110.1161         estimate D2E/DX2                !
 ! A406  A(208,207,213)        107.9548         estimate D2E/DX2                !
 ! A407  A(209,207,213)        108.1776         estimate D2E/DX2                !
 ! A408  A(207,208,214)        111.029          estimate D2E/DX2                !
 ! A409  A(207,208,215)        112.0592         estimate D2E/DX2                !
 ! A410  A(207,208,216)        110.6533         estimate D2E/DX2                !
 ! A411  A(214,208,215)        107.7367         estimate D2E/DX2                !
 ! A412  A(214,208,216)        107.6142         estimate D2E/DX2                !
 ! A413  A(215,208,216)        107.5595         estimate D2E/DX2                !
 ! A414  A(207,209,217)        111.3273         estimate D2E/DX2                !
 ! A415  A(207,209,218)        111.4731         estimate D2E/DX2                !
 ! A416  A(207,209,219)        110.8227         estimate D2E/DX2                !
 ! A417  A(217,209,218)        107.9193         estimate D2E/DX2                !
 ! A418  A(217,209,219)        107.5732         estimate D2E/DX2                !
 ! A419  A(218,209,219)        107.5455         estimate D2E/DX2                !
 ! A420  A(13,210,204)         128.1024         estimate D2E/DX2                !
 ! A421  A(169,211,206)        162.7858         estimate D2E/DX2                !
 ! A422  A(178,211,206)        141.4926         estimate D2E/DX2                !
 ! A423  A(190,216,208)        139.956          estimate D2E/DX2                !
 ! A424  A(220,221,222)        109.3288         estimate D2E/DX2                !
 ! A425  A(220,221,223)        108.6055         estimate D2E/DX2                !
 ! A426  A(220,221,229)        109.7392         estimate D2E/DX2                !
 ! A427  A(222,221,223)        106.9121         estimate D2E/DX2                !
 ! A428  A(222,221,229)        110.4888         estimate D2E/DX2                !
 ! A429  A(223,221,229)        111.6913         estimate D2E/DX2                !
 ! A430  A(221,223,224)        116.1891         estimate D2E/DX2                !
 ! A431  A(221,223,230)        107.0649         estimate D2E/DX2                !
 ! A432  A(221,223,231)        109.9151         estimate D2E/DX2                !
 ! A433  A(224,223,230)        108.9971         estimate D2E/DX2                !
 ! A434  A(224,223,231)        107.8055         estimate D2E/DX2                !
 ! A435  A(230,223,231)        106.4558         estimate D2E/DX2                !
 ! A436  A(223,224,225)        124.0609         estimate D2E/DX2                !
 ! A437  A(223,224,226)        130.7031         estimate D2E/DX2                !
 ! A438  A(225,224,226)        105.1845         estimate D2E/DX2                !
 ! A439  A(224,225,227)        107.7689         estimate D2E/DX2                !
 ! A440  A(224,225,232)        125.7238         estimate D2E/DX2                !
 ! A441  A(227,225,232)        126.4985         estimate D2E/DX2                !
 ! A442  A(224,226,228)        110.3137         estimate D2E/DX2                !
 ! A443  A(224,226,233)        128.2231         estimate D2E/DX2                !
 ! A444  A(228,226,233)        121.4622         estimate D2E/DX2                !
 ! A445  A(225,227,228)        111.0834         estimate D2E/DX2                !
 ! A446  A(225,227,234)        123.0518         estimate D2E/DX2                !
 ! A447  A(228,227,234)        125.8611         estimate D2E/DX2                !
 ! A448  A(226,228,227)        105.6493         estimate D2E/DX2                !
 ! A449  A(226,228,237)        107.5786         estimate D2E/DX2                !
 ! A450  A(227,228,237)        145.2699         estimate D2E/DX2                !
 ! A451  A(179,235,236)         96.7496         estimate D2E/DX2                !
 ! A452  A(179,235,237)        101.7825         estimate D2E/DX2                !
 ! A453  A(236,235,237)        103.209          estimate D2E/DX2                !
 ! A454  A(228,237,235)        160.3217         estimate D2E/DX2                !
 ! A455  L(83,95,171,1,-1)     183.202          estimate D2E/DX2                !
 ! A456  L(67,138,185,100,-1)  183.2621         estimate D2E/DX2                !
 ! A457  L(100,138,137,67,-1)  180.7916         estimate D2E/DX2                !
 ! A458  L(105,138,108,67,-1)  179.1278         estimate D2E/DX2                !
 ! A459  L(122,190,188,216,-1)  180.0892        estimate D2E/DX2                !
 ! A460  L(191,192,197,7,-1)   176.3973         estimate D2E/DX2                !
 ! A461  L(10,198,197,1,-1)    171.9939         estimate D2E/DX2                !
 ! A462  L(127,232,225,13,-1)  182.7321         estimate D2E/DX2                !
 ! A463  L(83,95,171,1,-2)     177.9139         estimate D2E/DX2                !
 ! A464  L(67,138,185,100,-2)  182.8133         estimate D2E/DX2                !
 ! A465  L(100,138,137,67,-2)  181.2433         estimate D2E/DX2                !
 ! A466  L(105,138,108,67,-2)  180.7471         estimate D2E/DX2                !
 ! A467  L(122,190,188,216,-2)  189.6425        estimate D2E/DX2                !
 ! A468  L(191,192,197,7,-2)   171.6063         estimate D2E/DX2                !
 ! A469  L(10,198,197,1,-2)    178.7776         estimate D2E/DX2                !
 ! A470  L(127,232,225,13,-2)  179.9836         estimate D2E/DX2                !
 ! D1    D(1,2,4,5)            165.8659         estimate D2E/DX2                !
 ! D2    D(1,2,4,12)           -72.6771         estimate D2E/DX2                !
 ! D3    D(1,2,4,13)            44.4407         estimate D2E/DX2                !
 ! D4    D(3,2,4,5)             43.1558         estimate D2E/DX2                !
 ! D5    D(3,2,4,12)           164.6129         estimate D2E/DX2                !
 ! D6    D(3,2,4,13)           -78.2694         estimate D2E/DX2                !
 ! D7    D(11,2,4,5)           -73.8236         estimate D2E/DX2                !
 ! D8    D(11,2,4,12)           47.6335         estimate D2E/DX2                !
 ! D9    D(11,2,4,13)          164.7512         estimate D2E/DX2                !
 ! D10   D(2,4,5,6)           -179.8964         estimate D2E/DX2                !
 ! D11   D(2,4,5,14)           -57.1208         estimate D2E/DX2                !
 ! D12   D(2,4,5,15)            59.4583         estimate D2E/DX2                !
 ! D13   D(12,4,5,6)            58.3251         estimate D2E/DX2                !
 ! D14   D(12,4,5,14)         -178.8993         estimate D2E/DX2                !
 ! D15   D(12,4,5,15)          -62.3203         estimate D2E/DX2                !
 ! D16   D(13,4,5,6)           -58.6306         estimate D2E/DX2                !
 ! D17   D(13,4,5,14)           64.145          estimate D2E/DX2                !
 ! D18   D(13,4,5,15)         -179.276          estimate D2E/DX2                !
 ! D19   D(2,4,13,210)        -123.7054         estimate D2E/DX2                !
 ! D20   D(5,4,13,210)         114.0898         estimate D2E/DX2                !
 ! D21   D(12,4,13,210)         -4.5536         estimate D2E/DX2                !
 ! D22   D(4,5,6,7)           -166.9149         estimate D2E/DX2                !
 ! D23   D(4,5,6,16)           -45.9837         estimate D2E/DX2                !
 ! D24   D(4,5,6,17)            71.9841         estimate D2E/DX2                !
 ! D25   D(14,5,6,7)            69.771          estimate D2E/DX2                !
 ! D26   D(14,5,6,16)         -169.2979         estimate D2E/DX2                !
 ! D27   D(14,5,6,17)          -51.33           estimate D2E/DX2                !
 ! D28   D(15,5,6,7)           -46.1474         estimate D2E/DX2                !
 ! D29   D(15,5,6,16)           74.7838         estimate D2E/DX2                !
 ! D30   D(15,5,6,17)         -167.2483         estimate D2E/DX2                !
 ! D31   D(5,6,7,8)            173.295          estimate D2E/DX2                !
 ! D32   D(5,6,7,18)            42.7702         estimate D2E/DX2                !
 ! D33   D(16,6,7,8)            52.9736         estimate D2E/DX2                !
 ! D34   D(16,6,7,18)          -77.5512         estimate D2E/DX2                !
 ! D35   D(17,6,7,8)           -65.5375         estimate D2E/DX2                !
 ! D36   D(17,6,7,18)          163.9377         estimate D2E/DX2                !
 ! D37   D(6,7,8,9)             39.9414         estimate D2E/DX2                !
 ! D38   D(6,7,8,10)          -143.321          estimate D2E/DX2                !
 ! D39   D(18,7,8,9)           170.2896         estimate D2E/DX2                !
 ! D40   D(18,7,8,10)          -12.9729         estimate D2E/DX2                !
 ! D41   D(7,8,9,19)          -141.4247         estimate D2E/DX2                !
 ! D42   D(7,8,9,20)           -13.95           estimate D2E/DX2                !
 ! D43   D(10,8,9,19)           42.0051         estimate D2E/DX2                !
 ! D44   D(10,8,9,20)          169.4798         estimate D2E/DX2                !
 ! D45   D(7,8,10,21)         -169.7346         estimate D2E/DX2                !
 ! D46   D(7,8,10,198)          56.2985         estimate D2E/DX2                !
 ! D47   D(9,8,10,21)            6.8269         estimate D2E/DX2                !
 ! D48   D(9,8,10,198)        -127.14           estimate D2E/DX2                !
 ! D49   D(8,10,197,192)       -16.0541         estimate D2E/DX2                !
 ! D50   D(8,10,197,199)        89.1948         estimate D2E/DX2                !
 ! D51   D(21,10,197,192)     -148.4671         estimate D2E/DX2                !
 ! D52   D(21,10,197,199)      -43.2182         estimate D2E/DX2                !
 ! D53   D(4,13,210,204)       128.9049         estimate D2E/DX2                !
 ! D54   D(22,23,24,44)        -44.9033         estimate D2E/DX2                !
 ! D55   D(25,23,24,44)         73.1031         estimate D2E/DX2                !
 ! D56   D(35,23,24,44)       -164.4345         estimate D2E/DX2                !
 ! D57   D(22,23,25,26)        148.1774         estimate D2E/DX2                !
 ! D58   D(22,23,25,36)        -86.9031         estimate D2E/DX2                !
 ! D59   D(22,23,25,37)         27.0887         estimate D2E/DX2                !
 ! D60   D(24,23,25,26)         26.7599         estimate D2E/DX2                !
 ! D61   D(24,23,25,36)        151.6794         estimate D2E/DX2                !
 ! D62   D(24,23,25,37)        -94.3288         estimate D2E/DX2                !
 ! D63   D(35,23,25,26)        -93.4842         estimate D2E/DX2                !
 ! D64   D(35,23,25,36)         31.4353         estimate D2E/DX2                !
 ! D65   D(35,23,25,37)        145.4272         estimate D2E/DX2                !
 ! D66   D(23,24,44,45)        178.4303         estimate D2E/DX2                !
 ! D67   D(23,25,26,27)       -123.5101         estimate D2E/DX2                !
 ! D68   D(23,25,26,28)         62.6479         estimate D2E/DX2                !
 ! D69   D(36,25,26,27)        111.6701         estimate D2E/DX2                !
 ! D70   D(36,25,26,28)        -62.1719         estimate D2E/DX2                !
 ! D71   D(37,25,26,27)         -1.7839         estimate D2E/DX2                !
 ! D72   D(37,25,26,28)       -175.6259         estimate D2E/DX2                !
 ! D73   D(25,26,27,31)       -175.9428         estimate D2E/DX2                !
 ! D74   D(25,26,27,38)          2.6902         estimate D2E/DX2                !
 ! D75   D(28,26,27,31)         -0.9163         estimate D2E/DX2                !
 ! D76   D(28,26,27,38)        177.7167         estimate D2E/DX2                !
 ! D77   D(25,26,28,29)        174.7976         estimate D2E/DX2                !
 ! D78   D(25,26,28,30)         -3.2079         estimate D2E/DX2                !
 ! D79   D(27,26,28,29)          0.0524         estimate D2E/DX2                !
 ! D80   D(27,26,28,30)       -177.9531         estimate D2E/DX2                !
 ! D81   D(26,27,31,29)          1.4693         estimate D2E/DX2                !
 ! D82   D(26,27,31,39)        168.6842         estimate D2E/DX2                !
 ! D83   D(38,27,31,29)       -177.3149         estimate D2E/DX2                !
 ! D84   D(38,27,31,39)        -10.1001         estimate D2E/DX2                !
 ! D85   D(26,28,29,31)          0.8137         estimate D2E/DX2                !
 ! D86   D(26,28,29,32)       -178.5687         estimate D2E/DX2                !
 ! D87   D(30,28,29,31)        179.1895         estimate D2E/DX2                !
 ! D88   D(30,28,29,32)         -0.1928         estimate D2E/DX2                !
 ! D89   D(26,28,30,33)        178.0002         estimate D2E/DX2                !
 ! D90   D(26,28,30,40)         -1.7544         estimate D2E/DX2                !
 ! D91   D(29,28,30,33)          0.1742         estimate D2E/DX2                !
 ! D92   D(29,28,30,40)       -179.5804         estimate D2E/DX2                !
 ! D93   D(28,29,31,27)         -1.3824         estimate D2E/DX2                !
 ! D94   D(28,29,31,39)       -167.5607         estimate D2E/DX2                !
 ! D95   D(32,29,31,27)        177.9333         estimate D2E/DX2                !
 ! D96   D(32,29,31,39)         11.755          estimate D2E/DX2                !
 ! D97   D(28,29,32,34)          0.0521         estimate D2E/DX2                !
 ! D98   D(28,29,32,41)        178.46           estimate D2E/DX2                !
 ! D99   D(31,29,32,34)       -179.1758         estimate D2E/DX2                !
 ! D100  D(31,29,32,41)         -0.7679         estimate D2E/DX2                !
 ! D101  D(28,30,33,34)         -0.0245         estimate D2E/DX2                !
 ! D102  D(28,30,33,42)       -179.8643         estimate D2E/DX2                !
 ! D103  D(40,30,33,34)        179.7296         estimate D2E/DX2                !
 ! D104  D(40,30,33,42)         -0.1102         estimate D2E/DX2                !
 ! D105  D(27,31,39,185)         4.2309         estimate D2E/DX2                !
 ! D106  D(29,31,39,185)       168.8274         estimate D2E/DX2                !
 ! D107  D(29,32,34,33)          0.1046         estimate D2E/DX2                !
 ! D108  D(29,32,34,43)        179.5728         estimate D2E/DX2                !
 ! D109  D(41,32,34,33)       -178.29           estimate D2E/DX2                !
 ! D110  D(41,32,34,43)          1.1781         estimate D2E/DX2                !
 ! D111  D(30,33,34,32)         -0.121          estimate D2E/DX2                !
 ! D112  D(30,33,34,43)       -179.5886         estimate D2E/DX2                !
 ! D113  D(42,33,34,32)        179.7195         estimate D2E/DX2                !
 ! D114  D(42,33,34,43)          0.2519         estimate D2E/DX2                !
 ! D115  D(31,39,185,138)      -99.8591         estimate D2E/DX2                !
 ! D116  D(31,39,185,186)       25.9406         estimate D2E/DX2                !
 ! D117  D(31,39,185,187)      135.2526         estimate D2E/DX2                !
 ! D118  D(24,44,45,46)        -69.2029         estimate D2E/DX2                !
 ! D119  D(24,44,45,47)        165.1584         estimate D2E/DX2                !
 ! D120  D(24,44,45,53)         45.743          estimate D2E/DX2                !
 ! D121  D(44,45,47,48)        -83.2663         estimate D2E/DX2                !
 ! D122  D(44,45,47,54)         40.4773         estimate D2E/DX2                !
 ! D123  D(44,45,47,55)        155.9836         estimate D2E/DX2                !
 ! D124  D(46,45,47,48)        151.4172         estimate D2E/DX2                !
 ! D125  D(46,45,47,54)        -84.8392         estimate D2E/DX2                !
 ! D126  D(46,45,47,55)         30.6672         estimate D2E/DX2                !
 ! D127  D(53,45,47,48)         34.7951         estimate D2E/DX2                !
 ! D128  D(53,45,47,54)        158.5387         estimate D2E/DX2                !
 ! D129  D(53,45,47,55)        -85.9549         estimate D2E/DX2                !
 ! D130  D(45,47,48,49)         -5.4603         estimate D2E/DX2                !
 ! D131  D(45,47,48,50)       -178.8014         estimate D2E/DX2                !
 ! D132  D(54,47,48,49)       -129.0616         estimate D2E/DX2                !
 ! D133  D(54,47,48,50)         57.5973         estimate D2E/DX2                !
 ! D134  D(55,47,48,49)        115.9998         estimate D2E/DX2                !
 ! D135  D(55,47,48,50)        -57.3413         estimate D2E/DX2                !
 ! D136  D(47,48,49,52)       -173.8596         estimate D2E/DX2                !
 ! D137  D(47,48,49,57)          7.3662         estimate D2E/DX2                !
 ! D138  D(50,48,49,52)          0.3125         estimate D2E/DX2                !
 ! D139  D(50,48,49,57)       -178.4617         estimate D2E/DX2                !
 ! D140  D(47,48,50,51)        174.7884         estimate D2E/DX2                !
 ! D141  D(47,48,50,56)        -11.8949         estimate D2E/DX2                !
 ! D142  D(49,48,50,51)         -0.2162         estimate D2E/DX2                !
 ! D143  D(49,48,50,56)        173.1006         estimate D2E/DX2                !
 ! D144  D(48,49,52,51)         -0.2928         estimate D2E/DX2                !
 ! D145  D(48,49,52,195)      -176.5321         estimate D2E/DX2                !
 ! D146  D(57,49,52,51)        178.5898         estimate D2E/DX2                !
 ! D147  D(57,49,52,195)         2.3505         estimate D2E/DX2                !
 ! D148  D(48,50,51,52)          0.0439         estimate D2E/DX2                !
 ! D149  D(48,50,51,58)       -179.7234         estimate D2E/DX2                !
 ! D150  D(56,50,51,52)       -173.4255         estimate D2E/DX2                !
 ! D151  D(56,50,51,58)          6.8072         estimate D2E/DX2                !
 ! D152  D(50,51,52,49)          0.1488         estimate D2E/DX2                !
 ! D153  D(50,51,52,195)       177.421          estimate D2E/DX2                !
 ! D154  D(58,51,52,49)        179.9032         estimate D2E/DX2                !
 ! D155  D(58,51,52,195)        -2.8247         estimate D2E/DX2                !
 ! D156  D(49,52,195,194)      124.8396         estimate D2E/DX2                !
 ! D157  D(51,52,195,194)      -51.1774         estimate D2E/DX2                !
 ! D158  D(59,60,62,63)        -72.7558         estimate D2E/DX2                !
 ! D159  D(59,60,62,69)         50.6706         estimate D2E/DX2                !
 ! D160  D(59,60,62,70)        166.5549         estimate D2E/DX2                !
 ! D161  D(61,60,62,63)        160.2922         estimate D2E/DX2                !
 ! D162  D(61,60,62,69)        -76.2815         estimate D2E/DX2                !
 ! D163  D(61,60,62,70)         39.6028         estimate D2E/DX2                !
 ! D164  D(68,60,62,63)         44.9365         estimate D2E/DX2                !
 ! D165  D(68,60,62,69)        168.3629         estimate D2E/DX2                !
 ! D166  D(68,60,62,70)        -75.7528         estimate D2E/DX2                !
 ! D167  D(60,62,63,64)          2.5992         estimate D2E/DX2                !
 ! D168  D(60,62,63,65)       -174.0641         estimate D2E/DX2                !
 ! D169  D(69,62,63,64)       -120.6977         estimate D2E/DX2                !
 ! D170  D(69,62,63,65)         62.639          estimate D2E/DX2                !
 ! D171  D(70,62,63,64)        123.5681         estimate D2E/DX2                !
 ! D172  D(70,62,63,65)        -53.0952         estimate D2E/DX2                !
 ! D173  D(62,63,64,67)       -176.8531         estimate D2E/DX2                !
 ! D174  D(62,63,64,72)          2.665          estimate D2E/DX2                !
 ! D175  D(65,63,64,67)          0.2423         estimate D2E/DX2                !
 ! D176  D(65,63,64,72)        179.7604         estimate D2E/DX2                !
 ! D177  D(62,63,65,66)        177.2626         estimate D2E/DX2                !
 ! D178  D(62,63,65,71)         -2.0941         estimate D2E/DX2                !
 ! D179  D(64,63,65,66)         -0.1841         estimate D2E/DX2                !
 ! D180  D(64,63,65,71)       -179.5408         estimate D2E/DX2                !
 ! D181  D(63,64,67,66)         -0.2175         estimate D2E/DX2                !
 ! D182  D(63,64,67,138)      -179.8022         estimate D2E/DX2                !
 ! D183  D(72,64,67,66)       -179.7886         estimate D2E/DX2                !
 ! D184  D(72,64,67,138)         0.6266         estimate D2E/DX2                !
 ! D185  D(63,65,66,67)          0.0557         estimate D2E/DX2                !
 ! D186  D(63,65,66,73)        179.9501         estimate D2E/DX2                !
 ! D187  D(71,65,66,67)        179.4168         estimate D2E/DX2                !
 ! D188  D(71,65,66,73)         -0.6889         estimate D2E/DX2                !
 ! D189  D(65,66,67,64)          0.0973         estimate D2E/DX2                !
 ! D190  D(65,66,67,138)       179.6938         estimate D2E/DX2                !
 ! D191  D(73,66,67,64)       -179.7975         estimate D2E/DX2                !
 ! D192  D(73,66,67,138)        -0.2009         estimate D2E/DX2                !
 ! D193  D(64,67,138,100)     -125.2083         estimate D2E/DX2                !
 ! D194  D(64,67,138,105)      145.3952         estimate D2E/DX2                !
 ! D195  D(64,67,138,108)      -35.3519         estimate D2E/DX2                !
 ! D196  D(64,67,138,137)       53.5485         estimate D2E/DX2                !
 ! D197  D(66,67,138,100)       55.273          estimate D2E/DX2                !
 ! D198  D(66,67,138,105)      -34.1235         estimate D2E/DX2                !
 ! D199  D(66,67,138,108)      145.1294         estimate D2E/DX2                !
 ! D200  D(66,67,138,137)     -125.9702         estimate D2E/DX2                !
 ! D201  D(64,67,185,39)        65.5829         estimate D2E/DX2                !
 ! D202  D(64,67,185,186)      -62.0158         estimate D2E/DX2                !
 ! D203  D(64,67,185,187)     -179.0976         estimate D2E/DX2                !
 ! D204  D(66,67,185,39)      -110.8197         estimate D2E/DX2                !
 ! D205  D(66,67,185,186)      121.5816         estimate D2E/DX2                !
 ! D206  D(66,67,185,187)        4.4998         estimate D2E/DX2                !
 ! D207  D(74,75,77,78)        -52.4789         estimate D2E/DX2                !
 ! D208  D(74,75,77,85)         69.4761         estimate D2E/DX2                !
 ! D209  D(74,75,77,86)       -174.5695         estimate D2E/DX2                !
 ! D210  D(76,75,77,78)       -176.6059         estimate D2E/DX2                !
 ! D211  D(76,75,77,85)        -54.6509         estimate D2E/DX2                !
 ! D212  D(76,75,77,86)         61.3035         estimate D2E/DX2                !
 ! D213  D(84,75,77,78)         64.5688         estimate D2E/DX2                !
 ! D214  D(84,75,77,85)       -173.4762         estimate D2E/DX2                !
 ! D215  D(84,75,77,86)        -57.5217         estimate D2E/DX2                !
 ! D216  D(75,77,78,79)        177.1657         estimate D2E/DX2                !
 ! D217  D(75,77,78,87)        -59.6667         estimate D2E/DX2                !
 ! D218  D(75,77,78,88)         56.3841         estimate D2E/DX2                !
 ! D219  D(85,77,78,79)         54.2578         estimate D2E/DX2                !
 ! D220  D(85,77,78,87)        177.4255         estimate D2E/DX2                !
 ! D221  D(85,77,78,88)        -66.5237         estimate D2E/DX2                !
 ! D222  D(86,77,78,79)        -60.2363         estimate D2E/DX2                !
 ! D223  D(86,77,78,87)         62.9314         estimate D2E/DX2                !
 ! D224  D(86,77,78,88)        178.9822         estimate D2E/DX2                !
 ! D225  D(77,78,79,80)       -169.3419         estimate D2E/DX2                !
 ! D226  D(77,78,79,89)        -46.3858         estimate D2E/DX2                !
 ! D227  D(77,78,79,90)         70.8723         estimate D2E/DX2                !
 ! D228  D(87,78,79,80)         67.2596         estimate D2E/DX2                !
 ! D229  D(87,78,79,89)       -169.7843         estimate D2E/DX2                !
 ! D230  D(87,78,79,90)        -52.5262         estimate D2E/DX2                !
 ! D231  D(88,78,79,80)        -48.7389         estimate D2E/DX2                !
 ! D232  D(88,78,79,89)         74.2172         estimate D2E/DX2                !
 ! D233  D(88,78,79,90)       -168.5247         estimate D2E/DX2                !
 ! D234  D(78,79,80,81)       -176.6504         estimate D2E/DX2                !
 ! D235  D(78,79,80,91)         22.465          estimate D2E/DX2                !
 ! D236  D(89,79,80,81)         60.6381         estimate D2E/DX2                !
 ! D237  D(89,79,80,91)       -100.2465         estimate D2E/DX2                !
 ! D238  D(90,79,80,81)        -56.5254         estimate D2E/DX2                !
 ! D239  D(90,79,80,91)        142.59           estimate D2E/DX2                !
 ! D240  D(79,80,81,82)         17.4932         estimate D2E/DX2                !
 ! D241  D(79,80,81,83)       -167.5756         estimate D2E/DX2                !
 ! D242  D(91,80,81,82)        178.6034         estimate D2E/DX2                !
 ! D243  D(91,80,81,83)         -6.4654         estimate D2E/DX2                !
 ! D244  D(80,81,82,92)       -156.0777         estimate D2E/DX2                !
 ! D245  D(80,81,82,93)        -12.8977         estimate D2E/DX2                !
 ! D246  D(83,81,82,92)         28.9818         estimate D2E/DX2                !
 ! D247  D(83,81,82,93)        172.1617         estimate D2E/DX2                !
 ! D248  D(80,81,83,94)         42.1481         estimate D2E/DX2                !
 ! D249  D(80,81,83,95)       -178.7255         estimate D2E/DX2                !
 ! D250  D(82,81,83,94)       -142.8295         estimate D2E/DX2                !
 ! D251  D(82,81,83,95)         -3.7031         estimate D2E/DX2                !
 ! D252  D(81,82,92,169)       101.8526         estimate D2E/DX2                !
 ! D253  D(93,82,92,169)       -44.7437         estimate D2E/DX2                !
 ! D254  D(81,82,93,188)      -130.9751         estimate D2E/DX2                !
 ! D255  D(92,82,93,188)        13.198          estimate D2E/DX2                !
 ! D256  D(81,83,171,170)      -54.5281         estimate D2E/DX2                !
 ! D257  D(94,83,171,170)       88.2744         estimate D2E/DX2                !
 ! D258  D(82,92,169,168)     -159.1049         estimate D2E/DX2                !
 ! D259  D(82,92,169,178)       39.89           estimate D2E/DX2                !
 ! D260  D(82,92,169,211)      114.805          estimate D2E/DX2                !
 ! D261  D(82,93,188,189)      104.2143         estimate D2E/DX2                !
 ! D262  D(82,93,188,190)       -8.1313         estimate D2E/DX2                !
 ! D263  D(123,96,101,106)    -161.4706         estimate D2E/DX2                !
 ! D264  D(123,96,101,145)      74.37           estimate D2E/DX2                !
 ! D265  D(123,96,101,201)     -41.3579         estimate D2E/DX2                !
 ! D266  D(139,96,101,106)     -39.1397         estimate D2E/DX2                !
 ! D267  D(139,96,101,145)    -163.2991         estimate D2E/DX2                !
 ! D268  D(139,96,101,201)      80.9731         estimate D2E/DX2                !
 ! D269  D(140,96,101,106)      75.2754         estimate D2E/DX2                !
 ! D270  D(140,96,101,145)     -48.884          estimate D2E/DX2                !
 ! D271  D(140,96,101,201)    -164.6118         estimate D2E/DX2                !
 ! D272  D(101,96,123,117)      73.1263         estimate D2E/DX2                !
 ! D273  D(101,96,123,129)    -102.8259         estimate D2E/DX2                !
 ! D274  D(139,96,123,117)     -47.5991         estimate D2E/DX2                !
 ! D275  D(139,96,123,129)     136.4488         estimate D2E/DX2                !
 ! D276  D(140,96,123,117)    -164.1238         estimate D2E/DX2                !
 ! D277  D(140,96,123,129)      19.924          estimate D2E/DX2                !
 ! D278  D(130,97,102,146)    -179.2706         estimate D2E/DX2                !
 ! D279  D(130,97,102,147)       1.9612         estimate D2E/DX2                !
 ! D280  D(141,97,102,146)       2.4069         estimate D2E/DX2                !
 ! D281  D(141,97,102,147)    -176.3614         estimate D2E/DX2                !
 ! D282  D(102,97,130,124)    -152.3734         estimate D2E/DX2                !
 ! D283  D(102,97,130,134)      28.3433         estimate D2E/DX2                !
 ! D284  D(141,97,130,124)      25.9805         estimate D2E/DX2                !
 ! D285  D(141,97,130,134)    -153.3028         estimate D2E/DX2                !
 ! D286  D(131,98,103,148)    -178.1416         estimate D2E/DX2                !
 ! D287  D(131,98,103,149)       4.7043         estimate D2E/DX2                !
 ! D288  D(142,98,103,148)       1.7146         estimate D2E/DX2                !
 ! D289  D(142,98,103,149)    -175.4395         estimate D2E/DX2                !
 ! D290  D(103,98,131,125)      30.9023         estimate D2E/DX2                !
 ! D291  D(103,98,131,135)    -151.7872         estimate D2E/DX2                !
 ! D292  D(142,98,131,125)    -148.9567         estimate D2E/DX2                !
 ! D293  D(142,98,131,135)      28.3539         estimate D2E/DX2                !
 ! D294  D(132,99,104,107)     179.1357         estimate D2E/DX2                !
 ! D295  D(132,99,104,150)      59.0963         estimate D2E/DX2                !
 ! D296  D(132,99,104,151)     -57.8656         estimate D2E/DX2                !
 ! D297  D(143,99,104,107)     -58.8897         estimate D2E/DX2                !
 ! D298  D(143,99,104,150)    -178.9291         estimate D2E/DX2                !
 ! D299  D(143,99,104,151)      64.109          estimate D2E/DX2                !
 ! D300  D(144,99,104,107)      55.7231         estimate D2E/DX2                !
 ! D301  D(144,99,104,150)     -64.3163         estimate D2E/DX2                !
 ! D302  D(144,99,104,151)     178.7218         estimate D2E/DX2                !
 ! D303  D(104,99,132,126)      93.873          estimate D2E/DX2                !
 ! D304  D(104,99,132,136)     -83.9809         estimate D2E/DX2                !
 ! D305  D(143,99,132,126)     -27.3092         estimate D2E/DX2                !
 ! D306  D(143,99,132,136)     154.8369         estimate D2E/DX2                !
 ! D307  D(144,99,132,126)    -144.005          estimate D2E/DX2                !
 ! D308  D(144,99,132,136)      38.1411         estimate D2E/DX2                !
 ! D309  D(133,100,117,109)    178.69           estimate D2E/DX2                !
 ! D310  D(133,100,117,123)     -2.8829         estimate D2E/DX2                !
 ! D311  D(138,100,117,109)     -2.8014         estimate D2E/DX2                !
 ! D312  D(138,100,117,123)    175.6257         estimate D2E/DX2                !
 ! D313  D(117,100,133,110)   -173.8994         estimate D2E/DX2                !
 ! D314  D(117,100,133,129)      3.2729         estimate D2E/DX2                !
 ! D315  D(138,100,133,110)      7.6083         estimate D2E/DX2                !
 ! D316  D(138,100,133,129)   -175.2194         estimate D2E/DX2                !
 ! D317  D(117,100,138,67)      82.8429         estimate D2E/DX2                !
 ! D318  D(117,100,138,105)    173.109          estimate D2E/DX2                !
 ! D319  D(117,100,138,108)     -6.0031         estimate D2E/DX2                !
 ! D320  D(117,100,138,185)    -99.9705         estimate D2E/DX2                !
 ! D321  D(133,100,138,67)     -98.9564         estimate D2E/DX2                !
 ! D322  D(133,100,138,105)     -8.6903         estimate D2E/DX2                !
 ! D323  D(133,100,138,108)    172.1976         estimate D2E/DX2                !
 ! D324  D(133,100,138,185)     78.2302         estimate D2E/DX2                !
 ! D325  D(96,101,106,121)    -172.3294         estimate D2E/DX2                !
 ! D326  D(96,101,106,127)       9.6864         estimate D2E/DX2                !
 ! D327  D(145,101,106,121)    -46.6719         estimate D2E/DX2                !
 ! D328  D(145,101,106,127)    135.3438         estimate D2E/DX2                !
 ! D329  D(201,101,106,121)     65.817          estimate D2E/DX2                !
 ! D330  D(201,101,106,127)   -112.1672         estimate D2E/DX2                !
 ! D331  D(99,104,107,122)     156.1433         estimate D2E/DX2                !
 ! D332  D(99,104,107,128)     -25.9523         estimate D2E/DX2                !
 ! D333  D(150,104,107,122)    -82.2384         estimate D2E/DX2                !
 ! D334  D(150,104,107,128)     95.6659         estimate D2E/DX2                !
 ! D335  D(151,104,107,122)     31.8938         estimate D2E/DX2                !
 ! D336  D(151,104,107,128)   -150.2019         estimate D2E/DX2                !
 ! D337  D(134,105,118,110)    179.2063         estimate D2E/DX2                !
 ! D338  D(134,105,118,124)      0.4908         estimate D2E/DX2                !
 ! D339  D(138,105,118,110)      0.023          estimate D2E/DX2                !
 ! D340  D(138,105,118,124)   -178.6925         estimate D2E/DX2                !
 ! D341  D(118,105,134,111)    171.5166         estimate D2E/DX2                !
 ! D342  D(118,105,134,130)     -1.753          estimate D2E/DX2                !
 ! D343  D(138,105,134,111)     -9.2815         estimate D2E/DX2                !
 ! D344  D(138,105,134,130)    177.4489         estimate D2E/DX2                !
 ! D345  D(118,105,138,67)      96.3171         estimate D2E/DX2                !
 ! D346  D(118,105,138,100)      5.1054         estimate D2E/DX2                !
 ! D347  D(118,105,138,137)   -174.0971         estimate D2E/DX2                !
 ! D348  D(118,105,138,185)    -86.9777         estimate D2E/DX2                !
 ! D349  D(134,105,138,67)     -82.7182         estimate D2E/DX2                !
 ! D350  D(134,105,138,100)   -173.9299         estimate D2E/DX2                !
 ! D351  D(134,105,138,137)      6.8676         estimate D2E/DX2                !
 ! D352  D(134,105,138,185)     93.987          estimate D2E/DX2                !
 ! D353  D(101,106,121,189)   -100.9238         estimate D2E/DX2                !
 ! D354  D(127,106,121,189)     76.9068         estimate D2E/DX2                !
 ! D355  D(101,106,127,232)    169.309          estimate D2E/DX2                !
 ! D356  D(121,106,127,232)     -8.4612         estimate D2E/DX2                !
 ! D357  D(104,107,122,178)   -175.1431         estimate D2E/DX2                !
 ! D358  D(104,107,122,190)     70.3226         estimate D2E/DX2                !
 ! D359  D(128,107,122,178)      6.9252         estimate D2E/DX2                !
 ! D360  D(128,107,122,190)   -107.6091         estimate D2E/DX2                !
 ! D361  D(136,108,120,112)    176.0876         estimate D2E/DX2                !
 ! D362  D(136,108,120,126)     -0.3918         estimate D2E/DX2                !
 ! D363  D(138,108,120,112)      3.8996         estimate D2E/DX2                !
 ! D364  D(138,108,120,126)   -172.5798         estimate D2E/DX2                !
 ! D365  D(120,108,136,109)    173.5844         estimate D2E/DX2                !
 ! D366  D(120,108,136,132)     -0.5936         estimate D2E/DX2                !
 ! D367  D(138,108,136,109)    -14.0873         estimate D2E/DX2                !
 ! D368  D(138,108,136,132)    171.7347         estimate D2E/DX2                !
 ! D369  D(120,108,138,67)      93.3262         estimate D2E/DX2                !
 ! D370  D(120,108,138,100)   -175.4566         estimate D2E/DX2                !
 ! D371  D(120,108,138,137)      3.7271         estimate D2E/DX2                !
 ! D372  D(120,108,138,185)    -83.4124         estimate D2E/DX2                !
 ! D373  D(136,108,138,67)     -77.3504         estimate D2E/DX2                !
 ! D374  D(136,108,138,100)     13.8669         estimate D2E/DX2                !
 ! D375  D(136,108,138,137)   -166.9495         estimate D2E/DX2                !
 ! D376  D(136,108,138,185)    105.9111         estimate D2E/DX2                !
 ! D377  D(136,109,117,100)      7.4968         estimate D2E/DX2                !
 ! D378  D(136,109,117,123)   -170.7308         estimate D2E/DX2                !
 ! D379  D(152,109,117,100)   -176.0981         estimate D2E/DX2                !
 ! D380  D(152,109,117,123)      5.6743         estimate D2E/DX2                !
 ! D381  D(117,109,136,108)      1.5255         estimate D2E/DX2                !
 ! D382  D(117,109,136,132)    174.8994         estimate D2E/DX2                !
 ! D383  D(152,109,136,108)   -174.8905         estimate D2E/DX2                !
 ! D384  D(152,109,136,132)     -1.5167         estimate D2E/DX2                !
 ! D385  D(133,110,118,105)     -4.4818         estimate D2E/DX2                !
 ! D386  D(133,110,118,124)    174.0512         estimate D2E/DX2                !
 ! D387  D(153,110,118,105)    176.7448         estimate D2E/DX2                !
 ! D388  D(153,110,118,124)     -4.7222         estimate D2E/DX2                !
 ! D389  D(118,110,133,100)      0.4876         estimate D2E/DX2                !
 ! D390  D(118,110,133,129)   -176.2813         estimate D2E/DX2                !
 ! D391  D(153,110,133,100)    179.2528         estimate D2E/DX2                !
 ! D392  D(153,110,133,129)      2.4839         estimate D2E/DX2                !
 ! D393  D(134,111,119,125)   -173.6575         estimate D2E/DX2                !
 ! D394  D(134,111,119,137)      4.7667         estimate D2E/DX2                !
 ! D395  D(202,111,119,125)      0.2227         estimate D2E/DX2                !
 ! D396  D(202,111,119,137)    178.6469         estimate D2E/DX2                !
 ! D397  D(119,111,134,105)      3.0864         estimate D2E/DX2                !
 ! D398  D(119,111,134,130)    175.3394         estimate D2E/DX2                !
 ! D399  D(202,111,134,105)   -170.8282         estimate D2E/DX2                !
 ! D400  D(202,111,134,130)      1.4248         estimate D2E/DX2                !
 ! D401  D(135,112,120,108)     -8.5056         estimate D2E/DX2                !
 ! D402  D(135,112,120,126)    167.4799         estimate D2E/DX2                !
 ! D403  D(154,112,120,108)    174.2435         estimate D2E/DX2                !
 ! D404  D(154,112,120,126)     -9.771          estimate D2E/DX2                !
 ! D405  D(120,112,135,131)   -176.8507         estimate D2E/DX2                !
 ! D406  D(120,112,135,137)      2.0429         estimate D2E/DX2                !
 ! D407  D(154,112,135,131)      0.3781         estimate D2E/DX2                !
 ! D408  D(154,112,135,137)    179.2717         estimate D2E/DX2                !
 ! D409  D(155,113,129,123)   -122.0124         estimate D2E/DX2                !
 ! D410  D(155,113,129,133)     58.135          estimate D2E/DX2                !
 ! D411  D(156,113,129,123)    118.7678         estimate D2E/DX2                !
 ! D412  D(156,113,129,133)    -61.0847         estimate D2E/DX2                !
 ! D413  D(157,113,129,123)     -1.6371         estimate D2E/DX2                !
 ! D414  D(157,113,129,133)    178.5104         estimate D2E/DX2                !
 ! D415  D(158,114,124,118)    -52.3588         estimate D2E/DX2                !
 ! D416  D(158,114,124,130)    126.7723         estimate D2E/DX2                !
 ! D417  D(159,114,124,118)   -172.2744         estimate D2E/DX2                !
 ! D418  D(159,114,124,130)      6.8567         estimate D2E/DX2                !
 ! D419  D(160,114,124,118)     67.3964         estimate D2E/DX2                !
 ! D420  D(160,114,124,130)   -113.4725         estimate D2E/DX2                !
 ! D421  D(161,115,125,119)     88.8168         estimate D2E/DX2                !
 ! D422  D(161,115,125,131)    -92.6031         estimate D2E/DX2                !
 ! D423  D(162,115,125,119)    -31.1013         estimate D2E/DX2                !
 ! D424  D(162,115,125,131)    147.4788         estimate D2E/DX2                !
 ! D425  D(163,115,125,119)   -151.57           estimate D2E/DX2                !
 ! D426  D(163,115,125,131)     27.0102         estimate D2E/DX2                !
 ! D427  D(164,116,126,120)   -178.9777         estimate D2E/DX2                !
 ! D428  D(164,116,126,132)     -0.5518         estimate D2E/DX2                !
 ! D429  D(165,116,126,120)    -58.6047         estimate D2E/DX2                !
 ! D430  D(165,116,126,132)    119.8212         estimate D2E/DX2                !
 ! D431  D(200,116,126,120)     61.2056         estimate D2E/DX2                !
 ! D432  D(200,116,126,132)   -120.3686         estimate D2E/DX2                !
 ! D433  D(100,117,123,96)    -175.3719         estimate D2E/DX2                !
 ! D434  D(100,117,123,129)      1.3837         estimate D2E/DX2                !
 ! D435  D(109,117,123,96)       3.1026         estimate D2E/DX2                !
 ! D436  D(109,117,123,129)    179.8582         estimate D2E/DX2                !
 ! D437  D(105,118,124,114)   -179.7431         estimate D2E/DX2                !
 ! D438  D(105,118,124,130)      0.9705         estimate D2E/DX2                !
 ! D439  D(110,118,124,114)      1.5439         estimate D2E/DX2                !
 ! D440  D(110,118,124,130)   -177.7426         estimate D2E/DX2                !
 ! D441  D(111,119,125,115)     -3.645          estimate D2E/DX2                !
 ! D442  D(111,119,125,131)    177.5209         estimate D2E/DX2                !
 ! D443  D(137,119,125,115)    177.7076         estimate D2E/DX2                !
 ! D444  D(137,119,125,131)     -1.1266         estimate D2E/DX2                !
 ! D445  D(111,119,137,135)   -178.0859         estimate D2E/DX2                !
 ! D446  D(111,119,137,138)     -5.2399         estimate D2E/DX2                !
 ! D447  D(125,119,137,135)      0.52           estimate D2E/DX2                !
 ! D448  D(125,119,137,138)    173.3661         estimate D2E/DX2                !
 ! D449  D(108,120,126,116)    179.9464         estimate D2E/DX2                !
 ! D450  D(108,120,126,132)      1.2372         estimate D2E/DX2                !
 ! D451  D(112,120,126,116)      3.4774         estimate D2E/DX2                !
 ! D452  D(112,120,126,132)   -175.2319         estimate D2E/DX2                !
 ! D453  D(106,121,189,188)    143.6007         estimate D2E/DX2                !
 ! D454  D(107,122,178,169)   -153.0637         estimate D2E/DX2                !
 ! D455  D(107,122,178,211)    137.1469         estimate D2E/DX2                !
 ! D456  D(190,122,178,169)    -34.217          estimate D2E/DX2                !
 ! D457  D(190,122,178,211)   -104.0065         estimate D2E/DX2                !
 ! D458  D(107,122,190,216)   -167.4764         estimate D2E/DX2                !
 ! D459  D(178,122,190,216)     71.5956         estimate D2E/DX2                !
 ! D460  D(96,123,129,113)      -2.7483         estimate D2E/DX2                !
 ! D461  D(96,123,129,133)     177.1242         estimate D2E/DX2                !
 ! D462  D(117,123,129,113)   -179.2325         estimate D2E/DX2                !
 ! D463  D(117,123,129,133)      0.64           estimate D2E/DX2                !
 ! D464  D(114,124,130,97)      -0.6302         estimate D2E/DX2                !
 ! D465  D(114,124,130,134)    178.7842         estimate D2E/DX2                !
 ! D466  D(118,124,130,97)     178.6274         estimate D2E/DX2                !
 ! D467  D(118,124,130,134)     -1.9583         estimate D2E/DX2                !
 ! D468  D(115,125,131,98)       0.111          estimate D2E/DX2                !
 ! D469  D(115,125,131,135)   -177.5687         estimate D2E/DX2                !
 ! D470  D(119,125,131,98)     178.8975         estimate D2E/DX2                !
 ! D471  D(119,125,131,135)      1.2178         estimate D2E/DX2                !
 ! D472  D(116,126,132,99)       1.647          estimate D2E/DX2                !
 ! D473  D(116,126,132,136)    179.8178         estimate D2E/DX2                !
 ! D474  D(120,126,132,99)    -179.6965         estimate D2E/DX2                !
 ! D475  D(120,126,132,136)     -1.5257         estimate D2E/DX2                !
 ! D476  D(106,127,225,224)     89.8969         estimate D2E/DX2                !
 ! D477  D(106,127,225,227)    -90.3477         estimate D2E/DX2                !
 ! D478  D(113,129,133,100)    177.4048         estimate D2E/DX2                !
 ! D479  D(113,129,133,110)     -5.3902         estimate D2E/DX2                !
 ! D480  D(123,129,133,100)     -2.4748         estimate D2E/DX2                !
 ! D481  D(123,129,133,110)    174.7302         estimate D2E/DX2                !
 ! D482  D(97,130,134,105)    -178.2536         estimate D2E/DX2                !
 ! D483  D(97,130,134,111)       8.5448         estimate D2E/DX2                !
 ! D484  D(124,130,134,105)      2.353          estimate D2E/DX2                !
 ! D485  D(124,130,134,111)   -170.8486         estimate D2E/DX2                !
 ! D486  D(98,131,135,112)       0.2705         estimate D2E/DX2                !
 ! D487  D(98,131,135,137)    -178.7742         estimate D2E/DX2                !
 ! D488  D(125,131,135,112)    178.0877         estimate D2E/DX2                !
 ! D489  D(125,131,135,137)     -0.957          estimate D2E/DX2                !
 ! D490  D(99,132,136,108)     179.6075         estimate D2E/DX2                !
 ! D491  D(99,132,136,109)       5.4323         estimate D2E/DX2                !
 ! D492  D(126,132,136,108)      1.3614         estimate D2E/DX2                !
 ! D493  D(126,132,136,109)   -172.8138         estimate D2E/DX2                !
 ! D494  D(112,135,137,119)   -178.7803         estimate D2E/DX2                !
 ! D495  D(112,135,137,138)      8.643          estimate D2E/DX2                !
 ! D496  D(131,135,137,119)      0.2503         estimate D2E/DX2                !
 ! D497  D(131,135,137,138)   -172.3264         estimate D2E/DX2                !
 ! D498  D(119,137,138,67)      90.1841         estimate D2E/DX2                !
 ! D499  D(119,137,138,105)     -0.0814         estimate D2E/DX2                !
 ! D500  D(119,137,138,108)    179.0408         estimate D2E/DX2                !
 ! D501  D(119,137,138,185)    -86.9308         estimate D2E/DX2                !
 ! D502  D(135,137,138,67)     -98.5053         estimate D2E/DX2                !
 ! D503  D(135,137,138,105)    171.2293         estimate D2E/DX2                !
 ! D504  D(135,137,138,108)     -9.6485         estimate D2E/DX2                !
 ! D505  D(135,137,138,185)     84.3798         estimate D2E/DX2                !
 ! D506  D(100,138,185,39)    -168.104          estimate D2E/DX2                !
 ! D507  D(100,138,185,186)     64.5489         estimate D2E/DX2                !
 ! D508  D(100,138,185,187)    -51.2478         estimate D2E/DX2                !
 ! D509  D(105,138,185,39)     -78.8238         estimate D2E/DX2                !
 ! D510  D(105,138,185,186)    153.8291         estimate D2E/DX2                !
 ! D511  D(105,138,185,187)     38.0324         estimate D2E/DX2                !
 ! D512  D(108,138,185,39)     101.8734         estimate D2E/DX2                !
 ! D513  D(108,138,185,186)    -25.4737         estimate D2E/DX2                !
 ! D514  D(108,138,185,187)   -141.2704         estimate D2E/DX2                !
 ! D515  D(137,138,185,39)      13.1781         estimate D2E/DX2                !
 ! D516  D(137,138,185,186)   -114.169          estimate D2E/DX2                !
 ! D517  D(137,138,185,187)    130.0343         estimate D2E/DX2                !
 ! D518  D(167,166,168,169)      0.2824         estimate D2E/DX2                !
 ! D519  D(167,166,168,170)   -175.7511         estimate D2E/DX2                !
 ! D520  D(173,166,168,169)    177.5094         estimate D2E/DX2                !
 ! D521  D(173,166,168,170)      1.476          estimate D2E/DX2                !
 ! D522  D(167,166,173,172)    179.9334         estimate D2E/DX2                !
 ! D523  D(168,166,173,172)      2.4805         estimate D2E/DX2                !
 ! D524  D(166,168,169,92)    -164.6358         estimate D2E/DX2                !
 ! D525  D(166,168,169,178)     -7.3711         estimate D2E/DX2                !
 ! D526  D(166,168,169,211)    -61.5209         estimate D2E/DX2                !
 ! D527  D(170,168,169,92)      10.6345         estimate D2E/DX2                !
 ! D528  D(170,168,169,178)    167.8993         estimate D2E/DX2                !
 ! D529  D(170,168,169,211)    113.7495         estimate D2E/DX2                !
 ! D530  D(166,168,170,171)    176.6681         estimate D2E/DX2                !
 ! D531  D(166,168,170,172)     -4.5828         estimate D2E/DX2                !
 ! D532  D(169,168,170,171)      0.7679         estimate D2E/DX2                !
 ! D533  D(169,168,170,172)    179.517          estimate D2E/DX2                !
 ! D534  D(92,169,178,122)      28.0162         estimate D2E/DX2                !
 ! D535  D(168,169,178,122)   -131.6768         estimate D2E/DX2                !
 ! D536  D(92,169,211,206)      -9.983          estimate D2E/DX2                !
 ! D537  D(168,169,211,206)   -129.4907         estimate D2E/DX2                !
 ! D538  D(168,170,171,95)      27.0933         estimate D2E/DX2                !
 ! D539  D(172,170,171,95)    -151.461          estimate D2E/DX2                !
 ! D540  D(168,170,172,173)      5.9365         estimate D2E/DX2                !
 ! D541  D(168,170,172,174)   -114.0064         estimate D2E/DX2                !
 ! D542  D(168,170,172,181)    122.6818         estimate D2E/DX2                !
 ! D543  D(171,170,172,173)   -175.2293         estimate D2E/DX2                !
 ! D544  D(171,170,172,174)     64.8278         estimate D2E/DX2                !
 ! D545  D(171,170,172,181)    -58.484          estimate D2E/DX2                !
 ! D546  D(170,172,173,166)     -5.2174         estimate D2E/DX2                !
 ! D547  D(174,172,173,166)    116.2472         estimate D2E/DX2                !
 ! D548  D(181,172,173,166)   -124.6406         estimate D2E/DX2                !
 ! D549  D(170,172,174,175)     46.6916         estimate D2E/DX2                !
 ! D550  D(170,172,174,176)    164.6493         estimate D2E/DX2                !
 ! D551  D(170,172,174,182)    -75.9278         estimate D2E/DX2                !
 ! D552  D(173,172,174,175)    -70.6928         estimate D2E/DX2                !
 ! D553  D(173,172,174,176)     47.2649         estimate D2E/DX2                !
 ! D554  D(173,172,174,182)    166.6877         estimate D2E/DX2                !
 ! D555  D(181,172,174,175)    171.2628         estimate D2E/DX2                !
 ! D556  D(181,172,174,176)    -70.7795         estimate D2E/DX2                !
 ! D557  D(181,172,174,182)     48.6434         estimate D2E/DX2                !
 ! D558  D(172,174,175,179)    -74.77           estimate D2E/DX2                !
 ! D559  D(176,174,175,179)    164.582          estimate D2E/DX2                !
 ! D560  D(182,174,175,179)     44.1508         estimate D2E/DX2                !
 ! D561  D(172,174,176,177)     38.9905         estimate D2E/DX2                !
 ! D562  D(172,174,176,183)    158.8479         estimate D2E/DX2                !
 ! D563  D(172,174,176,184)    -84.6172         estimate D2E/DX2                !
 ! D564  D(175,174,176,177)    161.2332         estimate D2E/DX2                !
 ! D565  D(175,174,176,183)    -78.9094         estimate D2E/DX2                !
 ! D566  D(175,174,176,184)     37.6255         estimate D2E/DX2                !
 ! D567  D(182,174,176,177)    -77.3667         estimate D2E/DX2                !
 ! D568  D(182,174,176,183)     42.4907         estimate D2E/DX2                !
 ! D569  D(182,174,176,184)    159.0256         estimate D2E/DX2                !
 ! D570  D(174,175,179,235)   -176.2688         estimate D2E/DX2                !
 ! D571  D(174,176,177,180)    -74.6877         estimate D2E/DX2                !
 ! D572  D(183,176,177,180)    164.0821         estimate D2E/DX2                !
 ! D573  D(184,176,177,180)     45.9915         estimate D2E/DX2                !
 ! D574  D(122,178,211,206)      8.1799         estimate D2E/DX2                !
 ! D575  D(175,179,235,236)     38.8194         estimate D2E/DX2                !
 ! D576  D(175,179,235,237)    -66.2352         estimate D2E/DX2                !
 ! D577  D(39,185,186,191)     155.793          estimate D2E/DX2                !
 ! D578  D(138,185,186,191)    -72.4091         estimate D2E/DX2                !
 ! D579  D(187,185,186,191)     50.0141         estimate D2E/DX2                !
 ! D580  D(39,185,187,194)     -72.4908         estimate D2E/DX2                !
 ! D581  D(138,185,187,194)    159.7677         estimate D2E/DX2                !
 ! D582  D(186,185,187,194)     42.0605         estimate D2E/DX2                !
 ! D583  D(185,186,191,192)    -24.6296         estimate D2E/DX2                !
 ! D584  D(185,186,191,193)     82.1671         estimate D2E/DX2                !
 ! D585  D(185,187,194,195)     21.9175         estimate D2E/DX2                !
 ! D586  D(185,187,194,196)    -82.591          estimate D2E/DX2                !
 ! D587  D(93,188,189,121)      97.8443         estimate D2E/DX2                !
 ! D588  D(190,188,189,121)   -153.1075         estimate D2E/DX2                !
 ! D589  D(93,188,190,216)     -60.4986         estimate D2E/DX2                !
 ! D590  D(189,188,190,216)   -171.1741         estimate D2E/DX2                !
 ! D591  D(122,190,216,208)     90.5322         estimate D2E/DX2                !
 ! D592  D(188,190,216,208)    -99.1104         estimate D2E/DX2                !
 ! D593  D(186,191,197,198)   -153.0922         estimate D2E/DX2                !
 ! D594  D(186,191,197,199)     95.6566         estimate D2E/DX2                !
 ! D595  D(193,191,197,198)    104.7762         estimate D2E/DX2                !
 ! D596  D(193,191,197,199)     -6.4751         estimate D2E/DX2                !
 ! D597  D(187,194,195,52)     -58.2803         estimate D2E/DX2                !
 ! D598  D(196,194,195,52)      42.4645         estimate D2E/DX2                !
 ! D599  D(203,204,206,207)   -179.7587         estimate D2E/DX2                !
 ! D600  D(203,204,206,211)    -58.2656         estimate D2E/DX2                !
 ! D601  D(203,204,206,212)     57.1362         estimate D2E/DX2                !
 ! D602  D(205,204,206,207)     55.8568         estimate D2E/DX2                !
 ! D603  D(205,204,206,211)    177.3499         estimate D2E/DX2                !
 ! D604  D(205,204,206,212)    -67.2483         estimate D2E/DX2                !
 ! D605  D(210,204,206,207)    -63.58           estimate D2E/DX2                !
 ! D606  D(210,204,206,211)     57.913          estimate D2E/DX2                !
 ! D607  D(210,204,206,212)    173.3148         estimate D2E/DX2                !
 ! D608  D(203,204,210,13)    -105.1031         estimate D2E/DX2                !
 ! D609  D(205,204,210,13)      13.2907         estimate D2E/DX2                !
 ! D610  D(206,204,210,13)     135.9622         estimate D2E/DX2                !
 ! D611  D(204,206,207,208)     56.4677         estimate D2E/DX2                !
 ! D612  D(204,206,207,209)    179.4854         estimate D2E/DX2                !
 ! D613  D(204,206,207,213)    -62.5941         estimate D2E/DX2                !
 ! D614  D(211,206,207,208)    -64.8323         estimate D2E/DX2                !
 ! D615  D(211,206,207,209)     58.1854         estimate D2E/DX2                !
 ! D616  D(211,206,207,213)    176.1059         estimate D2E/DX2                !
 ! D617  D(212,206,207,208)   -179.8824         estimate D2E/DX2                !
 ! D618  D(212,206,207,209)    -56.8646         estimate D2E/DX2                !
 ! D619  D(212,206,207,213)     61.0558         estimate D2E/DX2                !
 ! D620  D(204,206,211,169)   -110.6075         estimate D2E/DX2                !
 ! D621  D(204,206,211,178)    -39.4238         estimate D2E/DX2                !
 ! D622  D(207,206,211,169)     15.3452         estimate D2E/DX2                !
 ! D623  D(207,206,211,178)     86.5289         estimate D2E/DX2                !
 ! D624  D(212,206,211,169)    131.8545         estimate D2E/DX2                !
 ! D625  D(212,206,211,178)   -156.9618         estimate D2E/DX2                !
 ! D626  D(206,207,208,214)    177.8314         estimate D2E/DX2                !
 ! D627  D(206,207,208,215)    -61.6413         estimate D2E/DX2                !
 ! D628  D(206,207,208,216)     58.4003         estimate D2E/DX2                !
 ! D629  D(209,207,208,214)     54.9118         estimate D2E/DX2                !
 ! D630  D(209,207,208,215)    175.439          estimate D2E/DX2                !
 ! D631  D(209,207,208,216)    -64.5193         estimate D2E/DX2                !
 ! D632  D(213,207,208,214)    -62.988          estimate D2E/DX2                !
 ! D633  D(213,207,208,215)     57.5393         estimate D2E/DX2                !
 ! D634  D(213,207,208,216)    177.5809         estimate D2E/DX2                !
 ! D635  D(206,207,209,217)     55.8861         estimate D2E/DX2                !
 ! D636  D(206,207,209,218)    176.4511         estimate D2E/DX2                !
 ! D637  D(206,207,209,219)    -63.8006         estimate D2E/DX2                !
 ! D638  D(208,207,209,217)   -179.7842         estimate D2E/DX2                !
 ! D639  D(208,207,209,218)    -59.2192         estimate D2E/DX2                !
 ! D640  D(208,207,209,219)     60.5291         estimate D2E/DX2                !
 ! D641  D(213,207,209,217)    -62.0221         estimate D2E/DX2                !
 ! D642  D(213,207,209,218)     58.5429         estimate D2E/DX2                !
 ! D643  D(213,207,209,219)    178.2912         estimate D2E/DX2                !
 ! D644  D(207,208,216,190)   -131.6121         estimate D2E/DX2                !
 ! D645  D(214,208,216,190)    106.9197         estimate D2E/DX2                !
 ! D646  D(215,208,216,190)     -8.9113         estimate D2E/DX2                !
 ! D647  D(220,221,223,224)    -57.413          estimate D2E/DX2                !
 ! D648  D(220,221,223,230)     64.6223         estimate D2E/DX2                !
 ! D649  D(220,221,223,231)    179.8606         estimate D2E/DX2                !
 ! D650  D(222,221,223,224)   -175.2777         estimate D2E/DX2                !
 ! D651  D(222,221,223,230)    -53.2423         estimate D2E/DX2                !
 ! D652  D(222,221,223,231)     61.9959         estimate D2E/DX2                !
 ! D653  D(229,221,223,224)     63.7469         estimate D2E/DX2                !
 ! D654  D(229,221,223,230)   -174.2178         estimate D2E/DX2                !
 ! D655  D(229,221,223,231)    -58.9795         estimate D2E/DX2                !
 ! D656  D(221,223,224,225)     67.1546         estimate D2E/DX2                !
 ! D657  D(221,223,224,226)   -115.8565         estimate D2E/DX2                !
 ! D658  D(230,223,224,225)    -53.8553         estimate D2E/DX2                !
 ! D659  D(230,223,224,226)    123.1336         estimate D2E/DX2                !
 ! D660  D(231,223,224,225)   -169.0208         estimate D2E/DX2                !
 ! D661  D(231,223,224,226)      7.9681         estimate D2E/DX2                !
 ! D662  D(223,224,225,227)    177.4658         estimate D2E/DX2                !
 ! D663  D(223,224,225,232)     -1.5085         estimate D2E/DX2                !
 ! D664  D(226,224,225,227)     -0.1694         estimate D2E/DX2                !
 ! D665  D(226,224,225,232)   -179.1436         estimate D2E/DX2                !
 ! D666  D(223,224,226,228)   -177.2339         estimate D2E/DX2                !
 ! D667  D(223,224,226,233)      3.1342         estimate D2E/DX2                !
 ! D668  D(225,224,226,228)      0.1816         estimate D2E/DX2                !
 ! D669  D(225,224,226,233)   -179.4502         estimate D2E/DX2                !
 ! D670  D(224,225,227,228)      0.1012         estimate D2E/DX2                !
 ! D671  D(224,225,227,234)    179.427          estimate D2E/DX2                !
 ! D672  D(232,225,227,228)    179.0653         estimate D2E/DX2                !
 ! D673  D(232,225,227,234)     -1.6089         estimate D2E/DX2                !
 ! D674  D(224,226,228,227)     -0.1231         estimate D2E/DX2                !
 ! D675  D(224,226,228,237)    169.626          estimate D2E/DX2                !
 ! D676  D(233,226,228,227)    179.5379         estimate D2E/DX2                !
 ! D677  D(233,226,228,237)    -10.7131         estimate D2E/DX2                !
 ! D678  D(225,227,228,226)      0.0119         estimate D2E/DX2                !
 ! D679  D(225,227,228,237)   -162.6636         estimate D2E/DX2                !
 ! D680  D(234,227,228,226)   -179.2909         estimate D2E/DX2                !
 ! D681  D(234,227,228,237)     18.0336         estimate D2E/DX2                !
 ! D682  D(226,228,237,235)      1.4223         estimate D2E/DX2                !
 ! D683  D(227,228,237,235)    163.9172         estimate D2E/DX2                !
 ! D684  D(179,235,237,228)    170.1783         estimate D2E/DX2                !
 ! D685  D(236,235,237,228)     70.2577         estimate D2E/DX2                !
 --------------------------------------------------------------------------------
 Trust Radius=3.00D-01 FncErr=1.00D-07 GrdErr=1.00D-06 EigMax=2.50D+02 EigMin=1.00D-04
 Number of steps in this run=   1000 maximum allowed number of steps=   1422.
 GradGradGradGradGradGradGradGradGradGradGradGradGradGradGradGradGradGrad

 Stoichiometry    C80H123FeN17O16(1-,2)
 Framework group  C1[X(C80H123FeN17O16)]
 Deg. of freedom   705
 Full point group                 C1      NOp   1
 Largest Abelian subgroup         C1      NOp   1
 Largest concise Abelian subgroup C1      NOp   1
                         Standard orientation:                         
 ---------------------------------------------------------------------
 Center     Atomic      Atomic             Coordinates (Angstroms)
 Number     Number       Type             X           Y           Z
 ---------------------------------------------------------------------
      1          1           0        0.747758   -5.010914    0.359002
      2          6           0        1.012631   -4.302924    1.029021
      3          1           0        1.054280   -4.667710    1.970083
      4          6           0        0.002527   -3.135852    1.047986
      5          6           0        0.205146   -2.251253    2.283610
      6          6           0       -0.762835   -1.068845    2.377627
      7          7           0       -0.275437   -0.138451    3.406840
      8          6           0       -0.861083    1.089812    3.629440
      9          7           0       -2.220981    1.173626    3.579447
     10          7           0       -0.087162    2.105534    3.942883
     11          1           0        2.009465   -3.931351    0.764637
     12          1           0        0.111650   -2.529810    0.142382
     13          1           0       -1.020494   -3.535938    1.040894
     14          1           0        0.116404   -2.857294    3.195972
     15          1           0        1.225770   -1.855242    2.260617
     16          1           0       -0.825322   -0.567261    1.403862
     17          1           0       -1.768919   -1.419111    2.629072
     18          1           0        0.726843   -0.029476    3.314497
     19          1           0       -2.562880    2.032379    3.141180
     20          1           0       -2.727532    0.391695    3.172478
     21          1           0       -0.661653    2.891538    4.241188
     22          1           0        4.690922   -6.765909    2.668793
     23          6           0        5.492730   -6.152850    2.624832
     24          1           0        5.598559   -5.620493    3.476501
     25          6           0        5.250357   -5.230446    1.397821
     26          6           0        5.791984   -3.836388    1.461724
     27          6           0        5.040603   -2.693401    1.308391
     28          6           0        7.161377   -3.399096    1.566254
     29          6           0        7.152111   -1.971492    1.467523
     30          6           0        8.396226   -4.057381    1.697429
     31          7           0        5.843219   -1.576147    1.330630
     32          6           0        8.325936   -1.213305    1.501126
     33          6           0        9.566187   -3.305061    1.730881
     34          6           0        9.530663   -1.897208    1.634907
     35          1           0        6.398340   -6.756183    2.497912
     36          1           0        5.633898   -5.726082    0.496492
     37          1           0        4.167870   -5.145429    1.242902
     38          1           0        3.975577   -2.586051    1.162577
     39          1           0        5.490133   -0.658208    1.063991
     40          1           0        8.434909   -5.141181    1.767681
     41          1           0        8.293319   -0.133081    1.399371
     42          1           0       10.525185   -3.806360    1.829851
     43          1           0       10.460984   -1.336900    1.657200
     44          1           0        4.582905   -4.533999    4.834311
     45          6           0        4.642492   -4.006478    5.693299
     46          1           0        4.825272   -4.611153    6.481399
     47          6           0        3.389132   -3.139125    5.916713
     48          6           0        3.433236   -1.826191    5.190811
     49          6           0        4.399597   -1.192095    4.442244
     50          7           0        2.406606   -0.897262    5.288048
     51          6           0        2.782883    0.230449    4.618769
     52          7           0        3.985555    0.082142    4.098081
     53          1           0        5.520506   -3.356166    5.608233
     54          1           0        2.489909   -3.701029    5.627261
     55          1           0        3.276295   -2.931840    6.990331
     56          1           0        1.491817   -1.051493    5.685978
     57          1           0        5.354405   -1.572971    4.114341
     58          1           0        2.149456    1.105593    4.553684
     59          1           0        3.793550   -1.061950   -6.910936
     60          6           0        3.102153   -0.345598   -7.082761
     61          1           0        2.652664   -0.428824   -7.983258
     62          6           0        3.688068    1.067674   -6.918615
     63          6           0        3.942334    1.423184   -5.488079
     64          6           0        3.795727    0.718268   -4.322939
     65          7           0        4.356673    2.692351   -5.089602
     66          6           0        4.443056    2.722369   -3.737251
     67          7           0        4.106755    1.539536   -3.256715
     68          1           0        2.309021   -0.482472   -6.337310
     69          1           0        4.613720    1.161419   -7.504104
     70          1           0        2.986192    1.799316   -7.342358
     71          1           0        4.551623    3.468609   -5.702502
     72          1           0        3.488282   -0.301110   -4.162369
     73          1           0        4.740300    3.573828   -3.146016
     74          1           0       -5.811019    6.596409    4.070495
     75          6           0       -5.081478    6.032408    4.482419
     76          1           0       -4.209614    6.542577    4.502085
     77          6           0       -4.959978    4.684317    3.752404
     78          6           0       -6.308749    3.955686    3.655568
     79          6           0       -6.222220    2.644510    2.872226
     80          7           0       -7.566832    2.125843    2.595704
     81          6           0       -7.811248    0.952374    1.978407
     82          7           0       -6.871061    0.023152    1.878557
     83          7           0       -9.060067    0.677549    1.544562
     84          1           0       -5.374813    5.858148    5.527177
     85          1           0       -4.557590    4.825425    2.743897
     86          1           0       -4.234559    4.039935    4.263433
     87          1           0       -6.708671    3.762985    4.659940
     88          1           0       -7.030164    4.619991    3.158019
     89          1           0       -5.662315    2.789785    1.944660
     90          1           0       -5.670908    1.903815    3.461104
     91          1           0       -8.329284    2.785969    2.608781
     92          1           0       -6.985839   -0.644713    1.101699
     93          1           0       -5.884284    0.223172    2.084109
     94          1           0       -9.576881    1.418373    1.092104
     95          1           0       -9.197504   -0.241451    1.097527
     96          6           0       -0.550681    4.167768   -0.518490
     97          6           0        9.261179    3.182267   -1.058016
     98          6           0        6.083461   -4.085175   -2.199110
     99          6           0       -1.132371   -0.688159   -2.598029
    100          7           0        2.846377    2.609171   -0.949987
    101          6           0       -1.250176    3.403467    0.621940
    102          6           0       10.083736    2.519831   -1.891986
    103          6           0        7.008374   -4.962540   -1.777968
    104          6           0       -1.986803   -0.812125   -1.328120
    105          7           0        5.658241    2.275799   -1.026331
    106          6           0       -2.780349    3.292321    0.501352
    107          6           0       -3.478529   -0.702475   -1.573446
    108          7           0        2.474045   -0.116638   -1.714681
    109          6           0        0.698495    1.594937   -1.588623
    110          6           0        4.473918    4.307785   -0.262196
    111          6           0        7.436647    0.652795   -1.526360
    112          6           0        3.619330   -2.279209   -2.015166
    113          6           0        1.988091    6.005919    0.412240
    114          6           0        7.320797    5.479754   -0.047640
    115          6           0        8.634508   -2.148159   -1.963299
    116          6           0        0.788316   -3.307866   -2.730137
    117          6           0        1.469771    2.619150   -1.091962
    118          6           0        5.640883    3.582605   -0.575264
    119          6           0        6.652719   -0.460192   -1.715792
    120          6           0        2.473265   -1.467608   -2.000454
    121          8           0       -3.381749    2.796224    1.513377
    122          8           0       -4.171060   -1.309596   -0.593836
    123          6           0        0.921211    3.877461   -0.599758
    124          6           0        6.960457    4.098232   -0.500778
    125          6           0        7.183846   -1.802450   -1.889142
    126          6           0        1.158808   -1.904852   -2.357690
    127          8           0       -3.329065    3.648656   -0.568580
    128          8           0       -3.991757   -0.113509   -2.503401
    129          6           0        1.988979    4.634794   -0.189739
    130          6           0        7.817637    3.080364   -0.942049
    131          6           0        6.103798   -2.645404   -1.993227
    132          6           0        0.339780   -0.780665   -2.315002
    133          6           0        3.192868    3.849889   -0.443621
    134          6           0        6.977631    1.947308   -1.230352
    135          6           0        4.908216   -1.808567   -1.912221
    136          6           0        1.168293    0.308067   -1.897430
    137          7           0        5.270808   -0.491666   -1.740892
    138         26           0        4.079798    1.070111   -1.356709
    139          1           0       -1.047898    3.896798   -1.454802
    140          1           0       -0.719895    5.242213   -0.393772
    141          1           0        9.719966    3.913901   -0.391507
    142          1           0        5.227906   -4.471433   -2.752908
    143          1           0       -1.428947   -1.478252   -3.295960
    144          1           0       -1.377517    0.255442   -3.094908
    145          1           0       -1.010156    3.837977    1.598829
    146          1           0       11.156027    2.687208   -1.862959
    147          1           0        9.718416    1.815753   -2.631578
    148          1           0        6.916374   -6.019698   -2.009369
    149          1           0        7.847379   -4.663059   -1.160570
    150          1           0       -1.718961   -0.015987   -0.620165
    151          1           0       -1.786759   -1.754649   -0.814201
    152          1           0       -0.363874    1.775005   -1.699193
    153          1           0        4.603801    5.307970    0.133220
    154          1           0        3.473315   -3.342260   -2.160419
    155          1           0        2.585191    6.706164   -0.184404
    156          1           0        2.419140    5.998889    1.420806
    157          1           0        0.973767    6.407014    0.482896
    158          1           0        6.756854    6.248970   -0.590706
    159          1           0        8.382533    5.686583   -0.205628
    160          1           0        7.110028    5.625156    1.019809
    161          1           0        9.049895   -2.341967   -0.968316
    162          1           0        9.215309   -1.334772   -2.409008
    163          1           0        8.781618   -3.048918   -2.566813
    164          1           0       -0.273631   -3.383007   -2.978643
    165          1           0        1.358285   -3.665955   -3.596952
    166          6           0       -7.299794   -3.029459   -2.156631
    167          8           0       -6.264137   -3.205160   -2.756816
    168          6           0       -7.574732   -2.132451   -1.012057
    169          8           0       -6.708564   -1.368236   -0.466520
    170          6           0       -8.924170   -2.349986   -0.588394
    171          8           0       -9.543207   -1.848245    0.370930
    172          6           0       -9.534210   -3.329367   -1.571165
    173          8           0       -8.447056   -3.740026   -2.440719
    174          6           0      -10.663058   -2.696242   -2.403096
    175          8           0      -10.315706   -1.437606   -2.924243
    176          6           0      -10.986895   -3.576489   -3.622257
    177          8           0      -10.949939   -4.970958   -3.347706
    178          1           0       -5.174123   -1.325620   -0.763264
    179          1           0      -10.332475   -0.754665   -2.216239
    180          1           0      -10.011973   -5.198982   -3.280680
    181          1           0       -9.912368   -4.224454   -1.067258
    182          1           0      -11.531345   -2.638092   -1.726896
    183          1           0      -11.993456   -3.345866   -3.983729
    184          1           0      -10.273324   -3.296796   -4.406825
    185          8           0        4.197164    0.572390    0.535816
    186          1           0        3.283828    0.284262    0.833279
    187          1           0        4.439066    1.338425    1.164923
    188          8           0       -4.111909    0.219999    1.767540
    189          1           0       -3.895765    1.146217    1.494199
    190          1           0       -4.034376   -0.344130    0.975446
    191          8           0        1.738149    0.286174    1.276093
    192          1           0        1.756335    1.232086    1.587599
    193          1           0        1.311427    0.303823    0.405289
    194          8           0        4.629000    2.240351    2.434508
    195          1           0        4.581350    1.512004    3.102144
    196          1           0        3.734783    2.636653    2.472554
    197          8           0        1.891944    2.716808    2.324946
    198          1           0        1.134344    2.557626    2.992934
    199          1           0        1.588553    3.346105    1.651520
    200          1           0        0.981325   -4.010355   -1.910500
    201          1           0       -0.867273    2.376428    0.666365
    202          1           0        8.507040    0.505324   -1.511414
    203          1           0       -3.819529   -4.753088   -1.108342
    204          6           0       -3.832759   -4.672260   -0.111699
    205          1           0       -3.340398   -5.433302    0.310684
    206          6           0       -5.272865   -4.543055    0.394363
    207          6           0       -5.434132   -4.404966    1.917725
    208          6           0       -4.646343   -3.215277    2.482889
    209          6           0       -6.920808   -4.272306    2.276977
    210          1           0       -3.284275   -3.753428    0.124604
    211          1           0       -5.718309   -3.666126   -0.078588
    212          1           0       -5.861028   -5.407897    0.057293
    213          1           0       -5.047328   -5.322922    2.388560
    214          1           0       -4.806993   -3.114337    3.562117
    215          1           0       -3.569919   -3.317721    2.314199
    216          1           0       -4.966622   -2.282127    2.012063
    217          1           0       -7.502220   -5.114992    1.885602
    218          1           0       -7.069536   -4.235100    3.362090
    219          1           0       -7.343323   -3.354020    1.853967
    220          1           0       -5.313654    5.950773   -0.897774
    221          6           0       -6.201762    6.266763   -0.563984
    222          1           0       -6.067568    7.049679    0.043513
    223          6           0       -6.836120    5.145796    0.282693
    224          6           0       -7.026822    3.833056   -0.399667
    225          7           0       -5.990073    3.015645   -0.809408
    226          6           0       -8.173914    3.142789   -0.710550
    227          6           0       -6.535123    1.886792   -1.336689
    228          7           0       -7.861109    1.930964   -1.292188
    229          1           0       -6.837391    6.543258   -1.410159
    230          1           0       -6.194441    5.002379    1.158763
    231          1           0       -7.812050    5.471248    0.662395
    232          1           0       -4.967085    3.227837   -0.711362
    233          1           0       -9.201222    3.446871   -0.556030
    234          1           0       -5.941131    1.079002   -1.743253
    235          8           0      -10.265497    0.767191   -1.294043
    236          1           0      -10.696824    1.321108   -1.957587
    237          1           0       -9.295939    1.017400   -1.381062
 ---------------------------------------------------------------------
 Rotational constants (GHZ):           0.0202758           0.0077262           0.0073277
 General basis read from cards:  (5D, 7F)
 ======================================================================================================
                                       Pseudopotential Parameters
 ======================================================================================================
  Center     Atomic      Valence      Angular      Power
  Number     Number     Electrons     Momentum     of R      Exponent        Coefficient   SO-Coeffient
 ======================================================================================================
    1          1
                                   No pseudopotential on this center.
    2          6
                                   No pseudopotential on this center.
    3          1
                                   No pseudopotential on this center.
    4          6
                                   No pseudopotential on this center.
    5          6
                                   No pseudopotential on this center.
    6          6
                                   No pseudopotential on this center.
    7          7
                                   No pseudopotential on this center.
    8          6
                                   No pseudopotential on this center.
    9          7
                                   No pseudopotential on this center.
   10          7
                                   No pseudopotential on this center.
   11          1
                                   No pseudopotential on this center.
   12          1
                                   No pseudopotential on this center.
   13          1
                                   No pseudopotential on this center.
   14          1
                                   No pseudopotential on this center.
   15          1
                                   No pseudopotential on this center.
   16          1
                                   No pseudopotential on this center.
   17          1
                                   No pseudopotential on this center.
   18          1
                                   No pseudopotential on this center.
   19          1
                                   No pseudopotential on this center.
   20          1
                                   No pseudopotential on this center.
   21          1
                                   No pseudopotential on this center.
   22          1
                                   No pseudopotential on this center.
   23          6
                                   No pseudopotential on this center.
   24          1
                                   No pseudopotential on this center.
   25          6
                                   No pseudopotential on this center.
   26          6
                                   No pseudopotential on this center.
   27          6
                                   No pseudopotential on this center.
   28          6
                                   No pseudopotential on this center.
   29          6
                                   No pseudopotential on this center.
   30          6
                                   No pseudopotential on this center.
   31          7
                                   No pseudopotential on this center.
   32          6
                                   No pseudopotential on this center.
   33          6
                                   No pseudopotential on this center.
   34          6
                                   No pseudopotential on this center.
   35          1
                                   No pseudopotential on this center.
   36          1
                                   No pseudopotential on this center.
   37          1
                                   No pseudopotential on this center.
   38          1
                                   No pseudopotential on this center.
   39          1
                                   No pseudopotential on this center.
   40          1
                                   No pseudopotential on this center.
   41          1
                                   No pseudopotential on this center.
   42          1
                                   No pseudopotential on this center.
   43          1
                                   No pseudopotential on this center.
   44          1
                                   No pseudopotential on this center.
   45          6
                                   No pseudopotential on this center.
   46          1
                                   No pseudopotential on this center.
   47          6
                                   No pseudopotential on this center.
   48          6
                                   No pseudopotential on this center.
   49          6
                                   No pseudopotential on this center.
   50          7
                                   No pseudopotential on this center.
   51          6
                                   No pseudopotential on this center.
   52          7
                                   No pseudopotential on this center.
   53          1
                                   No pseudopotential on this center.
   54          1
                                   No pseudopotential on this center.
   55          1
                                   No pseudopotential on this center.
   56          1
                                   No pseudopotential on this center.
   57          1
                                   No pseudopotential on this center.
   58          1
                                   No pseudopotential on this center.
   59          1
                                   No pseudopotential on this center.
   60          6
                                   No pseudopotential on this center.
   61          1
                                   No pseudopotential on this center.
   62          6
                                   No pseudopotential on this center.
   63          6
                                   No pseudopotential on this center.
   64          6
                                   No pseudopotential on this center.
   65          7
                                   No pseudopotential on this center.
   66          6
                                   No pseudopotential on this center.
   67          7
                                   No pseudopotential on this center.
   68          1
                                   No pseudopotential on this center.
   69          1
                                   No pseudopotential on this center.
   70          1
                                   No pseudopotential on this center.
   71          1
                                   No pseudopotential on this center.
   72          1
                                   No pseudopotential on this center.
   73          1
                                   No pseudopotential on this center.
   74          1
                                   No pseudopotential on this center.
   75          6
                                   No pseudopotential on this center.
   76          1
                                   No pseudopotential on this center.
   77          6
                                   No pseudopotential on this center.
   78          6
                                   No pseudopotential on this center.
   79          6
                                   No pseudopotential on this center.
   80          7
                                   No pseudopotential on this center.
   81          6
                                   No pseudopotential on this center.
   82          7
                                   No pseudopotential on this center.
   83          7
                                   No pseudopotential on this center.
   84          1
                                   No pseudopotential on this center.
   85          1
                                   No pseudopotential on this center.
   86          1
                                   No pseudopotential on this center.
   87          1
                                   No pseudopotential on this center.
   88          1
                                   No pseudopotential on this center.
   89          1
                                   No pseudopotential on this center.
   90          1
                                   No pseudopotential on this center.
   91          1
                                   No pseudopotential on this center.
   92          1
                                   No pseudopotential on this center.
   93          1
                                   No pseudopotential on this center.
   94          1
                                   No pseudopotential on this center.
   95          1
                                   No pseudopotential on this center.
   96          6
                                   No pseudopotential on this center.
   97          6
                                   No pseudopotential on this center.
   98          6
                                   No pseudopotential on this center.
   99          6
                                   No pseudopotential on this center.
  100          7
                                   No pseudopotential on this center.
  101          6
                                   No pseudopotential on this center.
  102          6
                                   No pseudopotential on this center.
  103          6
                                   No pseudopotential on this center.
  104          6
                                   No pseudopotential on this center.
  105          7
                                   No pseudopotential on this center.
  106          6
                                   No pseudopotential on this center.
  107          6
                                   No pseudopotential on this center.
  108          7
                                   No pseudopotential on this center.
  109          6
                                   No pseudopotential on this center.
  110          6
                                   No pseudopotential on this center.
  111          6
                                   No pseudopotential on this center.
  112          6
                                   No pseudopotential on this center.
  113          6
                                   No pseudopotential on this center.
  114          6
                                   No pseudopotential on this center.
  115          6
                                   No pseudopotential on this center.
  116          6
                                   No pseudopotential on this center.
  117          6
                                   No pseudopotential on this center.
  118          6
                                   No pseudopotential on this center.
  119          6
                                   No pseudopotential on this center.
  120          6
                                   No pseudopotential on this center.
  121          8
                                   No pseudopotential on this center.
  122          8
                                   No pseudopotential on this center.
  123          6
                                   No pseudopotential on this center.
  124          6
                                   No pseudopotential on this center.
  125          6
                                   No pseudopotential on this center.
  126          6
                                   No pseudopotential on this center.
  127          8
                                   No pseudopotential on this center.
  128          8
                                   No pseudopotential on this center.
  129          6
                                   No pseudopotential on this center.
  130          6
                                   No pseudopotential on this center.
  131          6
                                   No pseudopotential on this center.
  132          6
                                   No pseudopotential on this center.
  133          6
                                   No pseudopotential on this center.
  134          6
                                   No pseudopotential on this center.
  135          6
                                   No pseudopotential on this center.
  136          6
                                   No pseudopotential on this center.
  137          7
                                   No pseudopotential on this center.
  138         26           16
                                      D and up 
                                                     1      392.6149787      -10.00000000    0.00000000
                                                     2       71.1756979      -63.26675180    0.00000000
                                                     2       17.7320281      -10.96133380    0.00000000
                                      S - D
                                                     0      126.0571895        3.00000000    0.00000000
                                                     1      138.1264251       18.17291370    0.00000000
                                                     2       54.2098858      339.12311640    0.00000000
                                                     2        9.2837966      317.10680120    0.00000000
                                                     2        8.6289082     -207.34216490    0.00000000
                                      P - D
                                                     0       83.1759490        5.00000000    0.00000000
                                                     1      106.0559938        5.95359300    0.00000000
                                                     2       42.8284937      294.26655270    0.00000000
                                                     2        8.7701805      154.42446350    0.00000000
                                                     2        8.0397818      -95.31642490    0.00000000
  139          1
                                   No pseudopotential on this center.
  140          1
                                   No pseudopotential on this center.
  141          1
                                   No pseudopotential on this center.
  142          1
                                   No pseudopotential on this center.
  143          1
                                   No pseudopotential on this center.
  144          1
                                   No pseudopotential on this center.
  145          1
                                   No pseudopotential on this center.
  146          1
                                   No pseudopotential on this center.
  147          1
                                   No pseudopotential on this center.
  148          1
                                   No pseudopotential on this center.
  149          1
                                   No pseudopotential on this center.
  150          1
                                   No pseudopotential on this center.
  151          1
                                   No pseudopotential on this center.
  152          1
                                   No pseudopotential on this center.
  153          1
                                   No pseudopotential on this center.
  154          1
                                   No pseudopotential on this center.
  155          1
                                   No pseudopotential on this center.
  156          1
                                   No pseudopotential on this center.
  157          1
                                   No pseudopotential on this center.
  158          1
                                   No pseudopotential on this center.
  159          1
                                   No pseudopotential on this center.
  160          1
                                   No pseudopotential on this center.
  161          1
                                   No pseudopotential on this center.
  162          1
                                   No pseudopotential on this center.
  163          1
                                   No pseudopotential on this center.
  164          1
                                   No pseudopotential on this center.
  165          1
                                   No pseudopotential on this center.
  166          6
                                   No pseudopotential on this center.
  167          8
                                   No pseudopotential on this center.
  168          6
                                   No pseudopotential on this center.
  169          8
                                   No pseudopotential on this center.
  170          6
                                   No pseudopotential on this center.
  171          8
                                   No pseudopotential on this center.
  172          6
                                   No pseudopotential on this center.
  173          8
                                   No pseudopotential on this center.
  174          6
                                   No pseudopotential on this center.
  175          8
                                   No pseudopotential on this center.
  176          6
                                   No pseudopotential on this center.
  177          8
                                   No pseudopotential on this center.
  178          1
                                   No pseudopotential on this center.
  179          1
                                   No pseudopotential on this center.
  180          1
                                   No pseudopotential on this center.
  181          1
                                   No pseudopotential on this center.
  182          1
                                   No pseudopotential on this center.
  183          1
                                   No pseudopotential on this center.
  184          1
                                   No pseudopotential on this center.
  185          8
                                   No pseudopotential on this center.
  186          1
                                   No pseudopotential on this center.
  187          1
                                   No pseudopotential on this center.
  188          8
                                   No pseudopotential on this center.
  189          1
                                   No pseudopotential on this center.
  190          1
                                   No pseudopotential on this center.
  191          8
                                   No pseudopotential on this center.
  192          1
                                   No pseudopotential on this center.
  193          1
                                   No pseudopotential on this center.
  194          8
                                   No pseudopotential on this center.
  195          1
                                   No pseudopotential on this center.
  196          1
                                   No pseudopotential on this center.
  197          8
                                   No pseudopotential on this center.
  198          1
                                   No pseudopotential on this center.
  199          1
                                   No pseudopotential on this center.
  200          1
                                   No pseudopotential on this center.
  201          1
                                   No pseudopotential on this center.
  202          1
                                   No pseudopotential on this center.
  203          1
                                   No pseudopotential on this center.
  204          6
                                   No pseudopotential on this center.
  205          1
                                   No pseudopotential on this center.
  206          6
                                   No pseudopotential on this center.
  207          6
                                   No pseudopotential on this center.
  208          6
                                   No pseudopotential on this center.
  209          6
                                   No pseudopotential on this center.
  210          1
                                   No pseudopotential on this center.
  211          1
                                   No pseudopotential on this center.
  212          1
                                   No pseudopotential on this center.
  213          1
                                   No pseudopotential on this center.
  214          1
                                   No pseudopotential on this center.
  215          1
                                   No pseudopotential on this center.
  216          1
                                   No pseudopotential on this center.
  217          1
                                   No pseudopotential on this center.
  218          1
                                   No pseudopotential on this center.
  219          1
                                   No pseudopotential on this center.
  220          1
                                   No pseudopotential on this center.
  221          6
                                   No pseudopotential on this center.
  222          1
                                   No pseudopotential on this center.
  223          6
                                   No pseudopotential on this center.
  224          6
                                   No pseudopotential on this center.
  225          7
                                   No pseudopotential on this center.
  226          6
                                   No pseudopotential on this center.
  227          6
                                   No pseudopotential on this center.
  228          7
                                   No pseudopotential on this center.
  229          1
                                   No pseudopotential on this center.
  230          1
                                   No pseudopotential on this center.
  231          1
                                   No pseudopotential on this center.
  232          1
                                   No pseudopotential on this center.
  233          1
                                   No pseudopotential on this center.
  234          1
                                   No pseudopotential on this center.
  235          8
                                   No pseudopotential on this center.
  236          1
                                   No pseudopotential on this center.
  237          1
                                   No pseudopotential on this center.
 ======================================================================================================
 There are  2334 symmetry adapted cartesian basis functions of A   symmetry.
 There are  2219 symmetry adapted basis functions of A   symmetry.
  2219 basis functions,  4077 primitive gaussians,  2334 cartesian basis functions
   434 alpha electrons      433 beta electrons
       nuclear repulsion energy     28662.3457941576 Hartrees.
 NAtoms=  237 NActive=  237 NUniq=  237 SFac= 1.00D+00 NAtFMM=   60 NAOKFM=T Big=T
 Integral buffers will be    131072 words long.
 Raffenetti 2 integral format.
 Two-electron integral symmetry is turned on.
 Nuclear repulsion after empirical dispersion term =    28661.7321381232 Hartrees.
 One-electron integrals computed using PRISM.
   1 Symmetry operations used in ECPInt.
 ECPInt:  NShTT=  344035 NPrTT= 1761168 LenC2=  158726 LenP2D=  394300.
 LDataN:  DoStor=T MaxTD1= 4 Len=   56
 Number of processors reduced to  14 by ecpmxn.
 NBasis=  2219 RedAO= T EigKep=  2.78D-04  NBF=  2219
 NBsUse=  2219 1.00D-06 EigRej= -1.00D+00 NBFU=  2219
 ExpMin= 2.20D-02 ExpMax= 5.48D+03 ExpMxC= 8.25D+02 IAcc=3 IRadAn=         5 AccDes= 0.00D+00
 Harris functional with IExCor=  402 and IRadAn=       5 diagonalized for initial guess.
 HarFok:  IExCor=  402 AccDes= 0.00D+00 IRadAn=         5 IDoV= 1 UseB2=F ITyADJ=14
 ICtDFT=  3500011 ScaDFX=  1.000000  1.000000  1.000000  1.000000
 FoFCou: FMM=F IPFlag=           0 FMFlag=      100000 FMFlg1=        2001
         NFxFlg=           0 DoJE=T BraDBF=F KetDBF=T FulRan=T
         wScrn=  0.000000 ICntrl=       500 IOpCl=  0 I1Cent=   200000004 NGrid=           0
         NMat0=    1 NMatS0=      1 NMatT0=    0 NMatD0=    1 NMtDS0=    0 NMtDT0=    0
 Petite list used in FoFCou.
 Initial guess <Sx>= 0.0000 <Sy>= 0.0000 <Sz>= 0.5000 <S**2>= 0.7500 S= 0.5000
 Gradient too large for Newton-Raphson -- use scaled steepest descent instead.
     Note:  rotation exceeds Pi/2.
     Note:  rotation exceeds Pi/2.
     Minimum is close to point  4 DX= -1.27D-02 DF= -2.01D-03 DXR=  4.40D-02 DFR=  5.08D-04 which will be used.
 Gradient too large for Newton-Raphson -- use scaled steepest descent instead.
     Accept linear search using points  1 and  2.
 Gradient too large for Newton-Raphson -- use scaled steepest descent instead.
     Accept linear search using points  2 and  3.
 Gradient too large for Newton-Raphson -- use scaled steepest descent instead.
     Minimum is close to point  2 DX= -1.46D-02 DF= -5.59D-04 DXR=  7.85D-02 DFR=  6.21D-03 which will be used.
 Gradient too large for Newton-Raphson -- use scaled steepest descent instead.
 Gradient too large for Newton-Raphson -- use scaled steepest descent instead.
     Accept linear search using points  1 and  2.
 Gradient too large for Newton-Raphson -- use scaled steepest descent instead.
 Restarting incremental Fock formation.
     Accept linear search using points  5 and  6.
 Gradient too large for Newton-Raphson -- use scaled steepest descent instead.
     Accept linear search using points  1 and  2.
 Gradient too large for Newton-Raphson -- use scaled steepest descent instead.
     Accept linear search using points  1 and  2.
 Gradient too large for Newton-Raphson -- use scaled steepest descent instead.
     Accept linear search using points  1 and  2.
 Gradient too large for Newton-Raphson -- use scaled steepest descent instead.
 Gradient too large for Newton-Raphson -- use scaled steepest descent instead.
     Accept linear search using points  1 and  2.
 Gradient too large for Newton-Raphson -- use scaled steepest descent instead.
     Accept linear search using points  2 and  3.
 Gradient too large for Newton-Raphson -- use scaled steepest descent instead.
     Accept linear search using points  1 and  2.
 Gradient too large for Newton-Raphson -- use scaled steepest descent instead.
     Accept linear search using points  1 and  2.
     Minimum is close to point  2 DX= -2.32D-02 DF= -1.26D-06 DXR=  3.42D-02 DFR=  4.64D-04 which will be used.
 Gradient too large for Newton-Raphson -- use scaled steepest descent instead.
 Restarting incremental Fock formation.
     Accept linear search using points  1 and  2.
 Gradient too large for Newton-Raphson -- use scaled steepest descent instead.
     Minimum is close to point  2 DX=  3.29D-03 DF= -3.49D-08 DXR=  4.68D-03 DFR=  2.19D-05 which will be used.
 Gradient too large for Newton-Raphson -- use scaled steepest descent instead.
     Accept linear search using points  1 and  2.
 Gradient too large for Newton-Raphson -- use scaled steepest descent instead.
     Accept linear search using points  1 and  2.
     Minimum is close to point  2 DX= -2.56D-02 DF= -4.48D-07 DXR=  3.79D-02 DFR=  5.46D-04 which will be used.
 Gradient too large for Newton-Raphson -- use scaled steepest descent instead.
     Accept linear search using points  1 and  2.
 Gradient too large for Newton-Raphson -- use scaled steepest descent instead.
     Minimum is close to point  2 DX=  3.23D-02 DF= -9.28D-07 DXR=  4.41D-02 DFR=  1.95D-03 which will be used.
 Gradient too large for Newton-Raphson -- use scaled steepest descent instead.
     Minimum is close to point  2 DX= -1.51D-02 DF= -9.92D-07 DXR=  5.30D-02 DFR=  2.82D-03 which will be used.
 Gradient too large for Newton-Raphson -- use scaled steepest descent instead.
     Accept linear search using points  1 and  2.
 Gradient too large for Newton-Raphson -- use scaled steepest descent instead.
     Minimum is close to point  2 DX=  6.16D-03 DF= -5.81D-08 DXR=  1.52D-02 DFR=  2.30D-04 which will be used.
 Gradient too large for Newton-Raphson -- use scaled steepest descent instead.
     Minimum is close to point  2 DX=  9.56D-03 DF= -1.34D-07 DXR=  2.33D-02 DFR=  5.45D-04 which will be used.
 Gradient too large for Newton-Raphson -- use scaled steepest descent instead.
 Restarting incremental Fock formation.
     Minimum is close to point  2 DX=  2.59D-02 DF= -9.06D-07 DXR=  6.07D-02 DFR=  3.70D-03 which will be used.
 Gradient too large for Newton-Raphson -- use scaled steepest descent instead.
     Minimum is close to point  2 DX=  3.18D-02 DF= -1.32D-06 DXR=  7.37D-02 DFR=  5.46D-03 which will be used.
 Gradient too large for Newton-Raphson -- use scaled steepest descent instead.
 Gradient too large for Newton-Raphson -- use scaled steepest descent instead.
     Accept linear search using points  1 and  2.
 SCF Done:  E(UB3LYP) =  -5381.32683203     a.u. after   30 cycles
            Convg  =    0.7314D-02                    68 Fock formations.
              S**2 =  0.9791                  -V/T =  2.0166
 <Sx>= 0.0000 <Sy>= 0.0000 <Sz>= 0.5000 <S**2>= 0.9791 S= 0.6086
 <L.S>=  0.00000000000    
 Annihilation of the first spin contaminant:
 S**2 before annihilation     0.9791,   after     0.7663
 Requested convergence on RMS density matrix=1.00D-08 within 128 cycles.
 Requested convergence on MAX density matrix=1.00D-06.
 Requested convergence on             energy=1.00D-06.
 No special actions if energy rises.
 EnCoef did    14 forward-backward iterations
 Restarting incremental Fock formation.
 Restarting incremental Fock formation.
 SCF Done:  E(UB3LYP) =  -5381.42690460     A.U. after   49 cycles
            NFock= 49  Conv=0.14D-08     -V/T= 2.0165
 <Sx>= 0.0000 <Sy>= 0.0000 <Sz>= 0.5000 <S**2>= 0.7557 S= 0.5028
 <L.S>=  0.00000000000    
 Annihilation of the first spin contaminant:
 S**2 before annihilation     0.7557,   after     0.7500
 QCSCF skips out because SCF is already converged.
 Hyperfine terms turned off by default for NAtoms > 100.

 **********************************************************************

            Population analysis using the SCF density.

 **********************************************************************

 Orbital symmetries:
 Alpha Orbitals:
       Occupied  (A) (A) (A) (A) (A) (A) (A) (A) (A) (A) (A) (A)
                 (A) (A) (A) (A) (A) (A) (A) (A) (A) (A) (A) (A)
                 (A) (A) (A) (A) (A) (A) (A) (A) (A) (A) (A) (A)
                 (A) (A) (A) (A) (A) (A) (A) (A) (A) (A) (A) (A)
                 (A) (A) (A) (A) (A) (A) (A) (A) (A) (A) (A) (A)
                 (A) (A) (A) (A) (A) (A) (A) (A) (A) (A) (A) (A)
                 (A) (A) (A) (A) (A) (A) (A) (A) (A) (A) (A) (A)
                 (A) (A) (A) (A) (A) (A) (A) (A) (A) (A) (A) (A)
                 (A) (A) (A) (A) (A) (A) (A) (A) (A) (A) (A) (A)
                 (A) (A) (A) (A) (A) (A) (A) (A) (A) (A) (A) (A)
                 (A) (A) (A) (A) (A) (A) (A) (A) (A) (A) (A) (A)
                 (A) (A) (A) (A) (A) (A) (A) (A) (A) (A) (A) (A)
                 (A) (A) (A) (A) (A) (A) (A) (A) (A) (A) (A) (A)
                 (A) (A) (A) (A) (A) (A) (A) (A) (A) (A) (A) (A)
                 (A) (A) (A) (A) (A) (A) (A) (A) (A) (A) (A) (A)
                 (A) (A) (A) (A) (A) (A) (A) (A) (A) (A) (A) (A)
                 (A) (A) (A) (A) (A) (A) (A) (A) (A) (A) (A) (A)
                 (A) (A) (A) (A) (A) (A) (A) (A) (A) (A) (A) (A)
                 (A) (A) (A) (A) (A) (A) (A) (A) (A) (A) (A) (A)
                 (A) (A) (A) (A) (A) (A) (A) (A) (A) (A) (A) (A)
                 (A) (A) (A) (A) (A) (A) (A) (A) (A) (A) (A) (A)
                 (A) (A) (A) (A) (A) (A) (A) (A) (A) (A) (A) (A)
                 (A) (A) (A) (A) (A) (A) (A) (A) (A) (A) (A) (A)
                 (A) (A) (A) (A) (A) (A) (A) (A) (A) (A) (A) (A)
                 (A) (A) (A) (A) (A) (A) (A) (A) (A) (A) (A) (A)
                 (A) (A) (A) (A) (A) (A) (A) (A) (A) (A) (A) (A)
                 (A) (A) (A) (A) (A) (A) (A) (A) (A) (A) (A) (A)
                 (A) (A) (A) (A) (A) (A) (A) (A) (A) (A) (A) (A)
                 (A) (A) (A) (A) (A) (A) (A) (A) (A) (A) (A) (A)
                 (A) (A) (A) (A) (A) (A) (A) (A) (A) (A) (A) (A)
                 (A) (A) (A) (A) (A) (A) (A) (A) (A) (A) (A) (A)
                 (A) (A) (A) (A) (A) (A) (A) (A) (A) (A) (A) (A)
                 (A) (A) (A) (A) (A) (A) (A) (A) (A) (A) (A) (A)
                 (A) (A) (A) (A) (A) (A) (A) (A) (A) (A) (A) (A)
                 (A) (A) (A) (A) (A) (A) (A) (A) (A) (A) (A) (A)
                 (A) (A) (A) (A) (A) (A) (A) (A) (A) (A) (A) (A)
                 (A) (A)
       Virtual   (A) (A) (A) (A) (A) (A) (A) (A) (A) (A) (A) (A)
                 (A) (A) (A) (A) (A) (A) (A) (A) (A) (A) (A) (A)
                 (A) (A) (A) (A) (A) (A) (A) (A) (A) (A) (A) (A)
                 (A) (A) (A) (A) (A) (A) (A) (A) (A) (A) (A) (A)
                 (A) (A) (A) (A) (A) (A) (A) (A) (A) (A) (A) (A)
                 (A) (A) (A) (A) (A) (A) (A) (A) (A) (A) (A) (A)
                 (A) (A) (A) (A) (A) (A) (A) (A) (A) (A) (A) (A)
                 (A) (A) (A) (A) (A) (A) (A) (A) (A) (A) (A) (A)
                 (A) (A) (A) (A) (A) (A) (A) (A) (A) (A) (A) (A)
                 (A) (A) (A) (A) (A) (A) (A) (A) (A) (A) (A) (A)
                 (A) (A) (A) (A) (A) (A) (A) (A) (A) (A) (A) (A)
                 (A) (A) (A) (A) (A) (A) (A) (A) (A) (A) (A) (A)
                 (A) (A) (A) (A) (A) (A) (A) (A) (A) (A) (A) (A)
                 (A) (A) (A) (A) (A) (A) (A) (A) (A) (A) (A) (A)
                 (A) (A) (A) (A) (A) (A) (A) (A) (A) (A) (A) (A)
                 (A) (A) (A) (A) (A) (A) (A) (A) (A) (A) (A) (A)
                 (A) (A) (A) (A) (A) (A) (A) (A) (A) (A) (A) (A)
                 (A) (A) (A) (A) (A) (A) (A) (A) (A) (A) (A) (A)
                 (A) (A) (A) (A) (A) (A) (A) (A) (A) (A) (A) (A)
                 (A) (A) (A) (A) (A) (A) (A) (A) (A) (A) (A) (A)
                 (A) (A) (A) (A) (A) (A) (A) (A) (A) (A) (A) (A)
                 (A) (A) (A) (A) (A) (A) (A) (A) (A) (A) (A) (A)
                 (A) (A) (A) (A) (A) (A) (A) (A) (A) (A) (A) (A)
                 (A) (A) (A) (A) (A) (A) (A) (A) (A) (A) (A) (A)
                 (A) (A) (A) (A) (A) (A) (A) (A) (A) (A) (A) (A)
                 (A) (A) (A) (A) (A) (A) (A) (A) (A) (A) (A) (A)
                 (A) (A) (A) (A) (A) (A) (A) (A) (A) (A) (A) (A)
                 (A) (A) (A) (A) (A) (A) (A) (A) (A) (A) (A) (A)
                 (A) (A) (A) (A) (A) (A) (A) (A) (A) (A) (A) (A)
                 (A) (A) (A) (A) (A) (A) (A) (A) (A) (A) (A) (A)
                 (A) (A) (A) (A) (A) (A) (A) (A) (A) (A) (A) (A)
                 (A) (A) (A) (A) (A) (A) (A) (A) (A) (A) (A) (A)
                 (A) (A) (A) (A) (A) (A) (A) (A) (A) (A) (A) (A)
                 (A) (A) (A) (A) (A) (A) (A) (A) (A) (A) (A) (A)
                 (A) (A) (A) (A) (A) (A) (A) (A) (A) (A) (A) (A)
                 (A) (A) (A) (A) (A) (A) (A) (A) (A) (A) (A) (A)
                 (A) (A) (A) (A) (A) (A) (A) (A) (A) (A) (A) (A)
                 (A) (A) (A) (A) (A) (A) (A) (A) (A) (A) (A) (A)
                 (A) (A) (A) (A) (A) (A) (A) (A) (A) (A) (A) (A)
                 (A) (A) (A) (A) (A) (A) (A) (A) (A) (A) (A) (A)
                 (A) (A) (A) (A) (A) (A) (A) (A) (A) (A) (A) (A)
                 (A) (A) (A) (A) (A) (A) (A) (A) (A) (A) (A) (A)
                 (A) (A) (A) (A) (A) (A) (A) (A) (A) (A) (A) (A)
                 (A) (A) (A) (A) (A) (A) (A) (A) (A) (A) (A) (A)
                 (A) (A) (A) (A) (A) (A) (A) (A) (A) (A) (A) (A)
                 (A) (A) (A) (A) (A) (A) (A) (A) (A) (A) (A) (A)
                 (A) (A) (A) (A) (A) (A) (A) (A) (A) (A) (A) (A)
                 (A) (A) (A) (A) (A) (A) (A) (A) (A) (A) (A) (A)
                 (A) (A) (A) (A) (A) (A) (A) (A) (A) (A) (A) (A)
                 (A) (A) (A) (A) (A) (A) (A) (A) (A) (A) (A) (A)
                 (A) (A) (A) (A) (A) (A) (A) (A) (A) (A) (A) (A)
                 (A) (A) (A) (A) (A) (A) (A) (A) (A) (A) (A) (A)
                 (A) (A) (A) (A) (A) (A) (A) (A) (A) (A) (A) (A)
                 (A) (A) (A) (A) (A) (A) (A) (A) (A) (A) (A) (A)
                 (A) (A) (A) (A) (A) (A) (A) (A) (A) (A) (A) (A)
                 (A) (A) (A) (A) (A) (A) (A) (A) (A) (A) (A) (A)
                 (A) (A) (A) (A) (A) (A) (A) (A) (A) (A) (A) (A)
                 (A) (A) (A) (A) (A) (A) (A) (A) (A) (A) (A) (A)
                 (A) (A) (A) (A) (A) (A) (A) (A) (A) (A) (A) (A)
                 (A) (A) (A) (A) (A) (A) (A) (A) (A) (A) (A) (A)
                 (A) (A) (A) (A) (A) (A) (A) (A) (A) (A) (A) (A)
                 (A) (A) (A) (A) (A) (A) (A) (A) (A) (A) (A) (A)
                 (A) (A) (A) (A) (A) (A) (A) (A) (A) (A) (A) (A)
                 (A) (A) (A) (A) (A) (A) (A) (A) (A) (A) (A) (A)
                 (A) (A) (A) (A) (A) (A) (A) (A) (A) (A) (A) (A)
                 (A) (A) (A) (A) (A) (A) (A) (A) (A) (A) (A) (A)
                 (A) (A) (A) (A) (A) (A) (A) (A) (A) (A) (A) (A)
                 (A) (A) (A) (A) (A) (A) (A) (A) (A) (A) (A) (A)
                 (A) (A) (A) (A) (A) (A) (A) (A) (A) (A) (A) (A)
                 (A) (A) (A) (A) (A) (A) (A) (A) (A) (A) (A) (A)
                 (A) (A) (A) (A) (A) (A) (A) (A) (A) (A) (A) (A)
                 (A) (A) (A) (A) (A) (A) (A) (A) (A) (A) (A) (A)
                 (A) (A) (A) (A) (A) (A) (A) (A) (A) (A) (A) (A)
                 (A) (A) (A) (A) (A) (A) (A) (A) (A) (A) (A) (A)
                 (A) (A) (A) (A) (A) (A) (A) (A) (A) (A) (A) (A)
                 (A) (A) (A) (A) (A) (A) (A) (A) (A) (A) (A) (A)
                 (A) (A) (A) (A) (A) (A) (A) (A) (A) (A) (A) (A)
                 (A) (A) (A) (A) (A) (A) (A) (A) (A) (A) (A) (A)
                 (A) (A) (A) (A) (A) (A) (A) (A) (A) (A) (A) (A)
                 (A) (A) (A) (A) (A) (A) (A) (A) (A) (A) (A) (A)
                 (A) (A) (A) (A) (A) (A) (A) (A) (A) (A) (A) (A)
                 (A) (A) (A) (A) (A) (A) (A) (A) (A) (A) (A) (A)
                 (A) (A) (A) (A) (A) (A) (A) (A) (A) (A) (A) (A)
                 (A) (A) (A) (A) (A) (A) (A) (A) (A) (A) (A) (A)
                 (A) (A) (A) (A) (A) (A) (A) (A) (A) (A) (A) (A)
                 (A) (A) (A) (A) (A) (A) (A) (A) (A) (A) (A) (A)
                 (A) (A) (A) (A) (A) (A) (A) (A) (A) (A) (A) (A)
                 (A) (A) (A) (A) (A) (A) (A) (A) (A) (A) (A) (A)
                 (A) (A) (A) (A) (A) (A) (A) (A) (A) (A) (A) (A)
                 (A) (A) (A) (A) (A) (A) (A) (A) (A) (A) (A) (A)
                 (A) (A) (A) (A) (A) (A) (A) (A) (A) (A) (A) (A)
                 (A) (A) (A) (A) (A) (A) (A) (A) (A) (A) (A) (A)
                 (A) (A) (A) (A) (A) (A) (A) (A) (A) (A) (A) (A)
                 (A) (A) (A) (A) (A) (A) (A) (A) (A) (A) (A) (A)
                 (A) (A) (A) (A) (A) (A) (A) (A) (A) (A) (A) (A)
                 (A) (A) (A) (A) (A) (A) (A) (A) (A) (A) (A) (A)
                 (A) (A) (A) (A) (A) (A) (A) (A) (A) (A) (A) (A)
                 (A) (A) (A) (A) (A) (A) (A) (A) (A) (A) (A) (A)
                 (A) (A) (A) (A) (A) (A) (A) (A) (A) (A) (A) (A)
                 (A) (A) (A) (A) (A) (A) (A) (A) (A) (A) (A) (A)
                 (A) (A) (A) (A) (A) (A) (A) (A) (A) (A) (A) (A)
                 (A) (A) (A) (A) (A) (A) (A) (A) (A) (A) (A) (A)
                 (A) (A) (A) (A) (A) (A) (A) (A) (A) (A) (A) (A)
                 (A) (A) (A) (A) (A) (A) (A) (A) (A) (A) (A) (A)
                 (A) (A) (A) (A) (A) (A) (A) (A) (A) (A) (A) (A)
                 (A) (A) (A) (A) (A) (A) (A) (A) (A) (A) (A) (A)
                 (A) (A) (A) (A) (A) (A) (A) (A) (A) (A) (A) (A)
                 (A) (A) (A) (A) (A) (A) (A) (A) (A) (A) (A) (A)
                 (A) (A) (A) (A) (A) (A) (A) (A) (A) (A) (A) (A)
                 (A) (A) (A) (A) (A) (A) (A) (A) (A) (A) (A) (A)
                 (A) (A) (A) (A) (A) (A) (A) (A) (A) (A) (A) (A)
                 (A) (A) (A) (A) (A) (A) (A) (A) (A) (A) (A) (A)
                 (A) (A) (A) (A) (A) (A) (A) (A) (A) (A) (A) (A)
                 (A) (A) (A) (A) (A) (A) (A) (A) (A) (A) (A) (A)
                 (A) (A) (A) (A) (A) (A) (A) (A) (A) (A) (A) (A)
                 (A) (A) (A) (A) (A) (A) (A) (A) (A) (A) (A) (A)
                 (A) (A) (A) (A) (A) (A) (A) (A) (A) (A) (A) (A)
                 (A) (A) (A) (A) (A) (A) (A) (A) (A) (A) (A) (A)
                 (A) (A) (A) (A) (A) (A) (A) (A) (A) (A) (A) (A)
                 (A) (A) (A) (A) (A) (A) (A) (A) (A) (A) (A) (A)
                 (A) (A) (A) (A) (A) (A) (A) (A) (A) (A) (A) (A)
                 (A) (A) (A) (A) (A) (A) (A) (A) (A) (A) (A) (A)
                 (A) (A) (A) (A) (A) (A) (A) (A) (A) (A) (A) (A)
                 (A) (A) (A) (A) (A) (A) (A) (A) (A) (A) (A) (A)
                 (A) (A) (A) (A) (A) (A) (A) (A) (A) (A) (A) (A)
                 (A) (A) (A) (A) (A) (A) (A) (A) (A) (A) (A) (A)
                 (A) (A) (A) (A) (A) (A) (A) (A) (A) (A) (A) (A)
                 (A) (A) (A) (A) (A) (A) (A) (A) (A) (A) (A) (A)
                 (A) (A) (A) (A) (A) (A) (A) (A) (A) (A) (A) (A)
                 (A) (A) (A) (A) (A) (A) (A) (A) (A) (A) (A) (A)
                 (A) (A) (A) (A) (A) (A) (A) (A) (A) (A) (A) (A)
                 (A) (A) (A) (A) (A) (A) (A) (A) (A) (A) (A) (A)
                 (A) (A) (A) (A) (A) (A) (A) (A) (A) (A) (A) (A)
                 (A) (A) (A) (A) (A) (A) (A) (A) (A) (A) (A) (A)
                 (A) (A) (A) (A) (A) (A) (A) (A) (A) (A) (A) (A)
                 (A) (A) (A) (A) (A) (A) (A) (A) (A) (A) (A) (A)
                 (A) (A) (A) (A) (A) (A) (A) (A) (A) (A) (A) (A)
                 (A) (A) (A) (A) (A) (A) (A) (A) (A) (A) (A) (A)
                 (A) (A) (A) (A) (A) (A) (A) (A) (A) (A) (A) (A)
                 (A) (A) (A) (A) (A) (A) (A) (A) (A) (A) (A) (A)
                 (A) (A) (A) (A) (A) (A) (A) (A) (A) (A) (A) (A)
                 (A) (A) (A) (A) (A) (A) (A) (A) (A) (A) (A) (A)
                 (A) (A) (A) (A) (A) (A) (A) (A) (A) (A) (A) (A)
                 (A) (A) (A) (A) (A) (A) (A) (A) (A) (A) (A) (A)
                 (A) (A) (A) (A) (A) (A) (A) (A) (A) (A) (A) (A)
                 (A) (A) (A) (A) (A) (A) (A) (A) (A) (A) (A) (A)
                 (A) (A) (A) (A) (A) (A) (A) (A) (A) (A) (A) (A)
                 (A) (A) (A) (A) (A) (A) (A) (A) (A) (A) (A) (A)
                 (A) (A) (A) (A) (A) (A) (A) (A) (A)
 Beta  Orbitals:
       Occupied  (A) (A) (A) (A) (A) (A) (A) (A) (A) (A) (A) (A)
                 (A) (A) (A) (A) (A) (A) (A) (A) (A) (A) (A) (A)
                 (A) (A) (A) (A) (A) (A) (A) (A) (A) (A) (A) (A)
                 (A) (A) (A) (A) (A) (A) (A) (A) (A) (A) (A) (A)
                 (A) (A) (A) (A) (A) (A) (A) (A) (A) (A) (A) (A)
                 (A) (A) (A) (A) (A) (A) (A) (A) (A) (A) (A) (A)
                 (A) (A) (A) (A) (A) (A) (A) (A) (A) (A) (A) (A)
                 (A) (A) (A) (A) (A) (A) (A) (A) (A) (A) (A) (A)
                 (A) (A) (A) (A) (A) (A) (A) (A) (A) (A) (A) (A)
                 (A) (A) (A) (A) (A) (A) (A) (A) (A) (A) (A) (A)
                 (A) (A) (A) (A) (A) (A) (A) (A) (A) (A) (A) (A)
                 (A) (A) (A) (A) (A) (A) (A) (A) (A) (A) (A) (A)
                 (A) (A) (A) (A) (A) (A) (A) (A) (A) (A) (A) (A)
                 (A) (A) (A) (A) (A) (A) (A) (A) (A) (A) (A) (A)
                 (A) (A) (A) (A) (A) (A) (A) (A) (A) (A) (A) (A)
                 (A) (A) (A) (A) (A) (A) (A) (A) (A) (A) (A) (A)
                 (A) (A) (A) (A) (A) (A) (A) (A) (A) (A) (A) (A)
                 (A) (A) (A) (A) (A) (A) (A) (A) (A) (A) (A) (A)
                 (A) (A) (A) (A) (A) (A) (A) (A) (A) (A) (A) (A)
                 (A) (A) (A) (A) (A) (A) (A) (A) (A) (A) (A) (A)
                 (A) (A) (A) (A) (A) (A) (A) (A) (A) (A) (A) (A)
                 (A) (A) (A) (A) (A) (A) (A) (A) (A) (A) (A) (A)
                 (A) (A) (A) (A) (A) (A) (A) (A) (A) (A) (A) (A)
                 (A) (A) (A) (A) (A) (A) (A) (A) (A) (A) (A) (A)
                 (A) (A) (A) (A) (A) (A) (A) (A) (A) (A) (A) (A)
                 (A) (A) (A) (A) (A) (A) (A) (A) (A) (A) (A) (A)
                 (A) (A) (A) (A) (A) (A) (A) (A) (A) (A) (A) (A)
                 (A) (A) (A) (A) (A) (A) (A) (A) (A) (A) (A) (A)
                 (A) (A) (A) (A) (A) (A) (A) (A) (A) (A) (A) (A)
                 (A) (A) (A) (A) (A) (A) (A) (A) (A) (A) (A) (A)
                 (A) (A) (A) (A) (A) (A) (A) (A) (A) (A) (A) (A)
                 (A) (A) (A) (A) (A) (A) (A) (A) (A) (A) (A) (A)
                 (A) (A) (A) (A) (A) (A) (A) (A) (A) (A) (A) (A)
                 (A) (A) (A) (A) (A) (A) (A) (A) (A) (A) (A) (A)
                 (A) (A) (A) (A) (A) (A) (A) (A) (A) (A) (A) (A)
                 (A) (A) (A) (A) (A) (A) (A) (A) (A) (A) (A) (A)
                 (A)
       Virtual   (A) (A) (A) (A) (A) (A) (A) (A) (A) (A) (A) (A)
                 (A) (A) (A) (A) (A) (A) (A) (A) (A) (A) (A) (A)
                 (A) (A) (A) (A) (A) (A) (A) (A) (A) (A) (A) (A)
                 (A) (A) (A) (A) (A) (A) (A) (A) (A) (A) (A) (A)
                 (A) (A) (A) (A) (A) (A) (A) (A) (A) (A) (A) (A)
                 (A) (A) (A) (A) (A) (A) (A) (A) (A) (A) (A) (A)
                 (A) (A) (A) (A) (A) (A) (A) (A) (A) (A) (A) (A)
                 (A) (A) (A) (A) (A) (A) (A) (A) (A) (A) (A) (A)
                 (A) (A) (A) (A) (A) (A) (A) (A) (A) (A) (A) (A)
                 (A) (A) (A) (A) (A) (A) (A) (A) (A) (A) (A) (A)
                 (A) (A) (A) (A) (A) (A) (A) (A) (A) (A) (A) (A)
                 (A) (A) (A) (A) (A) (A) (A) (A) (A) (A) (A) (A)
                 (A) (A) (A) (A) (A) (A) (A) (A) (A) (A) (A) (A)
                 (A) (A) (A) (A) (A) (A) (A) (A) (A) (A) (A) (A)
                 (A) (A) (A) (A) (A) (A) (A) (A) (A) (A) (A) (A)
                 (A) (A) (A) (A) (A) (A) (A) (A) (A) (A) (A) (A)
                 (A) (A) (A) (A) (A) (A) (A) (A) (A) (A) (A) (A)
                 (A) (A) (A) (A) (A) (A) (A) (A) (A) (A) (A) (A)
                 (A) (A) (A) (A) (A) (A) (A) (A) (A) (A) (A) (A)
                 (A) (A) (A) (A) (A) (A) (A) (A) (A) (A) (A) (A)
                 (A) (A) (A) (A) (A) (A) (A) (A) (A) (A) (A) (A)
                 (A) (A) (A) (A) (A) (A) (A) (A) (A) (A) (A) (A)
                 (A) (A) (A) (A) (A) (A) (A) (A) (A) (A) (A) (A)
                 (A) (A) (A) (A) (A) (A) (A) (A) (A) (A) (A) (A)
                 (A) (A) (A) (A) (A) (A) (A) (A) (A) (A) (A) (A)
                 (A) (A) (A) (A) (A) (A) (A) (A) (A) (A) (A) (A)
                 (A) (A) (A) (A) (A) (A) (A) (A) (A) (A) (A) (A)
                 (A) (A) (A) (A) (A) (A) (A) (A) (A) (A) (A) (A)
                 (A) (A) (A) (A) (A) (A) (A) (A) (A) (A) (A) (A)
                 (A) (A) (A) (A) (A) (A) (A) (A) (A) (A) (A) (A)
                 (A) (A) (A) (A) (A) (A) (A) (A) (A) (A) (A) (A)
                 (A) (A) (A) (A) (A) (A) (A) (A) (A) (A) (A) (A)
                 (A) (A) (A) (A) (A) (A) (A) (A) (A) (A) (A) (A)
                 (A) (A) (A) (A) (A) (A) (A) (A) (A) (A) (A) (A)
                 (A) (A) (A) (A) (A) (A) (A) (A) (A) (A) (A) (A)
                 (A) (A) (A) (A) (A) (A) (A) (A) (A) (A) (A) (A)
                 (A) (A) (A) (A) (A) (A) (A) (A) (A) (A) (A) (A)
                 (A) (A) (A) (A) (A) (A) (A) (A) (A) (A) (A) (A)
                 (A) (A) (A) (A) (A) (A) (A) (A) (A) (A) (A) (A)
                 (A) (A) (A) (A) (A) (A) (A) (A) (A) (A) (A) (A)
                 (A) (A) (A) (A) (A) (A) (A) (A) (A) (A) (A) (A)
                 (A) (A) (A) (A) (A) (A) (A) (A) (A) (A) (A) (A)
                 (A) (A) (A) (A) (A) (A) (A) (A) (A) (A) (A) (A)
                 (A) (A) (A) (A) (A) (A) (A) (A) (A) (A) (A) (A)
                 (A) (A) (A) (A) (A) (A) (A) (A) (A) (A) (A) (A)
                 (A) (A) (A) (A) (A) (A) (A) (A) (A) (A) (A) (A)
                 (A) (A) (A) (A) (A) (A) (A) (A) (A) (A) (A) (A)
                 (A) (A) (A) (A) (A) (A) (A) (A) (A) (A) (A) (A)
                 (A) (A) (A) (A) (A) (A) (A) (A) (A) (A) (A) (A)
                 (A) (A) (A) (A) (A) (A) (A) (A) (A) (A) (A) (A)
                 (A) (A) (A) (A) (A) (A) (A) (A) (A) (A) (A) (A)
                 (A) (A) (A) (A) (A) (A) (A) (A) (A) (A) (A) (A)
                 (A) (A) (A) (A) (A) (A) (A) (A) (A) (A) (A) (A)
                 (A) (A) (A) (A) (A) (A) (A) (A) (A) (A) (A) (A)
                 (A) (A) (A) (A) (A) (A) (A) (A) (A) (A) (A) (A)
                 (A) (A) (A) (A) (A) (A) (A) (A) (A) (A) (A) (A)
                 (A) (A) (A) (A) (A) (A) (A) (A) (A) (A) (A) (A)
                 (A) (A) (A) (A) (A) (A) (A) (A) (A) (A) (A) (A)
                 (A) (A) (A) (A) (A) (A) (A) (A) (A) (A) (A) (A)
                 (A) (A) (A) (A) (A) (A) (A) (A) (A) (A) (A) (A)
                 (A) (A) (A) (A) (A) (A) (A) (A) (A) (A) (A) (A)
                 (A) (A) (A) (A) (A) (A) (A) (A) (A) (A) (A) (A)
                 (A) (A) (A) (A) (A) (A) (A) (A) (A) (A) (A) (A)
                 (A) (A) (A) (A) (A) (A) (A) (A) (A) (A) (A) (A)
                 (A) (A) (A) (A) (A) (A) (A) (A) (A) (A) (A) (A)
                 (A) (A) (A) (A) (A) (A) (A) (A) (A) (A) (A) (A)
                 (A) (A) (A) (A) (A) (A) (A) (A) (A) (A) (A) (A)
                 (A) (A) (A) (A) (A) (A) (A) (A) (A) (A) (A) (A)
                 (A) (A) (A) (A) (A) (A) (A) (A) (A) (A) (A) (A)
                 (A) (A) (A) (A) (A) (A) (A) (A) (A) (A) (A) (A)
                 (A) (A) (A) (A) (A) (A) (A) (A) (A) (A) (A) (A)
                 (A) (A) (A) (A) (A) (A) (A) (A) (A) (A) (A) (A)
                 (A) (A) (A) (A) (A) (A) (A) (A) (A) (A) (A) (A)
                 (A) (A) (A) (A) (A) (A) (A) (A) (A) (A) (A) (A)
                 (A) (A) (A) (A) (A) (A) (A) (A) (A) (A) (A) (A)
                 (A) (A) (A) (A) (A) (A) (A) (A) (A) (A) (A) (A)
                 (A) (A) (A) (A) (A) (A) (A) (A) (A) (A) (A) (A)
                 (A) (A) (A) (A) (A) (A) (A) (A) (A) (A) (A) (A)
                 (A) (A) (A) (A) (A) (A) (A) (A) (A) (A) (A) (A)
                 (A) (A) (A) (A) (A) (A) (A) (A) (A) (A) (A) (A)
                 (A) (A) (A) (A) (A) (A) (A) (A) (A) (A) (A) (A)
                 (A) (A) (A) (A) (A) (A) (A) (A) (A) (A) (A) (A)
                 (A) (A) (A) (A) (A) (A) (A) (A) (A) (A) (A) (A)
                 (A) (A) (A) (A) (A) (A) (A) (A) (A) (A) (A) (A)
                 (A) (A) (A) (A) (A) (A) (A) (A) (A) (A) (A) (A)
                 (A) (A) (A) (A) (A) (A) (A) (A) (A) (A) (A) (A)
                 (A) (A) (A) (A) (A) (A) (A) (A) (A) (A) (A) (A)
                 (A) (A) (A) (A) (A) (A) (A) (A) (A) (A) (A) (A)
                 (A) (A) (A) (A) (A) (A) (A) (A) (A) (A) (A) (A)
                 (A) (A) (A) (A) (A) (A) (A) (A) (A) (A) (A) (A)
                 (A) (A) (A) (A) (A) (A) (A) (A) (A) (A) (A) (A)
                 (A) (A) (A) (A) (A) (A) (A) (A) (A) (A) (A) (A)
                 (A) (A) (A) (A) (A) (A) (A) (A) (A) (A) (A) (A)
                 (A) (A) (A) (A) (A) (A) (A) (A) (A) (A) (A) (A)
                 (A) (A) (A) (A) (A) (A) (A) (A) (A) (A) (A) (A)
                 (A) (A) (A) (A) (A) (A) (A) (A) (A) (A) (A) (A)
                 (A) (A) (A) (A) (A) (A) (A) (A) (A) (A) (A) (A)
                 (A) (A) (A) (A) (A) (A) (A) (A) (A) (A) (A) (A)
                 (A) (A) (A) (A) (A) (A) (A) (A) (A) (A) (A) (A)
                 (A) (A) (A) (A) (A) (A) (A) (A) (A) (A) (A) (A)
                 (A) (A) (A) (A) (A) (A) (A) (A) (A) (A) (A) (A)
                 (A) (A) (A) (A) (A) (A) (A) (A) (A) (A) (A) (A)
                 (A) (A) (A) (A) (A) (A) (A) (A) (A) (A) (A) (A)
                 (A) (A) (A) (A) (A) (A) (A) (A) (A) (A) (A) (A)
                 (A) (A) (A) (A) (A) (A) (A) (A) (A) (A) (A) (A)
                 (A) (A) (A) (A) (A) (A) (A) (A) (A) (A) (A) (A)
                 (A) (A) (A) (A) (A) (A) (A) (A) (A) (A) (A) (A)
                 (A) (A) (A) (A) (A) (A) (A) (A) (A) (A) (A) (A)
                 (A) (A) (A) (A) (A) (A) (A) (A) (A) (A) (A) (A)
                 (A) (A) (A) (A) (A) (A) (A) (A) (A) (A) (A) (A)
                 (A) (A) (A) (A) (A) (A) (A) (A) (A) (A) (A) (A)
                 (A) (A) (A) (A) (A) (A) (A) (A) (A) (A) (A) (A)
                 (A) (A) (A) (A) (A) (A) (A) (A) (A) (A) (A) (A)
                 (A) (A) (A) (A) (A) (A) (A) (A) (A) (A) (A) (A)
                 (A) (A) (A) (A) (A) (A) (A) (A) (A) (A) (A) (A)
                 (A) (A) (A) (A) (A) (A) (A) (A) (A) (A) (A) (A)
                 (A) (A) (A) (A) (A) (A) (A) (A) (A) (A) (A) (A)
                 (A) (A) (A) (A) (A) (A) (A) (A) (A) (A) (A) (A)
                 (A) (A) (A) (A) (A) (A) (A) (A) (A) (A) (A) (A)
                 (A) (A) (A) (A) (A) (A) (A) (A) (A) (A) (A) (A)
                 (A) (A) (A) (A) (A) (A) (A) (A) (A) (A) (A) (A)
                 (A) (A) (A) (A) (A) (A) (A) (A) (A) (A) (A) (A)
                 (A) (A) (A) (A) (A) (A) (A) (A) (A) (A) (A) (A)
                 (A) (A) (A) (A) (A) (A) (A) (A) (A) (A) (A) (A)
                 (A) (A) (A) (A) (A) (A) (A) (A) (A) (A) (A) (A)
                 (A) (A) (A) (A) (A) (A) (A) (A) (A) (A) (A) (A)
                 (A) (A) (A) (A) (A) (A) (A) (A) (A) (A) (A) (A)
                 (A) (A) (A) (A) (A) (A) (A) (A) (A) (A) (A) (A)
                 (A) (A) (A) (A) (A) (A) (A) (A) (A) (A) (A) (A)
                 (A) (A) (A) (A) (A) (A) (A) (A) (A) (A) (A) (A)
                 (A) (A) (A) (A) (A) (A) (A) (A) (A) (A) (A) (A)
                 (A) (A) (A) (A) (A) (A) (A) (A) (A) (A) (A) (A)
                 (A) (A) (A) (A) (A) (A) (A) (A) (A) (A) (A) (A)
                 (A) (A) (A) (A) (A) (A) (A) (A) (A) (A) (A) (A)
                 (A) (A) (A) (A) (A) (A) (A) (A) (A) (A) (A) (A)
                 (A) (A) (A) (A) (A) (A) (A) (A) (A) (A) (A) (A)
                 (A) (A) (A) (A) (A) (A) (A) (A) (A) (A) (A) (A)
                 (A) (A) (A) (A) (A) (A) (A) (A) (A) (A) (A) (A)
                 (A) (A) (A) (A) (A) (A) (A) (A) (A) (A) (A) (A)
                 (A) (A) (A) (A) (A) (A) (A) (A) (A) (A) (A) (A)
                 (A) (A) (A) (A) (A) (A) (A) (A) (A) (A) (A) (A)
                 (A) (A) (A) (A) (A) (A) (A) (A) (A) (A) (A) (A)
                 (A) (A) (A) (A) (A) (A) (A) (A) (A) (A) (A) (A)
                 (A) (A) (A) (A) (A) (A) (A) (A) (A) (A) (A) (A)
                 (A) (A) (A) (A) (A) (A) (A) (A) (A) (A) (A) (A)
                 (A) (A) (A) (A) (A) (A) (A) (A) (A) (A) (A) (A)
                 (A) (A) (A) (A) (A) (A) (A) (A) (A) (A) (A) (A)
                 (A) (A) (A) (A) (A) (A) (A) (A) (A) (A) (A) (A)
                 (A) (A) (A) (A) (A) (A) (A) (A) (A) (A)
 The electronic state is 2-A.
 Alpha  occ. eigenvalues --  -19.10376 -19.09439 -19.06713 -19.06521 -19.06387
 Alpha  occ. eigenvalues --  -19.06325 -19.06310 -19.06111 -19.05833 -19.05330
 Alpha  occ. eigenvalues --  -19.04670 -19.04215 -19.04176 -19.03699 -19.02479
 Alpha  occ. eigenvalues --  -19.02334 -14.33283 -14.32456 -14.31157 -14.28962
 Alpha  occ. eigenvalues --  -14.27929 -14.27212 -14.27207 -14.27192 -14.26917
 Alpha  occ. eigenvalues --  -14.25581 -14.25529 -14.24611 -14.24516 -14.24187
 Alpha  occ. eigenvalues --  -14.24161 -14.24086 -14.22472 -10.25569 -10.23414
 Alpha  occ. eigenvalues --  -10.22063 -10.21647 -10.20387 -10.17904 -10.17595
 Alpha  occ. eigenvalues --  -10.17142 -10.16508 -10.16108 -10.15910 -10.15784
 Alpha  occ. eigenvalues --  -10.15494 -10.15424 -10.15316 -10.14785 -10.14514
 Alpha  occ. eigenvalues --  -10.14400 -10.14323 -10.13926 -10.13394 -10.13271
 Alpha  occ. eigenvalues --  -10.13195 -10.13176 -10.13111 -10.13073 -10.13032
 Alpha  occ. eigenvalues --  -10.12961 -10.12918 -10.12898 -10.12886 -10.12731
 Alpha  occ. eigenvalues --  -10.12638 -10.12481 -10.12287 -10.12237 -10.12170
 Alpha  occ. eigenvalues --  -10.12144 -10.12029 -10.11943 -10.11703 -10.11522
 Alpha  occ. eigenvalues --  -10.11432 -10.11399 -10.11207 -10.11194 -10.11156
 Alpha  occ. eigenvalues --  -10.11139 -10.11076 -10.11044 -10.11002 -10.10876
 Alpha  occ. eigenvalues --  -10.10844 -10.10825 -10.10815 -10.10805 -10.10748
 Alpha  occ. eigenvalues --  -10.10648 -10.10647 -10.10618 -10.10591 -10.10574
 Alpha  occ. eigenvalues --  -10.10473 -10.10413 -10.10380 -10.10355 -10.10314
 Alpha  occ. eigenvalues --  -10.10263 -10.10115 -10.10107 -10.09981 -10.09616
 Alpha  occ. eigenvalues --  -10.09533 -10.09004 -10.08977 -10.08920 -10.08889
 Alpha  occ. eigenvalues --  -10.08782 -10.08671 -10.06602  -3.34462  -2.12389
 Alpha  occ. eigenvalues --   -2.11925  -2.11767  -1.01625  -1.01105  -0.96068
 Alpha  occ. eigenvalues --   -0.95876  -0.95790  -0.95082  -0.94852  -0.94784
 Alpha  occ. eigenvalues --   -0.94010  -0.93911  -0.93135  -0.93027  -0.92671
 Alpha  occ. eigenvalues --   -0.92643  -0.92020  -0.91825  -0.91467  -0.91042
 Alpha  occ. eigenvalues --   -0.90746  -0.88723  -0.88128  -0.87348  -0.86782
 Alpha  occ. eigenvalues --   -0.86556  -0.86358  -0.85471  -0.84893  -0.81816
 Alpha  occ. eigenvalues --   -0.81640  -0.81567  -0.80818  -0.78797  -0.77277
 Alpha  occ. eigenvalues --   -0.75573  -0.74650  -0.74445  -0.74066  -0.73849
 Alpha  occ. eigenvalues --   -0.73470  -0.73285  -0.73032  -0.72786  -0.72733
 Alpha  occ. eigenvalues --   -0.72690  -0.72427  -0.72031  -0.71576  -0.71288
 Alpha  occ. eigenvalues --   -0.69617  -0.69405  -0.68443  -0.68160  -0.68063
 Alpha  occ. eigenvalues --   -0.67462  -0.67442  -0.67212  -0.67089  -0.66709
 Alpha  occ. eigenvalues --   -0.65853  -0.65849  -0.65794  -0.65635  -0.65012
 Alpha  occ. eigenvalues --   -0.64252  -0.63238  -0.63094  -0.62491  -0.61782
 Alpha  occ. eigenvalues --   -0.61719  -0.60290  -0.60216  -0.60021  -0.59784
 Alpha  occ. eigenvalues --   -0.59226  -0.58864  -0.57828  -0.57581  -0.57259
 Alpha  occ. eigenvalues --   -0.56649  -0.56611  -0.56294  -0.56260  -0.55748
 Alpha  occ. eigenvalues --   -0.55085  -0.55049  -0.54005  -0.53668  -0.53097
 Alpha  occ. eigenvalues --   -0.52983  -0.52674  -0.52628  -0.52365  -0.52172
 Alpha  occ. eigenvalues --   -0.51897  -0.51563  -0.51333  -0.51238  -0.50833
 Alpha  occ. eigenvalues --   -0.50598  -0.49674  -0.49265  -0.48638  -0.48312
 Alpha  occ. eigenvalues --   -0.48262  -0.47655  -0.47429  -0.47345  -0.47099
 Alpha  occ. eigenvalues --   -0.47081  -0.46537  -0.46395  -0.46174  -0.45580
 Alpha  occ. eigenvalues --   -0.45374  -0.45209  -0.44582  -0.44483  -0.44374
 Alpha  occ. eigenvalues --   -0.44060  -0.43971  -0.43803  -0.43531  -0.43336
 Alpha  occ. eigenvalues --   -0.43133  -0.42930  -0.42796  -0.42647  -0.42538
 Alpha  occ. eigenvalues --   -0.42253  -0.41847  -0.41760  -0.41748  -0.41613
 Alpha  occ. eigenvalues --   -0.41206  -0.40925  -0.40803  -0.40703  -0.40398
 Alpha  occ. eigenvalues --   -0.40267  -0.40234  -0.40058  -0.40018  -0.39655
 Alpha  occ. eigenvalues --   -0.39458  -0.39343  -0.39166  -0.39047  -0.38907
 Alpha  occ. eigenvalues --   -0.38718  -0.38682  -0.38657  -0.38476  -0.38440
 Alpha  occ. eigenvalues --   -0.38295  -0.38258  -0.38089  -0.37898  -0.37828
 Alpha  occ. eigenvalues --   -0.37683  -0.37190  -0.36991  -0.36835  -0.36818
 Alpha  occ. eigenvalues --   -0.36756  -0.36677  -0.36595  -0.36534  -0.36308
 Alpha  occ. eigenvalues --   -0.36218  -0.36168  -0.36023  -0.35952  -0.35830
 Alpha  occ. eigenvalues --   -0.35753  -0.35530  -0.35401  -0.35304  -0.35225
 Alpha  occ. eigenvalues --   -0.35100  -0.35084  -0.34898  -0.34890  -0.34786
 Alpha  occ. eigenvalues --   -0.34686  -0.34639  -0.34451  -0.34345  -0.34308
 Alpha  occ. eigenvalues --   -0.34117  -0.34043  -0.33813  -0.33752  -0.33627
 Alpha  occ. eigenvalues --   -0.33571  -0.33473  -0.33247  -0.33040  -0.32918
 Alpha  occ. eigenvalues --   -0.32694  -0.32668  -0.32447  -0.32372  -0.32246
 Alpha  occ. eigenvalues --   -0.32205  -0.32147  -0.32000  -0.31886  -0.31794
 Alpha  occ. eigenvalues --   -0.31729  -0.31619  -0.31543  -0.31471  -0.31457
 Alpha  occ. eigenvalues --   -0.31373  -0.31186  -0.31115  -0.30885  -0.30837
 Alpha  occ. eigenvalues --   -0.30816  -0.30735  -0.30660  -0.30538  -0.30510
 Alpha  occ. eigenvalues --   -0.30435  -0.30347  -0.30240  -0.30176  -0.30048
 Alpha  occ. eigenvalues --   -0.29746  -0.29665  -0.29577  -0.29509  -0.29424
 Alpha  occ. eigenvalues --   -0.29266  -0.29179  -0.29062  -0.28926  -0.28859
 Alpha  occ. eigenvalues --   -0.28722  -0.28632  -0.28514  -0.28314  -0.28222
 Alpha  occ. eigenvalues --   -0.28032  -0.27921  -0.27713  -0.27648  -0.27467
 Alpha  occ. eigenvalues --   -0.27353  -0.27134  -0.27089  -0.26959  -0.26784
 Alpha  occ. eigenvalues --   -0.26512  -0.26477  -0.26357  -0.26249  -0.26113
 Alpha  occ. eigenvalues --   -0.25635  -0.25360  -0.25296  -0.24829  -0.24680
 Alpha  occ. eigenvalues --   -0.24161  -0.24055  -0.23955  -0.23944  -0.23783
 Alpha  occ. eigenvalues --   -0.23666  -0.23402  -0.23336  -0.23117  -0.23074
 Alpha  occ. eigenvalues --   -0.22817  -0.22579  -0.22507  -0.22232  -0.22189
 Alpha  occ. eigenvalues --   -0.22012  -0.21809  -0.21614  -0.21386  -0.21144
 Alpha  occ. eigenvalues --   -0.21055  -0.20762  -0.20430  -0.20415  -0.20260
 Alpha  occ. eigenvalues --   -0.19970  -0.19841  -0.19392  -0.19140  -0.19068
 Alpha  occ. eigenvalues --   -0.18970  -0.18828  -0.18746  -0.18523  -0.17831
 Alpha  occ. eigenvalues --   -0.17669  -0.16941  -0.16788  -0.16179  -0.16139
 Alpha  occ. eigenvalues --   -0.15869  -0.15684  -0.15502  -0.14948  -0.14451
 Alpha  occ. eigenvalues --   -0.14225  -0.13609  -0.11932  -0.11665  -0.11126
 Alpha  occ. eigenvalues --   -0.10798  -0.10555  -0.10191  -0.09766
 Alpha virt. eigenvalues --   -0.00504   0.00483   0.04107   0.06933   0.07088
 Alpha virt. eigenvalues --    0.07243   0.08082   0.08164   0.08314   0.08505
 Alpha virt. eigenvalues --    0.08855   0.09298   0.09917   0.10134   0.10314
 Alpha virt. eigenvalues --    0.10441   0.10546   0.11320   0.11482   0.11604
 Alpha virt. eigenvalues --    0.12090   0.12331   0.12372   0.12430   0.13138
 Alpha virt. eigenvalues --    0.13232   0.13323   0.13688   0.13864   0.13956
 Alpha virt. eigenvalues --    0.14154   0.14374   0.14545   0.14693   0.15053
 Alpha virt. eigenvalues --    0.15471   0.15732   0.15861   0.15970   0.16084
 Alpha virt. eigenvalues --    0.16429   0.16572   0.16663   0.16873   0.16994
 Alpha virt. eigenvalues --    0.17108   0.17236   0.17450   0.17919   0.17998
 Alpha virt. eigenvalues --    0.18176   0.18320   0.18517   0.18626   0.18797
 Alpha virt. eigenvalues --    0.18859   0.18983   0.19054   0.19191   0.19353
 Alpha virt. eigenvalues --    0.19384   0.19470   0.19727   0.19923   0.20219
 Alpha virt. eigenvalues --    0.20356   0.20465   0.20619   0.20771   0.20894
 Alpha virt. eigenvalues --    0.21178   0.21208   0.21295   0.21454   0.21585
 Alpha virt. eigenvalues --    0.21602   0.21687   0.21783   0.21911   0.22118
 Alpha virt. eigenvalues --    0.22224   0.22329   0.22511   0.22636   0.22708
 Alpha virt. eigenvalues --    0.22744   0.22908   0.23041   0.23111   0.23194
 Alpha virt. eigenvalues --    0.23206   0.23460   0.23602   0.23763   0.23884
 Alpha virt. eigenvalues --    0.23948   0.24045   0.24146   0.24257   0.24414
 Alpha virt. eigenvalues --    0.24450   0.24488   0.24701   0.24748   0.24820
 Alpha virt. eigenvalues --    0.24890   0.24991   0.25125   0.25168   0.25324
 Alpha virt. eigenvalues --    0.25390   0.25427   0.25556   0.25641   0.25718
 Alpha virt. eigenvalues --    0.25927   0.26013   0.26091   0.26194   0.26252
 Alpha virt. eigenvalues --    0.26326   0.26395   0.26518   0.26682   0.26775
 Alpha virt. eigenvalues --    0.26801   0.26958   0.26990   0.27167   0.27302
 Alpha virt. eigenvalues --    0.27534   0.27650   0.27869   0.27970   0.28173
 Alpha virt. eigenvalues --    0.28307   0.28427   0.28463   0.28598   0.28771
 Alpha virt. eigenvalues --    0.28856   0.29035   0.29099   0.29163   0.29298
 Alpha virt. eigenvalues --    0.29428   0.29633   0.29763   0.29950   0.30013
 Alpha virt. eigenvalues --    0.30076   0.30268   0.30447   0.30549   0.30800
 Alpha virt. eigenvalues --    0.30809   0.31039   0.31104   0.31195   0.31271
 Alpha virt. eigenvalues --    0.31433   0.31600   0.31793   0.31818   0.31957
 Alpha virt. eigenvalues --    0.32061   0.32136   0.32295   0.32385   0.32543
 Alpha virt. eigenvalues --    0.32667   0.32910   0.33034   0.33049   0.33174
 Alpha virt. eigenvalues --    0.33339   0.33431   0.33656   0.33714   0.33930
 Alpha virt. eigenvalues --    0.34054   0.34097   0.34155   0.34308   0.34485
 Alpha virt. eigenvalues --    0.34593   0.34807   0.34972   0.35137   0.35152
 Alpha virt. eigenvalues --    0.35454   0.35729   0.35857   0.35909   0.36116
 Alpha virt. eigenvalues --    0.36288   0.36326   0.36606   0.36624   0.36848
 Alpha virt. eigenvalues --    0.36954   0.37127   0.37238   0.37498   0.37591
 Alpha virt. eigenvalues --    0.37861   0.38024   0.38161   0.38349   0.38422
 Alpha virt. eigenvalues --    0.38627   0.38799   0.39272   0.39648   0.39888
 Alpha virt. eigenvalues --    0.40165   0.40649   0.40837   0.40916   0.41636
 Alpha virt. eigenvalues --    0.41743   0.42126   0.42205   0.42273   0.42596
 Alpha virt. eigenvalues --    0.43082   0.43155   0.43389   0.43464   0.43825
 Alpha virt. eigenvalues --    0.44119   0.44245   0.44500   0.45465   0.45727
 Alpha virt. eigenvalues --    0.46296   0.46458   0.46748   0.47133   0.47193
 Alpha virt. eigenvalues --    0.47334   0.47788   0.47962   0.48486   0.48729
 Alpha virt. eigenvalues --    0.48986   0.49294   0.49651   0.49866   0.50034
 Alpha virt. eigenvalues --    0.50303   0.50376   0.50895   0.51224   0.51460
 Alpha virt. eigenvalues --    0.52124   0.52564   0.53060   0.53397   0.53497
 Alpha virt. eigenvalues --    0.53603   0.54087   0.54219   0.54686   0.54779
 Alpha virt. eigenvalues --    0.54941   0.55136   0.55575   0.55674   0.55999
 Alpha virt. eigenvalues --    0.56068   0.56376   0.56454   0.56572   0.56669
 Alpha virt. eigenvalues --    0.56842   0.57012   0.57138   0.57173   0.57355
 Alpha virt. eigenvalues --    0.57417   0.57645   0.57787   0.57839   0.57884
 Alpha virt. eigenvalues --    0.58159   0.58288   0.58688   0.58696   0.58727
 Alpha virt. eigenvalues --    0.58965   0.59122   0.59251   0.59310   0.59579
 Alpha virt. eigenvalues --    0.59660   0.59913   0.60186   0.60277   0.60451
 Alpha virt. eigenvalues --    0.60514   0.60699   0.60797   0.60890   0.61072
 Alpha virt. eigenvalues --    0.61323   0.61651   0.61714   0.61880   0.62011
 Alpha virt. eigenvalues --    0.62278   0.62371   0.62469   0.62583   0.62662
 Alpha virt. eigenvalues --    0.62797   0.62905   0.63015   0.63293   0.63383
 Alpha virt. eigenvalues --    0.63530   0.63653   0.63849   0.63960   0.64106
 Alpha virt. eigenvalues --    0.64336   0.64365   0.64576   0.64773   0.64861
 Alpha virt. eigenvalues --    0.64948   0.65228   0.65310   0.65442   0.65567
 Alpha virt. eigenvalues --    0.65705   0.65950   0.66094   0.66187   0.66261
 Alpha virt. eigenvalues --    0.66396   0.66592   0.66828   0.66872   0.66918
 Alpha virt. eigenvalues --    0.67120   0.67277   0.67399   0.67582   0.67684
 Alpha virt. eigenvalues --    0.67905   0.68003   0.68277   0.68467   0.68602
 Alpha virt. eigenvalues --    0.68689   0.68916   0.68998   0.69151   0.69193
 Alpha virt. eigenvalues --    0.69260   0.69464   0.69606   0.69627   0.69801
 Alpha virt. eigenvalues --    0.69845   0.70030   0.70046   0.70093   0.70339
 Alpha virt. eigenvalues --    0.70443   0.70672   0.70810   0.70931   0.71144
 Alpha virt. eigenvalues --    0.71396   0.71462   0.71500   0.71614   0.71693
 Alpha virt. eigenvalues --    0.71909   0.72037   0.72223   0.72354   0.72441
 Alpha virt. eigenvalues --    0.72666   0.72708   0.72817   0.72935   0.73151
 Alpha virt. eigenvalues --    0.73238   0.73450   0.73502   0.73635   0.73791
 Alpha virt. eigenvalues --    0.73999   0.74219   0.74385   0.74502   0.74599
 Alpha virt. eigenvalues --    0.74725   0.75039   0.75179   0.75392   0.75555
 Alpha virt. eigenvalues --    0.75794   0.76012   0.76175   0.76281   0.76359
 Alpha virt. eigenvalues --    0.76642   0.76789   0.76960   0.77101   0.77229
 Alpha virt. eigenvalues --    0.77363   0.77551   0.77624   0.77901   0.78037
 Alpha virt. eigenvalues --    0.78163   0.78321   0.78611   0.78768   0.79045
 Alpha virt. eigenvalues --    0.79053   0.79439   0.79474   0.79591   0.79915
 Alpha virt. eigenvalues --    0.79984   0.80077   0.80272   0.80484   0.80517
 Alpha virt. eigenvalues --    0.81148   0.81215   0.81391   0.81534   0.81668
 Alpha virt. eigenvalues --    0.81826   0.81882   0.82041   0.82173   0.82304
 Alpha virt. eigenvalues --    0.82693   0.82828   0.83122   0.83262   0.83507
 Alpha virt. eigenvalues --    0.83587   0.83637   0.83961   0.84121   0.84222
 Alpha virt. eigenvalues --    0.84322   0.84540   0.84808   0.85039   0.85142
 Alpha virt. eigenvalues --    0.85206   0.85317   0.85564   0.85713   0.85983
 Alpha virt. eigenvalues --    0.86112   0.86327   0.86602   0.86731   0.86891
 Alpha virt. eigenvalues --    0.86922   0.87093   0.87142   0.87557   0.87643
 Alpha virt. eigenvalues --    0.87691   0.87800   0.88123   0.88216   0.88325
 Alpha virt. eigenvalues --    0.88357   0.88528   0.88603   0.88801   0.88860
 Alpha virt. eigenvalues --    0.88977   0.89159   0.89316   0.89471   0.89530
 Alpha virt. eigenvalues --    0.89606   0.89804   0.89872   0.90000   0.90216
 Alpha virt. eigenvalues --    0.90321   0.90407   0.90610   0.90783   0.90854
 Alpha virt. eigenvalues --    0.91056   0.91275   0.91336   0.91378   0.91636
 Alpha virt. eigenvalues --    0.91804   0.91845   0.91973   0.92294   0.92513
 Alpha virt. eigenvalues --    0.92721   0.92796   0.92976   0.93010   0.93150
 Alpha virt. eigenvalues --    0.93242   0.93462   0.93571   0.93710   0.93749
 Alpha virt. eigenvalues --    0.93907   0.93968   0.94001   0.94185   0.94256
 Alpha virt. eigenvalues --    0.94338   0.94431   0.94529   0.94541   0.94684
 Alpha virt. eigenvalues --    0.94792   0.94899   0.95032   0.95181   0.95299
 Alpha virt. eigenvalues --    0.95351   0.95571   0.95806   0.95842   0.95937
 Alpha virt. eigenvalues --    0.96121   0.96218   0.96373   0.96441   0.96577
 Alpha virt. eigenvalues --    0.96751   0.96877   0.96971   0.97260   0.97321
 Alpha virt. eigenvalues --    0.97358   0.97463   0.97639   0.97921   0.98015
 Alpha virt. eigenvalues --    0.98199   0.98233   0.98566   0.98607   0.98775
 Alpha virt. eigenvalues --    0.98808   0.99003   0.99156   0.99278   0.99579
 Alpha virt. eigenvalues --    0.99632   0.99712   0.99996   1.00003   1.00374
 Alpha virt. eigenvalues --    1.00412   1.00659   1.00770   1.00854   1.00907
 Alpha virt. eigenvalues --    1.01121   1.01173   1.01373   1.01534   1.01641
 Alpha virt. eigenvalues --    1.01745   1.01815   1.01981   1.02150   1.02320
 Alpha virt. eigenvalues --    1.02539   1.02667   1.02801   1.03092   1.03101
 Alpha virt. eigenvalues --    1.03360   1.03474   1.03666   1.03821   1.03954
 Alpha virt. eigenvalues --    1.04179   1.04312   1.04411   1.04522   1.04776
 Alpha virt. eigenvalues --    1.05002   1.05100   1.05298   1.05514   1.05592
 Alpha virt. eigenvalues --    1.05750   1.05766   1.05960   1.06303   1.06410
 Alpha virt. eigenvalues --    1.06844   1.06858   1.07074   1.07293   1.07549
 Alpha virt. eigenvalues --    1.07699   1.07913   1.08260   1.08343   1.08532
 Alpha virt. eigenvalues --    1.08610   1.08673   1.09023   1.09177   1.09286
 Alpha virt. eigenvalues --    1.09461   1.09783   1.09812   1.10168   1.10197
 Alpha virt. eigenvalues --    1.10392   1.10607   1.10882   1.11070   1.11233
 Alpha virt. eigenvalues --    1.11361   1.11835   1.11866   1.11980   1.12107
 Alpha virt. eigenvalues --    1.12406   1.12507   1.12662   1.12915   1.12964
 Alpha virt. eigenvalues --    1.13207   1.13537   1.13707   1.13910   1.14044
 Alpha virt. eigenvalues --    1.14308   1.14489   1.14557   1.14745   1.14991
 Alpha virt. eigenvalues --    1.15272   1.15596   1.15929   1.16097   1.16324
 Alpha virt. eigenvalues --    1.16383   1.16405   1.16471   1.17088   1.17158
 Alpha virt. eigenvalues --    1.17463   1.17582   1.17781   1.18040   1.18276
 Alpha virt. eigenvalues --    1.18284   1.18479   1.18626   1.18819   1.19093
 Alpha virt. eigenvalues --    1.19263   1.19726   1.19860   1.20168   1.20293
 Alpha virt. eigenvalues --    1.20696   1.20817   1.20972   1.21272   1.21505
 Alpha virt. eigenvalues --    1.21550   1.21617   1.21911   1.22086   1.22307
 Alpha virt. eigenvalues --    1.22327   1.23107   1.23186   1.23244   1.23647
 Alpha virt. eigenvalues --    1.23831   1.24115   1.24295   1.24551   1.24679
 Alpha virt. eigenvalues --    1.24759   1.24968   1.25119   1.25481   1.25515
 Alpha virt. eigenvalues --    1.25855   1.25924   1.26055   1.26620   1.26724
 Alpha virt. eigenvalues --    1.26856   1.27166   1.27577   1.27798   1.28033
 Alpha virt. eigenvalues --    1.28207   1.28723   1.28759   1.28974   1.29024
 Alpha virt. eigenvalues --    1.29389   1.29787   1.29975   1.30305   1.30373
 Alpha virt. eigenvalues --    1.30634   1.30835   1.31195   1.31594   1.31659
 Alpha virt. eigenvalues --    1.32037   1.32496   1.32616   1.32668   1.32971
 Alpha virt. eigenvalues --    1.33078   1.33294   1.33529   1.33684   1.33835
 Alpha virt. eigenvalues --    1.34040   1.34380   1.34440   1.34625   1.34826
 Alpha virt. eigenvalues --    1.35383   1.35680   1.35875   1.36113   1.36206
 Alpha virt. eigenvalues --    1.36471   1.36616   1.36960   1.37053   1.37325
 Alpha virt. eigenvalues --    1.37539   1.37691   1.37820   1.37847   1.38119
 Alpha virt. eigenvalues --    1.38368   1.38575   1.38693   1.38760   1.38991
 Alpha virt. eigenvalues --    1.39193   1.39463   1.39593   1.39694   1.40002
 Alpha virt. eigenvalues --    1.40134   1.40223   1.40331   1.40501   1.40633
 Alpha virt. eigenvalues --    1.40813   1.41153   1.41362   1.41726   1.41817
 Alpha virt. eigenvalues --    1.41999   1.42045   1.42257   1.42389   1.42689
 Alpha virt. eigenvalues --    1.42799   1.42970   1.43203   1.43328   1.43572
 Alpha virt. eigenvalues --    1.43745   1.44081   1.44303   1.44478   1.44686
 Alpha virt. eigenvalues --    1.45130   1.45230   1.45588   1.45906   1.46127
 Alpha virt. eigenvalues --    1.46467   1.46704   1.46798   1.47013   1.47107
 Alpha virt. eigenvalues --    1.47445   1.47778   1.47835   1.47895   1.48126
 Alpha virt. eigenvalues --    1.48447   1.48727   1.48859   1.49147   1.49266
 Alpha virt. eigenvalues --    1.49391   1.49521   1.49659   1.49999   1.50051
 Alpha virt. eigenvalues --    1.50359   1.50467   1.50890   1.51175   1.51342
 Alpha virt. eigenvalues --    1.51679   1.51955   1.52333   1.52636   1.52873
 Alpha virt. eigenvalues --    1.53147   1.53375   1.53471   1.53739   1.53933
 Alpha virt. eigenvalues --    1.54051   1.54171   1.54395   1.54636   1.54918
 Alpha virt. eigenvalues --    1.55077   1.55307   1.55578   1.55690   1.55912
 Alpha virt. eigenvalues --    1.56013   1.56500   1.56559   1.57017   1.57353
 Alpha virt. eigenvalues --    1.57696   1.57991   1.58150   1.58216   1.58635
 Alpha virt. eigenvalues --    1.59020   1.59234   1.59247   1.59647   1.59913
 Alpha virt. eigenvalues --    1.60119   1.60501   1.61119   1.61333   1.61517
 Alpha virt. eigenvalues --    1.61583   1.62017   1.62056   1.62318   1.62598
 Alpha virt. eigenvalues --    1.62669   1.63089   1.63224   1.63499   1.63665
 Alpha virt. eigenvalues --    1.63870   1.64100   1.64168   1.64495   1.64598
 Alpha virt. eigenvalues --    1.64728   1.64964   1.65075   1.65333   1.65570
 Alpha virt. eigenvalues --    1.65730   1.65925   1.66341   1.66625   1.66690
 Alpha virt. eigenvalues --    1.66979   1.67102   1.67313   1.67703   1.67761
 Alpha virt. eigenvalues --    1.68037   1.68462   1.68721   1.69185   1.69329
 Alpha virt. eigenvalues --    1.69938   1.70345   1.70467   1.70486   1.70723
 Alpha virt. eigenvalues --    1.70828   1.70964   1.71015   1.71606   1.71811
 Alpha virt. eigenvalues --    1.71974   1.72346   1.72963   1.73098   1.73592
 Alpha virt. eigenvalues --    1.73777   1.74061   1.74375   1.74675   1.74839
 Alpha virt. eigenvalues --    1.74942   1.75084   1.75254   1.75430   1.75864
 Alpha virt. eigenvalues --    1.75975   1.76145   1.76325   1.76442   1.76627
 Alpha virt. eigenvalues --    1.76728   1.76951   1.77065   1.77289   1.77554
 Alpha virt. eigenvalues --    1.77774   1.77890   1.78264   1.78437   1.78696
 Alpha virt. eigenvalues --    1.78907   1.79138   1.79271   1.79305   1.79556
 Alpha virt. eigenvalues --    1.79596   1.79956   1.80201   1.80292   1.80373
 Alpha virt. eigenvalues --    1.80816   1.80933   1.81372   1.81502   1.81737
 Alpha virt. eigenvalues --    1.82107   1.82234   1.82366   1.82437   1.82676
 Alpha virt. eigenvalues --    1.82821   1.83083   1.83375   1.83675   1.83809
 Alpha virt. eigenvalues --    1.84014   1.84173   1.84668   1.84803   1.85035
 Alpha virt. eigenvalues --    1.85113   1.85635   1.85845   1.85986   1.86013
 Alpha virt. eigenvalues --    1.86145   1.86281   1.86537   1.86756   1.87043
 Alpha virt. eigenvalues --    1.87350   1.87564   1.88157   1.88236   1.88479
 Alpha virt. eigenvalues --    1.88710   1.88751   1.89207   1.89491   1.89632
 Alpha virt. eigenvalues --    1.89719   1.89858   1.89934   1.90309   1.90359
 Alpha virt. eigenvalues --    1.90557   1.90721   1.90821   1.90943   1.91142
 Alpha virt. eigenvalues --    1.91167   1.91367   1.91460   1.91667   1.91836
 Alpha virt. eigenvalues --    1.92059   1.92163   1.92271   1.92471   1.92696
 Alpha virt. eigenvalues --    1.92763   1.92841   1.93005   1.93259   1.93309
 Alpha virt. eigenvalues --    1.93592   1.93774   1.93842   1.94139   1.94253
 Alpha virt. eigenvalues --    1.94642   1.94813   1.94930   1.95059   1.95251
 Alpha virt. eigenvalues --    1.95417   1.95484   1.95804   1.95888   1.95905
 Alpha virt. eigenvalues --    1.96127   1.96185   1.96627   1.96707   1.96917
 Alpha virt. eigenvalues --    1.97258   1.97404   1.97491   1.97531   1.97791
 Alpha virt. eigenvalues --    1.97921   1.98064   1.98220   1.98426   1.98722
 Alpha virt. eigenvalues --    1.98923   1.99023   1.99091   1.99665   1.99903
 Alpha virt. eigenvalues --    1.99934   2.00204   2.00336   2.00416   2.00823
 Alpha virt. eigenvalues --    2.01147   2.01164   2.01291   2.01579   2.01899
 Alpha virt. eigenvalues --    2.02115   2.02317   2.02562   2.02825   2.02883
 Alpha virt. eigenvalues --    2.03141   2.03356   2.03473   2.03876   2.03916
 Alpha virt. eigenvalues --    2.04134   2.04262   2.04454   2.04682   2.04929
 Alpha virt. eigenvalues --    2.05010   2.05231   2.05261   2.05481   2.05561
 Alpha virt. eigenvalues --    2.05785   2.06033   2.06343   2.06515   2.06900
 Alpha virt. eigenvalues --    2.07160   2.07748   2.07970   2.08206   2.08324
 Alpha virt. eigenvalues --    2.08414   2.08476   2.08743   2.09019   2.09165
 Alpha virt. eigenvalues --    2.09357   2.09570   2.09651   2.09929   2.09943
 Alpha virt. eigenvalues --    2.09990   2.10207   2.10418   2.10485   2.10504
 Alpha virt. eigenvalues --    2.10645   2.11089   2.11141   2.11378   2.11638
 Alpha virt. eigenvalues --    2.11658   2.11792   2.11985   2.12019   2.12665
 Alpha virt. eigenvalues --    2.12727   2.12885   2.13084   2.13119   2.13214
 Alpha virt. eigenvalues --    2.13506   2.13735   2.13809   2.14150   2.14230
 Alpha virt. eigenvalues --    2.14250   2.14323   2.14406   2.14622   2.14727
 Alpha virt. eigenvalues --    2.15127   2.15353   2.15543   2.15790   2.15891
 Alpha virt. eigenvalues --    2.16169   2.16218   2.16372   2.16567   2.16715
 Alpha virt. eigenvalues --    2.16808   2.17012   2.17176   2.17536   2.17723
 Alpha virt. eigenvalues --    2.17819   2.17941   2.18019   2.18234   2.18332
 Alpha virt. eigenvalues --    2.18566   2.18626   2.18868   2.19095   2.19211
 Alpha virt. eigenvalues --    2.19394   2.19507   2.19596   2.19963   2.20026
 Alpha virt. eigenvalues --    2.20207   2.20326   2.20450   2.20651   2.20832
 Alpha virt. eigenvalues --    2.20992   2.21217   2.21300   2.21651   2.21807
 Alpha virt. eigenvalues --    2.21971   2.22082   2.22188   2.22518   2.22600
 Alpha virt. eigenvalues --    2.22765   2.22929   2.23021   2.23247   2.23371
 Alpha virt. eigenvalues --    2.23613   2.24144   2.24288   2.24376   2.24425
 Alpha virt. eigenvalues --    2.24628   2.24726   2.24790   2.24980   2.25239
 Alpha virt. eigenvalues --    2.25270   2.25477   2.25724   2.25899   2.26069
 Alpha virt. eigenvalues --    2.26237   2.26475   2.26735   2.26984   2.27042
 Alpha virt. eigenvalues --    2.27093   2.27375   2.27509   2.27674   2.27865
 Alpha virt. eigenvalues --    2.27963   2.28024   2.28174   2.28293   2.28342
 Alpha virt. eigenvalues --    2.28611   2.28731   2.29004   2.29103   2.29325
 Alpha virt. eigenvalues --    2.29477   2.29584   2.29772   2.29978   2.29997
 Alpha virt. eigenvalues --    2.30145   2.30414   2.30525   2.30649   2.30813
 Alpha virt. eigenvalues --    2.31084   2.31497   2.31631   2.31815   2.31945
 Alpha virt. eigenvalues --    2.32155   2.32206   2.32440   2.32675   2.32827
 Alpha virt. eigenvalues --    2.32991   2.33149   2.33270   2.33340   2.34121
 Alpha virt. eigenvalues --    2.34414   2.34521   2.34748   2.35113   2.35239
 Alpha virt. eigenvalues --    2.35341   2.35493   2.35620   2.35749   2.36006
 Alpha virt. eigenvalues --    2.36109   2.36201   2.36426   2.36777   2.36863
 Alpha virt. eigenvalues --    2.37221   2.37511   2.37655   2.37763   2.38042
 Alpha virt. eigenvalues --    2.38110   2.38227   2.38579   2.38868   2.38977
 Alpha virt. eigenvalues --    2.39116   2.39159   2.39436   2.39743   2.40000
 Alpha virt. eigenvalues --    2.40499   2.40812   2.41049   2.41137   2.41410
 Alpha virt. eigenvalues --    2.41426   2.41606   2.42050   2.42270   2.42369
 Alpha virt. eigenvalues --    2.42665   2.43002   2.43184   2.43600   2.43895
 Alpha virt. eigenvalues --    2.44186   2.44451   2.44538   2.44677   2.44724
 Alpha virt. eigenvalues --    2.44914   2.45027   2.45320   2.45548   2.45731
 Alpha virt. eigenvalues --    2.46006   2.46209   2.46312   2.46520   2.46636
 Alpha virt. eigenvalues --    2.46776   2.47026   2.47118   2.47258   2.47425
 Alpha virt. eigenvalues --    2.47619   2.47762   2.47985   2.48312   2.48344
 Alpha virt. eigenvalues --    2.48553   2.48745   2.48896   2.49052   2.49169
 Alpha virt. eigenvalues --    2.49354   2.49552   2.49697   2.49742   2.49945
 Alpha virt. eigenvalues --    2.50028   2.50133   2.50371   2.50517   2.50648
 Alpha virt. eigenvalues --    2.51080   2.51192   2.51469   2.51551   2.51855
 Alpha virt. eigenvalues --    2.51961   2.52091   2.52590   2.52788   2.53194
 Alpha virt. eigenvalues --    2.53386   2.53456   2.53812   2.53969   2.54205
 Alpha virt. eigenvalues --    2.54251   2.54642   2.54713   2.54855   2.54916
 Alpha virt. eigenvalues --    2.55156   2.55321   2.55534   2.55718   2.55999
 Alpha virt. eigenvalues --    2.56367   2.56457   2.56540   2.56671   2.56827
 Alpha virt. eigenvalues --    2.57083   2.57255   2.57652   2.57694   2.57825
 Alpha virt. eigenvalues --    2.57916   2.58058   2.58222   2.58500   2.58606
 Alpha virt. eigenvalues --    2.58766   2.59003   2.59137   2.59329   2.59456
 Alpha virt. eigenvalues --    2.59637   2.59825   2.59975   2.60185   2.60377
 Alpha virt. eigenvalues --    2.60751   2.61000   2.61155   2.61424   2.61460
 Alpha virt. eigenvalues --    2.61676   2.61731   2.62033   2.62273   2.62480
 Alpha virt. eigenvalues --    2.62564   2.63013   2.63246   2.63358   2.63521
 Alpha virt. eigenvalues --    2.63562   2.63808   2.64323   2.64562   2.64728
 Alpha virt. eigenvalues --    2.64835   2.65320   2.65652   2.65840   2.65908
 Alpha virt. eigenvalues --    2.66065   2.66243   2.66378   2.66587   2.66752
 Alpha virt. eigenvalues --    2.66964   2.67056   2.67376   2.67427   2.67569
 Alpha virt. eigenvalues --    2.67739   2.67976   2.68258   2.68569   2.69002
 Alpha virt. eigenvalues --    2.69049   2.69162   2.69395   2.69447   2.69524
 Alpha virt. eigenvalues --    2.69732   2.69866   2.70185   2.70317   2.70396
 Alpha virt. eigenvalues --    2.70646   2.70815   2.70931   2.71012   2.71432
 Alpha virt. eigenvalues --    2.71670   2.72057   2.72387   2.72616   2.72998
 Alpha virt. eigenvalues --    2.73021   2.73201   2.73423   2.73523   2.73917
 Alpha virt. eigenvalues --    2.73945   2.74203   2.74427   2.74549   2.74570
 Alpha virt. eigenvalues --    2.74970   2.74973   2.75087   2.75380   2.75451
 Alpha virt. eigenvalues --    2.75634   2.75749   2.76074   2.76296   2.76386
 Alpha virt. eigenvalues --    2.76515   2.76566   2.76720   2.76911   2.76964
 Alpha virt. eigenvalues --    2.77075   2.77381   2.77543   2.77668   2.77734
 Alpha virt. eigenvalues --    2.78117   2.78280   2.78390   2.78797   2.78819
 Alpha virt. eigenvalues --    2.78921   2.79101   2.79239   2.79408   2.79554
 Alpha virt. eigenvalues --    2.79621   2.79953   2.80030   2.80228   2.80459
 Alpha virt. eigenvalues --    2.80569   2.80933   2.81051   2.81207   2.81322
 Alpha virt. eigenvalues --    2.81634   2.81692   2.81898   2.82137   2.82387
 Alpha virt. eigenvalues --    2.82677   2.82847   2.83096   2.83166   2.83500
 Alpha virt. eigenvalues --    2.83523   2.83622   2.83717   2.84209   2.84337
 Alpha virt. eigenvalues --    2.84456   2.84533   2.84955   2.85025   2.85218
 Alpha virt. eigenvalues --    2.85380   2.85481   2.85523   2.85809   2.85946
 Alpha virt. eigenvalues --    2.86030   2.86235   2.86544   2.86862   2.87049
 Alpha virt. eigenvalues --    2.87121   2.87248   2.87774   2.88026   2.88328
 Alpha virt. eigenvalues --    2.88510   2.88830   2.89054   2.89327   2.89623
 Alpha virt. eigenvalues --    2.89698   2.89845   2.90046   2.90341   2.90676
 Alpha virt. eigenvalues --    2.90821   2.91172   2.91492   2.91556   2.91934
 Alpha virt. eigenvalues --    2.92043   2.92089   2.92640   2.92932   2.93000
 Alpha virt. eigenvalues --    2.93135   2.93233   2.93495   2.93665   2.93915
 Alpha virt. eigenvalues --    2.94039   2.94228   2.94447   2.94993   2.95256
 Alpha virt. eigenvalues --    2.95744   2.95836   2.96101   2.96253   2.96288
 Alpha virt. eigenvalues --    2.96530   2.96842   2.96934   2.97417   2.97601
 Alpha virt. eigenvalues --    2.97785   2.97905   2.98134   2.98711   2.98862
 Alpha virt. eigenvalues --    2.99203   2.99251   2.99394   2.99675   2.99724
 Alpha virt. eigenvalues --    3.00288   3.00653   3.00963   3.01069   3.01895
 Alpha virt. eigenvalues --    3.02024   3.02481   3.02705   3.02744   3.03345
 Alpha virt. eigenvalues --    3.03592   3.03848   3.03942   3.04128   3.04636
 Alpha virt. eigenvalues --    3.04997   3.05129   3.05567   3.05664   3.05805
 Alpha virt. eigenvalues --    3.05963   3.06174   3.06328   3.06682   3.06886
 Alpha virt. eigenvalues --    3.06967   3.07041   3.07453   3.07654   3.07761
 Alpha virt. eigenvalues --    3.08178   3.08478   3.08551   3.08872   3.09501
 Alpha virt. eigenvalues --    3.09656   3.10098   3.10328   3.10403   3.10724
 Alpha virt. eigenvalues --    3.10857   3.11036   3.11441   3.11639   3.12040
 Alpha virt. eigenvalues --    3.12428   3.12838   3.12898   3.13151   3.13226
 Alpha virt. eigenvalues --    3.14328   3.14587   3.14994   3.15334   3.15744
 Alpha virt. eigenvalues --    3.16239   3.16592   3.17164   3.17944   3.18539
 Alpha virt. eigenvalues --    3.19256   3.20045   3.20272   3.20910   3.21424
 Alpha virt. eigenvalues --    3.22263   3.23362   3.24327   3.24720   3.25101
 Alpha virt. eigenvalues --    3.25181   3.26205   3.26559   3.26669   3.27273
 Alpha virt. eigenvalues --    3.27301   3.27640   3.27943   3.28611   3.28979
 Alpha virt. eigenvalues --    3.29306   3.30221   3.30801   3.31342   3.31911
 Alpha virt. eigenvalues --    3.32180   3.32202   3.32477   3.32756   3.33232
 Alpha virt. eigenvalues --    3.33489   3.33688   3.34021   3.34148   3.34543
 Alpha virt. eigenvalues --    3.34621   3.34942   3.35246   3.35516   3.35938
 Alpha virt. eigenvalues --    3.35987   3.36209   3.36609   3.37188   3.37792
 Alpha virt. eigenvalues --    3.38526   3.38743   3.38894   3.39458   3.40074
 Alpha virt. eigenvalues --    3.40147   3.40410   3.40807   3.40814   3.41208
 Alpha virt. eigenvalues --    3.41404   3.42629   3.42775   3.43463   3.44199
 Alpha virt. eigenvalues --    3.44441   3.44686   3.44791   3.45129   3.45984
 Alpha virt. eigenvalues --    3.46243   3.47325   3.47361   3.47575   3.47800
 Alpha virt. eigenvalues --    3.47822   3.48012   3.48527   3.48747   3.48885
 Alpha virt. eigenvalues --    3.49205   3.49319   3.49513   3.49863   3.49960
 Alpha virt. eigenvalues --    3.50921   3.51428   3.51928   3.52206   3.52338
 Alpha virt. eigenvalues --    3.52542   3.53426   3.53502   3.54076   3.54494
 Alpha virt. eigenvalues --    3.54726   3.54916   3.55333   3.55807   3.55873
 Alpha virt. eigenvalues --    3.56390   3.56743   3.57435   3.57558   3.58122
 Alpha virt. eigenvalues --    3.58460   3.59762   3.60001   3.60161   3.60522
 Alpha virt. eigenvalues --    3.62103   3.62779   3.63024   3.63245   3.64093
 Alpha virt. eigenvalues --    3.64189   3.64879   3.65825   3.66096   3.66644
 Alpha virt. eigenvalues --    3.66892   3.66973   3.67087   3.67327   3.67724
 Alpha virt. eigenvalues --    3.68135   3.68390   3.68435   3.68737   3.68892
 Alpha virt. eigenvalues --    3.69113   3.69439   3.70054   3.70393   3.70868
 Alpha virt. eigenvalues --    3.71432   3.71580   3.73133   3.74043   3.74336
 Alpha virt. eigenvalues --    3.74956   3.75199   3.75326   3.75800   3.75979
 Alpha virt. eigenvalues --    3.76087   3.76942   3.77433   3.78160   3.78666
 Alpha virt. eigenvalues --    3.79664   3.81801   3.82930   3.84639   3.85816
 Alpha virt. eigenvalues --    3.86641   3.89987   3.91571   3.95997  14.53184
  Beta  occ. eigenvalues --  -19.10310 -19.09442 -19.06521 -19.06386 -19.06325
  Beta  occ. eigenvalues --  -19.06310 -19.06110 -19.05914 -19.05330 -19.05230
  Beta  occ. eigenvalues --  -19.04462 -19.04210 -19.04176 -19.03699 -19.02479
  Beta  occ. eigenvalues --  -19.02334 -14.33283 -14.32456 -14.31158 -14.28962
  Beta  occ. eigenvalues --  -14.27928 -14.27213 -14.27207 -14.27192 -14.26917
  Beta  occ. eigenvalues --  -14.25581 -14.25529 -14.24611 -14.24515 -14.24187
  Beta  occ. eigenvalues --  -14.24161 -14.24086 -14.22472 -10.25569 -10.23413
  Beta  occ. eigenvalues --  -10.22084 -10.21647 -10.20387 -10.17904 -10.17485
  Beta  occ. eigenvalues --  -10.17142 -10.16125 -10.16084 -10.15910 -10.15784
  Beta  occ. eigenvalues --  -10.15494 -10.15423 -10.15312 -10.14785 -10.14513
  Beta  occ. eigenvalues --  -10.14400 -10.14323 -10.13925 -10.13394 -10.13271
  Beta  occ. eigenvalues --  -10.13195 -10.13176 -10.13111 -10.13073 -10.13032
  Beta  occ. eigenvalues --  -10.12961 -10.12918 -10.12898 -10.12886 -10.12731
  Beta  occ. eigenvalues --  -10.12638 -10.12481 -10.12287 -10.12237 -10.12170
  Beta  occ. eigenvalues --  -10.12144 -10.12029 -10.11943 -10.11703 -10.11522
  Beta  occ. eigenvalues --  -10.11432 -10.11399 -10.11207 -10.11194 -10.11156
  Beta  occ. eigenvalues --  -10.11139 -10.11076 -10.11044 -10.11002 -10.10876
  Beta  occ. eigenvalues --  -10.10844 -10.10825 -10.10815 -10.10805 -10.10748
  Beta  occ. eigenvalues --  -10.10648 -10.10647 -10.10618 -10.10591 -10.10574
  Beta  occ. eigenvalues --  -10.10473 -10.10413 -10.10380 -10.10355 -10.10314
  Beta  occ. eigenvalues --  -10.10263 -10.10115 -10.10107 -10.09981 -10.09616
  Beta  occ. eigenvalues --  -10.09533 -10.09004 -10.08977 -10.08920 -10.08888
  Beta  occ. eigenvalues --  -10.08782 -10.08673 -10.06601  -3.34462  -2.12389
  Beta  occ. eigenvalues --   -2.11925  -2.11767  -1.01392  -1.01093  -0.96068
  Beta  occ. eigenvalues --   -0.95794  -0.95082  -0.95033  -0.94572  -0.94405
  Beta  occ. eigenvalues --   -0.93911  -0.93518  -0.93123  -0.92869  -0.92596
  Beta  occ. eigenvalues --   -0.92192  -0.91827  -0.91698  -0.91453  -0.91042
  Beta  occ. eigenvalues --   -0.90746  -0.88723  -0.88128  -0.87348  -0.86782
  Beta  occ. eigenvalues --   -0.86556  -0.86358  -0.85471  -0.84891  -0.81816
  Beta  occ. eigenvalues --   -0.81637  -0.81566  -0.80818  -0.78795  -0.77277
  Beta  occ. eigenvalues --   -0.75573  -0.74650  -0.74444  -0.74066  -0.73849
  Beta  occ. eigenvalues --   -0.73470  -0.73285  -0.73032  -0.72786  -0.72733
  Beta  occ. eigenvalues --   -0.72690  -0.72427  -0.72031  -0.71576  -0.71288
  Beta  occ. eigenvalues --   -0.69609  -0.69023  -0.68442  -0.68159  -0.68061
  Beta  occ. eigenvalues --   -0.67462  -0.67442  -0.67089  -0.66709  -0.66151
  Beta  occ. eigenvalues --   -0.65851  -0.65849  -0.65794  -0.65635  -0.65012
  Beta  occ. eigenvalues --   -0.64249  -0.63238  -0.63094  -0.62491  -0.61776
  Beta  occ. eigenvalues --   -0.61534  -0.60289  -0.60214  -0.60021  -0.59784
  Beta  occ. eigenvalues --   -0.59226  -0.58859  -0.57827  -0.57581  -0.57258
  Beta  occ. eigenvalues --   -0.56649  -0.56606  -0.56294  -0.56260  -0.55748
  Beta  occ. eigenvalues --   -0.55085  -0.55049  -0.54004  -0.53668  -0.53097
  Beta  occ. eigenvalues --   -0.52982  -0.52674  -0.52500  -0.52360  -0.52166
  Beta  occ. eigenvalues --   -0.51894  -0.51539  -0.51313  -0.51228  -0.50831
  Beta  occ. eigenvalues --   -0.50598  -0.49672  -0.48976  -0.48637  -0.48311
  Beta  occ. eigenvalues --   -0.47953  -0.47603  -0.47420  -0.47248  -0.47096
  Beta  occ. eigenvalues --   -0.47080  -0.46531  -0.46394  -0.46172  -0.45576
  Beta  occ. eigenvalues --   -0.45374  -0.45208  -0.44560  -0.44483  -0.44207
  Beta  occ. eigenvalues --   -0.44032  -0.43971  -0.43789  -0.43518  -0.43331
  Beta  occ. eigenvalues --   -0.43120  -0.42838  -0.42777  -0.42637  -0.42525
  Beta  occ. eigenvalues --   -0.41846  -0.41824  -0.41753  -0.41737  -0.41583
  Beta  occ. eigenvalues --   -0.41206  -0.40922  -0.40707  -0.40683  -0.40392
  Beta  occ. eigenvalues --   -0.40247  -0.40225  -0.40051  -0.40017  -0.39623
  Beta  occ. eigenvalues --   -0.39447  -0.39337  -0.39165  -0.39047  -0.38905
  Beta  occ. eigenvalues --   -0.38714  -0.38674  -0.38651  -0.38458  -0.38430
  Beta  occ. eigenvalues --   -0.38285  -0.38238  -0.37984  -0.37897  -0.37828
  Beta  occ. eigenvalues --   -0.37683  -0.37189  -0.36987  -0.36833  -0.36795
  Beta  occ. eigenvalues --   -0.36740  -0.36639  -0.36534  -0.36354  -0.36223
  Beta  occ. eigenvalues --   -0.36168  -0.36080  -0.35954  -0.35845  -0.35771
  Beta  occ. eigenvalues --   -0.35744  -0.35491  -0.35376  -0.35299  -0.35113
  Beta  occ. eigenvalues --   -0.35088  -0.34989  -0.34890  -0.34815  -0.34706
  Beta  occ. eigenvalues --   -0.34640  -0.34446  -0.34345  -0.34329  -0.34123
  Beta  occ. eigenvalues --   -0.34054  -0.33967  -0.33804  -0.33741  -0.33622
  Beta  occ. eigenvalues --   -0.33558  -0.33472  -0.33243  -0.33039  -0.32915
  Beta  occ. eigenvalues --   -0.32691  -0.32447  -0.32374  -0.32250  -0.32194
  Beta  occ. eigenvalues --   -0.32172  -0.31998  -0.31889  -0.31756  -0.31721
  Beta  occ. eigenvalues --   -0.31660  -0.31510  -0.31469  -0.31373  -0.31324
  Beta  occ. eigenvalues --   -0.31184  -0.31116  -0.30902  -0.30843  -0.30806
  Beta  occ. eigenvalues --   -0.30721  -0.30706  -0.30530  -0.30478  -0.30434
  Beta  occ. eigenvalues --   -0.30339  -0.30237  -0.30212  -0.30040  -0.29762
  Beta  occ. eigenvalues --   -0.29674  -0.29620  -0.29508  -0.29420  -0.29335
  Beta  occ. eigenvalues --   -0.29180  -0.29135  -0.29024  -0.28920  -0.28858
  Beta  occ. eigenvalues --   -0.28707  -0.28612  -0.28507  -0.28314  -0.28222
  Beta  occ. eigenvalues --   -0.27983  -0.27910  -0.27682  -0.27483  -0.27361
  Beta  occ. eigenvalues --   -0.27140  -0.27082  -0.26990  -0.26829  -0.26512
  Beta  occ. eigenvalues --   -0.26476  -0.26356  -0.26248  -0.26054  -0.25635
  Beta  occ. eigenvalues --   -0.25425  -0.25296  -0.24829  -0.24680  -0.24347
  Beta  occ. eigenvalues --   -0.24135  -0.24018  -0.23952  -0.23865  -0.23773
  Beta  occ. eigenvalues --   -0.23591  -0.23339  -0.23110  -0.23066  -0.23019
  Beta  occ. eigenvalues --   -0.22581  -0.22516  -0.22236  -0.22188  -0.22012
  Beta  occ. eigenvalues --   -0.21809  -0.21633  -0.21603  -0.21385  -0.21124
  Beta  occ. eigenvalues --   -0.21041  -0.20727  -0.20428  -0.20385  -0.20083
  Beta  occ. eigenvalues --   -0.19970  -0.19650  -0.19390  -0.19132  -0.19035
  Beta  occ. eigenvalues --   -0.18966  -0.18827  -0.18745  -0.18522  -0.17670
  Beta  occ. eigenvalues --   -0.17652  -0.16941  -0.16788  -0.16179  -0.16139
  Beta  occ. eigenvalues --   -0.15850  -0.15635  -0.15079  -0.14935  -0.14451
  Beta  occ. eigenvalues --   -0.14224  -0.13609  -0.11932  -0.11665  -0.10798
  Beta  occ. eigenvalues --   -0.10555  -0.10191  -0.09766
  Beta virt. eigenvalues --   -0.02089  -0.00504   0.00483   0.04107   0.06933
  Beta virt. eigenvalues --    0.07243   0.08082   0.08164   0.08318   0.08506
  Beta virt. eigenvalues --    0.08855   0.09239   0.09298   0.09917   0.10141
  Beta virt. eigenvalues --    0.10316   0.10441   0.10546   0.11321   0.11485
  Beta virt. eigenvalues --    0.11604   0.12091   0.12332   0.12372   0.12430
  Beta virt. eigenvalues --    0.13139   0.13232   0.13329   0.13691   0.13865
  Beta virt. eigenvalues --    0.13957   0.14154   0.14379   0.14548   0.14696
  Beta virt. eigenvalues --    0.15054   0.15472   0.15732   0.15904   0.15996
  Beta virt. eigenvalues --    0.16095   0.16439   0.16577   0.16663   0.16890
  Beta virt. eigenvalues --    0.16995   0.17110   0.17238   0.17451   0.17933
  Beta virt. eigenvalues --    0.18175   0.18319   0.18524   0.18637   0.18792
  Beta virt. eigenvalues --    0.18861   0.18994   0.19055   0.19191   0.19361
  Beta virt. eigenvalues --    0.19382   0.19443   0.19681   0.19745   0.20144
  Beta virt. eigenvalues --    0.20236   0.20356   0.20579   0.20760   0.20798
  Beta virt. eigenvalues --    0.20910   0.21189   0.21212   0.21324   0.21469
  Beta virt. eigenvalues --    0.21587   0.21687   0.21728   0.21791   0.21991
  Beta virt. eigenvalues --    0.22130   0.22268   0.22353   0.22537   0.22639
  Beta virt. eigenvalues --    0.22733   0.22764   0.22922   0.23064   0.23113
  Beta virt. eigenvalues --    0.23205   0.23212   0.23477   0.23608   0.23765
  Beta virt. eigenvalues --    0.23888   0.23993   0.24093   0.24183   0.24259
  Beta virt. eigenvalues --    0.24425   0.24456   0.24521   0.24704   0.24749
  Beta virt. eigenvalues --    0.24868   0.24902   0.24993   0.25128   0.25176
  Beta virt. eigenvalues --    0.25326   0.25395   0.25432   0.25564   0.25654
  Beta virt. eigenvalues --    0.25724   0.25932   0.26029   0.26095   0.26202
  Beta virt. eigenvalues --    0.26265   0.26332   0.26418   0.26523   0.26685
  Beta virt. eigenvalues --    0.26782   0.26809   0.26965   0.26994   0.27187
  Beta virt. eigenvalues --    0.27315   0.27545   0.27661   0.27886   0.27993
  Beta virt. eigenvalues --    0.28176   0.28316   0.28432   0.28476   0.28605
  Beta virt. eigenvalues --    0.28798   0.28863   0.29041   0.29107   0.29166
  Beta virt. eigenvalues --    0.29303   0.29459   0.29640   0.29787   0.29972
  Beta virt. eigenvalues --    0.30023   0.30124   0.30282   0.30451   0.30564
  Beta virt. eigenvalues --    0.30804   0.30833   0.31079   0.31113   0.31205
  Beta virt. eigenvalues --    0.31300   0.31440   0.31623   0.31813   0.31862
  Beta virt. eigenvalues --    0.31968   0.32092   0.32147   0.32301   0.32387
  Beta virt. eigenvalues --    0.32551   0.32697   0.32912   0.33041   0.33065
  Beta virt. eigenvalues --    0.33178   0.33356   0.33445   0.33665   0.33725
  Beta virt. eigenvalues --    0.33933   0.34061   0.34143   0.34189   0.34316
  Beta virt. eigenvalues --    0.34508   0.34603   0.34810   0.35000   0.35162
  Beta virt. eigenvalues --    0.35197   0.35460   0.35732   0.35886   0.35932
  Beta virt. eigenvalues --    0.36143   0.36317   0.36343   0.36614   0.36629
  Beta virt. eigenvalues --    0.36926   0.37135   0.37182   0.37263   0.37609
  Beta virt. eigenvalues --    0.37651   0.37901   0.38092   0.38282   0.38352
  Beta virt. eigenvalues --    0.38426   0.38633   0.38835   0.39282   0.39649
  Beta virt. eigenvalues --    0.39890   0.40166   0.40652   0.40839   0.40919
  Beta virt. eigenvalues --    0.41658   0.41878   0.42130   0.42272   0.42390
  Beta virt. eigenvalues --    0.42886   0.43088   0.43219   0.43406   0.43551
  Beta virt. eigenvalues --    0.43909   0.44159   0.44279   0.44689   0.45466
  Beta virt. eigenvalues --    0.45727   0.46300   0.46460   0.46765   0.47179
  Beta virt. eigenvalues --    0.47196   0.47363   0.47806   0.47990   0.48502
  Beta virt. eigenvalues --    0.48745   0.48998   0.49295   0.49656   0.49866
  Beta virt. eigenvalues --    0.50035   0.50315   0.50376   0.50896   0.51224
  Beta virt. eigenvalues --    0.51461   0.52133   0.52768   0.53060   0.53397
  Beta virt. eigenvalues --    0.53507   0.53604   0.54087   0.54221   0.54690
  Beta virt. eigenvalues --    0.54781   0.54944   0.55169   0.55624   0.55762
  Beta virt. eigenvalues --    0.56022   0.56121   0.56438   0.56544   0.56578
  Beta virt. eigenvalues --    0.56673   0.56855   0.57019   0.57143   0.57179
  Beta virt. eigenvalues --    0.57358   0.57424   0.57650   0.57802   0.57841
  Beta virt. eigenvalues --    0.57895   0.58179   0.58290   0.58692   0.58702
  Beta virt. eigenvalues --    0.58732   0.58968   0.59123   0.59264   0.59318
  Beta virt. eigenvalues --    0.59583   0.59677   0.59914   0.60191   0.60300
  Beta virt. eigenvalues --    0.60527   0.60609   0.60721   0.60802   0.60892
  Beta virt. eigenvalues --    0.61074   0.61330   0.61652   0.61723   0.61901
  Beta virt. eigenvalues --    0.62056   0.62289   0.62421   0.62474   0.62616
  Beta virt. eigenvalues --    0.62681   0.62803   0.62909   0.63060   0.63298
  Beta virt. eigenvalues --    0.63407   0.63545   0.63676   0.63868   0.63972
  Beta virt. eigenvalues --    0.64155   0.64351   0.64378   0.64580   0.64777
  Beta virt. eigenvalues --    0.64867   0.64950   0.65258   0.65315   0.65444
  Beta virt. eigenvalues --    0.65578   0.65722   0.65955   0.66098   0.66190
  Beta virt. eigenvalues --    0.66318   0.66404   0.66618   0.66835   0.66893
  Beta virt. eigenvalues --    0.66927   0.67178   0.67282   0.67433   0.67590
  Beta virt. eigenvalues --    0.67702   0.67911   0.68037   0.68292   0.68474
  Beta virt. eigenvalues --    0.68640   0.68709   0.68919   0.69055   0.69153
  Beta virt. eigenvalues --    0.69203   0.69284   0.69494   0.69610   0.69633
  Beta virt. eigenvalues --    0.69807   0.69898   0.70039   0.70082   0.70130
  Beta virt. eigenvalues --    0.70348   0.70446   0.70683   0.70826   0.70933
  Beta virt. eigenvalues --    0.71154   0.71399   0.71467   0.71511   0.71623
  Beta virt. eigenvalues --    0.71718   0.71998   0.72083   0.72230   0.72398
  Beta virt. eigenvalues --    0.72464   0.72672   0.72741   0.72826   0.72952
  Beta virt. eigenvalues --    0.73159   0.73248   0.73459   0.73515   0.73646
  Beta virt. eigenvalues --    0.73815   0.74039   0.74231   0.74393   0.74541
  Beta virt. eigenvalues --    0.74615   0.74736   0.75066   0.75184   0.75431
  Beta virt. eigenvalues --    0.75587   0.75796   0.76018   0.76286   0.76297
  Beta virt. eigenvalues --    0.76361   0.76649   0.76854   0.76968   0.77148
  Beta virt. eigenvalues --    0.77230   0.77444   0.77595   0.77648   0.77938
  Beta virt. eigenvalues --    0.78047   0.78175   0.78331   0.78636   0.78869
  Beta virt. eigenvalues --    0.79059   0.79078   0.79567   0.79572   0.79616
  Beta virt. eigenvalues --    0.79972   0.79991   0.80141   0.80279   0.80487
  Beta virt. eigenvalues --    0.80522   0.81153   0.81224   0.81395   0.81540
  Beta virt. eigenvalues --    0.81692   0.81827   0.81906   0.82050   0.82222
  Beta virt. eigenvalues --    0.82330   0.82697   0.82838   0.83124   0.83272
  Beta virt. eigenvalues --    0.83511   0.83608   0.83669   0.83969   0.84205
  Beta virt. eigenvalues --    0.84255   0.84372   0.84586   0.84892   0.85065
  Beta virt. eigenvalues --    0.85160   0.85250   0.85348   0.85680   0.85758
  Beta virt. eigenvalues --    0.86006   0.86118   0.86391   0.86638   0.86753
  Beta virt. eigenvalues --    0.86913   0.86946   0.87112   0.87148   0.87571
  Beta virt. eigenvalues --    0.87654   0.87701   0.87816   0.88131   0.88225
  Beta virt. eigenvalues --    0.88343   0.88380   0.88540   0.88652   0.88804
  Beta virt. eigenvalues --    0.88867   0.89002   0.89163   0.89416   0.89481
  Beta virt. eigenvalues --    0.89533   0.89616   0.89805   0.89883   0.90010
  Beta virt. eigenvalues --    0.90221   0.90327   0.90421   0.90614   0.90788
  Beta virt. eigenvalues --    0.90888   0.91079   0.91305   0.91375   0.91409
  Beta virt. eigenvalues --    0.91647   0.91809   0.91850   0.92001   0.92294
  Beta virt. eigenvalues --    0.92530   0.92746   0.92808   0.92978   0.93019
  Beta virt. eigenvalues --    0.93156   0.93245   0.93487   0.93578   0.93732
  Beta virt. eigenvalues --    0.93770   0.93926   0.93974   0.94006   0.94189
  Beta virt. eigenvalues --    0.94260   0.94350   0.94439   0.94530   0.94552
  Beta virt. eigenvalues --    0.94708   0.94814   0.94909   0.95053   0.95198
  Beta virt. eigenvalues --    0.95302   0.95366   0.95585   0.95818   0.95846
  Beta virt. eigenvalues --    0.95940   0.96134   0.96240   0.96394   0.96470
  Beta virt. eigenvalues --    0.96585   0.96763   0.96888   0.96989   0.97272
  Beta virt. eigenvalues --    0.97322   0.97366   0.97473   0.97673   0.97953
  Beta virt. eigenvalues --    0.98033   0.98228   0.98238   0.98584   0.98644
  Beta virt. eigenvalues --    0.98801   0.98873   0.99012   0.99176   0.99298
  Beta virt. eigenvalues --    0.99590   0.99650   0.99740   1.00014   1.00020
  Beta virt. eigenvalues --    1.00423   1.00451   1.00680   1.00774   1.00897
  Beta virt. eigenvalues --    1.00946   1.01138   1.01197   1.01409   1.01541
  Beta virt. eigenvalues --    1.01646   1.01758   1.01852   1.02040   1.02162
  Beta virt. eigenvalues --    1.02332   1.02565   1.02678   1.02828   1.03116
  Beta virt. eigenvalues --    1.03160   1.03381   1.03511   1.03685   1.03832
  Beta virt. eigenvalues --    1.03964   1.04208   1.04331   1.04430   1.04547
  Beta virt. eigenvalues --    1.04836   1.05028   1.05134   1.05314   1.05578
  Beta virt. eigenvalues --    1.05616   1.05758   1.05793   1.05975   1.06305
  Beta virt. eigenvalues --    1.06420   1.06847   1.06884   1.07119   1.07328
  Beta virt. eigenvalues --    1.07561   1.07713   1.07967   1.08325   1.08385
  Beta virt. eigenvalues --    1.08551   1.08730   1.08782   1.09068   1.09236
  Beta virt. eigenvalues --    1.09323   1.09526   1.09801   1.09905   1.10209
  Beta virt. eigenvalues --    1.10266   1.10459   1.10655   1.10928   1.11121
  Beta virt. eigenvalues --    1.11341   1.11509   1.11873   1.11913   1.12052
  Beta virt. eigenvalues --    1.12149   1.12426   1.12540   1.12681   1.12949
  Beta virt. eigenvalues --    1.12984   1.13259   1.13560   1.13716   1.14011
  Beta virt. eigenvalues --    1.14057   1.14326   1.14517   1.14605   1.14827
  Beta virt. eigenvalues --    1.15026   1.15476   1.15612   1.16068   1.16126
  Beta virt. eigenvalues --    1.16370   1.16415   1.16482   1.16753   1.17101
  Beta virt. eigenvalues --    1.17180   1.17496   1.17624   1.17809   1.18048
  Beta virt. eigenvalues --    1.18288   1.18428   1.18605   1.18683   1.18852
  Beta virt. eigenvalues --    1.19125   1.19278   1.19821   1.19868   1.20206
  Beta virt. eigenvalues --    1.20299   1.20767   1.20914   1.20991   1.21309
  Beta virt. eigenvalues --    1.21517   1.21562   1.21647   1.21938   1.22117
  Beta virt. eigenvalues --    1.22334   1.22392   1.23114   1.23217   1.23251
  Beta virt. eigenvalues --    1.23654   1.23899   1.24189   1.24308   1.24608
  Beta virt. eigenvalues --    1.24699   1.24766   1.25031   1.25128   1.25506
  Beta virt. eigenvalues --    1.25549   1.25904   1.26028   1.26148   1.26626
  Beta virt. eigenvalues --    1.26780   1.26877   1.27173   1.27584   1.27800
  Beta virt. eigenvalues --    1.28057   1.28224   1.28762   1.28770   1.29027
  Beta virt. eigenvalues --    1.29067   1.29415   1.29792   1.29990   1.30319
  Beta virt. eigenvalues --    1.30418   1.30685   1.30854   1.31213   1.31600
  Beta virt. eigenvalues --    1.31663   1.32061   1.32513   1.32631   1.32700
  Beta virt. eigenvalues --    1.32975   1.33145   1.33332   1.33578   1.33688
  Beta virt. eigenvalues --    1.33860   1.34041   1.34403   1.34466   1.34646
  Beta virt. eigenvalues --    1.34850   1.35394   1.35698   1.35885   1.36131
  Beta virt. eigenvalues --    1.36231   1.36507   1.36625   1.37008   1.37098
  Beta virt. eigenvalues --    1.37464   1.37552   1.37703   1.37845   1.37896
  Beta virt. eigenvalues --    1.38137   1.38441   1.38687   1.38722   1.38793
  Beta virt. eigenvalues --    1.38998   1.39295   1.39471   1.39678   1.39721
  Beta virt. eigenvalues --    1.40025   1.40156   1.40245   1.40385   1.40543
  Beta virt. eigenvalues --    1.40668   1.40839   1.41161   1.41367   1.41825
  Beta virt. eigenvalues --    1.41940   1.42018   1.42090   1.42278   1.42399
  Beta virt. eigenvalues --    1.42744   1.42833   1.43032   1.43256   1.43341
  Beta virt. eigenvalues --    1.43622   1.43844   1.44098   1.44359   1.44488
  Beta virt. eigenvalues --    1.44749   1.45195   1.45242   1.45691   1.45929
  Beta virt. eigenvalues --    1.46155   1.46615   1.46881   1.46893   1.47039
  Beta virt. eigenvalues --    1.47199   1.47502   1.47782   1.47912   1.48001
  Beta virt. eigenvalues --    1.48148   1.48499   1.48731   1.48860   1.49176
  Beta virt. eigenvalues --    1.49283   1.49451   1.49547   1.49661   1.50016
  Beta virt. eigenvalues --    1.50243   1.50397   1.50713   1.50900   1.51196
  Beta virt. eigenvalues --    1.51361   1.51688   1.51963   1.52364   1.52648
  Beta virt. eigenvalues --    1.52879   1.53233   1.53388   1.53592   1.53784
  Beta virt. eigenvalues --    1.53951   1.54080   1.54171   1.54412   1.54641
  Beta virt. eigenvalues --    1.54920   1.55101   1.55357   1.55615   1.55734
  Beta virt. eigenvalues --    1.55920   1.56028   1.56544   1.56623   1.57114
  Beta virt. eigenvalues --    1.57364   1.57711   1.58002   1.58162   1.58262
  Beta virt. eigenvalues --    1.58728   1.59062   1.59251   1.59271   1.59650
  Beta virt. eigenvalues --    1.59928   1.60131   1.60511   1.61120   1.61335
  Beta virt. eigenvalues --    1.61522   1.61586   1.62054   1.62066   1.62322
  Beta virt. eigenvalues --    1.62602   1.62686   1.63107   1.63256   1.63502
  Beta virt. eigenvalues --    1.63677   1.63873   1.64109   1.64194   1.64504
  Beta virt. eigenvalues --    1.64606   1.64737   1.64967   1.65105   1.65340
  Beta virt. eigenvalues --    1.65601   1.65739   1.66032   1.66371   1.66640
  Beta virt. eigenvalues --    1.66728   1.66995   1.67113   1.67325   1.67715
  Beta virt. eigenvalues --    1.67787   1.68059   1.68477   1.68733   1.69187
  Beta virt. eigenvalues --    1.69337   1.69942   1.70361   1.70554   1.70636
  Beta virt. eigenvalues --    1.70751   1.70849   1.70973   1.71016   1.71622
  Beta virt. eigenvalues --    1.71856   1.71988   1.72367   1.72978   1.73123
  Beta virt. eigenvalues --    1.73627   1.73779   1.74095   1.74450   1.74685
  Beta virt. eigenvalues --    1.74850   1.74965   1.75178   1.75336   1.75453
  Beta virt. eigenvalues --    1.75883   1.76003   1.76160   1.76332   1.76525
  Beta virt. eigenvalues --    1.76715   1.76775   1.76962   1.77093   1.77295
  Beta virt. eigenvalues --    1.77564   1.77777   1.78079   1.78356   1.78457
  Beta virt. eigenvalues --    1.78732   1.78990   1.79198   1.79356   1.79445
  Beta virt. eigenvalues --    1.79580   1.79707   1.79986   1.80261   1.80435
  Beta virt. eigenvalues --    1.80637   1.80953   1.81076   1.81382   1.81596
  Beta virt. eigenvalues --    1.81739   1.82121   1.82253   1.82409   1.82524
  Beta virt. eigenvalues --    1.82825   1.82864   1.83105   1.83395   1.83757
  Beta virt. eigenvalues --    1.83908   1.84131   1.84259   1.84810   1.84878
  Beta virt. eigenvalues --    1.85063   1.85179   1.85658   1.85984   1.86043
  Beta virt. eigenvalues --    1.86101   1.86228   1.86442   1.86710   1.86766
  Beta virt. eigenvalues --    1.87055   1.87356   1.87564   1.88158   1.88246
  Beta virt. eigenvalues --    1.88481   1.88711   1.88756   1.89212   1.89511
  Beta virt. eigenvalues --    1.89669   1.89745   1.89936   1.90123   1.90314
  Beta virt. eigenvalues --    1.90371   1.90561   1.90743   1.90894   1.90956
  Beta virt. eigenvalues --    1.91145   1.91215   1.91394   1.91506   1.91671
  Beta virt. eigenvalues --    1.91850   1.92064   1.92177   1.92328   1.92485
  Beta virt. eigenvalues --    1.92746   1.92785   1.92966   1.93015   1.93279
  Beta virt. eigenvalues --    1.93345   1.93768   1.93863   1.93998   1.94330
  Beta virt. eigenvalues --    1.94437   1.94647   1.94872   1.95025   1.95099
  Beta virt. eigenvalues --    1.95318   1.95484   1.95564   1.95855   1.95914
  Beta virt. eigenvalues --    1.95948   1.96142   1.96226   1.96657   1.96727
  Beta virt. eigenvalues --    1.96922   1.97329   1.97408   1.97494   1.97538
  Beta virt. eigenvalues --    1.97797   1.97923   1.98068   1.98226   1.98427
  Beta virt. eigenvalues --    1.98757   1.99001   1.99026   1.99330   1.99692
  Beta virt. eigenvalues --    1.99906   2.00016   2.00338   2.00403   2.00442
  Beta virt. eigenvalues --    2.00827   2.01167   2.01228   2.01469   2.01585
  Beta virt. eigenvalues --    2.01900   2.02118   2.02318   2.02567   2.02853
  Beta virt. eigenvalues --    2.02891   2.03159   2.03387   2.03510   2.03914
  Beta virt. eigenvalues --    2.04046   2.04233   2.04307   2.04513   2.04791
  Beta virt. eigenvalues --    2.04939   2.05038   2.05241   2.05284   2.05482
  Beta virt. eigenvalues --    2.05618   2.05813   2.06059   2.06358   2.06650
  Beta virt. eigenvalues --    2.06983   2.07163   2.07760   2.07977   2.08214
  Beta virt. eigenvalues --    2.08401   2.08443   2.08556   2.08764   2.09040
  Beta virt. eigenvalues --    2.09295   2.09553   2.09613   2.09694   2.09933
  Beta virt. eigenvalues --    2.09984   2.10092   2.10220   2.10437   2.10485
  Beta virt. eigenvalues --    2.10531   2.10692   2.11141   2.11145   2.11392
  Beta virt. eigenvalues --    2.11644   2.11678   2.11845   2.12017   2.12092
  Beta virt. eigenvalues --    2.12665   2.12728   2.12886   2.13092   2.13192
  Beta virt. eigenvalues --    2.13238   2.13514   2.13740   2.13810   2.14151
  Beta virt. eigenvalues --    2.14242   2.14328   2.14373   2.14407   2.14626
  Beta virt. eigenvalues --    2.14729   2.15127   2.15354   2.15544   2.15791
  Beta virt. eigenvalues --    2.15899   2.16212   2.16267   2.16385   2.16568
  Beta virt. eigenvalues --    2.16736   2.16843   2.17166   2.17211   2.17540
  Beta virt. eigenvalues --    2.17800   2.17944   2.18013   2.18161   2.18279
  Beta virt. eigenvalues --    2.18371   2.18578   2.18636   2.18871   2.19144
  Beta virt. eigenvalues --    2.19286   2.19413   2.19532   2.19598   2.19975
  Beta virt. eigenvalues --    2.20042   2.20212   2.20404   2.20459   2.20652
  Beta virt. eigenvalues --    2.20870   2.21012   2.21291   2.21311   2.21696
  Beta virt. eigenvalues --    2.21811   2.22011   2.22093   2.22193   2.22526
  Beta virt. eigenvalues --    2.22618   2.22819   2.22931   2.23043   2.23254
  Beta virt. eigenvalues --    2.23373   2.23698   2.24147   2.24289   2.24409
  Beta virt. eigenvalues --    2.24500   2.24629   2.24784   2.24908   2.25017
  Beta virt. eigenvalues --    2.25242   2.25275   2.25480   2.25744   2.25932
  Beta virt. eigenvalues --    2.26213   2.26273   2.26476   2.26735   2.26987
  Beta virt. eigenvalues --    2.27043   2.27109   2.27386   2.27513   2.27678
  Beta virt. eigenvalues --    2.27865   2.27969   2.28057   2.28183   2.28343
  Beta virt. eigenvalues --    2.28355   2.28612   2.28731   2.29004   2.29147
  Beta virt. eigenvalues --    2.29326   2.29489   2.29667   2.29789   2.29996
  Beta virt. eigenvalues --    2.30040   2.30196   2.30446   2.30573   2.30817
  Beta virt. eigenvalues --    2.30928   2.31090   2.31630   2.31726   2.31827
  Beta virt. eigenvalues --    2.31955   2.32156   2.32206   2.32443   2.32681
  Beta virt. eigenvalues --    2.32829   2.33007   2.33154   2.33275   2.33344
  Beta virt. eigenvalues --    2.34126   2.34417   2.34523   2.34751   2.35125
  Beta virt. eigenvalues --    2.35241   2.35344   2.35498   2.35622   2.35753
  Beta virt. eigenvalues --    2.36009   2.36112   2.36207   2.36433   2.36800
  Beta virt. eigenvalues --    2.36879   2.37269   2.37519   2.37675   2.37764
  Beta virt. eigenvalues --    2.38052   2.38154   2.38230   2.38588   2.38871
  Beta virt. eigenvalues --    2.38980   2.39134   2.39178   2.39440   2.39751
  Beta virt. eigenvalues --    2.40002   2.40502   2.40814   2.41059   2.41148
  Beta virt. eigenvalues --    2.41429   2.41457   2.41607   2.42050   2.42272
  Beta virt. eigenvalues --    2.42369   2.42770   2.43037   2.43201   2.43605
  Beta virt. eigenvalues --    2.43918   2.44212   2.44466   2.44546   2.44683
  Beta virt. eigenvalues --    2.44802   2.44918   2.45067   2.45553   2.45726
  Beta virt. eigenvalues --    2.45933   2.46179   2.46216   2.46425   2.46557
  Beta virt. eigenvalues --    2.46655   2.46779   2.47036   2.47132   2.47312
  Beta virt. eigenvalues --    2.47435   2.47637   2.47789   2.47987   2.48315
  Beta virt. eigenvalues --    2.48366   2.48565   2.48769   2.48933   2.49077
  Beta virt. eigenvalues --    2.49181   2.49442   2.49586   2.49742   2.49869
  Beta virt. eigenvalues --    2.50015   2.50119   2.50193   2.50412   2.50518
  Beta virt. eigenvalues --    2.50659   2.51082   2.51213   2.51476   2.51556
  Beta virt. eigenvalues --    2.51866   2.51966   2.52116   2.52592   2.52793
  Beta virt. eigenvalues --    2.53201   2.53394   2.53487   2.53868   2.54067
  Beta virt. eigenvalues --    2.54245   2.54349   2.54712   2.54751   2.54913
  Beta virt. eigenvalues --    2.54983   2.55164   2.55328   2.55539   2.55720
  Beta virt. eigenvalues --    2.56039   2.56373   2.56529   2.56628   2.56694
  Beta virt. eigenvalues --    2.56846   2.57092   2.57266   2.57661   2.57705
  Beta virt. eigenvalues --    2.57829   2.57917   2.58071   2.58224   2.58533
  Beta virt. eigenvalues --    2.58682   2.58783   2.59004   2.59144   2.59332
  Beta virt. eigenvalues --    2.59461   2.59639   2.59877   2.59985   2.60189
  Beta virt. eigenvalues --    2.60442   2.60754   2.61034   2.61187   2.61432
  Beta virt. eigenvalues --    2.61549   2.61693   2.61784   2.62074   2.62309
  Beta virt. eigenvalues --    2.62483   2.62571   2.63017   2.63255   2.63405
  Beta virt. eigenvalues --    2.63540   2.63589   2.63838   2.64328   2.64568
  Beta virt. eigenvalues --    2.64730   2.64841   2.65320   2.65660   2.65842
  Beta virt. eigenvalues --    2.65912   2.66068   2.66246   2.66381   2.66595
  Beta virt. eigenvalues --    2.66758   2.66975   2.67064   2.67401   2.67458
  Beta virt. eigenvalues --    2.67679   2.67937   2.68069   2.68284   2.68573
  Beta virt. eigenvalues --    2.69021   2.69086   2.69203   2.69402   2.69458
  Beta virt. eigenvalues --    2.69539   2.69734   2.69884   2.70194   2.70334
  Beta virt. eigenvalues --    2.70413   2.70669   2.70855   2.70933   2.71051
  Beta virt. eigenvalues --    2.71450   2.71709   2.72125   2.72388   2.72629
  Beta virt. eigenvalues --    2.72999   2.73036   2.73213   2.73428   2.73529
  Beta virt. eigenvalues --    2.73918   2.73980   2.74254   2.74432   2.74578
  Beta virt. eigenvalues --    2.74629   2.74971   2.75020   2.75100   2.75384
  Beta virt. eigenvalues --    2.75455   2.75641   2.75757   2.76082   2.76307
  Beta virt. eigenvalues --    2.76395   2.76518   2.76578   2.76726   2.76944
  Beta virt. eigenvalues --    2.76997   2.77078   2.77382   2.77556   2.77679
  Beta virt. eigenvalues --    2.77743   2.78121   2.78282   2.78392   2.78798
  Beta virt. eigenvalues --    2.78820   2.78926   2.79103   2.79247   2.79415
  Beta virt. eigenvalues --    2.79572   2.79664   2.79956   2.80046   2.80240
  Beta virt. eigenvalues --    2.80468   2.80587   2.80935   2.81051   2.81222
  Beta virt. eigenvalues --    2.81335   2.81636   2.81695   2.81902   2.82142
  Beta virt. eigenvalues --    2.82397   2.82723   2.82881   2.83107   2.83174
  Beta virt. eigenvalues --    2.83523   2.83528   2.83626   2.83746   2.84234
  Beta virt. eigenvalues --    2.84338   2.84536   2.84605   2.84982   2.85182
  Beta virt. eigenvalues --    2.85224   2.85410   2.85505   2.85643   2.85916
  Beta virt. eigenvalues --    2.85996   2.86093   2.86316   2.86545   2.86871
  Beta virt. eigenvalues --    2.87112   2.87248   2.87327   2.87784   2.88061
  Beta virt. eigenvalues --    2.88407   2.88625   2.88844   2.89056   2.89328
  Beta virt. eigenvalues --    2.89626   2.89720   2.89858   2.90056   2.90393
  Beta virt. eigenvalues --    2.90691   2.90900   2.91193   2.91520   2.91569
  Beta virt. eigenvalues --    2.91939   2.92071   2.92105   2.92650   2.92937
  Beta virt. eigenvalues --    2.93016   2.93136   2.93249   2.93496   2.93666
  Beta virt. eigenvalues --    2.93919   2.94045   2.94234   2.94447   2.95023
  Beta virt. eigenvalues --    2.95271   2.95748   2.95840   2.96106   2.96274
  Beta virt. eigenvalues --    2.96379   2.96546   2.96846   2.96937   2.97421
  Beta virt. eigenvalues --    2.97610   2.97786   2.97940   2.98139   2.98719
  Beta virt. eigenvalues --    2.98875   2.99207   2.99254   2.99412   2.99681
  Beta virt. eigenvalues --    2.99738   3.00290   3.00679   3.00981   3.01122
  Beta virt. eigenvalues --    3.01896   3.02037   3.02481   3.02712   3.02772
  Beta virt. eigenvalues --    3.03368   3.03610   3.03883   3.03943   3.04206
  Beta virt. eigenvalues --    3.04637   3.04999   3.05170   3.05630   3.05671
  Beta virt. eigenvalues --    3.05810   3.05967   3.06183   3.06337   3.06684
  Beta virt. eigenvalues --    3.06887   3.06970   3.07070   3.07455   3.07656
  Beta virt. eigenvalues --    3.07773   3.08182   3.08478   3.08552   3.08872
  Beta virt. eigenvalues --    3.09501   3.09656   3.10100   3.10328   3.10423
  Beta virt. eigenvalues --    3.10736   3.10867   3.11046   3.11457   3.11651
  Beta virt. eigenvalues --    3.12041   3.12436   3.12840   3.12900   3.13189
  Beta virt. eigenvalues --    3.13238   3.14398   3.14600   3.15010   3.15374
  Beta virt. eigenvalues --    3.15745   3.16241   3.16592   3.17165   3.17945
  Beta virt. eigenvalues --    3.18972   3.19283   3.20046   3.20279   3.20913
  Beta virt. eigenvalues --    3.21426   3.22354   3.23363   3.24327   3.24721
  Beta virt. eigenvalues --    3.25101   3.25182   3.26210   3.26559   3.26676
  Beta virt. eigenvalues --    3.27274   3.27301   3.27646   3.27947   3.28614
  Beta virt. eigenvalues --    3.28986   3.29325   3.30222   3.30881   3.31396
  Beta virt. eigenvalues --    3.32064   3.32188   3.32227   3.32484   3.32759
  Beta virt. eigenvalues --    3.33237   3.33493   3.33691   3.34029   3.34151
  Beta virt. eigenvalues --    3.34543   3.34621   3.34942   3.35246   3.35516
  Beta virt. eigenvalues --    3.35938   3.35988   3.36209   3.36609   3.37188
  Beta virt. eigenvalues --    3.37794   3.38532   3.38743   3.38895   3.39472
  Beta virt. eigenvalues --    3.40081   3.40148   3.40410   3.40808   3.40816
  Beta virt. eigenvalues --    3.41267   3.41424   3.42631   3.42787   3.43467
  Beta virt. eigenvalues --    3.44203   3.44452   3.44688   3.44804   3.45133
  Beta virt. eigenvalues --    3.46010   3.46244   3.47328   3.47362   3.47575
  Beta virt. eigenvalues --    3.47803   3.47822   3.48012   3.48528   3.48747
  Beta virt. eigenvalues --    3.48885   3.49207   3.49321   3.49541   3.49863
  Beta virt. eigenvalues --    3.49967   3.50922   3.51430   3.51948   3.52206
  Beta virt. eigenvalues --    3.52341   3.52543   3.53428   3.53502   3.54076
  Beta virt. eigenvalues --    3.54495   3.54727   3.54916   3.55333   3.55807
  Beta virt. eigenvalues --    3.55875   3.56390   3.56743   3.57439   3.57562
  Beta virt. eigenvalues --    3.58122   3.58460   3.59762   3.60002   3.60161
  Beta virt. eigenvalues --    3.60525   3.62103   3.62779   3.63025   3.63248
  Beta virt. eigenvalues --    3.64093   3.64190   3.64879   3.65825   3.66098
  Beta virt. eigenvalues --    3.66644   3.66892   3.66973   3.67087   3.67327
  Beta virt. eigenvalues --    3.67725   3.68135   3.68391   3.68435   3.68737
  Beta virt. eigenvalues --    3.68893   3.69113   3.69442   3.70054   3.70402
  Beta virt. eigenvalues --    3.70868   3.71432   3.71580   3.73133   3.74043
  Beta virt. eigenvalues --    3.74337   3.74958   3.75201   3.75331   3.75829
  Beta virt. eigenvalues --    3.75979   3.76089   3.76942   3.77433   3.78175
  Beta virt. eigenvalues --    3.78669   3.79664   3.81813   3.82930   3.84639
  Beta virt. eigenvalues --    3.85816   3.86641   3.89988   3.91571   3.95997
  Beta virt. eigenvalues --   14.53184
          Condensed to atoms (all electrons):
          Atomic-Atomic Spin Densities.
 Mulliken charges and spin densities:
               1          2
     1  H    0.103711   0.000000
     2  C   -0.320004  -0.000000
     3  H    0.099405   0.000000
     4  C   -0.208781   0.000001
     5  C   -0.205547   0.000000
     6  C   -0.047048  -0.000000
     7  N   -0.518723  -0.000000
     8  C    0.537128   0.000000
     9  N   -0.614211   0.000000
    10  N   -0.672908   0.000000
    11  H    0.116750   0.000000
    12  H    0.114557  -0.000000
    13  H    0.096552   0.000002
    14  H    0.076152   0.000000
    15  H    0.136661   0.000000
    16  H    0.095808   0.000000
    17  H    0.117637  -0.000000
    18  H    0.280687  -0.000000
    19  H    0.285066   0.000000
    20  H    0.290941   0.000000
    21  H    0.219816  -0.000000
    22  H    0.098398  -0.000000
    23  C   -0.312696  -0.000000
    24  H    0.117349   0.000000
    25  C   -0.252427   0.000000
    26  C    0.045973  -0.000000
    27  C    0.021754   0.000000
    28  C    0.054510   0.000000
    29  C    0.239288   0.000000
    30  C   -0.156398  -0.000000
    31  N   -0.542700   0.000000
    32  C   -0.115546   0.000000
    33  C   -0.103523   0.000000
    34  C   -0.122040  -0.000000
    35  H    0.086418   0.000000
    36  H    0.101777  -0.000000
    37  H    0.089400   0.000000
    38  H    0.112793   0.000000
    39  H    0.315875   0.000000
    40  H    0.061213   0.000000
    41  H    0.102314   0.000000
    42  H    0.052794  -0.000000
    43  H    0.061111   0.000000
    44  H    0.139656  -0.000000
    45  C   -0.319688  -0.000000
    46  H    0.102013   0.000000
    47  C   -0.242260   0.000000
    48  C    0.238882   0.000000
    49  C   -0.008359  -0.000000
    50  N   -0.489763  -0.000000
    51  C    0.214090   0.000000
    52  N   -0.460857  -0.000000
    53  H    0.114199   0.000000
    54  H    0.106233  -0.000000
    55  H    0.104268  -0.000000
    56  H    0.272945  -0.000000
    57  H    0.120774  -0.000000
    58  H    0.152947  -0.000000
    59  H    0.128921  -0.000000
    60  C   -0.319913   0.000000
    61  H    0.106123  -0.000000
    62  C   -0.238791  -0.000000
    63  C    0.246283   0.000000
    64  C    0.033198  -0.000000
    65  N   -0.518239   0.000000
    66  C    0.286874  -0.000000
    67  N   -0.368140   0.000000
    68  H    0.125244   0.000000
    69  H    0.103122   0.000000
    70  H    0.105139   0.000000
    71  H    0.263209   0.000000
    72  H    0.121721   0.000000
    73  H    0.148871   0.000000
    74  H    0.103467  -0.000000
    75  C   -0.312505   0.000001
    76  H    0.106864   0.000000
    77  C   -0.182280  -0.000000
    78  C   -0.215319   0.000005
    79  C   -0.044116   0.000036
    80  N   -0.502980  -0.000086
    81  C    0.645935   0.000268
    82  N   -0.620815  -0.000176
    83  N   -0.609115   0.000561
    84  H    0.087303  -0.000000
    85  H    0.126468   0.000000
    86  H    0.099694  -0.000000
    87  H    0.093339   0.000000
    88  H    0.081385  -0.000000
    89  H    0.163003  -0.000003
    90  H    0.127226  -0.000009
    91  H    0.259847  -0.000012
    92  H    0.329055  -0.001661
    93  H    0.321976  -0.000006
    94  H    0.269971  -0.000077
    95  H    0.334578  -0.001008
    96  C   -0.227647   0.000000
    97  C   -0.083836   0.000001
    98  C   -0.081657  -0.000001
    99  C   -0.237436  -0.000008
   100  N   -0.510442   0.000001
   101  C   -0.267150   0.000000
   102  C   -0.261012  -0.000001
   103  C   -0.253024   0.000001
   104  C   -0.267330   0.000012
   105  N   -0.538565  -0.000000
   106  C    0.530303   0.000000
   107  C    0.550770   0.000418
   108  N   -0.535329   0.000001
   109  C   -0.256027   0.000000
   110  C   -0.209933   0.000001
   111  C   -0.215974  -0.000001
   112  C   -0.224958  -0.000001
   113  C   -0.377395  -0.000000
   114  C   -0.376215  -0.000000
   115  C   -0.386999   0.000000
   116  C   -0.383507   0.000000
   117  C    0.260919  -0.000000
   118  C    0.261012  -0.000001
   119  C    0.279614   0.000000
   120  C    0.248483   0.000001
   121  O   -0.591734   0.000002
   122  O   -0.545683  -0.000527
   123  C    0.007859  -0.000000
   124  C    0.030680   0.000001
   125  C    0.042819  -0.000000
   126  C    0.025242  -0.000004
   127  O   -0.540333  -0.000000
   128  O   -0.433965  -0.000036
   129  C   -0.024448   0.000000
   130  C    0.018435  -0.000001
   131  C    0.038653   0.000000
   132  C    0.021888   0.000007
   133  C    0.268737  -0.000001
   134  C    0.264038   0.000000
   135  C    0.279117   0.000001
   136  C    0.223648  -0.000001
   137  N   -0.533053  -0.000001
   138  Fe   0.355480   0.000002
   139  H    0.131946  -0.000000
   140  H    0.087995  -0.000000
   141  H    0.073417  -0.000000
   142  H    0.073253   0.000000
   143  H    0.107749  -0.000000
   144  H    0.126272   0.000000
   145  H    0.094744  -0.000000
   146  H    0.077911   0.000000
   147  H    0.098106   0.000000
   148  H    0.074129  -0.000000
   149  H    0.112771  -0.000000
   150  H    0.127374  -0.000000
   151  H    0.134919  -0.000001
   152  H    0.096519  -0.000000
   153  H    0.068202  -0.000000
   154  H    0.073820   0.000000
   155  H    0.108843   0.000000
   156  H    0.117040   0.000000
   157  H    0.104955   0.000000
   158  H    0.104205   0.000000
   159  H    0.097758   0.000000
   160  H    0.123324   0.000000
   161  H    0.148701  -0.000000
   162  H    0.091541  -0.000000
   163  H    0.100885  -0.000000
   164  H    0.111438  -0.000000
   165  H    0.107861  -0.000000
   166  C    0.520224  -0.006356
   167  O   -0.433303   0.081080
   168  C    0.250200   0.312385
   169  O   -0.596079   0.291311
   170  C    0.321604   0.078280
   171  O   -0.511204   0.226341
   172  C    0.066918  -0.004543
   173  O   -0.502061   0.022186
   174  C    0.173625   0.002034
   175  O   -0.596917   0.000945
   176  C    0.050387  -0.000273
   177  O   -0.557684   0.000181
   178  H    0.393298  -0.003078
   179  H    0.338415  -0.000337
   180  H    0.319871  -0.000096
   181  H    0.117300   0.002919
   182  H    0.077461  -0.000474
   183  H    0.089183   0.000936
   184  H    0.108883   0.000029
   185  O   -0.638764   0.000000
   186  H    0.378817   0.000000
   187  H    0.385509  -0.000000
   188  O   -0.692776   0.000018
   189  H    0.346800  -0.000000
   190  H    0.340123  -0.000025
   191  O   -0.673884   0.000000
   192  H    0.349126   0.000000
   193  H    0.339119  -0.000000
   194  O   -0.669981  -0.000000
   195  H    0.345246  -0.000000
   196  H    0.334571  -0.000000
   197  O   -0.690882   0.000000
   198  H    0.378042   0.000000
   199  H    0.323468  -0.000000
   200  H    0.119051   0.000000
   201  H    0.110715  -0.000000
   202  H    0.083693   0.000000
   203  H    0.115261   0.000020
   204  C   -0.326810   0.000147
   205  H    0.087295   0.000014
   206  C   -0.167836  -0.000352
   207  C   -0.041221   0.000145
   208  C   -0.306828   0.000474
   209  C   -0.309986   0.000198
   210  H    0.111313  -0.000013
   211  H    0.104905  -0.002510
   212  H    0.069906   0.000099
   213  H    0.060327  -0.000041
   214  H    0.079562   0.000004
   215  H    0.091593  -0.000001
   216  H    0.108631   0.000361
   217  H    0.082775   0.000024
   218  H    0.079298   0.000122
   219  H    0.116134  -0.001046
   220  H    0.142251  -0.000000
   221  C   -0.304575   0.000019
   222  H    0.096752   0.000002
   223  C   -0.252976  -0.000029
   224  C    0.265200   0.000442
   225  N   -0.507339   0.000078
   226  C   -0.059602  -0.000132
   227  C    0.218855   0.000184
   228  N   -0.481853   0.000518
   229  H    0.094188   0.000000
   230  H    0.118872   0.000016
   231  H    0.081582   0.000006
   232  H    0.326180  -0.000002
   233  H    0.061248   0.000002
   234  H    0.155916   0.000244
   235  O   -0.660074   0.000233
   236  H    0.296865  -0.000019
   237  H    0.365382  -0.000370
 Sum of Mulliken charges =  -1.00000   1.00000
 Mulliken charges and spin densities with hydrogens summed into heavy atoms:
               1          2
     2  C   -0.000139   0.000000
     4  C    0.002328   0.000002
     5  C    0.007266   0.000000
     6  C    0.166397  -0.000000
     7  N   -0.238036  -0.000000
     8  C    0.537128   0.000000
     9  N   -0.038204   0.000000
    10  N   -0.453093   0.000000
    23  C   -0.010531   0.000000
    25  C   -0.061250   0.000000
    26  C    0.045973  -0.000000
    27  C    0.134547   0.000000
    28  C    0.054510   0.000000
    29  C    0.239288   0.000000
    30  C   -0.095185  -0.000000
    31  N   -0.226825   0.000000
    32  C   -0.013233   0.000000
    33  C   -0.050730   0.000000
    34  C   -0.060929  -0.000000
    45  C    0.036180  -0.000000
    47  C   -0.031759   0.000000
    48  C    0.238882   0.000000
    49  C    0.112416  -0.000000
    50  N   -0.216819  -0.000000
    51  C    0.367036   0.000000
    52  N   -0.460857  -0.000000
    60  C    0.040374   0.000000
    62  C   -0.030530  -0.000000
    63  C    0.246283   0.000000
    64  C    0.154918  -0.000000
    65  N   -0.255030   0.000000
    66  C    0.435746  -0.000000
    67  N   -0.368140   0.000000
    75  C   -0.014871   0.000001
    77  C    0.043882  -0.000000
    78  C   -0.040596   0.000005
    79  C    0.246114   0.000023
    80  N   -0.243133  -0.000098
    81  C    0.645935   0.000268
    82  N    0.030216  -0.001843
    83  N   -0.004565  -0.000524
    96  C   -0.007706   0.000000
    97  C   -0.010418   0.000001
    98  C   -0.008404  -0.000001
    99  C   -0.003415  -0.000008
   100  N   -0.510442   0.000001
   101  C   -0.061691   0.000000
   102  C   -0.084995  -0.000001
   103  C   -0.066124   0.000001
   104  C   -0.005036   0.000012
   105  N   -0.538565  -0.000000
   106  C    0.530303   0.000000
   107  C    0.550770   0.000418
   108  N   -0.535329   0.000001
   109  C   -0.159509   0.000000
   110  C   -0.141731   0.000001
   111  C   -0.132282  -0.000001
   112  C   -0.151138  -0.000001
   113  C   -0.046557   0.000000
   114  C   -0.050928  -0.000000
   115  C   -0.045872   0.000000
   116  C   -0.045157   0.000000
   117  C    0.260919  -0.000000
   118  C    0.261012  -0.000001
   119  C    0.279614   0.000000
   120  C    0.248483   0.000001
   121  O   -0.591734   0.000002
   122  O   -0.152385  -0.003605
   123  C    0.007859  -0.000000
   124  C    0.030680   0.000001
   125  C    0.042819  -0.000000
   126  C    0.025242  -0.000004
   127  O   -0.540333  -0.000000
   128  O   -0.433965  -0.000036
   129  C   -0.024448   0.000000
   130  C    0.018435  -0.000001
   131  C    0.038653   0.000000
   132  C    0.021888   0.000007
   133  C    0.268737  -0.000001
   134  C    0.264038   0.000000
   135  C    0.279117   0.000001
   136  C    0.223648  -0.000001
   137  N   -0.533053  -0.000001
   138  Fe   0.355480   0.000002
   166  C    0.520224  -0.006356
   167  O   -0.433303   0.081080
   168  C    0.250200   0.312385
   169  O   -0.596079   0.291311
   170  C    0.321604   0.078280
   171  O   -0.511204   0.226341
   172  C    0.184219  -0.001623
   173  O   -0.502061   0.022186
   174  C    0.251086   0.001560
   175  O   -0.258502   0.000608
   176  C    0.248453   0.000693
   177  O   -0.237813   0.000085
   185  O    0.125562   0.000000
   188  O   -0.005853  -0.000008
   191  O    0.014361  -0.000000
   194  O    0.009836  -0.000000
   197  O    0.010628   0.000000
   204  C   -0.012941   0.000168
   206  C    0.006976  -0.002762
   207  C    0.019106   0.000104
   208  C   -0.027042   0.000837
   209  C   -0.031780  -0.000701
   221  C    0.028616   0.000021
   223  C   -0.052522  -0.000008
   224  C    0.265200   0.000442
   225  N   -0.181159   0.000076
   226  C    0.001646  -0.000130
   227  C    0.374770   0.000428
   228  N   -0.481853   0.000518
   235  O    0.002173  -0.000156
 Electronic spatial extent (au):  <R**2>=         155451.7456
 Charge=             -1.0000 electrons
 Dipole moment (field-independent basis, Debye):
    X=              7.5861    Y=              7.8980    Z=              3.0210  Tot=             11.3602
 Quadrupole moment (field-independent basis, Debye-Ang):
   XX=           -957.6255   YY=           -705.9571   ZZ=           -690.7812
   XY=            -56.7505   XZ=            -75.0732   YZ=            -24.9211
 Traceless Quadrupole moment (field-independent basis, Debye-Ang):
   XX=           -172.8376   YY=             78.8308   ZZ=             94.0067
   XY=            -56.7505   XZ=            -75.0732   YZ=            -24.9211
 Octapole moment (field-independent basis, Debye-Ang**2):
  XXX=            584.2147  YYY=            259.4974  ZZZ=           -125.5373  XYY=             95.4208
  XXY=            918.1380  XXZ=            303.5892  XZZ=            184.7329  YZZ=            120.1698
  YYZ=             48.9181  XYZ=             28.9889
 Hexadecapole moment (field-independent basis, Debye-Ang**3):
 XXXX=        -159527.4624 YYYY=         -39431.3768 ZZZZ=         -27090.9204 XXXY=          -6513.1049
 XXXZ=          -4046.9875 YYYX=           -246.2243 YYYZ=           -122.9215 ZZZX=          -1065.4205
 ZZZY=           -969.5088 XXYY=         -32017.4269 XXZZ=         -30053.5006 YYZZ=         -11241.8783
 XXYZ=          -1276.7485 YYXZ=          -1011.8278 ZZXY=           -232.4615
 N-N= 2.866173213812D+04 E-N=-6.993094567550D+04  KE= 5.294162979276D+03
   1 Symmetry operations used in ECPInt.
 ECPInt:  NShTT=  344035 NPrTT= 1761168 LenC2=  158726 LenP2D=  394300.
 LDataN:  DoStor=T MaxTD1= 5 Len=  102
 Number of processors reduced to  19 by ecpmxn.
 Calling FoFJK, ICntrl=      2127 FMM=T ISym2X=0 I1Cent= 0 IOpClX= 1 NMat=1 NMatS=1 NMatT=0.
 ***** Axes restored to original set *****
 -------------------------------------------------------------------
 Center     Atomic                   Forces (Hartrees/Bohr)
 Number     Number              X              Y              Z
 -------------------------------------------------------------------
      1        1          -0.017555693   -0.049837028   -0.043824657
      2        6           0.011073958    0.082517866   -0.016230128
      3        1           0.005424269   -0.032867469    0.062099948
      4        6           0.000000190   -0.000063249    0.000308706
      5        6           0.000263983   -0.000006862   -0.000049854
      6        6           0.000032256    0.000124775    0.000195248
      7        7          -0.000230459   -0.000118521   -0.000017995
      8        6           0.000436878    0.000119299    0.000089766
      9        7          -0.000357659    0.000035140   -0.000076104
     10        7          -0.000449286   -0.000270925    0.000100122
     11        1           0.000042558    0.000002692    0.000095554
     12        1          -0.000102635    0.000125658    0.000103444
     13        1          -0.000007567    0.000007624   -0.000078951
     14        1          -0.000055122   -0.000076124   -0.000072905
     15        1          -0.000090413    0.000087910   -0.000055403
     16        1           0.000006134    0.000083119    0.000010326
     17        1          -0.000074845    0.000014264    0.000018237
     18        1           0.000139405    0.000048489   -0.000373534
     19        1           0.000105032   -0.000094245   -0.000035326
     20        1           0.000102684   -0.000049390    0.000097134
     21        1          -0.000052648    0.000033445    0.000011583
     22        1          -0.050986627   -0.046308598    0.010209555
     23        6           0.045571066    0.009404852   -0.068790220
     24        1           0.004753331    0.035450460    0.057094006
     25        6           0.000207102    0.000097381   -0.000093517
     26        6           0.000255323   -0.000306747   -0.000003559
     27        6           0.000932088    0.000948454    0.000033131
     28        6           0.000116639   -0.000584188    0.000004914
     29        6          -0.001477822   -0.000011164   -0.000177129
     30        6          -0.000151162    0.000088430   -0.000010941
     31        7           0.001507576   -0.002206555    0.000375454
     32        6           0.000143140   -0.000161179    0.000042433
     33        6           0.000182461   -0.000022465    0.000053386
     34        6          -0.000014328    0.000070771   -0.000053048
     35        1          -0.000002690   -0.000026533    0.000004102
     36        1           0.000003119   -0.000022434    0.000044054
     37        1          -0.000087981   -0.000042458    0.000051700
     38        1           0.000005874    0.000208529    0.000066373
     39        1          -0.003428582    0.003591028   -0.000940836
     40        1           0.000070163   -0.000050218    0.000030231
     41        1          -0.000015645    0.000030737    0.000180881
     42        1           0.000018414    0.000003471    0.000001548
     43        1           0.000088158   -0.000018861    0.000024856
     44        1          -0.005307526   -0.035471485   -0.056631004
     45        6          -0.003288814    0.083144816    0.003495445
     46        1           0.007681653   -0.044519035    0.052203579
     47        6           0.000004403    0.000034579   -0.000021114
     48        6           0.000004328   -0.000024395   -0.000090313
     49        6          -0.000135696    0.000277612    0.000028933
     50        7          -0.000315952   -0.000181084    0.000210162
     51        6           0.000554164    0.000031509   -0.000226841
     52        7          -0.000076404   -0.000157354    0.000611124
     53        1          -0.000036819    0.000024119   -0.000040410
     54        1          -0.000014008   -0.000033328    0.000008358
     55        1          -0.000007744   -0.000027376    0.000039881
     56        1           0.000039283   -0.000024588    0.000009671
     57        1          -0.000023414    0.000043197   -0.000082240
     58        1           0.000033030    0.000010994   -0.000077217
     59        1           0.047346063   -0.048686584    0.007372177
     60        6          -0.023741707    0.059239866    0.056368241
     61        1          -0.024553107   -0.010182763   -0.063693280
     62        6           0.000114292    0.000500023    0.000609011
     63        6           0.000596725    0.002239750   -0.002198740
     64        6           0.001519707    0.004712419    0.001448743
     65        7          -0.000035784    0.000922950   -0.009103930
     66        6          -0.002269802   -0.006609500    0.002854295
     67        7          -0.000136188    0.002489543    0.000698701
     68        1           0.000090872    0.000134232    0.000166472
     69        1           0.000006667   -0.000164376   -0.000578455
     70        1          -0.000135929   -0.000066908   -0.000528882
     71        1          -0.000262789   -0.000713698   -0.000448430
     72        1           0.000177821    0.000172017   -0.000223982
     73        1          -0.000223443   -0.000151713   -0.000779481
     74        1          -0.048846205    0.041030992   -0.030748818
     75        6          -0.012395663   -0.078363533    0.032170147
     76        1           0.059781369    0.034420533   -0.001382263
     77        6          -0.000082416   -0.000036739    0.000087044
     78        6           0.000019369   -0.000010208   -0.000044798
     79        6           0.000035243    0.000054439    0.000109962
     80        7          -0.000185335   -0.000132691   -0.000045260
     81        6           0.000051214    0.000170644    0.000027463
     82        7           0.000074970   -0.000112632   -0.000042444
     83        7           0.000065204   -0.000050291   -0.000040906
     84        1           0.000026548    0.000016264   -0.000025937
     85        1           0.000050943    0.000007001   -0.000058607
     86        1           0.000002947   -0.000034037   -0.000022831
     87        1           0.000000153    0.000016843   -0.000002772
     88        1          -0.000005615   -0.000062567    0.000036229
     89        1           0.000019139   -0.000015041   -0.000020020
     90        1          -0.000010921    0.000038296    0.000009405
     91        1           0.000073365    0.000033934   -0.000144955
     92        1          -0.000017306   -0.000029969    0.000108455
     93        1          -0.000039604    0.000039349   -0.000059343
     94        1          -0.000062994    0.000009581    0.000030176
     95        1          -0.000011225    0.000036281    0.000065623
     96        6           0.000219703    0.000344308    0.000226274
     97        6           0.003794383    0.001055632   -0.000422736
     98        6           0.000728931    0.000487028    0.000276734
     99        6          -0.000625453   -0.000741029   -0.000981610
    100        7          -0.005975024    0.003785795   -0.000389325
    101        6          -0.000089089    0.000270787   -0.000332843
    102        6          -0.002062965    0.000874892    0.000927351
    103        6          -0.000055957   -0.000404641   -0.000138976
    104        6           0.000498584    0.000022650    0.000472666
    105        7           0.002548866    0.000757996   -0.001175077
    106        6          -0.000055471   -0.000073873    0.000157969
    107        6          -0.000933799   -0.000045398   -0.000084691
    108        7          -0.003746021   -0.001420456   -0.001881830
    109        6           0.000336731   -0.018140034   -0.006084718
    110        6           0.018749958   -0.006277804   -0.002241590
    111        6          -0.000761003    0.016797021    0.004212708
    112        6          -0.016353484    0.007117761   -0.000476072
    113        6          -0.000242952    0.000111072   -0.000050168
    114        6           0.001490247    0.000528552   -0.000108927
    115        6          -0.000196404   -0.000609489    0.000160718
    116        6          -0.001281164   -0.000185759   -0.000204066
    117        6           0.017814375    0.012434408    0.008303837
    118        6          -0.017873095   -0.008227860   -0.001609806
    119        6          -0.015293847   -0.013428538   -0.003023625
    120        6           0.014883461    0.007150769    0.004339398
    121        8           0.000057654    0.000012997   -0.000049232
    122        8           0.000763620    0.000155549   -0.000309588
    123        6          -0.002135397    0.001996504    0.000997707
    124        6           0.022383226   -0.002749284   -0.002458227
    125        6           0.001928896   -0.002290826   -0.000081387
    126        6          -0.019869881    0.004371632   -0.003244318
    127        8          -0.000078039   -0.000041675   -0.000158610
    128        8           0.000434581   -0.000091583    0.000025097
    129        6          -0.000920050    0.002074286    0.000311438
    130        6          -0.001258379    0.018380125    0.006375652
    131        6           0.001412432   -0.002678660   -0.000668150
    132        6          -0.002604299   -0.020245096   -0.004720556
    133        6          -0.017146608   -0.011170353   -0.004446617
    134        6          -0.010418205   -0.010429887   -0.000546283
    135        6           0.016158151    0.011047003    0.001936103
    136        6           0.011404911    0.010072421    0.007535534
    137        7           0.003900382   -0.001977067    0.002472348
    138       26           0.001641078    0.001278010   -0.007667969
    139        1          -0.000240868    0.000173979   -0.000049457
    140        1          -0.000306165    0.000000140   -0.000067089
    141        1           0.000089776   -0.000385890   -0.000036977
    142        1          -0.000008423   -0.000319411   -0.000038266
    143        1          -0.000023102    0.000096587    0.000093454
    144        1           0.000146880   -0.000039236   -0.000012450
    145        1           0.000052194   -0.000132668   -0.000046072
    146        1          -0.000161242    0.000185408   -0.000029771
    147        1          -0.000025689   -0.000045483    0.000101396
    148        1           0.000021794   -0.000049329    0.000050511
    149        1           0.000035635    0.000009933   -0.000078441
    150        1          -0.000183520   -0.000185071    0.000127127
    151        1           0.000052506    0.000093139   -0.000013091
    152        1          -0.000370168    0.000127203   -0.000610471
    153        1           0.000109079    0.000589944   -0.000061963
    154        1          -0.000063482   -0.000432674   -0.000538462
    155        1          -0.000221875    0.000273080    0.000013208
    156        1          -0.000211336    0.000212231    0.000165715
    157        1           0.000083791    0.000180774    0.000093159
    158        1           0.000103754   -0.000774385   -0.000019800
    159        1          -0.000188452    0.000045575    0.000082871
    160        1          -0.000381842   -0.000607721   -0.000283891
    161        1           0.000237319   -0.000080518   -0.000060167
    162        1           0.000275401    0.000009973   -0.000197558
    163        1           0.000245326   -0.000043353   -0.000018679
    164        1           0.000085869   -0.000060710    0.000042010
    165        1           0.000000874    0.000549293    0.000346294
    166        6          -0.000121158   -0.000041142    0.000064478
    167        8           0.000103130    0.000012185   -0.000061464
    168        6          -0.000016117   -0.000027643   -0.000019435
    169        8           0.000256792    0.000071988   -0.000072217
    170        6          -0.000022689    0.000009457    0.000027560
    171        8           0.000055649   -0.000032888   -0.000167932
    172        6          -0.000066300   -0.000060286   -0.000030602
    173        8          -0.000075458    0.000096345   -0.000034413
    174        6           0.000134752    0.000033411    0.000104547
    175        8           0.000023053   -0.000018907    0.000026869
    176        6          -0.000065954   -0.000045196   -0.000057874
    177        8           0.000034623    0.000031493    0.000037685
    178        1          -0.000380151   -0.000006002    0.000080801
    179        1          -0.000023547    0.000030998    0.000020549
    180        1          -0.000043562   -0.000007551   -0.000062609
    181        1           0.000039930    0.000002911    0.000018743
    182        1          -0.000007388   -0.000005104    0.000021599
    183        1          -0.000001030   -0.000006665   -0.000002372
    184        1           0.000011841    0.000002638    0.000009521
    185        8          -0.001841380   -0.003103167    0.016274180
    186        1           0.008343780    0.003028074   -0.001121852
    187        1          -0.002595963   -0.007249544   -0.005106610
    188        8           0.000062732   -0.000079935   -0.000153077
    189        1          -0.000007727    0.000052356    0.000058827
    190        1          -0.000063817    0.000089975    0.000198004
    191        8          -0.005175001    0.000026385    0.001007158
    192        1           0.000851121   -0.000914675   -0.000550594
    193        1           0.001571655    0.000163866    0.000971260
    194        8           0.000695800    0.003517189    0.003795192
    195        1          -0.000119024    0.000271942   -0.001132636
    196        1           0.000486961   -0.000955164   -0.000073760
    197        8          -0.000621857    0.000694623    0.000400012
    198        1           0.000523193    0.000140749   -0.000360007
    199        1          -0.000068230   -0.000188882    0.000034850
    200        1           0.000109892    0.000501099    0.000063480
    201        1          -0.000062110   -0.000173158    0.000411741
    202        1           0.000332682   -0.000104012   -0.000303265
    203        1           0.000096420   -0.008804618   -0.079785548
    204        6          -0.037147723    0.073178026    0.045823910
    205        1           0.038211251   -0.063819840    0.033856682
    206        6          -0.000054349   -0.000028699   -0.000017205
    207        6           0.000068703    0.000047515   -0.000011843
    208        6          -0.000012812   -0.000007193   -0.000019441
    209        6           0.000008025   -0.000017728    0.000011260
    210        1          -0.000007694   -0.000032587    0.000047129
    211        1           0.000018291   -0.000002475   -0.000012141
    212        1           0.000020111    0.000023612   -0.000016169
    213        1           0.000003294    0.000023531   -0.000018760
    214        1           0.000026347    0.000001527   -0.000048906
    215        1          -0.000020447   -0.000015323    0.000083823
    216        1          -0.000008587    0.000009284    0.000028315
    217        1           0.000010910    0.000010350   -0.000000121
    218        1          -0.000020546   -0.000011036    0.000002825
    219        1          -0.000049757   -0.000024928    0.000016050
    220        1           0.071280346   -0.023826828   -0.029333641
    221        6          -0.078178239   -0.042778059   -0.015125670
    222        1           0.010732473    0.067020718    0.044048760
    223        6           0.000042081    0.000004082   -0.000033346
    224        6           0.000014575    0.000055159    0.000160404
    225        7           0.000064408   -0.000011118   -0.000060323
    226        6          -0.000061807   -0.000012182   -0.000013472
    227        6          -0.000034575    0.000081012    0.000057063
    228        7           0.000082083   -0.000069938   -0.000010250
    229        1          -0.000000623   -0.000035688    0.000025925
    230        1          -0.000020209   -0.000024748   -0.000007250
    231        1          -0.000007311   -0.000029930   -0.000001142
    232        1          -0.000041194    0.000053685    0.000014723
    233        1           0.000009004    0.000002016   -0.000003790
    234        1          -0.000037880   -0.000011566    0.000027579
    235        8           0.000011945   -0.000028041    0.000015430
    236        1          -0.000001627    0.000005802    0.000007906
    237        1          -0.000069331    0.000090684   -0.000021386
 -------------------------------------------------------------------
 Cartesian Forces:  Max     0.083144816 RMS     0.013698177

 GradGradGradGradGradGradGradGradGradGradGradGradGradGradGradGradGradGrad
 Berny optimization.
 FormGI is forming the generalized inverse of G from B-inverse, IUseBI=4.
 Internal  Forces:  Max     0.046441371 RMS     0.005569024
 Search for a local minimum.
 Step number   1 out of a maximum of 1000
 All quantities printed in internal units (Hartrees-Bohrs-Radians)
 Mixed Optimization -- RFO/linear search
 Second derivative matrix not updated -- first step.
 ITU=  0
     Eigenvalues ---    0.00232   0.00256   0.00261   0.00300   0.00324
     Eigenvalues ---    0.00329   0.00363   0.00376   0.00393   0.00414
     Eigenvalues ---    0.00465   0.00472   0.00494   0.00513   0.00534
     Eigenvalues ---    0.00537   0.00550   0.00568   0.00587   0.00598
     Eigenvalues ---    0.00604   0.00628   0.00695   0.00699   0.00757
     Eigenvalues ---    0.00773   0.00779   0.00791   0.00793   0.00800
     Eigenvalues ---    0.00816   0.00830   0.00855   0.00857   0.00874
     Eigenvalues ---    0.00896   0.00940   0.00977   0.01023   0.01042
     Eigenvalues ---    0.01084   0.01101   0.01158   0.01289   0.01301
     Eigenvalues ---    0.01325   0.01341   0.01363   0.01367   0.01378
     Eigenvalues ---    0.01387   0.01404   0.01404   0.01409   0.01444
     Eigenvalues ---    0.01456   0.01496   0.01529   0.01565   0.01572
     Eigenvalues ---    0.01600   0.01649   0.01658   0.01662   0.01665
     Eigenvalues ---    0.01691   0.01703   0.01721   0.01742   0.01754
     Eigenvalues ---    0.01765   0.01787   0.01816   0.01824   0.01826
     Eigenvalues ---    0.01841   0.01847   0.01857   0.01879   0.01905
     Eigenvalues ---    0.01918   0.01924   0.01938   0.01946   0.01955
     Eigenvalues ---    0.01959   0.01968   0.01970   0.01991   0.01998
     Eigenvalues ---    0.02008   0.02021   0.02023   0.02026   0.02032
     Eigenvalues ---    0.02046   0.02053   0.02066   0.02073   0.02078
     Eigenvalues ---    0.02082   0.02091   0.02119   0.02120   0.02121
     Eigenvalues ---    0.02122   0.02134   0.02142   0.02146   0.02151
     Eigenvalues ---    0.02161   0.02176   0.02189   0.02198   0.02226
     Eigenvalues ---    0.02234   0.02235   0.02241   0.02257   0.02262
     Eigenvalues ---    0.02272   0.02301   0.02347   0.02402   0.02449
     Eigenvalues ---    0.02462   0.02478   0.02500   0.02505   0.02524
     Eigenvalues ---    0.02547   0.02565   0.02605   0.02807   0.02808
     Eigenvalues ---    0.02826   0.02848   0.02850   0.02855   0.02869
     Eigenvalues ---    0.02956   0.02983   0.03055   0.03091   0.03165
     Eigenvalues ---    0.03264   0.03268   0.03293   0.03325   0.03399
     Eigenvalues ---    0.03456   0.03471   0.03635   0.03710   0.03756
     Eigenvalues ---    0.03863   0.03876   0.03964   0.03996   0.04035
     Eigenvalues ---    0.04070   0.04162   0.04241   0.04296   0.04453
     Eigenvalues ---    0.04495   0.04524   0.04567   0.04674   0.04685
     Eigenvalues ---    0.04765   0.04788   0.04794   0.04824   0.04848
     Eigenvalues ---    0.04874   0.04895   0.04896   0.04978   0.05001
     Eigenvalues ---    0.05096   0.05190   0.05231   0.05274   0.05289
     Eigenvalues ---    0.05322   0.05340   0.05376   0.05398   0.05398
     Eigenvalues ---    0.05421   0.05459   0.05473   0.05484   0.05509
     Eigenvalues ---    0.05568   0.05579   0.05619   0.05644   0.05749
     Eigenvalues ---    0.05801   0.05834   0.05899   0.05944   0.05996
     Eigenvalues ---    0.06095   0.06141   0.06224   0.06234   0.06356
     Eigenvalues ---    0.06446   0.06481   0.06527   0.06674   0.06709
     Eigenvalues ---    0.06762   0.06933   0.07014   0.07098   0.07108
     Eigenvalues ---    0.07133   0.07160   0.07162   0.07169   0.07209
     Eigenvalues ---    0.07232   0.07239   0.07275   0.07326   0.07336
     Eigenvalues ---    0.07546   0.07614   0.07661   0.07740   0.07900
     Eigenvalues ---    0.08009   0.08064   0.08265   0.08267   0.08275
     Eigenvalues ---    0.08370   0.08575   0.08644   0.08824   0.08871
     Eigenvalues ---    0.08917   0.08933   0.09044   0.09064   0.09105
     Eigenvalues ---    0.09273   0.09323   0.09372   0.09412   0.09448
     Eigenvalues ---    0.09535   0.09585   0.09637   0.09686   0.09689
     Eigenvalues ---    0.09833   0.09938   0.09973   0.10011   0.10207
     Eigenvalues ---    0.10279   0.10357   0.10620   0.10928   0.11026
     Eigenvalues ---    0.11160   0.11228   0.11271   0.11360   0.11377
     Eigenvalues ---    0.11607   0.11632   0.11813   0.12041   0.12092
     Eigenvalues ---    0.12185   0.12196   0.12289   0.12406   0.12432
     Eigenvalues ---    0.12532   0.12636   0.12807   0.12877   0.12923
     Eigenvalues ---    0.12976   0.13086   0.13232   0.13352   0.13405
     Eigenvalues ---    0.13765   0.13896   0.14027   0.14027   0.14260
     Eigenvalues ---    0.14561   0.14836   0.15224   0.15417   0.15518
     Eigenvalues ---    0.15742   0.15763   0.15830   0.15844   0.15927
     Eigenvalues ---    0.15975   0.15983   0.15993   0.15994   0.15995
     Eigenvalues ---    0.15997   0.15997   0.15998   0.15998   0.15999
     Eigenvalues ---    0.15999   0.16000   0.16000   0.16000   0.16000
     Eigenvalues ---    0.16000   0.16000   0.16000   0.16000   0.16000
     Eigenvalues ---    0.16000   0.16000   0.16000   0.16000   0.16000
     Eigenvalues ---    0.16000   0.16000   0.16000   0.16000   0.16000
     Eigenvalues ---    0.16000   0.16000   0.16000   0.16000   0.16000
     Eigenvalues ---    0.16000   0.16000   0.16000   0.16000   0.16000
     Eigenvalues ---    0.16000   0.16000   0.16000   0.16024   0.16219
     Eigenvalues ---    0.16400   0.16504   0.16744   0.17080   0.17139
     Eigenvalues ---    0.17493   0.17593   0.17728   0.17891   0.17984
     Eigenvalues ---    0.18186   0.18560   0.18636   0.18662   0.18751
     Eigenvalues ---    0.18807   0.18923   0.19186   0.19453   0.19646
     Eigenvalues ---    0.19883   0.20240   0.20468   0.20748   0.20986
     Eigenvalues ---    0.21382   0.21475   0.21592   0.21682   0.21925
     Eigenvalues ---    0.21944   0.21953   0.22000   0.22000   0.22001
     Eigenvalues ---    0.22092   0.22286   0.22330   0.22522   0.22746
     Eigenvalues ---    0.22759   0.22789   0.22973   0.23030   0.23105
     Eigenvalues ---    0.23258   0.23370   0.23443   0.23459   0.23592
     Eigenvalues ---    0.23604   0.23612   0.23725   0.23822   0.24407
     Eigenvalues ---    0.24431   0.24511   0.24638   0.24733   0.24762
     Eigenvalues ---    0.24774   0.24836   0.24887   0.24898   0.24942
     Eigenvalues ---    0.24965   0.24966   0.24969   0.24980   0.24988
     Eigenvalues ---    0.24989   0.24993   0.24996   0.24998   0.25000
     Eigenvalues ---    0.25049   0.26653   0.26813   0.26941   0.27355
     Eigenvalues ---    0.27622   0.28023   0.28185   0.28321   0.28382
     Eigenvalues ---    0.28467   0.28500   0.28679   0.28714   0.28818
     Eigenvalues ---    0.28868   0.28948   0.29023   0.29191   0.29272
     Eigenvalues ---    0.29608   0.30066   0.30573   0.30954   0.31556
     Eigenvalues ---    0.31801   0.32032   0.32098   0.32346   0.32573
     Eigenvalues ---    0.32596   0.32646   0.33064   0.33109   0.33213
     Eigenvalues ---    0.33455   0.33485   0.33718   0.33762   0.33765
     Eigenvalues ---    0.33777   0.33786   0.33805   0.33808   0.33809
     Eigenvalues ---    0.33845   0.33868   0.33893   0.33927   0.33934
     Eigenvalues ---    0.33939   0.33953   0.33962   0.34001   0.34012
     Eigenvalues ---    0.34017   0.34034   0.34037   0.34039   0.34044
     Eigenvalues ---    0.34057   0.34060   0.34061   0.34106   0.34122
     Eigenvalues ---    0.34137   0.34141   0.34153   0.34154   0.34155
     Eigenvalues ---    0.34178   0.34186   0.34200   0.34224   0.34226
     Eigenvalues ---    0.34226   0.34241   0.34247   0.34262   0.34288
     Eigenvalues ---    0.34289   0.34313   0.34316   0.34327   0.34329
     Eigenvalues ---    0.34334   0.34345   0.34373   0.34443   0.34446
     Eigenvalues ---    0.34449   0.34451   0.34464   0.34582   0.34712
     Eigenvalues ---    0.34825   0.35189   0.35205   0.35250   0.35268
     Eigenvalues ---    0.35310   0.35319   0.35338   0.35382   0.35454
     Eigenvalues ---    0.35459   0.35529   0.35578   0.35596   0.35613
     Eigenvalues ---    0.35656   0.35700   0.35720   0.35758   0.35888
     Eigenvalues ---    0.35921   0.35957   0.36115   0.36191   0.36309
     Eigenvalues ---    0.36369   0.36387   0.36669   0.37235   0.37578
     Eigenvalues ---    0.37654   0.37844   0.37888   0.38014   0.38482
     Eigenvalues ---    0.38601   0.38993   0.39386   0.39850   0.40797
     Eigenvalues ---    0.40957   0.41117   0.41484   0.41670   0.41804
     Eigenvalues ---    0.41899   0.42153   0.42202   0.42357   0.42473
     Eigenvalues ---    0.42693   0.42842   0.42977   0.43115   0.43410
     Eigenvalues ---    0.43466   0.43768   0.43871   0.44148   0.44200
     Eigenvalues ---    0.44401   0.44537   0.44619   0.44872   0.44966
     Eigenvalues ---    0.45143   0.45572   0.45777   0.45928   0.46066
     Eigenvalues ---    0.46208   0.46282   0.46295   0.46379   0.46386
     Eigenvalues ---    0.46614   0.46729   0.46804   0.46951   0.47157
     Eigenvalues ---    0.47238   0.47481   0.47763   0.47839   0.48080
     Eigenvalues ---    0.48187   0.48341   0.48457   0.48652   0.48740
     Eigenvalues ---    0.48780   0.49003   0.49021   0.49276   0.49667
     Eigenvalues ---    0.49708   0.49725   0.49991   0.50838   0.51539
     Eigenvalues ---    0.51611   0.52169   0.52267   0.53307   0.53318
     Eigenvalues ---    0.53398   0.53868   0.53987   0.54202   0.54766
     Eigenvalues ---    0.55945   0.56625   0.57286   0.58089   0.59157
     Eigenvalues ---    0.59390   0.62641   0.71473   0.71886   0.79609
     Eigenvalues ---    0.81715   0.97845   1.000371000.000001000.00000
     Eigenvalues --- 1000.000001000.000001000.000001000.000001000.00000
     Eigenvalues --- 1000.000001000.000001000.000001000.000001000.00000
     Eigenvalues --- 1000.000001000.000001000.000001000.000001000.00000
     Eigenvalues --- 1000.000001000.000001000.000001000.000001000.00000
     Eigenvalues --- 1000.000001000.000001000.000001000.000001000.00000
     Eigenvalues --- 1000.000001000.000001000.000001000.000001000.00000
     Eigenvalues --- 1000.000001000.000001000.000001000.000001000.00000
     Eigenvalues --- 1000.000001000.000001000.000001000.000001000.00000
     Eigenvalues --- 1000.000001000.000001000.000001000.000001000.00000
     Eigenvalues --- 1000.000001000.000001000.000001000.000001000.00000
     Eigenvalues --- 1000.000001000.000001000.000001000.000001000.00000
     Eigenvalues --- 1000.000001000.000001000.000001000.000001000.00000
     Eigenvalues --- 1000.000001000.000001000.000001000.000001000.00000
     Eigenvalues --- 1000.000001000.000001000.000001000.000001000.00000
     Eigenvalues --- 1000.000001000.000001000.000001000.000001000.00000
     Eigenvalues --- 1000.000001000.000001000.000001000.000001000.00000
     Eigenvalues --- 1000.000001000.000001000.000001000.000001000.00000
     Eigenvalues --- 1000.000001000.000001000.000001000.000001000.00000
     Eigenvalues --- 1000.000001000.000001000.000001000.000001000.00000
     Eigenvalues --- 1000.000001000.000001000.000001000.000001000.00000
     Eigenvalues --- 1000.000001000.000001000.000001000.000001000.00000
     Eigenvalues --- 1000.000001000.000001000.000001000.000001000.00000
     Eigenvalues --- 1000.000001000.000001000.000001000.000001000.00000
     Eigenvalues --- 1000.000001000.000001000.000001000.000001000.00000
     Eigenvalues --- 1000.000001000.000001000.000001000.000001000.00000
     Eigenvalues --- 1000.000001000.000001000.000001000.000001000.00000
     Eigenvalues --- 1000.000001000.000001000.000001000.000001000.00000
     Eigenvalues --- 1000.000001000.000001000.000001000.000001000.00000
     Eigenvalues --- 1000.000001000.000001000.000001000.000001000.00000
     Eigenvalues --- 1000.000001000.000001000.000001000.000001000.00000
     Eigenvalues --- 1000.000001000.000001000.000001000.000001000.00000
     Eigenvalues --- 1000.000001000.000001000.000001000.000001000.00000
     Eigenvalues --- 1000.000001000.000001000.000001000.000001000.00000
     Eigenvalues --- 1000.000001000.000001000.000001000.000001000.00000
     Eigenvalues --- 1000.000001000.000001000.000001000.000001000.00000
     Eigenvalues --- 1000.000001000.000001000.000001000.000001000.00000
     Eigenvalues --- 1000.000001000.000001000.000001000.000001000.00000
     Eigenvalues --- 1000.000001000.000001000.000001000.000001000.00000
     Eigenvalues --- 1000.000001000.000001000.000001000.000001000.00000
     Eigenvalues --- 1000.000001000.000001000.000001000.000001000.00000
     Eigenvalues --- 1000.000001000.000001000.000001000.000001000.00000
     Eigenvalues --- 1000.000001000.000001000.000001000.000001000.00000
     Eigenvalues --- 1000.000001000.000001000.000001000.000001000.00000
     Eigenvalues --- 1000.000001000.000001000.000001000.000001000.00000
     Eigenvalues --- 1000.000001000.000001000.000001000.000001000.00000
     Eigenvalues --- 1000.000001000.000001000.000001000.000001000.00000
     Eigenvalues --- 1000.000001000.000001000.000001000.000001000.00000
     Eigenvalues --- 1000.000001000.000001000.000001000.000001000.00000
     Eigenvalues --- 1000.000001000.000001000.000001000.000001000.00000
     Eigenvalues --- 1000.000001000.000001000.000001000.000001000.00000
     Eigenvalues --- 1000.000001000.000001000.000001000.000001000.00000
     Eigenvalues --- 1000.000001000.000001000.000001000.000001000.00000
     Eigenvalues --- 1000.000001000.000001000.000001000.000001000.00000
     Eigenvalues --- 1000.000001000.000001000.000001000.000001000.00000
     Eigenvalues --- 1000.000001000.000001000.000001000.000001000.00000
     Eigenvalues --- 1000.000001000.000001000.000001000.000001000.00000
     Eigenvalues --- 1000.000001000.000001000.000001000.000001000.00000
     Eigenvalues --- 1000.000001000.000001000.000001000.000001000.00000
     Eigenvalues --- 1000.000001000.000001000.000001000.000001000.00000
     Eigenvalues --- 1000.000001000.000001000.000001000.000001000.00000
     Eigenvalues --- 1000.000001000.000001000.000001000.000001000.00000
     Eigenvalues --- 1000.000001000.000001000.000001000.000001000.00000
     Eigenvalues --- 1000.000001000.000001000.000001000.000001000.00000
     Eigenvalues --- 1000.000001000.000001000.000001000.000001000.00000
     Eigenvalues --- 1000.000001000.000001000.000001000.000001000.00000
     Eigenvalues --- 1000.000001000.000001000.000001000.000001000.00000
     Eigenvalues --- 1000.000001000.000001000.000001000.000001000.00000
     Eigenvalues --- 1000.000001000.000001000.000001000.000001000.00000
     Eigenvalues --- 1000.000001000.000001000.000001000.000001000.00000
     Eigenvalues --- 1000.000001000.000001000.000001000.000001000.00000
     Eigenvalues --- 1000.000001000.000001000.000001000.000001000.00000
     Eigenvalues --- 1000.000001000.000001000.000001000.000001000.00000
     Eigenvalues --- 1000.000001000.000001000.000001000.000001000.00000
     Eigenvalues --- 1000.000001000.000001000.000001000.000001000.00000
     Eigenvalues --- 1000.000001000.000001000.000001000.000001000.00000
     Eigenvalues --- 1000.000001000.000001000.000001000.000001000.00000
     Eigenvalues --- 1000.000001000.000001000.000001000.000001000.00000
     Eigenvalues --- 1000.000001000.000001000.000001000.000001000.00000
     Eigenvalues --- 1000.000001000.000001000.000001000.000001000.00000
     Eigenvalues --- 1000.000001000.000001000.000001000.000001000.00000
     Eigenvalues --- 1000.000001000.000001000.000001000.000001000.00000
     Eigenvalues --- 1000.000001000.000001000.000001000.000001000.00000
     Eigenvalues --- 1000.000001000.000001000.000001000.000001000.00000
     Eigenvalues --- 1000.000001000.000001000.000001000.000001000.00000
     Eigenvalues --- 1000.000001000.000001000.000001000.000001000.00000
     Eigenvalues --- 1000.000001000.000001000.000001000.000001000.00000
     Eigenvalues --- 1000.000001000.000001000.000001000.000001000.00000
     Eigenvalues --- 1000.000001000.000001000.000001000.000001000.00000
     Eigenvalues --- 1000.000001000.000001000.000001000.000001000.00000
     Eigenvalues --- 1000.000001000.000001000.000001000.000001000.00000
     Eigenvalues --- 1000.000001000.000001000.000001000.000001000.00000
     Eigenvalues --- 1000.000001000.000001000.000001000.000001000.00000
     Eigenvalues --- 1000.000001000.000001000.000001000.000001000.00000
     Eigenvalues --- 1000.000001000.000001000.000001000.000001000.00000
     Eigenvalues --- 1000.000001000.000001000.000001000.000001000.00000
     Eigenvalues --- 1000.000001000.000001000.000001000.000001000.00000
     Eigenvalues --- 1000.000001000.000001000.000001000.000001000.00000
     Eigenvalues --- 1000.000001000.000001000.000001000.000001000.00000
     Eigenvalues --- 1000.000001000.000001000.000001000.000001000.00000
     Eigenvalues --- 1000.000001000.000001000.000001000.000001000.00000
     Eigenvalues --- 1000.000001000.000001000.000001000.000001000.00000
     Eigenvalues --- 1000.000001000.000001000.000001000.000001000.00000
     Eigenvalues --- 1000.000001000.000001000.000001000.000001000.00000
     Eigenvalues --- 1000.000001000.000001000.000001000.000001000.00000
     Eigenvalues --- 1000.000001000.000001000.000001000.000001000.00000
     Eigenvalues --- 1000.000001000.000001000.000001000.000001000.00000
     Eigenvalues --- 1000.000001000.000001000.000001000.000001000.00000
     Eigenvalues --- 1000.000001000.000001000.000001000.000001000.00000
     Eigenvalues --- 1000.000001000.000001000.000001000.000001000.00000
     Eigenvalues --- 1000.000001000.000001000.000001000.000001000.00000
     Eigenvalues --- 1000.000001000.000001000.000001000.000001000.00000
     Eigenvalues --- 1000.000001000.000001000.000001000.000001000.00000
     Eigenvalues --- 1000.000001000.000001000.000001000.000001000.00000
     Eigenvalues --- 1000.000001000.000001000.000001000.000001000.00000
     Eigenvalues --- 1000.000001000.000001000.000001000.000001000.00000
     Eigenvalues --- 1000.000001000.000001000.000001000.000001000.00000
     Eigenvalues --- 1000.000001000.000001000.000001000.000001000.00000
     Eigenvalues --- 1000.000001000.000001000.000001000.000001000.00000
     Eigenvalues --- 1000.000001000.000001000.000001000.000001000.00000
     Eigenvalues --- 1000.000001000.000001000.000001000.000001000.00000
     Eigenvalues --- 1000.000001000.000001000.000001000.000001000.00000
     Eigenvalues --- 1000.000001000.000001000.000001000.000001000.00000
     Eigenvalues --- 1000.000001000.000001000.000001000.000001000.00000
     Eigenvalues --- 1000.000001000.000001000.000001000.000001000.00000
     Eigenvalues --- 1000.000001000.000001000.000001000.000001000.00000
     Eigenvalues --- 1000.000001000.000001000.000001000.000001000.00000
     Eigenvalues --- 1000.000001000.000001000.000001000.000001000.00000
     Eigenvalues --- 1000.000001000.000001000.000001000.000001000.00000
     Eigenvalues --- 1000.000001000.000001000.000001000.000001000.00000
     Eigenvalues --- 1000.000001000.000001000.000001000.000001000.00000
     Eigenvalues --- 1000.000001000.000001000.000001000.000001000.00000
     Eigenvalues --- 1000.000001000.000001000.000001000.000001000.00000
     Eigenvalues --- 1000.000001000.000001000.000001000.000001000.00000
     Eigenvalues --- 1000.000001000.000001000.000001000.000001000.00000
     Eigenvalues --- 1000.000001000.000001000.000001000.000001000.00000
     Eigenvalues --- 1000.000001000.000001000.000001000.000001000.00000
     Eigenvalues --- 1000.000001000.000001000.000001000.000001000.00000
     Eigenvalues --- 1000.000001000.000001000.000001000.000001000.00000
     Eigenvalues --- 1000.000001000.000001000.000001000.000001000.00000
     Eigenvalues --- 1000.000001000.000001000.000001000.000001000.00000
     Eigenvalues --- 1000.000001000.000001000.000001000.000001000.00000
     Eigenvalues --- 1000.000001000.000001000.000001000.000001000.00000
     Eigenvalues --- 1000.000001000.000001000.000001000.000001000.00000
     Eigenvalues --- 1000.000001000.000001000.000001000.000001000.00000
     Eigenvalues --- 1000.000001000.000001000.000001000.000001000.00000
     Eigenvalues --- 1000.000001000.000001000.000001000.000001000.00000
     Eigenvalues --- 1000.000001000.000001000.000001000.000001000.00000
     Eigenvalues --- 1000.000001000.000001000.000001000.000001000.00000
     Eigenvalues --- 1000.000001000.000001000.000001000.000001000.00000
     Eigenvalues --- 1000.000001000.000001000.000001000.000001000.00000
     Eigenvalues --- 1000.000001000.000001000.000001000.000001000.00000
     Eigenvalues --- 1000.000001000.000001000.000001000.000001000.00000
     Eigenvalues --- 1000.000001000.000001000.000001000.000001000.00000
     Eigenvalues --- 1000.000001000.000001000.000001000.000001000.00000
     Eigenvalues --- 1000.000001000.000001000.000001000.000001000.00000
     Eigenvalues --- 1000.000001000.000001000.000001000.000001000.00000
     Eigenvalues --- 1000.000001000.000001000.000001000.000001000.00000
     Eigenvalues --- 1000.000001000.000001000.000001000.000001000.00000
     Eigenvalues --- 1000.000001000.000001000.000001000.000001000.00000
     Eigenvalues --- 1000.000001000.000001000.000001000.000001000.00000
     Eigenvalues --- 1000.000001000.000001000.000001000.000001000.00000
     Eigenvalues --- 1000.000001000.000001000.000001000.000001000.00000
     Eigenvalues --- 1000.000001000.000001000.000001000.000001000.00000
     Eigenvalues --- 1000.000001000.000001000.000001000.000001000.00000
     Eigenvalues --- 1000.000001000.000001000.000001000.000001000.00000
     Eigenvalues --- 1000.00000
 RFO step:  Lambda=-1.05149299D-02 EMin= 2.31918466D-03
 Linear search not attempted -- first point.
 Iteration  1 RMS(Cart)=  0.03276480 RMS(Int)=  0.00018659
 Iteration  2 RMS(Cart)=  0.00046433 RMS(Int)=  0.00003597
 Iteration  3 RMS(Cart)=  0.00000008 RMS(Int)=  0.00003597
 Variable       Old X    -DE/DX   Delta X   Delta X   Delta X     New X
                                 (Linear)    (Quad)   (Total)
    X1        1.41306  -0.00624   0.00000   0.00000   0.00000   1.41306
    Y1       -9.46926  -0.01332   0.00000   0.00000   0.00000  -9.46926
    Z1        0.67842  -0.02511   0.00000   0.00000   0.00000   0.67842
    X2        1.91360  -0.00214   0.00000   0.00000   0.00000   1.91360
    Y2       -8.13135   0.02133   0.00000   0.00000   0.00000  -8.13135
    Z2        1.94457  -0.00157   0.00000   0.00000   0.00000   1.94457
    X3        1.99230   0.00661   0.00000   0.00000   0.00000   1.99230
    Y3       -8.82069  -0.00845   0.00000   0.00000   0.00000  -8.82069
    Z3        3.72292   0.02901   0.00000   0.00000   0.00000   3.72292
   X22        8.86456  -0.01849   0.00000   0.00000   0.00000   8.86456
   Y22      -12.78571  -0.02539   0.00000   0.00000   0.00000 -12.78571
   Z22        5.04329  -0.00306   0.00000   0.00000   0.00000   5.04329
   X23       10.37976   0.01079   0.00000   0.00000   0.00000  10.37976
   Y23      -11.62720  -0.00056   0.00000   0.00000   0.00000 -11.62720
   Z23        4.96021  -0.02051   0.00000   0.00000   0.00000   4.96021
   X24       10.57974   0.01271   0.00000   0.00000   0.00000  10.57974
   Y24      -10.62119   0.01717   0.00000   0.00000   0.00000 -10.62119
   Z24        6.56963   0.00789   0.00000   0.00000   0.00000   6.56963
   X44        8.66044  -0.00557   0.00000   0.00000   0.00000   8.66044
   Y44       -8.56802   0.00186   0.00000   0.00000   0.00000  -8.56802
   Z44        9.13552  -0.02028   0.00000   0.00000   0.00000   9.13552
   X45        8.77304  -0.00567   0.00000   0.00000   0.00000   8.77304
   Y45       -7.57115   0.02133   0.00000   0.00000   0.00000  -7.57115
   Z45       10.75878   0.00688   0.00000   0.00000   0.00000  10.75878
   X46        9.11844   0.00408   0.00000   0.00000   0.00000   9.11844
   Y46       -8.71382  -0.01240   0.00000   0.00000   0.00000  -8.71382
   Z46       12.24807   0.02821   0.00000   0.00000   0.00000  12.24807
   X59        7.16877   0.02053   0.00000   0.00000   0.00000   7.16877
   Y59       -2.00679  -0.01623   0.00000   0.00000   0.00000  -2.00679
   Z59      -13.05978   0.01255   0.00000   0.00000   0.00000 -13.05978
   X60        5.86222  -0.00499   0.00000   0.00000   0.00000   5.86222
   Y60       -0.65309   0.01595   0.00000   0.00000   0.00000  -0.65309
   Z60      -13.38448   0.01137   0.00000   0.00000   0.00000 -13.38448
   X61        5.01281  -0.01669   0.00000   0.00000   0.00000   5.01281
   Y61       -0.81036   0.00085   0.00000   0.00000   0.00000  -0.81036
   Z61      -15.08617  -0.02501   0.00000   0.00000   0.00000 -15.08617
   X74      -10.98123  -0.02640   0.00000   0.00000   0.00000 -10.98123
   Y74       12.46541   0.01170   0.00000   0.00000   0.00000  12.46541
   Z74        7.69212  -0.01067   0.00000   0.00000   0.00000   7.69212
   X75       -9.60260  -0.00365   0.00000   0.00000   0.00000  -9.60260
   Y75       11.39960  -0.01928   0.00000   0.00000   0.00000  11.39960
   Z75        8.47054   0.00660   0.00000   0.00000   0.00000   8.47054
   X76       -7.95502   0.02895   0.00000   0.00000   0.00000  -7.95502
   Y76       12.36368   0.00600   0.00000   0.00000   0.00000  12.36368
   Z76        8.50771   0.00421   0.00000   0.00000   0.00000   8.50771
   X203      -7.21786  -0.00484   0.00000   0.00000   0.00000  -7.21786
   Y203      -8.98203   0.00579   0.00000   0.00000   0.00000  -8.98203
   Z203      -2.09446  -0.03482   0.00000   0.00000   0.00000  -2.09446
   X204      -7.24286  -0.00877   0.00000   0.00000  -0.00000  -7.24286
   Y204      -8.82929   0.01487   0.00000   0.00000   0.00000  -8.82929
   Z204      -0.21108   0.01061   0.00000   0.00000   0.00000  -0.21108
   X205      -6.31244   0.01600   0.00000   0.00000   0.00000  -6.31244
   Y205     -10.26745  -0.02277   0.00000   0.00000   0.00000 -10.26745
   Z205       0.58711   0.02381   0.00000   0.00000   0.00000   0.58711
   X220     -10.04135   0.02596   0.00000   0.00000   0.00000 -10.04135
   Y220      11.24533  -0.01674   0.00000   0.00000   0.00000  11.24533
   Z220      -1.69655  -0.01769   0.00000   0.00000   0.00000  -1.69655
   X221     -11.71963  -0.01811   0.00000   0.00000  -0.00000 -11.71963
   Y221      11.84247  -0.01233   0.00000   0.00000   0.00000  11.84247
   Z221      -1.06578  -0.00021   0.00000   0.00000   0.00000  -1.06578
   X222     -11.46604  -0.00407   0.00000   0.00000   0.00000 -11.46604
   Y222      13.32196   0.03062   0.00000   0.00000   0.00000  13.32196
   Z222       0.08223   0.01778   0.00000   0.00000   0.00000   0.08223
    R1        1.90884   0.04097   0.00000   0.00000   0.00000   1.90884
    R2        1.90891   0.03960   0.00000   0.00000   0.00000   1.90891
    R3        2.91700   0.00030   0.00000   0.00049   0.00036   2.91735
    R4        2.07151   0.00002   0.00000   0.00005   0.00008   2.07159
    R5        2.89710  -0.00010   0.00000  -0.00043  -0.00046   2.89665
    R6        2.06950  -0.00003   0.00000  -0.00007  -0.00007   2.06942
    R7        2.07585   0.00095   0.00000  -0.00031  -0.00027   2.07558
    R8        2.89314  -0.00032   0.00000   0.00007   0.00000   2.89314
    R9        2.07661  -0.00001   0.00000  -0.00004  -0.00004   2.07657
   R10        2.06925  -0.00005   0.00000  -0.00015  -0.00014   2.06911
   R11        2.77891  -0.00025   0.00000  -0.00083  -0.00084   2.77806
   R12        2.07329   0.00003   0.00000   0.00008   0.00008   2.07337
   R13        2.06847   0.00007   0.00000   0.00019   0.00019   2.06866
   R14        2.60560  -0.00046   0.00000  -0.00032  -0.00038   2.60522
   R15        1.91317   0.00018   0.00000   0.00038   0.00038   1.91355
   R16        2.57644   0.00014   0.00000   0.00027   0.00027   2.57672
   R17        2.48475  -0.00021   0.00000  -0.00036  -0.00037   2.48438
   R18        1.93310  -0.00010   0.00000  -0.00022  -0.00022   1.93288
   R19        1.92124  -0.00005   0.00000  -0.00011  -0.00011   1.92113
   R20        1.92421   0.00006   0.00000   0.00013   0.00013   1.92434
   R21        3.04643   0.00027   0.00000   0.00238   0.00240   3.04883
   R22        4.63333   0.00097   0.00000  -0.00279  -0.00276   4.63058
   R23        1.90916   0.03907   0.00000  -0.00000   0.00000   1.90916
   R24        1.90848   0.03350   0.00000  -0.00000   0.00000   1.90848
   R25        2.93676   0.00018   0.00000  -0.00015  -0.00010   2.93666
   R26        2.07031   0.00001   0.00000   0.00003  -0.00000   2.07030
   R27        3.80566  -0.01803   0.00000   0.00000   0.00000   3.80566
   R28        2.82881   0.00123   0.00000   0.00047   0.00049   2.82930
   R29        2.07453  -0.00002   0.00000  -0.00007  -0.00007   2.07446
   R30        2.07268   0.00008   0.00000   0.00022   0.00022   2.07290
   R31        2.60104   0.00130   0.00000   0.00101   0.00104   2.60207
   R32        2.72369  -0.00033   0.00000  -0.00085  -0.00085   2.72284
   R33        2.59997  -0.00045   0.00000  -0.00185  -0.00184   2.59812
   R34        2.04149   0.00001   0.00000   0.00002   0.00002   2.04150
   R35        2.70428   0.00088   0.00000   0.00101   0.00102   2.70530
   R36        2.65599   0.00004   0.00000   0.00012   0.00012   2.65611
   R37        2.59673  -0.00029   0.00000  -0.00108  -0.00107   2.59566
   R38        2.64146   0.00021   0.00000   0.00044   0.00044   2.64189
   R39        2.62931   0.00008   0.00000   0.00018   0.00018   2.62949
   R40        2.05368   0.00005   0.00000   0.00015   0.00015   2.05384
   R41        1.92565   0.00378   0.00000   0.00583   0.00586   1.93151
   R42        2.63004   0.00010   0.00000   0.00017   0.00017   2.63021
   R43        2.05129   0.00001   0.00000   0.00004   0.00004   2.05133
   R44        2.66748  -0.00001   0.00000  -0.00006  -0.00006   2.66742
   R45        2.05344   0.00001   0.00000   0.00004   0.00004   2.05348
   R46        2.05272   0.00007   0.00000   0.00018   0.00018   2.05290
   R47        3.51769  -0.00134   0.00000  -0.03520  -0.03517   3.48252
   R48        1.90824   0.03327   0.00000  -0.00000   0.00000   1.90824
   R49        1.90866   0.03860   0.00000   0.00000   0.00000   1.90866
   R50        2.91111  -0.00046   0.00000  -0.00048  -0.00044   2.91067
   R51        2.07100  -0.00001   0.00000  -0.00003  -0.00007   2.07093
   R52        2.83627  -0.00130   0.00000  -0.00131  -0.00130   2.83497
   R53        2.07708   0.00003   0.00000   0.00008   0.00008   2.07716
   R54        2.07729   0.00003   0.00000   0.00010   0.00010   2.07738
   R55        2.60226  -0.00075   0.00000  -0.00043  -0.00044   2.60182
   R56        2.62280  -0.00012   0.00000   0.00000   0.00001   2.62280
   R57        2.61409  -0.00127   0.00000  -0.00132  -0.00131   2.61278
   R58        2.03902  -0.00001   0.00000  -0.00003  -0.00003   2.03899
   R59        2.57811   0.00005   0.00000   0.00043   0.00044   2.57855
   R60        1.90757  -0.00003   0.00000  -0.00006  -0.00006   1.90751
   R61        2.49238  -0.00042   0.00000  -0.00066  -0.00066   2.49172
   R62        2.04522  -0.00001   0.00000  -0.00002  -0.00002   2.04521
   R63        3.48006  -0.00106   0.00000  -0.00319  -0.00319   3.47687
   R64        1.90920   0.04048   0.00000  -0.00000   0.00000   1.90920
   R65        1.90840   0.03890   0.00000   0.00000   0.00000   1.90840
   R66        2.90771  -0.00019   0.00000  -0.00036  -0.00036   2.90735
   R67        2.07310   0.00003   0.00000   0.00009   0.00012   2.07322
   R68        2.82669  -0.00087   0.00000   0.00008   0.00012   2.82681
   R69        2.07734   0.00030   0.00000   0.00086   0.00086   2.07820
   R70        2.07654   0.00025   0.00000   0.00071   0.00071   2.07725
   R71        2.58827   0.00240   0.00000   0.00526   0.00529   2.59356
   R72        2.63293  -0.00435   0.00000  -0.00863  -0.00863   2.62430
   R73        2.61032  -0.00063   0.00000  -0.00086  -0.00082   2.60950
   R74        2.03480  -0.00025   0.00000  -0.00066  -0.00066   2.03414
   R75        2.56141   0.00717   0.00000   0.01414   0.01414   2.57555
   R76        1.90500  -0.00033   0.00000  -0.00069  -0.00069   1.90431
   R77        2.49494  -0.00107   0.00000  -0.00142  -0.00142   2.49353
   R78        2.03784  -0.00061   0.00000  -0.00163  -0.00163   2.03620
   R79        3.69880   0.00753   0.00000   0.05034   0.05037   3.74918
   R80        1.90854   0.04078   0.00000   0.00000   0.00000   1.90854
   R81        1.90928   0.04085   0.00000  -0.00000   0.00000   1.90928
   R82        2.90615  -0.00119   0.00000   0.00034   0.00034   2.90649
   R83        2.07692  -0.00003   0.00000  -0.00010  -0.00010   2.07682
   R84        2.90272  -0.00098   0.00000   0.00016   0.00015   2.90288
   R85        2.06915   0.00007   0.00000   0.00021   0.00021   2.06936
   R86        2.07234   0.00001   0.00000   0.00003   0.00003   2.07237
   R87        2.89091  -0.00128   0.00000  -0.00001  -0.00001   2.89089
   R88        2.07512  -0.00001   0.00000  -0.00002  -0.00002   2.07510
   R89        2.07809  -0.00005   0.00000  -0.00015  -0.00015   2.07795
   R90        2.77311  -0.00077   0.00000   0.00034   0.00033   2.77344
   R91        2.06575   0.00002   0.00000   0.00007   0.00007   2.06582
   R92        2.06953  -0.00003   0.00000  -0.00007  -0.00007   2.06946
   R93        2.54786  -0.00145   0.00000  -0.00012  -0.00012   2.54773
   R94        1.90597  -0.00004   0.00000  -0.00007  -0.00007   1.90590
   R95        2.50513  -0.00061   0.00000   0.00009   0.00009   2.50523
   R96        2.55169  -0.00004   0.00000  -0.00005  -0.00005   2.55164
   R97        1.94809  -0.00093   0.00000  -0.00000  -0.00000   1.94809
   R98        1.94191   0.00056   0.00000  -0.00021  -0.00021   1.94170
   R99        1.90912   0.00003   0.00000   0.00005   0.00005   1.90918
   R100       1.94861  -0.00013   0.00000  -0.00012  -0.00012   1.94848
   R101       3.30550  -0.00075   0.00000   0.00092   0.00092   3.30642
   R102       3.40231   0.00065   0.00000  -0.00096  -0.00095   3.40137
   R103       3.39585  -0.00007   0.00000   0.00007   0.00007   3.39592
   R104       2.91167   0.00036   0.00000   0.00058   0.00058   2.91225
   R105       2.83921   0.00107   0.00000   0.00194   0.00194   2.84115
   R106       2.06779   0.00011   0.00000   0.00031   0.00031   2.06809
   R107       2.06890   0.00004   0.00000   0.00011   0.00011   2.06901
   R108       2.54302  -0.00249   0.00000  -0.00438  -0.00438   2.53864
   R109       2.74345   0.00170   0.00000   0.00435   0.00435   2.74781
   R110       2.06145  -0.00024   0.00000  -0.00068  -0.00068   2.06077
   R111       2.53716   0.00024   0.00000   0.00041   0.00041   2.53757
   R112       2.74872   0.00025   0.00000   0.00065   0.00065   2.74937
   R113       2.05960   0.00014   0.00000   0.00039   0.00039   2.05998
   R114       2.90188   0.00021   0.00000  -0.00020  -0.00018   2.90169
   R115       2.83830   0.00017   0.00000   0.00012   0.00012   2.83841
   R116       2.06950  -0.00012   0.00000  -0.00035  -0.00035   2.06915
   R117       2.06782  -0.00006   0.00000  -0.00017  -0.00017   2.06765
   R118       2.61527  -0.00980   0.00000  -0.02084  -0.02081   2.59446
   R119       2.61565  -0.00857   0.00000  -0.01815  -0.01814   2.59751
   R120       3.80556   0.00095   0.00000   0.00312   0.00315   3.80871
   R121       2.90817   0.00064   0.00000   0.00059   0.00059   2.90876
   R122       2.07071  -0.00008   0.00000  -0.00023  -0.00023   2.07048
   R123       2.07302   0.00016   0.00000   0.00045   0.00045   2.07347
   R124       2.05161  -0.00013   0.00000  -0.00036  -0.00036   2.05125
   R125       2.04944  -0.00003   0.00000  -0.00008  -0.00008   2.04936
   R126       2.05241   0.00004   0.00000   0.00010   0.00010   2.05251
   R127       2.04824  -0.00001   0.00000  -0.00004  -0.00004   2.04820
   R128       2.86433   0.00003   0.00000  -0.00034  -0.00035   2.86398
   R129       2.07593  -0.00010   0.00000  -0.00028  -0.00028   2.07565
   R130       2.06360  -0.00008   0.00000  -0.00022  -0.00022   2.06338
   R131       2.61268  -0.00698   0.00000  -0.01491  -0.01497   2.59772
   R132       2.59816  -0.00573   0.00000  -0.01232  -0.01237   2.58579
   R133       3.80503  -0.00074   0.00000  -0.00865  -0.00869   3.79634
   R134       2.41411  -0.00001   0.00000  -0.00011  -0.00012   2.41400
   R135       2.36994   0.00019   0.00000   0.00022   0.00021   2.37016
   R136       2.54084  -0.00054   0.00000  -0.00113  -0.00112   2.53973
   R137       2.29514  -0.00025   0.00000  -0.00025  -0.00025   2.29489
   R138       2.60946  -0.00706   0.00000  -0.01514  -0.01522   2.59424
   R139       2.61764  -0.00672   0.00000  -0.01493  -0.01502   2.60262
   R140       3.83338   0.00109   0.00000   0.00256   0.00249   3.83586
   R141       2.59832   0.01222   0.00000   0.02525   0.02528   2.62361
   R142       2.65377  -0.00851   0.00000  -0.01757  -0.01757   2.63621
   R143       2.04691   0.00045   0.00000   0.00122   0.00122   2.04813
   R144       2.66291  -0.00883   0.00000  -0.01921  -0.01921   2.64370
   R145       2.59359   0.01194   0.00000   0.02386   0.02388   2.61747
   R146       2.04719   0.00054   0.00000   0.00146   0.00146   2.04865
   R147       2.59737   0.01114   0.00000   0.02203   0.02204   2.61941
   R148       2.65510  -0.00696   0.00000  -0.01527  -0.01528   2.63983
   R149       2.04205   0.00034   0.00000   0.00092   0.00092   2.04297
   R150       2.65396  -0.00773   0.00000  -0.01666  -0.01667   2.63729
   R151       2.60023   0.01110   0.00000   0.02232   0.02235   2.62258
   R152       2.04623   0.00051   0.00000   0.00138   0.00138   2.04761
   R153       2.82977   0.00080   0.00000   0.00238   0.00238   2.83215
   R154       2.07255   0.00005   0.00000   0.00013   0.00013   2.07268
   R155       2.07273   0.00007   0.00000   0.00019   0.00019   2.07292
   R156       2.06553  -0.00001   0.00000  -0.00002  -0.00002   2.06552
   R157       2.83067  -0.00060   0.00000  -0.00178  -0.00178   2.82889
   R158       2.07409  -0.00059   0.00000  -0.00167  -0.00167   2.07242
   R159       2.06579  -0.00019   0.00000  -0.00053  -0.00052   2.06527
   R160       2.07441  -0.00028   0.00000  -0.00081  -0.00081   2.07360
   R161       2.82160   0.00072   0.00000   0.00210   0.00210   2.82371
   R162       2.07018   0.00005   0.00000   0.00014   0.00014   2.07032
   R163       2.06801   0.00023   0.00000   0.00066   0.00066   2.06867
   R164       2.06771   0.00008   0.00000   0.00022   0.00022   2.06793
   R165       2.83108  -0.00055   0.00000  -0.00162  -0.00162   2.82945
   R166       2.06589  -0.00009   0.00000  -0.00025  -0.00025   2.06564
   R167       2.07394  -0.00045   0.00000  -0.00129  -0.00129   2.07264
   R168       2.07229  -0.00025   0.00000  -0.00072  -0.00072   2.07156
   R169       2.75572   0.00257   0.00000   0.00759   0.00760   2.76332
   R170       2.68094   0.01577   0.00000   0.03661   0.03662   2.71757
   R171       2.74746   0.00311   0.00000   0.00846   0.00847   2.75592
   R172       2.61254  -0.00796   0.00000  -0.01669  -0.01669   2.59585
   R173       2.70343   0.01501   0.00000   0.03577   0.03578   2.73921
   R174       3.26606  -0.00032   0.00000   0.00087   0.00086   3.26692
   R175       1.92260   0.00010   0.00000   0.00028   0.00027   1.92287
   R176       3.49137   0.00032   0.00000   0.00227   0.00227   3.49364
   R177       2.59230  -0.00140   0.00000  -0.00145  -0.00143   2.59087
   R178       2.64935  -0.01548   0.00000  -0.03258  -0.03254   2.61681
   R179       2.59651  -0.00188   0.00000  -0.00244  -0.00242   2.59409
   R180       2.62966  -0.01440   0.00000  -0.02920  -0.02914   2.60052
   R181       3.20730   0.00028   0.00000   0.00081   0.00081   3.20811
   R182       2.75789   0.00296   0.00000   0.00772   0.00772   2.76561
   R183       2.72051   0.01319   0.00000   0.03240   0.03241   2.75292
   R184       2.76202   0.00300   0.00000   0.00843   0.00844   2.77046
   R185       2.70313   0.01387   0.00000   0.03409   0.03412   2.73724
   R186       2.60142  -0.00787   0.00000  -0.01605  -0.01603   2.58539
   R187       3.78193  -0.00003   0.00000   0.00043   0.00045   3.78238
   R188       3.70461   0.01281   0.00000   0.08298   0.08300   3.78761
   R189       2.28624   0.00012   0.00000   0.00012   0.00012   2.28636
   R190       2.79671   0.00016   0.00000   0.00006   0.00006   2.79677
   R191       2.60606   0.00018   0.00000   0.00011   0.00011   2.60617
   R192       2.41403   0.00033   0.00000   0.00017   0.00017   2.41420
   R193       2.70422  -0.00015   0.00000  -0.00008  -0.00009   2.70414
   R194       2.95450  -0.00011   0.00000  -0.00189  -0.00190   2.95259
   R195       4.78492  -0.00093   0.00000   0.00139   0.00139   4.78631
   R196       2.35667  -0.00024   0.00000  -0.00019  -0.00019   2.35648
   R197       2.86415  -0.00002   0.00000  -0.00024  -0.00024   2.86391
   R198       2.74282  -0.00010   0.00000  -0.00008  -0.00008   2.74273
   R199       2.90751  -0.00040   0.00000  -0.00029  -0.00029   2.90722
   R200       2.06846  -0.00001   0.00000  -0.00002  -0.00002   2.06844
   R201       2.65667  -0.00042   0.00000  -0.00007  -0.00006   2.65661
   R202       2.90678   0.00009   0.00000   0.00030   0.00030   2.90707
   R203       2.08260   0.00002   0.00000   0.00005   0.00005   2.08266
   R204       1.85921  -0.00027   0.00000   0.00004   0.00004   1.85925
   R205       2.68666  -0.00003   0.00000  -0.00007  -0.00007   2.68660
   R206       2.06751   0.00000   0.00000   0.00000   0.00000   2.06752
   R207       2.07264   0.00000   0.00000   0.00000   0.00000   2.07265
   R208       1.82852  -0.00004   0.00000  -0.00008  -0.00008   1.82843
   R209       4.72163  -0.00116   0.00000  -0.00232  -0.00230   4.71932
   R210       3.36508  -0.00038   0.00000  -0.00027  -0.00027   3.36481
   R211       1.89509  -0.00527   0.00000  -0.01118  -0.01115   1.88394
   R212       1.92817  -0.00446   0.00000  -0.01124  -0.01123   1.91694
   R213       3.03841   0.00371   0.00000   0.03502   0.03507   3.07349
   R214       2.96476   0.00436   0.00000   0.03653   0.03654   3.00130
   R215       1.87008  -0.00030   0.00000   0.00017   0.00016   1.87024
   R216       1.84349  -0.00038   0.00000  -0.00009  -0.00010   1.84340
   R217       4.51146  -0.00050   0.00000   0.00136   0.00136   4.51282
   R218       1.88226  -0.00028   0.00000  -0.00091  -0.00086   1.88140
   R219       1.83284  -0.00156   0.00000  -0.00287  -0.00287   1.82998
   R220       3.14313   0.00064   0.00000   0.00576   0.00582   3.14895
   R221       1.86930  -0.00195   0.00000  -0.00231  -0.00230   1.86700
   R222       1.84974  -0.00083   0.00000  -0.00158  -0.00158   1.84815
   R223       1.93224  -0.00035   0.00000  -0.00091  -0.00087   1.93137
   R224       1.83368  -0.00013   0.00000  -0.00023  -0.00023   1.83345
   R225       1.88973   0.04606   0.00000   0.00000   0.00000   1.88973
   R226       1.88974   0.04642   0.00000  -0.00000   0.00000   1.88974
   R227       2.89486  -0.00062   0.00000   0.00023   0.00021   2.89507
   R228       2.07089   0.00057   0.00000  -0.00050  -0.00043   2.07046
   R229       2.90656  -0.00014   0.00000   0.00016   0.00015   2.90671
   R230       2.06241  -0.00163   0.00000   0.00007   0.00008   2.06249
   R231       2.07655  -0.00002   0.00000  -0.00007  -0.00007   2.07648
   R232       2.90021  -0.00059   0.00000   0.00013   0.00012   2.90033
   R233       2.90112   0.00005   0.00000   0.00018   0.00018   2.90130
   R234       2.08209  -0.00003   0.00000  -0.00008  -0.00008   2.08201
   R235       2.07072  -0.00005   0.00000  -0.00015  -0.00015   2.07057
   R236       2.06805  -0.00003   0.00000  -0.00009  -0.00009   2.06797
   R237       2.06580  -0.00050   0.00000   0.00006   0.00006   2.06585
   R238       2.07124  -0.00001   0.00000  -0.00004  -0.00004   2.07120
   R239       2.07093   0.00001   0.00000   0.00001   0.00001   2.07095
   R240       2.07070  -0.00001   0.00000  -0.00002  -0.00002   2.07068
   R241       1.88973   0.04637   0.00000   0.00000   0.00000   1.88973
   R242       1.88974   0.04644   0.00000  -0.00000   0.00000   1.88974
   R243       2.91278  -0.00069   0.00000  -0.00011  -0.00011   2.91267
   R244       2.06706  -0.00003   0.00000  -0.00008  -0.00008   2.06698
   R245       2.81897  -0.00120   0.00000  -0.00060  -0.00060   2.81837
   R246       2.06994  -0.00001   0.00000  -0.00004  -0.00004   2.06989
   R247       2.07227  -0.00000   0.00000  -0.00001  -0.00001   2.07227
   R248       2.61227  -0.00062   0.00000   0.00005   0.00005   2.61232
   R249       2.59721  -0.00054   0.00000  -0.00004  -0.00004   2.59717
   R250       2.56990   0.00027   0.00000  -0.00000   0.00000   2.56990
   R251       1.98299   0.00023   0.00000   0.00010   0.00010   1.98310
   R252       2.60801  -0.00049   0.00000  -0.00016  -0.00016   2.60785
   R253       2.04554  -0.00001   0.00000  -0.00002  -0.00002   2.04552
   R254       2.50855   0.00041   0.00000  -0.00003  -0.00002   2.50853
   R255       2.04462  -0.00002   0.00000  -0.00006  -0.00006   2.04455
   R256       3.21877  -0.00014   0.00000  -0.00018  -0.00018   3.21859
   R257       1.82548  -0.00000   0.00000  -0.00000  -0.00000   1.82547
   R258       1.89936  -0.00000   0.00000  -0.00006  -0.00005   1.89930
    A1        1.95589  -0.01072   0.00000   0.00000   0.00000   1.95589
    A2        1.94603   0.00565   0.00000   0.00036   0.00033   1.94636
    A3        1.89236  -0.00030   0.00000   0.00182   0.00167   1.89403
    A4        1.86353   0.00581   0.00000  -0.00354  -0.00345   1.86008
    A5        1.88557  -0.00027   0.00000   0.00009   0.00015   1.88572
    A6        1.91957  -0.00024   0.00000   0.00125   0.00127   1.92084
    A7        1.93871  -0.00089   0.00000   0.00171   0.00161   1.94032
    A8        1.92095  -0.00005   0.00000   0.00235   0.00241   1.92336
    A9        1.91131   0.00083   0.00000   0.00029   0.00026   1.91157
   A10        1.91135   0.00039   0.00000  -0.00089  -0.00093   1.91041
   A11        1.91606   0.00003   0.00000  -0.00205  -0.00189   1.91416
   A12        1.86399  -0.00028   0.00000  -0.00156  -0.00159   1.86240
   A13        1.99497   0.00048   0.00000  -0.00282  -0.00280   1.99217
   A14        1.91800  -0.00033   0.00000  -0.00109  -0.00104   1.91696
   A15        1.89119   0.00001   0.00000   0.00198   0.00192   1.89311
   A16        1.90064   0.00005   0.00000  -0.00100  -0.00102   1.89962
   A17        1.88735  -0.00035   0.00000   0.00206   0.00206   1.88941
   A18        1.86728   0.00012   0.00000   0.00119   0.00120   1.86848
   A19        1.89870  -0.00024   0.00000   0.00339   0.00336   1.90206
   A20        1.91197  -0.00011   0.00000   0.00084   0.00084   1.91281
   A21        1.92635   0.00031   0.00000  -0.00164  -0.00162   1.92473
   A22        1.92924   0.00012   0.00000  -0.00079  -0.00084   1.92839
   A23        1.92445  -0.00004   0.00000  -0.00147  -0.00139   1.92306
   A24        1.87322  -0.00003   0.00000  -0.00042  -0.00043   1.87279
   A25        2.13627  -0.00088   0.00000  -0.00470  -0.00487   2.13141
   A26        1.90964   0.00031   0.00000   0.00011   0.00010   1.90974
   A27        1.91700   0.00014   0.00000   0.00176   0.00182   1.91883
   A28        2.06292  -0.00040   0.00000  -0.00260  -0.00262   2.06030
   A29        2.06760   0.00047   0.00000   0.00384   0.00386   2.07147
   A30        2.15117  -0.00006   0.00000  -0.00110  -0.00111   2.15006
   A31        1.98306  -0.00008   0.00000  -0.00059  -0.00059   1.98247
   A32        2.05371  -0.00012   0.00000  -0.00082  -0.00082   2.05289
   A33        1.88349   0.00010   0.00000   0.00040   0.00040   1.88389
   A34        1.91140  -0.00053   0.00000  -0.00298  -0.00295   1.90845
   A35        2.12016   0.00004   0.00000   0.00184   0.00161   2.12177
   A36        1.96454   0.00052   0.00000   0.00035   0.00045   1.96499
   A37        2.67828  -0.00011   0.00000  -0.00197  -0.00199   2.67629
   A38        1.94587  -0.00793   0.00000  -0.00000   0.00000   1.94587
   A39        1.84497   0.00641   0.00000   0.00517   0.00512   1.85009
   A40        1.90382   0.00001   0.00000   0.00094   0.00099   1.90482
   A41        1.94905  -0.00181   0.00000  -0.00711  -0.00713   1.94192
   A42        1.87692   0.00172   0.00000   0.00026   0.00025   1.87717
   A43        1.94370   0.00150   0.00000   0.00090   0.00092   1.94461
   A44        2.49829  -0.00764   0.00000  -0.00000   0.00000   2.49829
   A45        2.05174  -0.00211   0.00000  -0.00367  -0.00365   2.04808
   A46        1.90264   0.00075   0.00000   0.00067   0.00065   1.90329
   A47        1.88751   0.00034   0.00000   0.00032   0.00033   1.88784
   A48        1.90614   0.00134   0.00000   0.00233   0.00235   1.90848
   A49        1.86600   0.00003   0.00000   0.00004   0.00002   1.86602
   A50        1.83780  -0.00023   0.00000   0.00070   0.00070   1.83849
   A51        2.17860  -0.00017   0.00000   0.00108   0.00106   2.17966
   A52        2.25159   0.00086   0.00000   0.00020   0.00022   2.25181
   A53        1.84917  -0.00066   0.00000  -0.00089  -0.00090   1.84827
   A54        1.93272   0.00096   0.00000   0.00206   0.00207   1.93479
   A55        2.25975  -0.00028   0.00000   0.00019   0.00018   2.25994
   A56        2.09047  -0.00068   0.00000  -0.00224  -0.00224   2.08823
   A57        1.86660  -0.00021   0.00000  -0.00107  -0.00107   1.86553
   A58        2.34538   0.00010   0.00000   0.00062   0.00062   2.34600
   A59        2.07073   0.00011   0.00000   0.00053   0.00053   2.07126
   A60        1.87555   0.00079   0.00000   0.00189   0.00190   1.87745
   A61        2.13414  -0.00049   0.00000  -0.00139  -0.00139   2.13275
   A62        2.27344  -0.00030   0.00000  -0.00049  -0.00050   2.27294
   A63        2.08034   0.00008   0.00000   0.00027   0.00027   2.08060
   A64        2.09948   0.00003   0.00000   0.00029   0.00029   2.09977
   A65        2.10336  -0.00011   0.00000  -0.00055  -0.00055   2.10281
   A66        1.90038  -0.00088   0.00000  -0.00191  -0.00193   1.89845
   A67        2.12368   0.00003   0.00000  -0.00200  -0.00195   2.12173
   A68        2.23355   0.00076   0.00000   0.00350   0.00346   2.23701
   A69        2.05182   0.00027   0.00000   0.00092   0.00092   2.05274
   A70        2.10865  -0.00013   0.00000  -0.00044  -0.00044   2.10821
   A71        2.12237  -0.00013   0.00000  -0.00042  -0.00043   2.12195
   A72        2.11354  -0.00004   0.00000  -0.00036  -0.00036   2.11318
   A73        2.08845   0.00003   0.00000   0.00025   0.00025   2.08871
   A74        2.08119   0.00001   0.00000   0.00011   0.00011   2.08130
   A75        2.11580   0.00007   0.00000   0.00003   0.00003   2.11583
   A76        2.08273   0.00003   0.00000   0.00037   0.00037   2.08310
   A77        2.08462  -0.00010   0.00000  -0.00039  -0.00039   2.08423
   A78        2.71514   0.00033   0.00000   0.00179   0.00189   2.71702
   A79        2.54209  -0.00715   0.00000   0.00000   0.00000   2.54209
   A80        1.94086  -0.00864   0.00000  -0.00000   0.00000   1.94086
   A81        1.94926   0.00393   0.00000   0.00474   0.00473   1.95398
   A82        1.86632   0.00053   0.00000   0.00099   0.00099   1.86730
   A83        1.95104   0.00279   0.00000  -0.00547  -0.00550   1.94554
   A84        1.84505   0.00198   0.00000  -0.00025  -0.00020   1.84485
   A85        1.90603  -0.00068   0.00000  -0.00001  -0.00001   1.90602
   A86        1.98065  -0.00100   0.00000  -0.00100  -0.00098   1.97968
   A87        1.91728   0.00030   0.00000   0.00116   0.00116   1.91845
   A88        1.90851   0.00023   0.00000  -0.00097  -0.00100   1.90752
   A89        1.92184  -0.00010   0.00000   0.00256   0.00255   1.92438
   A90        1.88644   0.00077   0.00000  -0.00173  -0.00174   1.88470
   A91        1.84380  -0.00014   0.00000  -0.00003  -0.00002   1.84378
   A92        2.32724  -0.00094   0.00000  -0.00129  -0.00128   2.32596
   A93        2.12923   0.00056   0.00000   0.00051   0.00050   2.12973
   A94        1.82242   0.00041   0.00000   0.00063   0.00062   1.82304
   A95        1.92769  -0.00013   0.00000  -0.00019  -0.00018   1.92751
   A96        2.24419   0.00013   0.00000   0.00047   0.00047   2.24466
   A97        2.11111  -0.00001   0.00000  -0.00035  -0.00035   2.11076
   A98        1.89110  -0.00057   0.00000  -0.00107  -0.00107   1.89004
   A99        2.20892   0.00025   0.00000   0.00023   0.00023   2.20915
   A100       2.17685   0.00028   0.00000   0.00068   0.00068   2.17753
   A101       1.93074  -0.00014   0.00000   0.00029   0.00029   1.93103
   A102       2.13705   0.00014   0.00000   0.00028   0.00028   2.13733
   A103       2.21539  -0.00000   0.00000  -0.00056  -0.00056   2.21482
   A104       1.85281   0.00043   0.00000   0.00035   0.00034   1.85315
   A105       2.42330  -0.00062   0.00000  -0.00071  -0.00074   2.42256
   A106       2.00557   0.00016   0.00000  -0.00004  -0.00003   2.00554
   A107       1.97993  -0.01047   0.00000  -0.00000   0.00000   1.97993
   A108       1.95252   0.00475   0.00000   0.00088   0.00079   1.95331
   A109       1.86579   0.00069   0.00000   0.00288   0.00291   1.86870
   A110       1.91804   0.00276   0.00000  -0.00866  -0.00857   1.90947
   A111       1.84818   0.00171   0.00000   0.00444   0.00437   1.85255
   A112       1.89379   0.00075   0.00000   0.00117   0.00116   1.89495
   A113       1.96606   0.00071   0.00000   0.00019   0.00021   1.96627
   A114       1.92000  -0.00089   0.00000  -0.00205  -0.00210   1.91790
   A115       1.90412  -0.00004   0.00000  -0.00302  -0.00300   1.90112
   A116       1.92406  -0.00007   0.00000   0.00394   0.00396   1.92802
   A117       1.89560   0.00026   0.00000   0.00271   0.00269   1.89828
   A118       1.85009   0.00000   0.00000  -0.00191  -0.00192   1.84817
   A119       2.30911   0.00047   0.00000   0.00262   0.00265   2.31176
   A120       2.14190   0.00003   0.00000   0.00112   0.00110   2.14300
   A121       1.83108  -0.00049   0.00000  -0.00379  -0.00381   1.82728
   A122       1.90343   0.00437   0.00000   0.01768   0.01769   1.92112
   A123       2.27136  -0.00237   0.00000  -0.00992  -0.00993   2.26144
   A124       2.10836  -0.00200   0.00000  -0.00775  -0.00776   2.10061
   A125       1.90125  -0.00259   0.00000  -0.00952  -0.00953   1.89172
   A126       2.19576   0.00051   0.00000   0.00017   0.00017   2.19592
   A127       2.18612   0.00208   0.00000   0.00933   0.00933   2.19545
   A128       1.90399   0.00382   0.00000   0.01807   0.01807   1.92207
   A129       2.19207  -0.00246   0.00000  -0.01227  -0.01228   2.17979
   A130       2.18713  -0.00136   0.00000  -0.00579  -0.00580   2.18133
   A131       1.88502  -0.00511   0.00000  -0.02244  -0.02244   1.86257
   A132       2.21879   0.00015   0.00000   0.00280   0.00282   2.22161
   A133       2.17935   0.00495   0.00000   0.01964   0.01962   2.19897
   A134       1.92762  -0.00879   0.00000   0.00000   0.00000   1.92762
   A135       1.93156   0.00260   0.00000   0.00009   0.00009   1.93165
   A136       1.85820   0.00089   0.00000  -0.00035  -0.00034   1.85786
   A137       1.96459   0.00389   0.00000   0.00068   0.00067   1.96526
   A138       1.86698   0.00053   0.00000  -0.00031  -0.00030   1.86667
   A139       1.91064   0.00074   0.00000  -0.00019  -0.00019   1.91045
   A140       1.95667  -0.00067   0.00000   0.00030   0.00030   1.95697
   A141       1.93187  -0.00024   0.00000  -0.00002  -0.00002   1.93186
   A142       1.92425   0.00066   0.00000   0.00009   0.00010   1.92435
   A143       1.90260   0.00013   0.00000  -0.00012  -0.00011   1.90249
   A144       1.90868   0.00028   0.00000  -0.00007  -0.00007   1.90861
   A145       1.83572  -0.00012   0.00000  -0.00022  -0.00022   1.83550
   A146       1.97053  -0.00123   0.00000   0.00008   0.00008   1.97061
   A147       1.92343   0.00028   0.00000   0.00000  -0.00000   1.92343
   A148       1.89443   0.00047   0.00000   0.00022   0.00023   1.89465
   A149       1.91616   0.00082   0.00000  -0.00009  -0.00009   1.91607
   A150       1.89989  -0.00010   0.00000  -0.00003  -0.00003   1.89986
   A151       1.85555  -0.00020   0.00000  -0.00019  -0.00019   1.85535
   A152       1.92580  -0.00009   0.00000   0.00029   0.00028   1.92608
   A153       1.92790  -0.00026   0.00000   0.00022   0.00022   1.92812
   A154       1.91009   0.00031   0.00000  -0.00046  -0.00046   1.90963
   A155       1.93520   0.00010   0.00000  -0.00018  -0.00017   1.93503
   A156       1.90027  -0.00003   0.00000   0.00015   0.00015   1.90042
   A157       1.86325  -0.00001   0.00000  -0.00004  -0.00004   1.86321
   A158       2.16518  -0.00179   0.00000   0.00031   0.00031   2.16550
   A159       2.04754   0.00102   0.00000  -0.00030  -0.00030   2.04724
   A160       2.02477   0.00069   0.00000  -0.00025  -0.00025   2.02452
   A161       2.11296  -0.00145   0.00000   0.00046   0.00046   2.11342
   A162       2.08507   0.00076   0.00000  -0.00014  -0.00015   2.08493
   A163       2.08181   0.00070   0.00000  -0.00034  -0.00034   2.08147
   A164       2.01741  -0.00040   0.00000  -0.00067  -0.00067   2.01673
   A165       2.12885   0.00005   0.00000  -0.00082  -0.00082   2.12803
   A166       1.96466   0.00015   0.00000   0.00043   0.00043   1.96508
   A167       2.05756   0.00016   0.00000   0.00069   0.00069   2.05824
   A168       2.03080  -0.00023   0.00000   0.00008   0.00008   2.03087
   A169       1.97272   0.00011   0.00000   0.00026   0.00026   1.97299
   A170       2.75432  -0.00011   0.00000  -0.00053  -0.00052   2.75379
   A171       2.71356   0.00005   0.00000   0.00033   0.00032   2.71388
   A172       1.97028   0.00121   0.00000   0.00153   0.00152   1.97180
   A173       1.87991  -0.00022   0.00000  -0.00152  -0.00151   1.87839
   A174       1.90957  -0.00067   0.00000  -0.00072  -0.00073   1.90884
   A175       1.92946  -0.00040   0.00000   0.00052   0.00052   1.92998
   A176       1.92539  -0.00004   0.00000   0.00201   0.00202   1.92740
   A177       1.84447   0.00003   0.00000  -0.00214  -0.00215   1.84233
   A178       2.24302  -0.00153   0.00000  -0.00664  -0.00664   2.23639
   A179       2.03949   0.00058   0.00000   0.00219   0.00219   2.04168
   A180       2.00034   0.00095   0.00000   0.00438   0.00438   2.00472
   A181       2.20533   0.00040   0.00000   0.00174   0.00174   2.20708
   A182       2.05846  -0.00050   0.00000  -0.00263  -0.00263   2.05584
   A183       2.01939   0.00010   0.00000   0.00088   0.00088   2.02026
   A184       1.96553  -0.00035   0.00000  -0.00260  -0.00266   1.96287
   A185       1.89453   0.00036   0.00000   0.00121   0.00122   1.89575
   A186       1.89703  -0.00009   0.00000   0.00052   0.00054   1.89757
   A187       1.91888   0.00001   0.00000   0.00165   0.00167   1.92055
   A188       1.93720   0.00015   0.00000  -0.00094  -0.00092   1.93628
   A189       1.84635  -0.00005   0.00000   0.00038   0.00037   1.84672
   A190       1.85466  -0.00103   0.00000  -0.00607  -0.00612   1.84854
   A191       2.20685   0.00115   0.00000   0.00644   0.00644   2.21329
   A192       2.22135  -0.00013   0.00000  -0.00052  -0.00048   2.22086
   A193       2.01443   0.00021   0.00000   0.00047   0.00048   2.01492
   A194       1.94305  -0.00040   0.00000  -0.00029  -0.00030   1.94275
   A195       1.91338   0.00054   0.00000   0.00256   0.00256   1.91594
   A196       1.89261   0.00012   0.00000  -0.00001  -0.00001   1.89260
   A197       1.85732  -0.00038   0.00000  -0.00091  -0.00092   1.85640
   A198       1.83246  -0.00013   0.00000  -0.00210  -0.00210   1.83036
   A199       2.10744  -0.00013   0.00000  -0.00079  -0.00080   2.10665
   A200       2.13685   0.00002   0.00000   0.00010   0.00010   2.13695
   A201       2.03871   0.00011   0.00000   0.00066   0.00066   2.03937
   A202       2.10701   0.00007   0.00000   0.00043   0.00043   2.10744
   A203       2.13101  -0.00003   0.00000  -0.00019  -0.00019   2.13083
   A204       2.04415  -0.00004   0.00000  -0.00020  -0.00020   2.04395
   A205       1.99096  -0.00072   0.00000  -0.00250  -0.00246   1.98850
   A206       1.91642   0.00030   0.00000   0.00218   0.00217   1.91859
   A207       1.93578   0.00024   0.00000   0.00049   0.00048   1.93626
   A208       1.86694   0.00023   0.00000  -0.00053  -0.00054   1.86640
   A209       1.89536   0.00014   0.00000   0.00106   0.00104   1.89641
   A210       1.85205  -0.00017   0.00000  -0.00062  -0.00061   1.85144
   A211       1.86115  -0.00244   0.00000  -0.00912  -0.00916   1.85199
   A212       2.22644   0.00032   0.00000  -0.00034  -0.00037   2.22606
   A213       2.19550   0.00212   0.00000   0.00962   0.00962   2.20513
   A214       2.01979   0.00006   0.00000  -0.00018  -0.00019   2.01960
   A215       2.07301   0.00057   0.00000   0.00070   0.00071   2.07372
   A216       2.18979  -0.00063   0.00000  -0.00052  -0.00052   2.18926
   A217       1.93512  -0.00047   0.00000  -0.00179  -0.00178   1.93334
   A218       2.18326  -0.00016   0.00000  -0.00070  -0.00071   2.18256
   A219       2.16419   0.00063   0.00000   0.00249   0.00248   2.16667
   A220       1.84640  -0.00253   0.00000  -0.00929  -0.00931   1.83709
   A221       2.22601   0.00089   0.00000   0.00207   0.00204   2.22805
   A222       2.20197   0.00166   0.00000   0.00738   0.00743   2.20940
   A223       2.18264   0.00299   0.00000   0.01209   0.01206   2.19469
   A224       2.05240  -0.00137   0.00000  -0.00508  -0.00508   2.04732
   A225       2.04654  -0.00162   0.00000  -0.00662  -0.00662   2.03992
   A226       2.17963   0.00387   0.00000   0.01649   0.01648   2.19611
   A227       2.04534  -0.00199   0.00000  -0.00853  -0.00852   2.03682
   A228       2.05803  -0.00188   0.00000  -0.00792  -0.00791   2.05011
   A229       2.20034   0.00281   0.00000   0.01100   0.01096   2.21130
   A230       2.04469  -0.00153   0.00000  -0.00596  -0.00595   2.03874
   A231       2.03357  -0.00127   0.00000  -0.00440  -0.00439   2.02918
   A232       2.17237   0.00424   0.00000   0.01811   0.01808   2.19046
   A233       2.04734  -0.00215   0.00000  -0.00909  -0.00908   2.03825
   A234       2.06252  -0.00208   0.00000  -0.00879  -0.00878   2.05374
   A235       1.94507   0.00030   0.00000   0.00204   0.00204   1.94710
   A236       1.94287   0.00030   0.00000   0.00203   0.00203   1.94490
   A237       1.94178   0.00011   0.00000   0.00008   0.00008   1.94186
   A238       1.86541  -0.00010   0.00000   0.00042   0.00042   1.86582
   A239       1.88189  -0.00033   0.00000  -0.00243  -0.00243   1.87946
   A240       1.88347  -0.00032   0.00000  -0.00239  -0.00239   1.88108
   A241       1.95314  -0.00066   0.00000  -0.00427  -0.00428   1.94886
   A242       1.94381   0.00051   0.00000   0.00377   0.00378   1.94759
   A243       1.94996  -0.00091   0.00000  -0.00570  -0.00571   1.94424
   A244       1.87018   0.00021   0.00000   0.00185   0.00185   1.87203
   A245       1.86467   0.00056   0.00000   0.00184   0.00182   1.86648
   A246       1.87754   0.00037   0.00000   0.00297   0.00298   1.88052
   A247       1.94362   0.00029   0.00000   0.00191   0.00191   1.94553
   A248       1.94311   0.00018   0.00000   0.00104   0.00103   1.94415
   A249       1.92690   0.00021   0.00000   0.00103   0.00103   1.92792
   A250       1.87567  -0.00018   0.00000  -0.00073  -0.00073   1.87494
   A251       1.88004  -0.00025   0.00000  -0.00147  -0.00147   1.87858
   A252       1.89218  -0.00028   0.00000  -0.00200  -0.00200   1.89017
   A253       1.94025   0.00035   0.00000   0.00253   0.00253   1.94278
   A254       1.95356  -0.00059   0.00000  -0.00367  -0.00367   1.94989
   A255       1.95043  -0.00058   0.00000  -0.00368  -0.00369   1.94675
   A256       1.87813   0.00023   0.00000   0.00184   0.00184   1.87998
   A257       1.87218   0.00019   0.00000   0.00147   0.00147   1.87365
   A258       1.86493   0.00046   0.00000   0.00186   0.00185   1.86679
   A259       2.20142  -0.00360   0.00000  -0.01353  -0.01350   2.18792
   A260       1.92386   0.00397   0.00000   0.01195   0.01192   1.93578
   A261       2.15756  -0.00036   0.00000   0.00176   0.00174   2.15930
   A262       2.17645  -0.00070   0.00000  -0.00464  -0.00468   2.17177
   A263       1.92729   0.00209   0.00000   0.00802   0.00800   1.93529
   A264       2.17921  -0.00139   0.00000  -0.00326  -0.00322   2.17600
   A265       2.15995   0.00048   0.00000   0.00282   0.00283   2.16278
   A266       2.20315  -0.00409   0.00000  -0.01548  -0.01549   2.18766
   A267       1.91982   0.00360   0.00000   0.01259   0.01259   1.93240
   A268       2.17376  -0.00181   0.00000  -0.00811  -0.00817   2.16559
   A269       1.92967   0.00250   0.00000   0.00896   0.00893   1.93859
   A270       2.17798  -0.00068   0.00000  -0.00076  -0.00067   2.17731
   A271       2.09666   0.00031   0.00000  -0.00034  -0.00034   2.09632
   A272       1.97533   0.00037   0.00000   0.00063   0.00062   1.97594
   A273       1.92280   0.00031   0.00000   0.00065   0.00067   1.92347
   A274       1.79530   0.00000   0.00000   0.00018   0.00018   1.79547
   A275       2.15737   0.00145   0.00000   0.00477   0.00475   2.16212
   A276       2.26491   0.00174   0.00000   0.00352   0.00350   2.26842
   A277       1.85924  -0.00318   0.00000  -0.00814  -0.00811   1.85113
   A278       2.18321   0.00157   0.00000   0.00556   0.00555   2.18875
   A279       2.23666  -0.00033   0.00000  -0.00170  -0.00172   2.23495
   A280       1.86324  -0.00124   0.00000  -0.00386  -0.00384   1.85940
   A281       2.18291   0.00226   0.00000   0.00724   0.00722   2.19014
   A282       2.23685   0.00062   0.00000   0.00092   0.00090   2.23775
   A283       1.86321  -0.00287   0.00000  -0.00820  -0.00817   1.85504
   A284       2.18406   0.00183   0.00000   0.00663   0.00662   2.19067
   A285       2.23781  -0.00054   0.00000  -0.00245  -0.00246   2.23534
   A286       1.86107  -0.00129   0.00000  -0.00418  -0.00415   1.85692
   A287       2.00820  -0.00073   0.00000  -0.00042  -0.00044   2.00776
   A288       2.24618   0.00050   0.00000   0.00022   0.00021   2.24639
   A289       2.16865   0.00257   0.00000   0.00817   0.00816   2.17681
   A290       1.86835  -0.00308   0.00000  -0.00839  -0.00837   1.85998
   A291       2.19213  -0.00072   0.00000  -0.00276  -0.00277   2.18936
   A292       2.23881   0.00207   0.00000   0.00793   0.00791   2.24672
   A293       1.85219  -0.00135   0.00000  -0.00513  -0.00511   1.84708
   A294       2.25103   0.00053   0.00000   0.00061   0.00060   2.25162
   A295       2.16897   0.00226   0.00000   0.00721   0.00720   2.17617
   A296       1.86245  -0.00278   0.00000  -0.00777  -0.00774   1.85471
   A297       2.24064   0.00059   0.00000   0.00091   0.00087   2.24151
   A298       2.18443   0.00152   0.00000   0.00632   0.00633   2.19075
   A299       1.85765  -0.00211   0.00000  -0.00726  -0.00722   1.85043
   A300       2.19084  -0.00420   0.00000  -0.01516  -0.01513   2.17572
   A301       1.91690   0.00336   0.00000   0.01131   0.01128   1.92818
   A302       2.17431   0.00084   0.00000   0.00390   0.00389   2.17820
   A303       2.17111  -0.00170   0.00000  -0.00757  -0.00761   2.16351
   A304       1.92003   0.00293   0.00000   0.00980   0.00979   1.92981
   A305       2.18549  -0.00122   0.00000  -0.00185  -0.00180   2.18369
   A306       2.17273   0.00017   0.00000   0.00114   0.00114   2.17387
   A307       2.19351  -0.00373   0.00000  -0.01331  -0.01330   2.18020
   A308       1.91682   0.00356   0.00000   0.01212   0.01211   1.92893
   A309       2.17402  -0.00139   0.00000  -0.00745  -0.00752   2.16650
   A310       1.92958   0.00343   0.00000   0.01155   0.01149   1.94107
   A311       2.17474  -0.00201   0.00000  -0.00300  -0.00293   2.17181
   A312       1.86223  -0.00150   0.00000  -0.00869  -0.00873   1.85350
   A313       2.18170   0.00172   0.00000   0.00891   0.00894   2.19065
   A314       2.23150  -0.00019   0.00000   0.00082   0.00079   2.23229
   A315       1.59199   0.00004   0.00000  -0.00055  -0.00055   1.59145
   A316       1.57567   0.00029   0.00000   0.00712   0.00716   1.58282
   A317       1.55070   0.00003   0.00000  -0.00003  -0.00005   1.55065
   A318       1.56341   0.00064   0.00000   0.00872   0.00870   1.57212
   A319       1.56016   0.00092   0.00000   0.00519   0.00518   1.56534
   A320       1.56872  -0.00080   0.00000  -0.00389  -0.00389   1.56482
   A321       1.60653   0.00016   0.00000  -0.00635  -0.00635   1.60018
   A322       1.60306  -0.00084   0.00000  -0.00477  -0.00479   1.59828
   A323       1.51747  -0.00037   0.00000  -0.00631  -0.00630   1.51117
   A324       1.55146   0.00072   0.00000   0.00350   0.00347   1.55493
   A325       1.64007   0.00005   0.00000  -0.00093  -0.00095   1.63912
   A326       1.52234  -0.00083   0.00000  -0.00181  -0.00179   1.52055
   A327       2.25328  -0.00007   0.00000  -0.00007  -0.00007   2.25321
   A328       2.13545  -0.00003   0.00000   0.00010   0.00009   2.13555
   A329       1.89343   0.00011   0.00000   0.00007   0.00007   1.89350
   A330       2.17354   0.00008   0.00000   0.00054   0.00054   2.17408
   A331       1.88811  -0.00018   0.00000  -0.00024  -0.00024   1.88787
   A332       2.21918   0.00010   0.00000  -0.00025  -0.00025   2.21894
   A333       2.12097  -0.00002   0.00000   0.00009   0.00009   2.12106
   A334       1.89069   0.00016   0.00000  -0.00010  -0.00010   1.89059
   A335       1.87550  -0.00097   0.00000   0.00011   0.00009   1.87560
   A336       2.21519  -0.00037   0.00000   0.00017   0.00017   2.21536
   A337       1.35686   0.00016   0.00000   0.00124   0.00125   1.35811
   A338       2.25838  -0.00009   0.00000   0.00002   0.00002   2.25840
   A339       1.86065   0.00018   0.00000   0.00037   0.00037   1.86101
   A340       2.16395  -0.00009   0.00000  -0.00040  -0.00040   2.16354
   A341       2.18375  -0.00013   0.00000   0.00003   0.00003   2.18378
   A342       1.84400   0.00003   0.00000  -0.00004  -0.00004   1.84396
   A343       1.96061  -0.00033   0.00000  -0.00113  -0.00114   1.95947
   A344       1.94868   0.00004   0.00000   0.00020   0.00020   1.94889
   A345       1.91988   0.00013   0.00000   0.00073   0.00073   1.92060
   A346       1.87886   0.00003   0.00000   0.00016   0.00016   1.87902
   A347       1.90916   0.00012   0.00000   0.00015   0.00015   1.90932
   A348       1.93256  -0.00012   0.00000   0.00008   0.00007   1.93263
   A349       1.96879  -0.00061   0.00000  -0.00005  -0.00005   1.96874
   A350       1.92575   0.00059   0.00000   0.00084   0.00084   1.92659
   A351       1.84211  -0.00010   0.00000  -0.00037  -0.00037   1.84175
   A352       1.84475   0.00003   0.00000  -0.00000  -0.00000   1.84475
   A353       1.95506   0.00025   0.00000  -0.00018  -0.00018   1.95488
   A354       1.92905  -0.00015   0.00000  -0.00022  -0.00022   1.92883
   A355       1.92889  -0.00020   0.00000   0.00025   0.00026   1.92915
   A356       1.98532   0.00007   0.00000   0.00030   0.00030   1.98562
   A357       1.91232  -0.00003   0.00000  -0.00017  -0.00017   1.91215
   A358       1.85882  -0.00001   0.00000   0.00001   0.00001   1.85883
   A359       1.86969  -0.00002   0.00000  -0.00012  -0.00012   1.86957
   A360       1.95126  -0.00002   0.00000  -0.00004  -0.00004   1.95122
   A361       1.88437   0.00001   0.00000   0.00002   0.00002   1.88439
   A362       1.84389   0.00001   0.00000   0.00007   0.00007   1.84396
   A363       2.78313   0.00015   0.00000   0.00004   0.00005   2.78318
   A364       1.75570  -0.00027   0.00000  -0.00109  -0.00109   1.75461
   A365       2.87730  -0.00034   0.00000  -0.00028  -0.00028   2.87702
   A366       2.07526  -0.00285   0.00000  -0.00492  -0.00493   2.07034
   A367       1.93746   0.00080   0.00000   0.00034   0.00048   1.93793
   A368       1.72815   0.00208   0.00000   0.00087   0.00082   1.72896
   A369       1.88050   0.00138   0.00000   0.01234   0.01214   1.89264
   A370       2.00292  -0.00068   0.00000  -0.00244  -0.00237   2.00055
   A371       1.82217  -0.00053   0.00000  -0.00807  -0.00800   1.81417
   A372       2.84686  -0.00040   0.00000   0.00049   0.00017   2.84703
   A373       2.85511   0.00384   0.00000   0.00525   0.00528   2.86039
   A374       1.83582   0.00105   0.00000  -0.00109  -0.00108   1.83473
   A375       1.79469  -0.00020   0.00000  -0.00058  -0.00058   1.79411
   A376       1.87508  -0.00052   0.00000   0.00154   0.00154   1.87661
   A377       2.84191   0.00027   0.00000   0.00007   0.00006   2.84197
   A378       1.48641   0.00060   0.00000  -0.00111  -0.00110   1.48532
   A379       1.65674  -0.00079   0.00000  -0.00019  -0.00021   1.65653
   A380       1.64056   0.00064   0.00000  -0.00143  -0.00134   1.63923
   A381       1.74742  -0.00134   0.00000  -0.01132  -0.01115   1.73627
   A382       1.84579  -0.00035   0.00000  -0.00260  -0.00252   1.84327
   A383       1.68812  -0.00206   0.00000  -0.01264  -0.01259   1.67553
   A384       1.72502  -0.00020   0.00000  -0.00482  -0.00488   1.72013
   A385       1.80068  -0.00051   0.00000  -0.00497  -0.00497   1.79572
   A386       2.83145  -0.00205   0.00000  -0.00406  -0.00395   2.82750
   A387       1.66115   0.00012   0.00000   0.00185   0.00184   1.66300
   A388       1.81910   0.00057   0.00000   0.00233   0.00246   1.82156
   A389       1.89937  -0.00022   0.00000  -0.00037  -0.00056   1.89881
   A390       1.93150  -0.00707   0.00000  -0.00000  -0.00000   1.93150
   A391       1.92676   0.00213   0.00000  -0.00051  -0.00050   1.92626
   A392       1.85048   0.00156   0.00000   0.00140   0.00136   1.85184
   A393       1.96873   0.00087   0.00000  -0.00021  -0.00019   1.96853
   A394       1.87611   0.00151   0.00000  -0.00091  -0.00092   1.87519
   A395       1.90558   0.00114   0.00000   0.00033   0.00035   1.90593
   A396       2.01898   0.00013   0.00000   0.00001   0.00000   2.01898
   A397       1.88421  -0.00073   0.00000   0.00045   0.00047   1.88468
   A398       1.91289   0.00020   0.00000  -0.00037  -0.00038   1.91251
   A399       1.89048   0.00090   0.00000  -0.00001  -0.00001   1.89048
   A400       1.89478  -0.00025   0.00000  -0.00000   0.00000   1.89479
   A401       1.85563  -0.00026   0.00000  -0.00009  -0.00009   1.85554
   A402       1.96113  -0.00030   0.00000   0.00055   0.00055   1.96168
   A403       1.91884  -0.00002   0.00000  -0.00002  -0.00002   1.91882
   A404       1.88771   0.00016   0.00000  -0.00025  -0.00025   1.88746
   A405       1.92189   0.00031   0.00000   0.00036   0.00036   1.92225
   A406       1.88417  -0.00006   0.00000  -0.00023  -0.00023   1.88393
   A407       1.88805  -0.00010   0.00000  -0.00047  -0.00047   1.88759
   A408       1.93782   0.00022   0.00000  -0.00001  -0.00001   1.93781
   A409       1.95580   0.00001   0.00000  -0.00006  -0.00006   1.95574
   A410       1.93126  -0.00046   0.00000   0.00050   0.00049   1.93176
   A411       1.88036  -0.00008   0.00000  -0.00050  -0.00050   1.87986
   A412       1.87822   0.00027   0.00000  -0.00004  -0.00004   1.87819
   A413       1.87727   0.00006   0.00000   0.00010   0.00010   1.87736
   A414       1.94303  -0.00003   0.00000  -0.00025  -0.00025   1.94277
   A415       1.94557   0.00002   0.00000   0.00011   0.00011   1.94569
   A416       1.93422   0.00008   0.00000   0.00054   0.00054   1.93476
   A417       1.88355  -0.00001   0.00000  -0.00016  -0.00016   1.88339
   A418       1.87751  -0.00003   0.00000  -0.00020  -0.00020   1.87730
   A419       1.87702  -0.00003   0.00000  -0.00006  -0.00006   1.87696
   A420       2.23581  -0.00025   0.00000  -0.00094  -0.00093   2.23488
   A421       2.84115   0.00002   0.00000  -0.00020  -0.00020   2.84095
   A422       2.46951  -0.00002   0.00000   0.00014   0.00015   2.46966
   A423       2.44269  -0.00074   0.00000  -0.00021  -0.00020   2.44249
   A424       1.90815  -0.00867   0.00000  -0.00000  -0.00000   1.90815
   A425       1.89552   0.00589   0.00000   0.00039   0.00037   1.89590
   A426       1.91531  -0.00081   0.00000   0.00063   0.00065   1.91596
   A427       1.86597   0.00485   0.00000  -0.00238  -0.00239   1.86358
   A428       1.92839  -0.00053   0.00000   0.00092   0.00091   1.92930
   A429       1.94938  -0.00073   0.00000   0.00037   0.00037   1.94976
   A430       2.02788  -0.00190   0.00000   0.00033   0.00033   2.02821
   A431       1.86864   0.00079   0.00000   0.00032   0.00032   1.86895
   A432       1.91838   0.00032   0.00000  -0.00009  -0.00008   1.91830
   A433       1.90236   0.00063   0.00000  -0.00016  -0.00015   1.90220
   A434       1.88156   0.00051   0.00000  -0.00038  -0.00038   1.88118
   A435       1.85800  -0.00024   0.00000  -0.00005  -0.00005   1.85795
   A436       2.16527  -0.00049   0.00000   0.00013   0.00013   2.16540
   A437       2.28120  -0.00005   0.00000  -0.00034  -0.00034   2.28086
   A438       1.83582   0.00055   0.00000   0.00023   0.00023   1.83604
   A439       1.88092  -0.00029   0.00000  -0.00031  -0.00031   1.88061
   A440       2.19429  -0.00084   0.00000  -0.00005  -0.00005   2.19424
   A441       2.20782   0.00113   0.00000   0.00036   0.00035   2.20817
   A442       1.92534  -0.00009   0.00000  -0.00010  -0.00010   1.92523
   A443       2.23791   0.00004   0.00000   0.00003   0.00003   2.23795
   A444       2.11992   0.00005   0.00000   0.00007   0.00007   2.11998
   A445       1.93877  -0.00020   0.00000   0.00018   0.00018   1.93895
   A446       2.14766   0.00013   0.00000   0.00009   0.00009   2.14775
   A447       2.19669   0.00007   0.00000  -0.00028  -0.00028   2.19641
   A448       1.84393   0.00003   0.00000   0.00000   0.00000   1.84393
   A449       1.87760  -0.00087   0.00000  -0.00048  -0.00048   1.87712
   A450       2.53544   0.00090   0.00000   0.00057   0.00057   2.53601
   A451       1.68860  -0.00022   0.00000  -0.00013  -0.00012   1.68848
   A452       1.77644  -0.00085   0.00000  -0.00088  -0.00087   1.77557
   A453       1.80134   0.00006   0.00000  -0.00002  -0.00002   1.80132
   A454       2.79814  -0.00003   0.00000   0.00050   0.00049   2.79863
   A455       3.19748  -0.00036   0.00000  -0.00009  -0.00009   3.19739
   A456       3.19853   0.00020   0.00000  -0.00690  -0.00690   3.19163
   A457       3.15541   0.00068   0.00000   0.00817   0.00815   3.16356
   A458       3.12637   0.00032   0.00000   0.00708   0.00710   3.13347
   A459       3.14315  -0.00019   0.00000  -0.00130  -0.00130   3.14185
   A460       3.07871  -0.00108   0.00000  -0.04397  -0.04414   3.03457
   A461       3.00186  -0.00034   0.00000   0.01052   0.01045   3.01231
   A462       3.18928   0.00034   0.00000   0.00132   0.00131   3.19059
   A463       3.10518  -0.00021   0.00000   0.00276   0.00275   3.10793
   A464       3.19069   0.00004   0.00000  -0.00118  -0.00120   3.18949
   A465       3.16329   0.00009   0.00000   0.00056   0.00059   3.16388
   A466       3.15463  -0.00013   0.00000  -0.00146  -0.00144   3.15319
   A467       3.30989   0.00018   0.00000  -0.00052  -0.00052   3.30936
   A468       2.99509   0.00047   0.00000   0.03869   0.03840   3.03350
   A469       3.12026   0.00022   0.00000   0.00470   0.00443   3.12468
   A470       3.14131  -0.00064   0.00000  -0.00412  -0.00411   3.13719
    D1        2.89491  -0.00303   0.00000  -0.00526  -0.00505   2.88986
    D2       -1.26845  -0.00316   0.00000  -0.00365  -0.00352  -1.27198
    D3        0.77564  -0.00304   0.00000  -0.00400  -0.00389   0.77175
    D4        0.75321   0.00293   0.00000  -0.00314  -0.00298   0.75024
    D5        2.87304   0.00279   0.00000  -0.00153  -0.00145   2.87158
    D6       -1.36606   0.00292   0.00000  -0.00188  -0.00182  -1.36788
    D7       -1.28846   0.00012   0.00000  -0.00191  -0.00188  -1.29035
    D8        0.83136  -0.00002   0.00000  -0.00030  -0.00036   0.83100
    D9        2.87545   0.00011   0.00000  -0.00065  -0.00073   2.87473
   D10       -3.13978  -0.00049   0.00000   0.01163   0.01160  -3.12819
   D11       -0.99695  -0.00033   0.00000   0.00744   0.00745  -0.98949
   D12        1.03774  -0.00036   0.00000   0.00940   0.00941   1.04715
   D13        1.01796  -0.00010   0.00000   0.00815   0.00814   1.02611
   D14       -3.12238   0.00006   0.00000   0.00396   0.00400  -3.11838
   D15       -1.08769   0.00003   0.00000   0.00592   0.00596  -1.08174
   D16       -1.02330  -0.00001   0.00000   0.01175   0.01170  -1.01159
   D17        1.11954   0.00015   0.00000   0.00756   0.00756   1.12710
   D18       -3.12896   0.00012   0.00000   0.00952   0.00952  -3.11944
   D19       -2.15907   0.00032   0.00000  -0.00270  -0.00274  -2.16180
   D20        1.99124   0.00087   0.00000  -0.00370  -0.00368   1.98757
   D21       -0.07948   0.00055   0.00000  -0.00064  -0.00064  -0.08011
   D22       -2.91321  -0.00011   0.00000  -0.00351  -0.00335  -2.91656
   D23       -0.80257  -0.00017   0.00000  -0.00186  -0.00179  -0.80435
   D24        1.25636  -0.00009   0.00000  -0.00284  -0.00277   1.25359
   D25        1.21773  -0.00005   0.00000   0.00068   0.00075   1.21849
   D26       -2.95481  -0.00012   0.00000   0.00232   0.00232  -2.95249
   D27       -0.89588  -0.00004   0.00000   0.00134   0.00134  -0.89454
   D28       -0.80542  -0.00003   0.00000  -0.00132  -0.00124  -0.80666
   D29        1.30522  -0.00010   0.00000   0.00033   0.00032   1.30555
   D30       -2.91903  -0.00002   0.00000  -0.00066  -0.00066  -2.91969
   D31        3.02457  -0.00050   0.00000   0.00573   0.00566   3.03023
   D32        0.74648  -0.00019   0.00000   0.00760   0.00759   0.75407
   D33        0.92456  -0.00030   0.00000   0.00303   0.00301   0.92757
   D34       -1.35352   0.00001   0.00000   0.00489   0.00495  -1.34858
   D35       -1.14384  -0.00030   0.00000   0.00496   0.00493  -1.13891
   D36        2.86125   0.00001   0.00000   0.00683   0.00687   2.86812
   D37        0.69711  -0.00037   0.00000  -0.00541  -0.00530   0.69181
   D38       -2.50142  -0.00011   0.00000  -0.00284  -0.00266  -2.50408
   D39        2.97211  -0.00062   0.00000  -0.00799  -0.00799   2.96413
   D40       -0.22642  -0.00035   0.00000  -0.00542  -0.00534  -0.23176
   D41       -2.46833   0.00025   0.00000   0.00420   0.00424  -2.46409
   D42       -0.24347   0.00020   0.00000   0.00342   0.00346  -0.24001
   D43        0.73313  -0.00005   0.00000   0.00133   0.00129   0.73442
   D44        2.95798  -0.00009   0.00000   0.00055   0.00052   2.95850
   D45       -2.96243  -0.00074   0.00000  -0.00838  -0.00847  -2.97090
   D46        0.98259  -0.00097   0.00000  -0.00738  -0.00741   0.97518
   D47        0.11915  -0.00047   0.00000  -0.00571  -0.00572   0.11343
   D48       -2.21901  -0.00071   0.00000  -0.00471  -0.00466  -2.22368
   D49       -0.28020  -0.00106   0.00000  -0.03008  -0.03031  -0.31050
   D50        1.55674  -0.00050   0.00000  -0.02465  -0.02481   1.53194
   D51       -2.59124  -0.00086   0.00000  -0.02873  -0.02879  -2.62003
   D52       -0.75430  -0.00030   0.00000  -0.02330  -0.02329  -0.77759
   D53        2.24981   0.00177   0.00000   0.00608   0.00603   2.25585
   D54       -0.78371  -0.00417   0.00000   0.00000   0.00000  -0.78371
   D55        1.27589  -0.00250   0.00000   0.00184   0.00177   1.27766
   D56       -2.86992  -0.00061   0.00000  -0.00132  -0.00137  -2.87130
   D57        2.58618  -0.00497   0.00000  -0.00968  -0.00976   2.57643
   D58       -1.51675  -0.00412   0.00000  -0.00877  -0.00883  -1.52558
   D59        0.47279  -0.00382   0.00000  -0.00744  -0.00751   0.46528
   D60        0.46705   0.00164   0.00000  -0.00891  -0.00892   0.45813
   D61        2.64730   0.00250   0.00000  -0.00800  -0.00800   2.63931
   D62       -1.64635   0.00280   0.00000  -0.00667  -0.00667  -1.65302
   D63       -1.63161  -0.00034   0.00000  -0.00500  -0.00500  -1.63661
   D64        0.54865   0.00051   0.00000  -0.00408  -0.00408   0.54457
   D65        2.53818   0.00081   0.00000  -0.00275  -0.00275   2.53543
   D66        3.11420   0.00240   0.00000   0.00000   0.00000   3.11420
   D67       -2.15566   0.00082   0.00000  -0.00057  -0.00058  -2.15624
   D68        1.09341   0.00040   0.00000  -0.00599  -0.00602   1.08740
   D69        1.94901   0.00026   0.00000  -0.00065  -0.00066   1.94835
   D70       -1.08510  -0.00016   0.00000  -0.00607  -0.00609  -1.09119
   D71       -0.03113  -0.00014   0.00000  -0.00260  -0.00261  -0.03375
   D72       -3.06525  -0.00056   0.00000  -0.00803  -0.00804  -3.07329
   D73       -3.07078  -0.00045   0.00000  -0.00359  -0.00360  -3.07438
   D74        0.04695  -0.00034   0.00000  -0.00311  -0.00312   0.04383
   D75       -0.01599  -0.00003   0.00000   0.00082   0.00082  -0.01517
   D76        3.10174   0.00007   0.00000   0.00130   0.00130   3.10304
   D77        3.05079   0.00039   0.00000   0.00563   0.00564   3.05643
   D78       -0.05599   0.00029   0.00000   0.00259   0.00259  -0.05339
   D79        0.00091   0.00002   0.00000   0.00091   0.00092   0.00183
   D80       -3.10587  -0.00008   0.00000  -0.00212  -0.00212  -3.10799
   D81        0.02564   0.00001   0.00000  -0.00237  -0.00236   0.02328
[truncated: 7,481,861 more chars]
