# Supplementary material for: Solvent Channels and Electric Fields Guide Proton Delivery to the Active Site of Heme Peroxidases
Source: Angew Chem Int Ed Engl. 2025 Sep 21;64(50):e202515743. doi: 10.1002/anie.202515743 (PMC12684355; doi:10.1002/anie.202515743)
Supplement: Supplementary file 8 — Supporting Information [file ANIE-64-e202515743-s008.zip › Tau1_4.log]

 Entering Gaussian System, Link 0=g16
 Initial command:
 /mnt/storage/software/apps/Gaussain-16/g16/l1.exe "/user/home/rs17282/scratch/Gau-32480.inp" -scrdir="/user/home/rs17282/scratch/"
 Entering Link 1 = /mnt/storage/software/apps/Gaussain-16/g16/l1.exe PID=     32481.
  
 Copyright (c) 1988,1990,1992,1993,1995,1998,2003,2009,2016,
            Gaussian, Inc.  All Rights Reserved.
  
 This is part of the Gaussian(R) 16 program.  It is based on
 the Gaussian(R) 09 system (copyright 2009, Gaussian, Inc.),
 the Gaussian(R) 03 system (copyright 2003, Gaussian, Inc.),
 the Gaussian(R) 98 system (copyright 1998, Gaussian, Inc.),
 the Gaussian(R) 94 system (copyright 1995, Gaussian, Inc.),
 the Gaussian 92(TM) system (copyright 1992, Gaussian, Inc.),
 the Gaussian 90(TM) system (copyright 1990, Gaussian, Inc.),
 the Gaussian 88(TM) system (copyright 1988, Gaussian, Inc.),
 the Gaussian 86(TM) system (copyright 1986, Carnegie Mellon
 University), and the Gaussian 82(TM) system (copyright 1983,
 Carnegie Mellon University). Gaussian is a federally registered
 trademark of Gaussian, Inc.
  
 This software contains proprietary and confidential information,
 including trade secrets, belonging to Gaussian, Inc.
  
 This software is provided under written license and may be
 used, copied, transmitted, or stored only in accord with that
 written license.
  
 The following legend is applicable only to US Government
 contracts under FAR:
  
                    RESTRICTED RIGHTS LEGEND
  
 Use, reproduction and disclosure by the US Government is
 subject to restrictions as set forth in subparagraphs (a)
 and (c) of the Commercial Computer Software - Restricted
 Rights clause in FAR 52.227-19.
  
 Gaussian, Inc.
 340 Quinnipiac St., Bldg. 40, Wallingford CT 06492
  
  
 ---------------------------------------------------------------
 Warning -- This program may not be used in any manner that
 competes with the business of Gaussian, Inc. or will provide
 assistance to any competitor of Gaussian, Inc.  The licensee
 of this program is prohibited from giving any competitor of
 Gaussian, Inc. access to this program.  By using this program,
 the user acknowledges that Gaussian, Inc. is engaged in the
 business of creating and licensing software in the field of
 computational chemistry and represents and warrants to the
 licensee that it is not a competitor of Gaussian, Inc. and that
 it will not use this program in any manner prohibited above.
 ---------------------------------------------------------------
  

 Cite this work as:
 Gaussian 16, Revision A.03,
 M. J. Frisch, G. W. Trucks, H. B. Schlegel, G. E. Scuseria, 
 M. A. Robb, J. R. Cheeseman, G. Scalmani, V. Barone, 
 G. A. Petersson, H. Nakatsuji, X. Li, M. Caricato, A. V. Marenich, 
 J. Bloino, B. G. Janesko, R. Gomperts, B. Mennucci, H. P. Hratchian, 
 J. V. Ortiz, A. F. Izmaylov, J. L. Sonnenberg, D. Williams-Young, 
 F. Ding, F. Lipparini, F. Egidi, J. Goings, B. Peng, A. Petrone, 
 T. Henderson, D. Ranasinghe, V. G. Zakrzewski, J. Gao, N. Rega, 
 G. Zheng, W. Liang, M. Hada, M. Ehara, K. Toyota, R. Fukuda, 
 J. Hasegawa, M. Ishida, T. Nakajima, Y. Honda, O. Kitao, H. Nakai, 
 T. Vreven, K. Throssell, J. A. Montgomery, Jr., J. E. Peralta, 
 F. Ogliaro, M. J. Bearpark, J. J. Heyd, E. N. Brothers, K. N. Kudin, 
 V. N. Staroverov, T. A. Keith, R. Kobayashi, J. Normand, 
 K. Raghavachari, A. P. Rendell, J. C. Burant, S. S. Iyengar, 
 J. Tomasi, M. Cossi, J. M. Millam, M. Klene, C. Adamo, R. Cammi, 
 J. W. Ochterski, R. L. Martin, K. Morokuma, O. Farkas, 
 J. B. Foresman, and D. J. Fox, Gaussian, Inc., Wallingford CT, 2016.
 
 ******************************************
 Gaussian 16:  ES64L-G16RevA.03 25-Dec-2016
                 6-Jul-2023 
 ******************************************
 %chk=tau0_m4
 %mem=10gb
 %nproc=28
 Will use up to   28 processors via shared memory.
 ----------------------------------------------------------------------
 # UB3LYP EmpiricalDispersion=GD3BJ Gen Pseudo=Read opt(maxcycle=1000,m
 odred) SCF(yqc,Maxcycle=1000)
 ----------------------------------------------------------------------
 1/6=1000,18=120,19=15,26=3,38=1/1,3;
 2/9=110,12=2,17=6,18=5,40=1/2;
 3/5=7,11=2,16=1,17=8,25=1,30=1,71=1,74=-5,116=2,124=41/1,2,3;
 4//1;
 5/5=2,7=1000,8=4,13=1,38=1/8,2,8;
 6/7=2,8=2,9=2,10=2,28=1/1;
 7//1,2,3,16;
 1/6=1000,18=20,19=15,26=3/3(2);
 2/9=110/2;
 99//99;
 2/9=110/2;
 3/5=7,6=1,11=2,16=1,17=8,25=1,30=1,71=1,74=-5,82=7,116=2,124=41/1,2,3;
 4/5=5,16=3,69=1/1;
 5/5=2,7=1000,8=4,13=1,38=1/8,2,8;
 7//1,2,3,16;
 1/6=1000,18=20,19=15,26=3/3(-5);
 2/9=110/2;
 6/7=2,8=2,9=2,10=2,19=2,28=1/1;
 99/9=1/99;
 ---
 fff
 ---
 Symbolic Z-matrix:
 Charge = -1 Multiplicity = 4
 H                     0.74776  -5.01091   0.359 
 C                     1.01263  -4.30292   1.02902 
 H                     1.05428  -4.66771   1.97008 
 C                     0.00253  -3.13585   1.04799 
 C                     0.20515  -2.25125   2.28361 
 C                    -0.76284  -1.06885   2.37763 
 N                    -0.27544  -0.13845   3.40684 
 C                    -0.86108   1.08981   3.62944 
 N                    -2.22098   1.17363   3.57945 
 N                    -0.08716   2.10553   3.94288 
 H                     2.00947  -3.93135   0.76464 
 H                     0.11165  -2.52981   0.14238 
 H                    -1.02049  -3.53594   1.04089 
 H                     0.1164   -2.85729   3.19597 
 H                     1.22577  -1.85524   2.26062 
 H                    -0.82532  -0.56726   1.40386 
 H                    -1.76892  -1.41911   2.62907 
 H                     0.72684  -0.02948   3.3145 
 H                    -2.56288   2.03238   3.14118 
 H                    -2.72753   0.3917    3.17248 
 H                    -0.66165   2.89154   4.24119 
 H                     4.69092  -6.76591   2.66879 
 C                     5.49273  -6.15285   2.62483 
 H                     5.59856  -5.62049   3.4765 
 C                     5.25036  -5.23045   1.39782 
 C                     5.79198  -3.83639   1.46172 
 C                     5.0406   -2.6934    1.30839 
 C                     7.16138  -3.3991    1.56625 
 C                     7.15211  -1.97149   1.46752 
 C                     8.39623  -4.05738   1.69743 
 N                     5.84322  -1.57615   1.33063 
 C                     8.32594  -1.21331   1.50113 
 C                     9.56619  -3.30506   1.73088 
 C                     9.53066  -1.89721   1.63491 
 H                     6.39834  -6.75618   2.49791 
 H                     5.6339   -5.72608   0.49649 
 H                     4.16787  -5.14543   1.2429 
 H                     3.97558  -2.58605   1.16258 
 H                     5.49013  -0.65821   1.06399 
 H                     8.43491  -5.14118   1.76768 
 H                     8.29332  -0.13308   1.39937 
 H                     10.52519  -3.80636   1.82985 
 H                     10.46098  -1.3369    1.6572 
 H                     4.58291  -4.534     4.83431 
 C                     4.64249  -4.00648   5.6933 
 H                     4.82527  -4.61115   6.4814 
 C                     3.38913  -3.13912   5.91671 
 C                     3.43324  -1.82619   5.19081 
 C                     4.3996   -1.1921    4.44224 
 N                     2.40661  -0.89726   5.28805 
 C                     2.78288   0.23045   4.61877 
 N                     3.98556   0.08214   4.09808 
 H                     5.52051  -3.35617   5.60823 
 H                     2.48991  -3.70103   5.62726 
 H                     3.2763   -2.93184   6.99033 
 H                     1.49182  -1.05149   5.68598 
 H                     5.3544   -1.57297   4.11434 
 H                     2.14946   1.10559   4.55368 
 H                     3.79355  -1.06195  -6.91094 
 C                     3.10215  -0.3456   -7.08276 
 H                     2.65266  -0.42882  -7.98326 
 C                     3.68807   1.06767  -6.91862 
 C                     3.94233   1.42318  -5.48808 
 C                     3.79573   0.71827  -4.32294 
 N                     4.35667   2.69235  -5.0896 
 C                     4.44306   2.72237  -3.73725 
 N                     4.10675   1.53954  -3.25672 
 H                     2.30902  -0.48247  -6.33731 
 H                     4.61372   1.16142  -7.5041 
 H                     2.98619   1.79932  -7.34236 
 H                     4.55162   3.46861  -5.7025 
 H                     3.48828  -0.30111  -4.16237 
 H                     4.7403    3.57383  -3.14602 
 H                    -5.81102   6.59641   4.0705 
 C                    -5.08148   6.03241   4.48242 
 H                    -4.20961   6.54258   4.50209 
 C                    -4.95998   4.68432   3.7524 
 C                    -6.30875   3.95569   3.65557 
 C                    -6.22222   2.64451   2.87223 
 N                    -7.56683   2.12584   2.5957 
 C                    -7.81125   0.95237   1.97841 
 N                    -6.87106   0.02315   1.87856 
 N                    -9.06007   0.67755   1.54456 
 H                    -5.37481   5.85815   5.52718 
 H                    -4.55759   4.82543   2.7439 
 H                    -4.23456   4.03993   4.26343 
 H                    -6.70867   3.76299   4.65994 
 H                    -7.03016   4.61999   3.15802 
 H                    -5.66232   2.78979   1.94466 
 H                    -5.67091   1.90382   3.4611 
 H                    -8.32928   2.78597   2.60878 
 H                    -6.98584  -0.64471   1.1017 
 H                    -5.88428   0.22317   2.08411 
 H                    -9.57688   1.41837   1.0921 
 H                    -9.1975   -0.24145   1.09753 
 C                    -0.55068   4.16777  -0.51849 
 C                     9.26118   3.18227  -1.05802 
 C                     6.08346  -4.08518  -2.19911 
 C                    -1.13237  -0.68816  -2.59803 
 N                     2.84638   2.60917  -0.94999 
 C                    -1.25018   3.40347   0.62194 
 C                     10.08374   2.51983  -1.89199 
 C                     7.00837  -4.96254  -1.77797 
 C                    -1.9868   -0.81213  -1.32812 
 N                     5.65824   2.2758   -1.02633 
 C                    -2.78035   3.29232   0.50135 
 C                    -3.47853  -0.70248  -1.57345 
 N                     2.47405  -0.11664  -1.71468 
 C                     0.6985    1.59494  -1.58862 
 C                     4.47392   4.30778  -0.2622 
 C                     7.43665   0.6528   -1.52636 
 C                     3.61933  -2.27921  -2.01517 
 C                     1.98809   6.00592   0.41224 
 C                     7.3208    5.47975  -0.04764 
 C                     8.63451  -2.14816  -1.9633 
 C                     0.78832  -3.30787  -2.73014 
 C                     1.46977   2.61915  -1.09196 
 C                     5.64088   3.58261  -0.57526 
 C                     6.65272  -0.46019  -1.71579 
 C                     2.47327  -1.46761  -2.00045 
 O                    -3.38175   2.79622   1.51338 
 O                    -4.17106  -1.3096   -0.59384 
 C                     0.92121   3.87746  -0.59976 
 C                     6.96046   4.09823  -0.50078 
 C                     7.18385  -1.80245  -1.88914 
 C                     1.15881  -1.90485  -2.35769 
 O                    -3.32906   3.64866  -0.56858 
 O                    -3.99176  -0.11351  -2.5034 
 C                     1.98898   4.63479  -0.18974 
 C                     7.81764   3.08036  -0.94205 
 C                     6.1038   -2.6454   -1.99323 
 C                     0.33978  -0.78067  -2.315 
 C                     3.19287   3.84989  -0.44362 
 C                     6.97763   1.94731  -1.23035 
 C                     4.90822  -1.80857  -1.91222 
 C                     1.16829   0.30807  -1.89743 
 N                     5.27081  -0.49167  -1.74089 
 Fe                    4.0798    1.07011  -1.35671 
 H                    -1.0479    3.8968   -1.4548 
 H                    -0.7199    5.24221  -0.39377 
 H                     9.71997   3.9139   -0.39151 
 H                     5.22791  -4.47143  -2.75291 
 H                    -1.42895  -1.47825  -3.29596 
 H                    -1.37752   0.25544  -3.09491 
 H                    -1.01016   3.83798   1.59883 
 H                     11.15603   2.68721  -1.86296 
 H                     9.71842   1.81575  -2.63158 
 H                     6.91637  -6.0197   -2.00937 
 H                     7.84738  -4.66306  -1.16057 
 H                    -1.71896  -0.01599  -0.62017 
 H                    -1.78676  -1.75465  -0.8142 
 H                    -0.36387   1.77501  -1.69919 
 H                     4.6038    5.30797   0.13322 
 H                     3.47332  -3.34226  -2.16042 
 H                     2.58519   6.70616  -0.1844 
 H                     2.41914   5.99889   1.42081 
 H                     0.97377   6.40701   0.4829 
 H                     6.75685   6.24897  -0.59071 
 H                     8.38253   5.68658  -0.20563 
 H                     7.11003   5.62516   1.01981 
 H                     9.04989  -2.34197  -0.96832 
 H                     9.21531  -1.33477  -2.40901 
 H                     8.78162  -3.04892  -2.56681 
 H                    -0.27363  -3.38301  -2.97864 
 H                     1.35829  -3.66596  -3.59695 
 C                    -7.29979  -3.02946  -2.15663 
 O                    -6.26414  -3.20516  -2.75682 
 C                    -7.57473  -2.13245  -1.01206 
 O                    -6.70856  -1.36824  -0.46652 
 C                    -8.92417  -2.34999  -0.58839 
 O                    -9.54321  -1.84825   0.37093 
 C                    -9.53421  -3.32937  -1.57117 
 O                    -8.44706  -3.74003  -2.44072 
 C                    -10.66306  -2.69624  -2.4031 
 O                    -10.31571  -1.43761  -2.92424 
 C                    -10.9869  -3.57649  -3.62226 
 O                    -10.94994  -4.97096  -3.34771 
 H                    -5.17412  -1.32562  -0.76326 
 H                    -10.33248  -0.75467  -2.21624 
 H                    -10.01197  -5.19898  -3.28068 
 H                    -9.91237  -4.22445  -1.06726 
 H                    -11.53134  -2.63809  -1.7269 
 H                    -11.99346  -3.34587  -3.98373 
 H                    -10.27332  -3.2968   -4.40683 
 O                     4.19716   0.57239   0.53582 
 H                     3.28383   0.28426   0.83328 
 H                     4.43907   1.33843   1.16492 
 O                    -4.11191   0.22      1.76754 
 H                    -3.89577   1.14622   1.4942 
 H                    -4.03438  -0.34413   0.97545 
 O                     1.73815   0.28617   1.27609 
 H                     1.75634   1.23209   1.5876 
 H                     1.31143   0.30382   0.40529 
 O                     4.629     2.24035   2.43451 
 H                     4.58135   1.512     3.10214 
 H                     3.73478   2.63665   2.47255 
 O                     1.89194   2.71681   2.32495 
 H                     1.13434   2.55763   2.99293 
 H                     1.58855   3.34611   1.65152 
 H                     0.98133  -4.01035  -1.9105 
 H                    -0.86727   2.37643   0.66637 
 H                     8.50704   0.50532  -1.51141 
 H                    -3.81953  -4.75309  -1.10834 
 C                    -3.83276  -4.67226  -0.1117 
 H                    -3.3404   -5.4333    0.31068 
 C                    -5.27287  -4.54306   0.39436 
 C                    -5.43413  -4.40497   1.91773 
 C                    -4.64634  -3.21528   2.48289 
 C                    -6.92081  -4.27231   2.27698 
 H                    -3.28428  -3.75343   0.1246 
 H                    -5.71831  -3.66613  -0.07859 
 H                    -5.86103  -5.4079    0.05729 
 H                    -5.04733  -5.32292   2.38856 
 H                    -4.80699  -3.11434   3.56212 
 H                    -3.56992  -3.31772   2.3142 
 H                    -4.96662  -2.28213   2.01206 
 H                    -7.50222  -5.11499   1.8856 
 H                    -7.06954  -4.2351    3.36209 
 H                    -7.34332  -3.35402   1.85397 
 H                    -5.31365   5.95077  -0.89777 
 C                    -6.20176   6.26676  -0.56398 
 H                    -6.06757   7.04968   0.04351 
 C                    -6.83612   5.1458    0.28269 
 C                    -7.02682   3.83306  -0.39967 
 N                    -5.99007   3.01565  -0.80941 
 C                    -8.17391   3.14279  -0.71055 
 C                    -6.53512   1.88679  -1.33669 
 N                    -7.86111   1.93096  -1.29219 
 H                    -6.83739   6.54326  -1.41016 
 H                    -6.19444   5.00238   1.15876 
 H                    -7.81205   5.47125   0.6624 
 H                    -4.96709   3.22784  -0.71136 
 H                    -9.20122   3.44687  -0.55603 
 H                    -5.94113   1.079    -1.74325 
 O                    -10.2655   0.76719  -1.29404 
 H                    -10.69682   1.32111  -1.95759 
 H                    -9.29594   1.0174   -1.38106 
 
 Add virtual bond connecting atoms H178       and O169       Dist= 2.95D+00.
 Add virtual bond connecting atoms O194       and H187       Dist= 2.96D+00.
 Add virtual bond connecting atoms O191       and H186       Dist= 3.04D+00.
 Add virtual bond connecting atoms H198       and N10        Dist= 3.05D+00.
 Add virtual bond connecting atoms O197       and H192       Dist= 3.14D+00.
 Add virtual bond connecting atoms H232       and O127       Dist= 3.21D+00.
 Add virtual bond connecting atoms O235       and H179       Dist= 3.37D+00.
 Add virtual bond connecting atoms H237       and N228       Dist= 3.22D+00.
 Add virtual bond connecting atoms H189       and O121       Dist= 3.27D+00.
 Add virtual bond connecting atoms H190       and O122       Dist= 3.49D+00.
 Add virtual bond connecting atoms O169       and H92        Dist= 3.31D+00.
 Add virtual bond connecting atoms O171       and H95        Dist= 3.40D+00.
 Add virtual bond connecting atoms O188       and H93        Dist= 3.40D+00.
 Add virtual bond connecting atoms H195       and N52        Dist= 3.48D+00.
 Add virtual bond connecting atoms H44        and H24        Dist= 3.81D+00.
 Add virtual bond connecting atoms O185       and H39        Dist= 3.52D+00.
 Add virtual bond connecting atoms H210       and H13        Dist= 4.63D+00.
 Add virtual bond connecting atoms H211       and O169       Dist= 4.78D+00.
 Add virtual bond connecting atoms H211       and H178       Dist= 4.72D+00.
 Add virtual bond connecting atoms H216       and H190       Dist= 4.51D+00.
 The following ModRedundant input section has been read:
 X       1 F                                                                   
 X       2 F                                                                   
 X       3 F                                                                   
 X      22 F                                                                   
 X      23 F                                                                   
 X      24 F                                                                   
 X      44 F                                                                   
 X      45 F                                                                   
 X      46 F                                                                   
 X      59 F                                                                   
 X      60 F                                                                   
 X      61 F                                                                   
 X      74 F                                                                   
 X      75 F                                                                   
 X      76 F                                                                   
 X     203 F                                                                   
 X     204 F                                                                   
 X     205 F                                                                   
 X     220 F                                                                   
 X     221 F                                                                   
 X     222 F                                                                   
 

 GradGradGradGradGradGradGradGradGradGradGradGradGradGradGradGradGradGrad
 Berny optimization.
 Initialization pass.
                           ----------------------------
                           !    Initial Parameters    !
                           ! (Angstroms and Degrees)  !
 --------------------------                            --------------------------
 ! Name  Definition              Value          Derivative Info.                !
 --------------------------------------------------------------------------------
 ! X1    R(1,-1)                 0.7478         Frozen                          !
 ! Y1    R(1,-2)                -5.0109         Frozen                          !
 ! Z1    R(1,-3)                 0.359          Frozen                          !
 ! X2    R(2,-1)                 1.0126         Frozen                          !
 ! Y2    R(2,-2)                -4.3029         Frozen                          !
 ! Z2    R(2,-3)                 1.029          Frozen                          !
 ! X3    R(3,-1)                 1.0543         Frozen                          !
 ! Y3    R(3,-2)                -4.6677         Frozen                          !
 ! Z3    R(3,-3)                 1.9701         Frozen                          !
 ! X22   R(22,-1)                4.6909         Frozen                          !
 ! Y22   R(22,-2)               -6.7659         Frozen                          !
 ! Z22   R(22,-3)                2.6688         Frozen                          !
 ! X23   R(23,-1)                5.4927         Frozen                          !
 ! Y23   R(23,-2)               -6.1528         Frozen                          !
 ! Z23   R(23,-3)                2.6248         Frozen                          !
 ! X24   R(24,-1)                5.5986         Frozen                          !
 ! Y24   R(24,-2)               -5.6205         Frozen                          !
 ! Z24   R(24,-3)                3.4765         Frozen                          !
 ! X44   R(44,-1)                4.5829         Frozen                          !
 ! Y44   R(44,-2)               -4.534          Frozen                          !
 ! Z44   R(44,-3)                4.8343         Frozen                          !
 ! X45   R(45,-1)                4.6425         Frozen                          !
 ! Y45   R(45,-2)               -4.0065         Frozen                          !
 ! Z45   R(45,-3)                5.6933         Frozen                          !
 ! X46   R(46,-1)                4.8253         Frozen                          !
 ! Y46   R(46,-2)               -4.6112         Frozen                          !
 ! Z46   R(46,-3)                6.4814         Frozen                          !
 ! X59   R(59,-1)                3.7936         Frozen                          !
 ! Y59   R(59,-2)               -1.0619         Frozen                          !
 ! Z59   R(59,-3)               -6.9109         Frozen                          !
 ! X60   R(60,-1)                3.1022         Frozen                          !
 ! Y60   R(60,-2)               -0.3456         Frozen                          !
 ! Z60   R(60,-3)               -7.0828         Frozen                          !
 ! X61   R(61,-1)                2.6527         Frozen                          !
 ! Y61   R(61,-2)               -0.4288         Frozen                          !
 ! Z61   R(61,-3)               -7.9833         Frozen                          !
 ! X74   R(74,-1)               -5.811          Frozen                          !
 ! Y74   R(74,-2)                6.5964         Frozen                          !
 ! Z74   R(74,-3)                4.0705         Frozen                          !
 ! X75   R(75,-1)               -5.0815         Frozen                          !
 ! Y75   R(75,-2)                6.0324         Frozen                          !
 ! Z75   R(75,-3)                4.4824         Frozen                          !
 ! X76   R(76,-1)               -4.2096         Frozen                          !
 ! Y76   R(76,-2)                6.5426         Frozen                          !
 ! Z76   R(76,-3)                4.5021         Frozen                          !
 ! X203  R(203,-1)              -3.8195         Frozen                          !
 ! Y203  R(203,-2)              -4.7531         Frozen                          !
 ! Z203  R(203,-3)              -1.1083         Frozen                          !
 ! X204  R(204,-1)              -3.8328         Frozen                          !
 ! Y204  R(204,-2)              -4.6723         Frozen                          !
 ! Z204  R(204,-3)              -0.1117         Frozen                          !
 ! X205  R(205,-1)              -3.3404         Frozen                          !
 ! Y205  R(205,-2)              -5.4333         Frozen                          !
 ! Z205  R(205,-3)               0.3107         Frozen                          !
 ! X220  R(220,-1)              -5.3137         Frozen                          !
 ! Y220  R(220,-2)               5.9508         Frozen                          !
 ! Z220  R(220,-3)              -0.8978         Frozen                          !
 ! X221  R(221,-1)              -6.2018         Frozen                          !
 ! Y221  R(221,-2)               6.2668         Frozen                          !
 ! Z221  R(221,-3)              -0.564          Frozen                          !
 ! X222  R(222,-1)              -6.0676         Frozen                          !
 ! Y222  R(222,-2)               7.0497         Frozen                          !
 ! Z222  R(222,-3)               0.0435         Frozen                          !
 ! R1    R(1,2)                  1.0101         estimate D2E/DX2                !
 ! R2    R(2,3)                  1.0101         estimate D2E/DX2                !
 ! R3    R(2,4)                  1.5436         estimate D2E/DX2                !
 ! R4    R(2,11)                 1.0962         estimate D2E/DX2                !
 ! R5    R(4,5)                  1.5331         estimate D2E/DX2                !
 ! R6    R(4,12)                 1.0951         estimate D2E/DX2                !
 ! R7    R(4,13)                 1.0985         estimate D2E/DX2                !
 ! R8    R(5,6)                  1.531          estimate D2E/DX2                !
 ! R9    R(5,14)                 1.0989         estimate D2E/DX2                !
 ! R10   R(5,15)                 1.095          estimate D2E/DX2                !
 ! R11   R(6,7)                  1.4705         estimate D2E/DX2                !
 ! R12   R(6,16)                 1.0971         estimate D2E/DX2                !
 ! R13   R(6,17)                 1.0946         estimate D2E/DX2                !
 ! R14   R(7,8)                  1.3788         estimate D2E/DX2                !
 ! R15   R(7,18)                 1.0124         estimate D2E/DX2                !
 ! R16   R(8,9)                  1.3634         estimate D2E/DX2                !
 ! R17   R(8,10)                 1.3149         estimate D2E/DX2                !
 ! R18   R(9,19)                 1.023          estimate D2E/DX2                !
 ! R19   R(9,20)                 1.0167         estimate D2E/DX2                !
 ! R20   R(10,21)                1.0182         estimate D2E/DX2                !
 ! R21   R(10,198)               1.6121         estimate D2E/DX2                !
 ! R22   R(13,210)               2.4519         estimate D2E/DX2                !
 ! R23   R(22,23)                1.0103         estimate D2E/DX2                !
 ! R24   R(23,24)                1.0099         estimate D2E/DX2                !
 ! R25   R(23,25)                1.5541         estimate D2E/DX2                !
 ! R26   R(23,35)                1.0956         estimate D2E/DX2                !
 ! R27   R(24,44)                2.0139         estimate D2E/DX2                !
 ! R28   R(25,26)                1.4969         estimate D2E/DX2                !
 ! R29   R(25,36)                1.0978         estimate D2E/DX2                !
 ! R30   R(25,37)                1.0968         estimate D2E/DX2                !
 ! R31   R(26,27)                1.3764         estimate D2E/DX2                !
 ! R32   R(26,28)                1.4413         estimate D2E/DX2                !
 ! R33   R(27,31)                1.3758         estimate D2E/DX2                !
 ! R34   R(27,38)                1.0803         estimate D2E/DX2                !
 ! R35   R(28,29)                1.431          estimate D2E/DX2                !
 ! R36   R(28,30)                1.4055         estimate D2E/DX2                !
 ! R37   R(29,31)                1.3741         estimate D2E/DX2                !
 ! R38   R(29,32)                1.3978         estimate D2E/DX2                !
 ! R39   R(30,33)                1.3914         estimate D2E/DX2                !
 ! R40   R(30,40)                1.0868         estimate D2E/DX2                !
 ! R41   R(31,39)                1.019          estimate D2E/DX2                !
 ! R42   R(32,34)                1.3918         estimate D2E/DX2                !
 ! R43   R(32,41)                1.0855         estimate D2E/DX2                !
 ! R44   R(33,34)                1.4116         estimate D2E/DX2                !
 ! R45   R(33,42)                1.0866         estimate D2E/DX2                !
 ! R46   R(34,43)                1.0863         estimate D2E/DX2                !
 ! R47   R(39,185)               1.8615         estimate D2E/DX2                !
 ! R48   R(44,45)                1.0098         estimate D2E/DX2                !
 ! R49   R(45,46)                1.01           estimate D2E/DX2                !
 ! R50   R(45,47)                1.5405         estimate D2E/DX2                !
 ! R51   R(45,53)                1.0959         estimate D2E/DX2                !
 ! R52   R(47,48)                1.5009         estimate D2E/DX2                !
 ! R53   R(47,54)                1.0991         estimate D2E/DX2                !
 ! R54   R(47,55)                1.0993         estimate D2E/DX2                !
 ! R55   R(48,49)                1.3771         estimate D2E/DX2                !
 ! R56   R(48,50)                1.3879         estimate D2E/DX2                !
 ! R57   R(49,52)                1.3833         estimate D2E/DX2                !
 ! R58   R(49,57)                1.079          estimate D2E/DX2                !
 ! R59   R(50,51)                1.3643         estimate D2E/DX2                !
 ! R60   R(50,56)                1.0094         estimate D2E/DX2                !
 ! R61   R(51,52)                1.3189         estimate D2E/DX2                !
 ! R62   R(51,58)                1.0823         estimate D2E/DX2                !
 ! R63   R(52,195)               1.8416         estimate D2E/DX2                !
 ! R64   R(59,60)                1.0103         estimate D2E/DX2                !
 ! R65   R(60,61)                1.0099         estimate D2E/DX2                !
 ! R66   R(60,62)                1.5387         estimate D2E/DX2                !
 ! R67   R(60,68)                1.097          estimate D2E/DX2                !
 ! R68   R(62,63)                1.4958         estimate D2E/DX2                !
 ! R69   R(62,69)                1.0993         estimate D2E/DX2                !
 ! R70   R(62,70)                1.0989         estimate D2E/DX2                !
 ! R71   R(63,64)                1.3697         estimate D2E/DX2                !
 ! R72   R(63,65)                1.3933         estimate D2E/DX2                !
 ! R73   R(64,67)                1.3813         estimate D2E/DX2                !
 ! R74   R(64,72)                1.0768         estimate D2E/DX2                !
 ! R75   R(65,66)                1.3554         estimate D2E/DX2                !
 ! R76   R(65,71)                1.0081         estimate D2E/DX2                !
 ! R77   R(66,67)                1.3203         estimate D2E/DX2                !
 ! R78   R(66,73)                1.0784         estimate D2E/DX2                !
 ! R79   R(67,138)               1.9573         estimate D2E/DX2                !
 ! R80   R(74,75)                1.01           estimate D2E/DX2                !
 ! R81   R(75,76)                1.0103         estimate D2E/DX2                !
 ! R82   R(75,77)                1.5379         estimate D2E/DX2                !
 ! R83   R(75,84)                1.0991         estimate D2E/DX2                !
 ! R84   R(77,78)                1.5361         estimate D2E/DX2                !
 ! R85   R(77,85)                1.0949         estimate D2E/DX2                !
 ! R86   R(77,86)                1.0966         estimate D2E/DX2                !
 ! R87   R(78,79)                1.5298         estimate D2E/DX2                !
 ! R88   R(78,87)                1.0981         estimate D2E/DX2                !
 ! R89   R(78,88)                1.0997         estimate D2E/DX2                !
 ! R90   R(79,80)                1.4675         estimate D2E/DX2                !
 ! R91   R(79,89)                1.0932         estimate D2E/DX2                !
 ! R92   R(79,90)                1.0951         estimate D2E/DX2                !
 ! R93   R(80,81)                1.3483         estimate D2E/DX2                !
 ! R94   R(80,91)                1.0086         estimate D2E/DX2                !
 ! R95   R(81,82)                1.3257         estimate D2E/DX2                !
 ! R96   R(81,83)                1.3503         estimate D2E/DX2                !
 ! R97   R(82,92)                1.0309         estimate D2E/DX2                !
 ! R98   R(82,93)                1.0276         estimate D2E/DX2                !
 ! R99   R(83,94)                1.0103         estimate D2E/DX2                !
 ! R100  R(83,95)                1.0312         estimate D2E/DX2                !
 ! R101  R(92,169)               1.7492         estimate D2E/DX2                !
 ! R102  R(93,188)               1.8004         estimate D2E/DX2                !
 ! R103  R(95,171)               1.797          estimate D2E/DX2                !
 ! R104  R(96,101)               1.5408         estimate D2E/DX2                !
 ! R105  R(96,123)               1.5024         estimate D2E/DX2                !
 ! R106  R(96,139)               1.0942         estimate D2E/DX2                !
 ! R107  R(96,140)               1.0948         estimate D2E/DX2                !
 ! R108  R(97,102)               1.3457         estimate D2E/DX2                !
 ! R109  R(97,130)               1.4518         estimate D2E/DX2                !
 ! R110  R(97,141)               1.0909         estimate D2E/DX2                !
 ! R111  R(98,103)               1.3426         estimate D2E/DX2                !
 ! R112  R(98,131)               1.4546         estimate D2E/DX2                !
 ! R113  R(98,142)               1.0899         estimate D2E/DX2                !
 ! R114  R(99,104)               1.5356         estimate D2E/DX2                !
 ! R115  R(99,132)               1.502          estimate D2E/DX2                !
 ! R116  R(99,143)               1.0951         estimate D2E/DX2                !
 ! R117  R(99,144)               1.0942         estimate D2E/DX2                !
 ! R118  R(100,117)              1.3839         estimate D2E/DX2                !
 ! R119  R(100,133)              1.3841         estimate D2E/DX2                !
 ! R120  R(100,138)              2.0138         estimate D2E/DX2                !
 ! R121  R(101,106)              1.5389         estimate D2E/DX2                !
 ! R122  R(101,145)              1.0958         estimate D2E/DX2                !
 ! R123  R(101,201)              1.097          estimate D2E/DX2                !
 ! R124  R(102,146)              1.0857         estimate D2E/DX2                !
 ! R125  R(102,147)              1.0845         estimate D2E/DX2                !
 ! R126  R(103,148)              1.0861         estimate D2E/DX2                !
 ! R127  R(103,149)              1.0839         estimate D2E/DX2                !
 ! R128  R(104,107)              1.5157         estimate D2E/DX2                !
 ! R129  R(104,150)              1.0985         estimate D2E/DX2                !
 ! R130  R(104,151)              1.092          estimate D2E/DX2                !
 ! R131  R(105,118)              1.3826         estimate D2E/DX2                !
 ! R132  R(105,134)              1.3749         estimate D2E/DX2                !
 ! R133  R(105,138)              2.0135         estimate D2E/DX2                !
 ! R134  R(106,121)              1.2775         estimate D2E/DX2                !
 ! R135  R(106,127)              1.2541         estimate D2E/DX2                !
 ! R136  R(107,122)              1.3446         estimate D2E/DX2                !
 ! R137  R(107,128)              1.2145         estimate D2E/DX2                !
 ! R138  R(108,120)              1.3809         estimate D2E/DX2                !
 ! R139  R(108,136)              1.3852         estimate D2E/DX2                !
 ! R140  R(108,138)              2.0285         estimate D2E/DX2                !
 ! R141  R(109,117)              1.375          estimate D2E/DX2                !
 ! R142  R(109,136)              1.4043         estimate D2E/DX2                !
 ! R143  R(109,152)              1.0832         estimate D2E/DX2                !
 ! R144  R(110,118)              1.4092         estimate D2E/DX2                !
 ! R145  R(110,133)              1.3725         estimate D2E/DX2                !
 ! R146  R(110,153)              1.0833         estimate D2E/DX2                !
 ! R147  R(111,119)              1.3745         estimate D2E/DX2                !
 ! R148  R(111,134)              1.405          estimate D2E/DX2                !
 ! R149  R(111,202)              1.0806         estimate D2E/DX2                !
 ! R150  R(112,120)              1.4044         estimate D2E/DX2                !
 ! R151  R(112,135)              1.376          estimate D2E/DX2                !
 ! R152  R(112,154)              1.0828         estimate D2E/DX2                !
 ! R153  R(113,129)              1.4975         estimate D2E/DX2                !
 ! R154  R(113,155)              1.0967         estimate D2E/DX2                !
 ! R155  R(113,156)              1.0968         estimate D2E/DX2                !
 ! R156  R(113,157)              1.093          estimate D2E/DX2                !
 ! R157  R(114,124)              1.4979         estimate D2E/DX2                !
 ! R158  R(114,158)              1.0976         estimate D2E/DX2                !
 ! R159  R(114,159)              1.0932         estimate D2E/DX2                !
 ! R160  R(114,160)              1.0977         estimate D2E/DX2                !
 ! R161  R(115,125)              1.4931         estimate D2E/DX2                !
 ! R162  R(115,161)              1.0955         estimate D2E/DX2                !
 ! R163  R(115,162)              1.0943         estimate D2E/DX2                !
 ! R164  R(115,163)              1.0942         estimate D2E/DX2                !
 ! R165  R(116,126)              1.4981         estimate D2E/DX2                !
 ! R166  R(116,164)              1.0932         estimate D2E/DX2                !
 ! R167  R(116,165)              1.0975         estimate D2E/DX2                !
 ! R168  R(116,200)              1.0966         estimate D2E/DX2                !
 ! R169  R(117,123)              1.4583         estimate D2E/DX2                !
 ! R170  R(118,124)              1.4187         estimate D2E/DX2                !
 ! R171  R(119,125)              1.4539         estimate D2E/DX2                !
 ! R172  R(119,137)              1.3825         estimate D2E/DX2                !
 ! R173  R(120,126)              1.4306         estimate D2E/DX2                !
 ! R174  R(121,189)              1.7283         estimate D2E/DX2                !
 ! R175  R(122,178)              1.0174         estimate D2E/DX2                !
 ! R176  R(122,190)              1.8476         estimate D2E/DX2                !
 ! R177  R(123,129)              1.3718         estimate D2E/DX2                !
 ! R178  R(124,130)              1.402          estimate D2E/DX2                !
 ! R179  R(125,131)              1.374          estimate D2E/DX2                !
 ! R180  R(126,132)              1.3916         estimate D2E/DX2                !
 ! R181  R(127,232)              1.6972         estimate D2E/DX2                !
 ! R182  R(129,133)              1.4594         estimate D2E/DX2                !
 ! R183  R(130,134)              1.4396         estimate D2E/DX2                !
 ! R184  R(131,135)              1.4616         estimate D2E/DX2                !
 ! R185  R(132,136)              1.4304         estimate D2E/DX2                !
 ! R186  R(135,137)              1.3766         estimate D2E/DX2                !
 ! R187  R(137,138)              2.0013         estimate D2E/DX2                !
 ! R188  R(138,185)              1.9604         estimate D2E/DX2                !
 ! R189  R(166,167)              1.2098         estimate D2E/DX2                !
 ! R190  R(166,168)              1.48           estimate D2E/DX2                !
 ! R191  R(166,173)              1.3791         estimate D2E/DX2                !
 ! R192  R(168,169)              1.2775         estimate D2E/DX2                !
 ! R193  R(168,170)              1.431          estimate D2E/DX2                !
 ! R194  R(169,178)              1.5635         estimate D2E/DX2                !
 ! R195  R(169,211)              2.5321         estimate D2E/DX2                !
 ! R196  R(170,171)              1.2471         estimate D2E/DX2                !
 ! R197  R(170,172)              1.5156         estimate D2E/DX2                !
 ! R198  R(172,173)              1.4514         estimate D2E/DX2                !
 ! R199  R(172,174)              1.5386         estimate D2E/DX2                !
 ! R200  R(172,181)              1.0946         estimate D2E/DX2                !
 ! R201  R(174,175)              1.4058         estimate D2E/DX2                !
 ! R202  R(174,176)              1.5382         estimate D2E/DX2                !
 ! R203  R(174,182)              1.1021         estimate D2E/DX2                !
 ! R204  R(175,179)              0.9838         estimate D2E/DX2                !
 ! R205  R(176,177)              1.4217         estimate D2E/DX2                !
 ! R206  R(176,183)              1.0941         estimate D2E/DX2                !
 ! R207  R(176,184)              1.0968         estimate D2E/DX2                !
 ! R208  R(177,180)              0.9676         estimate D2E/DX2                !
 ! R209  R(178,211)              2.4986         estimate D2E/DX2                !
 ! R210  R(179,235)              1.7807         estimate D2E/DX2                !
 ! R211  R(185,186)              1.0028         estimate D2E/DX2                !
 ! R212  R(185,187)              1.0203         estimate D2E/DX2                !
 ! R213  R(186,191)              1.6079         estimate D2E/DX2                !
 ! R214  R(187,194)              1.5689         estimate D2E/DX2                !
 ! R215  R(188,189)              0.9896         estimate D2E/DX2                !
 ! R216  R(188,190)              0.9755         estimate D2E/DX2                !
 ! R217  R(190,216)              2.3874         estimate D2E/DX2                !
 ! R218  R(191,192)              0.9961         estimate D2E/DX2                !
 ! R219  R(191,193)              0.9699         estimate D2E/DX2                !
 ! R220  R(192,197)              1.6633         estimate D2E/DX2                !
 ! R221  R(194,195)              0.9892         estimate D2E/DX2                !
 ! R222  R(194,196)              0.9788         estimate D2E/DX2                !
 ! R223  R(197,198)              1.0225         estimate D2E/DX2                !
 ! R224  R(197,199)              0.9703         estimate D2E/DX2                !
 ! R225  R(203,204)              1.0            estimate D2E/DX2                !
 ! R226  R(204,205)              1.0            estimate D2E/DX2                !
 ! R227  R(204,206)              1.5319         estimate D2E/DX2                !
 ! R228  R(204,210)              1.0959         estimate D2E/DX2                !
 ! R229  R(206,207)              1.5381         estimate D2E/DX2                !
 ! R230  R(206,211)              1.0914         estimate D2E/DX2                !
 ! R231  R(206,212)              1.0989         estimate D2E/DX2                !
 ! R232  R(207,208)              1.5347         estimate D2E/DX2                !
 ! R233  R(207,209)              1.5352         estimate D2E/DX2                !
 ! R234  R(207,213)              1.1018         estimate D2E/DX2                !
 ! R235  R(208,214)              1.0958         estimate D2E/DX2                !
 ! R236  R(208,215)              1.0944         estimate D2E/DX2                !
 ! R237  R(208,216)              1.0932         estimate D2E/DX2                !
 ! R238  R(209,217)              1.0961         estimate D2E/DX2                !
 ! R239  R(209,218)              1.0959         estimate D2E/DX2                !
 ! R240  R(209,219)              1.0958         estimate D2E/DX2                !
 ! R241  R(220,221)              1.0            estimate D2E/DX2                !
 ! R242  R(221,222)              1.0            estimate D2E/DX2                !
 ! R243  R(221,223)              1.5414         estimate D2E/DX2                !
 ! R244  R(221,229)              1.0938         estimate D2E/DX2                !
 ! R245  R(223,224)              1.4917         estimate D2E/DX2                !
 ! R246  R(223,230)              1.0954         estimate D2E/DX2                !
 ! R247  R(223,231)              1.0966         estimate D2E/DX2                !
 ! R248  R(224,225)              1.3824         estimate D2E/DX2                !
 ! R249  R(224,226)              1.3744         estimate D2E/DX2                !
 ! R250  R(225,227)              1.3599         estimate D2E/DX2                !
 ! R251  R(225,232)              1.0494         estimate D2E/DX2                !
 ! R252  R(226,228)              1.3801         estimate D2E/DX2                !
 ! R253  R(226,233)              1.0825         estimate D2E/DX2                !
 ! R254  R(227,228)              1.3275         estimate D2E/DX2                !
 ! R255  R(227,234)              1.082          estimate D2E/DX2                !
 ! R256  R(228,237)              1.7033         estimate D2E/DX2                !
 ! R257  R(235,236)              0.966          estimate D2E/DX2                !
 ! R258  R(235,237)              1.0051         estimate D2E/DX2                !
 ! A1    A(1,2,3)              112.0642         estimate D2E/DX2                !
 ! A2    A(1,2,4)              111.4991         estimate D2E/DX2                !
 ! A3    A(1,2,11)             108.4245         estimate D2E/DX2                !
 ! A4    A(3,2,4)              106.7721         estimate D2E/DX2                !
 ! A5    A(3,2,11)             108.0353         estimate D2E/DX2                !
 ! A6    A(4,2,11)             109.9833         estimate D2E/DX2                !
 ! A7    A(2,4,5)              111.0801         estimate D2E/DX2                !
 ! A8    A(2,4,12)             110.0622         estimate D2E/DX2                !
 ! A9    A(2,4,13)             109.5099         estimate D2E/DX2                !
 ! A10   A(5,4,12)             109.5121         estimate D2E/DX2                !
 ! A11   A(5,4,13)             109.7819         estimate D2E/DX2                !
 ! A12   A(12,4,13)            106.7989         estimate D2E/DX2                !
 ! A13   A(4,5,6)              114.3032         estimate D2E/DX2                !
 ! A14   A(4,5,14)             109.8934         estimate D2E/DX2                !
 ! A15   A(4,5,15)             108.3572         estimate D2E/DX2                !
 ! A16   A(6,5,14)             108.8984         estimate D2E/DX2                !
 ! A17   A(6,5,15)             108.1371         estimate D2E/DX2                !
 ! A18   A(14,5,15)            106.9871         estimate D2E/DX2                !
 ! A19   A(5,6,7)              108.7876         estimate D2E/DX2                !
 ! A20   A(5,6,16)             109.5477         estimate D2E/DX2                !
 ! A21   A(5,6,17)             110.3715         estimate D2E/DX2                !
 ! A22   A(7,6,16)             110.5372         estimate D2E/DX2                !
 ! A23   A(7,6,17)             110.2629         estimate D2E/DX2                !
 ! A24   A(16,6,17)            107.3274         estimate D2E/DX2                !
 ! A25   A(6,7,8)              122.3994         estimate D2E/DX2                !
 ! A26   A(6,7,18)             109.414          estimate D2E/DX2                !
 ! A27   A(8,7,18)             109.8363         estimate D2E/DX2                !
 ! A28   A(7,8,9)              118.1964         estimate D2E/DX2                !
 ! A29   A(7,8,10)             118.4648         estimate D2E/DX2                !
 ! A30   A(9,8,10)             123.2527         estimate D2E/DX2                !
 ! A31   A(8,9,19)             113.6212         estimate D2E/DX2                !
 ! A32   A(8,9,20)             117.6689         estimate D2E/DX2                !
 ! A33   A(19,9,20)            107.9162         estimate D2E/DX2                !
 ! A34   A(8,10,21)            109.515          estimate D2E/DX2                !
 ! A35   A(8,10,198)           121.4762         estimate D2E/DX2                !
 ! A36   A(21,10,198)          112.5601         estimate D2E/DX2                !
 ! A37   A(4,13,210)           153.4541         estimate D2E/DX2                !
 ! A38   A(22,23,24)           111.4902         estimate D2E/DX2                !
 ! A39   A(22,23,25)           105.709          estimate D2E/DX2                !
 ! A40   A(22,23,35)           109.081          estimate D2E/DX2                !
 ! A41   A(24,23,25)           111.6723         estimate D2E/DX2                !
 ! A42   A(24,23,35)           107.5398         estimate D2E/DX2                !
 ! A43   A(25,23,35)           111.3657         estimate D2E/DX2                !
 ! A44   A(23,24,44)           143.1414         estimate D2E/DX2                !
 ! A45   A(23,25,26)           117.5558         estimate D2E/DX2                !
 ! A46   A(23,25,36)           109.0131         estimate D2E/DX2                !
 ! A47   A(23,25,37)           108.1466         estimate D2E/DX2                !
 ! A48   A(26,25,36)           109.2136         estimate D2E/DX2                !
 ! A49   A(26,25,37)           106.9142         estimate D2E/DX2                !
 ! A50   A(36,25,37)           105.298          estimate D2E/DX2                !
 ! A51   A(25,26,27)           124.8244         estimate D2E/DX2                !
 ! A52   A(25,26,28)           129.0065         estimate D2E/DX2                !
 ! A53   A(27,26,28)           105.9497         estimate D2E/DX2                !
 ! A54   A(26,27,31)           110.737          estimate D2E/DX2                !
 ! A55   A(26,27,38)           129.4742         estimate D2E/DX2                !
 ! A56   A(31,27,38)           119.7753         estimate D2E/DX2                !
 ! A57   A(26,28,29)           106.9486         estimate D2E/DX2                !
 ! A58   A(26,28,30)           134.3802         estimate D2E/DX2                !
 ! A59   A(29,28,30)           118.6442         estimate D2E/DX2                !
 ! A60   A(28,29,31)           107.4609         estimate D2E/DX2                !
 ! A61   A(28,29,32)           122.2771         estimate D2E/DX2                !
 ! A62   A(31,29,32)           130.2585         estimate D2E/DX2                !
 ! A63   A(28,30,33)           119.1945         estimate D2E/DX2                !
 ! A64   A(28,30,40)           120.2913         estimate D2E/DX2                !
 ! A65   A(33,30,40)           120.5138         estimate D2E/DX2                !
 ! A66   A(27,31,29)           108.8836         estimate D2E/DX2                !
 ! A67   A(27,31,39)           121.6779         estimate D2E/DX2                !
 ! A68   A(29,31,39)           127.9727         estimate D2E/DX2                !
 ! A69   A(29,32,34)           117.5606         estimate D2E/DX2                !
 ! A70   A(29,32,41)           120.8167         estimate D2E/DX2                !
 ! A71   A(34,32,41)           121.6029         estimate D2E/DX2                !
 ! A72   A(30,33,34)           121.0968         estimate D2E/DX2                !
 ! A73   A(30,33,42)           119.6596         estimate D2E/DX2                !
 ! A74   A(34,33,42)           119.2434         estimate D2E/DX2                !
 ! A75   A(32,34,33)           121.2265         estimate D2E/DX2                !
 ! A76   A(32,34,43)           119.3314         estimate D2E/DX2                !
 ! A77   A(33,34,43)           119.44           estimate D2E/DX2                !
 ! A78   A(31,39,185)          155.5658         estimate D2E/DX2                !
 ! A79   A(24,44,45)           145.651          estimate D2E/DX2                !
 ! A80   A(44,45,46)           111.2033         estimate D2E/DX2                !
 ! A81   A(44,45,47)           111.6841         estimate D2E/DX2                !
 ! A82   A(44,45,53)           106.932          estimate D2E/DX2                !
 ! A83   A(46,45,47)           111.7865         estimate D2E/DX2                !
 ! A84   A(46,45,53)           105.7137         estimate D2E/DX2                !
 ! A85   A(47,45,53)           109.2075         estimate D2E/DX2                !
 ! A86   A(45,47,48)           113.4829         estimate D2E/DX2                !
 ! A87   A(45,47,54)           109.8523         estimate D2E/DX2                !
 ! A88   A(45,47,55)           109.3497         estimate D2E/DX2                !
 ! A89   A(48,47,54)           110.1131         estimate D2E/DX2                !
 ! A90   A(48,47,55)           108.0852         estimate D2E/DX2                !
 ! A91   A(54,47,55)           105.6419         estimate D2E/DX2                !
 ! A92   A(47,48,49)           133.341          estimate D2E/DX2                !
 ! A93   A(47,48,50)           121.9959         estimate D2E/DX2                !
 ! A94   A(49,48,50)           104.4169         estimate D2E/DX2                !
 ! A95   A(48,49,52)           110.4484         estimate D2E/DX2                !
 ! A96   A(48,49,57)           128.5825         estimate D2E/DX2                !
 ! A97   A(52,49,57)           120.9579         estimate D2E/DX2                !
 ! A98   A(48,50,51)           108.3522         estimate D2E/DX2                !
 ! A99   A(48,50,56)           126.5615         estimate D2E/DX2                !
 ! A100  A(51,50,56)           124.7243         estimate D2E/DX2                !
 ! A101  A(50,51,52)           110.6233         estimate D2E/DX2                !
 ! A102  A(50,51,58)           122.444          estimate D2E/DX2                !
 ! A103  A(52,51,58)           126.9322         estimate D2E/DX2                !
 ! A104  A(49,52,51)           106.1582         estimate D2E/DX2                !
 ! A105  A(49,52,195)          138.8448         estimate D2E/DX2                !
 ! A106  A(51,52,195)          114.9109         estimate D2E/DX2                !
 ! A107  A(59,60,61)           113.4416         estimate D2E/DX2                !
 ! A108  A(59,60,62)           111.8709         estimate D2E/DX2                !
 ! A109  A(59,60,68)           106.9019         estimate D2E/DX2                !
 ! A110  A(61,60,62)           109.8953         estimate D2E/DX2                !
 ! A111  A(61,60,68)           105.8929         estimate D2E/DX2                !
 ! A112  A(62,60,68)           108.5062         estimate D2E/DX2                !
 ! A113  A(60,62,63)           112.6467         estimate D2E/DX2                !
 ! A114  A(60,62,69)           110.008          estimate D2E/DX2                !
 ! A115  A(60,62,70)           109.0983         estimate D2E/DX2                !
 ! A116  A(63,62,69)           110.2406         estimate D2E/DX2                !
 ! A117  A(63,62,70)           108.6098         estimate D2E/DX2                !
 ! A118  A(69,62,70)           106.0025         estimate D2E/DX2                !
 ! A119  A(62,63,64)           132.3021         estimate D2E/DX2                !
 ! A120  A(62,63,65)           122.722          estimate D2E/DX2                !
 ! A121  A(64,63,65)           104.9133         estimate D2E/DX2                !
 ! A122  A(63,64,67)           109.0584         estimate D2E/DX2                !
 ! A123  A(63,64,72)           130.1396         estimate D2E/DX2                !
 ! A124  A(67,64,72)           120.8003         estimate D2E/DX2                !
 ! A125  A(63,65,66)           108.9336         estimate D2E/DX2                !
 ! A126  A(63,65,71)           125.8075         estimate D2E/DX2                !
 ! A127  A(66,65,71)           125.2555         estimate D2E/DX2                !
 ! A128  A(65,66,67)           109.0907         estimate D2E/DX2                !
 ! A129  A(65,66,73)           125.5961         estimate D2E/DX2                !
 ! A130  A(67,66,73)           125.3131         estimate D2E/DX2                !
 ! A131  A(64,67,66)           108.0034         estimate D2E/DX2                !
 ! A132  A(64,67,138)          127.1275         estimate D2E/DX2                !
 ! A133  A(66,67,138)          124.8677         estimate D2E/DX2                !
 ! A134  A(74,75,76)           110.4443         estimate D2E/DX2                !
 ! A135  A(74,75,77)           110.6702         estimate D2E/DX2                !
 ! A136  A(74,75,84)           106.467          estimate D2E/DX2                !
 ! A137  A(76,75,77)           112.5628         estimate D2E/DX2                !
 ! A138  A(76,75,84)           106.97           estimate D2E/DX2                !
 ! A139  A(77,75,84)           109.4715         estimate D2E/DX2                !
 ! A140  A(75,77,78)           112.109          estimate D2E/DX2                !
 ! A141  A(75,77,85)           110.6883         estimate D2E/DX2                !
 ! A142  A(75,77,86)           110.2516         estimate D2E/DX2                !
 ! A143  A(78,77,85)           109.0112         estimate D2E/DX2                !
 ! A144  A(78,77,86)           109.3593         estimate D2E/DX2                !
 ! A145  A(85,77,86)           105.1791         estimate D2E/DX2                !
 ! A146  A(77,78,79)           112.9033         estimate D2E/DX2                !
 ! A147  A(77,78,87)           110.2044         estimate D2E/DX2                !
 ! A148  A(77,78,88)           108.5426         estimate D2E/DX2                !
 ! A149  A(79,78,87)           109.7879         estimate D2E/DX2                !
 ! A150  A(79,78,88)           108.8557         estimate D2E/DX2                !
 ! A151  A(87,78,88)           106.315          estimate D2E/DX2                !
 ! A152  A(78,79,80)           110.3403         estimate D2E/DX2                !
 ! A153  A(78,79,89)           110.4603         estimate D2E/DX2                !
 ! A154  A(78,79,90)           109.44           estimate D2E/DX2                !
 ! A155  A(80,79,89)           110.8788         estimate D2E/DX2                !
 ! A156  A(80,79,90)           108.8773         estimate D2E/DX2                !
 ! A157  A(89,79,90)           106.7564         estimate D2E/DX2                !
 ! A158  A(79,80,81)           124.0558         estimate D2E/DX2                !
 ! A159  A(79,80,91)           117.3157         estimate D2E/DX2                !
 ! A160  A(81,80,91)           116.0108         estimate D2E/DX2                !
 ! A161  A(80,81,82)           121.0637         estimate D2E/DX2                !
 ! A162  A(80,81,83)           119.4658         estimate D2E/DX2                !
 ! A163  A(82,81,83)           119.2787         estimate D2E/DX2                !
 ! A164  A(81,82,92)           115.5889         estimate D2E/DX2                !
 ! A165  A(81,82,93)           121.9741         estimate D2E/DX2                !
 ! A166  A(92,82,93)           112.5665         estimate D2E/DX2                !
 ! A167  A(81,83,94)           117.8894         estimate D2E/DX2                !
 ! A168  A(81,83,95)           116.3561         estimate D2E/DX2                !
 ! A169  A(94,83,95)           113.0288         estimate D2E/DX2                !
 ! A170  A(82,92,169)          157.8106         estimate D2E/DX2                !
 ! A171  A(82,93,188)          155.4757         estimate D2E/DX2                !
 ! A172  A(101,96,123)         112.8886         estimate D2E/DX2                !
 ! A173  A(101,96,139)         107.7108         estimate D2E/DX2                !
 ! A174  A(101,96,140)         109.4103         estimate D2E/DX2                !
 ! A175  A(123,96,139)         110.5501         estimate D2E/DX2                !
 ! A176  A(123,96,140)         110.3165         estimate D2E/DX2                !
 ! A177  A(139,96,140)         105.6806         estimate D2E/DX2                !
 ! A178  A(102,97,130)         128.5158         estimate D2E/DX2                !
 ! A179  A(102,97,141)         116.8544         estimate D2E/DX2                !
 ! A180  A(130,97,141)         114.611          estimate D2E/DX2                !
 ! A181  A(103,98,131)         126.3563         estimate D2E/DX2                !
 ! A182  A(103,98,142)         117.9413         estimate D2E/DX2                !
 ! A183  A(131,98,142)         115.7022         estimate D2E/DX2                !
 ! A184  A(104,99,132)         112.6166         estimate D2E/DX2                !
 ! A185  A(104,99,143)         108.5486         estimate D2E/DX2                !
 ! A186  A(104,99,144)         108.6917         estimate D2E/DX2                !
 ! A187  A(132,99,143)         109.9436         estimate D2E/DX2                !
 ! A188  A(132,99,144)         110.9936         estimate D2E/DX2                !
 ! A189  A(143,99,144)         105.7879         estimate D2E/DX2                !
 ! A190  A(117,100,133)        106.2643         estimate D2E/DX2                !
 ! A191  A(117,100,138)        126.4431         estimate D2E/DX2                !
 ! A192  A(133,100,138)        127.2738         estimate D2E/DX2                !
 ! A193  A(96,101,106)         115.4186         estimate D2E/DX2                !
 ! A194  A(96,101,145)         111.3287         estimate D2E/DX2                !
 ! A195  A(96,101,201)         109.6288         estimate D2E/DX2                !
 ! A196  A(106,101,145)        108.4387         estimate D2E/DX2                !
 ! A197  A(106,101,201)        106.4164         estimate D2E/DX2                !
 ! A198  A(145,101,201)        104.9921         estimate D2E/DX2                !
 ! A199  A(97,102,146)         120.7475         estimate D2E/DX2                !
 ! A200  A(97,102,147)         122.4325         estimate D2E/DX2                !
 ! A201  A(146,102,147)        116.8093         estimate D2E/DX2                !
 ! A202  A(98,103,148)         120.7228         estimate D2E/DX2                !
 ! A203  A(98,103,149)         122.0981         estimate D2E/DX2                !
 ! A204  A(148,103,149)        117.1213         estimate D2E/DX2                !
 ! A205  A(99,104,107)         114.0737         estimate D2E/DX2                !
 ! A206  A(99,104,150)         109.8025         estimate D2E/DX2                !
 ! A207  A(99,104,151)         110.9122         estimate D2E/DX2                !
 ! A208  A(107,104,150)        106.9678         estimate D2E/DX2                !
 ! A209  A(107,104,151)        108.5962         estimate D2E/DX2                !
 ! A210  A(150,104,151)        106.1149         estimate D2E/DX2                !
 ! A211  A(118,105,134)        106.636          estimate D2E/DX2                !
 ! A212  A(118,105,138)        127.5654         estimate D2E/DX2                !
 ! A213  A(134,105,138)        125.7932         estimate D2E/DX2                !
 ! A214  A(101,106,121)        115.7253         estimate D2E/DX2                !
 ! A215  A(101,106,127)        118.7748         estimate D2E/DX2                !
 ! A216  A(121,106,127)        125.4655         estimate D2E/DX2                !
 ! A217  A(104,107,122)        110.8742         estimate D2E/DX2                !
 ! A218  A(104,107,128)        125.0917         estimate D2E/DX2                !
 ! A219  A(122,107,128)        123.9988         estimate D2E/DX2                !
 ! A220  A(120,108,136)        105.7911         estimate D2E/DX2                !
 ! A221  A(120,108,138)        127.541          estimate D2E/DX2                !
 ! A222  A(136,108,138)        126.1637         estimate D2E/DX2                !
 ! A223  A(117,109,136)        125.0558         estimate D2E/DX2                !
 ! A224  A(117,109,152)        117.594          estimate D2E/DX2                !
 ! A225  A(136,109,152)        117.2582         estimate D2E/DX2                !
 ! A226  A(118,110,133)        124.8836         estimate D2E/DX2                !
 ! A227  A(118,110,153)        117.1893         estimate D2E/DX2                !
 ! A228  A(133,110,153)        117.9163         estimate D2E/DX2                !
 ! A229  A(119,111,134)        126.07           estimate D2E/DX2                !
 ! A230  A(119,111,202)        117.1522         estimate D2E/DX2                !
 ! A231  A(134,111,202)        116.515          estimate D2E/DX2                !
 ! A232  A(120,112,135)        124.4679         estimate D2E/DX2                !
 ! A233  A(120,112,154)        117.3037         estimate D2E/DX2                !
 ! A234  A(135,112,154)        118.1736         estimate D2E/DX2                !
 ! A235  A(129,113,155)        111.4442         estimate D2E/DX2                !
 ! A236  A(129,113,156)        111.3182         estimate D2E/DX2                !
 ! A237  A(129,113,157)        111.256          estimate D2E/DX2                !
 ! A238  A(155,113,156)        106.8799         estimate D2E/DX2                !
 ! A239  A(155,113,157)        107.8242         estimate D2E/DX2                !
 ! A240  A(156,113,157)        107.9149         estimate D2E/DX2                !
 ! A241  A(124,114,158)        111.9066         estimate D2E/DX2                !
 ! A242  A(124,114,159)        111.3719         estimate D2E/DX2                !
 ! A243  A(124,114,160)        111.7243         estimate D2E/DX2                !
 ! A244  A(158,114,159)        107.1534         estimate D2E/DX2                !
 ! A245  A(158,114,160)        106.8375         estimate D2E/DX2                !
 ! A246  A(159,114,160)        107.5753         estimate D2E/DX2                !
 ! A247  A(125,115,161)        111.3613         estimate D2E/DX2                !
 ! A248  A(125,115,162)        111.3321         estimate D2E/DX2                !
 ! A249  A(125,115,163)        110.403          estimate D2E/DX2                !
 ! A250  A(161,115,162)        107.4678         estimate D2E/DX2                !
 ! A251  A(161,115,163)        107.7186         estimate D2E/DX2                !
 ! A252  A(162,115,163)        108.4137         estimate D2E/DX2                !
 ! A253  A(126,116,164)        111.1682         estimate D2E/DX2                !
 ! A254  A(126,116,165)        111.9307         estimate D2E/DX2                !
 ! A255  A(126,116,200)        111.7516         estimate D2E/DX2                !
 ! A256  A(164,116,165)        107.6091         estimate D2E/DX2                !
 ! A257  A(164,116,200)        107.268          estimate D2E/DX2                !
 ! A258  A(165,116,200)        106.8527         estimate D2E/DX2                !
 ! A259  A(100,117,109)        126.1322         estimate D2E/DX2                !
 ! A260  A(100,117,123)        110.2291         estimate D2E/DX2                !
 ! A261  A(109,117,123)        123.6191         estimate D2E/DX2                !
 ! A262  A(105,118,110)        124.7015         estimate D2E/DX2                !
 ! A263  A(105,118,124)        110.4253         estimate D2E/DX2                !
 ! A264  A(110,118,124)        124.8597         estimate D2E/DX2                !
 ! A265  A(111,119,125)        123.756          estimate D2E/DX2                !
 ! A266  A(111,119,137)        126.2312         estimate D2E/DX2                !
 ! A267  A(125,119,137)        109.9973         estimate D2E/DX2                !
 ! A268  A(108,120,112)        124.5475         estimate D2E/DX2                !
 ! A269  A(108,120,126)        110.5619         estimate D2E/DX2                !
 ! A270  A(112,120,126)        124.789          estimate D2E/DX2                !
 ! A271  A(106,121,189)        120.1296         estimate D2E/DX2                !
 ! A272  A(107,122,178)        113.1779         estimate D2E/DX2                !
 ! A273  A(107,122,190)        110.1681         estimate D2E/DX2                !
 ! A274  A(178,122,190)        102.8628         estimate D2E/DX2                !
 ! A275  A(96,123,117)         123.6081         estimate D2E/DX2                !
 ! A276  A(96,123,129)         129.7699         estimate D2E/DX2                !
 ! A277  A(117,123,129)        106.5265         estimate D2E/DX2                !
 ! A278  A(114,124,118)        125.0886         estimate D2E/DX2                !
 ! A279  A(114,124,130)        128.1513         estimate D2E/DX2                !
 ! A280  A(118,124,130)        106.7557         estimate D2E/DX2                !
 ! A281  A(115,125,119)        125.0717         estimate D2E/DX2                !
 ! A282  A(115,125,131)        128.1622         estimate D2E/DX2                !
 ! A283  A(119,125,131)        106.7543         estimate D2E/DX2                !
 ! A284  A(116,126,120)        125.1372         estimate D2E/DX2                !
 ! A285  A(116,126,132)        128.2168         estimate D2E/DX2                !
 ! A286  A(120,126,132)        106.6315         estimate D2E/DX2                !
 ! A287  A(106,127,232)        115.0614         estimate D2E/DX2                !
 ! A288  A(113,129,123)        128.6968         estimate D2E/DX2                !
 ! A289  A(113,129,133)        124.2548         estimate D2E/DX2                !
 ! A290  A(123,129,133)        107.0483         estimate D2E/DX2                !
 ! A291  A(97,130,124)         125.6            estimate D2E/DX2                !
 ! A292  A(97,130,134)         128.2742         estimate D2E/DX2                !
 ! A293  A(124,130,134)        106.1228         estimate D2E/DX2                !
 ! A294  A(98,131,125)         128.9744         estimate D2E/DX2                !
 ! A295  A(98,131,135)         124.2729         estimate D2E/DX2                !
 ! A296  A(125,131,135)        106.7103         estimate D2E/DX2                !
 ! A297  A(99,132,126)         128.3793         estimate D2E/DX2                !
 ! A298  A(99,132,136)         125.1585         estimate D2E/DX2                !
 ! A299  A(126,132,136)        106.4354         estimate D2E/DX2                !
 ! A300  A(100,133,110)        125.5261         estimate D2E/DX2                !
 ! A301  A(100,133,129)        109.8303         estimate D2E/DX2                !
 ! A302  A(110,133,129)        124.5787         estimate D2E/DX2                !
 ! A303  A(105,134,111)        124.3955         estimate D2E/DX2                !
 ! A304  A(105,134,130)        110.0094         estimate D2E/DX2                !
 ! A305  A(111,134,130)        125.2195         estimate D2E/DX2                !
 ! A306  A(112,135,131)        124.4882         estimate D2E/DX2                !
 ! A307  A(112,135,137)        125.6787         estimate D2E/DX2                !
 ! A308  A(131,135,137)        109.8255         estimate D2E/DX2                !
 ! A309  A(108,136,109)        124.5623         estimate D2E/DX2                !
 ! A310  A(108,136,132)        110.5569         estimate D2E/DX2                !
 ! A311  A(109,136,132)        124.6034         estimate D2E/DX2                !
 ! A312  A(119,137,135)        106.6977         estimate D2E/DX2                !
 ! A313  A(119,137,138)        125.0024         estimate D2E/DX2                !
 ! A314  A(135,137,138)        127.8553         estimate D2E/DX2                !
 ! A315  A(67,138,100)          91.2146         estimate D2E/DX2                !
 ! A316  A(67,138,105)          90.279          estimate D2E/DX2                !
 ! A317  A(67,138,108)          88.8488         estimate D2E/DX2                !
 ! A318  A(67,138,137)          89.577          estimate D2E/DX2                !
 ! A319  A(100,138,105)         89.3908         estimate D2E/DX2                !
 ! A320  A(100,138,108)         89.8808         estimate D2E/DX2                !
 ! A321  A(100,138,185)         92.0475         estimate D2E/DX2                !
 ! A322  A(105,138,137)         91.8487         estimate D2E/DX2                !
 ! A323  A(105,138,185)         86.9445         estimate D2E/DX2                !
 ! A324  A(108,138,137)         88.8921         estimate D2E/DX2                !
 ! A325  A(108,138,185)         93.9691         estimate D2E/DX2                !
 ! A326  A(137,138,185)         87.2237         estimate D2E/DX2                !
 ! A327  A(167,166,168)        129.1036         estimate D2E/DX2                !
 ! A328  A(167,166,173)        122.3524         estimate D2E/DX2                !
 ! A329  A(168,166,173)        108.4856         estimate D2E/DX2                !
 ! A330  A(166,168,169)        124.5346         estimate D2E/DX2                !
 ! A331  A(166,168,170)        108.1807         estimate D2E/DX2                !
 ! A332  A(169,168,170)        127.1498         estimate D2E/DX2                !
 ! A333  A(92,169,168)         121.5227         estimate D2E/DX2                !
 ! A334  A(92,169,178)         108.3284         estimate D2E/DX2                !
 ! A335  A(92,169,211)         107.4584         estimate D2E/DX2                !
 ! A336  A(168,169,178)        126.9211         estimate D2E/DX2                !
 ! A337  A(168,169,211)         77.7425         estimate D2E/DX2                !
 ! A338  A(168,170,171)        129.3954         estimate D2E/DX2                !
 ! A339  A(168,170,172)        106.6073         estimate D2E/DX2                !
 ! A340  A(171,170,172)        123.9851         estimate D2E/DX2                !
 ! A341  A(95,171,170)         125.1194         estimate D2E/DX2                !
 ! A342  A(170,172,173)        105.6533         estimate D2E/DX2                !
 ! A343  A(170,172,174)        112.3344         estimate D2E/DX2                !
 ! A344  A(170,172,181)        111.6513         estimate D2E/DX2                !
 ! A345  A(173,172,174)        110.0009         estimate D2E/DX2                !
 ! A346  A(173,172,181)        107.6505         estimate D2E/DX2                !
 ! A347  A(174,172,181)        109.387          estimate D2E/DX2                !
 ! A348  A(166,173,172)        110.7274         estimate D2E/DX2                !
 ! A349  A(172,174,175)        112.8034         estimate D2E/DX2                !
 ! A350  A(172,174,176)        110.3371         estimate D2E/DX2                !
 ! A351  A(172,174,182)        105.5453         estimate D2E/DX2                !
 ! A352  A(175,174,176)        105.6963         estimate D2E/DX2                !
 ! A353  A(175,174,182)        112.0167         estimate D2E/DX2                !
 ! A354  A(176,174,182)        110.5263         estimate D2E/DX2                !
 ! A355  A(174,175,179)        110.5172         estimate D2E/DX2                !
 ! A356  A(174,176,177)        113.7507         estimate D2E/DX2                !
 ! A357  A(174,176,183)        109.5679         estimate D2E/DX2                !
 ! A358  A(174,176,184)        106.5027         estimate D2E/DX2                !
 ! A359  A(177,176,183)        107.1256         estimate D2E/DX2                !
 ! A360  A(177,176,184)        111.7988         estimate D2E/DX2                !
 ! A361  A(183,176,184)        107.9666         estimate D2E/DX2                !
 ! A362  A(176,177,180)        105.6473         estimate D2E/DX2                !
 ! A363  A(122,178,169)        159.4617         estimate D2E/DX2                !
 ! A364  A(122,178,211)        100.5941         estimate D2E/DX2                !
 ! A365  A(175,179,235)        164.8574         estimate D2E/DX2                !
 ! A366  A(39,185,138)         118.9039         estimate D2E/DX2                !
 ! A367  A(39,185,186)         111.008          estimate D2E/DX2                !
 ! A368  A(39,185,187)          99.0155         estimate D2E/DX2                !
 ! A369  A(138,185,186)        107.7444         estimate D2E/DX2                !
 ! A370  A(138,185,187)        114.759          estimate D2E/DX2                !
 ! A371  A(186,185,187)        104.4028         estimate D2E/DX2                !
 ! A372  A(185,186,191)        163.113          estimate D2E/DX2                !
 ! A373  A(185,187,194)        163.5858         estimate D2E/DX2                !
 ! A374  A(93,188,189)         105.1845         estimate D2E/DX2                !
 ! A375  A(93,188,190)         102.828          estimate D2E/DX2                !
 ! A376  A(189,188,190)        107.4339         estimate D2E/DX2                !
 ! A377  A(121,189,188)        162.8297         estimate D2E/DX2                !
 ! A378  A(122,190,216)         85.1653         estimate D2E/DX2                !
 ! A379  A(188,190,216)         94.924          estimate D2E/DX2                !
 ! A380  A(186,191,192)         93.9972         estimate D2E/DX2                !
 ! A381  A(186,191,193)        100.1197         estimate D2E/DX2                !
 ! A382  A(192,191,193)        105.756          estimate D2E/DX2                !
 ! A383  A(187,194,195)         96.722          estimate D2E/DX2                !
 ! A384  A(187,194,196)         98.8362         estimate D2E/DX2                !
 ! A385  A(195,194,196)        103.1716         estimate D2E/DX2                !
 ! A386  A(52,195,194)         162.2301         estimate D2E/DX2                !
 ! A387  A(192,197,198)         95.1771         estimate D2E/DX2                !
 ! A388  A(192,197,199)        104.2267         estimate D2E/DX2                !
 ! A389  A(198,197,199)        108.8257         estimate D2E/DX2                !
 ! A390  A(203,204,205)        110.6669         estimate D2E/DX2                !
 ! A391  A(203,204,206)        110.3953         estimate D2E/DX2                !
 ! A392  A(203,204,210)        106.0249         estimate D2E/DX2                !
 ! A393  A(205,204,206)        112.7998         estimate D2E/DX2                !
 ! A394  A(205,204,210)        107.493          estimate D2E/DX2                !
 ! A395  A(206,204,210)        109.1815         estimate D2E/DX2                !
 ! A396  A(204,206,207)        115.6789         estimate D2E/DX2                !
 ! A397  A(204,206,211)        107.9571         estimate D2E/DX2                !
 ! A398  A(204,206,212)        109.6006         estimate D2E/DX2                !
 ! A399  A(207,206,211)        108.3168         estimate D2E/DX2                !
 ! A400  A(207,206,212)        108.563          estimate D2E/DX2                !
 ! A401  A(211,206,212)        106.3197         estimate D2E/DX2                !
 ! A402  A(206,207,208)        112.3647         estimate D2E/DX2                !
 ! A403  A(206,207,209)        109.9415         estimate D2E/DX2                !
 ! A404  A(206,207,213)        108.1578         estimate D2E/DX2                !
 ! A405  A(208,207,209)        110.1161         estimate D2E/DX2                !
 ! A406  A(208,207,213)        107.9548         estimate D2E/DX2                !
 ! A407  A(209,207,213)        108.1776         estimate D2E/DX2                !
 ! A408  A(207,208,214)        111.029          estimate D2E/DX2                !
 ! A409  A(207,208,215)        112.0592         estimate D2E/DX2                !
 ! A410  A(207,208,216)        110.6533         estimate D2E/DX2                !
 ! A411  A(214,208,215)        107.7367         estimate D2E/DX2                !
 ! A412  A(214,208,216)        107.6142         estimate D2E/DX2                !
 ! A413  A(215,208,216)        107.5595         estimate D2E/DX2                !
 ! A414  A(207,209,217)        111.3273         estimate D2E/DX2                !
 ! A415  A(207,209,218)        111.4731         estimate D2E/DX2                !
 ! A416  A(207,209,219)        110.8227         estimate D2E/DX2                !
 ! A417  A(217,209,218)        107.9193         estimate D2E/DX2                !
 ! A418  A(217,209,219)        107.5732         estimate D2E/DX2                !
 ! A419  A(218,209,219)        107.5455         estimate D2E/DX2                !
 ! A420  A(13,210,204)         128.1024         estimate D2E/DX2                !
 ! A421  A(169,211,206)        162.7858         estimate D2E/DX2                !
 ! A422  A(178,211,206)        141.4926         estimate D2E/DX2                !
 ! A423  A(190,216,208)        139.956          estimate D2E/DX2                !
 ! A424  A(220,221,222)        109.3288         estimate D2E/DX2                !
 ! A425  A(220,221,223)        108.6055         estimate D2E/DX2                !
 ! A426  A(220,221,229)        109.7392         estimate D2E/DX2                !
 ! A427  A(222,221,223)        106.9121         estimate D2E/DX2                !
 ! A428  A(222,221,229)        110.4888         estimate D2E/DX2                !
 ! A429  A(223,221,229)        111.6913         estimate D2E/DX2                !
 ! A430  A(221,223,224)        116.1891         estimate D2E/DX2                !
 ! A431  A(221,223,230)        107.0649         estimate D2E/DX2                !
 ! A432  A(221,223,231)        109.9151         estimate D2E/DX2                !
 ! A433  A(224,223,230)        108.9971         estimate D2E/DX2                !
 ! A434  A(224,223,231)        107.8055         estimate D2E/DX2                !
 ! A435  A(230,223,231)        106.4558         estimate D2E/DX2                !
 ! A436  A(223,224,225)        124.0609         estimate D2E/DX2                !
 ! A437  A(223,224,226)        130.7031         estimate D2E/DX2                !
 ! A438  A(225,224,226)        105.1845         estimate D2E/DX2                !
 ! A439  A(224,225,227)        107.7689         estimate D2E/DX2                !
 ! A440  A(224,225,232)        125.7238         estimate D2E/DX2                !
 ! A441  A(227,225,232)        126.4985         estimate D2E/DX2                !
 ! A442  A(224,226,228)        110.3137         estimate D2E/DX2                !
 ! A443  A(224,226,233)        128.2231         estimate D2E/DX2                !
 ! A444  A(228,226,233)        121.4622         estimate D2E/DX2                !
 ! A445  A(225,227,228)        111.0834         estimate D2E/DX2                !
 ! A446  A(225,227,234)        123.0518         estimate D2E/DX2                !
 ! A447  A(228,227,234)        125.8611         estimate D2E/DX2                !
 ! A448  A(226,228,227)        105.6493         estimate D2E/DX2                !
 ! A449  A(226,228,237)        107.5786         estimate D2E/DX2                !
 ! A450  A(227,228,237)        145.2699         estimate D2E/DX2                !
 ! A451  A(179,235,236)         96.7496         estimate D2E/DX2                !
 ! A452  A(179,235,237)        101.7825         estimate D2E/DX2                !
 ! A453  A(236,235,237)        103.209          estimate D2E/DX2                !
 ! A454  A(228,237,235)        160.3217         estimate D2E/DX2                !
 ! A455  L(83,95,171,1,-1)     183.202          estimate D2E/DX2                !
 ! A456  L(67,138,185,100,-1)  183.2621         estimate D2E/DX2                !
 ! A457  L(100,138,137,67,-1)  180.7916         estimate D2E/DX2                !
 ! A458  L(105,138,108,67,-1)  179.1278         estimate D2E/DX2                !
 ! A459  L(122,190,188,216,-1)  180.0892        estimate D2E/DX2                !
 ! A460  L(191,192,197,7,-1)   176.3973         estimate D2E/DX2                !
 ! A461  L(10,198,197,1,-1)    171.9939         estimate D2E/DX2                !
 ! A462  L(127,232,225,13,-1)  182.7321         estimate D2E/DX2                !
 ! A463  L(83,95,171,1,-2)     177.9139         estimate D2E/DX2                !
 ! A464  L(67,138,185,100,-2)  182.8133         estimate D2E/DX2                !
 ! A465  L(100,138,137,67,-2)  181.2433         estimate D2E/DX2                !
 ! A466  L(105,138,108,67,-2)  180.7471         estimate D2E/DX2                !
 ! A467  L(122,190,188,216,-2)  189.6425        estimate D2E/DX2                !
 ! A468  L(191,192,197,7,-2)   171.6063         estimate D2E/DX2                !
 ! A469  L(10,198,197,1,-2)    178.7776         estimate D2E/DX2                !
 ! A470  L(127,232,225,13,-2)  179.9836         estimate D2E/DX2                !
 ! D1    D(1,2,4,5)            165.8659         estimate D2E/DX2                !
 ! D2    D(1,2,4,12)           -72.6771         estimate D2E/DX2                !
 ! D3    D(1,2,4,13)            44.4407         estimate D2E/DX2                !
 ! D4    D(3,2,4,5)             43.1558         estimate D2E/DX2                !
 ! D5    D(3,2,4,12)           164.6129         estimate D2E/DX2                !
 ! D6    D(3,2,4,13)           -78.2694         estimate D2E/DX2                !
 ! D7    D(11,2,4,5)           -73.8236         estimate D2E/DX2                !
 ! D8    D(11,2,4,12)           47.6335         estimate D2E/DX2                !
 ! D9    D(11,2,4,13)          164.7512         estimate D2E/DX2                !
 ! D10   D(2,4,5,6)           -179.8964         estimate D2E/DX2                !
 ! D11   D(2,4,5,14)           -57.1208         estimate D2E/DX2                !
 ! D12   D(2,4,5,15)            59.4583         estimate D2E/DX2                !
 ! D13   D(12,4,5,6)            58.3251         estimate D2E/DX2                !
 ! D14   D(12,4,5,14)         -178.8993         estimate D2E/DX2                !
 ! D15   D(12,4,5,15)          -62.3203         estimate D2E/DX2                !
 ! D16   D(13,4,5,6)           -58.6306         estimate D2E/DX2                !
 ! D17   D(13,4,5,14)           64.145          estimate D2E/DX2                !
 ! D18   D(13,4,5,15)         -179.276          estimate D2E/DX2                !
 ! D19   D(2,4,13,210)        -123.7054         estimate D2E/DX2                !
 ! D20   D(5,4,13,210)         114.0898         estimate D2E/DX2                !
 ! D21   D(12,4,13,210)         -4.5536         estimate D2E/DX2                !
 ! D22   D(4,5,6,7)           -166.9149         estimate D2E/DX2                !
 ! D23   D(4,5,6,16)           -45.9837         estimate D2E/DX2                !
 ! D24   D(4,5,6,17)            71.9841         estimate D2E/DX2                !
 ! D25   D(14,5,6,7)            69.771          estimate D2E/DX2                !
 ! D26   D(14,5,6,16)         -169.2979         estimate D2E/DX2                !
 ! D27   D(14,5,6,17)          -51.33           estimate D2E/DX2                !
 ! D28   D(15,5,6,7)           -46.1474         estimate D2E/DX2                !
 ! D29   D(15,5,6,16)           74.7838         estimate D2E/DX2                !
 ! D30   D(15,5,6,17)         -167.2483         estimate D2E/DX2                !
 ! D31   D(5,6,7,8)            173.295          estimate D2E/DX2                !
 ! D32   D(5,6,7,18)            42.7702         estimate D2E/DX2                !
 ! D33   D(16,6,7,8)            52.9736         estimate D2E/DX2                !
 ! D34   D(16,6,7,18)          -77.5512         estimate D2E/DX2                !
 ! D35   D(17,6,7,8)           -65.5375         estimate D2E/DX2                !
 ! D36   D(17,6,7,18)          163.9377         estimate D2E/DX2                !
 ! D37   D(6,7,8,9)             39.9414         estimate D2E/DX2                !
 ! D38   D(6,7,8,10)          -143.321          estimate D2E/DX2                !
 ! D39   D(18,7,8,9)           170.2896         estimate D2E/DX2                !
 ! D40   D(18,7,8,10)          -12.9729         estimate D2E/DX2                !
 ! D41   D(7,8,9,19)          -141.4247         estimate D2E/DX2                !
 ! D42   D(7,8,9,20)           -13.95           estimate D2E/DX2                !
 ! D43   D(10,8,9,19)           42.0051         estimate D2E/DX2                !
 ! D44   D(10,8,9,20)          169.4798         estimate D2E/DX2                !
 ! D45   D(7,8,10,21)         -169.7346         estimate D2E/DX2                !
 ! D46   D(7,8,10,198)          56.2985         estimate D2E/DX2                !
 ! D47   D(9,8,10,21)            6.8269         estimate D2E/DX2                !
 ! D48   D(9,8,10,198)        -127.14           estimate D2E/DX2                !
 ! D49   D(8,10,197,192)       -16.0541         estimate D2E/DX2                !
 ! D50   D(8,10,197,199)        89.1948         estimate D2E/DX2                !
 ! D51   D(21,10,197,192)     -148.4671         estimate D2E/DX2                !
 ! D52   D(21,10,197,199)      -43.2182         estimate D2E/DX2                !
 ! D53   D(4,13,210,204)       128.9049         estimate D2E/DX2                !
 ! D54   D(22,23,24,44)        -44.9033         estimate D2E/DX2                !
 ! D55   D(25,23,24,44)         73.1031         estimate D2E/DX2                !
 ! D56   D(35,23,24,44)       -164.4345         estimate D2E/DX2                !
 ! D57   D(22,23,25,26)        148.1774         estimate D2E/DX2                !
 ! D58   D(22,23,25,36)        -86.9031         estimate D2E/DX2                !
 ! D59   D(22,23,25,37)         27.0887         estimate D2E/DX2                !
 ! D60   D(24,23,25,26)         26.7599         estimate D2E/DX2                !
 ! D61   D(24,23,25,36)        151.6794         estimate D2E/DX2                !
 ! D62   D(24,23,25,37)        -94.3288         estimate D2E/DX2                !
 ! D63   D(35,23,25,26)        -93.4842         estimate D2E/DX2                !
 ! D64   D(35,23,25,36)         31.4353         estimate D2E/DX2                !
 ! D65   D(35,23,25,37)        145.4272         estimate D2E/DX2                !
 ! D66   D(23,24,44,45)        178.4303         estimate D2E/DX2                !
 ! D67   D(23,25,26,27)       -123.5101         estimate D2E/DX2                !
 ! D68   D(23,25,26,28)         62.6479         estimate D2E/DX2                !
 ! D69   D(36,25,26,27)        111.6701         estimate D2E/DX2                !
 ! D70   D(36,25,26,28)        -62.1719         estimate D2E/DX2                !
 ! D71   D(37,25,26,27)         -1.7839         estimate D2E/DX2                !
 ! D72   D(37,25,26,28)       -175.6259         estimate D2E/DX2                !
 ! D73   D(25,26,27,31)       -175.9428         estimate D2E/DX2                !
 ! D74   D(25,26,27,38)          2.6902         estimate D2E/DX2                !
 ! D75   D(28,26,27,31)         -0.9163         estimate D2E/DX2                !
 ! D76   D(28,26,27,38)        177.7167         estimate D2E/DX2                !
 ! D77   D(25,26,28,29)        174.7976         estimate D2E/DX2                !
 ! D78   D(25,26,28,30)         -3.2079         estimate D2E/DX2                !
 ! D79   D(27,26,28,29)          0.0524         estimate D2E/DX2                !
 ! D80   D(27,26,28,30)       -177.9531         estimate D2E/DX2                !
 ! D81   D(26,27,31,29)          1.4693         estimate D2E/DX2                !
 ! D82   D(26,27,31,39)        168.6842         estimate D2E/DX2                !
 ! D83   D(38,27,31,29)       -177.3149         estimate D2E/DX2                !
 ! D84   D(38,27,31,39)        -10.1001         estimate D2E/DX2                !
 ! D85   D(26,28,29,31)          0.8137         estimate D2E/DX2                !
 ! D86   D(26,28,29,32)       -178.5687         estimate D2E/DX2                !
 ! D87   D(30,28,29,31)        179.1895         estimate D2E/DX2                !
 ! D88   D(30,28,29,32)         -0.1928         estimate D2E/DX2                !
 ! D89   D(26,28,30,33)        178.0002         estimate D2E/DX2                !
 ! D90   D(26,28,30,40)         -1.7544         estimate D2E/DX2                !
 ! D91   D(29,28,30,33)          0.1742         estimate D2E/DX2                !
 ! D92   D(29,28,30,40)       -179.5804         estimate D2E/DX2                !
 ! D93   D(28,29,31,27)         -1.3824         estimate D2E/DX2                !
 ! D94   D(28,29,31,39)       -167.5607         estimate D2E/DX2                !
 ! D95   D(32,29,31,27)        177.9333         estimate D2E/DX2                !
 ! D96   D(32,29,31,39)         11.755          estimate D2E/DX2                !
 ! D97   D(28,29,32,34)          0.0521         estimate D2E/DX2                !
 ! D98   D(28,29,32,41)        178.46           estimate D2E/DX2                !
 ! D99   D(31,29,32,34)       -179.1758         estimate D2E/DX2                !
 ! D100  D(31,29,32,41)         -0.7679         estimate D2E/DX2                !
 ! D101  D(28,30,33,34)         -0.0245         estimate D2E/DX2                !
 ! D102  D(28,30,33,42)       -179.8643         estimate D2E/DX2                !
 ! D103  D(40,30,33,34)        179.7296         estimate D2E/DX2                !
 ! D104  D(40,30,33,42)         -0.1102         estimate D2E/DX2                !
 ! D105  D(27,31,39,185)         4.2309         estimate D2E/DX2                !
 ! D106  D(29,31,39,185)       168.8274         estimate D2E/DX2                !
 ! D107  D(29,32,34,33)          0.1046         estimate D2E/DX2                !
 ! D108  D(29,32,34,43)        179.5728         estimate D2E/DX2                !
 ! D109  D(41,32,34,33)       -178.29           estimate D2E/DX2                !
 ! D110  D(41,32,34,43)          1.1781         estimate D2E/DX2                !
 ! D111  D(30,33,34,32)         -0.121          estimate D2E/DX2                !
 ! D112  D(30,33,34,43)       -179.5886         estimate D2E/DX2                !
 ! D113  D(42,33,34,32)        179.7195         estimate D2E/DX2                !
 ! D114  D(42,33,34,43)          0.2519         estimate D2E/DX2                !
 ! D115  D(31,39,185,138)      -99.8591         estimate D2E/DX2                !
 ! D116  D(31,39,185,186)       25.9406         estimate D2E/DX2                !
 ! D117  D(31,39,185,187)      135.2526         estimate D2E/DX2                !
 ! D118  D(24,44,45,46)        -69.2029         estimate D2E/DX2                !
 ! D119  D(24,44,45,47)        165.1584         estimate D2E/DX2                !
 ! D120  D(24,44,45,53)         45.743          estimate D2E/DX2                !
 ! D121  D(44,45,47,48)        -83.2663         estimate D2E/DX2                !
 ! D122  D(44,45,47,54)         40.4773         estimate D2E/DX2                !
 ! D123  D(44,45,47,55)        155.9836         estimate D2E/DX2                !
 ! D124  D(46,45,47,48)        151.4172         estimate D2E/DX2                !
 ! D125  D(46,45,47,54)        -84.8392         estimate D2E/DX2                !
 ! D126  D(46,45,47,55)         30.6672         estimate D2E/DX2                !
 ! D127  D(53,45,47,48)         34.7951         estimate D2E/DX2                !
 ! D128  D(53,45,47,54)        158.5387         estimate D2E/DX2                !
 ! D129  D(53,45,47,55)        -85.9549         estimate D2E/DX2                !
 ! D130  D(45,47,48,49)         -5.4603         estimate D2E/DX2                !
 ! D131  D(45,47,48,50)       -178.8014         estimate D2E/DX2                !
 ! D132  D(54,47,48,49)       -129.0616         estimate D2E/DX2                !
 ! D133  D(54,47,48,50)         57.5973         estimate D2E/DX2                !
 ! D134  D(55,47,48,49)        115.9998         estimate D2E/DX2                !
 ! D135  D(55,47,48,50)        -57.3413         estimate D2E/DX2                !
 ! D136  D(47,48,49,52)       -173.8596         estimate D2E/DX2                !
 ! D137  D(47,48,49,57)          7.3662         estimate D2E/DX2                !
 ! D138  D(50,48,49,52)          0.3125         estimate D2E/DX2                !
 ! D139  D(50,48,49,57)       -178.4617         estimate D2E/DX2                !
 ! D140  D(47,48,50,51)        174.7884         estimate D2E/DX2                !
 ! D141  D(47,48,50,56)        -11.8949         estimate D2E/DX2                !
 ! D142  D(49,48,50,51)         -0.2162         estimate D2E/DX2                !
 ! D143  D(49,48,50,56)        173.1006         estimate D2E/DX2                !
 ! D144  D(48,49,52,51)         -0.2928         estimate D2E/DX2                !
 ! D145  D(48,49,52,195)      -176.5321         estimate D2E/DX2                !
 ! D146  D(57,49,52,51)        178.5898         estimate D2E/DX2                !
 ! D147  D(57,49,52,195)         2.3505         estimate D2E/DX2                !
 ! D148  D(48,50,51,52)          0.0439         estimate D2E/DX2                !
 ! D149  D(48,50,51,58)       -179.7234         estimate D2E/DX2                !
 ! D150  D(56,50,51,52)       -173.4255         estimate D2E/DX2                !
 ! D151  D(56,50,51,58)          6.8072         estimate D2E/DX2                !
 ! D152  D(50,51,52,49)          0.1488         estimate D2E/DX2                !
 ! D153  D(50,51,52,195)       177.421          estimate D2E/DX2                !
 ! D154  D(58,51,52,49)        179.9032         estimate D2E/DX2                !
 ! D155  D(58,51,52,195)        -2.8247         estimate D2E/DX2                !
 ! D156  D(49,52,195,194)      124.8396         estimate D2E/DX2                !
 ! D157  D(51,52,195,194)      -51.1774         estimate D2E/DX2                !
 ! D158  D(59,60,62,63)        -72.7558         estimate D2E/DX2                !
 ! D159  D(59,60,62,69)         50.6706         estimate D2E/DX2                !
 ! D160  D(59,60,62,70)        166.5549         estimate D2E/DX2                !
 ! D161  D(61,60,62,63)        160.2922         estimate D2E/DX2                !
 ! D162  D(61,60,62,69)        -76.2815         estimate D2E/DX2                !
 ! D163  D(61,60,62,70)         39.6028         estimate D2E/DX2                !
 ! D164  D(68,60,62,63)         44.9365         estimate D2E/DX2                !
 ! D165  D(68,60,62,69)        168.3629         estimate D2E/DX2                !
 ! D166  D(68,60,62,70)        -75.7528         estimate D2E/DX2                !
 ! D167  D(60,62,63,64)          2.5992         estimate D2E/DX2                !
 ! D168  D(60,62,63,65)       -174.0641         estimate D2E/DX2                !
 ! D169  D(69,62,63,64)       -120.6977         estimate D2E/DX2                !
 ! D170  D(69,62,63,65)         62.639          estimate D2E/DX2                !
 ! D171  D(70,62,63,64)        123.5681         estimate D2E/DX2                !
 ! D172  D(70,62,63,65)        -53.0952         estimate D2E/DX2                !
 ! D173  D(62,63,64,67)       -176.8531         estimate D2E/DX2                !
 ! D174  D(62,63,64,72)          2.665          estimate D2E/DX2                !
 ! D175  D(65,63,64,67)          0.2423         estimate D2E/DX2                !
 ! D176  D(65,63,64,72)        179.7604         estimate D2E/DX2                !
 ! D177  D(62,63,65,66)        177.2626         estimate D2E/DX2                !
 ! D178  D(62,63,65,71)         -2.0941         estimate D2E/DX2                !
 ! D179  D(64,63,65,66)         -0.1841         estimate D2E/DX2                !
 ! D180  D(64,63,65,71)       -179.5408         estimate D2E/DX2                !
 ! D181  D(63,64,67,66)         -0.2175         estimate D2E/DX2                !
 ! D182  D(63,64,67,138)      -179.8022         estimate D2E/DX2                !
 ! D183  D(72,64,67,66)       -179.7886         estimate D2E/DX2                !
 ! D184  D(72,64,67,138)         0.6266         estimate D2E/DX2                !
 ! D185  D(63,65,66,67)          0.0557         estimate D2E/DX2                !
 ! D186  D(63,65,66,73)        179.9501         estimate D2E/DX2                !
 ! D187  D(71,65,66,67)        179.4168         estimate D2E/DX2                !
 ! D188  D(71,65,66,73)         -0.6889         estimate D2E/DX2                !
 ! D189  D(65,66,67,64)          0.0973         estimate D2E/DX2                !
 ! D190  D(65,66,67,138)       179.6938         estimate D2E/DX2                !
 ! D191  D(73,66,67,64)       -179.7975         estimate D2E/DX2                !
 ! D192  D(73,66,67,138)        -0.2009         estimate D2E/DX2                !
 ! D193  D(64,67,138,100)     -125.2083         estimate D2E/DX2                !
 ! D194  D(64,67,138,105)      145.3952         estimate D2E/DX2                !
 ! D195  D(64,67,138,108)      -35.3519         estimate D2E/DX2                !
 ! D196  D(64,67,138,137)       53.5485         estimate D2E/DX2                !
 ! D197  D(66,67,138,100)       55.273          estimate D2E/DX2                !
 ! D198  D(66,67,138,105)      -34.1235         estimate D2E/DX2                !
 ! D199  D(66,67,138,108)      145.1294         estimate D2E/DX2                !
 ! D200  D(66,67,138,137)     -125.9702         estimate D2E/DX2                !
 ! D201  D(64,67,185,39)        65.5829         estimate D2E/DX2                !
 ! D202  D(64,67,185,186)      -62.0158         estimate D2E/DX2                !
 ! D203  D(64,67,185,187)     -179.0976         estimate D2E/DX2                !
 ! D204  D(66,67,185,39)      -110.8197         estimate D2E/DX2                !
 ! D205  D(66,67,185,186)      121.5816         estimate D2E/DX2                !
 ! D206  D(66,67,185,187)        4.4998         estimate D2E/DX2                !
 ! D207  D(74,75,77,78)        -52.4789         estimate D2E/DX2                !
 ! D208  D(74,75,77,85)         69.4761         estimate D2E/DX2                !
 ! D209  D(74,75,77,86)       -174.5695         estimate D2E/DX2                !
 ! D210  D(76,75,77,78)       -176.6059         estimate D2E/DX2                !
 ! D211  D(76,75,77,85)        -54.6509         estimate D2E/DX2                !
 ! D212  D(76,75,77,86)         61.3035         estimate D2E/DX2                !
 ! D213  D(84,75,77,78)         64.5688         estimate D2E/DX2                !
 ! D214  D(84,75,77,85)       -173.4762         estimate D2E/DX2                !
 ! D215  D(84,75,77,86)        -57.5217         estimate D2E/DX2                !
 ! D216  D(75,77,78,79)        177.1657         estimate D2E/DX2                !
 ! D217  D(75,77,78,87)        -59.6667         estimate D2E/DX2                !
 ! D218  D(75,77,78,88)         56.3841         estimate D2E/DX2                !
 ! D219  D(85,77,78,79)         54.2578         estimate D2E/DX2                !
 ! D220  D(85,77,78,87)        177.4255         estimate D2E/DX2                !
 ! D221  D(85,77,78,88)        -66.5237         estimate D2E/DX2                !
 ! D222  D(86,77,78,79)        -60.2363         estimate D2E/DX2                !
 ! D223  D(86,77,78,87)         62.9314         estimate D2E/DX2                !
 ! D224  D(86,77,78,88)        178.9822         estimate D2E/DX2                !
 ! D225  D(77,78,79,80)       -169.3419         estimate D2E/DX2                !
 ! D226  D(77,78,79,89)        -46.3858         estimate D2E/DX2                !
 ! D227  D(77,78,79,90)         70.8723         estimate D2E/DX2                !
 ! D228  D(87,78,79,80)         67.2596         estimate D2E/DX2                !
 ! D229  D(87,78,79,89)       -169.7843         estimate D2E/DX2                !
 ! D230  D(87,78,79,90)        -52.5262         estimate D2E/DX2                !
 ! D231  D(88,78,79,80)        -48.7389         estimate D2E/DX2                !
 ! D232  D(88,78,79,89)         74.2172         estimate D2E/DX2                !
 ! D233  D(88,78,79,90)       -168.5247         estimate D2E/DX2                !
 ! D234  D(78,79,80,81)       -176.6504         estimate D2E/DX2                !
 ! D235  D(78,79,80,91)         22.465          estimate D2E/DX2                !
 ! D236  D(89,79,80,81)         60.6381         estimate D2E/DX2                !
 ! D237  D(89,79,80,91)       -100.2465         estimate D2E/DX2                !
 ! D238  D(90,79,80,81)        -56.5254         estimate D2E/DX2                !
 ! D239  D(90,79,80,91)        142.59           estimate D2E/DX2                !
 ! D240  D(79,80,81,82)         17.4932         estimate D2E/DX2                !
 ! D241  D(79,80,81,83)       -167.5756         estimate D2E/DX2                !
 ! D242  D(91,80,81,82)        178.6034         estimate D2E/DX2                !
 ! D243  D(91,80,81,83)         -6.4654         estimate D2E/DX2                !
 ! D244  D(80,81,82,92)       -156.0777         estimate D2E/DX2                !
 ! D245  D(80,81,82,93)        -12.8977         estimate D2E/DX2                !
 ! D246  D(83,81,82,92)         28.9818         estimate D2E/DX2                !
 ! D247  D(83,81,82,93)        172.1617         estimate D2E/DX2                !
 ! D248  D(80,81,83,94)         42.1481         estimate D2E/DX2                !
 ! D249  D(80,81,83,95)       -178.7255         estimate D2E/DX2                !
 ! D250  D(82,81,83,94)       -142.8295         estimate D2E/DX2                !
 ! D251  D(82,81,83,95)         -3.7031         estimate D2E/DX2                !
 ! D252  D(81,82,92,169)       101.8526         estimate D2E/DX2                !
 ! D253  D(93,82,92,169)       -44.7437         estimate D2E/DX2                !
 ! D254  D(81,82,93,188)      -130.9751         estimate D2E/DX2                !
 ! D255  D(92,82,93,188)        13.198          estimate D2E/DX2                !
 ! D256  D(81,83,171,170)      -54.5281         estimate D2E/DX2                !
 ! D257  D(94,83,171,170)       88.2744         estimate D2E/DX2                !
 ! D258  D(82,92,169,168)     -159.1049         estimate D2E/DX2                !
 ! D259  D(82,92,169,178)       39.89           estimate D2E/DX2                !
 ! D260  D(82,92,169,211)      114.805          estimate D2E/DX2                !
 ! D261  D(82,93,188,189)      104.2143         estimate D2E/DX2                !
 ! D262  D(82,93,188,190)       -8.1313         estimate D2E/DX2                !
 ! D263  D(123,96,101,106)    -161.4706         estimate D2E/DX2                !
 ! D264  D(123,96,101,145)      74.37           estimate D2E/DX2                !
 ! D265  D(123,96,101,201)     -41.3579         estimate D2E/DX2                !
 ! D266  D(139,96,101,106)     -39.1397         estimate D2E/DX2                !
 ! D267  D(139,96,101,145)    -163.2991         estimate D2E/DX2                !
 ! D268  D(139,96,101,201)      80.9731         estimate D2E/DX2                !
 ! D269  D(140,96,101,106)      75.2754         estimate D2E/DX2                !
 ! D270  D(140,96,101,145)     -48.884          estimate D2E/DX2                !
 ! D271  D(140,96,101,201)    -164.6118         estimate D2E/DX2                !
 ! D272  D(101,96,123,117)      73.1263         estimate D2E/DX2                !
 ! D273  D(101,96,123,129)    -102.8259         estimate D2E/DX2                !
 ! D274  D(139,96,123,117)     -47.5991         estimate D2E/DX2                !
 ! D275  D(139,96,123,129)     136.4488         estimate D2E/DX2                !
 ! D276  D(140,96,123,117)    -164.1238         estimate D2E/DX2                !
 ! D277  D(140,96,123,129)      19.924          estimate D2E/DX2                !
 ! D278  D(130,97,102,146)    -179.2706         estimate D2E/DX2                !
 ! D279  D(130,97,102,147)       1.9612         estimate D2E/DX2                !
 ! D280  D(141,97,102,146)       2.4069         estimate D2E/DX2                !
 ! D281  D(141,97,102,147)    -176.3614         estimate D2E/DX2                !
 ! D282  D(102,97,130,124)    -152.3734         estimate D2E/DX2                !
 ! D283  D(102,97,130,134)      28.3433         estimate D2E/DX2                !
 ! D284  D(141,97,130,124)      25.9805         estimate D2E/DX2                !
 ! D285  D(141,97,130,134)    -153.3028         estimate D2E/DX2                !
 ! D286  D(131,98,103,148)    -178.1416         estimate D2E/DX2                !
 ! D287  D(131,98,103,149)       4.7043         estimate D2E/DX2                !
 ! D288  D(142,98,103,148)       1.7146         estimate D2E/DX2                !
 ! D289  D(142,98,103,149)    -175.4395         estimate D2E/DX2                !
 ! D290  D(103,98,131,125)      30.9023         estimate D2E/DX2                !
 ! D291  D(103,98,131,135)    -151.7872         estimate D2E/DX2                !
 ! D292  D(142,98,131,125)    -148.9567         estimate D2E/DX2                !
 ! D293  D(142,98,131,135)      28.3539         estimate D2E/DX2                !
 ! D294  D(132,99,104,107)     179.1357         estimate D2E/DX2                !
 ! D295  D(132,99,104,150)      59.0963         estimate D2E/DX2                !
 ! D296  D(132,99,104,151)     -57.8656         estimate D2E/DX2                !
 ! D297  D(143,99,104,107)     -58.8897         estimate D2E/DX2                !
 ! D298  D(143,99,104,150)    -178.9291         estimate D2E/DX2                !
 ! D299  D(143,99,104,151)      64.109          estimate D2E/DX2                !
 ! D300  D(144,99,104,107)      55.7231         estimate D2E/DX2                !
 ! D301  D(144,99,104,150)     -64.3163         estimate D2E/DX2                !
 ! D302  D(144,99,104,151)     178.7218         estimate D2E/DX2                !
 ! D303  D(104,99,132,126)      93.873          estimate D2E/DX2                !
 ! D304  D(104,99,132,136)     -83.9809         estimate D2E/DX2                !
 ! D305  D(143,99,132,126)     -27.3092         estimate D2E/DX2                !
 ! D306  D(143,99,132,136)     154.8369         estimate D2E/DX2                !
 ! D307  D(144,99,132,126)    -144.005          estimate D2E/DX2                !
 ! D308  D(144,99,132,136)      38.1411         estimate D2E/DX2                !
 ! D309  D(133,100,117,109)    178.69           estimate D2E/DX2                !
 ! D310  D(133,100,117,123)     -2.8829         estimate D2E/DX2                !
 ! D311  D(138,100,117,109)     -2.8014         estimate D2E/DX2                !
 ! D312  D(138,100,117,123)    175.6257         estimate D2E/DX2                !
 ! D313  D(117,100,133,110)   -173.8994         estimate D2E/DX2                !
 ! D314  D(117,100,133,129)      3.2729         estimate D2E/DX2                !
 ! D315  D(138,100,133,110)      7.6083         estimate D2E/DX2                !
 ! D316  D(138,100,133,129)   -175.2194         estimate D2E/DX2                !
 ! D317  D(117,100,138,67)      82.8429         estimate D2E/DX2                !
 ! D318  D(117,100,138,105)    173.109          estimate D2E/DX2                !
 ! D319  D(117,100,138,108)     -6.0031         estimate D2E/DX2                !
 ! D320  D(117,100,138,185)    -99.9705         estimate D2E/DX2                !
 ! D321  D(133,100,138,67)     -98.9564         estimate D2E/DX2                !
 ! D322  D(133,100,138,105)     -8.6903         estimate D2E/DX2                !
 ! D323  D(133,100,138,108)    172.1976         estimate D2E/DX2                !
 ! D324  D(133,100,138,185)     78.2302         estimate D2E/DX2                !
 ! D325  D(96,101,106,121)    -172.3294         estimate D2E/DX2                !
 ! D326  D(96,101,106,127)       9.6864         estimate D2E/DX2                !
 ! D327  D(145,101,106,121)    -46.6719         estimate D2E/DX2                !
 ! D328  D(145,101,106,127)    135.3438         estimate D2E/DX2                !
 ! D329  D(201,101,106,121)     65.817          estimate D2E/DX2                !
 ! D330  D(201,101,106,127)   -112.1672         estimate D2E/DX2                !
 ! D331  D(99,104,107,122)     156.1433         estimate D2E/DX2                !
 ! D332  D(99,104,107,128)     -25.9523         estimate D2E/DX2                !
 ! D333  D(150,104,107,122)    -82.2384         estimate D2E/DX2                !
 ! D334  D(150,104,107,128)     95.6659         estimate D2E/DX2                !
 ! D335  D(151,104,107,122)     31.8938         estimate D2E/DX2                !
 ! D336  D(151,104,107,128)   -150.2019         estimate D2E/DX2                !
 ! D337  D(134,105,118,110)    179.2063         estimate D2E/DX2                !
 ! D338  D(134,105,118,124)      0.4908         estimate D2E/DX2                !
 ! D339  D(138,105,118,110)      0.023          estimate D2E/DX2                !
 ! D340  D(138,105,118,124)   -178.6925         estimate D2E/DX2                !
 ! D341  D(118,105,134,111)    171.5166         estimate D2E/DX2                !
 ! D342  D(118,105,134,130)     -1.753          estimate D2E/DX2                !
 ! D343  D(138,105,134,111)     -9.2815         estimate D2E/DX2                !
 ! D344  D(138,105,134,130)    177.4489         estimate D2E/DX2                !
 ! D345  D(118,105,138,67)      96.3171         estimate D2E/DX2                !
 ! D346  D(118,105,138,100)      5.1054         estimate D2E/DX2                !
 ! D347  D(118,105,138,137)   -174.0971         estimate D2E/DX2                !
 ! D348  D(118,105,138,185)    -86.9777         estimate D2E/DX2                !
 ! D349  D(134,105,138,67)     -82.7182         estimate D2E/DX2                !
 ! D350  D(134,105,138,100)   -173.9299         estimate D2E/DX2                !
 ! D351  D(134,105,138,137)      6.8676         estimate D2E/DX2                !
 ! D352  D(134,105,138,185)     93.987          estimate D2E/DX2                !
 ! D353  D(101,106,121,189)   -100.9238         estimate D2E/DX2                !
 ! D354  D(127,106,121,189)     76.9068         estimate D2E/DX2                !
 ! D355  D(101,106,127,232)    169.309          estimate D2E/DX2                !
 ! D356  D(121,106,127,232)     -8.4612         estimate D2E/DX2                !
 ! D357  D(104,107,122,178)   -175.1431         estimate D2E/DX2                !
 ! D358  D(104,107,122,190)     70.3226         estimate D2E/DX2                !
 ! D359  D(128,107,122,178)      6.9252         estimate D2E/DX2                !
 ! D360  D(128,107,122,190)   -107.6091         estimate D2E/DX2                !
 ! D361  D(136,108,120,112)    176.0876         estimate D2E/DX2                !
 ! D362  D(136,108,120,126)     -0.3918         estimate D2E/DX2                !
 ! D363  D(138,108,120,112)      3.8996         estimate D2E/DX2                !
 ! D364  D(138,108,120,126)   -172.5798         estimate D2E/DX2                !
 ! D365  D(120,108,136,109)    173.5844         estimate D2E/DX2                !
 ! D366  D(120,108,136,132)     -0.5936         estimate D2E/DX2                !
 ! D367  D(138,108,136,109)    -14.0873         estimate D2E/DX2                !
 ! D368  D(138,108,136,132)    171.7347         estimate D2E/DX2                !
 ! D369  D(120,108,138,67)      93.3262         estimate D2E/DX2                !
 ! D370  D(120,108,138,100)   -175.4566         estimate D2E/DX2                !
 ! D371  D(120,108,138,137)      3.7271         estimate D2E/DX2                !
 ! D372  D(120,108,138,185)    -83.4124         estimate D2E/DX2                !
 ! D373  D(136,108,138,67)     -77.3504         estimate D2E/DX2                !
 ! D374  D(136,108,138,100)     13.8669         estimate D2E/DX2                !
 ! D375  D(136,108,138,137)   -166.9495         estimate D2E/DX2                !
 ! D376  D(136,108,138,185)    105.9111         estimate D2E/DX2                !
 ! D377  D(136,109,117,100)      7.4968         estimate D2E/DX2                !
 ! D378  D(136,109,117,123)   -170.7308         estimate D2E/DX2                !
 ! D379  D(152,109,117,100)   -176.0981         estimate D2E/DX2                !
 ! D380  D(152,109,117,123)      5.6743         estimate D2E/DX2                !
 ! D381  D(117,109,136,108)      1.5255         estimate D2E/DX2                !
 ! D382  D(117,109,136,132)    174.8994         estimate D2E/DX2                !
 ! D383  D(152,109,136,108)   -174.8905         estimate D2E/DX2                !
 ! D384  D(152,109,136,132)     -1.5167         estimate D2E/DX2                !
 ! D385  D(133,110,118,105)     -4.4818         estimate D2E/DX2                !
 ! D386  D(133,110,118,124)    174.0512         estimate D2E/DX2                !
 ! D387  D(153,110,118,105)    176.7448         estimate D2E/DX2                !
 ! D388  D(153,110,118,124)     -4.7222         estimate D2E/DX2                !
 ! D389  D(118,110,133,100)      0.4876         estimate D2E/DX2                !
 ! D390  D(118,110,133,129)   -176.2813         estimate D2E/DX2                !
 ! D391  D(153,110,133,100)    179.2528         estimate D2E/DX2                !
 ! D392  D(153,110,133,129)      2.4839         estimate D2E/DX2                !
 ! D393  D(134,111,119,125)   -173.6575         estimate D2E/DX2                !
 ! D394  D(134,111,119,137)      4.7667         estimate D2E/DX2                !
 ! D395  D(202,111,119,125)      0.2227         estimate D2E/DX2                !
 ! D396  D(202,111,119,137)    178.6469         estimate D2E/DX2                !
 ! D397  D(119,111,134,105)      3.0864         estimate D2E/DX2                !
 ! D398  D(119,111,134,130)    175.3394         estimate D2E/DX2                !
 ! D399  D(202,111,134,105)   -170.8282         estimate D2E/DX2                !
 ! D400  D(202,111,134,130)      1.4248         estimate D2E/DX2                !
 ! D401  D(135,112,120,108)     -8.5056         estimate D2E/DX2                !
 ! D402  D(135,112,120,126)    167.4799         estimate D2E/DX2                !
 ! D403  D(154,112,120,108)    174.2435         estimate D2E/DX2                !
 ! D404  D(154,112,120,126)     -9.771          estimate D2E/DX2                !
 ! D405  D(120,112,135,131)   -176.8507         estimate D2E/DX2                !
 ! D406  D(120,112,135,137)      2.0429         estimate D2E/DX2                !
 ! D407  D(154,112,135,131)      0.3781         estimate D2E/DX2                !
 ! D408  D(154,112,135,137)    179.2717         estimate D2E/DX2                !
 ! D409  D(155,113,129,123)   -122.0124         estimate D2E/DX2                !
 ! D410  D(155,113,129,133)     58.135          estimate D2E/DX2                !
 ! D411  D(156,113,129,123)    118.7678         estimate D2E/DX2                !
 ! D412  D(156,113,129,133)    -61.0847         estimate D2E/DX2                !
 ! D413  D(157,113,129,123)     -1.6371         estimate D2E/DX2                !
 ! D414  D(157,113,129,133)    178.5104         estimate D2E/DX2                !
 ! D415  D(158,114,124,118)    -52.3588         estimate D2E/DX2                !
 ! D416  D(158,114,124,130)    126.7723         estimate D2E/DX2                !
 ! D417  D(159,114,124,118)   -172.2744         estimate D2E/DX2                !
 ! D418  D(159,114,124,130)      6.8567         estimate D2E/DX2                !
 ! D419  D(160,114,124,118)     67.3964         estimate D2E/DX2                !
 ! D420  D(160,114,124,130)   -113.4725         estimate D2E/DX2                !
 ! D421  D(161,115,125,119)     88.8168         estimate D2E/DX2                !
 ! D422  D(161,115,125,131)    -92.6031         estimate D2E/DX2                !
 ! D423  D(162,115,125,119)    -31.1013         estimate D2E/DX2                !
 ! D424  D(162,115,125,131)    147.4788         estimate D2E/DX2                !
 ! D425  D(163,115,125,119)   -151.57           estimate D2E/DX2                !
 ! D426  D(163,115,125,131)     27.0102         estimate D2E/DX2                !
 ! D427  D(164,116,126,120)   -178.9777         estimate D2E/DX2                !
 ! D428  D(164,116,126,132)     -0.5518         estimate D2E/DX2                !
 ! D429  D(165,116,126,120)    -58.6047         estimate D2E/DX2                !
 ! D430  D(165,116,126,132)    119.8212         estimate D2E/DX2                !
 ! D431  D(200,116,126,120)     61.2056         estimate D2E/DX2                !
 ! D432  D(200,116,126,132)   -120.3686         estimate D2E/DX2                !
 ! D433  D(100,117,123,96)    -175.3719         estimate D2E/DX2                !
 ! D434  D(100,117,123,129)      1.3837         estimate D2E/DX2                !
 ! D435  D(109,117,123,96)       3.1026         estimate D2E/DX2                !
 ! D436  D(109,117,123,129)    179.8582         estimate D2E/DX2                !
 ! D437  D(105,118,124,114)   -179.7431         estimate D2E/DX2                !
 ! D438  D(105,118,124,130)      0.9705         estimate D2E/DX2                !
 ! D439  D(110,118,124,114)      1.5439         estimate D2E/DX2                !
 ! D440  D(110,118,124,130)   -177.7426         estimate D2E/DX2                !
 ! D441  D(111,119,125,115)     -3.645          estimate D2E/DX2                !
 ! D442  D(111,119,125,131)    177.5209         estimate D2E/DX2                !
 ! D443  D(137,119,125,115)    177.7076         estimate D2E/DX2                !
 ! D444  D(137,119,125,131)     -1.1266         estimate D2E/DX2                !
 ! D445  D(111,119,137,135)   -178.0859         estimate D2E/DX2                !
 ! D446  D(111,119,137,138)     -5.2399         estimate D2E/DX2                !
 ! D447  D(125,119,137,135)      0.52           estimate D2E/DX2                !
 ! D448  D(125,119,137,138)    173.3661         estimate D2E/DX2                !
 ! D449  D(108,120,126,116)    179.9464         estimate D2E/DX2                !
 ! D450  D(108,120,126,132)      1.2372         estimate D2E/DX2                !
 ! D451  D(112,120,126,116)      3.4774         estimate D2E/DX2                !
 ! D452  D(112,120,126,132)   -175.2319         estimate D2E/DX2                !
 ! D453  D(106,121,189,188)    143.6007         estimate D2E/DX2                !
 ! D454  D(107,122,178,169)   -153.0637         estimate D2E/DX2                !
 ! D455  D(107,122,178,211)    137.1469         estimate D2E/DX2                !
 ! D456  D(190,122,178,169)    -34.217          estimate D2E/DX2                !
 ! D457  D(190,122,178,211)   -104.0065         estimate D2E/DX2                !
 ! D458  D(107,122,190,216)   -167.4764         estimate D2E/DX2                !
 ! D459  D(178,122,190,216)     71.5956         estimate D2E/DX2                !
 ! D460  D(96,123,129,113)      -2.7483         estimate D2E/DX2                !
 ! D461  D(96,123,129,133)     177.1242         estimate D2E/DX2                !
 ! D462  D(117,123,129,113)   -179.2325         estimate D2E/DX2                !
 ! D463  D(117,123,129,133)      0.64           estimate D2E/DX2                !
 ! D464  D(114,124,130,97)      -0.6302         estimate D2E/DX2                !
 ! D465  D(114,124,130,134)    178.7842         estimate D2E/DX2                !
 ! D466  D(118,124,130,97)     178.6274         estimate D2E/DX2                !
 ! D467  D(118,124,130,134)     -1.9583         estimate D2E/DX2                !
 ! D468  D(115,125,131,98)       0.111          estimate D2E/DX2                !
 ! D469  D(115,125,131,135)   -177.5687         estimate D2E/DX2                !
 ! D470  D(119,125,131,98)     178.8975         estimate D2E/DX2                !
 ! D471  D(119,125,131,135)      1.2178         estimate D2E/DX2                !
 ! D472  D(116,126,132,99)       1.647          estimate D2E/DX2                !
 ! D473  D(116,126,132,136)    179.8178         estimate D2E/DX2                !
 ! D474  D(120,126,132,99)    -179.6965         estimate D2E/DX2                !
 ! D475  D(120,126,132,136)     -1.5257         estimate D2E/DX2                !
 ! D476  D(106,127,225,224)     89.8969         estimate D2E/DX2                !
 ! D477  D(106,127,225,227)    -90.3477         estimate D2E/DX2                !
 ! D478  D(113,129,133,100)    177.4048         estimate D2E/DX2                !
 ! D479  D(113,129,133,110)     -5.3902         estimate D2E/DX2                !
 ! D480  D(123,129,133,100)     -2.4748         estimate D2E/DX2                !
 ! D481  D(123,129,133,110)    174.7302         estimate D2E/DX2                !
 ! D482  D(97,130,134,105)    -178.2536         estimate D2E/DX2                !
 ! D483  D(97,130,134,111)       8.5448         estimate D2E/DX2                !
 ! D484  D(124,130,134,105)      2.353          estimate D2E/DX2                !
 ! D485  D(124,130,134,111)   -170.8486         estimate D2E/DX2                !
 ! D486  D(98,131,135,112)       0.2705         estimate D2E/DX2                !
 ! D487  D(98,131,135,137)    -178.7742         estimate D2E/DX2                !
 ! D488  D(125,131,135,112)    178.0877         estimate D2E/DX2                !
 ! D489  D(125,131,135,137)     -0.957          estimate D2E/DX2                !
 ! D490  D(99,132,136,108)     179.6075         estimate D2E/DX2                !
 ! D491  D(99,132,136,109)       5.4323         estimate D2E/DX2                !
 ! D492  D(126,132,136,108)      1.3614         estimate D2E/DX2                !
 ! D493  D(126,132,136,109)   -172.8138         estimate D2E/DX2                !
 ! D494  D(112,135,137,119)   -178.7803         estimate D2E/DX2                !
 ! D495  D(112,135,137,138)      8.643          estimate D2E/DX2                !
 ! D496  D(131,135,137,119)      0.2503         estimate D2E/DX2                !
 ! D497  D(131,135,137,138)   -172.3264         estimate D2E/DX2                !
 ! D498  D(119,137,138,67)      90.1841         estimate D2E/DX2                !
 ! D499  D(119,137,138,105)     -0.0814         estimate D2E/DX2                !
 ! D500  D(119,137,138,108)    179.0408         estimate D2E/DX2                !
 ! D501  D(119,137,138,185)    -86.9308         estimate D2E/DX2                !
 ! D502  D(135,137,138,67)     -98.5053         estimate D2E/DX2                !
 ! D503  D(135,137,138,105)    171.2293         estimate D2E/DX2                !
 ! D504  D(135,137,138,108)     -9.6485         estimate D2E/DX2                !
 ! D505  D(135,137,138,185)     84.3798         estimate D2E/DX2                !
 ! D506  D(100,138,185,39)    -168.104          estimate D2E/DX2                !
 ! D507  D(100,138,185,186)     64.5489         estimate D2E/DX2                !
 ! D508  D(100,138,185,187)    -51.2478         estimate D2E/DX2                !
 ! D509  D(105,138,185,39)     -78.8238         estimate D2E/DX2                !
 ! D510  D(105,138,185,186)    153.8291         estimate D2E/DX2                !
 ! D511  D(105,138,185,187)     38.0324         estimate D2E/DX2                !
 ! D512  D(108,138,185,39)     101.8734         estimate D2E/DX2                !
 ! D513  D(108,138,185,186)    -25.4737         estimate D2E/DX2                !
 ! D514  D(108,138,185,187)   -141.2704         estimate D2E/DX2                !
 ! D515  D(137,138,185,39)      13.1781         estimate D2E/DX2                !
 ! D516  D(137,138,185,186)   -114.169          estimate D2E/DX2                !
 ! D517  D(137,138,185,187)    130.0343         estimate D2E/DX2                !
 ! D518  D(167,166,168,169)      0.2824         estimate D2E/DX2                !
 ! D519  D(167,166,168,170)   -175.7511         estimate D2E/DX2                !
 ! D520  D(173,166,168,169)    177.5094         estimate D2E/DX2                !
 ! D521  D(173,166,168,170)      1.476          estimate D2E/DX2                !
 ! D522  D(167,166,173,172)    179.9334         estimate D2E/DX2                !
 ! D523  D(168,166,173,172)      2.4805         estimate D2E/DX2                !
 ! D524  D(166,168,169,92)    -164.6358         estimate D2E/DX2                !
 ! D525  D(166,168,169,178)     -7.3711         estimate D2E/DX2                !
 ! D526  D(166,168,169,211)    -61.5209         estimate D2E/DX2                !
 ! D527  D(170,168,169,92)      10.6345         estimate D2E/DX2                !
 ! D528  D(170,168,169,178)    167.8993         estimate D2E/DX2                !
 ! D529  D(170,168,169,211)    113.7495         estimate D2E/DX2                !
 ! D530  D(166,168,170,171)    176.6681         estimate D2E/DX2                !
 ! D531  D(166,168,170,172)     -4.5828         estimate D2E/DX2                !
 ! D532  D(169,168,170,171)      0.7679         estimate D2E/DX2                !
 ! D533  D(169,168,170,172)    179.517          estimate D2E/DX2                !
 ! D534  D(92,169,178,122)      28.0162         estimate D2E/DX2                !
 ! D535  D(168,169,178,122)   -131.6768         estimate D2E/DX2                !
 ! D536  D(92,169,211,206)      -9.983          estimate D2E/DX2                !
 ! D537  D(168,169,211,206)   -129.4907         estimate D2E/DX2                !
 ! D538  D(168,170,171,95)      27.0933         estimate D2E/DX2                !
 ! D539  D(172,170,171,95)    -151.461          estimate D2E/DX2                !
 ! D540  D(168,170,172,173)      5.9365         estimate D2E/DX2                !
 ! D541  D(168,170,172,174)   -114.0064         estimate D2E/DX2                !
 ! D542  D(168,170,172,181)    122.6818         estimate D2E/DX2                !
 ! D543  D(171,170,172,173)   -175.2293         estimate D2E/DX2                !
 ! D544  D(171,170,172,174)     64.8278         estimate D2E/DX2                !
 ! D545  D(171,170,172,181)    -58.484          estimate D2E/DX2                !
 ! D546  D(170,172,173,166)     -5.2174         estimate D2E/DX2                !
 ! D547  D(174,172,173,166)    116.2472         estimate D2E/DX2                !
 ! D548  D(181,172,173,166)   -124.6406         estimate D2E/DX2                !
 ! D549  D(170,172,174,175)     46.6916         estimate D2E/DX2                !
 ! D550  D(170,172,174,176)    164.6493         estimate D2E/DX2                !
 ! D551  D(170,172,174,182)    -75.9278         estimate D2E/DX2                !
 ! D552  D(173,172,174,175)    -70.6928         estimate D2E/DX2                !
 ! D553  D(173,172,174,176)     47.2649         estimate D2E/DX2                !
 ! D554  D(173,172,174,182)    166.6877         estimate D2E/DX2                !
 ! D555  D(181,172,174,175)    171.2628         estimate D2E/DX2                !
 ! D556  D(181,172,174,176)    -70.7795         estimate D2E/DX2                !
 ! D557  D(181,172,174,182)     48.6434         estimate D2E/DX2                !
 ! D558  D(172,174,175,179)    -74.77           estimate D2E/DX2                !
 ! D559  D(176,174,175,179)    164.582          estimate D2E/DX2                !
 ! D560  D(182,174,175,179)     44.1508         estimate D2E/DX2                !
 ! D561  D(172,174,176,177)     38.9905         estimate D2E/DX2                !
 ! D562  D(172,174,176,183)    158.8479         estimate D2E/DX2                !
 ! D563  D(172,174,176,184)    -84.6172         estimate D2E/DX2                !
 ! D564  D(175,174,176,177)    161.2332         estimate D2E/DX2                !
 ! D565  D(175,174,176,183)    -78.9094         estimate D2E/DX2                !
 ! D566  D(175,174,176,184)     37.6255         estimate D2E/DX2                !
 ! D567  D(182,174,176,177)    -77.3667         estimate D2E/DX2                !
 ! D568  D(182,174,176,183)     42.4907         estimate D2E/DX2                !
 ! D569  D(182,174,176,184)    159.0256         estimate D2E/DX2                !
 ! D570  D(174,175,179,235)   -176.2688         estimate D2E/DX2                !
 ! D571  D(174,176,177,180)    -74.6877         estimate D2E/DX2                !
 ! D572  D(183,176,177,180)    164.0821         estimate D2E/DX2                !
 ! D573  D(184,176,177,180)     45.9915         estimate D2E/DX2                !
 ! D574  D(122,178,211,206)      8.1799         estimate D2E/DX2                !
 ! D575  D(175,179,235,236)     38.8194         estimate D2E/DX2                !
 ! D576  D(175,179,235,237)    -66.2352         estimate D2E/DX2                !
 ! D577  D(39,185,186,191)     155.793          estimate D2E/DX2                !
 ! D578  D(138,185,186,191)    -72.4091         estimate D2E/DX2                !
 ! D579  D(187,185,186,191)     50.0141         estimate D2E/DX2                !
 ! D580  D(39,185,187,194)     -72.4908         estimate D2E/DX2                !
 ! D581  D(138,185,187,194)    159.7677         estimate D2E/DX2                !
 ! D582  D(186,185,187,194)     42.0605         estimate D2E/DX2                !
 ! D583  D(185,186,191,192)    -24.6296         estimate D2E/DX2                !
 ! D584  D(185,186,191,193)     82.1671         estimate D2E/DX2                !
 ! D585  D(185,187,194,195)     21.9175         estimate D2E/DX2                !
 ! D586  D(185,187,194,196)    -82.591          estimate D2E/DX2                !
 ! D587  D(93,188,189,121)      97.8443         estimate D2E/DX2                !
 ! D588  D(190,188,189,121)   -153.1075         estimate D2E/DX2                !
 ! D589  D(93,188,190,216)     -60.4986         estimate D2E/DX2                !
 ! D590  D(189,188,190,216)   -171.1741         estimate D2E/DX2                !
 ! D591  D(122,190,216,208)     90.5322         estimate D2E/DX2                !
 ! D592  D(188,190,216,208)    -99.1104         estimate D2E/DX2                !
 ! D593  D(186,191,197,198)   -153.0922         estimate D2E/DX2                !
 ! D594  D(186,191,197,199)     95.6566         estimate D2E/DX2                !
 ! D595  D(193,191,197,198)    104.7762         estimate D2E/DX2                !
 ! D596  D(193,191,197,199)     -6.4751         estimate D2E/DX2                !
 ! D597  D(187,194,195,52)     -58.2803         estimate D2E/DX2                !
 ! D598  D(196,194,195,52)      42.4645         estimate D2E/DX2                !
 ! D599  D(203,204,206,207)   -179.7587         estimate D2E/DX2                !
 ! D600  D(203,204,206,211)    -58.2656         estimate D2E/DX2                !
 ! D601  D(203,204,206,212)     57.1362         estimate D2E/DX2                !
 ! D602  D(205,204,206,207)     55.8568         estimate D2E/DX2                !
 ! D603  D(205,204,206,211)    177.3499         estimate D2E/DX2                !
 ! D604  D(205,204,206,212)    -67.2483         estimate D2E/DX2                !
 ! D605  D(210,204,206,207)    -63.58           estimate D2E/DX2                !
 ! D606  D(210,204,206,211)     57.913          estimate D2E/DX2                !
 ! D607  D(210,204,206,212)    173.3148         estimate D2E/DX2                !
 ! D608  D(203,204,210,13)    -105.1031         estimate D2E/DX2                !
 ! D609  D(205,204,210,13)      13.2907         estimate D2E/DX2                !
 ! D610  D(206,204,210,13)     135.9622         estimate D2E/DX2                !
 ! D611  D(204,206,207,208)     56.4677         estimate D2E/DX2                !
 ! D612  D(204,206,207,209)    179.4854         estimate D2E/DX2                !
 ! D613  D(204,206,207,213)    -62.5941         estimate D2E/DX2                !
 ! D614  D(211,206,207,208)    -64.8323         estimate D2E/DX2                !
 ! D615  D(211,206,207,209)     58.1854         estimate D2E/DX2                !
 ! D616  D(211,206,207,213)    176.1059         estimate D2E/DX2                !
 ! D617  D(212,206,207,208)   -179.8824         estimate D2E/DX2                !
 ! D618  D(212,206,207,209)    -56.8646         estimate D2E/DX2                !
 ! D619  D(212,206,207,213)     61.0558         estimate D2E/DX2                !
 ! D620  D(204,206,211,169)   -110.6075         estimate D2E/DX2                !
 ! D621  D(204,206,211,178)    -39.4238         estimate D2E/DX2                !
 ! D622  D(207,206,211,169)     15.3452         estimate D2E/DX2                !
 ! D623  D(207,206,211,178)     86.5289         estimate D2E/DX2                !
 ! D624  D(212,206,211,169)    131.8545         estimate D2E/DX2                !
 ! D625  D(212,206,211,178)   -156.9618         estimate D2E/DX2                !
 ! D626  D(206,207,208,214)    177.8314         estimate D2E/DX2                !
 ! D627  D(206,207,208,215)    -61.6413         estimate D2E/DX2                !
 ! D628  D(206,207,208,216)     58.4003         estimate D2E/DX2                !
 ! D629  D(209,207,208,214)     54.9118         estimate D2E/DX2                !
 ! D630  D(209,207,208,215)    175.439          estimate D2E/DX2                !
 ! D631  D(209,207,208,216)    -64.5193         estimate D2E/DX2                !
 ! D632  D(213,207,208,214)    -62.988          estimate D2E/DX2                !
 ! D633  D(213,207,208,215)     57.5393         estimate D2E/DX2                !
 ! D634  D(213,207,208,216)    177.5809         estimate D2E/DX2                !
 ! D635  D(206,207,209,217)     55.8861         estimate D2E/DX2                !
 ! D636  D(206,207,209,218)    176.4511         estimate D2E/DX2                !
 ! D637  D(206,207,209,219)    -63.8006         estimate D2E/DX2                !
 ! D638  D(208,207,209,217)   -179.7842         estimate D2E/DX2                !
 ! D639  D(208,207,209,218)    -59.2192         estimate D2E/DX2                !
 ! D640  D(208,207,209,219)     60.5291         estimate D2E/DX2                !
 ! D641  D(213,207,209,217)    -62.0221         estimate D2E/DX2                !
 ! D642  D(213,207,209,218)     58.5429         estimate D2E/DX2                !
 ! D643  D(213,207,209,219)    178.2912         estimate D2E/DX2                !
 ! D644  D(207,208,216,190)   -131.6121         estimate D2E/DX2                !
 ! D645  D(214,208,216,190)    106.9197         estimate D2E/DX2                !
 ! D646  D(215,208,216,190)     -8.9113         estimate D2E/DX2                !
 ! D647  D(220,221,223,224)    -57.413          estimate D2E/DX2                !
 ! D648  D(220,221,223,230)     64.6223         estimate D2E/DX2                !
 ! D649  D(220,221,223,231)    179.8606         estimate D2E/DX2                !
 ! D650  D(222,221,223,224)   -175.2777         estimate D2E/DX2                !
 ! D651  D(222,221,223,230)    -53.2423         estimate D2E/DX2                !
 ! D652  D(222,221,223,231)     61.9959         estimate D2E/DX2                !
 ! D653  D(229,221,223,224)     63.7469         estimate D2E/DX2                !
 ! D654  D(229,221,223,230)   -174.2178         estimate D2E/DX2                !
 ! D655  D(229,221,223,231)    -58.9795         estimate D2E/DX2                !
 ! D656  D(221,223,224,225)     67.1546         estimate D2E/DX2                !
 ! D657  D(221,223,224,226)   -115.8565         estimate D2E/DX2                !
 ! D658  D(230,223,224,225)    -53.8553         estimate D2E/DX2                !
 ! D659  D(230,223,224,226)    123.1336         estimate D2E/DX2                !
 ! D660  D(231,223,224,225)   -169.0208         estimate D2E/DX2                !
 ! D661  D(231,223,224,226)      7.9681         estimate D2E/DX2                !
 ! D662  D(223,224,225,227)    177.4658         estimate D2E/DX2                !
 ! D663  D(223,224,225,232)     -1.5085         estimate D2E/DX2                !
 ! D664  D(226,224,225,227)     -0.1694         estimate D2E/DX2                !
 ! D665  D(226,224,225,232)   -179.1436         estimate D2E/DX2                !
 ! D666  D(223,224,226,228)   -177.2339         estimate D2E/DX2                !
 ! D667  D(223,224,226,233)      3.1342         estimate D2E/DX2                !
 ! D668  D(225,224,226,228)      0.1816         estimate D2E/DX2                !
 ! D669  D(225,224,226,233)   -179.4502         estimate D2E/DX2                !
 ! D670  D(224,225,227,228)      0.1012         estimate D2E/DX2                !
 ! D671  D(224,225,227,234)    179.427          estimate D2E/DX2                !
 ! D672  D(232,225,227,228)    179.0653         estimate D2E/DX2                !
 ! D673  D(232,225,227,234)     -1.6089         estimate D2E/DX2                !
 ! D674  D(224,226,228,227)     -0.1231         estimate D2E/DX2                !
 ! D675  D(224,226,228,237)    169.626          estimate D2E/DX2                !
 ! D676  D(233,226,228,227)    179.5379         estimate D2E/DX2                !
 ! D677  D(233,226,228,237)    -10.7131         estimate D2E/DX2                !
 ! D678  D(225,227,228,226)      0.0119         estimate D2E/DX2                !
 ! D679  D(225,227,228,237)   -162.6636         estimate D2E/DX2                !
 ! D680  D(234,227,228,226)   -179.2909         estimate D2E/DX2                !
 ! D681  D(234,227,228,237)     18.0336         estimate D2E/DX2                !
 ! D682  D(226,228,237,235)      1.4223         estimate D2E/DX2                !
 ! D683  D(227,228,237,235)    163.9172         estimate D2E/DX2                !
 ! D684  D(179,235,237,228)    170.1783         estimate D2E/DX2                !
 ! D685  D(236,235,237,228)     70.2577         estimate D2E/DX2                !
 --------------------------------------------------------------------------------
 Trust Radius=3.00D-01 FncErr=1.00D-07 GrdErr=1.00D-06 EigMax=2.50D+02 EigMin=1.00D-04
 Number of steps in this run=   1000 maximum allowed number of steps=   1422.
 GradGradGradGradGradGradGradGradGradGradGradGradGradGradGradGradGradGrad

 Stoichiometry    C80H123FeN17O16(1-,4)
 Framework group  C1[X(C80H123FeN17O16)]
 Deg. of freedom   705
 Full point group                 C1      NOp   1
 Largest Abelian subgroup         C1      NOp   1
 Largest concise Abelian subgroup C1      NOp   1
                         Standard orientation:                         
 ---------------------------------------------------------------------
 Center     Atomic      Atomic             Coordinates (Angstroms)
 Number     Number       Type             X           Y           Z
 ---------------------------------------------------------------------
      1          1           0        0.747758   -5.010914    0.359002
      2          6           0        1.012631   -4.302924    1.029021
      3          1           0        1.054280   -4.667710    1.970083
      4          6           0        0.002527   -3.135852    1.047986
      5          6           0        0.205146   -2.251253    2.283610
      6          6           0       -0.762835   -1.068845    2.377627
      7          7           0       -0.275437   -0.138451    3.406840
      8          6           0       -0.861083    1.089812    3.629440
      9          7           0       -2.220981    1.173626    3.579447
     10          7           0       -0.087162    2.105534    3.942883
     11          1           0        2.009465   -3.931351    0.764637
     12          1           0        0.111650   -2.529810    0.142382
     13          1           0       -1.020494   -3.535938    1.040894
     14          1           0        0.116404   -2.857294    3.195972
     15          1           0        1.225770   -1.855242    2.260617
     16          1           0       -0.825322   -0.567261    1.403862
     17          1           0       -1.768919   -1.419111    2.629072
     18          1           0        0.726843   -0.029476    3.314497
     19          1           0       -2.562880    2.032379    3.141180
     20          1           0       -2.727532    0.391695    3.172478
     21          1           0       -0.661653    2.891538    4.241188
     22          1           0        4.690922   -6.765909    2.668793
     23          6           0        5.492730   -6.152850    2.624832
     24          1           0        5.598559   -5.620493    3.476501
     25          6           0        5.250357   -5.230446    1.397821
     26          6           0        5.791984   -3.836388    1.461724
     27          6           0        5.040603   -2.693401    1.308391
     28          6           0        7.161377   -3.399096    1.566254
     29          6           0        7.152111   -1.971492    1.467523
     30          6           0        8.396226   -4.057381    1.697429
     31          7           0        5.843219   -1.576147    1.330630
     32          6           0        8.325936   -1.213305    1.501126
     33          6           0        9.566187   -3.305061    1.730881
     34          6           0        9.530663   -1.897208    1.634907
     35          1           0        6.398340   -6.756183    2.497912
     36          1           0        5.633898   -5.726082    0.496492
     37          1           0        4.167870   -5.145429    1.242902
     38          1           0        3.975577   -2.586051    1.162577
     39          1           0        5.490133   -0.658208    1.063991
     40          1           0        8.434909   -5.141181    1.767681
     41          1           0        8.293319   -0.133081    1.399371
     42          1           0       10.525185   -3.806360    1.829851
     43          1           0       10.460984   -1.336900    1.657200
     44          1           0        4.582905   -4.533999    4.834311
     45          6           0        4.642492   -4.006478    5.693299
     46          1           0        4.825272   -4.611153    6.481399
     47          6           0        3.389132   -3.139125    5.916713
     48          6           0        3.433236   -1.826191    5.190811
     49          6           0        4.399597   -1.192095    4.442244
     50          7           0        2.406606   -0.897262    5.288048
     51          6           0        2.782883    0.230449    4.618769
     52          7           0        3.985555    0.082142    4.098081
     53          1           0        5.520506   -3.356166    5.608233
     54          1           0        2.489909   -3.701029    5.627261
     55          1           0        3.276295   -2.931840    6.990331
     56          1           0        1.491817   -1.051493    5.685978
     57          1           0        5.354405   -1.572971    4.114341
     58          1           0        2.149456    1.105593    4.553684
     59          1           0        3.793550   -1.061950   -6.910936
     60          6           0        3.102153   -0.345598   -7.082761
     61          1           0        2.652664   -0.428824   -7.983258
     62          6           0        3.688068    1.067674   -6.918615
     63          6           0        3.942334    1.423184   -5.488079
     64          6           0        3.795727    0.718268   -4.322939
     65          7           0        4.356673    2.692351   -5.089602
     66          6           0        4.443056    2.722369   -3.737251
     67          7           0        4.106755    1.539536   -3.256715
     68          1           0        2.309021   -0.482472   -6.337310
     69          1           0        4.613720    1.161419   -7.504104
     70          1           0        2.986192    1.799316   -7.342358
     71          1           0        4.551623    3.468609   -5.702502
     72          1           0        3.488282   -0.301110   -4.162369
     73          1           0        4.740300    3.573828   -3.146016
     74          1           0       -5.811019    6.596409    4.070495
     75          6           0       -5.081478    6.032408    4.482419
     76          1           0       -4.209614    6.542577    4.502085
     77          6           0       -4.959978    4.684317    3.752404
     78          6           0       -6.308749    3.955686    3.655568
     79          6           0       -6.222220    2.644510    2.872226
     80          7           0       -7.566832    2.125843    2.595704
     81          6           0       -7.811248    0.952374    1.978407
     82          7           0       -6.871061    0.023152    1.878557
     83          7           0       -9.060067    0.677549    1.544562
     84          1           0       -5.374813    5.858148    5.527177
     85          1           0       -4.557590    4.825425    2.743897
     86          1           0       -4.234559    4.039935    4.263433
     87          1           0       -6.708671    3.762985    4.659940
     88          1           0       -7.030164    4.619991    3.158019
     89          1           0       -5.662315    2.789785    1.944660
     90          1           0       -5.670908    1.903815    3.461104
     91          1           0       -8.329284    2.785969    2.608781
     92          1           0       -6.985839   -0.644713    1.101699
     93          1           0       -5.884284    0.223172    2.084109
     94          1           0       -9.576881    1.418373    1.092104
     95          1           0       -9.197504   -0.241451    1.097527
     96          6           0       -0.550681    4.167768   -0.518490
     97          6           0        9.261179    3.182267   -1.058016
     98          6           0        6.083461   -4.085175   -2.199110
     99          6           0       -1.132371   -0.688159   -2.598029
    100          7           0        2.846377    2.609171   -0.949987
    101          6           0       -1.250176    3.403467    0.621940
    102          6           0       10.083736    2.519831   -1.891986
    103          6           0        7.008374   -4.962540   -1.777968
    104          6           0       -1.986803   -0.812125   -1.328120
    105          7           0        5.658241    2.275799   -1.026331
    106          6           0       -2.780349    3.292321    0.501352
    107          6           0       -3.478529   -0.702475   -1.573446
    108          7           0        2.474045   -0.116638   -1.714681
    109          6           0        0.698495    1.594937   -1.588623
    110          6           0        4.473918    4.307785   -0.262196
    111          6           0        7.436647    0.652795   -1.526360
    112          6           0        3.619330   -2.279209   -2.015166
    113          6           0        1.988091    6.005919    0.412240
    114          6           0        7.320797    5.479754   -0.047640
    115          6           0        8.634508   -2.148159   -1.963299
    116          6           0        0.788316   -3.307866   -2.730137
    117          6           0        1.469771    2.619150   -1.091962
    118          6           0        5.640883    3.582605   -0.575264
    119          6           0        6.652719   -0.460192   -1.715792
    120          6           0        2.473265   -1.467608   -2.000454
    121          8           0       -3.381749    2.796224    1.513377
    122          8           0       -4.171060   -1.309596   -0.593836
    123          6           0        0.921211    3.877461   -0.599758
    124          6           0        6.960457    4.098232   -0.500778
    125          6           0        7.183846   -1.802450   -1.889142
    126          6           0        1.158808   -1.904852   -2.357690
    127          8           0       -3.329065    3.648656   -0.568580
    128          8           0       -3.991757   -0.113509   -2.503401
    129          6           0        1.988979    4.634794   -0.189739
    130          6           0        7.817637    3.080364   -0.942049
    131          6           0        6.103798   -2.645404   -1.993227
    132          6           0        0.339780   -0.780665   -2.315002
    133          6           0        3.192868    3.849889   -0.443621
    134          6           0        6.977631    1.947308   -1.230352
    135          6           0        4.908216   -1.808567   -1.912221
    136          6           0        1.168293    0.308067   -1.897430
    137          7           0        5.270808   -0.491666   -1.740892
    138         26           0        4.079798    1.070111   -1.356709
    139          1           0       -1.047898    3.896798   -1.454802
    140          1           0       -0.719895    5.242213   -0.393772
    141          1           0        9.719966    3.913901   -0.391507
    142          1           0        5.227906   -4.471433   -2.752908
    143          1           0       -1.428947   -1.478252   -3.295960
    144          1           0       -1.377517    0.255442   -3.094908
    145          1           0       -1.010156    3.837977    1.598829
    146          1           0       11.156027    2.687208   -1.862959
    147          1           0        9.718416    1.815753   -2.631578
    148          1           0        6.916374   -6.019698   -2.009369
    149          1           0        7.847379   -4.663059   -1.160570
    150          1           0       -1.718961   -0.015987   -0.620165
    151          1           0       -1.786759   -1.754649   -0.814201
    152          1           0       -0.363874    1.775005   -1.699193
    153          1           0        4.603801    5.307970    0.133220
    154          1           0        3.473315   -3.342260   -2.160419
    155          1           0        2.585191    6.706164   -0.184404
    156          1           0        2.419140    5.998889    1.420806
    157          1           0        0.973767    6.407014    0.482896
    158          1           0        6.756854    6.248970   -0.590706
    159          1           0        8.382533    5.686583   -0.205628
    160          1           0        7.110028    5.625156    1.019809
    161          1           0        9.049895   -2.341967   -0.968316
    162          1           0        9.215309   -1.334772   -2.409008
    163          1           0        8.781618   -3.048918   -2.566813
    164          1           0       -0.273631   -3.383007   -2.978643
    165          1           0        1.358285   -3.665955   -3.596952
    166          6           0       -7.299794   -3.029459   -2.156631
    167          8           0       -6.264137   -3.205160   -2.756816
    168          6           0       -7.574732   -2.132451   -1.012057
    169          8           0       -6.708564   -1.368236   -0.466520
    170          6           0       -8.924170   -2.349986   -0.588394
    171          8           0       -9.543207   -1.848245    0.370930
    172          6           0       -9.534210   -3.329367   -1.571165
    173          8           0       -8.447056   -3.740026   -2.440719
    174          6           0      -10.663058   -2.696242   -2.403096
    175          8           0      -10.315706   -1.437606   -2.924243
    176          6           0      -10.986895   -3.576489   -3.622257
    177          8           0      -10.949939   -4.970958   -3.347706
    178          1           0       -5.174123   -1.325620   -0.763264
    179          1           0      -10.332475   -0.754665   -2.216239
    180          1           0      -10.011973   -5.198982   -3.280680
    181          1           0       -9.912368   -4.224454   -1.067258
    182          1           0      -11.531345   -2.638092   -1.726896
    183          1           0      -11.993456   -3.345866   -3.983729
    184          1           0      -10.273324   -3.296796   -4.406825
    185          8           0        4.197164    0.572390    0.535816
    186          1           0        3.283828    0.284262    0.833279
    187          1           0        4.439066    1.338425    1.164923
    188          8           0       -4.111909    0.219999    1.767540
    189          1           0       -3.895765    1.146217    1.494199
    190          1           0       -4.034376   -0.344130    0.975446
    191          8           0        1.738149    0.286174    1.276093
    192          1           0        1.756335    1.232086    1.587599
    193          1           0        1.311427    0.303823    0.405289
    194          8           0        4.629000    2.240351    2.434508
    195          1           0        4.581350    1.512004    3.102144
    196          1           0        3.734783    2.636653    2.472554
    197          8           0        1.891944    2.716808    2.324946
    198          1           0        1.134344    2.557626    2.992934
    199          1           0        1.588553    3.346105    1.651520
    200          1           0        0.981325   -4.010355   -1.910500
    201          1           0       -0.867273    2.376428    0.666365
    202          1           0        8.507040    0.505324   -1.511414
    203          1           0       -3.819529   -4.753088   -1.108342
    204          6           0       -3.832759   -4.672260   -0.111699
    205          1           0       -3.340398   -5.433302    0.310684
    206          6           0       -5.272865   -4.543055    0.394363
    207          6           0       -5.434132   -4.404966    1.917725
    208          6           0       -4.646343   -3.215277    2.482889
    209          6           0       -6.920808   -4.272306    2.276977
    210          1           0       -3.284275   -3.753428    0.124604
    211          1           0       -5.718309   -3.666126   -0.078588
    212          1           0       -5.861028   -5.407897    0.057293
    213          1           0       -5.047328   -5.322922    2.388560
    214          1           0       -4.806993   -3.114337    3.562117
    215          1           0       -3.569919   -3.317721    2.314199
    216          1           0       -4.966622   -2.282127    2.012063
    217          1           0       -7.502220   -5.114992    1.885602
    218          1           0       -7.069536   -4.235100    3.362090
    219          1           0       -7.343323   -3.354020    1.853967
    220          1           0       -5.313654    5.950773   -0.897774
    221          6           0       -6.201762    6.266763   -0.563984
    222          1           0       -6.067568    7.049679    0.043513
    223          6           0       -6.836120    5.145796    0.282693
    224          6           0       -7.026822    3.833056   -0.399667
    225          7           0       -5.990073    3.015645   -0.809408
    226          6           0       -8.173914    3.142789   -0.710550
    227          6           0       -6.535123    1.886792   -1.336689
    228          7           0       -7.861109    1.930964   -1.292188
    229          1           0       -6.837391    6.543258   -1.410159
    230          1           0       -6.194441    5.002379    1.158763
    231          1           0       -7.812050    5.471248    0.662395
    232          1           0       -4.967085    3.227837   -0.711362
    233          1           0       -9.201222    3.446871   -0.556030
    234          1           0       -5.941131    1.079002   -1.743253
    235          8           0      -10.265497    0.767191   -1.294043
    236          1           0      -10.696824    1.321108   -1.957587
    237          1           0       -9.295939    1.017400   -1.381062
 ---------------------------------------------------------------------
 Rotational constants (GHZ):           0.0202758           0.0077262           0.0073277
 General basis read from cards:  (5D, 7F)
 ======================================================================================================
                                       Pseudopotential Parameters
 ======================================================================================================
  Center     Atomic      Valence      Angular      Power
  Number     Number     Electrons     Momentum     of R      Exponent        Coefficient   SO-Coeffient
 ======================================================================================================
    1          1
                                   No pseudopotential on this center.
    2          6
                                   No pseudopotential on this center.
    3          1
                                   No pseudopotential on this center.
    4          6
                                   No pseudopotential on this center.
    5          6
                                   No pseudopotential on this center.
    6          6
                                   No pseudopotential on this center.
    7          7
                                   No pseudopotential on this center.
    8          6
                                   No pseudopotential on this center.
    9          7
                                   No pseudopotential on this center.
   10          7
                                   No pseudopotential on this center.
   11          1
                                   No pseudopotential on this center.
   12          1
                                   No pseudopotential on this center.
   13          1
                                   No pseudopotential on this center.
   14          1
                                   No pseudopotential on this center.
   15          1
                                   No pseudopotential on this center.
   16          1
                                   No pseudopotential on this center.
   17          1
                                   No pseudopotential on this center.
   18          1
                                   No pseudopotential on this center.
   19          1
                                   No pseudopotential on this center.
   20          1
                                   No pseudopotential on this center.
   21          1
                                   No pseudopotential on this center.
   22          1
                                   No pseudopotential on this center.
   23          6
                                   No pseudopotential on this center.
   24          1
                                   No pseudopotential on this center.
   25          6
                                   No pseudopotential on this center.
   26          6
                                   No pseudopotential on this center.
   27          6
                                   No pseudopotential on this center.
   28          6
                                   No pseudopotential on this center.
   29          6
                                   No pseudopotential on this center.
   30          6
                                   No pseudopotential on this center.
   31          7
                                   No pseudopotential on this center.
   32          6
                                   No pseudopotential on this center.
   33          6
                                   No pseudopotential on this center.
   34          6
                                   No pseudopotential on this center.
   35          1
                                   No pseudopotential on this center.
   36          1
                                   No pseudopotential on this center.
   37          1
                                   No pseudopotential on this center.
   38          1
                                   No pseudopotential on this center.
   39          1
                                   No pseudopotential on this center.
   40          1
                                   No pseudopotential on this center.
   41          1
                                   No pseudopotential on this center.
   42          1
                                   No pseudopotential on this center.
   43          1
                                   No pseudopotential on this center.
   44          1
                                   No pseudopotential on this center.
   45          6
                                   No pseudopotential on this center.
   46          1
                                   No pseudopotential on this center.
   47          6
                                   No pseudopotential on this center.
   48          6
                                   No pseudopotential on this center.
   49          6
                                   No pseudopotential on this center.
   50          7
                                   No pseudopotential on this center.
   51          6
                                   No pseudopotential on this center.
   52          7
                                   No pseudopotential on this center.
   53          1
                                   No pseudopotential on this center.
   54          1
                                   No pseudopotential on this center.
   55          1
                                   No pseudopotential on this center.
   56          1
                                   No pseudopotential on this center.
   57          1
                                   No pseudopotential on this center.
   58          1
                                   No pseudopotential on this center.
   59          1
                                   No pseudopotential on this center.
   60          6
                                   No pseudopotential on this center.
   61          1
                                   No pseudopotential on this center.
   62          6
                                   No pseudopotential on this center.
   63          6
                                   No pseudopotential on this center.
   64          6
                                   No pseudopotential on this center.
   65          7
                                   No pseudopotential on this center.
   66          6
                                   No pseudopotential on this center.
   67          7
                                   No pseudopotential on this center.
   68          1
                                   No pseudopotential on this center.
   69          1
                                   No pseudopotential on this center.
   70          1
                                   No pseudopotential on this center.
   71          1
                                   No pseudopotential on this center.
   72          1
                                   No pseudopotential on this center.
   73          1
                                   No pseudopotential on this center.
   74          1
                                   No pseudopotential on this center.
   75          6
                                   No pseudopotential on this center.
   76          1
                                   No pseudopotential on this center.
   77          6
                                   No pseudopotential on this center.
   78          6
                                   No pseudopotential on this center.
   79          6
                                   No pseudopotential on this center.
   80          7
                                   No pseudopotential on this center.
   81          6
                                   No pseudopotential on this center.
   82          7
                                   No pseudopotential on this center.
   83          7
                                   No pseudopotential on this center.
   84          1
                                   No pseudopotential on this center.
   85          1
                                   No pseudopotential on this center.
   86          1
                                   No pseudopotential on this center.
   87          1
                                   No pseudopotential on this center.
   88          1
                                   No pseudopotential on this center.
   89          1
                                   No pseudopotential on this center.
   90          1
                                   No pseudopotential on this center.
   91          1
                                   No pseudopotential on this center.
   92          1
                                   No pseudopotential on this center.
   93          1
                                   No pseudopotential on this center.
   94          1
                                   No pseudopotential on this center.
   95          1
                                   No pseudopotential on this center.
   96          6
                                   No pseudopotential on this center.
   97          6
                                   No pseudopotential on this center.
   98          6
                                   No pseudopotential on this center.
   99          6
                                   No pseudopotential on this center.
  100          7
                                   No pseudopotential on this center.
  101          6
                                   No pseudopotential on this center.
  102          6
                                   No pseudopotential on this center.
  103          6
                                   No pseudopotential on this center.
  104          6
                                   No pseudopotential on this center.
  105          7
                                   No pseudopotential on this center.
  106          6
                                   No pseudopotential on this center.
  107          6
                                   No pseudopotential on this center.
  108          7
                                   No pseudopotential on this center.
  109          6
                                   No pseudopotential on this center.
  110          6
                                   No pseudopotential on this center.
  111          6
                                   No pseudopotential on this center.
  112          6
                                   No pseudopotential on this center.
  113          6
                                   No pseudopotential on this center.
  114          6
                                   No pseudopotential on this center.
  115          6
                                   No pseudopotential on this center.
  116          6
                                   No pseudopotential on this center.
  117          6
                                   No pseudopotential on this center.
  118          6
                                   No pseudopotential on this center.
  119          6
                                   No pseudopotential on this center.
  120          6
                                   No pseudopotential on this center.
  121          8
                                   No pseudopotential on this center.
  122          8
                                   No pseudopotential on this center.
  123          6
                                   No pseudopotential on this center.
  124          6
                                   No pseudopotential on this center.
  125          6
                                   No pseudopotential on this center.
  126          6
                                   No pseudopotential on this center.
  127          8
                                   No pseudopotential on this center.
  128          8
                                   No pseudopotential on this center.
  129          6
                                   No pseudopotential on this center.
  130          6
                                   No pseudopotential on this center.
  131          6
                                   No pseudopotential on this center.
  132          6
                                   No pseudopotential on this center.
  133          6
                                   No pseudopotential on this center.
  134          6
                                   No pseudopotential on this center.
  135          6
                                   No pseudopotential on this center.
  136          6
                                   No pseudopotential on this center.
  137          7
                                   No pseudopotential on this center.
  138         26           16
                                      D and up 
                                                     1      392.6149787      -10.00000000    0.00000000
                                                     2       71.1756979      -63.26675180    0.00000000
                                                     2       17.7320281      -10.96133380    0.00000000
                                      S - D
                                                     0      126.0571895        3.00000000    0.00000000
                                                     1      138.1264251       18.17291370    0.00000000
                                                     2       54.2098858      339.12311640    0.00000000
                                                     2        9.2837966      317.10680120    0.00000000
                                                     2        8.6289082     -207.34216490    0.00000000
                                      P - D
                                                     0       83.1759490        5.00000000    0.00000000
                                                     1      106.0559938        5.95359300    0.00000000
                                                     2       42.8284937      294.26655270    0.00000000
                                                     2        8.7701805      154.42446350    0.00000000
                                                     2        8.0397818      -95.31642490    0.00000000
  139          1
                                   No pseudopotential on this center.
  140          1
                                   No pseudopotential on this center.
  141          1
                                   No pseudopotential on this center.
  142          1
                                   No pseudopotential on this center.
  143          1
                                   No pseudopotential on this center.
  144          1
                                   No pseudopotential on this center.
  145          1
                                   No pseudopotential on this center.
  146          1
                                   No pseudopotential on this center.
  147          1
                                   No pseudopotential on this center.
  148          1
                                   No pseudopotential on this center.
  149          1
                                   No pseudopotential on this center.
  150          1
                                   No pseudopotential on this center.
  151          1
                                   No pseudopotential on this center.
  152          1
                                   No pseudopotential on this center.
  153          1
                                   No pseudopotential on this center.
  154          1
                                   No pseudopotential on this center.
  155          1
                                   No pseudopotential on this center.
  156          1
                                   No pseudopotential on this center.
  157          1
                                   No pseudopotential on this center.
  158          1
                                   No pseudopotential on this center.
  159          1
                                   No pseudopotential on this center.
  160          1
                                   No pseudopotential on this center.
  161          1
                                   No pseudopotential on this center.
  162          1
                                   No pseudopotential on this center.
  163          1
                                   No pseudopotential on this center.
  164          1
                                   No pseudopotential on this center.
  165          1
                                   No pseudopotential on this center.
  166          6
                                   No pseudopotential on this center.
  167          8
                                   No pseudopotential on this center.
  168          6
                                   No pseudopotential on this center.
  169          8
                                   No pseudopotential on this center.
  170          6
                                   No pseudopotential on this center.
  171          8
                                   No pseudopotential on this center.
  172          6
                                   No pseudopotential on this center.
  173          8
                                   No pseudopotential on this center.
  174          6
                                   No pseudopotential on this center.
  175          8
                                   No pseudopotential on this center.
  176          6
                                   No pseudopotential on this center.
  177          8
                                   No pseudopotential on this center.
  178          1
                                   No pseudopotential on this center.
  179          1
                                   No pseudopotential on this center.
  180          1
                                   No pseudopotential on this center.
  181          1
                                   No pseudopotential on this center.
  182          1
                                   No pseudopotential on this center.
  183          1
                                   No pseudopotential on this center.
  184          1
                                   No pseudopotential on this center.
  185          8
                                   No pseudopotential on this center.
  186          1
                                   No pseudopotential on this center.
  187          1
                                   No pseudopotential on this center.
  188          8
                                   No pseudopotential on this center.
  189          1
                                   No pseudopotential on this center.
  190          1
                                   No pseudopotential on this center.
  191          8
                                   No pseudopotential on this center.
  192          1
                                   No pseudopotential on this center.
  193          1
                                   No pseudopotential on this center.
  194          8
                                   No pseudopotential on this center.
  195          1
                                   No pseudopotential on this center.
  196          1
                                   No pseudopotential on this center.
  197          8
                                   No pseudopotential on this center.
  198          1
                                   No pseudopotential on this center.
  199          1
                                   No pseudopotential on this center.
  200          1
                                   No pseudopotential on this center.
  201          1
                                   No pseudopotential on this center.
  202          1
                                   No pseudopotential on this center.
  203          1
                                   No pseudopotential on this center.
  204          6
                                   No pseudopotential on this center.
  205          1
                                   No pseudopotential on this center.
  206          6
                                   No pseudopotential on this center.
  207          6
                                   No pseudopotential on this center.
  208          6
                                   No pseudopotential on this center.
  209          6
                                   No pseudopotential on this center.
  210          1
                                   No pseudopotential on this center.
  211          1
                                   No pseudopotential on this center.
  212          1
                                   No pseudopotential on this center.
  213          1
                                   No pseudopotential on this center.
  214          1
                                   No pseudopotential on this center.
  215          1
                                   No pseudopotential on this center.
  216          1
                                   No pseudopotential on this center.
  217          1
                                   No pseudopotential on this center.
  218          1
                                   No pseudopotential on this center.
  219          1
                                   No pseudopotential on this center.
  220          1
                                   No pseudopotential on this center.
  221          6
                                   No pseudopotential on this center.
  222          1
                                   No pseudopotential on this center.
  223          6
                                   No pseudopotential on this center.
  224          6
                                   No pseudopotential on this center.
  225          7
                                   No pseudopotential on this center.
  226          6
                                   No pseudopotential on this center.
  227          6
                                   No pseudopotential on this center.
  228          7
                                   No pseudopotential on this center.
  229          1
                                   No pseudopotential on this center.
  230          1
                                   No pseudopotential on this center.
  231          1
                                   No pseudopotential on this center.
  232          1
                                   No pseudopotential on this center.
  233          1
                                   No pseudopotential on this center.
  234          1
                                   No pseudopotential on this center.
  235          8
                                   No pseudopotential on this center.
  236          1
                                   No pseudopotential on this center.
  237          1
                                   No pseudopotential on this center.
 ======================================================================================================
 There are  2334 symmetry adapted cartesian basis functions of A   symmetry.
 There are  2219 symmetry adapted basis functions of A   symmetry.
  2219 basis functions,  4077 primitive gaussians,  2334 cartesian basis functions
   435 alpha electrons      432 beta electrons
       nuclear repulsion energy     28662.3457941576 Hartrees.
 NAtoms=  237 NActive=  237 NUniq=  237 SFac= 1.00D+00 NAtFMM=   60 NAOKFM=T Big=T
 Integral buffers will be    131072 words long.
 Raffenetti 2 integral format.
 Two-electron integral symmetry is turned on.
 Nuclear repulsion after empirical dispersion term =    28661.7321381232 Hartrees.
 One-electron integrals computed using PRISM.
   1 Symmetry operations used in ECPInt.
 ECPInt:  NShTT=  344035 NPrTT= 1761168 LenC2=  158726 LenP2D=  394300.
 LDataN:  DoStor=T MaxTD1= 4 Len=   56
 Number of processors reduced to  14 by ecpmxn.
 NBasis=  2219 RedAO= T EigKep=  2.78D-04  NBF=  2219
 NBsUse=  2219 1.00D-06 EigRej= -1.00D+00 NBFU=  2219
 ExpMin= 2.20D-02 ExpMax= 5.48D+03 ExpMxC= 8.25D+02 IAcc=3 IRadAn=         5 AccDes= 0.00D+00
 Harris functional with IExCor=  402 and IRadAn=       5 diagonalized for initial guess.
 HarFok:  IExCor=  402 AccDes= 0.00D+00 IRadAn=         5 IDoV= 1 UseB2=F ITyADJ=14
 ICtDFT=  3500011 ScaDFX=  1.000000  1.000000  1.000000  1.000000
 FoFCou: FMM=F IPFlag=           0 FMFlag=      100000 FMFlg1=        2001
         NFxFlg=           0 DoJE=T BraDBF=F KetDBF=T FulRan=T
         wScrn=  0.000000 ICntrl=       500 IOpCl=  0 I1Cent=   200000004 NGrid=           0
         NMat0=    1 NMatS0=      1 NMatT0=    0 NMatD0=    1 NMtDS0=    0 NMtDT0=    0
 Petite list used in FoFCou.
 Initial guess <Sx>= 0.0000 <Sy>= 0.0000 <Sz>= 1.5000 <S**2>= 3.7500 S= 1.5000
 Gradient too large for Newton-Raphson -- use scaled steepest descent instead.
     Note:  rotation exceeds Pi/2.
     Note:  rotation exceeds Pi/2.
     Accept linear search using points  4 and  5.
 Gradient too large for Newton-Raphson -- use scaled steepest descent instead.
     Accept linear search using points  1 and  2.
 Gradient too large for Newton-Raphson -- use scaled steepest descent instead.
 Gradient too large for Newton-Raphson -- use scaled steepest descent instead.
     Accept linear search using points  1 and  2.
 Gradient too large for Newton-Raphson -- use scaled steepest descent instead.
     Accept linear search using points  1 and  2.
 Gradient too large for Newton-Raphson -- use scaled steepest descent instead.
     Minimum is close to point  4 DX=  4.46D-02 DF= -3.47D-04 DXR=  8.19D-02 DFR=  6.67D-03 which will be used.
 Gradient too large for Newton-Raphson -- use scaled steepest descent instead.
     Accept linear search using points  1 and  2.
 Restarting incremental Fock formation.
 Gradient too large for Newton-Raphson -- use scaled steepest descent instead.
     Accept linear search using points  4 and  5.
     Minimum is close to point  5 DX= -1.47D-01 DF= -1.66D-04 DXR=  9.43D-02 DFR=  3.17D-03 which will be used.
 Gradient too large for Newton-Raphson -- use scaled steepest descent instead.
 Gradient too large for Newton-Raphson -- use scaled steepest descent instead.
 Gradient too large for Newton-Raphson -- use scaled steepest descent instead.
 Gradient too large for Newton-Raphson -- use scaled steepest descent instead.
 Gradient too large for Newton-Raphson -- use scaled steepest descent instead.
     Accept linear search using points  1 and  2.
 Gradient too large for Newton-Raphson -- use scaled steepest descent instead.
 Restarting incremental Fock formation.
     Accept linear search using points  4 and  5.
 Gradient too large for Newton-Raphson -- use scaled steepest descent instead.
 Gradient too large for Newton-Raphson -- use scaled steepest descent instead.
     Minimum is close to point  4 DX=  5.01D-02 DF= -1.48D-05 DXR=  1.97D-02 DFR=  5.81D-04 which will be used.
 Gradient too large for Newton-Raphson -- use scaled steepest descent instead.
     Accept linear search using points  1 and  2.
 Gradient too large for Newton-Raphson -- use scaled steepest descent instead.
 Gradient too large for Newton-Raphson -- use scaled steepest descent instead.
     Accept linear search using points  1 and  2.
 Gradient too large for Newton-Raphson -- use scaled steepest descent instead.
 Restarting incremental Fock formation.
     Accept linear search using points  5 and  6.
 Gradient too large for Newton-Raphson -- use scaled steepest descent instead.
     Minimum is close to point  3 DX=  1.88D-03 DF= -5.88D-07 DXR=  9.29D-03 DFR=  8.63D-05 which will be used.
 Gradient too large for Newton-Raphson -- use scaled steepest descent instead.
 Gradient too large for Newton-Raphson -- use scaled steepest descent instead.
     Accept linear search using points  1 and  2.
 Gradient too large for Newton-Raphson -- use scaled steepest descent instead.
     Accept linear search using points  3 and  4.
 Gradient too large for Newton-Raphson -- use scaled steepest descent instead.
 SCF Done:  E(UB3LYP) =  -5381.30728074     a.u. after   26 cycles
            Convg  =    0.7052D-02                    78 Fock formations.
              S**2 =  3.7821                  -V/T =  2.0166
 <Sx>= 0.0000 <Sy>= 0.0000 <Sz>= 1.5000 <S**2>= 3.7821 S= 1.5080
 <L.S>=  0.00000000000    
 Annihilation of the first spin contaminant:
 S**2 before annihilation     3.7821,   after     3.7505
 Requested convergence on RMS density matrix=1.00D-08 within 128 cycles.
 Requested convergence on MAX density matrix=1.00D-06.
 Requested convergence on             energy=1.00D-06.
 No special actions if energy rises.
 Rare condition: small coef for last iteration:  0.000D+00
 Rare condition: small coef for last iteration:  0.000D+00
 Restarting incremental Fock formation.
 Rare condition: small coef for last iteration:  0.000D+00
 Rare condition: small coef for last iteration:  0.000D+00
 Rare condition: small coef for last iteration:  0.000D+00
 Restarting incremental Fock formation.
 SCF Done:  E(UB3LYP) =  -5381.37945524     A.U. after   60 cycles
            NFock= 60  Conv=0.12D-08     -V/T= 2.0166
 <Sx>= 0.0000 <Sy>= 0.0000 <Sz>= 1.5000 <S**2>= 3.7793 S= 1.5073
 <L.S>=  0.00000000000    
 Annihilation of the first spin contaminant:
 S**2 before annihilation     3.7793,   after     3.7504
 QCSCF skips out because SCF is already converged.
 Hyperfine terms turned off by default for NAtoms > 100.

 **********************************************************************

            Population analysis using the SCF density.

 **********************************************************************

 Orbital symmetries:
 Alpha Orbitals:
       Occupied  (A) (A) (A) (A) (A) (A) (A) (A) (A) (A) (A) (A)
                 (A) (A) (A) (A) (A) (A) (A) (A) (A) (A) (A) (A)
                 (A) (A) (A) (A) (A) (A) (A) (A) (A) (A) (A) (A)
                 (A) (A) (A) (A) (A) (A) (A) (A) (A) (A) (A) (A)
                 (A) (A) (A) (A) (A) (A) (A) (A) (A) (A) (A) (A)
                 (A) (A) (A) (A) (A) (A) (A) (A) (A) (A) (A) (A)
                 (A) (A) (A) (A) (A) (A) (A) (A) (A) (A) (A) (A)
                 (A) (A) (A) (A) (A) (A) (A) (A) (A) (A) (A) (A)
                 (A) (A) (A) (A) (A) (A) (A) (A) (A) (A) (A) (A)
                 (A) (A) (A) (A) (A) (A) (A) (A) (A) (A) (A) (A)
                 (A) (A) (A) (A) (A) (A) (A) (A) (A) (A) (A) (A)
                 (A) (A) (A) (A) (A) (A) (A) (A) (A) (A) (A) (A)
                 (A) (A) (A) (A) (A) (A) (A) (A) (A) (A) (A) (A)
                 (A) (A) (A) (A) (A) (A) (A) (A) (A) (A) (A) (A)
                 (A) (A) (A) (A) (A) (A) (A) (A) (A) (A) (A) (A)
                 (A) (A) (A) (A) (A) (A) (A) (A) (A) (A) (A) (A)
                 (A) (A) (A) (A) (A) (A) (A) (A) (A) (A) (A) (A)
                 (A) (A) (A) (A) (A) (A) (A) (A) (A) (A) (A) (A)
                 (A) (A) (A) (A) (A) (A) (A) (A) (A) (A) (A) (A)
                 (A) (A) (A) (A) (A) (A) (A) (A) (A) (A) (A) (A)
                 (A) (A) (A) (A) (A) (A) (A) (A) (A) (A) (A) (A)
                 (A) (A) (A) (A) (A) (A) (A) (A) (A) (A) (A) (A)
                 (A) (A) (A) (A) (A) (A) (A) (A) (A) (A) (A) (A)
                 (A) (A) (A) (A) (A) (A) (A) (A) (A) (A) (A) (A)
                 (A) (A) (A) (A) (A) (A) (A) (A) (A) (A) (A) (A)
                 (A) (A) (A) (A) (A) (A) (A) (A) (A) (A) (A) (A)
                 (A) (A) (A) (A) (A) (A) (A) (A) (A) (A) (A) (A)
                 (A) (A) (A) (A) (A) (A) (A) (A) (A) (A) (A) (A)
                 (A) (A) (A) (A) (A) (A) (A) (A) (A) (A) (A) (A)
                 (A) (A) (A) (A) (A) (A) (A) (A) (A) (A) (A) (A)
                 (A) (A) (A) (A) (A) (A) (A) (A) (A) (A) (A) (A)
                 (A) (A) (A) (A) (A) (A) (A) (A) (A) (A) (A) (A)
                 (A) (A) (A) (A) (A) (A) (A) (A) (A) (A) (A) (A)
                 (A) (A) (A) (A) (A) (A) (A) (A) (A) (A) (A) (A)
                 (A) (A) (A) (A) (A) (A) (A) (A) (A) (A) (A) (A)
                 (A) (A) (A) (A) (A) (A) (A) (A) (A) (A) (A) (A)
                 (A) (A) (A)
       Virtual   (A) (A) (A) (A) (A) (A) (A) (A) (A) (A) (A) (A)
                 (A) (A) (A) (A) (A) (A) (A) (A) (A) (A) (A) (A)
                 (A) (A) (A) (A) (A) (A) (A) (A) (A) (A) (A) (A)
                 (A) (A) (A) (A) (A) (A) (A) (A) (A) (A) (A) (A)
                 (A) (A) (A) (A) (A) (A) (A) (A) (A) (A) (A) (A)
                 (A) (A) (A) (A) (A) (A) (A) (A) (A) (A) (A) (A)
                 (A) (A) (A) (A) (A) (A) (A) (A) (A) (A) (A) (A)
                 (A) (A) (A) (A) (A) (A) (A) (A) (A) (A) (A) (A)
                 (A) (A) (A) (A) (A) (A) (A) (A) (A) (A) (A) (A)
                 (A) (A) (A) (A) (A) (A) (A) (A) (A) (A) (A) (A)
                 (A) (A) (A) (A) (A) (A) (A) (A) (A) (A) (A) (A)
                 (A) (A) (A) (A) (A) (A) (A) (A) (A) (A) (A) (A)
                 (A) (A) (A) (A) (A) (A) (A) (A) (A) (A) (A) (A)
                 (A) (A) (A) (A) (A) (A) (A) (A) (A) (A) (A) (A)
                 (A) (A) (A) (A) (A) (A) (A) (A) (A) (A) (A) (A)
                 (A) (A) (A) (A) (A) (A) (A) (A) (A) (A) (A) (A)
                 (A) (A) (A) (A) (A) (A) (A) (A) (A) (A) (A) (A)
                 (A) (A) (A) (A) (A) (A) (A) (A) (A) (A) (A) (A)
                 (A) (A) (A) (A) (A) (A) (A) (A) (A) (A) (A) (A)
                 (A) (A) (A) (A) (A) (A) (A) (A) (A) (A) (A) (A)
                 (A) (A) (A) (A) (A) (A) (A) (A) (A) (A) (A) (A)
                 (A) (A) (A) (A) (A) (A) (A) (A) (A) (A) (A) (A)
                 (A) (A) (A) (A) (A) (A) (A) (A) (A) (A) (A) (A)
                 (A) (A) (A) (A) (A) (A) (A) (A) (A) (A) (A) (A)
                 (A) (A) (A) (A) (A) (A) (A) (A) (A) (A) (A) (A)
                 (A) (A) (A) (A) (A) (A) (A) (A) (A) (A) (A) (A)
                 (A) (A) (A) (A) (A) (A) (A) (A) (A) (A) (A) (A)
                 (A) (A) (A) (A) (A) (A) (A) (A) (A) (A) (A) (A)
                 (A) (A) (A) (A) (A) (A) (A) (A) (A) (A) (A) (A)
                 (A) (A) (A) (A) (A) (A) (A) (A) (A) (A) (A) (A)
                 (A) (A) (A) (A) (A) (A) (A) (A) (A) (A) (A) (A)
                 (A) (A) (A) (A) (A) (A) (A) (A) (A) (A) (A) (A)
                 (A) (A) (A) (A) (A) (A) (A) (A) (A) (A) (A) (A)
                 (A) (A) (A) (A) (A) (A) (A) (A) (A) (A) (A) (A)
                 (A) (A) (A) (A) (A) (A) (A) (A) (A) (A) (A) (A)
                 (A) (A) (A) (A) (A) (A) (A) (A) (A) (A) (A) (A)
                 (A) (A) (A) (A) (A) (A) (A) (A) (A) (A) (A) (A)
                 (A) (A) (A) (A) (A) (A) (A) (A) (A) (A) (A) (A)
                 (A) (A) (A) (A) (A) (A) (A) (A) (A) (A) (A) (A)
                 (A) (A) (A) (A) (A) (A) (A) (A) (A) (A) (A) (A)
                 (A) (A) (A) (A) (A) (A) (A) (A) (A) (A) (A) (A)
                 (A) (A) (A) (A) (A) (A) (A) (A) (A) (A) (A) (A)
                 (A) (A) (A) (A) (A) (A) (A) (A) (A) (A) (A) (A)
                 (A) (A) (A) (A) (A) (A) (A) (A) (A) (A) (A) (A)
                 (A) (A) (A) (A) (A) (A) (A) (A) (A) (A) (A) (A)
                 (A) (A) (A) (A) (A) (A) (A) (A) (A) (A) (A) (A)
                 (A) (A) (A) (A) (A) (A) (A) (A) (A) (A) (A) (A)
                 (A) (A) (A) (A) (A) (A) (A) (A) (A) (A) (A) (A)
                 (A) (A) (A) (A) (A) (A) (A) (A) (A) (A) (A) (A)
                 (A) (A) (A) (A) (A) (A) (A) (A) (A) (A) (A) (A)
                 (A) (A) (A) (A) (A) (A) (A) (A) (A) (A) (A) (A)
                 (A) (A) (A) (A) (A) (A) (A) (A) (A) (A) (A) (A)
                 (A) (A) (A) (A) (A) (A) (A) (A) (A) (A) (A) (A)
                 (A) (A) (A) (A) (A) (A) (A) (A) (A) (A) (A) (A)
                 (A) (A) (A) (A) (A) (A) (A) (A) (A) (A) (A) (A)
                 (A) (A) (A) (A) (A) (A) (A) (A) (A) (A) (A) (A)
                 (A) (A) (A) (A) (A) (A) (A) (A) (A) (A) (A) (A)
                 (A) (A) (A) (A) (A) (A) (A) (A) (A) (A) (A) (A)
                 (A) (A) (A) (A) (A) (A) (A) (A) (A) (A) (A) (A)
                 (A) (A) (A) (A) (A) (A) (A) (A) (A) (A) (A) (A)
                 (A) (A) (A) (A) (A) (A) (A) (A) (A) (A) (A) (A)
                 (A) (A) (A) (A) (A) (A) (A) (A) (A) (A) (A) (A)
                 (A) (A) (A) (A) (A) (A) (A) (A) (A) (A) (A) (A)
                 (A) (A) (A) (A) (A) (A) (A) (A) (A) (A) (A) (A)
                 (A) (A) (A) (A) (A) (A) (A) (A) (A) (A) (A) (A)
                 (A) (A) (A) (A) (A) (A) (A) (A) (A) (A) (A) (A)
                 (A) (A) (A) (A) (A) (A) (A) (A) (A) (A) (A) (A)
                 (A) (A) (A) (A) (A) (A) (A) (A) (A) (A) (A) (A)
                 (A) (A) (A) (A) (A) (A) (A) (A) (A) (A) (A) (A)
                 (A) (A) (A) (A) (A) (A) (A) (A) (A) (A) (A) (A)
                 (A) (A) (A) (A) (A) (A) (A) (A) (A) (A) (A) (A)
                 (A) (A) (A) (A) (A) (A) (A) (A) (A) (A) (A) (A)
                 (A) (A) (A) (A) (A) (A) (A) (A) (A) (A) (A) (A)
                 (A) (A) (A) (A) (A) (A) (A) (A) (A) (A) (A) (A)
                 (A) (A) (A) (A) (A) (A) (A) (A) (A) (A) (A) (A)
                 (A) (A) (A) (A) (A) (A) (A) (A) (A) (A) (A) (A)
                 (A) (A) (A) (A) (A) (A) (A) (A) (A) (A) (A) (A)
                 (A) (A) (A) (A) (A) (A) (A) (A) (A) (A) (A) (A)
                 (A) (A) (A) (A) (A) (A) (A) (A) (A) (A) (A) (A)
                 (A) (A) (A) (A) (A) (A) (A) (A) (A) (A) (A) (A)
                 (A) (A) (A) (A) (A) (A) (A) (A) (A) (A) (A) (A)
                 (A) (A) (A) (A) (A) (A) (A) (A) (A) (A) (A) (A)
                 (A) (A) (A) (A) (A) (A) (A) (A) (A) (A) (A) (A)
                 (A) (A) (A) (A) (A) (A) (A) (A) (A) (A) (A) (A)
                 (A) (A) (A) (A) (A) (A) (A) (A) (A) (A) (A) (A)
                 (A) (A) (A) (A) (A) (A) (A) (A) (A) (A) (A) (A)
                 (A) (A) (A) (A) (A) (A) (A) (A) (A) (A) (A) (A)
                 (A) (A) (A) (A) (A) (A) (A) (A) (A) (A) (A) (A)
                 (A) (A) (A) (A) (A) (A) (A) (A) (A) (A) (A) (A)
                 (A) (A) (A) (A) (A) (A) (A) (A) (A) (A) (A) (A)
                 (A) (A) (A) (A) (A) (A) (A) (A) (A) (A) (A) (A)
                 (A) (A) (A) (A) (A) (A) (A) (A) (A) (A) (A) (A)
                 (A) (A) (A) (A) (A) (A) (A) (A) (A) (A) (A) (A)
                 (A) (A) (A) (A) (A) (A) (A) (A) (A) (A) (A) (A)
                 (A) (A) (A) (A) (A) (A) (A) (A) (A) (A) (A) (A)
                 (A) (A) (A) (A) (A) (A) (A) (A) (A) (A) (A) (A)
                 (A) (A) (A) (A) (A) (A) (A) (A) (A) (A) (A) (A)
                 (A) (A) (A) (A) (A) (A) (A) (A) (A) (A) (A) (A)
                 (A) (A) (A) (A) (A) (A) (A) (A) (A) (A) (A) (A)
                 (A) (A) (A) (A) (A) (A) (A) (A) (A) (A) (A) (A)
                 (A) (A) (A) (A) (A) (A) (A) (A) (A) (A) (A) (A)
                 (A) (A) (A) (A) (A) (A) (A) (A) (A) (A) (A) (A)
                 (A) (A) (A) (A) (A) (A) (A) (A) (A) (A) (A) (A)
                 (A) (A) (A) (A) (A) (A) (A) (A) (A) (A) (A) (A)
                 (A) (A) (A) (A) (A) (A) (A) (A) (A) (A) (A) (A)
                 (A) (A) (A) (A) (A) (A) (A) (A) (A) (A) (A) (A)
                 (A) (A) (A) (A) (A) (A) (A) (A) (A) (A) (A) (A)
                 (A) (A) (A) (A) (A) (A) (A) (A) (A) (A) (A) (A)
                 (A) (A) (A) (A) (A) (A) (A) (A) (A) (A) (A) (A)
                 (A) (A) (A) (A) (A) (A) (A) (A) (A) (A) (A) (A)
                 (A) (A) (A) (A) (A) (A) (A) (A) (A) (A) (A) (A)
                 (A) (A) (A) (A) (A) (A) (A) (A) (A) (A) (A) (A)
                 (A) (A) (A) (A) (A) (A) (A) (A) (A) (A) (A) (A)
                 (A) (A) (A) (A) (A) (A) (A) (A) (A) (A) (A) (A)
                 (A) (A) (A) (A) (A) (A) (A) (A) (A) (A) (A) (A)
                 (A) (A) (A) (A) (A) (A) (A) (A) (A) (A) (A) (A)
                 (A) (A) (A) (A) (A) (A) (A) (A) (A) (A) (A) (A)
                 (A) (A) (A) (A) (A) (A) (A) (A) (A) (A) (A) (A)
                 (A) (A) (A) (A) (A) (A) (A) (A) (A) (A) (A) (A)
                 (A) (A) (A) (A) (A) (A) (A) (A) (A) (A) (A) (A)
                 (A) (A) (A) (A) (A) (A) (A) (A) (A) (A) (A) (A)
                 (A) (A) (A) (A) (A) (A) (A) (A) (A) (A) (A) (A)
                 (A) (A) (A) (A) (A) (A) (A) (A) (A) (A) (A) (A)
                 (A) (A) (A) (A) (A) (A) (A) (A) (A) (A) (A) (A)
                 (A) (A) (A) (A) (A) (A) (A) (A) (A) (A) (A) (A)
                 (A) (A) (A) (A) (A) (A) (A) (A) (A) (A) (A) (A)
                 (A) (A) (A) (A) (A) (A) (A) (A) (A) (A) (A) (A)
                 (A) (A) (A) (A) (A) (A) (A) (A) (A) (A) (A) (A)
                 (A) (A) (A) (A) (A) (A) (A) (A) (A) (A) (A) (A)
                 (A) (A) (A) (A) (A) (A) (A) (A) (A) (A) (A) (A)
                 (A) (A) (A) (A) (A) (A) (A) (A) (A) (A) (A) (A)
                 (A) (A) (A) (A) (A) (A) (A) (A) (A) (A) (A) (A)
                 (A) (A) (A) (A) (A) (A) (A) (A) (A) (A) (A) (A)
                 (A) (A) (A) (A) (A) (A) (A) (A) (A) (A) (A) (A)
                 (A) (A) (A) (A) (A) (A) (A) (A) (A) (A) (A) (A)
                 (A) (A) (A) (A) (A) (A) (A) (A) (A) (A) (A) (A)
                 (A) (A) (A) (A) (A) (A) (A) (A) (A) (A) (A) (A)
                 (A) (A) (A) (A) (A) (A) (A) (A) (A) (A) (A) (A)
                 (A) (A) (A) (A) (A) (A) (A) (A) (A) (A) (A) (A)
                 (A) (A) (A) (A) (A) (A) (A) (A) (A) (A) (A) (A)
                 (A) (A) (A) (A) (A) (A) (A) (A) (A) (A) (A) (A)
                 (A) (A) (A) (A) (A) (A) (A) (A) (A) (A) (A) (A)
                 (A) (A) (A) (A) (A) (A) (A) (A) (A) (A) (A) (A)
                 (A) (A) (A) (A) (A) (A) (A) (A) (A) (A) (A) (A)
                 (A) (A) (A) (A) (A) (A) (A) (A) (A) (A) (A) (A)
                 (A) (A) (A) (A) (A) (A) (A) (A) (A) (A) (A) (A)
                 (A) (A) (A) (A) (A) (A) (A) (A) (A) (A) (A) (A)
                 (A) (A) (A) (A) (A) (A) (A) (A) (A) (A) (A) (A)
                 (A) (A) (A) (A) (A) (A) (A) (A)
 Beta  Orbitals:
       Occupied  (A) (A) (A) (A) (A) (A) (A) (A) (A) (A) (A) (A)
                 (A) (A) (A) (A) (A) (A) (A) (A) (A) (A) (A) (A)
                 (A) (A) (A) (A) (A) (A) (A) (A) (A) (A) (A) (A)
                 (A) (A) (A) (A) (A) (A) (A) (A) (A) (A) (A) (A)
                 (A) (A) (A) (A) (A) (A) (A) (A) (A) (A) (A) (A)
                 (A) (A) (A) (A) (A) (A) (A) (A) (A) (A) (A) (A)
                 (A) (A) (A) (A) (A) (A) (A) (A) (A) (A) (A) (A)
                 (A) (A) (A) (A) (A) (A) (A) (A) (A) (A) (A) (A)
                 (A) (A) (A) (A) (A) (A) (A) (A) (A) (A) (A) (A)
                 (A) (A) (A) (A) (A) (A) (A) (A) (A) (A) (A) (A)
                 (A) (A) (A) (A) (A) (A) (A) (A) (A) (A) (A) (A)
                 (A) (A) (A) (A) (A) (A) (A) (A) (A) (A) (A) (A)
                 (A) (A) (A) (A) (A) (A) (A) (A) (A) (A) (A) (A)
                 (A) (A) (A) (A) (A) (A) (A) (A) (A) (A) (A) (A)
                 (A) (A) (A) (A) (A) (A) (A) (A) (A) (A) (A) (A)
                 (A) (A) (A) (A) (A) (A) (A) (A) (A) (A) (A) (A)
                 (A) (A) (A) (A) (A) (A) (A) (A) (A) (A) (A) (A)
                 (A) (A) (A) (A) (A) (A) (A) (A) (A) (A) (A) (A)
                 (A) (A) (A) (A) (A) (A) (A) (A) (A) (A) (A) (A)
                 (A) (A) (A) (A) (A) (A) (A) (A) (A) (A) (A) (A)
                 (A) (A) (A) (A) (A) (A) (A) (A) (A) (A) (A) (A)
                 (A) (A) (A) (A) (A) (A) (A) (A) (A) (A) (A) (A)
                 (A) (A) (A) (A) (A) (A) (A) (A) (A) (A) (A) (A)
                 (A) (A) (A) (A) (A) (A) (A) (A) (A) (A) (A) (A)
                 (A) (A) (A) (A) (A) (A) (A) (A) (A) (A) (A) (A)
                 (A) (A) (A) (A) (A) (A) (A) (A) (A) (A) (A) (A)
                 (A) (A) (A) (A) (A) (A) (A) (A) (A) (A) (A) (A)
                 (A) (A) (A) (A) (A) (A) (A) (A) (A) (A) (A) (A)
                 (A) (A) (A) (A) (A) (A) (A) (A) (A) (A) (A) (A)
                 (A) (A) (A) (A) (A) (A) (A) (A) (A) (A) (A) (A)
                 (A) (A) (A) (A) (A) (A) (A) (A) (A) (A) (A) (A)
                 (A) (A) (A) (A) (A) (A) (A) (A) (A) (A) (A) (A)
                 (A) (A) (A) (A) (A) (A) (A) (A) (A) (A) (A) (A)
                 (A) (A) (A) (A) (A) (A) (A) (A) (A) (A) (A) (A)
                 (A) (A) (A) (A) (A) (A) (A) (A) (A) (A) (A) (A)
                 (A) (A) (A) (A) (A) (A) (A) (A) (A) (A) (A) (A)
       Virtual   (A) (A) (A) (A) (A) (A) (A) (A) (A) (A) (A) (A)
                 (A) (A) (A) (A) (A) (A) (A) (A) (A) (A) (A) (A)
                 (A) (A) (A) (A) (A) (A) (A) (A) (A) (A) (A) (A)
                 (A) (A) (A) (A) (A) (A) (A) (A) (A) (A) (A) (A)
                 (A) (A) (A) (A) (A) (A) (A) (A) (A) (A) (A) (A)
                 (A) (A) (A) (A) (A) (A) (A) (A) (A) (A) (A) (A)
                 (A) (A) (A) (A) (A) (A) (A) (A) (A) (A) (A) (A)
                 (A) (A) (A) (A) (A) (A) (A) (A) (A) (A) (A) (A)
                 (A) (A) (A) (A) (A) (A) (A) (A) (A) (A) (A) (A)
                 (A) (A) (A) (A) (A) (A) (A) (A) (A) (A) (A) (A)
                 (A) (A) (A) (A) (A) (A) (A) (A) (A) (A) (A) (A)
                 (A) (A) (A) (A) (A) (A) (A) (A) (A) (A) (A) (A)
                 (A) (A) (A) (A) (A) (A) (A) (A) (A) (A) (A) (A)
                 (A) (A) (A) (A) (A) (A) (A) (A) (A) (A) (A) (A)
                 (A) (A) (A) (A) (A) (A) (A) (A) (A) (A) (A) (A)
                 (A) (A) (A) (A) (A) (A) (A) (A) (A) (A) (A) (A)
                 (A) (A) (A) (A) (A) (A) (A) (A) (A) (A) (A) (A)
                 (A) (A) (A) (A) (A) (A) (A) (A) (A) (A) (A) (A)
                 (A) (A) (A) (A) (A) (A) (A) (A) (A) (A) (A) (A)
                 (A) (A) (A) (A) (A) (A) (A) (A) (A) (A) (A) (A)
                 (A) (A) (A) (A) (A) (A) (A) (A) (A) (A) (A) (A)
                 (A) (A) (A) (A) (A) (A) (A) (A) (A) (A) (A) (A)
                 (A) (A) (A) (A) (A) (A) (A) (A) (A) (A) (A) (A)
                 (A) (A) (A) (A) (A) (A) (A) (A) (A) (A) (A) (A)
                 (A) (A) (A) (A) (A) (A) (A) (A) (A) (A) (A) (A)
                 (A) (A) (A) (A) (A) (A) (A) (A) (A) (A) (A) (A)
                 (A) (A) (A) (A) (A) (A) (A) (A) (A) (A) (A) (A)
                 (A) (A) (A) (A) (A) (A) (A) (A) (A) (A) (A) (A)
                 (A) (A) (A) (A) (A) (A) (A) (A) (A) (A) (A) (A)
                 (A) (A) (A) (A) (A) (A) (A) (A) (A) (A) (A) (A)
                 (A) (A) (A) (A) (A) (A) (A) (A) (A) (A) (A) (A)
                 (A) (A) (A) (A) (A) (A) (A) (A) (A) (A) (A) (A)
                 (A) (A) (A) (A) (A) (A) (A) (A) (A) (A) (A) (A)
                 (A) (A) (A) (A) (A) (A) (A) (A) (A) (A) (A) (A)
                 (A) (A) (A) (A) (A) (A) (A) (A) (A) (A) (A) (A)
                 (A) (A) (A) (A) (A) (A) (A) (A) (A) (A) (A) (A)
                 (A) (A) (A) (A) (A) (A) (A) (A) (A) (A) (A) (A)
                 (A) (A) (A) (A) (A) (A) (A) (A) (A) (A) (A) (A)
                 (A) (A) (A) (A) (A) (A) (A) (A) (A) (A) (A) (A)
                 (A) (A) (A) (A) (A) (A) (A) (A) (A) (A) (A) (A)
                 (A) (A) (A) (A) (A) (A) (A) (A) (A) (A) (A) (A)
                 (A) (A) (A) (A) (A) (A) (A) (A) (A) (A) (A) (A)
                 (A) (A) (A) (A) (A) (A) (A) (A) (A) (A) (A) (A)
                 (A) (A) (A) (A) (A) (A) (A) (A) (A) (A) (A) (A)
                 (A) (A) (A) (A) (A) (A) (A) (A) (A) (A) (A) (A)
                 (A) (A) (A) (A) (A) (A) (A) (A) (A) (A) (A) (A)
                 (A) (A) (A) (A) (A) (A) (A) (A) (A) (A) (A) (A)
                 (A) (A) (A) (A) (A) (A) (A) (A) (A) (A) (A) (A)
                 (A) (A) (A) (A) (A) (A) (A) (A) (A) (A) (A) (A)
                 (A) (A) (A) (A) (A) (A) (A) (A) (A) (A) (A) (A)
                 (A) (A) (A) (A) (A) (A) (A) (A) (A) (A) (A) (A)
                 (A) (A) (A) (A) (A) (A) (A) (A) (A) (A) (A) (A)
                 (A) (A) (A) (A) (A) (A) (A) (A) (A) (A) (A) (A)
                 (A) (A) (A) (A) (A) (A) (A) (A) (A) (A) (A) (A)
                 (A) (A) (A) (A) (A) (A) (A) (A) (A) (A) (A) (A)
                 (A) (A) (A) (A) (A) (A) (A) (A) (A) (A) (A) (A)
                 (A) (A) (A) (A) (A) (A) (A) (A) (A) (A) (A) (A)
                 (A) (A) (A) (A) (A) (A) (A) (A) (A) (A) (A) (A)
                 (A) (A) (A) (A) (A) (A) (A) (A) (A) (A) (A) (A)
                 (A) (A) (A) (A) (A) (A) (A) (A) (A) (A) (A) (A)
                 (A) (A) (A) (A) (A) (A) (A) (A) (A) (A) (A) (A)
                 (A) (A) (A) (A) (A) (A) (A) (A) (A) (A) (A) (A)
                 (A) (A) (A) (A) (A) (A) (A) (A) (A) (A) (A) (A)
                 (A) (A) (A) (A) (A) (A) (A) (A) (A) (A) (A) (A)
                 (A) (A) (A) (A) (A) (A) (A) (A) (A) (A) (A) (A)
                 (A) (A) (A) (A) (A) (A) (A) (A) (A) (A) (A) (A)
                 (A) (A) (A) (A) (A) (A) (A) (A) (A) (A) (A) (A)
                 (A) (A) (A) (A) (A) (A) (A) (A) (A) (A) (A) (A)
                 (A) (A) (A) (A) (A) (A) (A) (A) (A) (A) (A) (A)
                 (A) (A) (A) (A) (A) (A) (A) (A) (A) (A) (A) (A)
                 (A) (A) (A) (A) (A) (A) (A) (A) (A) (A) (A) (A)
                 (A) (A) (A) (A) (A) (A) (A) (A) (A) (A) (A) (A)
                 (A) (A) (A) (A) (A) (A) (A) (A) (A) (A) (A) (A)
                 (A) (A) (A) (A) (A) (A) (A) (A) (A) (A) (A) (A)
                 (A) (A) (A) (A) (A) (A) (A) (A) (A) (A) (A) (A)
                 (A) (A) (A) (A) (A) (A) (A) (A) (A) (A) (A) (A)
                 (A) (A) (A) (A) (A) (A) (A) (A) (A) (A) (A) (A)
                 (A) (A) (A) (A) (A) (A) (A) (A) (A) (A) (A) (A)
                 (A) (A) (A) (A) (A) (A) (A) (A) (A) (A) (A) (A)
                 (A) (A) (A) (A) (A) (A) (A) (A) (A) (A) (A) (A)
                 (A) (A) (A) (A) (A) (A) (A) (A) (A) (A) (A) (A)
                 (A) (A) (A) (A) (A) (A) (A) (A) (A) (A) (A) (A)
                 (A) (A) (A) (A) (A) (A) (A) (A) (A) (A) (A) (A)
                 (A) (A) (A) (A) (A) (A) (A) (A) (A) (A) (A) (A)
                 (A) (A) (A) (A) (A) (A) (A) (A) (A) (A) (A) (A)
                 (A) (A) (A) (A) (A) (A) (A) (A) (A) (A) (A) (A)
                 (A) (A) (A) (A) (A) (A) (A) (A) (A) (A) (A) (A)
                 (A) (A) (A) (A) (A) (A) (A) (A) (A) (A) (A) (A)
                 (A) (A) (A) (A) (A) (A) (A) (A) (A) (A) (A) (A)
                 (A) (A) (A) (A) (A) (A) (A) (A) (A) (A) (A) (A)
                 (A) (A) (A) (A) (A) (A) (A) (A) (A) (A) (A) (A)
                 (A) (A) (A) (A) (A) (A) (A) (A) (A) (A) (A) (A)
                 (A) (A) (A) (A) (A) (A) (A) (A) (A) (A) (A) (A)
                 (A) (A) (A) (A) (A) (A) (A) (A) (A) (A) (A) (A)
                 (A) (A) (A) (A) (A) (A) (A) (A) (A) (A) (A) (A)
                 (A) (A) (A) (A) (A) (A) (A) (A) (A) (A) (A) (A)
                 (A) (A) (A) (A) (A) (A) (A) (A) (A) (A) (A) (A)
                 (A) (A) (A) (A) (A) (A) (A) (A) (A) (A) (A) (A)
                 (A) (A) (A) (A) (A) (A) (A) (A) (A) (A) (A) (A)
                 (A) (A) (A) (A) (A) (A) (A) (A) (A) (A) (A) (A)
                 (A) (A) (A) (A) (A) (A) (A) (A) (A) (A) (A) (A)
                 (A) (A) (A) (A) (A) (A) (A) (A) (A) (A) (A) (A)
                 (A) (A) (A) (A) (A) (A) (A) (A) (A) (A) (A) (A)
                 (A) (A) (A) (A) (A) (A) (A) (A) (A) (A) (A) (A)
                 (A) (A) (A) (A) (A) (A) (A) (A) (A) (A) (A) (A)
                 (A) (A) (A) (A) (A) (A) (A) (A) (A) (A) (A) (A)
                 (A) (A) (A) (A) (A) (A) (A) (A) (A) (A) (A) (A)
                 (A) (A) (A) (A) (A) (A) (A) (A) (A) (A) (A) (A)
                 (A) (A) (A) (A) (A) (A) (A) (A) (A) (A) (A) (A)
                 (A) (A) (A) (A) (A) (A) (A) (A) (A) (A) (A) (A)
                 (A) (A) (A) (A) (A) (A) (A) (A) (A) (A) (A) (A)
                 (A) (A) (A) (A) (A) (A) (A) (A) (A) (A) (A) (A)
                 (A) (A) (A) (A) (A) (A) (A) (A) (A) (A) (A) (A)
                 (A) (A) (A) (A) (A) (A) (A) (A) (A) (A) (A) (A)
                 (A) (A) (A) (A) (A) (A) (A) (A) (A) (A) (A) (A)
                 (A) (A) (A) (A) (A) (A) (A) (A) (A) (A) (A) (A)
                 (A) (A) (A) (A) (A) (A) (A) (A) (A) (A) (A) (A)
                 (A) (A) (A) (A) (A) (A) (A) (A) (A) (A) (A) (A)
                 (A) (A) (A) (A) (A) (A) (A) (A) (A) (A) (A) (A)
                 (A) (A) (A) (A) (A) (A) (A) (A) (A) (A) (A) (A)
                 (A) (A) (A) (A) (A) (A) (A) (A) (A) (A) (A) (A)
                 (A) (A) (A) (A) (A) (A) (A) (A) (A) (A) (A) (A)
                 (A) (A) (A) (A) (A) (A) (A) (A) (A) (A) (A) (A)
                 (A) (A) (A) (A) (A) (A) (A) (A) (A) (A) (A) (A)
                 (A) (A) (A) (A) (A) (A) (A) (A) (A) (A) (A) (A)
                 (A) (A) (A) (A) (A) (A) (A) (A) (A) (A) (A) (A)
                 (A) (A) (A) (A) (A) (A) (A) (A) (A) (A) (A) (A)
                 (A) (A) (A) (A) (A) (A) (A) (A) (A) (A) (A) (A)
                 (A) (A) (A) (A) (A) (A) (A) (A) (A) (A) (A) (A)
                 (A) (A) (A) (A) (A) (A) (A) (A) (A) (A) (A) (A)
                 (A) (A) (A) (A) (A) (A) (A) (A) (A) (A) (A) (A)
                 (A) (A) (A) (A) (A) (A) (A) (A) (A) (A) (A) (A)
                 (A) (A) (A) (A) (A) (A) (A) (A) (A) (A) (A) (A)
                 (A) (A) (A) (A) (A) (A) (A) (A) (A) (A) (A) (A)
                 (A) (A) (A) (A) (A) (A) (A) (A) (A) (A) (A) (A)
                 (A) (A) (A) (A) (A) (A) (A) (A) (A) (A) (A) (A)
                 (A) (A) (A) (A) (A) (A) (A) (A) (A) (A) (A) (A)
                 (A) (A) (A) (A) (A) (A) (A) (A) (A) (A) (A) (A)
                 (A) (A) (A) (A) (A) (A) (A) (A) (A) (A) (A) (A)
                 (A) (A) (A) (A) (A) (A) (A) (A) (A) (A) (A) (A)
                 (A) (A) (A) (A) (A) (A) (A) (A) (A) (A) (A) (A)
                 (A) (A) (A) (A) (A) (A) (A) (A) (A) (A) (A) (A)
                 (A) (A) (A) (A) (A) (A) (A) (A) (A) (A) (A) (A)
                 (A) (A) (A) (A) (A) (A) (A) (A) (A) (A) (A) (A)
                 (A) (A) (A) (A) (A) (A) (A) (A) (A) (A) (A) (A)
                 (A) (A) (A) (A) (A) (A) (A) (A) (A) (A) (A) (A)
                 (A) (A) (A) (A) (A) (A) (A) (A) (A) (A) (A) (A)
                 (A) (A) (A) (A) (A) (A) (A) (A) (A) (A) (A) (A)
                 (A) (A) (A) (A) (A) (A) (A) (A) (A) (A) (A)
 The electronic state is 4-A.
 Alpha  occ. eigenvalues --  -19.10336 -19.09296 -19.06895 -19.06767 -19.06746
 Alpha  occ. eigenvalues --  -19.06662 -19.06364 -19.06276 -19.06091 -19.05794
 Alpha  occ. eigenvalues --  -19.05162 -19.04622 -19.04314 -19.04190 -19.02481
 Alpha  occ. eigenvalues --  -19.02339 -14.34879 -14.32632 -14.31142 -14.29726
 Alpha  occ. eigenvalues --  -14.28943 -14.27908 -14.27275 -14.27255 -14.27188
 Alpha  occ. eigenvalues --  -14.25819 -14.25722 -14.25709 -14.25579 -14.25445
 Alpha  occ. eigenvalues --  -14.25138 -14.24494 -14.22559 -10.25549 -10.23221
 Alpha  occ. eigenvalues --  -10.22017 -10.21723 -10.20398 -10.19879 -10.17554
 Alpha  occ. eigenvalues --  -10.17344 -10.17344 -10.16462 -10.16074 -10.15777
 Alpha  occ. eigenvalues --  -10.15669 -10.15646 -10.15398 -10.15289 -10.14904
 Alpha  occ. eigenvalues --  -10.14491 -10.14434 -10.14415 -10.13909 -10.13607
 Alpha  occ. eigenvalues --  -10.13487 -10.13481 -10.13391 -10.13095 -10.13072
 Alpha  occ. eigenvalues --  -10.13026 -10.12956 -10.12894 -10.12812 -10.12777
 Alpha  occ. eigenvalues --  -10.12653 -10.12345 -10.12291 -10.12220 -10.12182
 Alpha  occ. eigenvalues --  -10.11838 -10.11792 -10.11734 -10.11673 -10.11654
 Alpha  occ. eigenvalues --  -10.11519 -10.11209 -10.11158 -10.11156 -10.11039
 Alpha  occ. eigenvalues --  -10.10910 -10.10867 -10.10819 -10.10708 -10.10695
 Alpha  occ. eigenvalues --  -10.10669 -10.10594 -10.10540 -10.10504 -10.10440
 Alpha  occ. eigenvalues --  -10.10436 -10.10385 -10.10338 -10.10312 -10.10232
 Alpha  occ. eigenvalues --  -10.10201 -10.10134 -10.09975 -10.09951 -10.09886
 Alpha  occ. eigenvalues --  -10.09876 -10.09848 -10.09773 -10.09712 -10.09671
 Alpha  occ. eigenvalues --  -10.09616 -10.08990 -10.08968 -10.08932 -10.08871
 Alpha  occ. eigenvalues --  -10.08849 -10.08613 -10.06522  -3.48012  -2.27511
 Alpha  occ. eigenvalues --   -2.27412  -2.21476  -1.01580  -1.00955  -0.97814
 Alpha  occ. eigenvalues --   -0.95835  -0.95789  -0.95280  -0.94815  -0.94761
 Alpha  occ. eigenvalues --   -0.94663  -0.93975  -0.93115  -0.92962  -0.92641
 Alpha  occ. eigenvalues --   -0.92618  -0.92588  -0.91938  -0.91924  -0.91445
 Alpha  occ. eigenvalues --   -0.90880  -0.89771  -0.88544  -0.87984  -0.87079
 Alpha  occ. eigenvalues --   -0.86951  -0.86785  -0.86054  -0.84876  -0.83699
 Alpha  occ. eigenvalues --   -0.81649  -0.81601  -0.81019  -0.78778  -0.77347
 Alpha  occ. eigenvalues --   -0.75694  -0.75654  -0.74444  -0.73990  -0.73976
 Alpha  occ. eigenvalues --   -0.73523  -0.73300  -0.73034  -0.72737  -0.72727
 Alpha  occ. eigenvalues --   -0.72502  -0.72370  -0.72155  -0.71561  -0.71081
 Alpha  occ. eigenvalues --   -0.69417  -0.69339  -0.68768  -0.68460  -0.68156
 Alpha  occ. eigenvalues --   -0.67695  -0.67540  -0.67175  -0.67155  -0.66864
 Alpha  occ. eigenvalues --   -0.65839  -0.65821  -0.65628  -0.65572  -0.65164
 Alpha  occ. eigenvalues --   -0.64128  -0.63358  -0.63128  -0.62272  -0.61799
 Alpha  occ. eigenvalues --   -0.61695  -0.60796  -0.60253  -0.60208  -0.60015
 Alpha  occ. eigenvalues --   -0.59357  -0.58746  -0.57965  -0.57820  -0.57554
 Alpha  occ. eigenvalues --   -0.57387  -0.56595  -0.56492  -0.56389  -0.55704
 Alpha  occ. eigenvalues --   -0.55234  -0.55026  -0.54099  -0.54001  -0.53818
 Alpha  occ. eigenvalues --   -0.53170  -0.52618  -0.52595  -0.52363  -0.52343
 Alpha  occ. eigenvalues --   -0.52015  -0.51524  -0.51275  -0.51192  -0.50817
 Alpha  occ. eigenvalues --   -0.50757  -0.49837  -0.49416  -0.49226  -0.48903
 Alpha  occ. eigenvalues --   -0.48219  -0.47618  -0.47599  -0.47321  -0.47210
 Alpha  occ. eigenvalues --   -0.47077  -0.46586  -0.46342  -0.46275  -0.45658
 Alpha  occ. eigenvalues --   -0.45629  -0.45522  -0.44950  -0.44634  -0.44497
 Alpha  occ. eigenvalues --   -0.44355  -0.44271  -0.44150  -0.43813  -0.43558
 Alpha  occ. eigenvalues --   -0.43484  -0.43182  -0.42947  -0.42711  -0.42630
 Alpha  occ. eigenvalues --   -0.42531  -0.42324  -0.42220  -0.41710  -0.41584
 Alpha  occ. eigenvalues --   -0.41523  -0.41319  -0.40925  -0.40783  -0.40594
 Alpha  occ. eigenvalues --   -0.40298  -0.40214  -0.40183  -0.40143  -0.39881
 Alpha  occ. eigenvalues --   -0.39616  -0.39534  -0.39347  -0.39189  -0.39147
 Alpha  occ. eigenvalues --   -0.38853  -0.38746  -0.38659  -0.38540  -0.38430
 Alpha  occ. eigenvalues --   -0.38299  -0.38247  -0.38139  -0.38091  -0.38053
 Alpha  occ. eigenvalues --   -0.37868  -0.37739  -0.37512  -0.37350  -0.37057
 Alpha  occ. eigenvalues --   -0.36947  -0.36813  -0.36731  -0.36649  -0.36589
 Alpha  occ. eigenvalues --   -0.36475  -0.36257  -0.36175  -0.36046  -0.35978
 Alpha  occ. eigenvalues --   -0.35827  -0.35481  -0.35472  -0.35324  -0.35307
 Alpha  occ. eigenvalues --   -0.35218  -0.35085  -0.35054  -0.34946  -0.34844
 Alpha  occ. eigenvalues --   -0.34781  -0.34669  -0.34601  -0.34441  -0.34303
 Alpha  occ. eigenvalues --   -0.34264  -0.34035  -0.33860  -0.33725  -0.33650
 Alpha  occ. eigenvalues --   -0.33565  -0.33520  -0.33385  -0.33322  -0.33258
 Alpha  occ. eigenvalues --   -0.33217  -0.32900  -0.32638  -0.32588  -0.32403
 Alpha  occ. eigenvalues --   -0.32283  -0.32201  -0.32116  -0.32095  -0.32021
 Alpha  occ. eigenvalues --   -0.31889  -0.31715  -0.31636  -0.31522  -0.31492
 Alpha  occ. eigenvalues --   -0.31438  -0.31406  -0.31306  -0.31181  -0.30913
 Alpha  occ. eigenvalues --   -0.30849  -0.30797  -0.30746  -0.30709  -0.30646
 Alpha  occ. eigenvalues --   -0.30499  -0.30387  -0.30345  -0.30305  -0.30215
 Alpha  occ. eigenvalues --   -0.30042  -0.30011  -0.29875  -0.29748  -0.29593
 Alpha  occ. eigenvalues --   -0.29506  -0.29338  -0.29275  -0.29204  -0.29086
 Alpha  occ. eigenvalues --   -0.29055  -0.28846  -0.28708  -0.28537  -0.28442
 Alpha  occ. eigenvalues --   -0.28375  -0.28186  -0.28102  -0.27999  -0.27949
 Alpha  occ. eigenvalues --   -0.27606  -0.27426  -0.27163  -0.26917  -0.26861
 Alpha  occ. eigenvalues --   -0.26758  -0.26671  -0.26573  -0.26451  -0.26314
 Alpha  occ. eigenvalues --   -0.26236  -0.26088  -0.25984  -0.25718  -0.25621
 Alpha  occ. eigenvalues --   -0.25336  -0.25196  -0.24914  -0.24499  -0.24145
 Alpha  occ. eigenvalues --   -0.24095  -0.23897  -0.23762  -0.23666  -0.23591
 Alpha  occ. eigenvalues --   -0.23344  -0.23219  -0.23038  -0.22957  -0.22768
 Alpha  occ. eigenvalues --   -0.22476  -0.22294  -0.22200  -0.22198  -0.21855
 Alpha  occ. eigenvalues --   -0.21713  -0.21502  -0.21222  -0.21069  -0.20943
 Alpha  occ. eigenvalues --   -0.20735  -0.20403  -0.20240  -0.20205  -0.19816
 Alpha  occ. eigenvalues --   -0.19469  -0.19141  -0.19079  -0.19045  -0.18916
 Alpha  occ. eigenvalues --   -0.18817  -0.18525  -0.17991  -0.17802  -0.17594
 Alpha  occ. eigenvalues --   -0.16833  -0.16359  -0.16214  -0.15804  -0.15569
 Alpha  occ. eigenvalues --   -0.14931  -0.14920  -0.14510  -0.13763  -0.13673
 Alpha  occ. eigenvalues --   -0.12107  -0.11573  -0.11215  -0.11080  -0.03901
 Alpha virt. eigenvalues --    0.00150   0.00756   0.03077   0.03793   0.06504
 Alpha virt. eigenvalues --    0.06813   0.07129   0.07321   0.07977   0.08344
 Alpha virt. eigenvalues --    0.08533   0.08628   0.09011   0.09562   0.09885
 Alpha virt. eigenvalues --    0.10151   0.10344   0.10412   0.11207   0.11501
 Alpha virt. eigenvalues --    0.11634   0.11839   0.12145   0.12686   0.12904
 Alpha virt. eigenvalues --    0.13276   0.13599   0.13752   0.13796   0.13906
 Alpha virt. eigenvalues --    0.14089   0.14339   0.14635   0.14884   0.15397
 Alpha virt. eigenvalues --    0.15597   0.15863   0.15971   0.16120   0.16316
 Alpha virt. eigenvalues --    0.16475   0.16580   0.16859   0.16998   0.17120
 Alpha virt. eigenvalues --    0.17276   0.17380   0.17907   0.18030   0.18138
 Alpha virt. eigenvalues --    0.18233   0.18464   0.18586   0.18726   0.18828
 Alpha virt. eigenvalues --    0.18969   0.19001   0.19108   0.19195   0.19378
 Alpha virt. eigenvalues --    0.19447   0.19757   0.19927   0.20185   0.20246
 Alpha virt. eigenvalues --    0.20438   0.20488   0.20578   0.20856   0.21019
 Alpha virt. eigenvalues --    0.21075   0.21220   0.21265   0.21473   0.21607
 Alpha virt. eigenvalues --    0.21645   0.21715   0.21901   0.22081   0.22242
 Alpha virt. eigenvalues --    0.22338   0.22515   0.22581   0.22678   0.22687
 Alpha virt. eigenvalues --    0.22864   0.22983   0.23072   0.23083   0.23165
 Alpha virt. eigenvalues --    0.23328   0.23509   0.23706   0.23798   0.23861
 Alpha virt. eigenvalues --    0.24027   0.24112   0.24123   0.24199   0.24254
 Alpha virt. eigenvalues --    0.24370   0.24519   0.24599   0.24718   0.24837
 Alpha virt. eigenvalues --    0.24868   0.25143   0.25154   0.25295   0.25379
 Alpha virt. eigenvalues --    0.25493   0.25551   0.25628   0.25655   0.25721
 Alpha virt. eigenvalues --    0.25908   0.26025   0.26074   0.26189   0.26278
 Alpha virt. eigenvalues --    0.26388   0.26427   0.26727   0.26755   0.26801
 Alpha virt. eigenvalues --    0.26859   0.26944   0.27156   0.27266   0.27434
 Alpha virt. eigenvalues --    0.27586   0.27782   0.27860   0.27987   0.28144
 Alpha virt. eigenvalues --    0.28196   0.28357   0.28489   0.28615   0.28727
 Alpha virt. eigenvalues --    0.28824   0.29007   0.29202   0.29266   0.29443
 Alpha virt. eigenvalues --    0.29600   0.29770   0.29801   0.30027   0.30092
 Alpha virt. eigenvalues --    0.30222   0.30443   0.30654   0.30741   0.30878
 Alpha virt. eigenvalues --    0.31019   0.31076   0.31190   0.31295   0.31334
 Alpha virt. eigenvalues --    0.31375   0.31716   0.31784   0.31890   0.31951
 Alpha virt. eigenvalues --    0.32018   0.32115   0.32197   0.32300   0.32584
 Alpha virt. eigenvalues --    0.32599   0.32689   0.32836   0.32966   0.33170
 Alpha virt. eigenvalues --    0.33226   0.33411   0.33682   0.33805   0.33890
 Alpha virt. eigenvalues --    0.33934   0.34097   0.34204   0.34491   0.34546
 Alpha virt. eigenvalues --    0.34682   0.34824   0.35044   0.35160   0.35310
 Alpha virt. eigenvalues --    0.35402   0.35592   0.35892   0.36044   0.36077
 Alpha virt. eigenvalues --    0.36219   0.36378   0.36556   0.36782   0.36976
 Alpha virt. eigenvalues --    0.37026   0.37226   0.37233   0.37503   0.37592
 Alpha virt. eigenvalues --    0.37879   0.37963   0.38100   0.38181   0.38418
 Alpha virt. eigenvalues --    0.38593   0.39099   0.39236   0.39589   0.40213
 Alpha virt. eigenvalues --    0.40268   0.40468   0.40773   0.41259   0.41517
 Alpha virt. eigenvalues --    0.41738   0.42077   0.42100   0.42417   0.42803
 Alpha virt. eigenvalues --    0.42941   0.43106   0.43351   0.43765   0.43867
 Alpha virt. eigenvalues --    0.44113   0.44459   0.44913   0.45254   0.46188
 Alpha virt. eigenvalues --    0.46256   0.46463   0.46773   0.46921   0.47138
 Alpha virt. eigenvalues --    0.47414   0.47451   0.47777   0.48313   0.48948
 Alpha virt. eigenvalues --    0.49072   0.49502   0.49790   0.49937   0.50069
 Alpha virt. eigenvalues --    0.50263   0.50839   0.51115   0.51280   0.52135
 Alpha virt. eigenvalues --    0.52602   0.53077   0.53157   0.53406   0.53509
 Alpha virt. eigenvalues --    0.53813   0.54139   0.54603   0.54609   0.54712
 Alpha virt. eigenvalues --    0.55007   0.55462   0.55575   0.55749   0.55909
 Alpha virt. eigenvalues --    0.56043   0.56239   0.56326   0.56419   0.56539
 Alpha virt. eigenvalues --    0.56696   0.56883   0.57108   0.57159   0.57358
 Alpha virt. eigenvalues --    0.57416   0.57547   0.57644   0.57830   0.57941
 Alpha virt. eigenvalues --    0.58235   0.58381   0.58510   0.58673   0.58755
 Alpha virt. eigenvalues --    0.58846   0.59112   0.59232   0.59381   0.59655
 Alpha virt. eigenvalues --    0.59682   0.60044   0.60114   0.60349   0.60448
 Alpha virt. eigenvalues --    0.60539   0.60580   0.60789   0.60898   0.61251
 Alpha virt. eigenvalues --    0.61445   0.61523   0.61605   0.61850   0.61917
 Alpha virt. eigenvalues --    0.61954   0.62245   0.62343   0.62555   0.62638
 Alpha virt. eigenvalues --    0.62744   0.62945   0.63106   0.63203   0.63321
 Alpha virt. eigenvalues --    0.63448   0.63743   0.63866   0.64067   0.64130
 Alpha virt. eigenvalues --    0.64189   0.64345   0.64459   0.64633   0.64841
 Alpha virt. eigenvalues --    0.65035   0.65231   0.65296   0.65588   0.65649
 Alpha virt. eigenvalues --    0.65793   0.65998   0.66170   0.66229   0.66387
 Alpha virt. eigenvalues --    0.66515   0.66746   0.66776   0.66876   0.67122
 Alpha virt. eigenvalues --    0.67147   0.67338   0.67428   0.67539   0.67813
 Alpha virt. eigenvalues --    0.67959   0.68206   0.68416   0.68573   0.68617
 Alpha virt. eigenvalues --    0.68653   0.68865   0.68917   0.68950   0.69045
 Alpha virt. eigenvalues --    0.69173   0.69309   0.69593   0.69631   0.69740
 Alpha virt. eigenvalues --    0.69913   0.70022   0.70043   0.70184   0.70347
 Alpha virt. eigenvalues --    0.70616   0.70716   0.70815   0.71053   0.71185
 Alpha virt. eigenvalues --    0.71375   0.71411   0.71516   0.71653   0.71768
 Alpha virt. eigenvalues --    0.71874   0.71994   0.72177   0.72411   0.72560
 Alpha virt. eigenvalues --    0.72711   0.72749   0.72906   0.73125   0.73166
 Alpha virt. eigenvalues --    0.73310   0.73529   0.73634   0.73761   0.73979
 Alpha virt. eigenvalues --    0.74098   0.74280   0.74421   0.74512   0.74568
 Alpha virt. eigenvalues --    0.74744   0.75199   0.75454   0.75521   0.75801
 Alpha virt. eigenvalues --    0.75998   0.76186   0.76244   0.76330   0.76482
 Alpha virt. eigenvalues --    0.76776   0.76828   0.77017   0.77107   0.77342
 Alpha virt. eigenvalues --    0.77514   0.77548   0.77788   0.78028   0.78183
 Alpha virt. eigenvalues --    0.78240   0.78562   0.78784   0.78807   0.78982
 Alpha virt. eigenvalues --    0.79299   0.79392   0.79488   0.79713   0.79860
 Alpha virt. eigenvalues --    0.79904   0.80155   0.80238   0.80441   0.80678
 Alpha virt. eigenvalues --    0.80836   0.81113   0.81293   0.81603   0.81696
 Alpha virt. eigenvalues --    0.81890   0.81969   0.82169   0.82364   0.82545
 Alpha virt. eigenvalues --    0.82808   0.82852   0.83073   0.83289   0.83508
 Alpha virt. eigenvalues --    0.83611   0.83815   0.84078   0.84142   0.84230
 Alpha virt. eigenvalues --    0.84468   0.84558   0.84741   0.84951   0.85207
 Alpha virt. eigenvalues --    0.85302   0.85474   0.85576   0.85795   0.85974
 Alpha virt. eigenvalues --    0.86127   0.86402   0.86546   0.86749   0.86898
 Alpha virt. eigenvalues --    0.86944   0.87092   0.87199   0.87321   0.87543
 Alpha virt. eigenvalues --    0.87734   0.87899   0.88045   0.88139   0.88204
 Alpha virt. eigenvalues --    0.88350   0.88506   0.88593   0.88811   0.88867
 Alpha virt. eigenvalues --    0.88996   0.89121   0.89306   0.89363   0.89457
 Alpha virt. eigenvalues --    0.89627   0.89704   0.89830   0.89947   0.90112
 Alpha virt. eigenvalues --    0.90216   0.90379   0.90664   0.90806   0.90897
 Alpha virt. eigenvalues --    0.91142   0.91289   0.91293   0.91511   0.91676
 Alpha virt. eigenvalues --    0.91815   0.91895   0.92230   0.92387   0.92508
 Alpha virt. eigenvalues --    0.92668   0.92799   0.92929   0.92965   0.93070
 Alpha virt. eigenvalues --    0.93376   0.93418   0.93536   0.93666   0.93690
 Alpha virt. eigenvalues --    0.93832   0.93858   0.94139   0.94178   0.94209
 Alpha virt. eigenvalues --    0.94347   0.94519   0.94566   0.94632   0.94773
 Alpha virt. eigenvalues --    0.94814   0.94923   0.95035   0.95125   0.95286
 Alpha virt. eigenvalues --    0.95357   0.95516   0.95690   0.95819   0.96040
 Alpha virt. eigenvalues --    0.96106   0.96271   0.96294   0.96442   0.96558
 Alpha virt. eigenvalues --    0.96736   0.96857   0.97012   0.97225   0.97251
 Alpha virt. eigenvalues --    0.97356   0.97535   0.97810   0.97908   0.98124
 Alpha virt. eigenvalues --    0.98179   0.98402   0.98561   0.98625   0.98760
 Alpha virt. eigenvalues --    0.98836   0.98959   0.99164   0.99338   0.99485
 Alpha virt. eigenvalues --    0.99612   0.99805   0.99983   1.00288   1.00394
 Alpha virt. eigenvalues --    1.00501   1.00582   1.00755   1.00905   1.00999
 Alpha virt. eigenvalues --    1.01112   1.01231   1.01354   1.01433   1.01627
 Alpha virt. eigenvalues --    1.01763   1.01929   1.01993   1.02227   1.02314
 Alpha virt. eigenvalues --    1.02664   1.02709   1.03006   1.03035   1.03153
 Alpha virt. eigenvalues --    1.03319   1.03432   1.03644   1.03859   1.04105
 Alpha virt. eigenvalues --    1.04153   1.04289   1.04466   1.04659   1.04795
 Alpha virt. eigenvalues --    1.04923   1.05074   1.05427   1.05500   1.05576
 Alpha virt. eigenvalues --    1.05677   1.05862   1.06139   1.06235   1.06480
 Alpha virt. eigenvalues --    1.06876   1.07041   1.07134   1.07452   1.07643
 Alpha virt. eigenvalues --    1.07765   1.08078   1.08296   1.08372   1.08578
 Alpha virt. eigenvalues --    1.08650   1.08837   1.09105   1.09189   1.09336
 Alpha virt. eigenvalues --    1.09531   1.09748   1.09956   1.10041   1.10281
 Alpha virt. eigenvalues --    1.10353   1.10646   1.10984   1.11202   1.11311
 Alpha virt. eigenvalues --    1.11655   1.11752   1.11874   1.11980   1.12103
 Alpha virt. eigenvalues --    1.12398   1.12412   1.12597   1.12731   1.13077
 Alpha virt. eigenvalues --    1.13300   1.13388   1.13761   1.13862   1.14023
 Alpha virt. eigenvalues --    1.14301   1.14438   1.14597   1.14761   1.15085
 Alpha virt. eigenvalues --    1.15424   1.15751   1.15840   1.16071   1.16197
 Alpha virt. eigenvalues --    1.16283   1.16436   1.16892   1.17030   1.17179
 Alpha virt. eigenvalues --    1.17472   1.17571   1.17871   1.18097   1.18192
 Alpha virt. eigenvalues --    1.18311   1.18424   1.18602   1.18952   1.19097
 Alpha virt. eigenvalues --    1.19595   1.19705   1.19879   1.19986   1.20510
 Alpha virt. eigenvalues --    1.20567   1.20741   1.21023   1.21194   1.21255
 Alpha virt. eigenvalues --    1.21438   1.21780   1.21887   1.22170   1.22303
 Alpha virt. eigenvalues --    1.22829   1.22904   1.23059   1.23522   1.23669
 Alpha virt. eigenvalues --    1.23880   1.24090   1.24278   1.24570   1.24581
 Alpha virt. eigenvalues --    1.24678   1.24877   1.25033   1.25366   1.25620
 Alpha virt. eigenvalues --    1.25834   1.25884   1.26337   1.26628   1.26746
 Alpha virt. eigenvalues --    1.26829   1.27125   1.27408   1.27893   1.28106
 Alpha virt. eigenvalues --    1.28420   1.28467   1.28858   1.28916   1.28994
 Alpha virt. eigenvalues --    1.29188   1.29576   1.29867   1.30092   1.30256
 Alpha virt. eigenvalues --    1.30439   1.30821   1.31006   1.31411   1.31592
 Alpha virt. eigenvalues --    1.32223   1.32365   1.32464   1.32754   1.32878
 Alpha virt. eigenvalues --    1.33168   1.33209   1.33514   1.33696   1.33721
 Alpha virt. eigenvalues --    1.34141   1.34305   1.34512   1.34711   1.35067
 Alpha virt. eigenvalues --    1.35465   1.35723   1.35905   1.36161   1.36269
 Alpha virt. eigenvalues --    1.36497   1.36717   1.36908   1.37117   1.37283
 Alpha virt. eigenvalues --    1.37423   1.37556   1.37807   1.37880   1.38282
 Alpha virt. eigenvalues --    1.38364   1.38468   1.38540   1.38733   1.38960
 Alpha virt. eigenvalues --    1.39141   1.39352   1.39508   1.39677   1.39860
 Alpha virt. eigenvalues --    1.39946   1.40205   1.40347   1.40438   1.40682
 Alpha virt. eigenvalues --    1.41016   1.41133   1.41567   1.41585   1.41773
 Alpha virt. eigenvalues --    1.41822   1.42026   1.42161   1.42382   1.42611
 Alpha virt. eigenvalues --    1.42712   1.42973   1.43098   1.43350   1.43624
 Alpha virt. eigenvalues --    1.43634   1.44189   1.44291   1.44559   1.44726
 Alpha virt. eigenvalues --    1.44979   1.45505   1.45822   1.46041   1.46222
 Alpha virt. eigenvalues --    1.46524   1.46683   1.47025   1.47119   1.47256
 Alpha virt. eigenvalues --    1.47427   1.47632   1.47750   1.47917   1.48127
 Alpha virt. eigenvalues --    1.48303   1.48505   1.48615   1.49010   1.49148
 Alpha virt. eigenvalues --    1.49366   1.49431   1.49722   1.50062   1.50126
 Alpha virt. eigenvalues --    1.50452   1.50504   1.50970   1.51083   1.51350
 Alpha virt. eigenvalues --    1.51686   1.51984   1.52489   1.52636   1.52920
 Alpha virt. eigenvalues --    1.53201   1.53422   1.53639   1.53731   1.53862
 Alpha virt. eigenvalues --    1.53965   1.54152   1.54316   1.54575   1.55087
 Alpha virt. eigenvalues --    1.55197   1.55327   1.55514   1.55588   1.55750
 Alpha virt. eigenvalues --    1.56231   1.56515   1.56767   1.57008   1.57555
 Alpha virt. eigenvalues --    1.57743   1.57880   1.58141   1.58540   1.58971
 Alpha virt. eigenvalues --    1.59147   1.59248   1.59376   1.59764   1.59862
 Alpha virt. eigenvalues --    1.60382   1.60468   1.60928   1.61229   1.61287
 Alpha virt. eigenvalues --    1.61709   1.61958   1.62180   1.62367   1.62653
 Alpha virt. eigenvalues --    1.62911   1.63179   1.63266   1.63447   1.63586
 Alpha virt. eigenvalues --    1.63687   1.64065   1.64123   1.64388   1.64477
 Alpha virt. eigenvalues --    1.64681   1.64979   1.65159   1.65322   1.65575
 Alpha virt. eigenvalues --    1.65919   1.66212   1.66352   1.66599   1.66708
 Alpha virt. eigenvalues --    1.66899   1.67048   1.67428   1.67722   1.67769
 Alpha virt. eigenvalues --    1.68341   1.68638   1.68942   1.69289   1.69582
 Alpha virt. eigenvalues --    1.70133   1.70279   1.70424   1.70490   1.70544
 Alpha virt. eigenvalues --    1.70704   1.70858   1.71453   1.71672   1.71845
 Alpha virt. eigenvalues --    1.72231   1.72698   1.73055   1.73461   1.73635
 Alpha virt. eigenvalues --    1.73912   1.74255   1.74434   1.74607   1.74824
 Alpha virt. eigenvalues --    1.75017   1.75236   1.75277   1.75538   1.75653
 Alpha virt. eigenvalues --    1.75824   1.76053   1.76252   1.76410   1.76558
 Alpha virt. eigenvalues --    1.76799   1.76953   1.77134   1.77449   1.77665
 Alpha virt. eigenvalues --    1.77904   1.78212   1.78284   1.78434   1.78728
 Alpha virt. eigenvalues --    1.78936   1.79077   1.79205   1.79335   1.79489
 Alpha virt. eigenvalues --    1.79788   1.80095   1.80261   1.80344   1.80704
 Alpha virt. eigenvalues --    1.80889   1.80964   1.81250   1.81426   1.81693
 Alpha virt. eigenvalues --    1.82002   1.82162   1.82296   1.82440   1.82673
 Alpha virt. eigenvalues --    1.82911   1.83270   1.83459   1.83741   1.83933
 Alpha virt. eigenvalues --    1.84074   1.84324   1.84696   1.84853   1.85118
 Alpha virt. eigenvalues --    1.85546   1.85588   1.85807   1.85907   1.86108
 Alpha virt. eigenvalues --    1.86313   1.86514   1.86558   1.86951   1.87037
 Alpha virt. eigenvalues --    1.87255   1.87933   1.88170   1.88285   1.88552
 Alpha virt. eigenvalues --    1.88746   1.89068   1.89300   1.89429   1.89604
 Alpha virt. eigenvalues --    1.89656   1.89879   1.89987   1.90260   1.90385
 Alpha virt. eigenvalues --    1.90599   1.90846   1.90899   1.90952   1.91123
 Alpha virt. eigenvalues --    1.91265   1.91372   1.91581   1.91706   1.91910
 Alpha virt. eigenvalues --    1.91971   1.92097   1.92243   1.92502   1.92682
 Alpha virt. eigenvalues --    1.92841   1.92903   1.93057   1.93323   1.93545
 Alpha virt. eigenvalues --    1.93676   1.93820   1.94108   1.94172   1.94491
 Alpha virt. eigenvalues --    1.94777   1.94904   1.95013   1.95164   1.95396
 Alpha virt. eigenvalues --    1.95422   1.95689   1.95854   1.95907   1.96063
 Alpha virt. eigenvalues --    1.96134   1.96548   1.96620   1.96804   1.96877
 Alpha virt. eigenvalues --    1.97153   1.97314   1.97454   1.97718   1.97800
 Alpha virt. eigenvalues --    1.98012   1.98169   1.98248   1.98664   1.98878
 Alpha virt. eigenvalues --    1.98986   1.99068   1.99562   1.99763   1.99832
 Alpha virt. eigenvalues --    2.00186   2.00208   2.00296   2.00660   2.00960
 Alpha virt. eigenvalues --    2.01095   2.01251   2.01517   2.01668   2.02042
 Alpha virt. eigenvalues --    2.02188   2.02364   2.02653   2.02809   2.03102
 Alpha virt. eigenvalues --    2.03248   2.03465   2.03639   2.03826   2.03923
 Alpha virt. eigenvalues --    2.04196   2.04383   2.04601   2.04737   2.04879
 Alpha virt. eigenvalues --    2.05123   2.05244   2.05265   2.05475   2.05674
 Alpha virt. eigenvalues --    2.05867   2.06293   2.06352   2.06720   2.06953
 Alpha virt. eigenvalues --    2.07377   2.07774   2.07854   2.07997   2.08314
 Alpha virt. eigenvalues --    2.08466   2.08613   2.08709   2.09123   2.09220
 Alpha virt. eigenvalues --    2.09319   2.09492   2.09539   2.09801   2.09914
 Alpha virt. eigenvalues --    2.10054   2.10277   2.10463   2.10521   2.10853
 Alpha virt. eigenvalues --    2.11123   2.11259   2.11426   2.11635   2.11639
 Alpha virt. eigenvalues --    2.11779   2.11959   2.12080   2.12140   2.12600
 Alpha virt. eigenvalues --    2.12840   2.12902   2.13088   2.13135   2.13196
 Alpha virt. eigenvalues --    2.13578   2.13679   2.13932   2.14124   2.14208
 Alpha virt. eigenvalues --    2.14277   2.14318   2.14529   2.14716   2.15013
 Alpha virt. eigenvalues --    2.15315   2.15404   2.15739   2.15849   2.15954
 Alpha virt. eigenvalues --    2.16173   2.16255   2.16379   2.16510   2.16763
 Alpha virt. eigenvalues --    2.16983   2.17176   2.17324   2.17496   2.17743
 Alpha virt. eigenvalues --    2.17831   2.17850   2.18142   2.18243   2.18357
 Alpha virt. eigenvalues --    2.18443   2.18677   2.19105   2.19155   2.19359
 Alpha virt. eigenvalues --    2.19457   2.19484   2.19647   2.20026   2.20181
 Alpha virt. eigenvalues --    2.20322   2.20391   2.20610   2.20780   2.21011
 Alpha virt. eigenvalues --    2.21224   2.21315   2.21651   2.21744   2.21864
 Alpha virt. eigenvalues --    2.22072   2.22201   2.22445   2.22680   2.22725
 Alpha virt. eigenvalues --    2.22904   2.22995   2.23171   2.23268   2.23647
 Alpha virt. eigenvalues --    2.23911   2.24178   2.24313   2.24412   2.24437
 Alpha virt. eigenvalues --    2.24642   2.24754   2.24881   2.24971   2.25224
 Alpha virt. eigenvalues --    2.25294   2.25673   2.25808   2.26081   2.26135
 Alpha virt. eigenvalues --    2.26290   2.26576   2.26940   2.26996   2.27059
 Alpha virt. eigenvalues --    2.27376   2.27409   2.27514   2.27668   2.27843
 Alpha virt. eigenvalues --    2.27947   2.28028   2.28054   2.28272   2.28344
 Alpha virt. eigenvalues --    2.28552   2.28667   2.29063   2.29126   2.29320
 Alpha virt. eigenvalues --    2.29573   2.29709   2.29906   2.29989   2.30042
 Alpha virt. eigenvalues --    2.30265   2.30324   2.30566   2.30686   2.30743
 Alpha virt. eigenvalues --    2.31173   2.31381   2.31553   2.31801   2.31870
 Alpha virt. eigenvalues --    2.32046   2.32232   2.32494   2.32660   2.32977
 Alpha virt. eigenvalues --    2.33110   2.33135   2.33330   2.34090   2.34374
 Alpha virt. eigenvalues --    2.34462   2.34636   2.34997   2.35107   2.35172
 Alpha virt. eigenvalues --    2.35319   2.35486   2.35575   2.35786   2.36018
 Alpha virt. eigenvalues --    2.36210   2.36382   2.36664   2.36829   2.37123
 Alpha virt. eigenvalues --    2.37327   2.37585   2.37659   2.37879   2.38058
 Alpha virt. eigenvalues --    2.38102   2.38519   2.38695   2.38867   2.39093
 Alpha virt. eigenvalues --    2.39178   2.39377   2.39645   2.39847   2.40349
 Alpha virt. eigenvalues --    2.40907   2.41020   2.41165   2.41386   2.41402
 Alpha virt. eigenvalues --    2.41510   2.41824   2.42044   2.42291   2.42687
 Alpha virt. eigenvalues --    2.43020   2.43098   2.43324   2.43713   2.43898
 Alpha virt. eigenvalues --    2.44101   2.44435   2.44491   2.44540   2.44739
 Alpha virt. eigenvalues --    2.44897   2.45243   2.45376   2.45706   2.45843
 Alpha virt. eigenvalues --    2.46032   2.46239   2.46381   2.46473   2.46585
 Alpha virt. eigenvalues --    2.46792   2.47039   2.47256   2.47347   2.47503
 Alpha virt. eigenvalues --    2.47715   2.47908   2.48189   2.48370   2.48568
 Alpha virt. eigenvalues --    2.48781   2.48836   2.49088   2.49106   2.49316
 Alpha virt. eigenvalues --    2.49493   2.49619   2.49723   2.49925   2.49960
 Alpha virt. eigenvalues --    2.50069   2.50202   2.50513   2.50578   2.50653
 Alpha virt. eigenvalues --    2.51195   2.51271   2.51588   2.51788   2.51842
 Alpha virt. eigenvalues --    2.52067   2.52472   2.52682   2.52811   2.53350
 Alpha virt. eigenvalues --    2.53418   2.53636   2.53813   2.53994   2.54118
 Alpha virt. eigenvalues --    2.54480   2.54635   2.54816   2.54853   2.54910
 Alpha virt. eigenvalues --    2.55197   2.55422   2.55536   2.55854   2.56263
 Alpha virt. eigenvalues --    2.56356   2.56474   2.56618   2.56835   2.56999
 Alpha virt. eigenvalues --    2.57271   2.57512   2.57602   2.57685   2.57768
 Alpha virt. eigenvalues --    2.57917   2.58094   2.58303   2.58460   2.58596
 Alpha virt. eigenvalues --    2.58661   2.59009   2.59174   2.59347   2.59423
 Alpha virt. eigenvalues --    2.59813   2.59990   2.60257   2.60292   2.60583
 Alpha virt. eigenvalues --    2.60725   2.61022   2.61278   2.61407   2.61500
 Alpha virt. eigenvalues --    2.61717   2.61810   2.62081   2.62335   2.62503
 Alpha virt. eigenvalues --    2.62768   2.62874   2.63200   2.63416   2.63468
 Alpha virt. eigenvalues --    2.63783   2.63966   2.64320   2.64460   2.64757
 Alpha virt. eigenvalues --    2.65106   2.65403   2.65591   2.65795   2.65887
 Alpha virt. eigenvalues --    2.66012   2.66208   2.66343   2.66523   2.66625
 Alpha virt. eigenvalues --    2.66889   2.67012   2.67237   2.67451   2.67691
 Alpha virt. eigenvalues --    2.67745   2.68145   2.68371   2.68781   2.69012
 Alpha virt. eigenvalues --    2.69121   2.69194   2.69259   2.69512   2.69542
 Alpha virt. eigenvalues --    2.69887   2.70183   2.70276   2.70371   2.70565
 Alpha virt. eigenvalues --    2.70765   2.70880   2.70946   2.71379   2.71587
 Alpha virt. eigenvalues --    2.71816   2.72152   2.72455   2.72642   2.72819
 Alpha virt. eigenvalues --    2.73116   2.73235   2.73396   2.73655   2.73803
 Alpha virt. eigenvalues --    2.74096   2.74337   2.74395   2.74569   2.74606
 Alpha virt. eigenvalues --    2.74891   2.74991   2.75053   2.75181   2.75548
 Alpha virt. eigenvalues --    2.75596   2.75725   2.76036   2.76261   2.76341
 Alpha virt. eigenvalues --    2.76566   2.76777   2.76870   2.76929   2.77084
 Alpha virt. eigenvalues --    2.77349   2.77401   2.77527   2.77762   2.77928
 Alpha virt. eigenvalues --    2.78135   2.78304   2.78622   2.78706   2.78862
 Alpha virt. eigenvalues --    2.79017   2.79231   2.79371   2.79408   2.79608
 Alpha virt. eigenvalues --    2.79784   2.79985   2.80238   2.80316   2.80408
 Alpha virt. eigenvalues --    2.80539   2.80785   2.80939   2.81256   2.81432
 Alpha virt. eigenvalues --    2.81564   2.81749   2.82073   2.82349   2.82447
 Alpha virt. eigenvalues --    2.82711   2.82885   2.83078   2.83263   2.83415
 Alpha virt. eigenvalues --    2.83507   2.83653   2.83855   2.84193   2.84234
 Alpha virt. eigenvalues --    2.84461   2.84510   2.84904   2.85022   2.85257
 Alpha virt. eigenvalues --    2.85449   2.85548   2.85761   2.85782   2.86012
 Alpha virt. eigenvalues --    2.86090   2.86474   2.86828   2.86874   2.87033
 Alpha virt. eigenvalues --    2.87126   2.87583   2.87976   2.88086   2.88453
 Alpha virt. eigenvalues --    2.88591   2.88817   2.89019   2.89392   2.89748
 Alpha virt. eigenvalues --    2.89870   2.90097   2.90268   2.90533   2.90833
 Alpha virt. eigenvalues --    2.91027   2.91358   2.91524   2.91841   2.91944
 Alpha virt. eigenvalues --    2.92078   2.92363   2.92672   2.92985   2.93063
 Alpha virt. eigenvalues --    2.93162   2.93349   2.93692   2.93956   2.94062
 Alpha virt. eigenvalues --    2.94189   2.94281   2.94950   2.95025   2.95614
 Alpha virt. eigenvalues --    2.95787   2.96090   2.96236   2.96254   2.96323
 Alpha virt. eigenvalues --    2.96569   2.96906   2.97078   2.97442   2.97618
 Alpha virt. eigenvalues --    2.97850   2.97957   2.98681   2.98752   2.98981
 Alpha virt. eigenvalues --    2.99131   2.99344   2.99495   2.99729   3.00067
 Alpha virt. eigenvalues --    3.00520   3.00951   3.01049   3.01701   3.01935
 Alpha virt. eigenvalues --    3.02273   3.02521   3.02656   3.03201   3.03441
 Alpha virt. eigenvalues --    3.03637   3.03932   3.04001   3.04118   3.04727
 Alpha virt. eigenvalues --    3.04872   3.05153   3.05521   3.05619   3.05881
 Alpha virt. eigenvalues --    3.06011   3.06078   3.06392   3.06694   3.06814
 Alpha virt. eigenvalues --    3.06909   3.07093   3.07177   3.07569   3.07945
 Alpha virt. eigenvalues --    3.08428   3.08545   3.08845   3.09075   3.09451
 Alpha virt. eigenvalues --    3.09639   3.10073   3.10245   3.10498   3.10816
 Alpha virt. eigenvalues --    3.11060   3.11434   3.11509   3.11675   3.12441
 Alpha virt. eigenvalues --    3.12607   3.12768   3.13186   3.13247   3.14368
 Alpha virt. eigenvalues --    3.14586   3.14948   3.15359   3.15499   3.16269
 Alpha virt. eigenvalues --    3.16418   3.16813   3.17836   3.18577   3.19228
 Alpha virt. eigenvalues --    3.19829   3.20286   3.20897   3.21400   3.22303
 Alpha virt. eigenvalues --    3.23648   3.24340   3.24697   3.25055   3.25202
 Alpha virt. eigenvalues --    3.25494   3.26301   3.26570   3.26648   3.27054
 Alpha virt. eigenvalues --    3.27501   3.27793   3.28258   3.28916   3.29426
 Alpha virt. eigenvalues --    3.30265   3.30798   3.31191   3.31952   3.31989
 Alpha virt. eigenvalues --    3.32320   3.32512   3.32673   3.33271   3.33487
 Alpha virt. eigenvalues --    3.33592   3.33971   3.34068   3.34219   3.34538
 Alpha virt. eigenvalues --    3.34577   3.34948   3.35257   3.35521   3.35990
 Alpha virt. eigenvalues --    3.36125   3.36928   3.37056   3.37789   3.38537
 Alpha virt. eigenvalues --    3.38664   3.38885   3.39403   3.39541   3.40141
 Alpha virt. eigenvalues --    3.40301   3.40676   3.40810   3.41260   3.41492
 Alpha virt. eigenvalues --    3.42657   3.42782   3.43606   3.44232   3.44407
 Alpha virt. eigenvalues --    3.44618   3.44774   3.45170   3.46015   3.46201
 Alpha virt. eigenvalues --    3.47076   3.47279   3.47362   3.47634   3.47816
 Alpha virt. eigenvalues --    3.47992   3.48584   3.48762   3.48818   3.49253
 Alpha virt. eigenvalues --    3.49530   3.49858   3.50017   3.50219   3.50699
 Alpha virt. eigenvalues --    3.51161   3.51953   3.52299   3.52356   3.52581
 Alpha virt. eigenvalues --    3.53664   3.53828   3.54210   3.54620   3.54945
 Alpha virt. eigenvalues --    3.55207   3.55496   3.55852   3.55883   3.56502
 Alpha virt. eigenvalues --    3.56818   3.57451   3.57569   3.58009   3.58390
 Alpha virt. eigenvalues --    3.59521   3.59953   3.60060   3.60552   3.62095
 Alpha virt. eigenvalues --    3.62789   3.63003   3.63268   3.64010   3.64190
 Alpha virt. eigenvalues --    3.64745   3.65964   3.66112   3.66299   3.66622
 Alpha virt. eigenvalues --    3.66864   3.67141   3.67207   3.67752   3.67785
 Alpha virt. eigenvalues --    3.68039   3.68397   3.68676   3.68954   3.69031
 Alpha virt. eigenvalues --    3.69459   3.70087   3.70372   3.70418   3.70780
 Alpha virt. eigenvalues --    3.71404   3.72308   3.74125   3.74340   3.74848
 Alpha virt. eigenvalues --    3.75148   3.75315   3.75869   3.76100   3.76513
 Alpha virt. eigenvalues --    3.76694   3.77334   3.78208   3.78735   3.79423
 Alpha virt. eigenvalues --    3.81837   3.82619   3.83149   3.85030   3.85744
 Alpha virt. eigenvalues --    3.90011   3.90804   3.95903  14.50590
  Beta  occ. eigenvalues --  -19.10270 -19.09298 -19.06897 -19.06790 -19.06767
  Beta  occ. eigenvalues --  -19.06364 -19.06276 -19.06091 -19.05862 -19.05192
  Beta  occ. eigenvalues --  -19.05162 -19.04414 -19.04315 -19.04185 -19.02481
  Beta  occ. eigenvalues --  -19.02339 -14.34881 -14.32632 -14.31143 -14.29778
  Beta  occ. eigenvalues --  -14.28943 -14.27907 -14.27275 -14.27256 -14.27189
  Beta  occ. eigenvalues --  -14.25819 -14.25796 -14.25787 -14.25579 -14.25269
  Beta  occ. eigenvalues --  -14.24978 -14.24493 -14.22559 -10.25549 -10.23219
  Beta  occ. eigenvalues --  -10.22038 -10.21723 -10.20398 -10.19884 -10.17443
  Beta  occ. eigenvalues --  -10.17345 -10.17344 -10.16091 -10.16039 -10.15777
  Beta  occ. eigenvalues --  -10.15669 -10.15646 -10.15397 -10.15285 -10.14907
  Beta  occ. eigenvalues --  -10.14491 -10.14434 -10.14415 -10.13908 -10.13653
  Beta  occ. eigenvalues --  -10.13523 -10.13462 -10.13391 -10.13088 -10.13072
  Beta  occ. eigenvalues --  -10.13026 -10.12894 -10.12859 -10.12748 -10.12635
  Beta  occ. eigenvalues --  -10.12588 -10.12345 -10.12291 -10.12221 -10.12184
  Beta  occ. eigenvalues --  -10.11840 -10.11792 -10.11727 -10.11701 -10.11633
  Beta  occ. eigenvalues --  -10.11548 -10.11221 -10.11162 -10.11154 -10.11068
  Beta  occ. eigenvalues --  -10.10920 -10.10868 -10.10819 -10.10707 -10.10694
  Beta  occ. eigenvalues --  -10.10669 -10.10594 -10.10535 -10.10503 -10.10414
  Beta  occ. eigenvalues --  -10.10385 -10.10374 -10.10337 -10.10312 -10.10202
  Beta  occ. eigenvalues --  -10.10163 -10.10132 -10.09856 -10.09798 -10.09782
  Beta  occ. eigenvalues --  -10.09777 -10.09720 -10.09673 -10.09672 -10.09616
  Beta  occ. eigenvalues --  -10.09516 -10.08990 -10.08968 -10.08932 -10.08871
  Beta  occ. eigenvalues --  -10.08849 -10.08614 -10.06521  -3.42166  -2.19590
  Beta  occ. eigenvalues --   -2.19338  -2.19064  -1.01344  -1.00944  -0.97839
  Beta  occ. eigenvalues --   -0.95796  -0.95280  -0.95007  -0.94687  -0.94542
  Beta  occ. eigenvalues --   -0.94367  -0.93471  -0.93102  -0.92780  -0.92662
  Beta  occ. eigenvalues --   -0.92568  -0.92136  -0.91946  -0.91623  -0.91429
  Beta  occ. eigenvalues --   -0.90880  -0.89791  -0.88544  -0.87813  -0.86883
  Beta  occ. eigenvalues --   -0.86816  -0.86784  -0.85895  -0.84874  -0.83744
  Beta  occ. eigenvalues --   -0.81648  -0.81598  -0.81019  -0.78776  -0.77347
  Beta  occ. eigenvalues --   -0.75693  -0.75657  -0.74444  -0.73976  -0.73812
  Beta  occ. eigenvalues --   -0.73410  -0.73219  -0.72945  -0.72737  -0.72726
  Beta  occ. eigenvalues --   -0.72390  -0.72357  -0.72152  -0.71396  -0.70790
  Beta  occ. eigenvalues --   -0.69277  -0.68989  -0.68776  -0.68374  -0.68155
  Beta  occ. eigenvalues --   -0.67576  -0.67512  -0.67073  -0.66864  -0.66109
  Beta  occ. eigenvalues --   -0.65836  -0.65821  -0.65572  -0.65294  -0.65164
  Beta  occ. eigenvalues --   -0.63997  -0.63357  -0.63088  -0.62188  -0.61701
  Beta  occ. eigenvalues --   -0.61503  -0.60801  -0.60252  -0.60206  -0.59909
  Beta  occ. eigenvalues --   -0.59357  -0.58688  -0.57984  -0.57819  -0.57554
  Beta  occ. eigenvalues --   -0.57347  -0.56590  -0.56392  -0.56175  -0.55619
  Beta  occ. eigenvalues --   -0.55234  -0.55026  -0.54107  -0.54001  -0.53817
  Beta  occ. eigenvalues --   -0.53169  -0.52522  -0.52471  -0.52342  -0.52284
  Beta  occ. eigenvalues --   -0.52013  -0.51500  -0.51259  -0.51150  -0.50815
  Beta  occ. eigenvalues --   -0.50756  -0.49841  -0.49295  -0.48941  -0.48597
  Beta  occ. eigenvalues --   -0.47910  -0.47598  -0.47558  -0.47217  -0.47208
  Beta  occ. eigenvalues --   -0.46953  -0.46580  -0.46317  -0.46169  -0.45624
  Beta  occ. eigenvalues --   -0.45597  -0.45516  -0.44949  -0.44623  -0.44489
  Beta  occ. eigenvalues --   -0.44247  -0.44171  -0.44086  -0.43784  -0.43525
  Beta  occ. eigenvalues --   -0.43438  -0.43095  -0.42839  -0.42630  -0.42623
  Beta  occ. eigenvalues --   -0.42465  -0.42313  -0.41792  -0.41673  -0.41568
  Beta  occ. eigenvalues --   -0.41470  -0.41318  -0.40912  -0.40661  -0.40542
  Beta  occ. eigenvalues --   -0.40251  -0.40189  -0.40140  -0.40098  -0.39849
  Beta  occ. eigenvalues --   -0.39586  -0.39495  -0.39340  -0.39168  -0.39144
  Beta  occ. eigenvalues --   -0.38816  -0.38706  -0.38646  -0.38514  -0.38417
  Beta  occ. eigenvalues --   -0.38275  -0.38229  -0.38103  -0.38061  -0.37944
  Beta  occ. eigenvalues --   -0.37862  -0.37709  -0.37485  -0.37321  -0.37020
  Beta  occ. eigenvalues --   -0.36883  -0.36775  -0.36704  -0.36628  -0.36378
  Beta  occ. eigenvalues --   -0.36272  -0.36153  -0.36037  -0.35988  -0.35821
  Beta  occ. eigenvalues --   -0.35723  -0.35424  -0.35355  -0.35254  -0.35094
  Beta  occ. eigenvalues --   -0.35042  -0.35002  -0.34936  -0.34856  -0.34739
  Beta  occ. eigenvalues --   -0.34660  -0.34582  -0.34370  -0.34298  -0.34279
  Beta  occ. eigenvalues --   -0.33948  -0.33931  -0.33849  -0.33699  -0.33593
  Beta  occ. eigenvalues --   -0.33562  -0.33507  -0.33342  -0.33290  -0.33243
  Beta  occ. eigenvalues --   -0.33126  -0.32789  -0.32587  -0.32364  -0.32236
  Beta  occ. eigenvalues --   -0.32116  -0.32081  -0.32065  -0.31922  -0.31722
  Beta  occ. eigenvalues --   -0.31683  -0.31625  -0.31487  -0.31426  -0.31364
  Beta  occ. eigenvalues --   -0.31291  -0.31240  -0.31069  -0.30882  -0.30799
  Beta  occ. eigenvalues --   -0.30786  -0.30703  -0.30684  -0.30471  -0.30419
  Beta  occ. eigenvalues --   -0.30359  -0.30318  -0.30216  -0.30115  -0.30035
  Beta  occ. eigenvalues --   -0.29759  -0.29744  -0.29590  -0.29530  -0.29340
  Beta  occ. eigenvalues --   -0.29252  -0.29174  -0.29097  -0.29042  -0.29005
  Beta  occ. eigenvalues --   -0.28973  -0.28759  -0.28642  -0.28454  -0.28310
  Beta  occ. eigenvalues --   -0.28202  -0.28063  -0.27919  -0.27849  -0.27604
  Beta  occ. eigenvalues --   -0.27379  -0.27140  -0.26910  -0.26743  -0.26726
  Beta  occ. eigenvalues --   -0.26615  -0.26502  -0.26383  -0.26261  -0.26074
  Beta  occ. eigenvalues --   -0.26029  -0.25776  -0.25617  -0.25401  -0.24936
  Beta  occ. eigenvalues --   -0.24863  -0.24435  -0.24303  -0.24048  -0.23814
  Beta  occ. eigenvalues --   -0.23676  -0.23583  -0.23526  -0.23516  -0.23081
  Beta  occ. eigenvalues --   -0.22970  -0.22936  -0.22493  -0.22437  -0.22270
  Beta  occ. eigenvalues --   -0.22186  -0.21924  -0.21773  -0.21608  -0.21592
  Beta  occ. eigenvalues --   -0.21289  -0.21048  -0.20859  -0.20700  -0.20372
  Beta  occ. eigenvalues --   -0.20055  -0.19879  -0.19614  -0.19188  -0.19097
  Beta  occ. eigenvalues --   -0.19021  -0.18994  -0.18919  -0.18615  -0.18592
  Beta  occ. eigenvalues --   -0.18284  -0.17734  -0.17623  -0.17232  -0.16821
  Beta  occ. eigenvalues --   -0.16357  -0.16178  -0.15325  -0.15074  -0.14917
  Beta  occ. eigenvalues --   -0.14422  -0.14221  -0.13323  -0.13092  -0.11853
  Beta  occ. eigenvalues --   -0.10458  -0.10369
  Beta virt. eigenvalues --   -0.02384  -0.02045   0.00121   0.00364   0.02509
  Beta virt. eigenvalues --    0.04742   0.06243   0.06509   0.06849   0.07582
  Beta virt. eigenvalues --    0.07979   0.08349   0.08604   0.08688   0.09282
  Beta virt. eigenvalues --    0.09381   0.09595   0.09905   0.10161   0.10355
  Beta virt. eigenvalues --    0.10437   0.11285   0.11519   0.11670   0.12146
  Beta virt. eigenvalues --    0.12337   0.12713   0.12947   0.13297   0.13615
  Beta virt. eigenvalues --    0.13762   0.13809   0.14078   0.14229   0.14388
  Beta virt. eigenvalues --    0.14644   0.15274   0.15459   0.15675   0.15902
  Beta virt. eigenvalues --    0.16022   0.16162   0.16357   0.16494   0.16615
  Beta virt. eigenvalues --    0.16893   0.17009   0.17194   0.17409   0.17487
  Beta virt. eigenvalues --    0.17955   0.18168   0.18263   0.18504   0.18614
  Beta virt. eigenvalues --    0.18743   0.18857   0.18983   0.19042   0.19142
  Beta virt. eigenvalues --    0.19216   0.19424   0.19504   0.19710   0.19801
  Beta virt. eigenvalues --    0.20154   0.20240   0.20461   0.20592   0.20797
  Beta virt. eigenvalues --    0.20870   0.20980   0.21089   0.21160   0.21307
  Beta virt. eigenvalues --    0.21329   0.21528   0.21666   0.21748   0.21783
  Beta virt. eigenvalues --    0.22013   0.22189   0.22283   0.22423   0.22586
  Beta virt. eigenvalues --    0.22660   0.22717   0.22738   0.22909   0.23077
  Beta virt. eigenvalues --    0.23106   0.23198   0.23314   0.23374   0.23545
  Beta virt. eigenvalues --    0.23755   0.23859   0.23883   0.24109   0.24158
  Beta virt. eigenvalues --    0.24212   0.24269   0.24345   0.24406   0.24561
  Beta virt. eigenvalues --    0.24644   0.24770   0.24912   0.24970   0.25168
  Beta virt. eigenvalues --    0.25200   0.25310   0.25399   0.25517   0.25603
  Beta virt. eigenvalues --    0.25680   0.25704   0.25755   0.25936   0.26065
  Beta virt. eigenvalues --    0.26136   0.26219   0.26307   0.26428   0.26476
  Beta virt. eigenvalues --    0.26772   0.26804   0.26833   0.26896   0.26968
  Beta virt. eigenvalues --    0.27174   0.27295   0.27463   0.27619   0.27835
  Beta virt. eigenvalues --    0.27893   0.28022   0.28175   0.28214   0.28376
  Beta virt. eigenvalues --    0.28537   0.28643   0.28777   0.28850   0.29015
  Beta virt. eigenvalues --    0.29228   0.29324   0.29497   0.29634   0.29804
  Beta virt. eigenvalues --    0.29841   0.30079   0.30145   0.30250   0.30470
  Beta virt. eigenvalues --    0.30710   0.30777   0.30988   0.31086   0.31129
  Beta virt. eigenvalues --    0.31246   0.31338   0.31371   0.31467   0.31753
  Beta virt. eigenvalues --    0.31851   0.31936   0.32014   0.32082   0.32160
  Beta virt. eigenvalues --    0.32288   0.32346   0.32610   0.32644   0.32732
  Beta virt. eigenvalues --    0.32870   0.33008   0.33235   0.33299   0.33473
  Beta virt. eigenvalues --    0.33717   0.33852   0.33915   0.34004   0.34173
  Beta virt. eigenvalues --    0.34252   0.34534   0.34601   0.34718   0.34927
  Beta virt. eigenvalues --    0.35128   0.35210   0.35404   0.35562   0.35674
  Beta virt. eigenvalues --    0.35957   0.36096   0.36182   0.36339   0.36537
  Beta virt. eigenvalues --    0.36613   0.36922   0.37053   0.37237   0.37262
  Beta virt. eigenvalues --    0.37333   0.37622   0.37707   0.37995   0.38072
  Beta virt. eigenvalues --    0.38183   0.38303   0.38537   0.38654   0.39172
  Beta virt. eigenvalues --    0.39302   0.39633   0.40271   0.40319   0.40545
  Beta virt. eigenvalues --    0.40813   0.41393   0.41615   0.41891   0.42135
  Beta virt. eigenvalues --    0.42180   0.42794   0.42922   0.43112   0.43198
  Beta virt. eigenvalues --    0.43475   0.43893   0.43985   0.44156   0.44706
  Beta virt. eigenvalues --    0.44977   0.45367   0.46223   0.46273   0.46547
  Beta virt. eigenvalues --    0.46871   0.46977   0.47194   0.47461   0.47529
  Beta virt. eigenvalues --    0.47847   0.48443   0.49036   0.49165   0.49540
  Beta virt. eigenvalues --    0.49855   0.49987   0.50168   0.50319   0.50862
  Beta virt. eigenvalues --    0.51151   0.51358   0.52184   0.52810   0.53177
  Beta virt. eigenvalues --    0.53269   0.53513   0.53667   0.53868   0.54199
  Beta virt. eigenvalues --    0.54647   0.54696   0.54794   0.55106   0.55563
  Beta virt. eigenvalues --    0.55707   0.55851   0.55998   0.56114   0.56276
  Beta virt. eigenvalues --    0.56379   0.56553   0.56579   0.56765   0.56958
  Beta virt. eigenvalues --    0.57173   0.57224   0.57435   0.57532   0.57589
  Beta virt. eigenvalues --    0.57708   0.57868   0.57972   0.58282   0.58467
  Beta virt. eigenvalues --    0.58607   0.58705   0.58791   0.58968   0.59186
  Beta virt. eigenvalues --    0.59266   0.59438   0.59706   0.59761   0.60127
  Beta virt. eigenvalues --    0.60196   0.60440   0.60530   0.60603   0.60697
  Beta virt. eigenvalues --    0.60801   0.60934   0.61296   0.61538   0.61595
  Beta virt. eigenvalues --    0.61654   0.61905   0.61983   0.62018   0.62320
  Beta virt. eigenvalues --    0.62441   0.62652   0.62729   0.62812   0.63025
  Beta virt. eigenvalues --    0.63145   0.63263   0.63387   0.63489   0.63790
  Beta virt. eigenvalues --    0.63927   0.64151   0.64186   0.64263   0.64374
  Beta virt. eigenvalues --    0.64530   0.64687   0.64897   0.65116   0.65285
  Beta virt. eigenvalues --    0.65405   0.65643   0.65756   0.65837   0.66044
  Beta virt. eigenvalues --    0.66291   0.66312   0.66462   0.66567   0.66792
  Beta virt. eigenvalues --    0.66852   0.66928   0.67193   0.67208   0.67412
  Beta virt. eigenvalues --    0.67520   0.67590   0.67851   0.68048   0.68252
  Beta virt. eigenvalues --    0.68448   0.68631   0.68659   0.68782   0.68961
  Beta virt. eigenvalues --    0.69020   0.69048   0.69147   0.69213   0.69366
  Beta virt. eigenvalues --    0.69634   0.69695   0.69844   0.69964   0.70103
  Beta virt. eigenvalues --    0.70111   0.70246   0.70432   0.70669   0.70794
  Beta virt. eigenvalues --    0.70849   0.71091   0.71272   0.71404   0.71467
  Beta virt. eigenvalues --    0.71649   0.71704   0.71842   0.71972   0.72124
  Beta virt. eigenvalues --    0.72286   0.72482   0.72601   0.72750   0.72835
  Beta virt. eigenvalues --    0.72952   0.73206   0.73233   0.73372   0.73566
  Beta virt. eigenvalues --    0.73688   0.73814   0.74044   0.74154   0.74361
  Beta virt. eigenvalues --    0.74474   0.74580   0.74629   0.74815   0.75294
  Beta virt. eigenvalues --    0.75571   0.75630   0.75864   0.76048   0.76261
  Beta virt. eigenvalues --    0.76346   0.76370   0.76550   0.76828   0.76893
  Beta virt. eigenvalues --    0.77100   0.77189   0.77435   0.77580   0.77607
  Beta virt. eigenvalues --    0.77880   0.78052   0.78236   0.78318   0.78606
  Beta virt. eigenvalues --    0.78875   0.78904   0.79052   0.79378   0.79529
  Beta virt. eigenvalues --    0.79590   0.79795   0.79914   0.80024   0.80213
  Beta virt. eigenvalues --    0.80328   0.80529   0.80745   0.80914   0.81152
  Beta virt. eigenvalues --    0.81371   0.81651   0.81734   0.81924   0.82024
  Beta virt. eigenvalues --    0.82230   0.82445   0.82596   0.82849   0.82909
  Beta virt. eigenvalues --    0.83134   0.83403   0.83550   0.83652   0.83893
  Beta virt. eigenvalues --    0.84177   0.84244   0.84332   0.84562   0.84649
  Beta virt. eigenvalues --    0.84817   0.85087   0.85302   0.85395   0.85540
  Beta virt. eigenvalues --    0.85717   0.85848   0.86038   0.86223   0.86465
  Beta virt. eigenvalues --    0.86664   0.86813   0.86928   0.86988   0.87167
  Beta virt. eigenvalues --    0.87250   0.87372   0.87597   0.87777   0.87979
  Beta virt. eigenvalues --    0.88076   0.88191   0.88225   0.88399   0.88601
  Beta virt. eigenvalues --    0.88677   0.88879   0.88929   0.89084   0.89172
  Beta virt. eigenvalues --    0.89369   0.89416   0.89507   0.89670   0.89769
  Beta virt. eigenvalues --    0.89877   0.90000   0.90185   0.90245   0.90454
  Beta virt. eigenvalues --    0.90722   0.90854   0.90944   0.91187   0.91341
  Beta virt. eigenvalues --    0.91386   0.91550   0.91753   0.91862   0.91954
  Beta virt. eigenvalues --    0.92289   0.92419   0.92542   0.92729   0.92847
  Beta virt. eigenvalues --    0.92954   0.92993   0.93113   0.93435   0.93472
  Beta virt. eigenvalues --    0.93598   0.93698   0.93749   0.93869   0.93890
  Beta virt. eigenvalues --    0.94184   0.94204   0.94280   0.94403   0.94546
  Beta virt. eigenvalues --    0.94617   0.94672   0.94801   0.94856   0.94966
  Beta virt. eigenvalues --    0.95094   0.95181   0.95325   0.95407   0.95598
  Beta virt. eigenvalues --    0.95730   0.95849   0.96094   0.96145   0.96309
  Beta virt. eigenvalues --    0.96339   0.96490   0.96614   0.96785   0.96889
  Beta virt. eigenvalues --    0.97064   0.97263   0.97286   0.97399   0.97599
  Beta virt. eigenvalues --    0.97886   0.97937   0.98173   0.98218   0.98440
  Beta virt. eigenvalues --    0.98584   0.98698   0.98821   0.98883   0.99013
  Beta virt. eigenvalues --    0.99206   0.99389   0.99541   0.99683   0.99857
  Beta virt. eigenvalues --    1.00029   1.00369   1.00469   1.00561   1.00625
  Beta virt. eigenvalues --    1.00821   1.00998   1.01045   1.01143   1.01332
  Beta virt. eigenvalues --    1.01408   1.01474   1.01660   1.01823   1.01972
  Beta virt. eigenvalues --    1.02070   1.02264   1.02387   1.02714   1.02752
  Beta virt. eigenvalues --    1.03048   1.03102   1.03271   1.03371   1.03502
  Beta virt. eigenvalues --    1.03696   1.03890   1.04170   1.04195   1.04327
  Beta virt. eigenvalues --    1.04518   1.04742   1.04858   1.05041   1.05147
  Beta virt. eigenvalues --    1.05495   1.05588   1.05625   1.05740   1.05926
  Beta virt. eigenvalues --    1.06174   1.06295   1.06606   1.06930   1.07133
  Beta virt. eigenvalues --    1.07192   1.07479   1.07732   1.07847   1.08156
  Beta virt. eigenvalues --    1.08410   1.08451   1.08693   1.08861   1.08938
  Beta virt. eigenvalues --    1.09185   1.09253   1.09485   1.09598   1.09850
  Beta virt. eigenvalues --    1.10062   1.10138   1.10424   1.10473   1.10762
  Beta virt. eigenvalues --    1.11078   1.11333   1.11461   1.11754   1.11841
  Beta virt. eigenvalues --    1.11967   1.12054   1.12309   1.12468   1.12542
  Beta virt. eigenvalues --    1.12687   1.12785   1.13168   1.13359   1.13526
  Beta virt. eigenvalues --    1.13820   1.13988   1.14143   1.14364   1.14523
  Beta virt. eigenvalues --    1.14691   1.14842   1.15283   1.15520   1.15933
  Beta virt. eigenvalues --    1.16028   1.16229   1.16290   1.16349   1.16753
  Beta virt. eigenvalues --    1.17013   1.17116   1.17295   1.17520   1.17661
  Beta virt. eigenvalues --    1.17925   1.18162   1.18370   1.18418   1.18609
  Beta virt. eigenvalues --    1.18711   1.19024   1.19145   1.19711   1.19801
  Beta virt. eigenvalues --    1.19979   1.20058   1.20562   1.20632   1.20891
  Beta virt. eigenvalues --    1.21126   1.21260   1.21315   1.21529   1.21849
  Beta virt. eigenvalues --    1.21927   1.22323   1.22360   1.22921   1.22963
  Beta virt. eigenvalues --    1.23096   1.23619   1.23742   1.23957   1.24130
  Beta virt. eigenvalues --    1.24436   1.24605   1.24626   1.24780   1.24950
  Beta virt. eigenvalues --    1.25120   1.25439   1.25688   1.25903   1.26109
  Beta virt. eigenvalues --    1.26420   1.26681   1.26804   1.26897   1.27164
  Beta virt. eigenvalues --    1.27473   1.27942   1.28147   1.28508   1.28530
  Beta virt. eigenvalues --    1.28952   1.28987   1.29048   1.29259   1.29659
  Beta virt. eigenvalues --    1.29926   1.30192   1.30352   1.30491   1.30916
  Beta virt. eigenvalues --    1.31077   1.31464   1.31637   1.32315   1.32436
  Beta virt. eigenvalues --    1.32515   1.32799   1.32946   1.33253   1.33264
  Beta virt. eigenvalues --    1.33573   1.33745   1.33807   1.34205   1.34359
  Beta virt. eigenvalues --    1.34581   1.34782   1.35122   1.35571   1.35770
  Beta virt. eigenvalues --    1.35927   1.36202   1.36369   1.36532   1.36844
  Beta virt. eigenvalues --    1.37006   1.37203   1.37436   1.37526   1.37709
  Beta virt. eigenvalues --    1.37894   1.38024   1.38385   1.38496   1.38566
  Beta virt. eigenvalues --    1.38650   1.38825   1.39117   1.39221   1.39428
  Beta virt. eigenvalues --    1.39627   1.39764   1.39898   1.40004   1.40268
  Beta virt. eigenvalues --    1.40444   1.40522   1.40754   1.41083   1.41183
  Beta virt. eigenvalues --    1.41613   1.41739   1.41842   1.41965   1.42103
  Beta virt. eigenvalues --    1.42245   1.42509   1.42678   1.42773   1.43066
  Beta virt. eigenvalues --    1.43167   1.43439   1.43686   1.43786   1.44290
  Beta virt. eigenvalues --    1.44381   1.44643   1.44812   1.45058   1.45652
  Beta virt. eigenvalues --    1.45865   1.46128   1.46280   1.46818   1.46862
  Beta virt. eigenvalues --    1.47138   1.47225   1.47304   1.47526   1.47766
  Beta virt. eigenvalues --    1.47868   1.48023   1.48282   1.48418   1.48624
  Beta virt. eigenvalues --    1.48692   1.49061   1.49247   1.49444   1.49499
  Beta virt. eigenvalues --    1.49802   1.50164   1.50277   1.50580   1.50754
  Beta virt. eigenvalues --    1.51030   1.51156   1.51430   1.51752   1.52076
  Beta virt. eigenvalues --    1.52533   1.52696   1.53071   1.53284   1.53570
  Beta virt. eigenvalues --    1.53686   1.53818   1.53937   1.54018   1.54240
  Beta virt. eigenvalues --    1.54367   1.54693   1.55113   1.55270   1.55378
  Beta virt. eigenvalues --    1.55575   1.55684   1.55807   1.56310   1.56615
  Beta virt. eigenvalues --    1.56851   1.57117   1.57614   1.57825   1.57924
  Beta virt. eigenvalues --    1.58253   1.58675   1.59032   1.59181   1.59288
  Beta virt. eigenvalues --    1.59473   1.59825   1.59941   1.60484   1.60534
  Beta virt. eigenvalues --    1.60964   1.61289   1.61348   1.61751   1.62023
  Beta virt. eigenvalues --    1.62233   1.62409   1.62678   1.62981   1.63229
  Beta virt. eigenvalues --    1.63333   1.63508   1.63636   1.63762   1.64105
  Beta virt. eigenvalues --    1.64157   1.64415   1.64498   1.64713   1.65033
  Beta virt. eigenvalues --    1.65202   1.65398   1.65620   1.66021   1.66259
  Beta virt. eigenvalues --    1.66414   1.66633   1.66764   1.66956   1.67082
  Beta virt. eigenvalues --    1.67467   1.67782   1.67818   1.68368   1.68690
  Beta virt. eigenvalues --    1.68980   1.69352   1.69611   1.70160   1.70312
  Beta virt. eigenvalues --    1.70492   1.70601   1.70642   1.70772   1.70906
  Beta virt. eigenvalues --    1.71506   1.71722   1.71915   1.72302   1.72738
  Beta virt. eigenvalues --    1.73099   1.73501   1.73680   1.73956   1.74340
  Beta virt. eigenvalues --    1.74497   1.74671   1.74865   1.75138   1.75297
  Beta virt. eigenvalues --    1.75365   1.75552   1.75712   1.75869   1.76079
  Beta virt. eigenvalues --    1.76309   1.76475   1.76746   1.76878   1.77021
  Beta virt. eigenvalues --    1.77208   1.77520   1.77743   1.78100   1.78250
  Beta virt. eigenvalues --    1.78411   1.78460   1.78767   1.79027   1.79153
  Beta virt. eigenvalues --    1.79359   1.79466   1.79666   1.79850   1.80189
  Beta virt. eigenvalues --    1.80427   1.80649   1.80825   1.80995   1.81117
  Beta virt. eigenvalues --    1.81342   1.81461   1.81752   1.82080   1.82228
  Beta virt. eigenvalues --    1.82409   1.82530   1.82878   1.83001   1.83342
  Beta virt. eigenvalues --    1.83547   1.83857   1.84135   1.84156   1.84428
  Beta virt. eigenvalues --    1.84832   1.84956   1.85198   1.85603   1.85632
  Beta virt. eigenvalues --    1.85879   1.86130   1.86266   1.86513   1.86610
  Beta virt. eigenvalues --    1.86730   1.86986   1.87067   1.87291   1.88012
  Beta virt. eigenvalues --    1.88190   1.88345   1.88587   1.88797   1.89115
  Beta virt. eigenvalues --    1.89334   1.89474   1.89647   1.89728   1.90036
  Beta virt. eigenvalues --    1.90133   1.90282   1.90465   1.90632   1.90923
  Beta virt. eigenvalues --    1.90934   1.90990   1.91202   1.91352   1.91448
  Beta virt. eigenvalues --    1.91632   1.91774   1.91965   1.92029   1.92147
  Beta virt. eigenvalues --    1.92340   1.92538   1.92758   1.93012   1.93022
  Beta virt. eigenvalues --    1.93135   1.93404   1.93692   1.93880   1.93935
  Beta virt. eigenvalues --    1.94326   1.94424   1.94567   1.94838   1.95009
  Beta virt. eigenvalues --    1.95120   1.95244   1.95442   1.95586   1.95758
  Beta virt. eigenvalues --    1.95952   1.95967   1.96162   1.96209   1.96588
  Beta virt. eigenvalues --    1.96655   1.96872   1.96932   1.97256   1.97363
  Beta virt. eigenvalues --    1.97506   1.97745   1.97829   1.98113   1.98226
  Beta virt. eigenvalues --    1.98341   1.98741   1.98963   1.99027   1.99351
  Beta virt. eigenvalues --    1.99630   1.99858   1.99997   2.00248   2.00352
  Beta virt. eigenvalues --    2.00448   2.00692   2.01014   2.01170   2.01490
  Beta virt. eigenvalues --    2.01582   2.01725   2.02083   2.02217   2.02394
  Beta virt. eigenvalues --    2.02814   2.02890   2.03177   2.03310   2.03549
  Beta virt. eigenvalues --    2.03714   2.03891   2.04115   2.04401   2.04483
  Beta virt. eigenvalues --    2.04783   2.04875   2.04993   2.05269   2.05299
  Beta virt. eigenvalues --    2.05360   2.05616   2.05719   2.05989   2.06381
  Beta virt. eigenvalues --    2.06469   2.06921   2.07033   2.07439   2.07811
  Beta virt. eigenvalues --    2.07989   2.08049   2.08430   2.08513   2.08705
  Beta virt. eigenvalues --    2.08801   2.09194   2.09274   2.09481   2.09592
  Beta virt. eigenvalues --    2.09677   2.09856   2.09989   2.10170   2.10394
  Beta virt. eigenvalues --    2.10481   2.10609   2.10932   2.11168   2.11298
  Beta virt. eigenvalues --    2.11502   2.11642   2.11673   2.11847   2.12042
  Beta virt. eigenvalues --    2.12165   2.12185   2.12661   2.12861   2.12942
  Beta virt. eigenvalues --    2.13093   2.13202   2.13257   2.13620   2.13692
  Beta virt. eigenvalues --    2.13972   2.14175   2.14236   2.14343   2.14402
  Beta virt. eigenvalues --    2.14576   2.14728   2.15055   2.15361   2.15424
  Beta virt. eigenvalues --    2.15785   2.15900   2.15996   2.16197   2.16335
  Beta virt. eigenvalues --    2.16396   2.16542   2.16790   2.17171   2.17228
  Beta virt. eigenvalues --    2.17389   2.17518   2.17843   2.17901   2.18148
  Beta virt. eigenvalues --    2.18201   2.18300   2.18390   2.18463   2.18707
  Beta virt. eigenvalues --    2.19172   2.19206   2.19409   2.19481   2.19523
  Beta virt. eigenvalues --    2.19721   2.20052   2.20221   2.20393   2.20461
  Beta virt. eigenvalues --    2.20636   2.20861   2.21041   2.21306   2.21347
  Beta virt. eigenvalues --    2.21705   2.21783   2.21877   2.22117   2.22235
  Beta virt. eigenvalues --    2.22483   2.22717   2.22810   2.22930   2.23037
  Beta virt. eigenvalues --    2.23213   2.23295   2.23732   2.23929   2.24228
  Beta virt. eigenvalues --    2.24381   2.24480   2.24522   2.24684   2.24973
  Beta virt. eigenvalues --    2.24996   2.25046   2.25246   2.25344   2.25732
  Beta virt. eigenvalues --    2.25875   2.26191   2.26253   2.26381   2.26664
  Beta virt. eigenvalues --    2.26974   2.27039   2.27087   2.27386   2.27442
  Beta virt. eigenvalues --    2.27551   2.27691   2.27894   2.27963   2.28054
  Beta virt. eigenvalues --    2.28081   2.28376   2.28428   2.28591   2.28737
  Beta virt. eigenvalues --    2.29101   2.29173   2.29351   2.29649   2.29753
  Beta virt. eigenvalues --    2.29965   2.30083   2.30133   2.30319   2.30387
  Beta virt. eigenvalues --    2.30662   2.30772   2.30986   2.31229   2.31429
  Beta virt. eigenvalues --    2.31781   2.31898   2.31932   2.32067   2.32291
  Beta virt. eigenvalues --    2.32572   2.32756   2.33059   2.33128   2.33243
  Beta virt. eigenvalues --    2.33343   2.34147   2.34407   2.34540   2.34663
  Beta virt. eigenvalues --    2.35044   2.35127   2.35236   2.35397   2.35530
  Beta virt. eigenvalues --    2.35607   2.35831   2.36082   2.36222   2.36427
  Beta virt. eigenvalues --    2.36712   2.36872   2.37194   2.37385   2.37633
  Beta virt. eigenvalues --    2.37689   2.37925   2.38098   2.38160   2.38573
  Beta virt. eigenvalues --    2.38767   2.38897   2.39120   2.39231   2.39419
  Beta virt. eigenvalues --    2.39669   2.39866   2.40418   2.40961   2.41139
  Beta virt. eigenvalues --    2.41239   2.41417   2.41466   2.41548   2.41849
  Beta virt. eigenvalues --    2.42102   2.42390   2.42794   2.43074   2.43139
  Beta virt. eigenvalues --    2.43387   2.43748   2.43905   2.44145   2.44466
  Beta virt. eigenvalues --    2.44576   2.44599   2.44825   2.44962   2.45331
  Beta virt. eigenvalues --    2.45724   2.45841   2.46070   2.46150   2.46358
  Beta virt. eigenvalues --    2.46485   2.46515   2.46635   2.46829   2.47067
  Beta virt. eigenvalues --    2.47343   2.47402   2.47541   2.47771   2.47948
  Beta virt. eigenvalues --    2.48230   2.48414   2.48623   2.48837   2.48938
  Beta virt. eigenvalues --    2.49131   2.49173   2.49408   2.49572   2.49664
  Beta virt. eigenvalues --    2.49932   2.49995   2.50037   2.50214   2.50286
  Beta virt. eigenvalues --    2.50561   2.50637   2.50737   2.51252   2.51350
  Beta virt. eigenvalues --    2.51708   2.51875   2.51919   2.52137   2.52528
  Beta virt. eigenvalues --    2.52735   2.52847   2.53365   2.53487   2.53718
  Beta virt. eigenvalues --    2.53910   2.54015   2.54354   2.54522   2.54720
  Beta virt. eigenvalues --    2.54890   2.54932   2.55014   2.55266   2.55473
  Beta virt. eigenvalues --    2.55640   2.55962   2.56301   2.56397   2.56657
  Beta virt. eigenvalues --    2.56682   2.56861   2.57042   2.57318   2.57568
  Beta virt. eigenvalues --    2.57636   2.57723   2.57808   2.57975   2.58132
  Beta virt. eigenvalues --    2.58373   2.58493   2.58655   2.58769   2.59029
  Beta virt. eigenvalues --    2.59232   2.59373   2.59444   2.59886   2.60011
  Beta virt. eigenvalues --    2.60312   2.60408   2.60611   2.60766   2.61073
  Beta virt. eigenvalues --    2.61349   2.61487   2.61590   2.61763   2.61887
  Beta virt. eigenvalues --    2.62150   2.62376   2.62524   2.62802   2.62907
  Beta virt. eigenvalues --    2.63249   2.63477   2.63516   2.63824   2.64006
  Beta virt. eigenvalues --    2.64351   2.64474   2.64834   2.65154   2.65463
  Beta virt. eigenvalues --    2.65641   2.65877   2.65895   2.66055   2.66233
  Beta virt. eigenvalues --    2.66369   2.66566   2.66671   2.66912   2.67054
  Beta virt. eigenvalues --    2.67313   2.67590   2.67748   2.68067   2.68216
  Beta virt. eigenvalues --    2.68459   2.68863   2.69073   2.69167   2.69238
  Beta virt. eigenvalues --    2.69286   2.69546   2.69570   2.69916   2.70209
  Beta virt. eigenvalues --    2.70326   2.70418   2.70608   2.70881   2.70952
  Beta virt. eigenvalues --    2.71063   2.71452   2.71670   2.71926   2.72243
  Beta virt. eigenvalues --    2.72485   2.72670   2.72845   2.73157   2.73261
  Beta virt. eigenvalues --    2.73521   2.73694   2.73833   2.74223   2.74418
  Beta virt. eigenvalues --    2.74456   2.74599   2.74673   2.74984   2.75090
  Beta virt. eigenvalues --    2.75169   2.75261   2.75603   2.75657   2.75755
  Beta virt. eigenvalues --    2.76130   2.76298   2.76397   2.76602   2.76826
  Beta virt. eigenvalues --    2.76902   2.76991   2.77111   2.77386   2.77433
  Beta virt. eigenvalues --    2.77583   2.77793   2.78026   2.78194   2.78359
  Beta virt. eigenvalues --    2.78692   2.78747   2.78896   2.79036   2.79324
  Beta virt. eigenvalues --    2.79407   2.79454   2.79686   2.79849   2.80032
  Beta virt. eigenvalues --    2.80277   2.80340   2.80424   2.80566   2.80825
  Beta virt. eigenvalues --    2.80989   2.81289   2.81451   2.81586   2.81804
  Beta virt. eigenvalues --    2.82100   2.82380   2.82574   2.82763   2.82921
  Beta virt. eigenvalues --    2.83124   2.83303   2.83476   2.83527   2.83714
  Beta virt. eigenvalues --    2.83873   2.84237   2.84259   2.84491   2.84676
  Beta virt. eigenvalues --    2.84939   2.85162   2.85316   2.85470   2.85668
  Beta virt. eigenvalues --    2.85789   2.85914   2.86042   2.86258   2.86522
  Beta virt. eigenvalues --    2.86856   2.86901   2.87103   2.87357   2.87608
  Beta virt. eigenvalues --    2.88022   2.88155   2.88594   2.88702   2.88832
  Beta virt. eigenvalues --    2.89038   2.89408   2.89774   2.89893   2.90121
  Beta virt. eigenvalues --    2.90311   2.90584   2.90916   2.91096   2.91395
  Beta virt. eigenvalues --    2.91555   2.91894   2.91951   2.92144   2.92376
  Beta virt. eigenvalues --    2.92685   2.93022   2.93075   2.93195   2.93392
  Beta virt. eigenvalues --    2.93717   2.94032   2.94083   2.94210   2.94317
  Beta virt. eigenvalues --    2.94983   2.95089   2.95667   2.95799   2.96111
  Beta virt. eigenvalues --    2.96282   2.96362   2.96423   2.96596   2.96918
  Beta virt. eigenvalues --    2.97112   2.97457   2.97631   2.97886   2.98001
  Beta virt. eigenvalues --    2.98701   2.98773   2.99006   2.99195   2.99361
  Beta virt. eigenvalues --    2.99517   2.99750   3.00075   3.00573   3.00998
  Beta virt. eigenvalues --    3.01101   3.01792   3.01981   3.02275   3.02547
  Beta virt. eigenvalues --    3.02680   3.03233   3.03467   3.03666   3.03935
  Beta virt. eigenvalues --    3.04051   3.04229   3.04737   3.04920   3.05194
  Beta virt. eigenvalues --    3.05584   3.05686   3.05889   3.06031   3.06113
  Beta virt. eigenvalues --    3.06416   3.06760   3.06830   3.06937   3.07135
  Beta virt. eigenvalues --    3.07221   3.07572   3.07994   3.08433   3.08551
  Beta virt. eigenvalues --    3.08850   3.09090   3.09480   3.09657   3.10087
  Beta virt. eigenvalues --    3.10277   3.10524   3.10837   3.11070   3.11487
  Beta virt. eigenvalues --    3.11561   3.11752   3.12462   3.12631   3.12775
  Beta virt. eigenvalues --    3.13227   3.13259   3.14429   3.14666   3.14990
  Beta virt. eigenvalues --    3.15402   3.15525   3.16297   3.16460   3.16848
  Beta virt. eigenvalues --    3.17878   3.19007   3.19314   3.19841   3.20307
  Beta virt. eigenvalues --    3.20911   3.21418   3.22394   3.23698   3.24369
  Beta virt. eigenvalues --    3.24707   3.25073   3.25249   3.25507   3.26352
  Beta virt. eigenvalues --    3.26586   3.26652   3.27087   3.27523   3.27806
  Beta virt. eigenvalues --    3.28302   3.28944   3.29469   3.30271   3.30898
  Beta virt. eigenvalues --    3.31370   3.32021   3.32170   3.32369   3.32525
  Beta virt. eigenvalues --    3.32684   3.33278   3.33500   3.33610   3.33975
  Beta virt. eigenvalues --    3.34082   3.34252   3.34548   3.34588   3.34975
  Beta virt. eigenvalues --    3.35270   3.35566   3.35991   3.36133   3.36966
  Beta virt. eigenvalues --    3.37069   3.37799   3.38562   3.38703   3.38891
  Beta virt. eigenvalues --    3.39404   3.39577   3.40149   3.40301   3.40683
  Beta virt. eigenvalues --    3.40812   3.41322   3.41520   3.42661   3.42795
  Beta virt. eigenvalues --    3.43645   3.44240   3.44421   3.44622   3.44791
  Beta virt. eigenvalues --    3.45202   3.46043   3.46208   3.47075   3.47286
  Beta virt. eigenvalues --    3.47365   3.47655   3.47820   3.47999   3.48588
  Beta virt. eigenvalues --    3.48771   3.48824   3.49259   3.49556   3.49881
  Beta virt. eigenvalues --    3.50070   3.50252   3.50706   3.51165   3.51975
  Beta virt. eigenvalues --    3.52313   3.52366   3.52590   3.53682   3.53837
  Beta virt. eigenvalues --    3.54216   3.54626   3.54959   3.55216   3.55506
  Beta virt. eigenvalues --    3.55857   3.55886   3.56510   3.56834   3.57455
  Beta virt. eigenvalues --    3.57574   3.58010   3.58392   3.59523   3.59955
  Beta virt. eigenvalues --    3.60061   3.60556   3.62095   3.62790   3.63004
  Beta virt. eigenvalues --    3.63270   3.64010   3.64191   3.64747   3.65974
  Beta virt. eigenvalues --    3.66116   3.66300   3.66622   3.66865   3.67141
  Beta virt. eigenvalues --    3.67275   3.67760   3.67799   3.68051   3.68399
  Beta virt. eigenvalues --    3.68698   3.68989   3.69077   3.69463   3.70142
  Beta virt. eigenvalues --    3.70379   3.70428   3.70780   3.71404   3.72309
  Beta virt. eigenvalues --    3.74125   3.74340   3.74850   3.75148   3.75324
  Beta virt. eigenvalues --    3.75898   3.76103   3.76518   3.76727   3.77348
  Beta virt. eigenvalues --    3.78223   3.78738   3.79426   3.81850   3.82619
  Beta virt. eigenvalues --    3.83140   3.85024   3.85743   3.90012   3.90803
  Beta virt. eigenvalues --    3.95904  14.48883
          Condensed to atoms (all electrons):
          Atomic-Atomic Spin Densities.
 Mulliken charges and spin densities:
               1          2
     1  H    0.104301   0.000040
     2  C   -0.319931   0.000076
     3  H    0.098036   0.000011
     4  C   -0.209287   0.000180
     5  C   -0.205349   0.000011
     6  C   -0.048149   0.000021
     7  N   -0.518685   0.000003
     8  C    0.537515  -0.000001
     9  N   -0.613892   0.000000
    10  N   -0.673717   0.000002
    11  H    0.117499  -0.000131
    12  H    0.118308  -0.000512
    13  H    0.096243   0.000032
    14  H    0.075915   0.000008
    15  H    0.134105   0.000018
    16  H    0.097626  -0.000006
    17  H    0.118275   0.000001
    18  H    0.279780  -0.000004
    19  H    0.285188   0.000003
    20  H    0.291235   0.000000
    21  H    0.220291  -0.000000
    22  H    0.098970   0.000000
    23  C   -0.312908  -0.000015
    24  H    0.117189  -0.000002
    25  C   -0.252405  -0.000023
    26  C    0.045856   0.000321
    27  C    0.022623   0.000077
    28  C    0.054461  -0.000465
    29  C    0.238980   0.000086
    30  C   -0.156777   0.001483
    31  N   -0.545596  -0.000152
    32  C   -0.115045  -0.000100
    33  C   -0.103341  -0.000757
    34  C   -0.122647   0.001404
    35  H    0.086584   0.000003
    36  H    0.102054   0.000142
    37  H    0.090760   0.000023
    38  H    0.113418  -0.000036
    39  H    0.315524  -0.000086
    40  H    0.061628  -0.000066
    41  H    0.105583  -0.000295
    42  H    0.053548   0.000030
    43  H    0.063004  -0.000060
    44  H    0.139853  -0.000001
    45  C   -0.319847  -0.000000
    46  H    0.102518  -0.000000
    47  C   -0.242504  -0.000001
    48  C    0.239589   0.000005
    49  C   -0.008878  -0.000001
    50  N   -0.489326  -0.000002
    51  C    0.214196   0.000003
    52  N   -0.463947  -0.000015
    53  H    0.114180  -0.000000
    54  H    0.107014  -0.000000
    55  H    0.104841   0.000000
    56  H    0.273737  -0.000000
    57  H    0.121425   0.000000
    58  H    0.153547   0.000001
    59  H    0.131552   0.000003
    60  C   -0.321696   0.000005
    61  H    0.109479   0.000001
    62  C   -0.240682  -0.000174
    63  C    0.249249  -0.000292
    64  C    0.042437  -0.001112
    65  N   -0.516965  -0.000612
    66  C    0.304823  -0.002090
    67  N   -0.388024  -0.018965
    68  H    0.128846  -0.000018
    69  H    0.108130  -0.000003
    70  H    0.109841  -0.000004
    71  H    0.271921  -0.000172
    72  H    0.137738  -0.000853
    73  H    0.165805  -0.000739
    74  H    0.103508  -0.000000
    75  C   -0.312501   0.000001
    76  H    0.106807   0.000000
    77  C   -0.182238  -0.000000
    78  C   -0.215302   0.000005
    79  C   -0.044038   0.000033
    80  N   -0.503035  -0.000086
    81  C    0.645911   0.000267
    82  N   -0.620714  -0.000176
    83  N   -0.609137   0.000560
    84  H    0.087312  -0.000000
    85  H    0.126427  -0.000001
    86  H    0.099506  -0.000000
    87  H    0.093317  -0.000000
    88  H    0.081412  -0.000000
    89  H    0.163047  -0.000006
    90  H    0.127122  -0.000009
    91  H    0.259803  -0.000012
    92  H    0.329112  -0.001664
    93  H    0.321926  -0.000006
    94  H    0.269922  -0.000077
    95  H    0.334608  -0.001007
    96  C   -0.227782   0.002236
    97  C   -0.084283  -0.023190
    98  C   -0.080222  -0.002465
    99  C   -0.236741  -0.003462
   100  N   -0.584540   0.084927
   101  C   -0.267283  -0.000374
   102  C   -0.267422   0.054053
   103  C   -0.252941   0.003448
   104  C   -0.266592   0.002925
   105  N   -0.594253  -0.037741
   106  C    0.531009  -0.000164
   107  C    0.549875   0.000941
   108  N   -0.587599  -0.037596
   109  C   -0.258165   0.046120
   110  C   -0.223491   0.148004
   111  C   -0.218744   0.068875
   112  C   -0.239360   0.146652
   113  C   -0.376378  -0.001166
   114  C   -0.374497  -0.009298
   115  C   -0.387069   0.002018
   116  C   -0.382084  -0.008119
   117  C    0.265619   0.016751
   118  C    0.258118   0.031091
   119  C    0.284731   0.002577
   120  C    0.247595   0.029717
   121  O   -0.591853  -0.000060
   122  O   -0.546083  -0.000449
   123  C    0.011366  -0.025592
   124  C    0.023062   0.102248
   125  C    0.046772  -0.021617
   126  C    0.018304   0.088100
   127  O   -0.540403   0.000043
   128  O   -0.434869  -0.000000
   129  C   -0.024027   0.018307
   130  C    0.016073   0.049069
   131  C    0.038279   0.016945
   132  C    0.020299   0.030997
   133  C    0.277794  -0.036182
   134  C    0.258928   0.053830
   135  C    0.290621  -0.033082
   136  C    0.214282   0.089317
   137  N   -0.606869   0.078346
   138  Fe   0.580566   1.111857
   139  H    0.133490  -0.000301
   140  H    0.088722  -0.000218
   141  H    0.069097   0.001716
   142  H    0.076033   0.001021
   143  H    0.105641   0.000417
   144  H    0.123669   0.000576
   145  H    0.094145   0.000059
   146  H    0.071829  -0.002562
   147  H    0.091729  -0.002636
   148  H    0.075442  -0.000075
   149  H    0.113065  -0.000159
   150  H    0.126270  -0.000235
   151  H    0.133751  -0.000118
   152  H    0.093541  -0.002160
   153  H    0.063060  -0.006589
   154  H    0.068212  -0.006466
   155  H    0.110437   0.001653
   156  H    0.118227   0.001281
   157  H    0.104694  -0.000017
   158  H    0.098231   0.005371
   159  H    0.094640   0.000227
   160  H    0.117900   0.005095
   161  H    0.149827  -0.001257
   162  H    0.095477   0.000040
   163  H    0.101322  -0.000350
   164  H    0.108521   0.000011
   165  H    0.102796   0.005021
   166  C    0.520145  -0.006394
   167  O   -0.432959   0.081065
   168  C    0.250168   0.311937
   169  O   -0.595870   0.291544
   170  C    0.321506   0.078649
   171  O   -0.511411   0.226287
   172  C    0.066984  -0.004555
   173  O   -0.502137   0.022142
   174  C    0.173652   0.002047
   175  O   -0.596955   0.000943
   176  C    0.050416  -0.000273
   177  O   -0.557737   0.000181
   178  H    0.392964  -0.002998
   179  H    0.338420  -0.000337
   180  H    0.319896  -0.000096
   181  H    0.117187   0.002938
   182  H    0.077362  -0.000475
   183  H    0.089054   0.000937
   184  H    0.108854   0.000029
   185  O   -0.626193  -0.016064
   186  H    0.386317  -0.000174
   187  H    0.392669  -0.000108
   188  O   -0.693025   0.000017
   189  H    0.346905  -0.000003
   190  H    0.340401  -0.000030
   191  O   -0.675037  -0.000253
   192  H    0.349597  -0.000078
   193  H    0.343197  -0.001250
   194  O   -0.666976  -0.000414
   195  H    0.346055   0.000018
   196  H    0.336903   0.000129
   197  O   -0.691662   0.000123
   198  H    0.378423  -0.000018
   199  H    0.324332   0.000703
   200  H    0.115477   0.004236
   201  H    0.111715   0.000920
   202  H    0.082403  -0.002382
   203  H    0.115504   0.000020
   204  C   -0.326688   0.000146
   205  H    0.087084   0.000014
   206  C   -0.167911  -0.000352
   207  C   -0.041147   0.000145
   208  C   -0.306837   0.000474
   209  C   -0.309950   0.000199
   210  H    0.111812  -0.000012
   211  H    0.104999  -0.002506
   212  H    0.069678   0.000100
   213  H    0.060178  -0.000041
   214  H    0.079206   0.000004
   215  H    0.091668  -0.000002
   216  H    0.108739   0.000360
   217  H    0.082707   0.000024
   218  H    0.079087   0.000122
   219  H    0.116131  -0.001046
   220  H    0.142121  -0.000000
   221  C   -0.304575   0.000019
   222  H    0.096695   0.000002
   223  C   -0.252939  -0.000029
   224  C    0.265127   0.000441
   225  N   -0.507445   0.000075
   226  C   -0.059618  -0.000132
   227  C    0.218835   0.000184
   228  N   -0.481867   0.000517
   229  H    0.094145   0.000000
   230  H    0.118797   0.000016
   231  H    0.081569   0.000006
   232  H    0.326297  -0.000011
   233  H    0.061156   0.000002
   234  H    0.156340   0.000244
   235  O   -0.660058   0.000232
   236  H    0.296796  -0.000019
   237  H    0.365420  -0.000370
 Sum of Mulliken charges =  -1.00000   3.00000
 Mulliken charges and spin densities with hydrogens summed into heavy atoms:
               1          2
     2  C   -0.000094  -0.000004
     4  C    0.005264  -0.000301
     5  C    0.004671   0.000038
     6  C    0.167751   0.000016
     7  N   -0.238905  -0.000001
     8  C    0.537515  -0.000001
     9  N   -0.037469   0.000003
    10  N   -0.453426   0.000002
    23  C   -0.010166  -0.000014
    25  C   -0.059591   0.000142
    26  C    0.045856   0.000321
    27  C    0.136041   0.000041
    28  C    0.054461  -0.000465
    29  C    0.238980   0.000086
    30  C   -0.095149   0.001417
    31  N   -0.230072  -0.000237
    32  C   -0.009462  -0.000395
    33  C   -0.049793  -0.000728
    34  C   -0.059644   0.001344
    45  C    0.036703  -0.000001
    47  C   -0.030648  -0.000000
    48  C    0.239589   0.000005
    49  C    0.112546  -0.000000
    50  N   -0.215588  -0.000002
    51  C    0.367743   0.000004
    52  N   -0.463947  -0.000015
    60  C    0.048181  -0.000009
    62  C   -0.022711  -0.000181
    63  C    0.249249  -0.000292
    64  C    0.180175  -0.001965
    65  N   -0.245044  -0.000784
    66  C    0.470628  -0.002829
    67  N   -0.388024  -0.018965
    75  C   -0.014874   0.000001
    77  C    0.043695  -0.000001
    78  C   -0.040573   0.000005
    79  C    0.246131   0.000018
    80  N   -0.243233  -0.000098
    81  C    0.645911   0.000267
    82  N    0.030324  -0.001847
    83  N   -0.004607  -0.000523
    96  C   -0.005570   0.001718
    97  C   -0.015186  -0.021473
    98  C   -0.004189  -0.001444
    99  C   -0.007431  -0.002469
   100  N   -0.584540   0.084927
   101  C   -0.061422   0.000605
   102  C   -0.103864   0.048855
   103  C   -0.064434   0.003214
   104  C   -0.006571   0.002573
   105  N   -0.594253  -0.037741
   106  C    0.531009  -0.000164
   107  C    0.549875   0.000941
   108  N   -0.587599  -0.037596
   109  C   -0.164624   0.043960
   110  C   -0.160431   0.141415
   111  C   -0.136341   0.066493
   112  C   -0.171148   0.140186
   113  C   -0.043020   0.001750
   114  C   -0.063727   0.001394
   115  C   -0.040443   0.000451
   116  C   -0.055290   0.001149
   117  C    0.265619   0.016751
   118  C    0.258118   0.031091
   119  C    0.284731   0.002577
   120  C    0.247595   0.029717
   121  O   -0.591853  -0.000060
   122  O   -0.153118  -0.003448
   123  C    0.011366  -0.025592
   124  C    0.023062   0.102248
   125  C    0.046772  -0.021617
   126  C    0.018304   0.088100
   127  O   -0.540403   0.000043
   128  O   -0.434869  -0.000000
   129  C   -0.024027   0.018307
   130  C    0.016073   0.049069
   131  C    0.038279   0.016945
   132  C    0.020299   0.030997
   133  C    0.277794  -0.036182
   134  C    0.258928   0.053830
   135  C    0.290621  -0.033082
   136  C    0.214282   0.089317
   137  N   -0.606869   0.078346
   138  Fe   0.580566   1.111857
   166  C    0.520145  -0.006394
   167  O   -0.432959   0.081065
   168  C    0.250168   0.311937
   169  O   -0.595870   0.291544
   170  C    0.321506   0.078649
   171  O   -0.511411   0.226287
   172  C    0.184170  -0.001617
   173  O   -0.502137   0.022142
   174  C    0.251013   0.001572
   175  O   -0.258535   0.000606
   176  C    0.248324   0.000693
   177  O   -0.237841   0.000085
   185  O    0.152793  -0.016346
   188  O   -0.005720  -0.000017
   191  O    0.017756  -0.001581
   194  O    0.015982  -0.000267
   197  O    0.011093   0.000809
   204  C   -0.012288   0.000167
   206  C    0.006765  -0.002759
   207  C    0.019031   0.000104
   208  C   -0.027223   0.000836
   209  C   -0.032025  -0.000702
   221  C    0.028386   0.000021
   223  C   -0.052573  -0.000008
   224  C    0.265127   0.000441
   225  N   -0.181148   0.000064
   226  C    0.001539  -0.000130
   227  C    0.375174   0.000428
   228  N   -0.481867   0.000517
   235  O    0.002158  -0.000157
 Electronic spatial extent (au):  <R**2>=         155461.4357
 Charge=             -1.0000 electrons
 Dipole moment (field-independent basis, Debye):
    X=              7.2652    Y=              7.6364    Z=              2.4405  Tot=             10.8191
 Quadrupole moment (field-independent basis, Debye-Ang):
   XX=           -970.7767   YY=           -712.1090   ZZ=           -684.5117
   XY=            -63.8383   XZ=            -77.8260   YZ=            -28.0116
 Traceless Quadrupole moment (field-independent basis, Debye-Ang):
   XX=           -181.6442   YY=             77.0235   ZZ=            104.6207
   XY=            -63.8383   XZ=            -77.8260   YZ=            -28.0116
 Octapole moment (field-independent basis, Debye-Ang**2):
  XXX=            436.3956  YYY=            232.0606  ZZZ=           -163.3920  XYY=             59.4768
  XXY=            846.0023  XXZ=            309.5237  XZZ=            211.1161  YZZ=            133.1948
  YYZ=             49.4362  XYZ=             22.0792
 Hexadecapole moment (field-independent basis, Debye-Ang**3):
 XXXX=        -161129.3437 YYYY=         -39559.5156 ZZZZ=         -26763.1038 XXXY=          -7200.1430
 XXXZ=          -3860.8085 YYYX=           -466.0624 YYYZ=           -139.2296 ZZZX=          -1217.1098
 ZZZY=          -1051.6697 XXYY=         -32284.2023 XXZZ=         -29982.1734 YYZZ=         -11213.7661
 XXYZ=          -1260.0710 YYXZ=          -1010.1650 ZZXY=           -196.3921
 N-N= 2.866173213812D+04 E-N=-6.992784696118D+04  KE= 5.293643008554D+03
   1 Symmetry operations used in ECPInt.
 ECPInt:  NShTT=  344035 NPrTT= 1761168 LenC2=  158726 LenP2D=  394300.
 LDataN:  DoStor=T MaxTD1= 5 Len=  102
 Number of processors reduced to  19 by ecpmxn.
 Calling FoFJK, ICntrl=      2127 FMM=T ISym2X=0 I1Cent= 0 IOpClX= 1 NMat=1 NMatS=1 NMatT=0.
 ***** Axes restored to original set *****
 -------------------------------------------------------------------
 Center     Atomic                   Forces (Hartrees/Bohr)
 Number     Number              X              Y              Z
 -------------------------------------------------------------------
      1        1          -0.017513885   -0.049739183   -0.043851813
      2        6           0.011079680    0.082521711   -0.016105310
      3        1           0.005391251   -0.032901254    0.062165864
      4        6          -0.000006146    0.000012709    0.000098158
      5        6           0.000097172   -0.000107139   -0.000071759
      6        6          -0.000011096    0.000006192    0.000024142
      7        7          -0.000105621    0.000042544   -0.000013109
      8        6           0.000099658   -0.000016413    0.000040419
      9        7          -0.000069923    0.000032752   -0.000039093
     10        7          -0.000163335   -0.000069204    0.000004138
     11        1           0.000011926   -0.000005045   -0.000033966
     12        1           0.000006054    0.000058711    0.000062967
     13        1           0.000001036    0.000013774   -0.000005956
     14        1          -0.000009617   -0.000042773   -0.000017883
     15        1          -0.000033253    0.000008558   -0.000000796
     16        1          -0.000060356    0.000036475    0.000017490
     17        1          -0.000040462    0.000023542    0.000009216
     18        1           0.000017253   -0.000005602   -0.000173319
     19        1           0.000067918   -0.000051006   -0.000062996
     20        1           0.000043801   -0.000084956    0.000046935
     21        1          -0.000013556    0.000031176    0.000009848
     22        1          -0.050981484   -0.046280438    0.010191202
     23        6           0.045617994    0.009430004   -0.068786403
     24        1           0.004756608    0.035434420    0.057108201
     25        6           0.000051361    0.000091173   -0.000070329
     26        6           0.000059078   -0.000050648   -0.000076397
     27        6           0.000195960    0.000179624    0.000038048
     28        6          -0.000036379   -0.000112729   -0.000057776
     29        6          -0.000285033   -0.000087056   -0.000107070
     30        6          -0.000034463    0.000002645    0.000001237
     31        7           0.000412398   -0.000537027    0.000012876
     32        6          -0.000000196    0.000005355   -0.000002133
     33        6           0.000076516    0.000026419    0.000017422
     34        6           0.000014244   -0.000000170    0.000003308
     35        1          -0.000007503   -0.000025405    0.000014407
     36        1           0.000004860    0.000030357    0.000042056
     37        1          -0.000022209   -0.000036797    0.000012292
     38        1           0.000024941   -0.000010934   -0.000024606
     39        1          -0.000969450    0.001025382   -0.000137071
     40        1           0.000039444   -0.000027050    0.000031916
     41        1           0.000049447    0.000005557    0.000104099
     42        1           0.000001436    0.000006190    0.000000190
     43        1           0.000014976   -0.000012645    0.000010206
     44        1          -0.005318609   -0.035481158   -0.056623897
     45        6          -0.003275627    0.083155847    0.003474356
     46        1           0.007677186   -0.044500522    0.052194296
     47        6           0.000002199   -0.000035958   -0.000005972
     48        6          -0.000026361    0.000043759   -0.000050383
     49        6           0.000000363    0.000077618    0.000022444
     50        7          -0.000095212   -0.000015118    0.000041631
     51        6           0.000161265   -0.000012379   -0.000020619
     52        7           0.000016810   -0.000023944    0.000140499
     53        1          -0.000019467    0.000014491   -0.000024566
     54        1           0.000001890    0.000009485   -0.000005569
     55        1          -0.000002602    0.000003389    0.000005578
     56        1           0.000009553   -0.000004482    0.000021971
     57        1          -0.000018008    0.000030843   -0.000043731
     58        1          -0.000008475    0.000025003   -0.000044495
     59        1           0.047334886   -0.048665770    0.007303346
     60        6          -0.023799647    0.059050540    0.056705066
     61        1          -0.024508877   -0.010048892   -0.063570658
     62        6          -0.000010269    0.000067868    0.000149286
     63        6           0.000456176    0.001639190   -0.000747638
     64        6           0.000434249    0.001274494    0.001339448
     65        7          -0.000211229   -0.000499214   -0.003195557
     66        6          -0.000945420   -0.002521310    0.001613954
     67        7           0.000361812    0.001969182   -0.000090622
     68        1           0.000014310    0.000033843    0.000042994
     69        1           0.000004877   -0.000035690   -0.000137199
     70        1          -0.000019799   -0.000034288   -0.000131565
     71        1          -0.000062227   -0.000243310   -0.000065814
     72        1           0.000051378   -0.000033894   -0.000141102
     73        1          -0.000037202    0.000064410   -0.000328423
     74        1          -0.048845264    0.041028879   -0.030748505
     75        6          -0.012390909   -0.078363882    0.032171272
     76        1           0.059781597    0.034424688   -0.001380723
     77        6          -0.000093013   -0.000030992    0.000084226
     78        6           0.000019881   -0.000014551   -0.000047995
     79        6           0.000017232    0.000050136    0.000097556
     80        7          -0.000175999   -0.000088552   -0.000012914
     81        6           0.000077077    0.000092969   -0.000006445
     82        7           0.000041346   -0.000061158   -0.000011652
     83        7           0.000062252   -0.000024907   -0.000022607
     84        1           0.000025878    0.000016931   -0.000026705
     85        1           0.000049434    0.000006076   -0.000059874
     86        1           0.000004718   -0.000036533   -0.000018168
     87        1           0.000000015    0.000018638   -0.000001891
     88        1          -0.000002277   -0.000062335    0.000037728
     89        1           0.000016538   -0.000017391   -0.000019955
     90        1          -0.000011270    0.000035241    0.000007647
     91        1           0.000076683    0.000032945   -0.000149007
     92        1          -0.000009962   -0.000062824    0.000064023
     93        1          -0.000021584    0.000030931   -0.000071813
     94        1          -0.000060203    0.000008350    0.000027098
     95        1          -0.000009613    0.000007080    0.000049131
     96        6           0.000007208   -0.000294896   -0.000047827
     97        6           0.000719209   -0.000306072   -0.000416721
     98        6          -0.000129936    0.000235948    0.000072987
     99        6          -0.000177905    0.000257869    0.000208023
    100        7          -0.003473646    0.003219630    0.002169497
    101        6          -0.000014673    0.000063240   -0.000010118
    102        6          -0.000265619    0.000271800    0.000270055
    103        6          -0.000048624    0.000043483   -0.000009197
    104        6          -0.000016031   -0.000091036    0.000021584
    105        7           0.000555829    0.001003331    0.000165267
    106        6          -0.000115760   -0.000020398    0.000079542
    107        6          -0.000189184   -0.000030725    0.000069777
    108        7          -0.002064951   -0.003077372    0.000223991
    109        6           0.000939779   -0.000722584    0.000281873
    110        6           0.001710290   -0.000249899    0.000189320
    111        6          -0.001111765    0.000102882    0.000040649
    112        6          -0.000020959    0.000138714   -0.000109036
    113        6           0.000279027   -0.000118262   -0.000150920
    114        6          -0.000231288   -0.000053553    0.000096745
    115        6           0.000060553    0.000189651    0.000194638
    116        6           0.000296843    0.000055633   -0.000023088
    117        6          -0.000415605    0.000240137   -0.000947099
    118        6          -0.003227097   -0.000252392    0.000976946
    119        6           0.001702986    0.001224260   -0.000521445
    120        6           0.002236821    0.001312310    0.001710329
    121        8           0.000181194    0.000067845   -0.000018344
    122        8           0.000118365    0.000040546   -0.000071015
    123        6           0.000719236    0.000977718    0.000138076
    124        6           0.001969939   -0.001020445   -0.001010115
    125        6          -0.001050972   -0.001355713    0.000073623
    126        6          -0.001757462    0.001272342    0.000177491
    127        8           0.000019342    0.000020458   -0.000108767
    128        8           0.000075548   -0.000022604   -0.000027766
    129        6          -0.001937128   -0.000495637   -0.000191744
    130        6          -0.001516538    0.000463442    0.000715132
    131        6           0.002243124    0.000463083    0.000229209
    132        6           0.001176578   -0.000515151   -0.000360582
    133        6           0.000014688   -0.003087118   -0.000355042
    134        6           0.002405184   -0.001186596   -0.001422600
    135        6          -0.001083180    0.001308908    0.001896276
    136        6          -0.001777388    0.001593868   -0.001331800
    137        7           0.000677775   -0.002003467   -0.002175835
    138       26           0.004281811   -0.000019667   -0.003573153
    139        1          -0.000085341    0.000077266    0.000007363
    140        1          -0.000016953   -0.000047328   -0.000066916
    141        1          -0.000085984   -0.000109459    0.000049215
    142        1          -0.000019977   -0.000035318   -0.000020959
    143        1           0.000088180    0.000035583    0.000003491
    144        1          -0.000053917   -0.000056895   -0.000008435
    145        1          -0.000030144   -0.000020736   -0.000025997
    146        1          -0.000035380   -0.000006324    0.000001755
    147        1          -0.000007005   -0.000027813   -0.000020420
    148        1           0.000010015    0.000033305   -0.000045549
    149        1           0.000045720   -0.000045938   -0.000007981
    150        1          -0.000107213   -0.000085781    0.000039603
    151        1           0.000061885    0.000066188    0.000006056
    152        1           0.000037316   -0.000074829    0.000131366
    153        1           0.000030984   -0.000077606   -0.000232922
    154        1           0.000050149    0.000197578   -0.000136456
    155        1          -0.000013353    0.000046109   -0.000019208
    156        1           0.000015832    0.000061901    0.000027690
    157        1           0.000035363   -0.000098356   -0.000022655
    158        1          -0.000021476   -0.000087129   -0.000047813
    159        1          -0.000077137   -0.000099866   -0.000037522
    160        1          -0.000038210   -0.000029341    0.000004248
    161        1           0.000044444   -0.000009610   -0.000062566
    162        1           0.000034554    0.000006847   -0.000079615
    163        1          -0.000079755    0.000029114    0.000000052
    164        1           0.000014356    0.000070888    0.000038301
    165        1          -0.000025877   -0.000004662   -0.000007054
    166        6           0.000013204   -0.000021852    0.000034564
    167        8           0.000010198    0.000005895   -0.000044864
    168        6          -0.000005958    0.000020337    0.000037262
    169        8           0.000052899    0.000039211   -0.000057970
    170        6           0.000037905   -0.000006873   -0.000016967
    171        8           0.000011203    0.000000825   -0.000116403
    172        6          -0.000053005   -0.000062167   -0.000041066
    173        8          -0.000151036    0.000067186   -0.000043637
    174        6           0.000149644    0.000017841    0.000112915
    175        8           0.000006343   -0.000003086    0.000016876
    176        6          -0.000062436   -0.000040283   -0.000051107
    177        8           0.000026361    0.000026367    0.000026854
    178        1          -0.000078929   -0.000004963    0.000078350
    179        1          -0.000014216    0.000017733    0.000020986
    180        1          -0.000036681   -0.000000337   -0.000054949
    181        1           0.000035731    0.000001140    0.000021092
    182        1          -0.000012100   -0.000003509    0.000021150
    183        1          -0.000006398   -0.000007897   -0.000005598
    184        1           0.000013793    0.000002215    0.000010476
    185        8          -0.001870723   -0.001862938    0.005178123
    186        1           0.002692241    0.001773239    0.000070766
    187        1          -0.000818172   -0.001920259   -0.000875505
    188        8           0.000084142    0.000029733   -0.000000510
    189        1          -0.000026109   -0.000032716    0.000022060
    190        1          -0.000035436    0.000005128    0.000042658
    191        8          -0.001468175   -0.000003428    0.000037759
    192        1           0.000158027   -0.000170818   -0.000020261
    193        1           0.000240839   -0.000054228    0.000406605
    194        8           0.000175785    0.000780672    0.000726697
    195        1          -0.000024673   -0.000011634   -0.000258445
    196        1           0.000119793   -0.000176126   -0.000013635
    197        8          -0.000097183    0.000168023    0.000010772
    198        1           0.000139343    0.000021553    0.000004554
    199        1          -0.000015292   -0.000028026   -0.000006418
    200        1          -0.000028094    0.000034806   -0.000009480
    201        1          -0.000031695   -0.000026763    0.000156606
    202        1          -0.000092382   -0.000025993    0.000109167
    203        1           0.000112133   -0.008788651   -0.079772407
    204        6          -0.037152796    0.073194958    0.045848152
    205        1           0.038209083   -0.063826947    0.033853538
    206        6          -0.000034585   -0.000030019   -0.000028956
    207        6           0.000060652    0.000046615   -0.000029042
    208        6          -0.000009693    0.000003037   -0.000014675
    209        6           0.000012917   -0.000014130    0.000018481
    210        1          -0.000015110   -0.000043962    0.000013738
    211        1           0.000025114    0.000000319   -0.000009108
    212        1           0.000005423    0.000015887   -0.000008394
    213        1           0.000004893    0.000020068   -0.000014388
    214        1           0.000017768   -0.000001399   -0.000031295
    215        1          -0.000025591   -0.000018883    0.000068852
    216        1          -0.000002034    0.000001908    0.000019394
    217        1           0.000010967    0.000009865   -0.000002081
    218        1          -0.000026631   -0.000010660    0.000013456
    219        1          -0.000049517   -0.000026191    0.000013363
    220        1           0.071279609   -0.023831766   -0.029334346
    221        6          -0.078177919   -0.042773542   -0.015118514
    222        1           0.010732545    0.067025799    0.044049070
    223        6           0.000038414   -0.000006878   -0.000039824
    224        6           0.000000159    0.000062232    0.000161745
    225        7           0.000085499    0.000001762   -0.000053399
    226        6          -0.000062638   -0.000002381   -0.000010325
    227        6          -0.000020618    0.000045642    0.000039272
    228        7           0.000075769   -0.000042499   -0.000003050
    229        1          -0.000002084   -0.000036193    0.000024634
    230        1          -0.000018538   -0.000020512   -0.000003628
    231        1          -0.000006126   -0.000026014   -0.000000431
    232        1          -0.000084412    0.000018910   -0.000002526
    233        1           0.000005773    0.000003745   -0.000001040
    234        1           0.000002718   -0.000037455    0.000018086
    235        8          -0.000000247   -0.000015817    0.000017282
    236        1           0.000002029    0.000004052    0.000007198
    237        1          -0.000059902    0.000084234   -0.000020525
 -------------------------------------------------------------------
 Cartesian Forces:  Max     0.083155847 RMS     0.013343185

 GradGradGradGradGradGradGradGradGradGradGradGradGradGradGradGradGradGrad
 Berny optimization.
 FormGI is forming the generalized inverse of G from B-inverse, IUseBI=4.
 Internal  Forces:  Max     0.046431678 RMS     0.005355694
 Search for a local minimum.
 Step number   1 out of a maximum of 1000
 All quantities printed in internal units (Hartrees-Bohrs-Radians)
 Mixed Optimization -- En-DIIS/RFO-DIIS
 Second derivative matrix not updated -- first step.
 ITU=  0
     Eigenvalues ---    0.00232   0.00256   0.00261   0.00300   0.00324
     Eigenvalues ---    0.00329   0.00363   0.00376   0.00393   0.00414
     Eigenvalues ---    0.00465   0.00472   0.00494   0.00513   0.00534
     Eigenvalues ---    0.00537   0.00550   0.00568   0.00587   0.00598
     Eigenvalues ---    0.00604   0.00628   0.00695   0.00699   0.00757
     Eigenvalues ---    0.00773   0.00779   0.00791   0.00793   0.00800
     Eigenvalues ---    0.00816   0.00830   0.00855   0.00857   0.00874
     Eigenvalues ---    0.00896   0.00940   0.00977   0.01023   0.01042
     Eigenvalues ---    0.01084   0.01101   0.01158   0.01289   0.01301
     Eigenvalues ---    0.01325   0.01341   0.01363   0.01367   0.01378
     Eigenvalues ---    0.01387   0.01404   0.01404   0.01409   0.01444
     Eigenvalues ---    0.01456   0.01496   0.01529   0.01565   0.01572
     Eigenvalues ---    0.01600   0.01649   0.01658   0.01662   0.01665
     Eigenvalues ---    0.01691   0.01703   0.01721   0.01742   0.01754
     Eigenvalues ---    0.01765   0.01787   0.01816   0.01824   0.01826
     Eigenvalues ---    0.01841   0.01847   0.01857   0.01879   0.01905
     Eigenvalues ---    0.01918   0.01924   0.01938   0.01946   0.01955
     Eigenvalues ---    0.01959   0.01968   0.01970   0.01991   0.01998
     Eigenvalues ---    0.02008   0.02021   0.02023   0.02026   0.02032
     Eigenvalues ---    0.02046   0.02053   0.02066   0.02073   0.02078
     Eigenvalues ---    0.02082   0.02091   0.02119   0.02120   0.02121
     Eigenvalues ---    0.02122   0.02134   0.02142   0.02146   0.02151
     Eigenvalues ---    0.02161   0.02176   0.02189   0.02198   0.02226
     Eigenvalues ---    0.02234   0.02235   0.02241   0.02257   0.02262
     Eigenvalues ---    0.02272   0.02301   0.02347   0.02402   0.02449
     Eigenvalues ---    0.02462   0.02478   0.02500   0.02505   0.02524
     Eigenvalues ---    0.02547   0.02565   0.02605   0.02807   0.02808
     Eigenvalues ---    0.02826   0.02848   0.02850   0.02855   0.02869
     Eigenvalues ---    0.02956   0.02983   0.03055   0.03091   0.03165
     Eigenvalues ---    0.03264   0.03268   0.03293   0.03325   0.03399
     Eigenvalues ---    0.03456   0.03471   0.03635   0.03710   0.03756
     Eigenvalues ---    0.03863   0.03876   0.03964   0.03996   0.04035
     Eigenvalues ---    0.04070   0.04162   0.04241   0.04296   0.04453
     Eigenvalues ---    0.04495   0.04524   0.04567   0.04674   0.04685
     Eigenvalues ---    0.04765   0.04788   0.04794   0.04824   0.04848
     Eigenvalues ---    0.04874   0.04895   0.04896   0.04978   0.05001
     Eigenvalues ---    0.05096   0.05190   0.05231   0.05274   0.05289
     Eigenvalues ---    0.05322   0.05340   0.05376   0.05398   0.05398
     Eigenvalues ---    0.05421   0.05459   0.05473   0.05484   0.05509
     Eigenvalues ---    0.05568   0.05579   0.05619   0.05644   0.05749
     Eigenvalues ---    0.05801   0.05834   0.05899   0.05944   0.05996
     Eigenvalues ---    0.06095   0.06141   0.06224   0.06234   0.06356
     Eigenvalues ---    0.06446   0.06481   0.06527   0.06674   0.06709
     Eigenvalues ---    0.06762   0.06933   0.07014   0.07098   0.07108
     Eigenvalues ---    0.07133   0.07160   0.07162   0.07169   0.07209
     Eigenvalues ---    0.07232   0.07239   0.07275   0.07326   0.07336
     Eigenvalues ---    0.07546   0.07614   0.07661   0.07740   0.07900
     Eigenvalues ---    0.08009   0.08064   0.08265   0.08267   0.08275
     Eigenvalues ---    0.08370   0.08575   0.08644   0.08824   0.08871
     Eigenvalues ---    0.08917   0.08933   0.09044   0.09064   0.09105
     Eigenvalues ---    0.09273   0.09323   0.09372   0.09412   0.09448
     Eigenvalues ---    0.09535   0.09585   0.09637   0.09686   0.09689
     Eigenvalues ---    0.09833   0.09938   0.09973   0.10011   0.10207
     Eigenvalues ---    0.10279   0.10357   0.10620   0.10928   0.11026
     Eigenvalues ---    0.11160   0.11228   0.11271   0.11360   0.11377
     Eigenvalues ---    0.11607   0.11632   0.11813   0.12041   0.12092
     Eigenvalues ---    0.12185   0.12196   0.12289   0.12406   0.12432
     Eigenvalues ---    0.12532   0.12636   0.12807   0.12877   0.12923
     Eigenvalues ---    0.12976   0.13086   0.13232   0.13352   0.13405
     Eigenvalues ---    0.13765   0.13896   0.14027   0.14027   0.14260
     Eigenvalues ---    0.14561   0.14836   0.15224   0.15417   0.15518
     Eigenvalues ---    0.15742   0.15763   0.15830   0.15844   0.15927
     Eigenvalues ---    0.15975   0.15983   0.15993   0.15994   0.15995
     Eigenvalues ---    0.15997   0.15997   0.15998   0.15998   0.15999
     Eigenvalues ---    0.15999   0.16000   0.16000   0.16000   0.16000
     Eigenvalues ---    0.16000   0.16000   0.16000   0.16000   0.16000
     Eigenvalues ---    0.16000   0.16000   0.16000   0.16000   0.16000
     Eigenvalues ---    0.16000   0.16000   0.16000   0.16000   0.16000
     Eigenvalues ---    0.16000   0.16000   0.16000   0.16000   0.16000
     Eigenvalues ---    0.16000   0.16000   0.16000   0.16000   0.16000
     Eigenvalues ---    0.16000   0.16000   0.16000   0.16024   0.16219
     Eigenvalues ---    0.16400   0.16504   0.16744   0.17080   0.17139
     Eigenvalues ---    0.17493   0.17593   0.17728   0.17891   0.17984
     Eigenvalues ---    0.18186   0.18560   0.18636   0.18662   0.18751
     Eigenvalues ---    0.18807   0.18923   0.19186   0.19453   0.19646
     Eigenvalues ---    0.19883   0.20240   0.20468   0.20748   0.20986
     Eigenvalues ---    0.21382   0.21475   0.21592   0.21682   0.21925
     Eigenvalues ---    0.21944   0.21953   0.22000   0.22000   0.22001
     Eigenvalues ---    0.22092   0.22286   0.22330   0.22522   0.22746
     Eigenvalues ---    0.22759   0.22789   0.22973   0.23030   0.23105
     Eigenvalues ---    0.23258   0.23370   0.23443   0.23459   0.23592
     Eigenvalues ---    0.23604   0.23612   0.23725   0.23822   0.24407
     Eigenvalues ---    0.24431   0.24511   0.24638   0.24733   0.24762
     Eigenvalues ---    0.24774   0.24836   0.24887   0.24898   0.24942
     Eigenvalues ---    0.24965   0.24966   0.24969   0.24980   0.24988
     Eigenvalues ---    0.24989   0.24993   0.24996   0.24998   0.25000
     Eigenvalues ---    0.25049   0.26653   0.26813   0.26941   0.27355
     Eigenvalues ---    0.27622   0.28023   0.28185   0.28321   0.28382
     Eigenvalues ---    0.28467   0.28500   0.28679   0.28714   0.28818
     Eigenvalues ---    0.28868   0.28948   0.29023   0.29191   0.29272
     Eigenvalues ---    0.29608   0.30066   0.30573   0.30954   0.31556
     Eigenvalues ---    0.31801   0.32032   0.32098   0.32346   0.32573
     Eigenvalues ---    0.32596   0.32646   0.33064   0.33109   0.33213
     Eigenvalues ---    0.33455   0.33485   0.33718   0.33762   0.33765
     Eigenvalues ---    0.33777   0.33786   0.33805   0.33808   0.33809
     Eigenvalues ---    0.33845   0.33868   0.33893   0.33927   0.33934
     Eigenvalues ---    0.33939   0.33953   0.33962   0.34001   0.34012
     Eigenvalues ---    0.34017   0.34034   0.34037   0.34039   0.34044
     Eigenvalues ---    0.34057   0.34060   0.34061   0.34106   0.34122
     Eigenvalues ---    0.34137   0.34141   0.34153   0.34154   0.34155
     Eigenvalues ---    0.34178   0.34186   0.34200   0.34224   0.34226
     Eigenvalues ---    0.34226   0.34241   0.34247   0.34262   0.34288
     Eigenvalues ---    0.34289   0.34313   0.34316   0.34327   0.34329
     Eigenvalues ---    0.34334   0.34345   0.34373   0.34443   0.34446
     Eigenvalues ---    0.34449   0.34451   0.34464   0.34582   0.34712
     Eigenvalues ---    0.34825   0.35189   0.35205   0.35250   0.35268
     Eigenvalues ---    0.35310   0.35319   0.35338   0.35382   0.35454
     Eigenvalues ---    0.35459   0.35529   0.35578   0.35596   0.35613
     Eigenvalues ---    0.35656   0.35700   0.35720   0.35758   0.35888
     Eigenvalues ---    0.35921   0.35957   0.36115   0.36191   0.36309
     Eigenvalues ---    0.36369   0.36387   0.36669   0.37235   0.37578
     Eigenvalues ---    0.37654   0.37844   0.37888   0.38014   0.38482
     Eigenvalues ---    0.38601   0.38993   0.39386   0.39850   0.40797
     Eigenvalues ---    0.40957   0.41117   0.41484   0.41670   0.41804
     Eigenvalues ---    0.41899   0.42153   0.42202   0.42357   0.42473
     Eigenvalues ---    0.42693   0.42842   0.42977   0.43115   0.43410
     Eigenvalues ---    0.43466   0.43768   0.43871   0.44148   0.44200
     Eigenvalues ---    0.44401   0.44537   0.44619   0.44872   0.44966
     Eigenvalues ---    0.45143   0.45572   0.45777   0.45928   0.46066
     Eigenvalues ---    0.46208   0.46282   0.46295   0.46379   0.46386
     Eigenvalues ---    0.46614   0.46729   0.46804   0.46951   0.47157
     Eigenvalues ---    0.47238   0.47481   0.47763   0.47839   0.48080
     Eigenvalues ---    0.48187   0.48341   0.48457   0.48652   0.48740
     Eigenvalues ---    0.48780   0.49003   0.49021   0.49276   0.49667
     Eigenvalues ---    0.49708   0.49725   0.49991   0.50838   0.51539
     Eigenvalues ---    0.51611   0.52169   0.52267   0.53307   0.53318
     Eigenvalues ---    0.53398   0.53868   0.53987   0.54202   0.54766
     Eigenvalues ---    0.55945   0.56625   0.57286   0.58089   0.59157
     Eigenvalues ---    0.59390   0.62641   0.71473   0.71886   0.79609
     Eigenvalues ---    0.81715   0.97845   1.000371000.000001000.00000
     Eigenvalues --- 1000.000001000.000001000.000001000.000001000.00000
     Eigenvalues --- 1000.000001000.000001000.000001000.000001000.00000
     Eigenvalues --- 1000.000001000.000001000.000001000.000001000.00000
     Eigenvalues --- 1000.000001000.000001000.000001000.000001000.00000
     Eigenvalues --- 1000.000001000.000001000.000001000.000001000.00000
     Eigenvalues --- 1000.000001000.000001000.000001000.000001000.00000
     Eigenvalues --- 1000.000001000.000001000.000001000.000001000.00000
     Eigenvalues --- 1000.000001000.000001000.000001000.000001000.00000
     Eigenvalues --- 1000.000001000.000001000.000001000.000001000.00000
     Eigenvalues --- 1000.000001000.000001000.000001000.000001000.00000
     Eigenvalues --- 1000.000001000.000001000.000001000.000001000.00000
     Eigenvalues --- 1000.000001000.000001000.000001000.000001000.00000
     Eigenvalues --- 1000.000001000.000001000.000001000.000001000.00000
     Eigenvalues --- 1000.000001000.000001000.000001000.000001000.00000
     Eigenvalues --- 1000.000001000.000001000.000001000.000001000.00000
     Eigenvalues --- 1000.000001000.000001000.000001000.000001000.00000
     Eigenvalues --- 1000.000001000.000001000.000001000.000001000.00000
     Eigenvalues --- 1000.000001000.000001000.000001000.000001000.00000
     Eigenvalues --- 1000.000001000.000001000.000001000.000001000.00000
     Eigenvalues --- 1000.000001000.000001000.000001000.000001000.00000
     Eigenvalues --- 1000.000001000.000001000.000001000.000001000.00000
     Eigenvalues --- 1000.000001000.000001000.000001000.000001000.00000
     Eigenvalues --- 1000.000001000.000001000.000001000.000001000.00000
     Eigenvalues --- 1000.000001000.000001000.000001000.000001000.00000
     Eigenvalues --- 1000.000001000.000001000.000001000.000001000.00000
     Eigenvalues --- 1000.000001000.000001000.000001000.000001000.00000
     Eigenvalues --- 1000.000001000.000001000.000001000.000001000.00000
     Eigenvalues --- 1000.000001000.000001000.000001000.000001000.00000
     Eigenvalues --- 1000.000001000.000001000.000001000.000001000.00000
     Eigenvalues --- 1000.000001000.000001000.000001000.000001000.00000
     Eigenvalues --- 1000.000001000.000001000.000001000.000001000.00000
     Eigenvalues --- 1000.000001000.000001000.000001000.000001000.00000
     Eigenvalues --- 1000.000001000.000001000.000001000.000001000.00000
     Eigenvalues --- 1000.000001000.000001000.000001000.000001000.00000
     Eigenvalues --- 1000.000001000.000001000.000001000.000001000.00000
     Eigenvalues --- 1000.000001000.000001000.000001000.000001000.00000
     Eigenvalues --- 1000.000001000.000001000.000001000.000001000.00000
     Eigenvalues --- 1000.000001000.000001000.000001000.000001000.00000
     Eigenvalues --- 1000.000001000.000001000.000001000.000001000.00000
     Eigenvalues --- 1000.000001000.000001000.000001000.000001000.00000
     Eigenvalues --- 1000.000001000.000001000.000001000.000001000.00000
     Eigenvalues --- 1000.000001000.000001000.000001000.000001000.00000
     Eigenvalues --- 1000.000001000.000001000.000001000.000001000.00000
     Eigenvalues --- 1000.000001000.000001000.000001000.000001000.00000
     Eigenvalues --- 1000.000001000.000001000.000001000.000001000.00000
     Eigenvalues --- 1000.000001000.000001000.000001000.000001000.00000
     Eigenvalues --- 1000.000001000.000001000.000001000.000001000.00000
     Eigenvalues --- 1000.000001000.000001000.000001000.000001000.00000
     Eigenvalues --- 1000.000001000.000001000.000001000.000001000.00000
     Eigenvalues --- 1000.000001000.000001000.000001000.000001000.00000
     Eigenvalues --- 1000.000001000.000001000.000001000.000001000.00000
     Eigenvalues --- 1000.000001000.000001000.000001000.000001000.00000
     Eigenvalues --- 1000.000001000.000001000.000001000.000001000.00000
     Eigenvalues --- 1000.000001000.000001000.000001000.000001000.00000
     Eigenvalues --- 1000.000001000.000001000.000001000.000001000.00000
     Eigenvalues --- 1000.000001000.000001000.000001000.000001000.00000
     Eigenvalues --- 1000.000001000.000001000.000001000.000001000.00000
     Eigenvalues --- 1000.000001000.000001000.000001000.000001000.00000
     Eigenvalues --- 1000.000001000.000001000.000001000.000001000.00000
     Eigenvalues --- 1000.000001000.000001000.000001000.000001000.00000
     Eigenvalues --- 1000.000001000.000001000.000001000.000001000.00000
     Eigenvalues --- 1000.000001000.000001000.000001000.000001000.00000
     Eigenvalues --- 1000.000001000.000001000.000001000.000001000.00000
     Eigenvalues --- 1000.000001000.000001000.000001000.000001000.00000
     Eigenvalues --- 1000.000001000.000001000.000001000.000001000.00000
     Eigenvalues --- 1000.000001000.000001000.000001000.000001000.00000
     Eigenvalues --- 1000.000001000.000001000.000001000.000001000.00000
     Eigenvalues --- 1000.000001000.000001000.000001000.000001000.00000
     Eigenvalues --- 1000.000001000.000001000.000001000.000001000.00000
     Eigenvalues --- 1000.000001000.000001000.000001000.000001000.00000
     Eigenvalues --- 1000.000001000.000001000.000001000.000001000.00000
     Eigenvalues --- 1000.000001000.000001000.000001000.000001000.00000
     Eigenvalues --- 1000.000001000.000001000.000001000.000001000.00000
     Eigenvalues --- 1000.000001000.000001000.000001000.000001000.00000
     Eigenvalues --- 1000.000001000.000001000.000001000.000001000.00000
     Eigenvalues --- 1000.000001000.000001000.000001000.000001000.00000
     Eigenvalues --- 1000.000001000.000001000.000001000.000001000.00000
     Eigenvalues --- 1000.000001000.000001000.000001000.000001000.00000
     Eigenvalues --- 1000.000001000.000001000.000001000.000001000.00000
     Eigenvalues --- 1000.000001000.000001000.000001000.000001000.00000
     Eigenvalues --- 1000.000001000.000001000.000001000.000001000.00000
     Eigenvalues --- 1000.000001000.000001000.000001000.000001000.00000
     Eigenvalues --- 1000.000001000.000001000.000001000.000001000.00000
     Eigenvalues --- 1000.000001000.000001000.000001000.000001000.00000
     Eigenvalues --- 1000.000001000.000001000.000001000.000001000.00000
     Eigenvalues --- 1000.000001000.000001000.000001000.000001000.00000
     Eigenvalues --- 1000.000001000.000001000.000001000.000001000.00000
     Eigenvalues --- 1000.000001000.000001000.000001000.000001000.00000
     Eigenvalues --- 1000.000001000.000001000.000001000.000001000.00000
     Eigenvalues --- 1000.000001000.000001000.000001000.000001000.00000
     Eigenvalues --- 1000.000001000.000001000.000001000.000001000.00000
     Eigenvalues --- 1000.000001000.000001000.000001000.000001000.00000
     Eigenvalues --- 1000.000001000.000001000.000001000.000001000.00000
     Eigenvalues --- 1000.000001000.000001000.000001000.000001000.00000
     Eigenvalues --- 1000.000001000.000001000.000001000.000001000.00000
     Eigenvalues --- 1000.000001000.000001000.000001000.000001000.00000
     Eigenvalues --- 1000.000001000.000001000.000001000.000001000.00000
     Eigenvalues --- 1000.000001000.000001000.000001000.000001000.00000
     Eigenvalues --- 1000.000001000.000001000.000001000.000001000.00000
     Eigenvalues --- 1000.000001000.000001000.000001000.000001000.00000
     Eigenvalues --- 1000.000001000.000001000.000001000.000001000.00000
     Eigenvalues --- 1000.000001000.000001000.000001000.000001000.00000
     Eigenvalues --- 1000.000001000.000001000.000001000.000001000.00000
     Eigenvalues --- 1000.000001000.000001000.000001000.000001000.00000
     Eigenvalues --- 1000.000001000.000001000.000001000.000001000.00000
     Eigenvalues --- 1000.000001000.000001000.000001000.000001000.00000
     Eigenvalues --- 1000.000001000.000001000.000001000.000001000.00000
     Eigenvalues --- 1000.000001000.000001000.000001000.000001000.00000
     Eigenvalues --- 1000.000001000.000001000.000001000.000001000.00000
     Eigenvalues --- 1000.000001000.000001000.000001000.000001000.00000
     Eigenvalues --- 1000.000001000.000001000.000001000.000001000.00000
     Eigenvalues --- 1000.000001000.000001000.000001000.000001000.00000
     Eigenvalues --- 1000.000001000.000001000.000001000.000001000.00000
     Eigenvalues --- 1000.000001000.000001000.000001000.000001000.00000
     Eigenvalues --- 1000.000001000.000001000.000001000.000001000.00000
     Eigenvalues --- 1000.000001000.000001000.000001000.000001000.00000
     Eigenvalues --- 1000.000001000.000001000.000001000.000001000.00000
     Eigenvalues --- 1000.000001000.000001000.000001000.000001000.00000
     Eigenvalues --- 1000.000001000.000001000.000001000.000001000.00000
     Eigenvalues --- 1000.000001000.000001000.000001000.000001000.00000
     Eigenvalues --- 1000.000001000.000001000.000001000.000001000.00000
     Eigenvalues --- 1000.000001000.000001000.000001000.000001000.00000
     Eigenvalues --- 1000.000001000.000001000.000001000.000001000.00000
     Eigenvalues --- 1000.000001000.000001000.000001000.000001000.00000
     Eigenvalues --- 1000.000001000.000001000.000001000.000001000.00000
     Eigenvalues --- 1000.000001000.000001000.000001000.000001000.00000
     Eigenvalues --- 1000.000001000.000001000.000001000.000001000.00000
     Eigenvalues --- 1000.000001000.000001000.000001000.000001000.00000
     Eigenvalues --- 1000.000001000.000001000.000001000.000001000.00000
     Eigenvalues --- 1000.000001000.000001000.000001000.000001000.00000
     Eigenvalues --- 1000.000001000.000001000.000001000.000001000.00000
     Eigenvalues --- 1000.000001000.000001000.000001000.000001000.00000
     Eigenvalues --- 1000.000001000.000001000.000001000.000001000.00000
     Eigenvalues --- 1000.000001000.000001000.000001000.000001000.00000
     Eigenvalues --- 1000.000001000.000001000.000001000.000001000.00000
     Eigenvalues --- 1000.000001000.000001000.000001000.000001000.00000
     Eigenvalues --- 1000.000001000.000001000.000001000.000001000.00000
     Eigenvalues --- 1000.000001000.000001000.000001000.000001000.00000
     Eigenvalues --- 1000.000001000.000001000.000001000.000001000.00000
     Eigenvalues --- 1000.000001000.000001000.000001000.000001000.00000
     Eigenvalues --- 1000.000001000.000001000.000001000.000001000.00000
     Eigenvalues --- 1000.000001000.000001000.000001000.000001000.00000
     Eigenvalues --- 1000.000001000.000001000.000001000.000001000.00000
     Eigenvalues --- 1000.000001000.000001000.000001000.000001000.00000
     Eigenvalues --- 1000.000001000.000001000.000001000.000001000.00000
     Eigenvalues --- 1000.000001000.000001000.000001000.000001000.00000
     Eigenvalues --- 1000.000001000.000001000.000001000.000001000.00000
     Eigenvalues --- 1000.000001000.000001000.000001000.000001000.00000
     Eigenvalues --- 1000.000001000.000001000.000001000.000001000.00000
     Eigenvalues --- 1000.000001000.000001000.000001000.000001000.00000
     Eigenvalues --- 1000.000001000.000001000.000001000.000001000.00000
     Eigenvalues --- 1000.000001000.000001000.000001000.000001000.00000
     Eigenvalues --- 1000.000001000.000001000.000001000.000001000.00000
     Eigenvalues --- 1000.000001000.000001000.000001000.000001000.00000
     Eigenvalues --- 1000.000001000.000001000.000001000.000001000.00000
     Eigenvalues --- 1000.000001000.000001000.000001000.000001000.00000
     Eigenvalues --- 1000.000001000.000001000.000001000.000001000.00000
     Eigenvalues --- 1000.000001000.000001000.000001000.000001000.00000
     Eigenvalues --- 1000.000001000.000001000.000001000.000001000.00000
     Eigenvalues --- 1000.000001000.000001000.000001000.000001000.00000
     Eigenvalues --- 1000.000001000.000001000.000001000.000001000.00000
     Eigenvalues --- 1000.000001000.000001000.000001000.000001000.00000
     Eigenvalues --- 1000.000001000.000001000.000001000.000001000.00000
     Eigenvalues --- 1000.000001000.000001000.000001000.000001000.00000
     Eigenvalues --- 1000.000001000.000001000.000001000.000001000.00000
     Eigenvalues --- 1000.00000
 RFO step:  Lambda=-9.13729060D-04 EMin= 2.31918466D-03
 Linear search not attempted -- first point.
 Iteration  1 RMS(Cart)=  0.02241076 RMS(Int)=  0.00014327
 Iteration  2 RMS(Cart)=  0.00034174 RMS(Int)=  0.00002476
 Iteration  3 RMS(Cart)=  0.00000089 RMS(Int)=  0.00002477
 Variable       Old X    -DE/DX   Delta X   Delta X   Delta X     New X
                                 (Linear)    (Quad)   (Total)
    X1        1.41306  -0.00636   0.00000   0.00000   0.00000   1.41306
    Y1       -9.46926  -0.01355   0.00000   0.00000   0.00000  -9.46926
    Z1        0.67842  -0.02495   0.00000   0.00000   0.00000   0.67842
    X2        1.91360  -0.00207   0.00000   0.00000   0.00000   1.91360
    Y2       -8.13135   0.02122   0.00000   0.00000   0.00000  -8.13135
    Z2        1.94457  -0.00184   0.00000   0.00000   0.00000   1.94457
    X3        1.99230   0.00664   0.00000   0.00000   0.00000   1.99230
    Y3       -8.82069  -0.00820   0.00000   0.00000   0.00000  -8.82069
    Z3        3.72292   0.02903   0.00000   0.00000   0.00000   3.72292
   X22        8.86456  -0.01846   0.00000   0.00000   0.00000   8.86456
   Y22      -12.78571  -0.02549   0.00000   0.00000   0.00000 -12.78571
   Z22        5.04329  -0.00292   0.00000   0.00000   0.00000   5.04329
   X23       10.37976   0.01078   0.00000   0.00000   0.00000  10.37976
   Y23      -11.62720  -0.00073   0.00000   0.00000   0.00000 -11.62720
   Z23        4.96021  -0.02063   0.00000   0.00000   0.00000   4.96021
   X24       10.57974   0.01270   0.00000   0.00000   0.00000  10.57974
   Y24      -10.62119   0.01715   0.00000   0.00000   0.00000 -10.62119
   Z24        6.56963   0.00777   0.00000   0.00000   0.00000   6.56963
   X44        8.66044  -0.00554   0.00000   0.00000   0.00000   8.66044
   Y44       -8.56802   0.00181   0.00000   0.00000   0.00000  -8.56802
   Z44        9.13552  -0.02042   0.00000   0.00000   0.00000   9.13552
   X45        8.77304  -0.00579   0.00000   0.00000   0.00000   8.77304
   Y45       -7.57115   0.02142   0.00000   0.00000   0.00000  -7.57115
   Z45       10.75878   0.00645   0.00000   0.00000   0.00000  10.75878
   X46        9.11844   0.00413   0.00000   0.00000   0.00000   9.11844
   Y46       -8.71382  -0.01196   0.00000   0.00000   0.00000  -8.71382
   Z46       12.24807   0.02826   0.00000   0.00000   0.00000  12.24807
   X59        7.16877   0.02058   0.00000   0.00000   0.00000   7.16877
   Y59       -2.00679  -0.01659   0.00000   0.00000   0.00000  -2.00679
   Z59      -13.05978   0.01210   0.00000   0.00000   0.00000 -13.05978
   X60        5.86222  -0.00525   0.00000   0.00000   0.00000   5.86222
   Y60       -0.65309   0.01527   0.00000   0.00000   0.00000  -0.65309
   Z60      -13.38448   0.01232   0.00000   0.00000   0.00000 -13.38448
   X61        5.01281  -0.01634   0.00000   0.00000   0.00000   5.01281
   Y61       -0.81036   0.00171   0.00000   0.00000   0.00000  -0.81036
   Z61      -15.08617  -0.02481   0.00000   0.00000   0.00000 -15.08617
   X74      -10.98123  -0.02638   0.00000   0.00000   0.00000 -10.98123
   Y74       12.46541   0.01173   0.00000   0.00000   0.00000  12.46541
   Z74        7.69212  -0.01070   0.00000   0.00000   0.00000   7.69212
   X75       -9.60260  -0.00370   0.00000   0.00000   0.00000  -9.60260
   Y75       11.39960  -0.01927   0.00000   0.00000   0.00000  11.39960
   Z75        8.47054   0.00664   0.00000   0.00000   0.00000   8.47054
   X76       -7.95502   0.02895   0.00000   0.00000   0.00000  -7.95502
   Y76       12.36368   0.00595   0.00000   0.00000   0.00000  12.36368
   Z76        8.50771   0.00421   0.00000   0.00000   0.00000   8.50771
   X203      -7.21786  -0.00488   0.00000   0.00000   0.00000  -7.21786
   Y203      -8.98203   0.00584   0.00000   0.00000   0.00000  -8.98203
   Z203      -2.09446  -0.03480   0.00000   0.00000   0.00000  -2.09446
   X204      -7.24286  -0.00870   0.00000   0.00000  -0.00000  -7.24286
   Y204      -8.82929   0.01491   0.00000   0.00000   0.00000  -8.82929
   Z204      -0.21108   0.01063   0.00000   0.00000   0.00000  -0.21108
   X205      -6.31244   0.01601   0.00000   0.00000   0.00000  -6.31244
   Y205     -10.26745  -0.02279   0.00000   0.00000   0.00000 -10.26745
   Z205       0.58711   0.02379   0.00000   0.00000   0.00000   0.58711
   X220     -10.04135   0.02590   0.00000   0.00000   0.00000 -10.04135
   Y220      11.24533  -0.01681   0.00000   0.00000   0.00000  11.24533
   Z220      -1.69655  -0.01767   0.00000   0.00000   0.00000  -1.69655
   X221     -11.71963  -0.01819   0.00000   0.00000  -0.00000 -11.71963
   Y221      11.84247  -0.01226   0.00000   0.00000   0.00000  11.84247
   Z221      -1.06578  -0.00025   0.00000   0.00000   0.00000  -1.06578
   X222     -11.46604  -0.00403   0.00000   0.00000   0.00000 -11.46604
   Y222      13.32196   0.03063   0.00000   0.00000   0.00000  13.32196
   Z222       0.08223   0.01779   0.00000   0.00000   0.00000   0.08223
    R1        1.90884   0.04083   0.00000   0.00000   0.00000   1.90884
    R2        1.90891   0.03974   0.00000  -0.00000   0.00000   1.90891
    R3        2.91700   0.00019   0.00000   0.00006  -0.00004   2.91695
    R4        2.07151   0.00002   0.00000   0.00005   0.00007   2.07158
    R5        2.89710  -0.00031   0.00000  -0.00081  -0.00083   2.89627
    R6        2.06950  -0.00002   0.00000  -0.00006  -0.00006   2.06944
    R7        2.07585   0.00087   0.00000  -0.00029  -0.00027   2.07559
    R8        2.89314  -0.00029   0.00000   0.00022   0.00017   2.89331
    R9        2.07661   0.00001   0.00000   0.00003   0.00003   2.07663
   R10        2.06925  -0.00003   0.00000  -0.00008  -0.00008   2.06917
   R11        2.77891  -0.00019   0.00000  -0.00039  -0.00040   2.77850
   R12        2.07329   0.00000   0.00000   0.00001   0.00001   2.07330
   R13        2.06847   0.00003   0.00000   0.00009   0.00009   2.06856
   R14        2.60560  -0.00046   0.00000  -0.00024  -0.00030   2.60531
   R15        1.91317   0.00003   0.00000   0.00007   0.00007   1.91324
   R16        2.57644  -0.00005   0.00000  -0.00009  -0.00009   2.57636
   R17        2.48475  -0.00007   0.00000   0.00001  -0.00000   2.48475
   R18        1.93310  -0.00004   0.00000  -0.00009  -0.00009   1.93301
   R19        1.92124   0.00002   0.00000   0.00005   0.00005   1.92130
   R20        1.92421   0.00003   0.00000   0.00008   0.00008   1.92429
   R21        3.04643   0.00012   0.00000   0.00110   0.00111   3.04754
   R22        4.63333   0.00085   0.00000  -0.00527  -0.00525   4.62809
   R23        1.90916   0.03900   0.00000  -0.00000   0.00000   1.90916
   R24        1.90848   0.03358   0.00000   0.00000   0.00000   1.90848
   R25        2.93676   0.00035   0.00000   0.00006   0.00010   2.93686
   R26        2.07031   0.00001   0.00000   0.00002  -0.00000   2.07030
   R27        3.80566  -0.01809   0.00000   0.00000   0.00000   3.80566
   R28        2.82881   0.00114   0.00000  -0.00013  -0.00011   2.82871
   R29        2.07453  -0.00005   0.00000  -0.00014  -0.00014   2.07439
   R30        2.07268   0.00002   0.00000   0.00005   0.00005   2.07273
   R31        2.60104   0.00089   0.00000  -0.00001   0.00002   2.60105
   R32        2.72369  -0.00005   0.00000  -0.00023  -0.00023   2.72346
   R33        2.59997   0.00034   0.00000  -0.00036  -0.00035   2.59962
   R34        2.04149  -0.00002   0.00000  -0.00006  -0.00006   2.04142
   R35        2.70428   0.00059   0.00000   0.00018   0.00019   2.70447
   R36        2.65599   0.00007   0.00000   0.00016   0.00016   2.65615
   R37        2.59673   0.00022   0.00000  -0.00009  -0.00009   2.59664
   R38        2.64146   0.00011   0.00000   0.00023   0.00023   2.64169
   R39        2.62931   0.00004   0.00000   0.00009   0.00009   2.62940
   R40        2.05368   0.00003   0.00000   0.00009   0.00009   2.05377
   R41        1.92565   0.00192   0.00000   0.00145   0.00148   1.92712
   R42        2.63004   0.00004   0.00000   0.00007   0.00007   2.63011
   R43        2.05129  -0.00001   0.00000  -0.00002  -0.00002   2.05127
   R44        2.66748  -0.00004   0.00000  -0.00009  -0.00009   2.66739
   R45        2.05344  -0.00000   0.00000  -0.00000  -0.00000   2.05344
   R46        2.05272   0.00001   0.00000   0.00002   0.00002   2.05273
   R47        3.51769   0.00038   0.00000  -0.01280  -0.01277   3.50492
   R48        1.90824   0.03309   0.00000  -0.00000   0.00000   1.90824
   R49        1.90866   0.03880   0.00000   0.00000   0.00000   1.90866
   R50        2.91111  -0.00036   0.00000   0.00006   0.00009   2.91120
   R51        2.07100  -0.00001   0.00000  -0.00001  -0.00005   2.07095
   R52        2.83627  -0.00098   0.00000  -0.00003  -0.00003   2.83624
   R53        2.07708  -0.00000   0.00000  -0.00001  -0.00001   2.07707
   R54        2.07729   0.00001   0.00000   0.00002   0.00002   2.07730
   R55        2.60226  -0.00062   0.00000  -0.00003  -0.00004   2.60222
   R56        2.62280  -0.00006   0.00000   0.00007   0.00008   2.62287
   R57        2.61409  -0.00093   0.00000  -0.00034  -0.00035   2.61373
   R58        2.03902  -0.00001   0.00000  -0.00004  -0.00004   2.03898
   R59        2.57811  -0.00009   0.00000   0.00010   0.00010   2.57821
   R60        1.90757   0.00000   0.00000   0.00000   0.00000   1.90757
   R61        2.49238  -0.00012   0.00000  -0.00018  -0.00018   2.49220
   R62        2.04522   0.00003   0.00000   0.00008   0.00008   2.04530
   R63        3.48006  -0.00103   0.00000  -0.00150  -0.00151   3.47855
   R64        1.90920   0.04024   0.00000   0.00000   0.00000   1.90920
   R65        1.90840   0.03916   0.00000  -0.00000   0.00000   1.90840
   R66        2.90771  -0.00009   0.00000  -0.00004  -0.00002   2.90769
   R67        2.07310   0.00001   0.00000   0.00004   0.00004   2.07314
   R68        2.82669  -0.00072   0.00000   0.00076   0.00077   2.82745
   R69        2.07734   0.00007   0.00000   0.00022   0.00022   2.07756
   R70        2.07654   0.00004   0.00000   0.00012   0.00012   2.07666
   R71        2.58827   0.00076   0.00000   0.00266   0.00267   2.59094
   R72        2.63293  -0.00209   0.00000  -0.00421  -0.00421   2.62872
   R73        2.61032  -0.00087   0.00000  -0.00078  -0.00077   2.60955
   R74        2.03480  -0.00000   0.00000  -0.00001  -0.00001   2.03479
   R75        2.56141   0.00220   0.00000   0.00471   0.00471   2.56612
   R76        1.90500  -0.00016   0.00000  -0.00034  -0.00034   1.90465
   R77        2.49494  -0.00109   0.00000  -0.00159  -0.00159   2.49336
   R78        2.03784  -0.00014   0.00000  -0.00038  -0.00038   2.03745
   R79        3.69880   0.00123   0.00000   0.01408   0.01408   3.71289
   R80        1.90854   0.04077   0.00000   0.00000   0.00000   1.90854
   R81        1.90928   0.04087   0.00000  -0.00000   0.00000   1.90928
   R82        2.90615  -0.00118   0.00000   0.00025   0.00024   2.90639
   R83        2.07692  -0.00003   0.00000  -0.00010  -0.00011   2.07682
   R84        2.90272  -0.00095   0.00000   0.00001   0.00001   2.90273
   R85        2.06915   0.00007   0.00000   0.00022   0.00022   2.06937
   R86        2.07234   0.00002   0.00000   0.00005   0.00005   2.07239
   R87        2.89091  -0.00127   0.00000  -0.00011  -0.00012   2.89079
   R88        2.07512  -0.00001   0.00000  -0.00001  -0.00001   2.07510
   R89        2.07809  -0.00005   0.00000  -0.00016  -0.00016   2.07794
   R90        2.77311  -0.00076   0.00000   0.00017   0.00016   2.77327
   R91        2.06575   0.00002   0.00000   0.00007   0.00007   2.06582
   R92        2.06953  -0.00003   0.00000  -0.00007  -0.00007   2.06946
   R93        2.54786  -0.00140   0.00000  -0.00013  -0.00013   2.54772
   R94        1.90597  -0.00004   0.00000  -0.00008  -0.00008   1.90589
   R95        2.50513  -0.00067   0.00000   0.00006   0.00006   2.50519
   R96        2.55169  -0.00006   0.00000  -0.00010  -0.00010   2.55159
   R97        1.94809  -0.00080   0.00000   0.00010   0.00010   1.94819
   R98        1.94191   0.00051   0.00000  -0.00012  -0.00012   1.94179
   R99        1.90912   0.00002   0.00000   0.00005   0.00005   1.90918
   R100       1.94861  -0.00011   0.00000  -0.00019  -0.00019   1.94842
   R101       3.30550  -0.00066   0.00000   0.00082   0.00082   3.30632
   R102       3.40231   0.00052   0.00000  -0.00073  -0.00072   3.40160
   R103       3.39585  -0.00009   0.00000  -0.00088  -0.00088   3.39497
   R104       2.91167   0.00013   0.00000   0.00025   0.00026   2.91193
   R105       2.83921   0.00033   0.00000   0.00017   0.00017   2.83938
   R106       2.06779   0.00001   0.00000   0.00004   0.00004   2.06783
   R107       2.06890  -0.00005   0.00000  -0.00015  -0.00015   2.06875
   R108       2.54302  -0.00046   0.00000  -0.00082  -0.00082   2.54219
   R109       2.74345   0.00032   0.00000   0.00084   0.00084   2.74429
   R110       2.06145  -0.00008   0.00000  -0.00023  -0.00023   2.06123
   R111       2.53716  -0.00003   0.00000  -0.00006  -0.00006   2.53710
   R112       2.74872  -0.00023   0.00000  -0.00060  -0.00060   2.74812
   R113       2.05960   0.00004   0.00000   0.00011   0.00011   2.05971
   R114       2.90188   0.00027   0.00000   0.00031   0.00031   2.90219
   R115       2.83830   0.00047   0.00000   0.00065   0.00065   2.83894
   R116       2.06950  -0.00005   0.00000  -0.00015  -0.00015   2.06935
   R117       2.06782  -0.00003   0.00000  -0.00010  -0.00010   2.06772
   R118       2.61527  -0.00022   0.00000  -0.00109  -0.00109   2.61418
   R119       2.61565  -0.00253   0.00000  -0.00596  -0.00596   2.60968
   R120       3.80556   0.00280   0.00000   0.01470   0.01467   3.82023
   R121       2.90817   0.00022   0.00000  -0.00021  -0.00021   2.90796
   R122       2.07071  -0.00004   0.00000  -0.00011  -0.00011   2.07060
   R123       2.07302   0.00002   0.00000   0.00006   0.00006   2.07308
   R124       2.05161  -0.00004   0.00000  -0.00010  -0.00010   2.05151
   R125       2.04944   0.00003   0.00000   0.00010   0.00010   2.04954
   R126       2.05241  -0.00002   0.00000  -0.00007  -0.00007   2.05235
   R127       2.04824   0.00002   0.00000   0.00005   0.00005   2.04829
   R128       2.86433   0.00032   0.00000   0.00017   0.00016   2.86449
   R129       2.07593  -0.00006   0.00000  -0.00019  -0.00019   2.07574
   R130       2.06360  -0.00004   0.00000  -0.00012  -0.00012   2.06347
   R131       2.61268  -0.00107   0.00000  -0.00196  -0.00197   2.61072
   R132       2.59816   0.00133   0.00000   0.00283   0.00282   2.60099
   R133       3.80503  -0.00065   0.00000  -0.00574  -0.00578   3.79925
   R134       2.41411  -0.00009   0.00000  -0.00013  -0.00012   2.41399
   R135       2.36994   0.00005   0.00000   0.00009   0.00008   2.37002
   R136       2.54084  -0.00003   0.00000  -0.00025  -0.00025   2.54060
   R137       2.29514  -0.00002   0.00000  -0.00002  -0.00002   2.29512
   R138       2.60946  -0.00221   0.00000  -0.00450  -0.00451   2.60495
   R139       2.61764   0.00119   0.00000   0.00235   0.00233   2.61997
   R140       3.83338   0.00117   0.00000   0.00614   0.00610   3.83948
   R141       2.59832  -0.00069   0.00000  -0.00090  -0.00087   2.59745
   R142       2.65377  -0.00113   0.00000  -0.00170  -0.00169   2.65209
   R143       2.04691  -0.00006   0.00000  -0.00017  -0.00017   2.04674
   R144       2.66291  -0.00048   0.00000  -0.00044  -0.00041   2.66250
   R145       2.59359   0.00135   0.00000   0.00308   0.00311   2.59670
   R146       2.04719  -0.00015   0.00000  -0.00043  -0.00043   2.04676
   R147       2.59737  -0.00105   0.00000  -0.00203  -0.00201   2.59536
   R148       2.65510  -0.00090   0.00000  -0.00178  -0.00176   2.65334
   R149       2.04205  -0.00009   0.00000  -0.00024  -0.00024   2.04181
   R150       2.65396   0.00032   0.00000   0.00124   0.00126   2.65522
   R151       2.60023   0.00029   0.00000   0.00089   0.00091   2.60114
   R152       2.04623  -0.00018   0.00000  -0.00051  -0.00051   2.04572
   R153       2.82977  -0.00017   0.00000  -0.00051  -0.00051   2.82927
   R154       2.07255   0.00003   0.00000   0.00010   0.00010   2.07265
   R155       2.07273   0.00003   0.00000   0.00009   0.00009   2.07282
   R156       2.06553  -0.00007   0.00000  -0.00020  -0.00020   2.06533
   R157       2.83067  -0.00033   0.00000  -0.00102  -0.00102   2.82965
   R158       2.07409  -0.00003   0.00000  -0.00008  -0.00008   2.07402
   R159       2.06579  -0.00009   0.00000  -0.00026  -0.00026   2.06554
   R160       2.07441   0.00001   0.00000   0.00002   0.00002   2.07443
   R161       2.82160   0.00001   0.00000   0.00002   0.00002   2.82162
   R162       2.07018  -0.00004   0.00000  -0.00011  -0.00011   2.07007
   R163       2.06801   0.00006   0.00000   0.00016   0.00016   2.06817
   R164       2.06771  -0.00003   0.00000  -0.00010  -0.00010   2.06761
   R165       2.83108  -0.00021   0.00000  -0.00064  -0.00064   2.83044
   R166       2.06589  -0.00003   0.00000  -0.00008  -0.00008   2.06581
   R167       2.07394  -0.00001   0.00000  -0.00002  -0.00002   2.07392
   R168       2.07229  -0.00003   0.00000  -0.00010  -0.00010   2.07219
   R169       2.75572  -0.00029   0.00000  -0.00018  -0.00019   2.75552
   R170       2.68094   0.00104   0.00000   0.00241   0.00241   2.68336
   R171       2.74746   0.00008   0.00000   0.00036   0.00036   2.74782
   R172       2.61254   0.00063   0.00000   0.00108   0.00108   2.61362
   R173       2.70343   0.00121   0.00000   0.00267   0.00267   2.70610
   R174       3.26606  -0.00047   0.00000   0.00123   0.00124   3.26730
   R175       1.92260   0.00026   0.00000   0.00019   0.00019   1.92279
   R176       3.49137  -0.00007   0.00000   0.00021   0.00021   3.49158
   R177       2.59230  -0.00077   0.00000  -0.00123  -0.00121   2.59109
   R178       2.64935  -0.00075   0.00000  -0.00163  -0.00162   2.64773
   R179       2.59651  -0.00115   0.00000  -0.00212  -0.00212   2.59439
   R180       2.62966  -0.00069   0.00000  -0.00142  -0.00141   2.62825
   R181       3.20730   0.00014   0.00000   0.00004   0.00004   3.20734
   R182       2.75789   0.00132   0.00000   0.00293   0.00294   2.76083
   R183       2.72051  -0.00085   0.00000  -0.00208  -0.00208   2.71844
   R184       2.76202   0.00123   0.00000   0.00334   0.00334   2.76537
   R185       2.70313  -0.00093   0.00000  -0.00204  -0.00203   2.70110
   R186       2.60142  -0.00151   0.00000  -0.00330  -0.00331   2.59811
   R187       3.78193   0.00108   0.00000   0.00556   0.00552   3.78745
   R188       3.70461   0.00412   0.00000   0.03200   0.03199   3.73660
   R189       2.28624   0.00003   0.00000   0.00003   0.00003   2.28627
   R190       2.79671   0.00018   0.00000   0.00020   0.00021   2.79691
   R191       2.60606   0.00022   0.00000   0.00026   0.00026   2.60631
   R192       2.41403   0.00033   0.00000   0.00020   0.00020   2.41423
   R193       2.70422  -0.00008   0.00000  -0.00003  -0.00003   2.70419
   R194       2.95450   0.00028   0.00000   0.00012   0.00011   2.95461
   R195       4.78492  -0.00109   0.00000   0.00037   0.00037   4.78529
   R196       2.35667  -0.00017   0.00000  -0.00015  -0.00015   2.35652
   R197       2.86415   0.00001   0.00000  -0.00024  -0.00024   2.86391
   R198       2.74282  -0.00012   0.00000  -0.00017  -0.00017   2.74264
   R199       2.90751  -0.00036   0.00000  -0.00025  -0.00025   2.90726
   R200       2.06846  -0.00000   0.00000  -0.00001  -0.00001   2.06845
   R201       2.65667  -0.00042   0.00000  -0.00006  -0.00006   2.65661
   R202       2.90678   0.00008   0.00000   0.00029   0.00029   2.90707
   R203       2.08260   0.00002   0.00000   0.00007   0.00007   2.08267
   R204       1.85921  -0.00025   0.00000   0.00003   0.00003   1.85923
   R205       2.68666  -0.00003   0.00000  -0.00007  -0.00007   2.68659
   R206       2.06751   0.00001   0.00000   0.00002   0.00002   2.06753
   R207       2.07264   0.00000   0.00000   0.00001   0.00001   2.07265
   R208       1.82852  -0.00004   0.00000  -0.00007  -0.00007   1.82844
   R209       4.72163  -0.00095   0.00000  -0.00324  -0.00323   4.71839
   R210       3.36508  -0.00036   0.00000  -0.00029  -0.00029   3.36479
   R211       1.89509  -0.00163   0.00000  -0.00362  -0.00360   1.89148
   R212       1.92817  -0.00062   0.00000  -0.00301  -0.00301   1.92516
   R213       3.03841   0.00142   0.00000   0.01373   0.01376   3.05218
   R214       2.96476   0.00125   0.00000   0.00783   0.00783   2.97259
   R215       1.87008  -0.00049   0.00000   0.00008   0.00009   1.87016
   R216       1.84349  -0.00055   0.00000   0.00004   0.00004   1.84353
   R217       4.51146  -0.00053   0.00000   0.00254   0.00255   4.51400
   R218       1.88226   0.00017   0.00000  -0.00017  -0.00013   1.88213
   R219       1.83284  -0.00047   0.00000  -0.00088  -0.00088   1.83196
   R220       3.14313   0.00027   0.00000   0.00082   0.00085   3.14398
   R221       1.86930  -0.00110   0.00000  -0.00049  -0.00050   1.86880
   R222       1.84974  -0.00018   0.00000  -0.00035  -0.00035   1.84939
   R223       1.93224   0.00005   0.00000  -0.00003  -0.00001   1.93223
   R224       1.83368  -0.00001   0.00000  -0.00002  -0.00002   1.83366
   R225       1.88973   0.04606   0.00000  -0.00000   0.00000   1.88973
   R226       1.88974   0.04641   0.00000  -0.00000   0.00000   1.88974
   R227       2.89486  -0.00066   0.00000   0.00004   0.00003   2.89489
   R228       2.07089   0.00047   0.00000  -0.00045  -0.00040   2.07049
   R229       2.90656  -0.00008   0.00000   0.00027   0.00027   2.90683
   R230       2.06241  -0.00168   0.00000  -0.00006  -0.00005   2.06236
   R231       2.07655  -0.00001   0.00000  -0.00004  -0.00004   2.07652
   R232       2.90021  -0.00058   0.00000   0.00022   0.00022   2.90043
   R233       2.90112   0.00006   0.00000   0.00020   0.00020   2.90132
   R234       2.08209  -0.00002   0.00000  -0.00006  -0.00006   2.08202
   R235       2.07072  -0.00003   0.00000  -0.00010  -0.00010   2.07062
   R236       2.06805  -0.00003   0.00000  -0.00010  -0.00010   2.06796
   R237       2.06580  -0.00051   0.00000   0.00005   0.00006   2.06585
   R238       2.07124  -0.00001   0.00000  -0.00004  -0.00004   2.07120
   R239       2.07093   0.00002   0.00000   0.00005   0.00005   2.07098
   R240       2.07070  -0.00001   0.00000  -0.00002  -0.00002   2.07068
   R241       1.88973   0.04641   0.00000   0.00000   0.00000   1.88973
   R242       1.88974   0.04643   0.00000  -0.00000   0.00000   1.88974
   R243       2.91278  -0.00066   0.00000  -0.00005  -0.00005   2.91273
   R244       2.06706  -0.00003   0.00000  -0.00008  -0.00008   2.06698
   R245       2.81897  -0.00120   0.00000  -0.00050  -0.00050   2.81846
   R246       2.06994  -0.00001   0.00000  -0.00003  -0.00003   2.06990
   R247       2.07227  -0.00000   0.00000  -0.00001  -0.00001   2.07227
   R248       2.61227  -0.00071   0.00000   0.00001   0.00001   2.61228
   R249       2.59721  -0.00049   0.00000  -0.00000   0.00000   2.59721
   R250       2.56990   0.00020   0.00000  -0.00007  -0.00007   2.56983
   R251       1.98299   0.00003   0.00000  -0.00019  -0.00019   1.98280
   R252       2.60801  -0.00042   0.00000  -0.00006  -0.00006   2.60795
   R253       2.04554  -0.00000   0.00000  -0.00001  -0.00001   2.04553
   R254       2.50855   0.00036   0.00000  -0.00004  -0.00004   2.50851
   R255       2.04462   0.00002   0.00000   0.00006   0.00006   2.04468
   R256       3.21877  -0.00018   0.00000  -0.00046  -0.00045   3.21832
   R257       1.82548  -0.00000   0.00000  -0.00001  -0.00001   1.82547
   R258       1.89936  -0.00005   0.00000  -0.00009  -0.00008   1.89927
    A1        1.95589  -0.01072   0.00000   0.00000   0.00000   1.95589
    A2        1.94603   0.00545   0.00000  -0.00215  -0.00216   1.94387
    A3        1.89236  -0.00037   0.00000   0.00036   0.00025   1.89262
    A4        1.86353   0.00609   0.00000   0.00061   0.00066   1.86419
    A5        1.88557  -0.00023   0.00000   0.00069   0.00074   1.88631
    A6        1.91957  -0.00029   0.00000   0.00058   0.00060   1.92017
    A7        1.93871  -0.00065   0.00000   0.00240   0.00231   1.94102
    A8        1.92095  -0.00019   0.00000   0.00059   0.00064   1.92159
    A9        1.91131   0.00086   0.00000   0.00026   0.00024   1.91155
   A10        1.91135   0.00029   0.00000  -0.00109  -0.00112   1.91023
   A11        1.91606  -0.00015   0.00000  -0.00184  -0.00172   1.91434
   A12        1.86399  -0.00013   0.00000  -0.00046  -0.00048   1.86351
   A13        1.99497   0.00014   0.00000  -0.00298  -0.00295   1.99202
   A14        1.91800  -0.00009   0.00000   0.00016   0.00019   1.91819
   A15        1.89119  -0.00001   0.00000   0.00094   0.00089   1.89208
   A16        1.90064   0.00016   0.00000   0.00014   0.00013   1.90076
   A17        1.88735  -0.00023   0.00000   0.00130   0.00129   1.88864
   A18        1.86728   0.00003   0.00000   0.00069   0.00070   1.86798
   A19        1.89870  -0.00044   0.00000   0.00214   0.00209   1.90080
   A20        1.91197  -0.00009   0.00000   0.00033   0.00034   1.91231
   A21        1.92635   0.00040   0.00000  -0.00049  -0.00047   1.92587
   A22        1.92924   0.00013   0.00000  -0.00075  -0.00078   1.92846
   A23        1.92445   0.00010   0.00000  -0.00060  -0.00053   1.92392
   A24        1.87322  -0.00008   0.00000  -0.00069  -0.00070   1.87252
   A25        2.13627  -0.00047   0.00000  -0.00258  -0.00269   2.13359
   A26        1.90964   0.00018   0.00000   0.00007   0.00006   1.90969
   A27        1.91700  -0.00002   0.00000   0.00079   0.00083   1.91783
   A28        2.06292  -0.00009   0.00000  -0.00167  -0.00167   2.06125
   A29        2.06760  -0.00015   0.00000   0.00194   0.00194   2.06954
   A30        2.15117   0.00025   0.00000  -0.00020  -0.00019   2.15097
   A31        1.98306  -0.00007   0.00000  -0.00059  -0.00059   1.98248
   A32        2.05371  -0.00009   0.00000  -0.00073  -0.00073   2.05298
   A33        1.88349   0.00007   0.00000   0.00016   0.00016   1.88366
   A34        1.91140  -0.00018   0.00000  -0.00089  -0.00085   1.91054
   A35        2.12016  -0.00024   0.00000   0.00193   0.00172   2.12188
   A36        1.96454   0.00042   0.00000  -0.00013  -0.00004   1.96450
   A37        2.67828   0.00004   0.00000  -0.00060  -0.00062   2.67766
   A38        1.94587  -0.00803   0.00000  -0.00000   0.00000   1.94587
   A39        1.84497   0.00610   0.00000   0.00392   0.00391   1.84888
   A40        1.90382   0.00012   0.00000  -0.00062  -0.00058   1.90325
   A41        1.94905  -0.00119   0.00000  -0.00171  -0.00173   1.94732
   A42        1.87692   0.00153   0.00000  -0.00097  -0.00099   1.87593
   A43        1.94370   0.00137   0.00000  -0.00058  -0.00058   1.94312
   A44        2.49829  -0.00762   0.00000  -0.00000   0.00000   2.49829
   A45        2.05174  -0.00178   0.00000  -0.00234  -0.00233   2.04941
   A46        1.90264   0.00070   0.00000   0.00028   0.00025   1.90289
   A47        1.88751   0.00027   0.00000   0.00060   0.00061   1.88812
   A48        1.90614   0.00117   0.00000   0.00056   0.00057   1.90671
   A49        1.86600  -0.00005   0.00000   0.00071   0.00069   1.86670
   A50        1.83780  -0.00020   0.00000   0.00049   0.00049   1.83829
   A51        2.17860  -0.00038   0.00000   0.00044   0.00043   2.17903
   A52        2.25159   0.00084   0.00000   0.00006   0.00006   2.25165
   A53        1.84917  -0.00043   0.00000  -0.00006  -0.00007   1.84910
   A54        1.93272   0.00059   0.00000   0.00037   0.00038   1.93310
   A55        2.25975  -0.00031   0.00000  -0.00022  -0.00022   2.25953
   A56        2.09047  -0.00028   0.00000  -0.00011  -0.00012   2.09036
   A57        1.86660   0.00007   0.00000  -0.00024  -0.00024   1.86636
   A58        2.34538  -0.00006   0.00000   0.00023   0.00023   2.34560
   A59        2.07073  -0.00001   0.00000   0.00012   0.00012   2.07085
   A60        1.87555   0.00042   0.00000   0.00033   0.00034   1.87589
   A61        2.13414  -0.00021   0.00000  -0.00033  -0.00033   2.13381
   A62        2.27344  -0.00021   0.00000   0.00002   0.00001   2.27345
   A63        2.08034   0.00005   0.00000   0.00006   0.00006   2.08040
   A64        2.09948   0.00002   0.00000   0.00023   0.00023   2.09971
   A65        2.10336  -0.00006   0.00000  -0.00028  -0.00028   2.10308
   A66        1.90038  -0.00066   0.00000  -0.00039  -0.00040   1.89998
   A67        2.12368   0.00037   0.00000  -0.00058  -0.00053   2.12315
   A68        2.23355   0.00022   0.00000   0.00124   0.00120   2.23475
   A69        2.05182   0.00010   0.00000   0.00020   0.00020   2.05202
   A70        2.10865   0.00001   0.00000   0.00029   0.00029   2.10894
   A71        2.12237  -0.00011   0.00000  -0.00043  -0.00044   2.12194
   A72        2.11354   0.00002   0.00000  -0.00009  -0.00009   2.11345
   A73        2.08845  -0.00000   0.00000   0.00009   0.00009   2.08854
   A74        2.08119  -0.00001   0.00000   0.00001   0.00001   2.08120
   A75        2.11580   0.00006   0.00000   0.00005   0.00005   2.11585
   A76        2.08273  -0.00001   0.00000   0.00010   0.00010   2.08283
   A77        2.08462  -0.00005   0.00000  -0.00014  -0.00014   2.08448
   A78        2.71514   0.00023   0.00000   0.00050   0.00057   2.71570
   A79        2.54209  -0.00705   0.00000   0.00000   0.00000   2.54209
   A80        1.94086  -0.00850   0.00000  -0.00000   0.00000   1.94086
   A81        1.94926   0.00340   0.00000   0.00193   0.00192   1.95117
   A82        1.86632   0.00053   0.00000  -0.00022  -0.00021   1.86611
   A83        1.95104   0.00320   0.00000  -0.00115  -0.00118   1.94986
   A84        1.84505   0.00197   0.00000  -0.00018  -0.00015   1.84491
   A85        1.90603  -0.00068   0.00000  -0.00049  -0.00047   1.90556
   A86        1.98065  -0.00099   0.00000   0.00015   0.00016   1.98081
   A87        1.91728   0.00039   0.00000   0.00051   0.00051   1.91780
   A88        1.90851   0.00018   0.00000  -0.00051  -0.00052   1.90799
   A89        1.92184  -0.00035   0.00000   0.00045   0.00045   1.92228
   A90        1.88644   0.00097   0.00000  -0.00062  -0.00063   1.88582
   A91        1.84380  -0.00013   0.00000  -0.00001  -0.00001   1.84379
   A92        2.32724  -0.00082   0.00000  -0.00018  -0.00018   2.32706
   A93        2.12923   0.00053   0.00000   0.00004   0.00004   2.12927
   A94        1.82242   0.00033   0.00000   0.00014   0.00014   1.82256
   A95        1.92769  -0.00013   0.00000  -0.00006  -0.00005   1.92763
   A96        2.24419   0.00010   0.00000   0.00027   0.00027   2.24446
   A97        2.11111   0.00001   0.00000  -0.00027  -0.00028   2.11084
   A98        1.89110  -0.00036   0.00000  -0.00028  -0.00028   1.89082
   A99        2.20892   0.00017   0.00000   0.00000   0.00000   2.20892
   A100       2.17685   0.00015   0.00000   0.00016   0.00016   2.17701
   A101       1.93074  -0.00019   0.00000   0.00010   0.00009   1.93083
   A102       2.13705   0.00012   0.00000   0.00014   0.00015   2.13720
   A103       2.21539   0.00006   0.00000  -0.00024  -0.00023   2.21515
   A104       1.85281   0.00035   0.00000   0.00011   0.00011   1.85292
   A105       2.42330  -0.00059   0.00000  -0.00018  -0.00021   2.42309
   A106       2.00557   0.00022   0.00000  -0.00016  -0.00014   2.00543
   A107       1.97993  -0.01063   0.00000  -0.00000   0.00000   1.97993
   A108       1.95252   0.00410   0.00000   0.00072   0.00068   1.95320
   A109       1.86579   0.00069   0.00000   0.00005   0.00009   1.86588
   A110       1.91804   0.00389   0.00000  -0.00076  -0.00074   1.91730
   A111       1.84818   0.00126   0.00000   0.00039   0.00037   1.84855
   A112       1.89379   0.00084   0.00000  -0.00041  -0.00041   1.89338
   A113       1.96606   0.00090   0.00000   0.00140   0.00140   1.96746
   A114       1.92000  -0.00074   0.00000  -0.00077  -0.00078   1.91922
   A115       1.90412   0.00012   0.00000  -0.00121  -0.00120   1.90293
   A116       1.92406  -0.00050   0.00000   0.00070   0.00071   1.92477
   A117       1.89560   0.00011   0.00000   0.00056   0.00055   1.89615
   A118       1.85009   0.00009   0.00000  -0.00082  -0.00082   1.84927
   A119       2.30911   0.00015   0.00000   0.00172   0.00172   2.31083
   A120       2.14190  -0.00009   0.00000  -0.00025  -0.00025   2.14165
   A121       1.83108  -0.00004   0.00000  -0.00144  -0.00144   1.82964
   A122       1.90343   0.00099   0.00000   0.00503   0.00503   1.90846
   A123       2.27136  -0.00063   0.00000  -0.00338  -0.00338   2.26798
   A124       2.10836  -0.00035   0.00000  -0.00163  -0.00163   2.10673
   A125       1.90125  -0.00077   0.00000  -0.00238  -0.00238   1.89887
   A126       2.19576   0.00019   0.00000  -0.00003  -0.00003   2.19573
   A127       2.18612   0.00058   0.00000   0.00240   0.00240   2.18852
   A128       1.90399   0.00090   0.00000   0.00513   0.00513   1.90912
   A129       2.19207  -0.00076   0.00000  -0.00450  -0.00450   2.18757
   A130       2.18713  -0.00014   0.00000  -0.00064  -0.00064   2.18648
   A131       1.88502  -0.00107   0.00000  -0.00634  -0.00634   1.87868
   A132       2.21879  -0.00055   0.00000   0.00031   0.00030   2.21910
   A133       2.17935   0.00163   0.00000   0.00602   0.00603   2.18539
   A134       1.92762  -0.00881   0.00000   0.00000   0.00000   1.92762
   A135       1.93156   0.00258   0.00000  -0.00009  -0.00009   1.93146
   A136       1.85820   0.00088   0.00000  -0.00014  -0.00013   1.85807
   A137       1.96459   0.00396   0.00000   0.00029   0.00028   1.96488
   A138       1.86698   0.00051   0.00000  -0.00012  -0.00012   1.86686
   A139       1.91064   0.00073   0.00000   0.00003   0.00004   1.91067
   A140       1.95667  -0.00067   0.00000   0.00031   0.00030   1.95697
   A141       1.93187  -0.00024   0.00000  -0.00007  -0.00006   1.93181
   A142       1.92425   0.00065   0.00000   0.00018   0.00018   1.92443
   A143       1.90260   0.00011   0.00000  -0.00011  -0.00011   1.90249
   A144       1.90868   0.00030   0.00000  -0.00009  -0.00009   1.90859
   A145       1.83572  -0.00012   0.00000  -0.00025  -0.00025   1.83547
   A146       1.97053  -0.00123   0.00000  -0.00002  -0.00002   1.97051
   A147       1.92343   0.00030   0.00000  -0.00008  -0.00008   1.92335
   A148       1.89443   0.00045   0.00000   0.00036   0.00036   1.89478
   A149       1.91616   0.00082   0.00000  -0.00003  -0.00003   1.91613
   A150       1.89989  -0.00010   0.00000  -0.00002  -0.00002   1.89987
   A151       1.85555  -0.00020   0.00000  -0.00021  -0.00021   1.85533
   A152       1.92580  -0.00002   0.00000   0.00012   0.00012   1.92592
   A153       1.92790  -0.00029   0.00000   0.00037   0.00038   1.92827
   A154       1.91009   0.00030   0.00000  -0.00051  -0.00051   1.90958
   A155       1.93520   0.00006   0.00000  -0.00001  -0.00001   1.93519
   A156       1.90027  -0.00004   0.00000   0.00003   0.00003   1.90030
   A157       1.86325  -0.00000   0.00000  -0.00003  -0.00003   1.86322
   A158       2.16518  -0.00187   0.00000   0.00029   0.00028   2.16546
   A159       2.04754   0.00105   0.00000  -0.00023  -0.00023   2.04732
   A160       2.02477   0.00073   0.00000  -0.00023  -0.00022   2.02455
   A161       2.11296  -0.00150   0.00000   0.00044   0.00044   2.11340
   A162       2.08507   0.00080   0.00000  -0.00038  -0.00038   2.08469
   A163       2.08181   0.00071   0.00000  -0.00011  -0.00011   2.08170
   A164       2.01741  -0.00040   0.00000  -0.00068  -0.00068   2.01672
   A165       2.12885   0.00000   0.00000  -0.00106  -0.00106   2.12779
   A166       1.96466   0.00020   0.00000   0.00018   0.00018   1.96484
   A167       2.05756   0.00018   0.00000   0.00081   0.00080   2.05836
   A168       2.03080  -0.00025   0.00000   0.00012   0.00011   2.03091
   A169       1.97272   0.00011   0.00000   0.00043   0.00043   1.97316
   A170       2.75432  -0.00015   0.00000  -0.00057  -0.00057   2.75375
   A171       2.71356   0.00001   0.00000   0.00023   0.00023   2.71379
   A172       1.97028   0.00088   0.00000  -0.00011  -0.00013   1.97014
   A173       1.87991   0.00008   0.00000   0.00076   0.00076   1.88067
   A174       1.90957  -0.00059   0.00000  -0.00070  -0.00069   1.90888
   A175       1.92946  -0.00048   0.00000   0.00118   0.00118   1.93064
   A176       1.92539  -0.00000   0.00000  -0.00038  -0.00036   1.92502
   A177       1.84447   0.00006   0.00000  -0.00078  -0.00078   1.84369
   A178       2.24302   0.00001   0.00000   0.00004   0.00004   2.24306
   A179       2.03949   0.00007   0.00000   0.00045   0.00045   2.03994
   A180       2.00034  -0.00008   0.00000  -0.00046  -0.00046   1.99988
   A181       2.20533   0.00009   0.00000   0.00039   0.00039   2.20572
   A182       2.05846  -0.00007   0.00000  -0.00035  -0.00035   2.05812
   A183       2.01939  -0.00002   0.00000  -0.00004  -0.00004   2.01934
   A184       1.96553   0.00073   0.00000   0.00118   0.00115   1.96669
   A185       1.89453  -0.00014   0.00000  -0.00064  -0.00063   1.89390
   A186       1.89703  -0.00026   0.00000   0.00045   0.00045   1.89748
   A187       1.91888  -0.00035   0.00000  -0.00131  -0.00130   1.91758
   A188       1.93720  -0.00010   0.00000   0.00066   0.00067   1.93787
   A189       1.84635   0.00008   0.00000  -0.00046  -0.00046   1.84589
   A190       1.85466   0.00057   0.00000   0.00365   0.00368   1.85834
   A191       2.20685   0.00041   0.00000   0.00290   0.00286   2.20970
   A192       2.22135  -0.00097   0.00000  -0.00641  -0.00641   2.21494
   A193       2.01443   0.00005   0.00000   0.00049   0.00051   2.01494
   A194       1.94305  -0.00035   0.00000  -0.00027  -0.00028   1.94277
   A195       1.91338   0.00044   0.00000   0.00117   0.00117   1.91455
   A196       1.89261   0.00023   0.00000  -0.00064  -0.00064   1.89197
   A197       1.85732  -0.00033   0.00000  -0.00012  -0.00013   1.85719
   A198       1.83246  -0.00004   0.00000  -0.00073  -0.00073   1.83173
   A199       2.10744  -0.00000   0.00000  -0.00003  -0.00003   2.10741
   A200       2.13685   0.00001   0.00000   0.00004   0.00004   2.13689
   A201       2.03871  -0.00000   0.00000  -0.00001  -0.00001   2.03870
   A202       2.10701  -0.00007   0.00000  -0.00039  -0.00039   2.10662
   A203       2.13101   0.00009   0.00000   0.00061   0.00061   2.13162
   A204       2.04415  -0.00003   0.00000  -0.00013  -0.00013   2.04402
   A205       1.99096  -0.00016   0.00000  -0.00025  -0.00024   1.99072
   A206       1.91642   0.00015   0.00000   0.00087   0.00087   1.91728
   A207       1.93578  -0.00000   0.00000  -0.00007  -0.00007   1.93571
   A208       1.86694   0.00001   0.00000  -0.00091  -0.00091   1.86603
   A209       1.89536   0.00006   0.00000   0.00085   0.00084   1.89620
   A210       1.85205  -0.00006   0.00000  -0.00053  -0.00053   1.85152
   A211       1.86115   0.00098   0.00000   0.00478   0.00482   1.86596
   A212       2.22644  -0.00105   0.00000  -0.00536  -0.00538   2.22106
   A213       2.19550   0.00006   0.00000   0.00057   0.00056   2.19607
   A214       2.01979   0.00002   0.00000  -0.00074  -0.00073   2.01905
   A215       2.07301   0.00024   0.00000   0.00035   0.00035   2.07336
   A216       2.18979  -0.00026   0.00000   0.00039   0.00038   2.19017
   A217       1.93512  -0.00007   0.00000  -0.00016  -0.00016   1.93496
   A218       2.18326  -0.00004   0.00000  -0.00027  -0.00027   2.18299
   A219       2.16419   0.00012   0.00000   0.00040   0.00040   2.16459
   A220       1.84640   0.00093   0.00000   0.00468   0.00471   1.85111
   A221       2.22601  -0.00086   0.00000  -0.00514  -0.00517   2.22084
   A222       2.20197  -0.00009   0.00000   0.00025   0.00024   2.20221
   A223       2.18264   0.00032   0.00000   0.00064   0.00063   2.18326
   A224       2.05240  -0.00015   0.00000  -0.00033  -0.00032   2.05208
   A225       2.04654  -0.00018   0.00000  -0.00059  -0.00059   2.04595
   A226       2.17963   0.00042   0.00000   0.00273   0.00273   2.18236
   A227       2.04534  -0.00027   0.00000  -0.00179  -0.00182   2.04352
   A228       2.05803  -0.00016   0.00000  -0.00113  -0.00116   2.05687
   A229       2.20034   0.00004   0.00000  -0.00019  -0.00019   2.20014
   A230       2.04469  -0.00005   0.00000  -0.00047  -0.00049   2.04420
   A231       2.03357  -0.00002   0.00000  -0.00031  -0.00033   2.03324
   A232       2.17237   0.00040   0.00000   0.00216   0.00215   2.17453
   A233       2.04734  -0.00018   0.00000  -0.00109  -0.00110   2.04623
   A234       2.06252  -0.00023   0.00000  -0.00136  -0.00137   2.06115
   A235       1.94507   0.00004   0.00000   0.00030   0.00030   1.94537
   A236       1.94287   0.00011   0.00000   0.00080   0.00080   1.94367
   A237       1.94178  -0.00015   0.00000  -0.00105  -0.00105   1.94073
   A238       1.86541  -0.00004   0.00000   0.00004   0.00004   1.86545
   A239       1.88189   0.00002   0.00000  -0.00007  -0.00007   1.88182
   A240       1.88347   0.00001   0.00000  -0.00001  -0.00001   1.88346
   A241       1.95314  -0.00012   0.00000  -0.00081  -0.00081   1.95233
   A242       1.94381  -0.00011   0.00000  -0.00067  -0.00067   1.94314
   A243       1.94996  -0.00000   0.00000   0.00008   0.00008   1.95004
   A244       1.87018   0.00009   0.00000   0.00038   0.00038   1.87056
   A245       1.86467   0.00007   0.00000   0.00044   0.00044   1.86511
   A246       1.87754   0.00008   0.00000   0.00068   0.00068   1.87822
   A247       1.94362   0.00013   0.00000   0.00102   0.00102   1.94464
   A248       1.94311   0.00003   0.00000   0.00019   0.00019   1.94330
   A249       1.92690  -0.00015   0.00000  -0.00116  -0.00116   1.92574
   A250       1.87567  -0.00002   0.00000   0.00028   0.00028   1.87594
   A251       1.88004   0.00001   0.00000   0.00001   0.00001   1.88006
   A252       1.89218   0.00000   0.00000  -0.00033  -0.00033   1.89184
   A253       1.94025  -0.00012   0.00000  -0.00091  -0.00091   1.93934
   A254       1.95356   0.00006   0.00000   0.00048   0.00048   1.95404
   A255       1.95043  -0.00000   0.00000   0.00002   0.00002   1.95045
   A256       1.87813   0.00003   0.00000   0.00015   0.00015   1.87828
   A257       1.87218   0.00003   0.00000  -0.00006  -0.00006   1.87212
   A258       1.86493   0.00001   0.00000   0.00036   0.00036   1.86529
   A259       2.20142  -0.00015   0.00000  -0.00183  -0.00184   2.19958
   A260       1.92386   0.00014   0.00000  -0.00114  -0.00115   1.92271
   A261       2.15756   0.00001   0.00000   0.00288   0.00288   2.16044
   A262       2.17645   0.00081   0.00000   0.00363   0.00363   2.18008
   A263       1.92729  -0.00125   0.00000  -0.00535  -0.00537   1.92192
   A264       2.17921   0.00043   0.00000   0.00159   0.00160   2.18081
   A265       2.15995   0.00040   0.00000   0.00218   0.00216   2.16211
   A266       2.20315  -0.00011   0.00000  -0.00112  -0.00113   2.20202
   A267       1.91982  -0.00030   0.00000  -0.00125  -0.00127   1.91855
   A268       2.17376   0.00052   0.00000   0.00222   0.00221   2.17597
   A269       1.92967  -0.00102   0.00000  -0.00470  -0.00472   1.92495
   A270       2.17798   0.00049   0.00000   0.00211   0.00213   2.18010
   A271       2.09666   0.00004   0.00000  -0.00016  -0.00014   2.09651
   A272       1.97533   0.00046   0.00000   0.00080   0.00080   1.97612
   A273       1.92280   0.00013   0.00000   0.00074   0.00074   1.92354
   A274       1.79530   0.00003   0.00000   0.00013   0.00013   1.79543
   A275       2.15737  -0.00051   0.00000  -0.00055  -0.00058   2.15679
   A276       2.26491   0.00104   0.00000   0.00153   0.00155   2.26647
   A277       1.85924  -0.00052   0.00000  -0.00110  -0.00110   1.85814
   A278       2.18321  -0.00081   0.00000  -0.00319  -0.00320   2.18001
   A279       2.23666   0.00002   0.00000   0.00010   0.00010   2.23676
   A280       1.86324   0.00079   0.00000   0.00313   0.00313   1.86637
   A281       2.18291  -0.00019   0.00000  -0.00079  -0.00079   2.18212
   A282       2.23685   0.00026   0.00000   0.00099   0.00099   2.23784
   A283       1.86321  -0.00007   0.00000  -0.00021  -0.00021   1.86300
   A284       2.18406  -0.00055   0.00000  -0.00215  -0.00215   2.18191
   A285       2.23781  -0.00018   0.00000  -0.00069  -0.00069   2.23711
   A286       1.86107   0.00072   0.00000   0.00279   0.00279   1.86386
   A287       2.00820  -0.00061   0.00000  -0.00056  -0.00056   2.00764
   A288       2.24618   0.00020   0.00000   0.00057   0.00057   2.24675
   A289       2.16865  -0.00041   0.00000  -0.00187  -0.00187   2.16678
   A290       1.86835   0.00021   0.00000   0.00130   0.00130   1.86965
   A291       2.19213   0.00019   0.00000   0.00071   0.00071   2.19285
   A292       2.23881  -0.00035   0.00000  -0.00144  -0.00144   2.23737
   A293       1.85219   0.00016   0.00000   0.00074   0.00074   1.85293
   A294       2.25103   0.00001   0.00000   0.00006   0.00006   2.25109
   A295       2.16897  -0.00039   0.00000  -0.00154  -0.00154   2.16743
   A296       1.86245   0.00038   0.00000   0.00137   0.00137   1.86382
   A297       2.24064   0.00027   0.00000   0.00064   0.00063   2.24127
   A298       2.18443  -0.00004   0.00000  -0.00065  -0.00065   2.18377
   A299       1.85765  -0.00023   0.00000  -0.00016  -0.00016   1.85749
   A300       2.19084  -0.00007   0.00000  -0.00048  -0.00049   2.19035
   A301       1.91690  -0.00038   0.00000  -0.00262  -0.00264   1.91426
   A302       2.17431   0.00043   0.00000   0.00271   0.00272   2.17702
   A303       2.17111   0.00023   0.00000   0.00063   0.00061   2.17172
   A304       1.92003  -0.00068   0.00000  -0.00309  -0.00312   1.91691
   A305       2.18549   0.00042   0.00000   0.00135   0.00134   2.18684
   A306       2.17273   0.00043   0.00000   0.00249   0.00249   2.17522
   A307       2.19351   0.00006   0.00000  -0.00029  -0.00032   2.19318
   A308       1.91682  -0.00049   0.00000  -0.00233  -0.00234   1.91448
   A309       2.17402   0.00037   0.00000   0.00085   0.00080   2.17482
   A310       1.92958  -0.00041   0.00000  -0.00267  -0.00269   1.92690
   A311       2.17474   0.00003   0.00000   0.00091   0.00093   2.17567
   A312       1.86223   0.00048   0.00000   0.00243   0.00244   1.86466
   A313       2.18170   0.00021   0.00000   0.00038   0.00036   2.18207
   A314       2.23150  -0.00073   0.00000  -0.00433  -0.00440   2.22710
   A315       1.59199  -0.00019   0.00000  -0.00176  -0.00175   1.59025
   A316       1.57567  -0.00041   0.00000  -0.00146  -0.00146   1.57421
   A317       1.55070   0.00050   0.00000   0.00414   0.00413   1.55484
   A318       1.56341   0.00020   0.00000   0.00466   0.00465   1.56806
   A319       1.56016   0.00085   0.00000   0.00506   0.00507   1.56523
   A320       1.56872  -0.00093   0.00000  -0.00618  -0.00619   1.56252
   A321       1.60653   0.00017   0.00000  -0.00799  -0.00802   1.59852
   A322       1.60306  -0.00047   0.00000  -0.00144  -0.00143   1.60163
   A323       1.51747   0.00033   0.00000   0.00334   0.00338   1.52085
   A324       1.55146   0.00056   0.00000   0.00257   0.00256   1.55402
   A325       1.64007  -0.00041   0.00000  -0.00608  -0.00613   1.63394
   A326       1.52234  -0.00016   0.00000   0.00522   0.00524   1.52758
   A327       2.25328  -0.00003   0.00000   0.00011   0.00010   2.25339
   A328       2.13545  -0.00007   0.00000  -0.00006  -0.00006   2.13539
   A329       1.89343   0.00010   0.00000   0.00015   0.00015   1.89358
   A330       2.17354   0.00011   0.00000   0.00071   0.00071   2.17425
   A331       1.88811  -0.00021   0.00000  -0.00039  -0.00039   1.88771
   A332       2.21918   0.00009   0.00000  -0.00023  -0.00023   2.21896
   A333       2.12097  -0.00010   0.00000   0.00011   0.00011   2.12108
   A334       1.89069   0.00008   0.00000  -0.00044  -0.00044   1.89025
   A335       1.87550  -0.00084   0.00000  -0.00013  -0.00014   1.87537
   A336       2.21519  -0.00021   0.00000   0.00041   0.00041   2.21560
   A337       1.35686   0.00008   0.00000   0.00153   0.00154   1.35840
   A338       2.25838  -0.00006   0.00000   0.00007   0.00007   2.25844
   A339       1.86065   0.00021   0.00000   0.00059   0.00059   1.86124
   A340       2.16395  -0.00015   0.00000  -0.00068  -0.00067   2.16327
   A341       2.18375  -0.00015   0.00000  -0.00011  -0.00011   2.18363
   A342       1.84400   0.00000   0.00000   0.00002   0.00002   1.84402
   A343       1.96061  -0.00026   0.00000  -0.00111  -0.00111   1.95949
   A344       1.94868   0.00004   0.00000   0.00010   0.00010   1.94878
   A345       1.91988   0.00013   0.00000   0.00103   0.00103   1.92091
   A346       1.87886   0.00003   0.00000   0.00008   0.00008   1.87893
   A347       1.90916   0.00006   0.00000  -0.00004  -0.00004   1.90913
   A348       1.93256  -0.00008   0.00000   0.00015   0.00015   1.93270
   A349       1.96879  -0.00052   0.00000   0.00014   0.00014   1.96893
   A350       1.92575   0.00051   0.00000   0.00092   0.00092   1.92666
   A351       1.84211  -0.00009   0.00000  -0.00048  -0.00048   1.84164
   A352       1.84475   0.00003   0.00000  -0.00000  -0.00001   1.84474
   A353       1.95506   0.00020   0.00000  -0.00032  -0.00032   1.95474
   A354       1.92905  -0.00012   0.00000  -0.00022  -0.00022   1.92882
   A355       1.92889  -0.00025   0.00000   0.00024   0.00025   1.92913
   A356       1.98532   0.00007   0.00000   0.00030   0.00030   1.98563
   A357       1.91232  -0.00002   0.00000  -0.00011  -0.00011   1.91221
   A358       1.85882  -0.00002   0.00000  -0.00004  -0.00004   1.85879
   A359       1.86969  -0.00002   0.00000  -0.00012  -0.00012   1.86957
   A360       1.95126  -0.00002   0.00000  -0.00007  -0.00007   1.95119
   A361       1.88437   0.00001   0.00000   0.00002   0.00002   1.88440
   A362       1.84389  -0.00000   0.00000  -0.00001  -0.00001   1.84389
   A363       2.78313  -0.00002   0.00000  -0.00030  -0.00029   2.78284
   A364       1.75570  -0.00011   0.00000  -0.00058  -0.00057   1.75513
   A365       2.87730  -0.00033   0.00000  -0.00032  -0.00032   2.87698
   A366       2.07526  -0.00249   0.00000  -0.00216  -0.00218   2.07309
   A367       1.93746   0.00092   0.00000   0.00147   0.00158   1.93904
   A368       1.72815   0.00183   0.00000  -0.00128  -0.00130   1.72685
   A369       1.88050   0.00085   0.00000   0.00661   0.00646   1.88695
   A370       2.00292  -0.00055   0.00000   0.00025   0.00028   2.00320
   A371       1.82217  -0.00032   0.00000  -0.00624  -0.00619   1.81599
   A372       2.84686  -0.00046   0.00000   0.00189   0.00163   2.84849
   A373       2.85511   0.00287   0.00000   0.00142   0.00146   2.85657
   A374       1.83582   0.00120   0.00000  -0.00074  -0.00073   1.83509
   A375       1.79469  -0.00021   0.00000  -0.00075  -0.00075   1.79394
   A376       1.87508  -0.00083   0.00000   0.00041   0.00041   1.87548
   A377       2.84191   0.00042   0.00000   0.00017   0.00017   2.84208
   A378       1.48641   0.00054   0.00000  -0.00135  -0.00135   1.48507
   A379       1.65674  -0.00060   0.00000   0.00046   0.00046   1.65719
   A380       1.64056   0.00028   0.00000   0.00026   0.00033   1.64089
   A381       1.74742  -0.00026   0.00000  -0.00062  -0.00055   1.74687
   A382       1.84579  -0.00009   0.00000   0.00013   0.00019   1.84598
   A383       1.68812  -0.00091   0.00000  -0.00456  -0.00455   1.68356
   A384       1.72502   0.00005   0.00000  -0.00100  -0.00101   1.72400
   A385       1.80068  -0.00020   0.00000  -0.00096  -0.00093   1.79976
   A386       2.83145  -0.00165   0.00000  -0.00145  -0.00137   2.83008
   A387       1.66115   0.00013   0.00000   0.00035   0.00032   1.66147
   A388       1.81910   0.00036   0.00000   0.00084   0.00094   1.82004
   A389       1.89937  -0.00017   0.00000   0.00009  -0.00005   1.89931
   A390       1.93150  -0.00707   0.00000  -0.00000  -0.00000   1.93150
   A391       1.92676   0.00215   0.00000  -0.00057  -0.00056   1.92620
   A392       1.85048   0.00138   0.00000   0.00039   0.00038   1.85086
   A393       1.96873   0.00081   0.00000   0.00021   0.00022   1.96895
   A394       1.87611   0.00156   0.00000  -0.00045  -0.00046   1.87565
   A395       1.90558   0.00131   0.00000   0.00044   0.00044   1.90602
   A396       2.01898   0.00039   0.00000   0.00026   0.00026   2.01923
   A397       1.88421  -0.00082   0.00000  -0.00033  -0.00031   1.88390
   A398       1.91289   0.00007   0.00000  -0.00030  -0.00031   1.91258
   A399       1.89048   0.00078   0.00000   0.00061   0.00061   1.89109
   A400       1.89478  -0.00032   0.00000  -0.00013  -0.00013   1.89465
   A401       1.85563  -0.00014   0.00000  -0.00013  -0.00014   1.85549
   A402       1.96113  -0.00017   0.00000   0.00107   0.00106   1.96220
   A403       1.91884  -0.00006   0.00000   0.00011   0.00011   1.91895
   A404       1.88771   0.00012   0.00000  -0.00051  -0.00051   1.88720
   A405       1.92189   0.00023   0.00000   0.00044   0.00044   1.92233
   A406       1.88417  -0.00006   0.00000  -0.00053  -0.00053   1.88364
   A407       1.88805  -0.00007   0.00000  -0.00068  -0.00068   1.88737
   A408       1.93782   0.00019   0.00000  -0.00021  -0.00021   1.93761
   A409       1.95580   0.00002   0.00000  -0.00017  -0.00017   1.95563
   A410       1.93126  -0.00046   0.00000   0.00096   0.00096   1.93223
   A411       1.88036  -0.00007   0.00000  -0.00056  -0.00056   1.87980
   A412       1.87822   0.00026   0.00000  -0.00013  -0.00013   1.87810
   A413       1.87727   0.00007   0.00000   0.00007   0.00007   1.87734
   A414       1.94303  -0.00003   0.00000  -0.00031  -0.00031   1.94272
   A415       1.94557   0.00003   0.00000   0.00019   0.00019   1.94576
   A416       1.93422   0.00008   0.00000   0.00056   0.00056   1.93479
   A417       1.88355  -0.00001   0.00000  -0.00019  -0.00019   1.88336
   A418       1.87751  -0.00003   0.00000  -0.00025  -0.00025   1.87726
   A419       1.87702  -0.00004   0.00000  -0.00003  -0.00003   1.87699
   A420       2.23581  -0.00008   0.00000  -0.00085  -0.00084   2.23497
   A421       2.84115   0.00003   0.00000   0.00009   0.00010   2.84125
   A422       2.46951  -0.00015   0.00000  -0.00056  -0.00056   2.46895
   A423       2.44269  -0.00076   0.00000  -0.00029  -0.00028   2.44241
   A424       1.90815  -0.00870   0.00000   0.00000  -0.00000   1.90815
   A425       1.89552   0.00600   0.00000   0.00043   0.00042   1.89595
   A426       1.91531  -0.00084   0.00000   0.00063   0.00064   1.91595
   A427       1.86597   0.00483   0.00000  -0.00208  -0.00208   1.86389
   A428       1.92839  -0.00054   0.00000   0.00072   0.00071   1.92910
   A429       1.94938  -0.00076   0.00000   0.00024   0.00024   1.94962
   A430       2.02788  -0.00183   0.00000   0.00037   0.00037   2.02825
   A431       1.86864   0.00074   0.00000   0.00017   0.00016   1.86880
   A432       1.91838   0.00033   0.00000   0.00003   0.00003   1.91841
   A433       1.90236   0.00063   0.00000  -0.00013  -0.00013   1.90223
   A434       1.88156   0.00048   0.00000  -0.00039  -0.00039   1.88117
   A435       1.85800  -0.00023   0.00000  -0.00008  -0.00008   1.85792
   A436       2.16527  -0.00056   0.00000  -0.00000  -0.00000   2.16527
   A437       2.28120   0.00006   0.00000  -0.00009  -0.00009   2.28111
   A438       1.83582   0.00051   0.00000   0.00013   0.00013   1.83594
   A439       1.88092  -0.00019   0.00000  -0.00009  -0.00008   1.88084
   A440       2.19429  -0.00080   0.00000  -0.00005  -0.00005   2.19424
   A441       2.20782   0.00099   0.00000   0.00012   0.00013   2.20794
   A442       1.92534  -0.00013   0.00000  -0.00016  -0.00016   1.92518
   A443       2.23791   0.00006   0.00000   0.00005   0.00005   2.23797
   A444       2.11992   0.00007   0.00000   0.00011   0.00011   2.12003
   A445       1.93877  -0.00023   0.00000  -0.00000  -0.00000   1.93877
   A446       2.14766   0.00012   0.00000   0.00008   0.00008   2.14773
   A447       2.19669   0.00010   0.00000  -0.00008  -0.00008   2.19661
   A448       1.84393   0.00004   0.00000   0.00012   0.00012   1.84404
   A449       1.87760  -0.00075   0.00000  -0.00012  -0.00012   1.87748
   A450       2.53544   0.00077   0.00000   0.00008   0.00008   2.53552
   A451       1.68860  -0.00021   0.00000  -0.00001  -0.00000   1.68860
   A452       1.77644  -0.00093   0.00000  -0.00172  -0.00171   1.77473
   A453       1.80134   0.00007   0.00000  -0.00004  -0.00004   1.80130
   A454       2.79814   0.00009   0.00000   0.00100   0.00100   2.79914
   A455       3.19748  -0.00035   0.00000  -0.00020  -0.00020   3.19728
   A456       3.19853  -0.00002   0.00000  -0.00975  -0.00976   3.18876
   A457       3.15541   0.00001   0.00000   0.00290   0.00290   3.15831
   A458       3.12637   0.00009   0.00000   0.00269   0.00268   3.12905
   A459       3.14315  -0.00006   0.00000  -0.00089  -0.00089   3.14226
   A460       3.07871  -0.00019   0.00000  -0.03430  -0.03443   3.04428
   A461       3.00186  -0.00032   0.00000   0.01157   0.01148   3.01334
   A462       3.18928   0.00013   0.00000   0.00077   0.00078   3.19005
   A463       3.10518  -0.00017   0.00000   0.00346   0.00346   3.10864
   A464       3.19069   0.00003   0.00000  -0.00229  -0.00229   3.18841
   A465       3.16329   0.00037   0.00000   0.00361   0.00363   3.16692
   A466       3.15463   0.00008   0.00000   0.00104   0.00105   3.15568
   A467       3.30989  -0.00002   0.00000  -0.00118  -0.00118   3.30870
   A468       2.99509  -0.00006   0.00000   0.02954   0.02934   3.02443
   A469       3.12026   0.00010   0.00000   0.00187   0.00165   3.12191
   A470       3.14131  -0.00037   0.00000  -0.00307  -0.00307   3.13824
    D1        2.89491  -0.00283   0.00000  -0.00113  -0.00099   2.89392
    D2       -1.26845  -0.00302   0.00000  -0.00051  -0.00043  -1.26888
    D3        0.77564  -0.00279   0.00000  -0.00057  -0.00050   0.77514
    D4        0.75321   0.00306   0.00000  -0.00023  -0.00011   0.75310
    D5        2.87304   0.00286   0.00000   0.00040   0.00045   2.87349
    D6       -1.36606   0.00310   0.00000   0.00034   0.00038  -1.36568
    D7       -1.28846   0.00007   0.00000  -0.00170  -0.00167  -1.29014
    D8        0.83136  -0.00013   0.00000  -0.00108  -0.00112   0.83025
    D9        2.87545   0.00011   0.00000  -0.00113  -0.00118   2.87427
   D10       -3.13978  -0.00063   0.00000   0.01109   0.01106  -3.12872
   D11       -0.99695  -0.00040   0.00000   0.00924   0.00925  -0.98769
   D12        1.03774  -0.00042   0.00000   0.01070   0.01070   1.04844
   D13        1.01796  -0.00016   0.00000   0.00950   0.00950   1.02746
   D14       -3.12238   0.00008   0.00000   0.00766   0.00769  -3.11469
   D15       -1.08769   0.00006   0.00000   0.00911   0.00914  -1.07856
   D16       -1.02330  -0.00008   0.00000   0.01175   0.01172  -1.01157
   D17        1.11954   0.00015   0.00000   0.00991   0.00991   1.12945
   D18       -3.12896   0.00013   0.00000   0.01137   0.01136  -3.11759
   D19       -2.15907   0.00025   0.00000  -0.00772  -0.00774  -2.16681
   D20        1.99124   0.00060   0.00000  -0.00969  -0.00966   1.98158
   D21       -0.07948   0.00041   0.00000  -0.00713  -0.00713  -0.08661
   D22       -2.91321   0.00015   0.00000   0.00304   0.00316  -2.91005
   D23       -0.80257  -0.00003   0.00000   0.00366   0.00371  -0.79886
   D24        1.25636   0.00005   0.00000   0.00272   0.00278   1.25914
   D25        1.21773   0.00005   0.00000   0.00484   0.00490   1.22263
   D26       -2.95481  -0.00013   0.00000   0.00545   0.00544  -2.94936
   D27       -0.89588  -0.00004   0.00000   0.00451   0.00451  -0.89137
   D28       -0.80542   0.00006   0.00000   0.00324   0.00330  -0.80212
   D29        1.30522  -0.00012   0.00000   0.00385   0.00385   1.30907
   D30       -2.91903  -0.00004   0.00000   0.00292   0.00292  -2.91611
   D31        3.02457  -0.00061   0.00000   0.00217   0.00211   3.02668
   D32        0.74648  -0.00030   0.00000   0.00346   0.00346   0.74994
   D33        0.92456  -0.00030   0.00000   0.00086   0.00085   0.92541
   D34       -1.35352   0.00002   0.00000   0.00215   0.00220  -1.35133
   D35       -1.14384  -0.00033   0.00000   0.00256   0.00253  -1.14131
   D36        2.86125  -0.00002   0.00000   0.00385   0.00388   2.86513
   D37        0.69711  -0.00021   0.00000  -0.00523  -0.00515   0.69196
   D38       -2.50142   0.00004   0.00000  -0.00376  -0.00362  -2.50504
   D39        2.97211  -0.00044   0.00000  -0.00684  -0.00684   2.96528
   D40       -0.22642  -0.00019   0.00000  -0.00537  -0.00530  -0.23172
   D41       -2.46833   0.00022   0.00000   0.00431   0.00434  -2.46398
   D42       -0.24347   0.00016   0.00000   0.00327   0.00330  -0.24017
   D43        0.73313  -0.00003   0.00000   0.00269   0.00266   0.73579
   D44        2.95798  -0.00008   0.00000   0.00166   0.00163   2.95961
   D45       -2.96243  -0.00051   0.00000  -0.00299  -0.00307  -2.96549
   D46        0.98259  -0.00069   0.00000  -0.00381  -0.00384   0.97875
   D47        0.11915  -0.00026   0.00000  -0.00149  -0.00150   0.11765
   D48       -2.21901  -0.00045   0.00000  -0.00230  -0.00227  -2.22128
   D49       -0.28020  -0.00060   0.00000  -0.02989  -0.03007  -0.31026
   D50        1.55674  -0.00025   0.00000  -0.02658  -0.02670   1.53004
   D51       -2.59124  -0.00051   0.00000  -0.03070  -0.03074  -2.62198
   D52       -0.75430  -0.00016   0.00000  -0.02738  -0.02738  -0.78168
   D53        2.24981   0.00141   0.00000   0.00593   0.00590   2.25572
   D54       -0.78371  -0.00410   0.00000   0.00000   0.00000  -0.78371
   D55        1.27589  -0.00248   0.00000   0.00382   0.00379   1.27968
   D56       -2.86992  -0.00050   0.00000   0.00137   0.00133  -2.86859
   D57        2.58618  -0.00487   0.00000  -0.00741  -0.00746   2.57872
   D58       -1.51675  -0.00404   0.00000  -0.00824  -0.00828  -1.52502
   D59        0.47279  -0.00378   0.00000  -0.00721  -0.00725   0.46554
   D60        0.46705   0.00171   0.00000  -0.00893  -0.00896   0.45809
   D61        2.64730   0.00254   0.00000  -0.00976  -0.00978   2.63753
   D62       -1.64635   0.00280   0.00000  -0.00873  -0.00875  -1.65510
   D63       -1.63161  -0.00037   0.00000  -0.00612  -0.00612  -1.63773
   D64        0.54865   0.00046   0.00000  -0.00695  -0.00694   0.54171
   D65        2.53818   0.00072   0.00000  -0.00592  -0.00591   2.53227
   D66        3.11420   0.00252   0.00000   0.00000   0.00000   3.11420
   D67       -2.15566   0.00082   0.00000  -0.00102  -0.00104  -2.15670
   D68        1.09341   0.00041   0.00000  -0.00719  -0.00721   1.08620
   D69        1.94901   0.00023   0.00000  -0.00005  -0.00006   1.94895
   D70       -1.08510  -0.00018   0.00000  -0.00622  -0.00623  -1.09134
   D71       -0.03113  -0.00008   0.00000  -0.00125  -0.00126  -0.03240
   D72       -3.06525  -0.00049   0.00000  -0.00742  -0.00744  -3.07269
   D73       -3.07078  -0.00052   0.00000  -0.00620  -0.00621  -3.07699
   D74        0.04695  -0.00036   0.00000  -0.00414  -0.00415   0.04281
   D75       -0.01599  -0.00012   0.00000  -0.00122  -0.00122  -0.01721
   D76        3.10174   0.00004   0.00000   0.00084   0.00084   3.10258
   D77        3.05079   0.00041   0.00000   0.00708   0.00709   3.05788
   D78       -0.05599   0.00029   0.00000   0.00325   0.00325  -0.05274
   D79        0.00091   0.00007   0.00000   0.00179   0.00180   0.00271
   D80       -3.10587  -0.00005   0.00000  -0.00204  -0.00204  -3.10791
   D81        0.02564   0.00011   0.00000   0.00013   0.00013   0.02577
   D82        2.94409  -0.00016   0.00000   0.00149   0.00148   2.94557
   D83       -3.09473  -0.00003   0.00000  -0.00170  -0.00170  -3.09643
   D84       -0.17628  -0.00029   0.00000  -0.00034  -0.00035  -0.17663
   D85        0.01420  -0.00000   0.00000  -0.00174  -0.00175   0.01245
   D86       -3.11661  -0.00005   0.00000  -0.00392  -0.00392  -3.12053
   D87        3.12745   0.00009   0.00000   0.00138   0.00138   3.12883
   D88       -0.00337   0.00005   0.00000  -0.00079  -0.00079  -0.00416
   D89        3.10669   0.00007   0.00000   0.00392   0.00393   3.11062
   D90       -0.03062   0.00007   0.00000   0.00261   0.00262  -0.02801
   D91        0.00304  -0.00006   0.00000  -0.00025  -0.00025   0.00279
   D92       -3.13427  -0.00006   0.00000  -0.00156  -0.00156  -3.13583
   D93       -0.02413  -0.00006   0.00000   0.00103   0.00103  -0.02310
   D94       -2.92449   0.00022   0.00000  -0.00012  -0.00012  -2.92460
   D95        3.10552  -0.00001   0.00000   0.00344   0.00344   3.10896
   D96        0.20516   0.00027   0.00000   0.00229   0.00229   0.20745
[truncated: 8,707,746 more chars]
