# Supplementary material for: Solvent Channels and Electric Fields Guide Proton Delivery to the Active Site of Heme Peroxidases
Source: Angew Chem Int Ed Engl. 2025 Sep 21;64(50):e202515743. doi: 10.1002/anie.202515743 (PMC12684355; doi:10.1002/anie.202515743)
Supplement: Supplementary file 8 — Supporting Information [file ANIE-64-e202515743-s008.zip › Tau1_6.log]

 Entering Gaussian System, Link 0=g16
 Initial command:
 /mnt/storage/software/apps/Gaussain-16/g16/l1.exe "/user/home/rs17282/scratch/Gau-15402.inp" -scrdir="/user/home/rs17282/scratch/"
 Entering Link 1 = /mnt/storage/software/apps/Gaussain-16/g16/l1.exe PID=     15403.
  
 Copyright (c) 1988,1990,1992,1993,1995,1998,2003,2009,2016,
            Gaussian, Inc.  All Rights Reserved.
  
 This is part of the Gaussian(R) 16 program.  It is based on
 the Gaussian(R) 09 system (copyright 2009, Gaussian, Inc.),
 the Gaussian(R) 03 system (copyright 2003, Gaussian, Inc.),
 the Gaussian(R) 98 system (copyright 1998, Gaussian, Inc.),
 the Gaussian(R) 94 system (copyright 1995, Gaussian, Inc.),
 the Gaussian 92(TM) system (copyright 1992, Gaussian, Inc.),
 the Gaussian 90(TM) system (copyright 1990, Gaussian, Inc.),
 the Gaussian 88(TM) system (copyright 1988, Gaussian, Inc.),
 the Gaussian 86(TM) system (copyright 1986, Carnegie Mellon
 University), and the Gaussian 82(TM) system (copyright 1983,
 Carnegie Mellon University). Gaussian is a federally registered
 trademark of Gaussian, Inc.
  
 This software contains proprietary and confidential information,
 including trade secrets, belonging to Gaussian, Inc.
  
 This software is provided under written license and may be
 used, copied, transmitted, or stored only in accord with that
 written license.
  
 The following legend is applicable only to US Government
 contracts under FAR:
  
                    RESTRICTED RIGHTS LEGEND
  
 Use, reproduction and disclosure by the US Government is
 subject to restrictions as set forth in subparagraphs (a)
 and (c) of the Commercial Computer Software - Restricted
 Rights clause in FAR 52.227-19.
  
 Gaussian, Inc.
 340 Quinnipiac St., Bldg. 40, Wallingford CT 06492
  
  
 ---------------------------------------------------------------
 Warning -- This program may not be used in any manner that
 competes with the business of Gaussian, Inc. or will provide
 assistance to any competitor of Gaussian, Inc.  The licensee
 of this program is prohibited from giving any competitor of
 Gaussian, Inc. access to this program.  By using this program,
 the user acknowledges that Gaussian, Inc. is engaged in the
 business of creating and licensing software in the field of
 computational chemistry and represents and warrants to the
 licensee that it is not a competitor of Gaussian, Inc. and that
 it will not use this program in any manner prohibited above.
 ---------------------------------------------------------------
  

 Cite this work as:
 Gaussian 16, Revision A.03,
 M. J. Frisch, G. W. Trucks, H. B. Schlegel, G. E. Scuseria, 
 M. A. Robb, J. R. Cheeseman, G. Scalmani, V. Barone, 
 G. A. Petersson, H. Nakatsuji, X. Li, M. Caricato, A. V. Marenich, 
 J. Bloino, B. G. Janesko, R. Gomperts, B. Mennucci, H. P. Hratchian, 
 J. V. Ortiz, A. F. Izmaylov, J. L. Sonnenberg, D. Williams-Young, 
 F. Ding, F. Lipparini, F. Egidi, J. Goings, B. Peng, A. Petrone, 
 T. Henderson, D. Ranasinghe, V. G. Zakrzewski, J. Gao, N. Rega, 
 G. Zheng, W. Liang, M. Hada, M. Ehara, K. Toyota, R. Fukuda, 
 J. Hasegawa, M. Ishida, T. Nakajima, Y. Honda, O. Kitao, H. Nakai, 
 T. Vreven, K. Throssell, J. A. Montgomery, Jr., J. E. Peralta, 
 F. Ogliaro, M. J. Bearpark, J. J. Heyd, E. N. Brothers, K. N. Kudin, 
 V. N. Staroverov, T. A. Keith, R. Kobayashi, J. Normand, 
 K. Raghavachari, A. P. Rendell, J. C. Burant, S. S. Iyengar, 
 J. Tomasi, M. Cossi, J. M. Millam, M. Klene, C. Adamo, R. Cammi, 
 J. W. Ochterski, R. L. Martin, K. Morokuma, O. Farkas, 
 J. B. Foresman, and D. J. Fox, Gaussian, Inc., Wallingford CT, 2016.
 
 ******************************************
 Gaussian 16:  ES64L-G16RevA.03 25-Dec-2016
                 6-Jul-2023 
 ******************************************
 %chk=tau0_m6
 %mem=10gb
 %nproc=28
 Will use up to   28 processors via shared memory.
 ----------------------------------------------------------------------
 # UB3LYP EmpiricalDispersion=GD3BJ Gen Pseudo=Read opt(maxcycle=1000,m
 odred) SCF(yqc,Maxcycle=1000)
 ----------------------------------------------------------------------
 1/6=1000,18=120,19=15,26=3,38=1/1,3;
 2/9=110,12=2,17=6,18=5,40=1/2;
 3/5=7,11=2,16=1,17=8,25=1,30=1,71=1,74=-5,116=2,124=41/1,2,3;
 4//1;
 5/5=2,7=1000,8=4,13=1,38=1/8,2,8;
 6/7=2,8=2,9=2,10=2,28=1/1;
 7//1,2,3,16;
 1/6=1000,18=20,19=15,26=3/3(2);
 2/9=110/2;
 99//99;
 2/9=110/2;
 3/5=7,6=1,11=2,16=1,17=8,25=1,30=1,71=1,74=-5,82=7,116=2,124=41/1,2,3;
 4/5=5,16=3,69=1/1;
 5/5=2,7=1000,8=4,13=1,38=1/8,2,8;
 7//1,2,3,16;
 1/6=1000,18=20,19=15,26=3/3(-5);
 2/9=110/2;
 6/7=2,8=2,9=2,10=2,19=2,28=1/1;
 99/9=1/99;
 ---
 fff
 ---
 Symbolic Z-matrix:
 Charge = -1 Multiplicity = 6
 H                     0.74776  -5.01091   0.359 
 C                     1.01263  -4.30292   1.02902 
 H                     1.05428  -4.66771   1.97008 
 C                     0.00253  -3.13585   1.04799 
 C                     0.20515  -2.25125   2.28361 
 C                    -0.76284  -1.06885   2.37763 
 N                    -0.27544  -0.13845   3.40684 
 C                    -0.86108   1.08981   3.62944 
 N                    -2.22098   1.17363   3.57945 
 N                    -0.08716   2.10553   3.94288 
 H                     2.00947  -3.93135   0.76464 
 H                     0.11165  -2.52981   0.14238 
 H                    -1.02049  -3.53594   1.04089 
 H                     0.1164   -2.85729   3.19597 
 H                     1.22577  -1.85524   2.26062 
 H                    -0.82532  -0.56726   1.40386 
 H                    -1.76892  -1.41911   2.62907 
 H                     0.72684  -0.02948   3.3145 
 H                    -2.56288   2.03238   3.14118 
 H                    -2.72753   0.3917    3.17248 
 H                    -0.66165   2.89154   4.24119 
 H                     4.69092  -6.76591   2.66879 
 C                     5.49273  -6.15285   2.62483 
 H                     5.59856  -5.62049   3.4765 
 C                     5.25036  -5.23045   1.39782 
 C                     5.79198  -3.83639   1.46172 
 C                     5.0406   -2.6934    1.30839 
 C                     7.16138  -3.3991    1.56625 
 C                     7.15211  -1.97149   1.46752 
 C                     8.39623  -4.05738   1.69743 
 N                     5.84322  -1.57615   1.33063 
 C                     8.32594  -1.21331   1.50113 
 C                     9.56619  -3.30506   1.73088 
 C                     9.53066  -1.89721   1.63491 
 H                     6.39834  -6.75618   2.49791 
 H                     5.6339   -5.72608   0.49649 
 H                     4.16787  -5.14543   1.2429 
 H                     3.97558  -2.58605   1.16258 
 H                     5.49013  -0.65821   1.06399 
 H                     8.43491  -5.14118   1.76768 
 H                     8.29332  -0.13308   1.39937 
 H                     10.52519  -3.80636   1.82985 
 H                     10.46098  -1.3369    1.6572 
 H                     4.58291  -4.534     4.83431 
 C                     4.64249  -4.00648   5.6933 
 H                     4.82527  -4.61115   6.4814 
 C                     3.38913  -3.13912   5.91671 
 C                     3.43324  -1.82619   5.19081 
 C                     4.3996   -1.1921    4.44224 
 N                     2.40661  -0.89726   5.28805 
 C                     2.78288   0.23045   4.61877 
 N                     3.98556   0.08214   4.09808 
 H                     5.52051  -3.35617   5.60823 
 H                     2.48991  -3.70103   5.62726 
 H                     3.2763   -2.93184   6.99033 
 H                     1.49182  -1.05149   5.68598 
 H                     5.3544   -1.57297   4.11434 
 H                     2.14946   1.10559   4.55368 
 H                     3.79355  -1.06195  -6.91094 
 C                     3.10215  -0.3456   -7.08276 
 H                     2.65266  -0.42882  -7.98326 
 C                     3.68807   1.06767  -6.91862 
 C                     3.94233   1.42318  -5.48808 
 C                     3.79573   0.71827  -4.32294 
 N                     4.35667   2.69235  -5.0896 
 C                     4.44306   2.72237  -3.73725 
 N                     4.10675   1.53954  -3.25672 
 H                     2.30902  -0.48247  -6.33731 
 H                     4.61372   1.16142  -7.5041 
 H                     2.98619   1.79932  -7.34236 
 H                     4.55162   3.46861  -5.7025 
 H                     3.48828  -0.30111  -4.16237 
 H                     4.7403    3.57383  -3.14602 
 H                    -5.81102   6.59641   4.0705 
 C                    -5.08148   6.03241   4.48242 
 H                    -4.20961   6.54258   4.50209 
 C                    -4.95998   4.68432   3.7524 
 C                    -6.30875   3.95569   3.65557 
 C                    -6.22222   2.64451   2.87223 
 N                    -7.56683   2.12584   2.5957 
 C                    -7.81125   0.95237   1.97841 
 N                    -6.87106   0.02315   1.87856 
 N                    -9.06007   0.67755   1.54456 
 H                    -5.37481   5.85815   5.52718 
 H                    -4.55759   4.82543   2.7439 
 H                    -4.23456   4.03993   4.26343 
 H                    -6.70867   3.76299   4.65994 
 H                    -7.03016   4.61999   3.15802 
 H                    -5.66232   2.78979   1.94466 
 H                    -5.67091   1.90382   3.4611 
 H                    -8.32928   2.78597   2.60878 
 H                    -6.98584  -0.64471   1.1017 
 H                    -5.88428   0.22317   2.08411 
 H                    -9.57688   1.41837   1.0921 
 H                    -9.1975   -0.24145   1.09753 
 C                    -0.55068   4.16777  -0.51849 
 C                     9.26118   3.18227  -1.05802 
 C                     6.08346  -4.08518  -2.19911 
 C                    -1.13237  -0.68816  -2.59803 
 N                     2.84638   2.60917  -0.94999 
 C                    -1.25018   3.40347   0.62194 
 C                     10.08374   2.51983  -1.89199 
 C                     7.00837  -4.96254  -1.77797 
 C                    -1.9868   -0.81213  -1.32812 
 N                     5.65824   2.2758   -1.02633 
 C                    -2.78035   3.29232   0.50135 
 C                    -3.47853  -0.70248  -1.57345 
 N                     2.47405  -0.11664  -1.71468 
 C                     0.6985    1.59494  -1.58862 
 C                     4.47392   4.30778  -0.2622 
 C                     7.43665   0.6528   -1.52636 
 C                     3.61933  -2.27921  -2.01517 
 C                     1.98809   6.00592   0.41224 
 C                     7.3208    5.47975  -0.04764 
 C                     8.63451  -2.14816  -1.9633 
 C                     0.78832  -3.30787  -2.73014 
 C                     1.46977   2.61915  -1.09196 
 C                     5.64088   3.58261  -0.57526 
 C                     6.65272  -0.46019  -1.71579 
 C                     2.47327  -1.46761  -2.00045 
 O                    -3.38175   2.79622   1.51338 
 O                    -4.17106  -1.3096   -0.59384 
 C                     0.92121   3.87746  -0.59976 
 C                     6.96046   4.09823  -0.50078 
 C                     7.18385  -1.80245  -1.88914 
 C                     1.15881  -1.90485  -2.35769 
 O                    -3.32906   3.64866  -0.56858 
 O                    -3.99176  -0.11351  -2.5034 
 C                     1.98898   4.63479  -0.18974 
 C                     7.81764   3.08036  -0.94205 
 C                     6.1038   -2.6454   -1.99323 
 C                     0.33978  -0.78067  -2.315 
 C                     3.19287   3.84989  -0.44362 
 C                     6.97763   1.94731  -1.23035 
 C                     4.90822  -1.80857  -1.91222 
 C                     1.16829   0.30807  -1.89743 
 N                     5.27081  -0.49167  -1.74089 
 Fe                    4.0798    1.07011  -1.35671 
 H                    -1.0479    3.8968   -1.4548 
 H                    -0.7199    5.24221  -0.39377 
 H                     9.71997   3.9139   -0.39151 
 H                     5.22791  -4.47143  -2.75291 
 H                    -1.42895  -1.47825  -3.29596 
 H                    -1.37752   0.25544  -3.09491 
 H                    -1.01016   3.83798   1.59883 
 H                     11.15603   2.68721  -1.86296 
 H                     9.71842   1.81575  -2.63158 
 H                     6.91637  -6.0197   -2.00937 
 H                     7.84738  -4.66306  -1.16057 
 H                    -1.71896  -0.01599  -0.62017 
 H                    -1.78676  -1.75465  -0.8142 
 H                    -0.36387   1.77501  -1.69919 
 H                     4.6038    5.30797   0.13322 
 H                     3.47332  -3.34226  -2.16042 
 H                     2.58519   6.70616  -0.1844 
 H                     2.41914   5.99889   1.42081 
 H                     0.97377   6.40701   0.4829 
 H                     6.75685   6.24897  -0.59071 
 H                     8.38253   5.68658  -0.20563 
 H                     7.11003   5.62516   1.01981 
 H                     9.04989  -2.34197  -0.96832 
 H                     9.21531  -1.33477  -2.40901 
 H                     8.78162  -3.04892  -2.56681 
 H                    -0.27363  -3.38301  -2.97864 
 H                     1.35829  -3.66596  -3.59695 
 C                    -7.29979  -3.02946  -2.15663 
 O                    -6.26414  -3.20516  -2.75682 
 C                    -7.57473  -2.13245  -1.01206 
 O                    -6.70856  -1.36824  -0.46652 
 C                    -8.92417  -2.34999  -0.58839 
 O                    -9.54321  -1.84825   0.37093 
 C                    -9.53421  -3.32937  -1.57117 
 O                    -8.44706  -3.74003  -2.44072 
 C                    -10.66306  -2.69624  -2.4031 
 O                    -10.31571  -1.43761  -2.92424 
 C                    -10.9869  -3.57649  -3.62226 
 O                    -10.94994  -4.97096  -3.34771 
 H                    -5.17412  -1.32562  -0.76326 
 H                    -10.33248  -0.75467  -2.21624 
 H                    -10.01197  -5.19898  -3.28068 
 H                    -9.91237  -4.22445  -1.06726 
 H                    -11.53134  -2.63809  -1.7269 
 H                    -11.99346  -3.34587  -3.98373 
 H                    -10.27332  -3.2968   -4.40683 
 O                     4.19716   0.57239   0.53582 
 H                     3.28383   0.28426   0.83328 
 H                     4.43907   1.33843   1.16492 
 O                    -4.11191   0.22      1.76754 
 H                    -3.89577   1.14622   1.4942 
 H                    -4.03438  -0.34413   0.97545 
 O                     1.73815   0.28617   1.27609 
 H                     1.75634   1.23209   1.5876 
 H                     1.31143   0.30382   0.40529 
 O                     4.629     2.24035   2.43451 
 H                     4.58135   1.512     3.10214 
 H                     3.73478   2.63665   2.47255 
 O                     1.89194   2.71681   2.32495 
 H                     1.13434   2.55763   2.99293 
 H                     1.58855   3.34611   1.65152 
 H                     0.98133  -4.01035  -1.9105 
 H                    -0.86727   2.37643   0.66637 
 H                     8.50704   0.50532  -1.51141 
 H                    -3.81953  -4.75309  -1.10834 
 C                    -3.83276  -4.67226  -0.1117 
 H                    -3.3404   -5.4333    0.31068 
 C                    -5.27287  -4.54306   0.39436 
 C                    -5.43413  -4.40497   1.91773 
 C                    -4.64634  -3.21528   2.48289 
 C                    -6.92081  -4.27231   2.27698 
 H                    -3.28428  -3.75343   0.1246 
 H                    -5.71831  -3.66613  -0.07859 
 H                    -5.86103  -5.4079    0.05729 
 H                    -5.04733  -5.32292   2.38856 
 H                    -4.80699  -3.11434   3.56212 
 H                    -3.56992  -3.31772   2.3142 
 H                    -4.96662  -2.28213   2.01206 
 H                    -7.50222  -5.11499   1.8856 
 H                    -7.06954  -4.2351    3.36209 
 H                    -7.34332  -3.35402   1.85397 
 H                    -5.31365   5.95077  -0.89777 
 C                    -6.20176   6.26676  -0.56398 
 H                    -6.06757   7.04968   0.04351 
 C                    -6.83612   5.1458    0.28269 
 C                    -7.02682   3.83306  -0.39967 
 N                    -5.99007   3.01565  -0.80941 
 C                    -8.17391   3.14279  -0.71055 
 C                    -6.53512   1.88679  -1.33669 
 N                    -7.86111   1.93096  -1.29219 
 H                    -6.83739   6.54326  -1.41016 
 H                    -6.19444   5.00238   1.15876 
 H                    -7.81205   5.47125   0.6624 
 H                    -4.96709   3.22784  -0.71136 
 H                    -9.20122   3.44687  -0.55603 
 H                    -5.94113   1.079    -1.74325 
 O                    -10.2655   0.76719  -1.29404 
 H                    -10.69682   1.32111  -1.95759 
 H                    -9.29594   1.0174   -1.38106 
 
 Add virtual bond connecting atoms H178       and O169       Dist= 2.95D+00.
 Add virtual bond connecting atoms O194       and H187       Dist= 2.96D+00.
 Add virtual bond connecting atoms O191       and H186       Dist= 3.04D+00.
 Add virtual bond connecting atoms H198       and N10        Dist= 3.05D+00.
 Add virtual bond connecting atoms O197       and H192       Dist= 3.14D+00.
 Add virtual bond connecting atoms H232       and O127       Dist= 3.21D+00.
 Add virtual bond connecting atoms O235       and H179       Dist= 3.37D+00.
 Add virtual bond connecting atoms H237       and N228       Dist= 3.22D+00.
 Add virtual bond connecting atoms H189       and O121       Dist= 3.27D+00.
 Add virtual bond connecting atoms H190       and O122       Dist= 3.49D+00.
 Add virtual bond connecting atoms O169       and H92        Dist= 3.31D+00.
 Add virtual bond connecting atoms O171       and H95        Dist= 3.40D+00.
 Add virtual bond connecting atoms O188       and H93        Dist= 3.40D+00.
 Add virtual bond connecting atoms H195       and N52        Dist= 3.48D+00.
 Add virtual bond connecting atoms H44        and H24        Dist= 3.81D+00.
 Add virtual bond connecting atoms O185       and H39        Dist= 3.52D+00.
 Add virtual bond connecting atoms H210       and H13        Dist= 4.63D+00.
 Add virtual bond connecting atoms H211       and O169       Dist= 4.78D+00.
 Add virtual bond connecting atoms H211       and H178       Dist= 4.72D+00.
 Add virtual bond connecting atoms H216       and H190       Dist= 4.51D+00.
 The following ModRedundant input section has been read:
 X       1 F                                                                   
 X       2 F                                                                   
 X       3 F                                                                   
 X      22 F                                                                   
 X      23 F                                                                   
 X      24 F                                                                   
 X      44 F                                                                   
 X      45 F                                                                   
 X      46 F                                                                   
 X      59 F                                                                   
 X      60 F                                                                   
 X      61 F                                                                   
 X      74 F                                                                   
 X      75 F                                                                   
 X      76 F                                                                   
 X     203 F                                                                   
 X     204 F                                                                   
 X     205 F                                                                   
 X     220 F                                                                   
 X     221 F                                                                   
 X     222 F                                                                   
 

 GradGradGradGradGradGradGradGradGradGradGradGradGradGradGradGradGradGrad
 Berny optimization.
 Initialization pass.
                           ----------------------------
                           !    Initial Parameters    !
                           ! (Angstroms and Degrees)  !
 --------------------------                            --------------------------
 ! Name  Definition              Value          Derivative Info.                !
 --------------------------------------------------------------------------------
 ! X1    R(1,-1)                 0.7478         Frozen                          !
 ! Y1    R(1,-2)                -5.0109         Frozen                          !
 ! Z1    R(1,-3)                 0.359          Frozen                          !
 ! X2    R(2,-1)                 1.0126         Frozen                          !
 ! Y2    R(2,-2)                -4.3029         Frozen                          !
 ! Z2    R(2,-3)                 1.029          Frozen                          !
 ! X3    R(3,-1)                 1.0543         Frozen                          !
 ! Y3    R(3,-2)                -4.6677         Frozen                          !
 ! Z3    R(3,-3)                 1.9701         Frozen                          !
 ! X22   R(22,-1)                4.6909         Frozen                          !
 ! Y22   R(22,-2)               -6.7659         Frozen                          !
 ! Z22   R(22,-3)                2.6688         Frozen                          !
 ! X23   R(23,-1)                5.4927         Frozen                          !
 ! Y23   R(23,-2)               -6.1528         Frozen                          !
 ! Z23   R(23,-3)                2.6248         Frozen                          !
 ! X24   R(24,-1)                5.5986         Frozen                          !
 ! Y24   R(24,-2)               -5.6205         Frozen                          !
 ! Z24   R(24,-3)                3.4765         Frozen                          !
 ! X44   R(44,-1)                4.5829         Frozen                          !
 ! Y44   R(44,-2)               -4.534          Frozen                          !
 ! Z44   R(44,-3)                4.8343         Frozen                          !
 ! X45   R(45,-1)                4.6425         Frozen                          !
 ! Y45   R(45,-2)               -4.0065         Frozen                          !
 ! Z45   R(45,-3)                5.6933         Frozen                          !
 ! X46   R(46,-1)                4.8253         Frozen                          !
 ! Y46   R(46,-2)               -4.6112         Frozen                          !
 ! Z46   R(46,-3)                6.4814         Frozen                          !
 ! X59   R(59,-1)                3.7936         Frozen                          !
 ! Y59   R(59,-2)               -1.0619         Frozen                          !
 ! Z59   R(59,-3)               -6.9109         Frozen                          !
 ! X60   R(60,-1)                3.1022         Frozen                          !
 ! Y60   R(60,-2)               -0.3456         Frozen                          !
 ! Z60   R(60,-3)               -7.0828         Frozen                          !
 ! X61   R(61,-1)                2.6527         Frozen                          !
 ! Y61   R(61,-2)               -0.4288         Frozen                          !
 ! Z61   R(61,-3)               -7.9833         Frozen                          !
 ! X74   R(74,-1)               -5.811          Frozen                          !
 ! Y74   R(74,-2)                6.5964         Frozen                          !
 ! Z74   R(74,-3)                4.0705         Frozen                          !
 ! X75   R(75,-1)               -5.0815         Frozen                          !
 ! Y75   R(75,-2)                6.0324         Frozen                          !
 ! Z75   R(75,-3)                4.4824         Frozen                          !
 ! X76   R(76,-1)               -4.2096         Frozen                          !
 ! Y76   R(76,-2)                6.5426         Frozen                          !
 ! Z76   R(76,-3)                4.5021         Frozen                          !
 ! X203  R(203,-1)              -3.8195         Frozen                          !
 ! Y203  R(203,-2)              -4.7531         Frozen                          !
 ! Z203  R(203,-3)              -1.1083         Frozen                          !
 ! X204  R(204,-1)              -3.8328         Frozen                          !
 ! Y204  R(204,-2)              -4.6723         Frozen                          !
 ! Z204  R(204,-3)              -0.1117         Frozen                          !
 ! X205  R(205,-1)              -3.3404         Frozen                          !
 ! Y205  R(205,-2)              -5.4333         Frozen                          !
 ! Z205  R(205,-3)               0.3107         Frozen                          !
 ! X220  R(220,-1)              -5.3137         Frozen                          !
 ! Y220  R(220,-2)               5.9508         Frozen                          !
 ! Z220  R(220,-3)              -0.8978         Frozen                          !
 ! X221  R(221,-1)              -6.2018         Frozen                          !
 ! Y221  R(221,-2)               6.2668         Frozen                          !
 ! Z221  R(221,-3)              -0.564          Frozen                          !
 ! X222  R(222,-1)              -6.0676         Frozen                          !
 ! Y222  R(222,-2)               7.0497         Frozen                          !
 ! Z222  R(222,-3)               0.0435         Frozen                          !
 ! R1    R(1,2)                  1.0101         estimate D2E/DX2                !
 ! R2    R(2,3)                  1.0101         estimate D2E/DX2                !
 ! R3    R(2,4)                  1.5436         estimate D2E/DX2                !
 ! R4    R(2,11)                 1.0962         estimate D2E/DX2                !
 ! R5    R(4,5)                  1.5331         estimate D2E/DX2                !
 ! R6    R(4,12)                 1.0951         estimate D2E/DX2                !
 ! R7    R(4,13)                 1.0985         estimate D2E/DX2                !
 ! R8    R(5,6)                  1.531          estimate D2E/DX2                !
 ! R9    R(5,14)                 1.0989         estimate D2E/DX2                !
 ! R10   R(5,15)                 1.095          estimate D2E/DX2                !
 ! R11   R(6,7)                  1.4705         estimate D2E/DX2                !
 ! R12   R(6,16)                 1.0971         estimate D2E/DX2                !
 ! R13   R(6,17)                 1.0946         estimate D2E/DX2                !
 ! R14   R(7,8)                  1.3788         estimate D2E/DX2                !
 ! R15   R(7,18)                 1.0124         estimate D2E/DX2                !
 ! R16   R(8,9)                  1.3634         estimate D2E/DX2                !
 ! R17   R(8,10)                 1.3149         estimate D2E/DX2                !
 ! R18   R(9,19)                 1.023          estimate D2E/DX2                !
 ! R19   R(9,20)                 1.0167         estimate D2E/DX2                !
 ! R20   R(10,21)                1.0182         estimate D2E/DX2                !
 ! R21   R(10,198)               1.6121         estimate D2E/DX2                !
 ! R22   R(13,210)               2.4519         estimate D2E/DX2                !
 ! R23   R(22,23)                1.0103         estimate D2E/DX2                !
 ! R24   R(23,24)                1.0099         estimate D2E/DX2                !
 ! R25   R(23,25)                1.5541         estimate D2E/DX2                !
 ! R26   R(23,35)                1.0956         estimate D2E/DX2                !
 ! R27   R(24,44)                2.0139         estimate D2E/DX2                !
 ! R28   R(25,26)                1.4969         estimate D2E/DX2                !
 ! R29   R(25,36)                1.0978         estimate D2E/DX2                !
 ! R30   R(25,37)                1.0968         estimate D2E/DX2                !
 ! R31   R(26,27)                1.3764         estimate D2E/DX2                !
 ! R32   R(26,28)                1.4413         estimate D2E/DX2                !
 ! R33   R(27,31)                1.3758         estimate D2E/DX2                !
 ! R34   R(27,38)                1.0803         estimate D2E/DX2                !
 ! R35   R(28,29)                1.431          estimate D2E/DX2                !
 ! R36   R(28,30)                1.4055         estimate D2E/DX2                !
 ! R37   R(29,31)                1.3741         estimate D2E/DX2                !
 ! R38   R(29,32)                1.3978         estimate D2E/DX2                !
 ! R39   R(30,33)                1.3914         estimate D2E/DX2                !
 ! R40   R(30,40)                1.0868         estimate D2E/DX2                !
 ! R41   R(31,39)                1.019          estimate D2E/DX2                !
 ! R42   R(32,34)                1.3918         estimate D2E/DX2                !
 ! R43   R(32,41)                1.0855         estimate D2E/DX2                !
 ! R44   R(33,34)                1.4116         estimate D2E/DX2                !
 ! R45   R(33,42)                1.0866         estimate D2E/DX2                !
 ! R46   R(34,43)                1.0863         estimate D2E/DX2                !
 ! R47   R(39,185)               1.8615         estimate D2E/DX2                !
 ! R48   R(44,45)                1.0098         estimate D2E/DX2                !
 ! R49   R(45,46)                1.01           estimate D2E/DX2                !
 ! R50   R(45,47)                1.5405         estimate D2E/DX2                !
 ! R51   R(45,53)                1.0959         estimate D2E/DX2                !
 ! R52   R(47,48)                1.5009         estimate D2E/DX2                !
 ! R53   R(47,54)                1.0991         estimate D2E/DX2                !
 ! R54   R(47,55)                1.0993         estimate D2E/DX2                !
 ! R55   R(48,49)                1.3771         estimate D2E/DX2                !
 ! R56   R(48,50)                1.3879         estimate D2E/DX2                !
 ! R57   R(49,52)                1.3833         estimate D2E/DX2                !
 ! R58   R(49,57)                1.079          estimate D2E/DX2                !
 ! R59   R(50,51)                1.3643         estimate D2E/DX2                !
 ! R60   R(50,56)                1.0094         estimate D2E/DX2                !
 ! R61   R(51,52)                1.3189         estimate D2E/DX2                !
 ! R62   R(51,58)                1.0823         estimate D2E/DX2                !
 ! R63   R(52,195)               1.8416         estimate D2E/DX2                !
 ! R64   R(59,60)                1.0103         estimate D2E/DX2                !
 ! R65   R(60,61)                1.0099         estimate D2E/DX2                !
 ! R66   R(60,62)                1.5387         estimate D2E/DX2                !
 ! R67   R(60,68)                1.097          estimate D2E/DX2                !
 ! R68   R(62,63)                1.4958         estimate D2E/DX2                !
 ! R69   R(62,69)                1.0993         estimate D2E/DX2                !
 ! R70   R(62,70)                1.0989         estimate D2E/DX2                !
 ! R71   R(63,64)                1.3697         estimate D2E/DX2                !
 ! R72   R(63,65)                1.3933         estimate D2E/DX2                !
 ! R73   R(64,67)                1.3813         estimate D2E/DX2                !
 ! R74   R(64,72)                1.0768         estimate D2E/DX2                !
 ! R75   R(65,66)                1.3554         estimate D2E/DX2                !
 ! R76   R(65,71)                1.0081         estimate D2E/DX2                !
 ! R77   R(66,67)                1.3203         estimate D2E/DX2                !
 ! R78   R(66,73)                1.0784         estimate D2E/DX2                !
 ! R79   R(67,138)               1.9573         estimate D2E/DX2                !
 ! R80   R(74,75)                1.01           estimate D2E/DX2                !
 ! R81   R(75,76)                1.0103         estimate D2E/DX2                !
 ! R82   R(75,77)                1.5379         estimate D2E/DX2                !
 ! R83   R(75,84)                1.0991         estimate D2E/DX2                !
 ! R84   R(77,78)                1.5361         estimate D2E/DX2                !
 ! R85   R(77,85)                1.0949         estimate D2E/DX2                !
 ! R86   R(77,86)                1.0966         estimate D2E/DX2                !
 ! R87   R(78,79)                1.5298         estimate D2E/DX2                !
 ! R88   R(78,87)                1.0981         estimate D2E/DX2                !
 ! R89   R(78,88)                1.0997         estimate D2E/DX2                !
 ! R90   R(79,80)                1.4675         estimate D2E/DX2                !
 ! R91   R(79,89)                1.0932         estimate D2E/DX2                !
 ! R92   R(79,90)                1.0951         estimate D2E/DX2                !
 ! R93   R(80,81)                1.3483         estimate D2E/DX2                !
 ! R94   R(80,91)                1.0086         estimate D2E/DX2                !
 ! R95   R(81,82)                1.3257         estimate D2E/DX2                !
 ! R96   R(81,83)                1.3503         estimate D2E/DX2                !
 ! R97   R(82,92)                1.0309         estimate D2E/DX2                !
 ! R98   R(82,93)                1.0276         estimate D2E/DX2                !
 ! R99   R(83,94)                1.0103         estimate D2E/DX2                !
 ! R100  R(83,95)                1.0312         estimate D2E/DX2                !
 ! R101  R(92,169)               1.7492         estimate D2E/DX2                !
 ! R102  R(93,188)               1.8004         estimate D2E/DX2                !
 ! R103  R(95,171)               1.797          estimate D2E/DX2                !
 ! R104  R(96,101)               1.5408         estimate D2E/DX2                !
 ! R105  R(96,123)               1.5024         estimate D2E/DX2                !
 ! R106  R(96,139)               1.0942         estimate D2E/DX2                !
 ! R107  R(96,140)               1.0948         estimate D2E/DX2                !
 ! R108  R(97,102)               1.3457         estimate D2E/DX2                !
 ! R109  R(97,130)               1.4518         estimate D2E/DX2                !
 ! R110  R(97,141)               1.0909         estimate D2E/DX2                !
 ! R111  R(98,103)               1.3426         estimate D2E/DX2                !
 ! R112  R(98,131)               1.4546         estimate D2E/DX2                !
 ! R113  R(98,142)               1.0899         estimate D2E/DX2                !
 ! R114  R(99,104)               1.5356         estimate D2E/DX2                !
 ! R115  R(99,132)               1.502          estimate D2E/DX2                !
 ! R116  R(99,143)               1.0951         estimate D2E/DX2                !
 ! R117  R(99,144)               1.0942         estimate D2E/DX2                !
 ! R118  R(100,117)              1.3839         estimate D2E/DX2                !
 ! R119  R(100,133)              1.3841         estimate D2E/DX2                !
 ! R120  R(100,138)              2.0138         estimate D2E/DX2                !
 ! R121  R(101,106)              1.5389         estimate D2E/DX2                !
 ! R122  R(101,145)              1.0958         estimate D2E/DX2                !
 ! R123  R(101,201)              1.097          estimate D2E/DX2                !
 ! R124  R(102,146)              1.0857         estimate D2E/DX2                !
 ! R125  R(102,147)              1.0845         estimate D2E/DX2                !
 ! R126  R(103,148)              1.0861         estimate D2E/DX2                !
 ! R127  R(103,149)              1.0839         estimate D2E/DX2                !
 ! R128  R(104,107)              1.5157         estimate D2E/DX2                !
 ! R129  R(104,150)              1.0985         estimate D2E/DX2                !
 ! R130  R(104,151)              1.092          estimate D2E/DX2                !
 ! R131  R(105,118)              1.3826         estimate D2E/DX2                !
 ! R132  R(105,134)              1.3749         estimate D2E/DX2                !
 ! R133  R(105,138)              2.0135         estimate D2E/DX2                !
 ! R134  R(106,121)              1.2775         estimate D2E/DX2                !
 ! R135  R(106,127)              1.2541         estimate D2E/DX2                !
 ! R136  R(107,122)              1.3446         estimate D2E/DX2                !
 ! R137  R(107,128)              1.2145         estimate D2E/DX2                !
 ! R138  R(108,120)              1.3809         estimate D2E/DX2                !
 ! R139  R(108,136)              1.3852         estimate D2E/DX2                !
 ! R140  R(108,138)              2.0285         estimate D2E/DX2                !
 ! R141  R(109,117)              1.375          estimate D2E/DX2                !
 ! R142  R(109,136)              1.4043         estimate D2E/DX2                !
 ! R143  R(109,152)              1.0832         estimate D2E/DX2                !
 ! R144  R(110,118)              1.4092         estimate D2E/DX2                !
 ! R145  R(110,133)              1.3725         estimate D2E/DX2                !
 ! R146  R(110,153)              1.0833         estimate D2E/DX2                !
 ! R147  R(111,119)              1.3745         estimate D2E/DX2                !
 ! R148  R(111,134)              1.405          estimate D2E/DX2                !
 ! R149  R(111,202)              1.0806         estimate D2E/DX2                !
 ! R150  R(112,120)              1.4044         estimate D2E/DX2                !
 ! R151  R(112,135)              1.376          estimate D2E/DX2                !
 ! R152  R(112,154)              1.0828         estimate D2E/DX2                !
 ! R153  R(113,129)              1.4975         estimate D2E/DX2                !
 ! R154  R(113,155)              1.0967         estimate D2E/DX2                !
 ! R155  R(113,156)              1.0968         estimate D2E/DX2                !
 ! R156  R(113,157)              1.093          estimate D2E/DX2                !
 ! R157  R(114,124)              1.4979         estimate D2E/DX2                !
 ! R158  R(114,158)              1.0976         estimate D2E/DX2                !
 ! R159  R(114,159)              1.0932         estimate D2E/DX2                !
 ! R160  R(114,160)              1.0977         estimate D2E/DX2                !
 ! R161  R(115,125)              1.4931         estimate D2E/DX2                !
 ! R162  R(115,161)              1.0955         estimate D2E/DX2                !
 ! R163  R(115,162)              1.0943         estimate D2E/DX2                !
 ! R164  R(115,163)              1.0942         estimate D2E/DX2                !
 ! R165  R(116,126)              1.4981         estimate D2E/DX2                !
 ! R166  R(116,164)              1.0932         estimate D2E/DX2                !
 ! R167  R(116,165)              1.0975         estimate D2E/DX2                !
 ! R168  R(116,200)              1.0966         estimate D2E/DX2                !
 ! R169  R(117,123)              1.4583         estimate D2E/DX2                !
 ! R170  R(118,124)              1.4187         estimate D2E/DX2                !
 ! R171  R(119,125)              1.4539         estimate D2E/DX2                !
 ! R172  R(119,137)              1.3825         estimate D2E/DX2                !
 ! R173  R(120,126)              1.4306         estimate D2E/DX2                !
 ! R174  R(121,189)              1.7283         estimate D2E/DX2                !
 ! R175  R(122,178)              1.0174         estimate D2E/DX2                !
 ! R176  R(122,190)              1.8476         estimate D2E/DX2                !
 ! R177  R(123,129)              1.3718         estimate D2E/DX2                !
 ! R178  R(124,130)              1.402          estimate D2E/DX2                !
 ! R179  R(125,131)              1.374          estimate D2E/DX2                !
 ! R180  R(126,132)              1.3916         estimate D2E/DX2                !
 ! R181  R(127,232)              1.6972         estimate D2E/DX2                !
 ! R182  R(129,133)              1.4594         estimate D2E/DX2                !
 ! R183  R(130,134)              1.4396         estimate D2E/DX2                !
 ! R184  R(131,135)              1.4616         estimate D2E/DX2                !
 ! R185  R(132,136)              1.4304         estimate D2E/DX2                !
 ! R186  R(135,137)              1.3766         estimate D2E/DX2                !
 ! R187  R(137,138)              2.0013         estimate D2E/DX2                !
 ! R188  R(138,185)              1.9604         estimate D2E/DX2                !
 ! R189  R(166,167)              1.2098         estimate D2E/DX2                !
 ! R190  R(166,168)              1.48           estimate D2E/DX2                !
 ! R191  R(166,173)              1.3791         estimate D2E/DX2                !
 ! R192  R(168,169)              1.2775         estimate D2E/DX2                !
 ! R193  R(168,170)              1.431          estimate D2E/DX2                !
 ! R194  R(169,178)              1.5635         estimate D2E/DX2                !
 ! R195  R(169,211)              2.5321         estimate D2E/DX2                !
 ! R196  R(170,171)              1.2471         estimate D2E/DX2                !
 ! R197  R(170,172)              1.5156         estimate D2E/DX2                !
 ! R198  R(172,173)              1.4514         estimate D2E/DX2                !
 ! R199  R(172,174)              1.5386         estimate D2E/DX2                !
 ! R200  R(172,181)              1.0946         estimate D2E/DX2                !
 ! R201  R(174,175)              1.4058         estimate D2E/DX2                !
 ! R202  R(174,176)              1.5382         estimate D2E/DX2                !
 ! R203  R(174,182)              1.1021         estimate D2E/DX2                !
 ! R204  R(175,179)              0.9838         estimate D2E/DX2                !
 ! R205  R(176,177)              1.4217         estimate D2E/DX2                !
 ! R206  R(176,183)              1.0941         estimate D2E/DX2                !
 ! R207  R(176,184)              1.0968         estimate D2E/DX2                !
 ! R208  R(177,180)              0.9676         estimate D2E/DX2                !
 ! R209  R(178,211)              2.4986         estimate D2E/DX2                !
 ! R210  R(179,235)              1.7807         estimate D2E/DX2                !
 ! R211  R(185,186)              1.0028         estimate D2E/DX2                !
 ! R212  R(185,187)              1.0203         estimate D2E/DX2                !
 ! R213  R(186,191)              1.6079         estimate D2E/DX2                !
 ! R214  R(187,194)              1.5689         estimate D2E/DX2                !
 ! R215  R(188,189)              0.9896         estimate D2E/DX2                !
 ! R216  R(188,190)              0.9755         estimate D2E/DX2                !
 ! R217  R(190,216)              2.3874         estimate D2E/DX2                !
 ! R218  R(191,192)              0.9961         estimate D2E/DX2                !
 ! R219  R(191,193)              0.9699         estimate D2E/DX2                !
 ! R220  R(192,197)              1.6633         estimate D2E/DX2                !
 ! R221  R(194,195)              0.9892         estimate D2E/DX2                !
 ! R222  R(194,196)              0.9788         estimate D2E/DX2                !
 ! R223  R(197,198)              1.0225         estimate D2E/DX2                !
 ! R224  R(197,199)              0.9703         estimate D2E/DX2                !
 ! R225  R(203,204)              1.0            estimate D2E/DX2                !
 ! R226  R(204,205)              1.0            estimate D2E/DX2                !
 ! R227  R(204,206)              1.5319         estimate D2E/DX2                !
 ! R228  R(204,210)              1.0959         estimate D2E/DX2                !
 ! R229  R(206,207)              1.5381         estimate D2E/DX2                !
 ! R230  R(206,211)              1.0914         estimate D2E/DX2                !
 ! R231  R(206,212)              1.0989         estimate D2E/DX2                !
 ! R232  R(207,208)              1.5347         estimate D2E/DX2                !
 ! R233  R(207,209)              1.5352         estimate D2E/DX2                !
 ! R234  R(207,213)              1.1018         estimate D2E/DX2                !
 ! R235  R(208,214)              1.0958         estimate D2E/DX2                !
 ! R236  R(208,215)              1.0944         estimate D2E/DX2                !
 ! R237  R(208,216)              1.0932         estimate D2E/DX2                !
 ! R238  R(209,217)              1.0961         estimate D2E/DX2                !
 ! R239  R(209,218)              1.0959         estimate D2E/DX2                !
 ! R240  R(209,219)              1.0958         estimate D2E/DX2                !
 ! R241  R(220,221)              1.0            estimate D2E/DX2                !
 ! R242  R(221,222)              1.0            estimate D2E/DX2                !
 ! R243  R(221,223)              1.5414         estimate D2E/DX2                !
 ! R244  R(221,229)              1.0938         estimate D2E/DX2                !
 ! R245  R(223,224)              1.4917         estimate D2E/DX2                !
 ! R246  R(223,230)              1.0954         estimate D2E/DX2                !
 ! R247  R(223,231)              1.0966         estimate D2E/DX2                !
 ! R248  R(224,225)              1.3824         estimate D2E/DX2                !
 ! R249  R(224,226)              1.3744         estimate D2E/DX2                !
 ! R250  R(225,227)              1.3599         estimate D2E/DX2                !
 ! R251  R(225,232)              1.0494         estimate D2E/DX2                !
 ! R252  R(226,228)              1.3801         estimate D2E/DX2                !
 ! R253  R(226,233)              1.0825         estimate D2E/DX2                !
 ! R254  R(227,228)              1.3275         estimate D2E/DX2                !
 ! R255  R(227,234)              1.082          estimate D2E/DX2                !
 ! R256  R(228,237)              1.7033         estimate D2E/DX2                !
 ! R257  R(235,236)              0.966          estimate D2E/DX2                !
 ! R258  R(235,237)              1.0051         estimate D2E/DX2                !
 ! A1    A(1,2,3)              112.0642         estimate D2E/DX2                !
 ! A2    A(1,2,4)              111.4991         estimate D2E/DX2                !
 ! A3    A(1,2,11)             108.4245         estimate D2E/DX2                !
 ! A4    A(3,2,4)              106.7721         estimate D2E/DX2                !
 ! A5    A(3,2,11)             108.0353         estimate D2E/DX2                !
 ! A6    A(4,2,11)             109.9833         estimate D2E/DX2                !
 ! A7    A(2,4,5)              111.0801         estimate D2E/DX2                !
 ! A8    A(2,4,12)             110.0622         estimate D2E/DX2                !
 ! A9    A(2,4,13)             109.5099         estimate D2E/DX2                !
 ! A10   A(5,4,12)             109.5121         estimate D2E/DX2                !
 ! A11   A(5,4,13)             109.7819         estimate D2E/DX2                !
 ! A12   A(12,4,13)            106.7989         estimate D2E/DX2                !
 ! A13   A(4,5,6)              114.3032         estimate D2E/DX2                !
 ! A14   A(4,5,14)             109.8934         estimate D2E/DX2                !
 ! A15   A(4,5,15)             108.3572         estimate D2E/DX2                !
 ! A16   A(6,5,14)             108.8984         estimate D2E/DX2                !
 ! A17   A(6,5,15)             108.1371         estimate D2E/DX2                !
 ! A18   A(14,5,15)            106.9871         estimate D2E/DX2                !
 ! A19   A(5,6,7)              108.7876         estimate D2E/DX2                !
 ! A20   A(5,6,16)             109.5477         estimate D2E/DX2                !
 ! A21   A(5,6,17)             110.3715         estimate D2E/DX2                !
 ! A22   A(7,6,16)             110.5372         estimate D2E/DX2                !
 ! A23   A(7,6,17)             110.2629         estimate D2E/DX2                !
 ! A24   A(16,6,17)            107.3274         estimate D2E/DX2                !
 ! A25   A(6,7,8)              122.3994         estimate D2E/DX2                !
 ! A26   A(6,7,18)             109.414          estimate D2E/DX2                !
 ! A27   A(8,7,18)             109.8363         estimate D2E/DX2                !
 ! A28   A(7,8,9)              118.1964         estimate D2E/DX2                !
 ! A29   A(7,8,10)             118.4648         estimate D2E/DX2                !
 ! A30   A(9,8,10)             123.2527         estimate D2E/DX2                !
 ! A31   A(8,9,19)             113.6212         estimate D2E/DX2                !
 ! A32   A(8,9,20)             117.6689         estimate D2E/DX2                !
 ! A33   A(19,9,20)            107.9162         estimate D2E/DX2                !
 ! A34   A(8,10,21)            109.515          estimate D2E/DX2                !
 ! A35   A(8,10,198)           121.4762         estimate D2E/DX2                !
 ! A36   A(21,10,198)          112.5601         estimate D2E/DX2                !
 ! A37   A(4,13,210)           153.4541         estimate D2E/DX2                !
 ! A38   A(22,23,24)           111.4902         estimate D2E/DX2                !
 ! A39   A(22,23,25)           105.709          estimate D2E/DX2                !
 ! A40   A(22,23,35)           109.081          estimate D2E/DX2                !
 ! A41   A(24,23,25)           111.6723         estimate D2E/DX2                !
 ! A42   A(24,23,35)           107.5398         estimate D2E/DX2                !
 ! A43   A(25,23,35)           111.3657         estimate D2E/DX2                !
 ! A44   A(23,24,44)           143.1414         estimate D2E/DX2                !
 ! A45   A(23,25,26)           117.5558         estimate D2E/DX2                !
 ! A46   A(23,25,36)           109.0131         estimate D2E/DX2                !
 ! A47   A(23,25,37)           108.1466         estimate D2E/DX2                !
 ! A48   A(26,25,36)           109.2136         estimate D2E/DX2                !
 ! A49   A(26,25,37)           106.9142         estimate D2E/DX2                !
 ! A50   A(36,25,37)           105.298          estimate D2E/DX2                !
 ! A51   A(25,26,27)           124.8244         estimate D2E/DX2                !
 ! A52   A(25,26,28)           129.0065         estimate D2E/DX2                !
 ! A53   A(27,26,28)           105.9497         estimate D2E/DX2                !
 ! A54   A(26,27,31)           110.737          estimate D2E/DX2                !
 ! A55   A(26,27,38)           129.4742         estimate D2E/DX2                !
 ! A56   A(31,27,38)           119.7753         estimate D2E/DX2                !
 ! A57   A(26,28,29)           106.9486         estimate D2E/DX2                !
 ! A58   A(26,28,30)           134.3802         estimate D2E/DX2                !
 ! A59   A(29,28,30)           118.6442         estimate D2E/DX2                !
 ! A60   A(28,29,31)           107.4609         estimate D2E/DX2                !
 ! A61   A(28,29,32)           122.2771         estimate D2E/DX2                !
 ! A62   A(31,29,32)           130.2585         estimate D2E/DX2                !
 ! A63   A(28,30,33)           119.1945         estimate D2E/DX2                !
 ! A64   A(28,30,40)           120.2913         estimate D2E/DX2                !
 ! A65   A(33,30,40)           120.5138         estimate D2E/DX2                !
 ! A66   A(27,31,29)           108.8836         estimate D2E/DX2                !
 ! A67   A(27,31,39)           121.6779         estimate D2E/DX2                !
 ! A68   A(29,31,39)           127.9727         estimate D2E/DX2                !
 ! A69   A(29,32,34)           117.5606         estimate D2E/DX2                !
 ! A70   A(29,32,41)           120.8167         estimate D2E/DX2                !
 ! A71   A(34,32,41)           121.6029         estimate D2E/DX2                !
 ! A72   A(30,33,34)           121.0968         estimate D2E/DX2                !
 ! A73   A(30,33,42)           119.6596         estimate D2E/DX2                !
 ! A74   A(34,33,42)           119.2434         estimate D2E/DX2                !
 ! A75   A(32,34,33)           121.2265         estimate D2E/DX2                !
 ! A76   A(32,34,43)           119.3314         estimate D2E/DX2                !
 ! A77   A(33,34,43)           119.44           estimate D2E/DX2                !
 ! A78   A(31,39,185)          155.5658         estimate D2E/DX2                !
 ! A79   A(24,44,45)           145.651          estimate D2E/DX2                !
 ! A80   A(44,45,46)           111.2033         estimate D2E/DX2                !
 ! A81   A(44,45,47)           111.6841         estimate D2E/DX2                !
 ! A82   A(44,45,53)           106.932          estimate D2E/DX2                !
 ! A83   A(46,45,47)           111.7865         estimate D2E/DX2                !
 ! A84   A(46,45,53)           105.7137         estimate D2E/DX2                !
 ! A85   A(47,45,53)           109.2075         estimate D2E/DX2                !
 ! A86   A(45,47,48)           113.4829         estimate D2E/DX2                !
 ! A87   A(45,47,54)           109.8523         estimate D2E/DX2                !
 ! A88   A(45,47,55)           109.3497         estimate D2E/DX2                !
 ! A89   A(48,47,54)           110.1131         estimate D2E/DX2                !
 ! A90   A(48,47,55)           108.0852         estimate D2E/DX2                !
 ! A91   A(54,47,55)           105.6419         estimate D2E/DX2                !
 ! A92   A(47,48,49)           133.341          estimate D2E/DX2                !
 ! A93   A(47,48,50)           121.9959         estimate D2E/DX2                !
 ! A94   A(49,48,50)           104.4169         estimate D2E/DX2                !
 ! A95   A(48,49,52)           110.4484         estimate D2E/DX2                !
 ! A96   A(48,49,57)           128.5825         estimate D2E/DX2                !
 ! A97   A(52,49,57)           120.9579         estimate D2E/DX2                !
 ! A98   A(48,50,51)           108.3522         estimate D2E/DX2                !
 ! A99   A(48,50,56)           126.5615         estimate D2E/DX2                !
 ! A100  A(51,50,56)           124.7243         estimate D2E/DX2                !
 ! A101  A(50,51,52)           110.6233         estimate D2E/DX2                !
 ! A102  A(50,51,58)           122.444          estimate D2E/DX2                !
 ! A103  A(52,51,58)           126.9322         estimate D2E/DX2                !
 ! A104  A(49,52,51)           106.1582         estimate D2E/DX2                !
 ! A105  A(49,52,195)          138.8448         estimate D2E/DX2                !
 ! A106  A(51,52,195)          114.9109         estimate D2E/DX2                !
 ! A107  A(59,60,61)           113.4416         estimate D2E/DX2                !
 ! A108  A(59,60,62)           111.8709         estimate D2E/DX2                !
 ! A109  A(59,60,68)           106.9019         estimate D2E/DX2                !
 ! A110  A(61,60,62)           109.8953         estimate D2E/DX2                !
 ! A111  A(61,60,68)           105.8929         estimate D2E/DX2                !
 ! A112  A(62,60,68)           108.5062         estimate D2E/DX2                !
 ! A113  A(60,62,63)           112.6467         estimate D2E/DX2                !
 ! A114  A(60,62,69)           110.008          estimate D2E/DX2                !
 ! A115  A(60,62,70)           109.0983         estimate D2E/DX2                !
 ! A116  A(63,62,69)           110.2406         estimate D2E/DX2                !
 ! A117  A(63,62,70)           108.6098         estimate D2E/DX2                !
 ! A118  A(69,62,70)           106.0025         estimate D2E/DX2                !
 ! A119  A(62,63,64)           132.3021         estimate D2E/DX2                !
 ! A120  A(62,63,65)           122.722          estimate D2E/DX2                !
 ! A121  A(64,63,65)           104.9133         estimate D2E/DX2                !
 ! A122  A(63,64,67)           109.0584         estimate D2E/DX2                !
 ! A123  A(63,64,72)           130.1396         estimate D2E/DX2                !
 ! A124  A(67,64,72)           120.8003         estimate D2E/DX2                !
 ! A125  A(63,65,66)           108.9336         estimate D2E/DX2                !
 ! A126  A(63,65,71)           125.8075         estimate D2E/DX2                !
 ! A127  A(66,65,71)           125.2555         estimate D2E/DX2                !
 ! A128  A(65,66,67)           109.0907         estimate D2E/DX2                !
 ! A129  A(65,66,73)           125.5961         estimate D2E/DX2                !
 ! A130  A(67,66,73)           125.3131         estimate D2E/DX2                !
 ! A131  A(64,67,66)           108.0034         estimate D2E/DX2                !
 ! A132  A(64,67,138)          127.1275         estimate D2E/DX2                !
 ! A133  A(66,67,138)          124.8677         estimate D2E/DX2                !
 ! A134  A(74,75,76)           110.4443         estimate D2E/DX2                !
 ! A135  A(74,75,77)           110.6702         estimate D2E/DX2                !
 ! A136  A(74,75,84)           106.467          estimate D2E/DX2                !
 ! A137  A(76,75,77)           112.5628         estimate D2E/DX2                !
 ! A138  A(76,75,84)           106.97           estimate D2E/DX2                !
 ! A139  A(77,75,84)           109.4715         estimate D2E/DX2                !
 ! A140  A(75,77,78)           112.109          estimate D2E/DX2                !
 ! A141  A(75,77,85)           110.6883         estimate D2E/DX2                !
 ! A142  A(75,77,86)           110.2516         estimate D2E/DX2                !
 ! A143  A(78,77,85)           109.0112         estimate D2E/DX2                !
 ! A144  A(78,77,86)           109.3593         estimate D2E/DX2                !
 ! A145  A(85,77,86)           105.1791         estimate D2E/DX2                !
 ! A146  A(77,78,79)           112.9033         estimate D2E/DX2                !
 ! A147  A(77,78,87)           110.2044         estimate D2E/DX2                !
 ! A148  A(77,78,88)           108.5426         estimate D2E/DX2                !
 ! A149  A(79,78,87)           109.7879         estimate D2E/DX2                !
 ! A150  A(79,78,88)           108.8557         estimate D2E/DX2                !
 ! A151  A(87,78,88)           106.315          estimate D2E/DX2                !
 ! A152  A(78,79,80)           110.3403         estimate D2E/DX2                !
 ! A153  A(78,79,89)           110.4603         estimate D2E/DX2                !
 ! A154  A(78,79,90)           109.44           estimate D2E/DX2                !
 ! A155  A(80,79,89)           110.8788         estimate D2E/DX2                !
 ! A156  A(80,79,90)           108.8773         estimate D2E/DX2                !
 ! A157  A(89,79,90)           106.7564         estimate D2E/DX2                !
 ! A158  A(79,80,81)           124.0558         estimate D2E/DX2                !
 ! A159  A(79,80,91)           117.3157         estimate D2E/DX2                !
 ! A160  A(81,80,91)           116.0108         estimate D2E/DX2                !
 ! A161  A(80,81,82)           121.0637         estimate D2E/DX2                !
 ! A162  A(80,81,83)           119.4658         estimate D2E/DX2                !
 ! A163  A(82,81,83)           119.2787         estimate D2E/DX2                !
 ! A164  A(81,82,92)           115.5889         estimate D2E/DX2                !
 ! A165  A(81,82,93)           121.9741         estimate D2E/DX2                !
 ! A166  A(92,82,93)           112.5665         estimate D2E/DX2                !
 ! A167  A(81,83,94)           117.8894         estimate D2E/DX2                !
 ! A168  A(81,83,95)           116.3561         estimate D2E/DX2                !
 ! A169  A(94,83,95)           113.0288         estimate D2E/DX2                !
 ! A170  A(82,92,169)          157.8106         estimate D2E/DX2                !
 ! A171  A(82,93,188)          155.4757         estimate D2E/DX2                !
 ! A172  A(101,96,123)         112.8886         estimate D2E/DX2                !
 ! A173  A(101,96,139)         107.7108         estimate D2E/DX2                !
 ! A174  A(101,96,140)         109.4103         estimate D2E/DX2                !
 ! A175  A(123,96,139)         110.5501         estimate D2E/DX2                !
 ! A176  A(123,96,140)         110.3165         estimate D2E/DX2                !
 ! A177  A(139,96,140)         105.6806         estimate D2E/DX2                !
 ! A178  A(102,97,130)         128.5158         estimate D2E/DX2                !
 ! A179  A(102,97,141)         116.8544         estimate D2E/DX2                !
 ! A180  A(130,97,141)         114.611          estimate D2E/DX2                !
 ! A181  A(103,98,131)         126.3563         estimate D2E/DX2                !
 ! A182  A(103,98,142)         117.9413         estimate D2E/DX2                !
 ! A183  A(131,98,142)         115.7022         estimate D2E/DX2                !
 ! A184  A(104,99,132)         112.6166         estimate D2E/DX2                !
 ! A185  A(104,99,143)         108.5486         estimate D2E/DX2                !
 ! A186  A(104,99,144)         108.6917         estimate D2E/DX2                !
 ! A187  A(132,99,143)         109.9436         estimate D2E/DX2                !
 ! A188  A(132,99,144)         110.9936         estimate D2E/DX2                !
 ! A189  A(143,99,144)         105.7879         estimate D2E/DX2                !
 ! A190  A(117,100,133)        106.2643         estimate D2E/DX2                !
 ! A191  A(117,100,138)        126.4431         estimate D2E/DX2                !
 ! A192  A(133,100,138)        127.2738         estimate D2E/DX2                !
 ! A193  A(96,101,106)         115.4186         estimate D2E/DX2                !
 ! A194  A(96,101,145)         111.3287         estimate D2E/DX2                !
 ! A195  A(96,101,201)         109.6288         estimate D2E/DX2                !
 ! A196  A(106,101,145)        108.4387         estimate D2E/DX2                !
 ! A197  A(106,101,201)        106.4164         estimate D2E/DX2                !
 ! A198  A(145,101,201)        104.9921         estimate D2E/DX2                !
 ! A199  A(97,102,146)         120.7475         estimate D2E/DX2                !
 ! A200  A(97,102,147)         122.4325         estimate D2E/DX2                !
 ! A201  A(146,102,147)        116.8093         estimate D2E/DX2                !
 ! A202  A(98,103,148)         120.7228         estimate D2E/DX2                !
 ! A203  A(98,103,149)         122.0981         estimate D2E/DX2                !
 ! A204  A(148,103,149)        117.1213         estimate D2E/DX2                !
 ! A205  A(99,104,107)         114.0737         estimate D2E/DX2                !
 ! A206  A(99,104,150)         109.8025         estimate D2E/DX2                !
 ! A207  A(99,104,151)         110.9122         estimate D2E/DX2                !
 ! A208  A(107,104,150)        106.9678         estimate D2E/DX2                !
 ! A209  A(107,104,151)        108.5962         estimate D2E/DX2                !
 ! A210  A(150,104,151)        106.1149         estimate D2E/DX2                !
 ! A211  A(118,105,134)        106.636          estimate D2E/DX2                !
 ! A212  A(118,105,138)        127.5654         estimate D2E/DX2                !
 ! A213  A(134,105,138)        125.7932         estimate D2E/DX2                !
 ! A214  A(101,106,121)        115.7253         estimate D2E/DX2                !
 ! A215  A(101,106,127)        118.7748         estimate D2E/DX2                !
 ! A216  A(121,106,127)        125.4655         estimate D2E/DX2                !
 ! A217  A(104,107,122)        110.8742         estimate D2E/DX2                !
 ! A218  A(104,107,128)        125.0917         estimate D2E/DX2                !
 ! A219  A(122,107,128)        123.9988         estimate D2E/DX2                !
 ! A220  A(120,108,136)        105.7911         estimate D2E/DX2                !
 ! A221  A(120,108,138)        127.541          estimate D2E/DX2                !
 ! A222  A(136,108,138)        126.1637         estimate D2E/DX2                !
 ! A223  A(117,109,136)        125.0558         estimate D2E/DX2                !
 ! A224  A(117,109,152)        117.594          estimate D2E/DX2                !
 ! A225  A(136,109,152)        117.2582         estimate D2E/DX2                !
 ! A226  A(118,110,133)        124.8836         estimate D2E/DX2                !
 ! A227  A(118,110,153)        117.1893         estimate D2E/DX2                !
 ! A228  A(133,110,153)        117.9163         estimate D2E/DX2                !
 ! A229  A(119,111,134)        126.07           estimate D2E/DX2                !
 ! A230  A(119,111,202)        117.1522         estimate D2E/DX2                !
 ! A231  A(134,111,202)        116.515          estimate D2E/DX2                !
 ! A232  A(120,112,135)        124.4679         estimate D2E/DX2                !
 ! A233  A(120,112,154)        117.3037         estimate D2E/DX2                !
 ! A234  A(135,112,154)        118.1736         estimate D2E/DX2                !
 ! A235  A(129,113,155)        111.4442         estimate D2E/DX2                !
 ! A236  A(129,113,156)        111.3182         estimate D2E/DX2                !
 ! A237  A(129,113,157)        111.256          estimate D2E/DX2                !
 ! A238  A(155,113,156)        106.8799         estimate D2E/DX2                !
 ! A239  A(155,113,157)        107.8242         estimate D2E/DX2                !
 ! A240  A(156,113,157)        107.9149         estimate D2E/DX2                !
 ! A241  A(124,114,158)        111.9066         estimate D2E/DX2                !
 ! A242  A(124,114,159)        111.3719         estimate D2E/DX2                !
 ! A243  A(124,114,160)        111.7243         estimate D2E/DX2                !
 ! A244  A(158,114,159)        107.1534         estimate D2E/DX2                !
 ! A245  A(158,114,160)        106.8375         estimate D2E/DX2                !
 ! A246  A(159,114,160)        107.5753         estimate D2E/DX2                !
 ! A247  A(125,115,161)        111.3613         estimate D2E/DX2                !
 ! A248  A(125,115,162)        111.3321         estimate D2E/DX2                !
 ! A249  A(125,115,163)        110.403          estimate D2E/DX2                !
 ! A250  A(161,115,162)        107.4678         estimate D2E/DX2                !
 ! A251  A(161,115,163)        107.7186         estimate D2E/DX2                !
 ! A252  A(162,115,163)        108.4137         estimate D2E/DX2                !
 ! A253  A(126,116,164)        111.1682         estimate D2E/DX2                !
 ! A254  A(126,116,165)        111.9307         estimate D2E/DX2                !
 ! A255  A(126,116,200)        111.7516         estimate D2E/DX2                !
 ! A256  A(164,116,165)        107.6091         estimate D2E/DX2                !
 ! A257  A(164,116,200)        107.268          estimate D2E/DX2                !
 ! A258  A(165,116,200)        106.8527         estimate D2E/DX2                !
 ! A259  A(100,117,109)        126.1322         estimate D2E/DX2                !
 ! A260  A(100,117,123)        110.2291         estimate D2E/DX2                !
 ! A261  A(109,117,123)        123.6191         estimate D2E/DX2                !
 ! A262  A(105,118,110)        124.7015         estimate D2E/DX2                !
 ! A263  A(105,118,124)        110.4253         estimate D2E/DX2                !
 ! A264  A(110,118,124)        124.8597         estimate D2E/DX2                !
 ! A265  A(111,119,125)        123.756          estimate D2E/DX2                !
 ! A266  A(111,119,137)        126.2312         estimate D2E/DX2                !
 ! A267  A(125,119,137)        109.9973         estimate D2E/DX2                !
 ! A268  A(108,120,112)        124.5475         estimate D2E/DX2                !
 ! A269  A(108,120,126)        110.5619         estimate D2E/DX2                !
 ! A270  A(112,120,126)        124.789          estimate D2E/DX2                !
 ! A271  A(106,121,189)        120.1296         estimate D2E/DX2                !
 ! A272  A(107,122,178)        113.1779         estimate D2E/DX2                !
 ! A273  A(107,122,190)        110.1681         estimate D2E/DX2                !
 ! A274  A(178,122,190)        102.8628         estimate D2E/DX2                !
 ! A275  A(96,123,117)         123.6081         estimate D2E/DX2                !
 ! A276  A(96,123,129)         129.7699         estimate D2E/DX2                !
 ! A277  A(117,123,129)        106.5265         estimate D2E/DX2                !
 ! A278  A(114,124,118)        125.0886         estimate D2E/DX2                !
 ! A279  A(114,124,130)        128.1513         estimate D2E/DX2                !
 ! A280  A(118,124,130)        106.7557         estimate D2E/DX2                !
 ! A281  A(115,125,119)        125.0717         estimate D2E/DX2                !
 ! A282  A(115,125,131)        128.1622         estimate D2E/DX2                !
 ! A283  A(119,125,131)        106.7543         estimate D2E/DX2                !
 ! A284  A(116,126,120)        125.1372         estimate D2E/DX2                !
 ! A285  A(116,126,132)        128.2168         estimate D2E/DX2                !
 ! A286  A(120,126,132)        106.6315         estimate D2E/DX2                !
 ! A287  A(106,127,232)        115.0614         estimate D2E/DX2                !
 ! A288  A(113,129,123)        128.6968         estimate D2E/DX2                !
 ! A289  A(113,129,133)        124.2548         estimate D2E/DX2                !
 ! A290  A(123,129,133)        107.0483         estimate D2E/DX2                !
 ! A291  A(97,130,124)         125.6            estimate D2E/DX2                !
 ! A292  A(97,130,134)         128.2742         estimate D2E/DX2                !
 ! A293  A(124,130,134)        106.1228         estimate D2E/DX2                !
 ! A294  A(98,131,125)         128.9744         estimate D2E/DX2                !
 ! A295  A(98,131,135)         124.2729         estimate D2E/DX2                !
 ! A296  A(125,131,135)        106.7103         estimate D2E/DX2                !
 ! A297  A(99,132,126)         128.3793         estimate D2E/DX2                !
 ! A298  A(99,132,136)         125.1585         estimate D2E/DX2                !
 ! A299  A(126,132,136)        106.4354         estimate D2E/DX2                !
 ! A300  A(100,133,110)        125.5261         estimate D2E/DX2                !
 ! A301  A(100,133,129)        109.8303         estimate D2E/DX2                !
 ! A302  A(110,133,129)        124.5787         estimate D2E/DX2                !
 ! A303  A(105,134,111)        124.3955         estimate D2E/DX2                !
 ! A304  A(105,134,130)        110.0094         estimate D2E/DX2                !
 ! A305  A(111,134,130)        125.2195         estimate D2E/DX2                !
 ! A306  A(112,135,131)        124.4882         estimate D2E/DX2                !
 ! A307  A(112,135,137)        125.6787         estimate D2E/DX2                !
 ! A308  A(131,135,137)        109.8255         estimate D2E/DX2                !
 ! A309  A(108,136,109)        124.5623         estimate D2E/DX2                !
 ! A310  A(108,136,132)        110.5569         estimate D2E/DX2                !
 ! A311  A(109,136,132)        124.6034         estimate D2E/DX2                !
 ! A312  A(119,137,135)        106.6977         estimate D2E/DX2                !
 ! A313  A(119,137,138)        125.0024         estimate D2E/DX2                !
 ! A314  A(135,137,138)        127.8553         estimate D2E/DX2                !
 ! A315  A(67,138,100)          91.2146         estimate D2E/DX2                !
 ! A316  A(67,138,105)          90.279          estimate D2E/DX2                !
 ! A317  A(67,138,108)          88.8488         estimate D2E/DX2                !
 ! A318  A(67,138,137)          89.577          estimate D2E/DX2                !
 ! A319  A(100,138,105)         89.3908         estimate D2E/DX2                !
 ! A320  A(100,138,108)         89.8808         estimate D2E/DX2                !
 ! A321  A(100,138,185)         92.0475         estimate D2E/DX2                !
 ! A322  A(105,138,137)         91.8487         estimate D2E/DX2                !
 ! A323  A(105,138,185)         86.9445         estimate D2E/DX2                !
 ! A324  A(108,138,137)         88.8921         estimate D2E/DX2                !
 ! A325  A(108,138,185)         93.9691         estimate D2E/DX2                !
 ! A326  A(137,138,185)         87.2237         estimate D2E/DX2                !
 ! A327  A(167,166,168)        129.1036         estimate D2E/DX2                !
 ! A328  A(167,166,173)        122.3524         estimate D2E/DX2                !
 ! A329  A(168,166,173)        108.4856         estimate D2E/DX2                !
 ! A330  A(166,168,169)        124.5346         estimate D2E/DX2                !
 ! A331  A(166,168,170)        108.1807         estimate D2E/DX2                !
 ! A332  A(169,168,170)        127.1498         estimate D2E/DX2                !
 ! A333  A(92,169,168)         121.5227         estimate D2E/DX2                !
 ! A334  A(92,169,178)         108.3284         estimate D2E/DX2                !
 ! A335  A(92,169,211)         107.4584         estimate D2E/DX2                !
 ! A336  A(168,169,178)        126.9211         estimate D2E/DX2                !
 ! A337  A(168,169,211)         77.7425         estimate D2E/DX2                !
 ! A338  A(168,170,171)        129.3954         estimate D2E/DX2                !
 ! A339  A(168,170,172)        106.6073         estimate D2E/DX2                !
 ! A340  A(171,170,172)        123.9851         estimate D2E/DX2                !
 ! A341  A(95,171,170)         125.1194         estimate D2E/DX2                !
 ! A342  A(170,172,173)        105.6533         estimate D2E/DX2                !
 ! A343  A(170,172,174)        112.3344         estimate D2E/DX2                !
 ! A344  A(170,172,181)        111.6513         estimate D2E/DX2                !
 ! A345  A(173,172,174)        110.0009         estimate D2E/DX2                !
 ! A346  A(173,172,181)        107.6505         estimate D2E/DX2                !
 ! A347  A(174,172,181)        109.387          estimate D2E/DX2                !
 ! A348  A(166,173,172)        110.7274         estimate D2E/DX2                !
 ! A349  A(172,174,175)        112.8034         estimate D2E/DX2                !
 ! A350  A(172,174,176)        110.3371         estimate D2E/DX2                !
 ! A351  A(172,174,182)        105.5453         estimate D2E/DX2                !
 ! A352  A(175,174,176)        105.6963         estimate D2E/DX2                !
 ! A353  A(175,174,182)        112.0167         estimate D2E/DX2                !
 ! A354  A(176,174,182)        110.5263         estimate D2E/DX2                !
 ! A355  A(174,175,179)        110.5172         estimate D2E/DX2                !
 ! A356  A(174,176,177)        113.7507         estimate D2E/DX2                !
 ! A357  A(174,176,183)        109.5679         estimate D2E/DX2                !
 ! A358  A(174,176,184)        106.5027         estimate D2E/DX2                !
 ! A359  A(177,176,183)        107.1256         estimate D2E/DX2                !
 ! A360  A(177,176,184)        111.7988         estimate D2E/DX2                !
 ! A361  A(183,176,184)        107.9666         estimate D2E/DX2                !
 ! A362  A(176,177,180)        105.6473         estimate D2E/DX2                !
 ! A363  A(122,178,169)        159.4617         estimate D2E/DX2                !
 ! A364  A(122,178,211)        100.5941         estimate D2E/DX2                !
 ! A365  A(175,179,235)        164.8574         estimate D2E/DX2                !
 ! A366  A(39,185,138)         118.9039         estimate D2E/DX2                !
 ! A367  A(39,185,186)         111.008          estimate D2E/DX2                !
 ! A368  A(39,185,187)          99.0155         estimate D2E/DX2                !
 ! A369  A(138,185,186)        107.7444         estimate D2E/DX2                !
 ! A370  A(138,185,187)        114.759          estimate D2E/DX2                !
 ! A371  A(186,185,187)        104.4028         estimate D2E/DX2                !
 ! A372  A(185,186,191)        163.113          estimate D2E/DX2                !
 ! A373  A(185,187,194)        163.5858         estimate D2E/DX2                !
 ! A374  A(93,188,189)         105.1845         estimate D2E/DX2                !
 ! A375  A(93,188,190)         102.828          estimate D2E/DX2                !
 ! A376  A(189,188,190)        107.4339         estimate D2E/DX2                !
 ! A377  A(121,189,188)        162.8297         estimate D2E/DX2                !
 ! A378  A(122,190,216)         85.1653         estimate D2E/DX2                !
 ! A379  A(188,190,216)         94.924          estimate D2E/DX2                !
 ! A380  A(186,191,192)         93.9972         estimate D2E/DX2                !
 ! A381  A(186,191,193)        100.1197         estimate D2E/DX2                !
 ! A382  A(192,191,193)        105.756          estimate D2E/DX2                !
 ! A383  A(187,194,195)         96.722          estimate D2E/DX2                !
 ! A384  A(187,194,196)         98.8362         estimate D2E/DX2                !
 ! A385  A(195,194,196)        103.1716         estimate D2E/DX2                !
 ! A386  A(52,195,194)         162.2301         estimate D2E/DX2                !
 ! A387  A(192,197,198)         95.1771         estimate D2E/DX2                !
 ! A388  A(192,197,199)        104.2267         estimate D2E/DX2                !
 ! A389  A(198,197,199)        108.8257         estimate D2E/DX2                !
 ! A390  A(203,204,205)        110.6669         estimate D2E/DX2                !
 ! A391  A(203,204,206)        110.3953         estimate D2E/DX2                !
 ! A392  A(203,204,210)        106.0249         estimate D2E/DX2                !
 ! A393  A(205,204,206)        112.7998         estimate D2E/DX2                !
 ! A394  A(205,204,210)        107.493          estimate D2E/DX2                !
 ! A395  A(206,204,210)        109.1815         estimate D2E/DX2                !
 ! A396  A(204,206,207)        115.6789         estimate D2E/DX2                !
 ! A397  A(204,206,211)        107.9571         estimate D2E/DX2                !
 ! A398  A(204,206,212)        109.6006         estimate D2E/DX2                !
 ! A399  A(207,206,211)        108.3168         estimate D2E/DX2                !
 ! A400  A(207,206,212)        108.563          estimate D2E/DX2                !
 ! A401  A(211,206,212)        106.3197         estimate D2E/DX2                !
 ! A402  A(206,207,208)        112.3647         estimate D2E/DX2                !
 ! A403  A(206,207,209)        109.9415         estimate D2E/DX2                !
 ! A404  A(206,207,213)        108.1578         estimate D2E/DX2                !
 ! A405  A(208,207,209)        110.1161         estimate D2E/DX2                !
 ! A406  A(208,207,213)        107.9548         estimate D2E/DX2                !
 ! A407  A(209,207,213)        108.1776         estimate D2E/DX2                !
 ! A408  A(207,208,214)        111.029          estimate D2E/DX2                !
 ! A409  A(207,208,215)        112.0592         estimate D2E/DX2                !
 ! A410  A(207,208,216)        110.6533         estimate D2E/DX2                !
 ! A411  A(214,208,215)        107.7367         estimate D2E/DX2                !
 ! A412  A(214,208,216)        107.6142         estimate D2E/DX2                !
 ! A413  A(215,208,216)        107.5595         estimate D2E/DX2                !
 ! A414  A(207,209,217)        111.3273         estimate D2E/DX2                !
 ! A415  A(207,209,218)        111.4731         estimate D2E/DX2                !
 ! A416  A(207,209,219)        110.8227         estimate D2E/DX2                !
 ! A417  A(217,209,218)        107.9193         estimate D2E/DX2                !
 ! A418  A(217,209,219)        107.5732         estimate D2E/DX2                !
 ! A419  A(218,209,219)        107.5455         estimate D2E/DX2                !
 ! A420  A(13,210,204)         128.1024         estimate D2E/DX2                !
 ! A421  A(169,211,206)        162.7858         estimate D2E/DX2                !
 ! A422  A(178,211,206)        141.4926         estimate D2E/DX2                !
 ! A423  A(190,216,208)        139.956          estimate D2E/DX2                !
 ! A424  A(220,221,222)        109.3288         estimate D2E/DX2                !
 ! A425  A(220,221,223)        108.6055         estimate D2E/DX2                !
 ! A426  A(220,221,229)        109.7392         estimate D2E/DX2                !
 ! A427  A(222,221,223)        106.9121         estimate D2E/DX2                !
 ! A428  A(222,221,229)        110.4888         estimate D2E/DX2                !
 ! A429  A(223,221,229)        111.6913         estimate D2E/DX2                !
 ! A430  A(221,223,224)        116.1891         estimate D2E/DX2                !
 ! A431  A(221,223,230)        107.0649         estimate D2E/DX2                !
 ! A432  A(221,223,231)        109.9151         estimate D2E/DX2                !
 ! A433  A(224,223,230)        108.9971         estimate D2E/DX2                !
 ! A434  A(224,223,231)        107.8055         estimate D2E/DX2                !
 ! A435  A(230,223,231)        106.4558         estimate D2E/DX2                !
 ! A436  A(223,224,225)        124.0609         estimate D2E/DX2                !
 ! A437  A(223,224,226)        130.7031         estimate D2E/DX2                !
 ! A438  A(225,224,226)        105.1845         estimate D2E/DX2                !
 ! A439  A(224,225,227)        107.7689         estimate D2E/DX2                !
 ! A440  A(224,225,232)        125.7238         estimate D2E/DX2                !
 ! A441  A(227,225,232)        126.4985         estimate D2E/DX2                !
 ! A442  A(224,226,228)        110.3137         estimate D2E/DX2                !
 ! A443  A(224,226,233)        128.2231         estimate D2E/DX2                !
 ! A444  A(228,226,233)        121.4622         estimate D2E/DX2                !
 ! A445  A(225,227,228)        111.0834         estimate D2E/DX2                !
 ! A446  A(225,227,234)        123.0518         estimate D2E/DX2                !
 ! A447  A(228,227,234)        125.8611         estimate D2E/DX2                !
 ! A448  A(226,228,227)        105.6493         estimate D2E/DX2                !
 ! A449  A(226,228,237)        107.5786         estimate D2E/DX2                !
 ! A450  A(227,228,237)        145.2699         estimate D2E/DX2                !
 ! A451  A(179,235,236)         96.7496         estimate D2E/DX2                !
 ! A452  A(179,235,237)        101.7825         estimate D2E/DX2                !
 ! A453  A(236,235,237)        103.209          estimate D2E/DX2                !
 ! A454  A(228,237,235)        160.3217         estimate D2E/DX2                !
 ! A455  L(83,95,171,1,-1)     183.202          estimate D2E/DX2                !
 ! A456  L(67,138,185,100,-1)  183.2621         estimate D2E/DX2                !
 ! A457  L(100,138,137,67,-1)  180.7916         estimate D2E/DX2                !
 ! A458  L(105,138,108,67,-1)  179.1278         estimate D2E/DX2                !
 ! A459  L(122,190,188,216,-1)  180.0892        estimate D2E/DX2                !
 ! A460  L(191,192,197,7,-1)   176.3973         estimate D2E/DX2                !
 ! A461  L(10,198,197,1,-1)    171.9939         estimate D2E/DX2                !
 ! A462  L(127,232,225,13,-1)  182.7321         estimate D2E/DX2                !
 ! A463  L(83,95,171,1,-2)     177.9139         estimate D2E/DX2                !
 ! A464  L(67,138,185,100,-2)  182.8133         estimate D2E/DX2                !
 ! A465  L(100,138,137,67,-2)  181.2433         estimate D2E/DX2                !
 ! A466  L(105,138,108,67,-2)  180.7471         estimate D2E/DX2                !
 ! A467  L(122,190,188,216,-2)  189.6425        estimate D2E/DX2                !
 ! A468  L(191,192,197,7,-2)   171.6063         estimate D2E/DX2                !
 ! A469  L(10,198,197,1,-2)    178.7776         estimate D2E/DX2                !
 ! A470  L(127,232,225,13,-2)  179.9836         estimate D2E/DX2                !
 ! D1    D(1,2,4,5)            165.8659         estimate D2E/DX2                !
 ! D2    D(1,2,4,12)           -72.6771         estimate D2E/DX2                !
 ! D3    D(1,2,4,13)            44.4407         estimate D2E/DX2                !
 ! D4    D(3,2,4,5)             43.1558         estimate D2E/DX2                !
 ! D5    D(3,2,4,12)           164.6129         estimate D2E/DX2                !
 ! D6    D(3,2,4,13)           -78.2694         estimate D2E/DX2                !
 ! D7    D(11,2,4,5)           -73.8236         estimate D2E/DX2                !
 ! D8    D(11,2,4,12)           47.6335         estimate D2E/DX2                !
 ! D9    D(11,2,4,13)          164.7512         estimate D2E/DX2                !
 ! D10   D(2,4,5,6)           -179.8964         estimate D2E/DX2                !
 ! D11   D(2,4,5,14)           -57.1208         estimate D2E/DX2                !
 ! D12   D(2,4,5,15)            59.4583         estimate D2E/DX2                !
 ! D13   D(12,4,5,6)            58.3251         estimate D2E/DX2                !
 ! D14   D(12,4,5,14)         -178.8993         estimate D2E/DX2                !
 ! D15   D(12,4,5,15)          -62.3203         estimate D2E/DX2                !
 ! D16   D(13,4,5,6)           -58.6306         estimate D2E/DX2                !
 ! D17   D(13,4,5,14)           64.145          estimate D2E/DX2                !
 ! D18   D(13,4,5,15)         -179.276          estimate D2E/DX2                !
 ! D19   D(2,4,13,210)        -123.7054         estimate D2E/DX2                !
 ! D20   D(5,4,13,210)         114.0898         estimate D2E/DX2                !
 ! D21   D(12,4,13,210)         -4.5536         estimate D2E/DX2                !
 ! D22   D(4,5,6,7)           -166.9149         estimate D2E/DX2                !
 ! D23   D(4,5,6,16)           -45.9837         estimate D2E/DX2                !
 ! D24   D(4,5,6,17)            71.9841         estimate D2E/DX2                !
 ! D25   D(14,5,6,7)            69.771          estimate D2E/DX2                !
 ! D26   D(14,5,6,16)         -169.2979         estimate D2E/DX2                !
 ! D27   D(14,5,6,17)          -51.33           estimate D2E/DX2                !
 ! D28   D(15,5,6,7)           -46.1474         estimate D2E/DX2                !
 ! D29   D(15,5,6,16)           74.7838         estimate D2E/DX2                !
 ! D30   D(15,5,6,17)         -167.2483         estimate D2E/DX2                !
 ! D31   D(5,6,7,8)            173.295          estimate D2E/DX2                !
 ! D32   D(5,6,7,18)            42.7702         estimate D2E/DX2                !
 ! D33   D(16,6,7,8)            52.9736         estimate D2E/DX2                !
 ! D34   D(16,6,7,18)          -77.5512         estimate D2E/DX2                !
 ! D35   D(17,6,7,8)           -65.5375         estimate D2E/DX2                !
 ! D36   D(17,6,7,18)          163.9377         estimate D2E/DX2                !
 ! D37   D(6,7,8,9)             39.9414         estimate D2E/DX2                !
 ! D38   D(6,7,8,10)          -143.321          estimate D2E/DX2                !
 ! D39   D(18,7,8,9)           170.2896         estimate D2E/DX2                !
 ! D40   D(18,7,8,10)          -12.9729         estimate D2E/DX2                !
 ! D41   D(7,8,9,19)          -141.4247         estimate D2E/DX2                !
 ! D42   D(7,8,9,20)           -13.95           estimate D2E/DX2                !
 ! D43   D(10,8,9,19)           42.0051         estimate D2E/DX2                !
 ! D44   D(10,8,9,20)          169.4798         estimate D2E/DX2                !
 ! D45   D(7,8,10,21)         -169.7346         estimate D2E/DX2                !
 ! D46   D(7,8,10,198)          56.2985         estimate D2E/DX2                !
 ! D47   D(9,8,10,21)            6.8269         estimate D2E/DX2                !
 ! D48   D(9,8,10,198)        -127.14           estimate D2E/DX2                !
 ! D49   D(8,10,197,192)       -16.0541         estimate D2E/DX2                !
 ! D50   D(8,10,197,199)        89.1948         estimate D2E/DX2                !
 ! D51   D(21,10,197,192)     -148.4671         estimate D2E/DX2                !
 ! D52   D(21,10,197,199)      -43.2182         estimate D2E/DX2                !
 ! D53   D(4,13,210,204)       128.9049         estimate D2E/DX2                !
 ! D54   D(22,23,24,44)        -44.9033         estimate D2E/DX2                !
 ! D55   D(25,23,24,44)         73.1031         estimate D2E/DX2                !
 ! D56   D(35,23,24,44)       -164.4345         estimate D2E/DX2                !
 ! D57   D(22,23,25,26)        148.1774         estimate D2E/DX2                !
 ! D58   D(22,23,25,36)        -86.9031         estimate D2E/DX2                !
 ! D59   D(22,23,25,37)         27.0887         estimate D2E/DX2                !
 ! D60   D(24,23,25,26)         26.7599         estimate D2E/DX2                !
 ! D61   D(24,23,25,36)        151.6794         estimate D2E/DX2                !
 ! D62   D(24,23,25,37)        -94.3288         estimate D2E/DX2                !
 ! D63   D(35,23,25,26)        -93.4842         estimate D2E/DX2                !
 ! D64   D(35,23,25,36)         31.4353         estimate D2E/DX2                !
 ! D65   D(35,23,25,37)        145.4272         estimate D2E/DX2                !
 ! D66   D(23,24,44,45)        178.4303         estimate D2E/DX2                !
 ! D67   D(23,25,26,27)       -123.5101         estimate D2E/DX2                !
 ! D68   D(23,25,26,28)         62.6479         estimate D2E/DX2                !
 ! D69   D(36,25,26,27)        111.6701         estimate D2E/DX2                !
 ! D70   D(36,25,26,28)        -62.1719         estimate D2E/DX2                !
 ! D71   D(37,25,26,27)         -1.7839         estimate D2E/DX2                !
 ! D72   D(37,25,26,28)       -175.6259         estimate D2E/DX2                !
 ! D73   D(25,26,27,31)       -175.9428         estimate D2E/DX2                !
 ! D74   D(25,26,27,38)          2.6902         estimate D2E/DX2                !
 ! D75   D(28,26,27,31)         -0.9163         estimate D2E/DX2                !
 ! D76   D(28,26,27,38)        177.7167         estimate D2E/DX2                !
 ! D77   D(25,26,28,29)        174.7976         estimate D2E/DX2                !
 ! D78   D(25,26,28,30)         -3.2079         estimate D2E/DX2                !
 ! D79   D(27,26,28,29)          0.0524         estimate D2E/DX2                !
 ! D80   D(27,26,28,30)       -177.9531         estimate D2E/DX2                !
 ! D81   D(26,27,31,29)          1.4693         estimate D2E/DX2                !
 ! D82   D(26,27,31,39)        168.6842         estimate D2E/DX2                !
 ! D83   D(38,27,31,29)       -177.3149         estimate D2E/DX2                !
 ! D84   D(38,27,31,39)        -10.1001         estimate D2E/DX2                !
 ! D85   D(26,28,29,31)          0.8137         estimate D2E/DX2                !
 ! D86   D(26,28,29,32)       -178.5687         estimate D2E/DX2                !
 ! D87   D(30,28,29,31)        179.1895         estimate D2E/DX2                !
 ! D88   D(30,28,29,32)         -0.1928         estimate D2E/DX2                !
 ! D89   D(26,28,30,33)        178.0002         estimate D2E/DX2                !
 ! D90   D(26,28,30,40)         -1.7544         estimate D2E/DX2                !
 ! D91   D(29,28,30,33)          0.1742         estimate D2E/DX2                !
 ! D92   D(29,28,30,40)       -179.5804         estimate D2E/DX2                !
 ! D93   D(28,29,31,27)         -1.3824         estimate D2E/DX2                !
 ! D94   D(28,29,31,39)       -167.5607         estimate D2E/DX2                !
 ! D95   D(32,29,31,27)        177.9333         estimate D2E/DX2                !
 ! D96   D(32,29,31,39)         11.755          estimate D2E/DX2                !
 ! D97   D(28,29,32,34)          0.0521         estimate D2E/DX2                !
 ! D98   D(28,29,32,41)        178.46           estimate D2E/DX2                !
 ! D99   D(31,29,32,34)       -179.1758         estimate D2E/DX2                !
 ! D100  D(31,29,32,41)         -0.7679         estimate D2E/DX2                !
 ! D101  D(28,30,33,34)         -0.0245         estimate D2E/DX2                !
 ! D102  D(28,30,33,42)       -179.8643         estimate D2E/DX2                !
 ! D103  D(40,30,33,34)        179.7296         estimate D2E/DX2                !
 ! D104  D(40,30,33,42)         -0.1102         estimate D2E/DX2                !
 ! D105  D(27,31,39,185)         4.2309         estimate D2E/DX2                !
 ! D106  D(29,31,39,185)       168.8274         estimate D2E/DX2                !
 ! D107  D(29,32,34,33)          0.1046         estimate D2E/DX2                !
 ! D108  D(29,32,34,43)        179.5728         estimate D2E/DX2                !
 ! D109  D(41,32,34,33)       -178.29           estimate D2E/DX2                !
 ! D110  D(41,32,34,43)          1.1781         estimate D2E/DX2                !
 ! D111  D(30,33,34,32)         -0.121          estimate D2E/DX2                !
 ! D112  D(30,33,34,43)       -179.5886         estimate D2E/DX2                !
 ! D113  D(42,33,34,32)        179.7195         estimate D2E/DX2                !
 ! D114  D(42,33,34,43)          0.2519         estimate D2E/DX2                !
 ! D115  D(31,39,185,138)      -99.8591         estimate D2E/DX2                !
 ! D116  D(31,39,185,186)       25.9406         estimate D2E/DX2                !
 ! D117  D(31,39,185,187)      135.2526         estimate D2E/DX2                !
 ! D118  D(24,44,45,46)        -69.2029         estimate D2E/DX2                !
 ! D119  D(24,44,45,47)        165.1584         estimate D2E/DX2                !
 ! D120  D(24,44,45,53)         45.743          estimate D2E/DX2                !
 ! D121  D(44,45,47,48)        -83.2663         estimate D2E/DX2                !
 ! D122  D(44,45,47,54)         40.4773         estimate D2E/DX2                !
 ! D123  D(44,45,47,55)        155.9836         estimate D2E/DX2                !
 ! D124  D(46,45,47,48)        151.4172         estimate D2E/DX2                !
 ! D125  D(46,45,47,54)        -84.8392         estimate D2E/DX2                !
 ! D126  D(46,45,47,55)         30.6672         estimate D2E/DX2                !
 ! D127  D(53,45,47,48)         34.7951         estimate D2E/DX2                !
 ! D128  D(53,45,47,54)        158.5387         estimate D2E/DX2                !
 ! D129  D(53,45,47,55)        -85.9549         estimate D2E/DX2                !
 ! D130  D(45,47,48,49)         -5.4603         estimate D2E/DX2                !
 ! D131  D(45,47,48,50)       -178.8014         estimate D2E/DX2                !
 ! D132  D(54,47,48,49)       -129.0616         estimate D2E/DX2                !
 ! D133  D(54,47,48,50)         57.5973         estimate D2E/DX2                !
 ! D134  D(55,47,48,49)        115.9998         estimate D2E/DX2                !
 ! D135  D(55,47,48,50)        -57.3413         estimate D2E/DX2                !
 ! D136  D(47,48,49,52)       -173.8596         estimate D2E/DX2                !
 ! D137  D(47,48,49,57)          7.3662         estimate D2E/DX2                !
 ! D138  D(50,48,49,52)          0.3125         estimate D2E/DX2                !
 ! D139  D(50,48,49,57)       -178.4617         estimate D2E/DX2                !
 ! D140  D(47,48,50,51)        174.7884         estimate D2E/DX2                !
 ! D141  D(47,48,50,56)        -11.8949         estimate D2E/DX2                !
 ! D142  D(49,48,50,51)         -0.2162         estimate D2E/DX2                !
 ! D143  D(49,48,50,56)        173.1006         estimate D2E/DX2                !
 ! D144  D(48,49,52,51)         -0.2928         estimate D2E/DX2                !
 ! D145  D(48,49,52,195)      -176.5321         estimate D2E/DX2                !
 ! D146  D(57,49,52,51)        178.5898         estimate D2E/DX2                !
 ! D147  D(57,49,52,195)         2.3505         estimate D2E/DX2                !
 ! D148  D(48,50,51,52)          0.0439         estimate D2E/DX2                !
 ! D149  D(48,50,51,58)       -179.7234         estimate D2E/DX2                !
 ! D150  D(56,50,51,52)       -173.4255         estimate D2E/DX2                !
 ! D151  D(56,50,51,58)          6.8072         estimate D2E/DX2                !
 ! D152  D(50,51,52,49)          0.1488         estimate D2E/DX2                !
 ! D153  D(50,51,52,195)       177.421          estimate D2E/DX2                !
 ! D154  D(58,51,52,49)        179.9032         estimate D2E/DX2                !
 ! D155  D(58,51,52,195)        -2.8247         estimate D2E/DX2                !
 ! D156  D(49,52,195,194)      124.8396         estimate D2E/DX2                !
 ! D157  D(51,52,195,194)      -51.1774         estimate D2E/DX2                !
 ! D158  D(59,60,62,63)        -72.7558         estimate D2E/DX2                !
 ! D159  D(59,60,62,69)         50.6706         estimate D2E/DX2                !
 ! D160  D(59,60,62,70)        166.5549         estimate D2E/DX2                !
 ! D161  D(61,60,62,63)        160.2922         estimate D2E/DX2                !
 ! D162  D(61,60,62,69)        -76.2815         estimate D2E/DX2                !
 ! D163  D(61,60,62,70)         39.6028         estimate D2E/DX2                !
 ! D164  D(68,60,62,63)         44.9365         estimate D2E/DX2                !
 ! D165  D(68,60,62,69)        168.3629         estimate D2E/DX2                !
 ! D166  D(68,60,62,70)        -75.7528         estimate D2E/DX2                !
 ! D167  D(60,62,63,64)          2.5992         estimate D2E/DX2                !
 ! D168  D(60,62,63,65)       -174.0641         estimate D2E/DX2                !
 ! D169  D(69,62,63,64)       -120.6977         estimate D2E/DX2                !
 ! D170  D(69,62,63,65)         62.639          estimate D2E/DX2                !
 ! D171  D(70,62,63,64)        123.5681         estimate D2E/DX2                !
 ! D172  D(70,62,63,65)        -53.0952         estimate D2E/DX2                !
 ! D173  D(62,63,64,67)       -176.8531         estimate D2E/DX2                !
 ! D174  D(62,63,64,72)          2.665          estimate D2E/DX2                !
 ! D175  D(65,63,64,67)          0.2423         estimate D2E/DX2                !
 ! D176  D(65,63,64,72)        179.7604         estimate D2E/DX2                !
 ! D177  D(62,63,65,66)        177.2626         estimate D2E/DX2                !
 ! D178  D(62,63,65,71)         -2.0941         estimate D2E/DX2                !
 ! D179  D(64,63,65,66)         -0.1841         estimate D2E/DX2                !
 ! D180  D(64,63,65,71)       -179.5408         estimate D2E/DX2                !
 ! D181  D(63,64,67,66)         -0.2175         estimate D2E/DX2                !
 ! D182  D(63,64,67,138)      -179.8022         estimate D2E/DX2                !
 ! D183  D(72,64,67,66)       -179.7886         estimate D2E/DX2                !
 ! D184  D(72,64,67,138)         0.6266         estimate D2E/DX2                !
 ! D185  D(63,65,66,67)          0.0557         estimate D2E/DX2                !
 ! D186  D(63,65,66,73)        179.9501         estimate D2E/DX2                !
 ! D187  D(71,65,66,67)        179.4168         estimate D2E/DX2                !
 ! D188  D(71,65,66,73)         -0.6889         estimate D2E/DX2                !
 ! D189  D(65,66,67,64)          0.0973         estimate D2E/DX2                !
 ! D190  D(65,66,67,138)       179.6938         estimate D2E/DX2                !
 ! D191  D(73,66,67,64)       -179.7975         estimate D2E/DX2                !
 ! D192  D(73,66,67,138)        -0.2009         estimate D2E/DX2                !
 ! D193  D(64,67,138,100)     -125.2083         estimate D2E/DX2                !
 ! D194  D(64,67,138,105)      145.3952         estimate D2E/DX2                !
 ! D195  D(64,67,138,108)      -35.3519         estimate D2E/DX2                !
 ! D196  D(64,67,138,137)       53.5485         estimate D2E/DX2                !
 ! D197  D(66,67,138,100)       55.273          estimate D2E/DX2                !
 ! D198  D(66,67,138,105)      -34.1235         estimate D2E/DX2                !
 ! D199  D(66,67,138,108)      145.1294         estimate D2E/DX2                !
 ! D200  D(66,67,138,137)     -125.9702         estimate D2E/DX2                !
 ! D201  D(64,67,185,39)        65.5829         estimate D2E/DX2                !
 ! D202  D(64,67,185,186)      -62.0158         estimate D2E/DX2                !
 ! D203  D(64,67,185,187)     -179.0976         estimate D2E/DX2                !
 ! D204  D(66,67,185,39)      -110.8197         estimate D2E/DX2                !
 ! D205  D(66,67,185,186)      121.5816         estimate D2E/DX2                !
 ! D206  D(66,67,185,187)        4.4998         estimate D2E/DX2                !
 ! D207  D(74,75,77,78)        -52.4789         estimate D2E/DX2                !
 ! D208  D(74,75,77,85)         69.4761         estimate D2E/DX2                !
 ! D209  D(74,75,77,86)       -174.5695         estimate D2E/DX2                !
 ! D210  D(76,75,77,78)       -176.6059         estimate D2E/DX2                !
 ! D211  D(76,75,77,85)        -54.6509         estimate D2E/DX2                !
 ! D212  D(76,75,77,86)         61.3035         estimate D2E/DX2                !
 ! D213  D(84,75,77,78)         64.5688         estimate D2E/DX2                !
 ! D214  D(84,75,77,85)       -173.4762         estimate D2E/DX2                !
 ! D215  D(84,75,77,86)        -57.5217         estimate D2E/DX2                !
 ! D216  D(75,77,78,79)        177.1657         estimate D2E/DX2                !
 ! D217  D(75,77,78,87)        -59.6667         estimate D2E/DX2                !
 ! D218  D(75,77,78,88)         56.3841         estimate D2E/DX2                !
 ! D219  D(85,77,78,79)         54.2578         estimate D2E/DX2                !
 ! D220  D(85,77,78,87)        177.4255         estimate D2E/DX2                !
 ! D221  D(85,77,78,88)        -66.5237         estimate D2E/DX2                !
 ! D222  D(86,77,78,79)        -60.2363         estimate D2E/DX2                !
 ! D223  D(86,77,78,87)         62.9314         estimate D2E/DX2                !
 ! D224  D(86,77,78,88)        178.9822         estimate D2E/DX2                !
 ! D225  D(77,78,79,80)       -169.3419         estimate D2E/DX2                !
 ! D226  D(77,78,79,89)        -46.3858         estimate D2E/DX2                !
 ! D227  D(77,78,79,90)         70.8723         estimate D2E/DX2                !
 ! D228  D(87,78,79,80)         67.2596         estimate D2E/DX2                !
 ! D229  D(87,78,79,89)       -169.7843         estimate D2E/DX2                !
 ! D230  D(87,78,79,90)        -52.5262         estimate D2E/DX2                !
 ! D231  D(88,78,79,80)        -48.7389         estimate D2E/DX2                !
 ! D232  D(88,78,79,89)         74.2172         estimate D2E/DX2                !
 ! D233  D(88,78,79,90)       -168.5247         estimate D2E/DX2                !
 ! D234  D(78,79,80,81)       -176.6504         estimate D2E/DX2                !
 ! D235  D(78,79,80,91)         22.465          estimate D2E/DX2                !
 ! D236  D(89,79,80,81)         60.6381         estimate D2E/DX2                !
 ! D237  D(89,79,80,91)       -100.2465         estimate D2E/DX2                !
 ! D238  D(90,79,80,81)        -56.5254         estimate D2E/DX2                !
 ! D239  D(90,79,80,91)        142.59           estimate D2E/DX2                !
 ! D240  D(79,80,81,82)         17.4932         estimate D2E/DX2                !
 ! D241  D(79,80,81,83)       -167.5756         estimate D2E/DX2                !
 ! D242  D(91,80,81,82)        178.6034         estimate D2E/DX2                !
 ! D243  D(91,80,81,83)         -6.4654         estimate D2E/DX2                !
 ! D244  D(80,81,82,92)       -156.0777         estimate D2E/DX2                !
 ! D245  D(80,81,82,93)        -12.8977         estimate D2E/DX2                !
 ! D246  D(83,81,82,92)         28.9818         estimate D2E/DX2                !
 ! D247  D(83,81,82,93)        172.1617         estimate D2E/DX2                !
 ! D248  D(80,81,83,94)         42.1481         estimate D2E/DX2                !
 ! D249  D(80,81,83,95)       -178.7255         estimate D2E/DX2                !
 ! D250  D(82,81,83,94)       -142.8295         estimate D2E/DX2                !
 ! D251  D(82,81,83,95)         -3.7031         estimate D2E/DX2                !
 ! D252  D(81,82,92,169)       101.8526         estimate D2E/DX2                !
 ! D253  D(93,82,92,169)       -44.7437         estimate D2E/DX2                !
 ! D254  D(81,82,93,188)      -130.9751         estimate D2E/DX2                !
 ! D255  D(92,82,93,188)        13.198          estimate D2E/DX2                !
 ! D256  D(81,83,171,170)      -54.5281         estimate D2E/DX2                !
 ! D257  D(94,83,171,170)       88.2744         estimate D2E/DX2                !
 ! D258  D(82,92,169,168)     -159.1049         estimate D2E/DX2                !
 ! D259  D(82,92,169,178)       39.89           estimate D2E/DX2                !
 ! D260  D(82,92,169,211)      114.805          estimate D2E/DX2                !
 ! D261  D(82,93,188,189)      104.2143         estimate D2E/DX2                !
 ! D262  D(82,93,188,190)       -8.1313         estimate D2E/DX2                !
 ! D263  D(123,96,101,106)    -161.4706         estimate D2E/DX2                !
 ! D264  D(123,96,101,145)      74.37           estimate D2E/DX2                !
 ! D265  D(123,96,101,201)     -41.3579         estimate D2E/DX2                !
 ! D266  D(139,96,101,106)     -39.1397         estimate D2E/DX2                !
 ! D267  D(139,96,101,145)    -163.2991         estimate D2E/DX2                !
 ! D268  D(139,96,101,201)      80.9731         estimate D2E/DX2                !
 ! D269  D(140,96,101,106)      75.2754         estimate D2E/DX2                !
 ! D270  D(140,96,101,145)     -48.884          estimate D2E/DX2                !
 ! D271  D(140,96,101,201)    -164.6118         estimate D2E/DX2                !
 ! D272  D(101,96,123,117)      73.1263         estimate D2E/DX2                !
 ! D273  D(101,96,123,129)    -102.8259         estimate D2E/DX2                !
 ! D274  D(139,96,123,117)     -47.5991         estimate D2E/DX2                !
 ! D275  D(139,96,123,129)     136.4488         estimate D2E/DX2                !
 ! D276  D(140,96,123,117)    -164.1238         estimate D2E/DX2                !
 ! D277  D(140,96,123,129)      19.924          estimate D2E/DX2                !
 ! D278  D(130,97,102,146)    -179.2706         estimate D2E/DX2                !
 ! D279  D(130,97,102,147)       1.9612         estimate D2E/DX2                !
 ! D280  D(141,97,102,146)       2.4069         estimate D2E/DX2                !
 ! D281  D(141,97,102,147)    -176.3614         estimate D2E/DX2                !
 ! D282  D(102,97,130,124)    -152.3734         estimate D2E/DX2                !
 ! D283  D(102,97,130,134)      28.3433         estimate D2E/DX2                !
 ! D284  D(141,97,130,124)      25.9805         estimate D2E/DX2                !
 ! D285  D(141,97,130,134)    -153.3028         estimate D2E/DX2                !
 ! D286  D(131,98,103,148)    -178.1416         estimate D2E/DX2                !
 ! D287  D(131,98,103,149)       4.7043         estimate D2E/DX2                !
 ! D288  D(142,98,103,148)       1.7146         estimate D2E/DX2                !
 ! D289  D(142,98,103,149)    -175.4395         estimate D2E/DX2                !
 ! D290  D(103,98,131,125)      30.9023         estimate D2E/DX2                !
 ! D291  D(103,98,131,135)    -151.7872         estimate D2E/DX2                !
 ! D292  D(142,98,131,125)    -148.9567         estimate D2E/DX2                !
 ! D293  D(142,98,131,135)      28.3539         estimate D2E/DX2                !
 ! D294  D(132,99,104,107)     179.1357         estimate D2E/DX2                !
 ! D295  D(132,99,104,150)      59.0963         estimate D2E/DX2                !
 ! D296  D(132,99,104,151)     -57.8656         estimate D2E/DX2                !
 ! D297  D(143,99,104,107)     -58.8897         estimate D2E/DX2                !
 ! D298  D(143,99,104,150)    -178.9291         estimate D2E/DX2                !
 ! D299  D(143,99,104,151)      64.109          estimate D2E/DX2                !
 ! D300  D(144,99,104,107)      55.7231         estimate D2E/DX2                !
 ! D301  D(144,99,104,150)     -64.3163         estimate D2E/DX2                !
 ! D302  D(144,99,104,151)     178.7218         estimate D2E/DX2                !
 ! D303  D(104,99,132,126)      93.873          estimate D2E/DX2                !
 ! D304  D(104,99,132,136)     -83.9809         estimate D2E/DX2                !
 ! D305  D(143,99,132,126)     -27.3092         estimate D2E/DX2                !
 ! D306  D(143,99,132,136)     154.8369         estimate D2E/DX2                !
 ! D307  D(144,99,132,126)    -144.005          estimate D2E/DX2                !
 ! D308  D(144,99,132,136)      38.1411         estimate D2E/DX2                !
 ! D309  D(133,100,117,109)    178.69           estimate D2E/DX2                !
 ! D310  D(133,100,117,123)     -2.8829         estimate D2E/DX2                !
 ! D311  D(138,100,117,109)     -2.8014         estimate D2E/DX2                !
 ! D312  D(138,100,117,123)    175.6257         estimate D2E/DX2                !
 ! D313  D(117,100,133,110)   -173.8994         estimate D2E/DX2                !
 ! D314  D(117,100,133,129)      3.2729         estimate D2E/DX2                !
 ! D315  D(138,100,133,110)      7.6083         estimate D2E/DX2                !
 ! D316  D(138,100,133,129)   -175.2194         estimate D2E/DX2                !
 ! D317  D(117,100,138,67)      82.8429         estimate D2E/DX2                !
 ! D318  D(117,100,138,105)    173.109          estimate D2E/DX2                !
 ! D319  D(117,100,138,108)     -6.0031         estimate D2E/DX2                !
 ! D320  D(117,100,138,185)    -99.9705         estimate D2E/DX2                !
 ! D321  D(133,100,138,67)     -98.9564         estimate D2E/DX2                !
 ! D322  D(133,100,138,105)     -8.6903         estimate D2E/DX2                !
 ! D323  D(133,100,138,108)    172.1976         estimate D2E/DX2                !
 ! D324  D(133,100,138,185)     78.2302         estimate D2E/DX2                !
 ! D325  D(96,101,106,121)    -172.3294         estimate D2E/DX2                !
 ! D326  D(96,101,106,127)       9.6864         estimate D2E/DX2                !
 ! D327  D(145,101,106,121)    -46.6719         estimate D2E/DX2                !
 ! D328  D(145,101,106,127)    135.3438         estimate D2E/DX2                !
 ! D329  D(201,101,106,121)     65.817          estimate D2E/DX2                !
 ! D330  D(201,101,106,127)   -112.1672         estimate D2E/DX2                !
 ! D331  D(99,104,107,122)     156.1433         estimate D2E/DX2                !
 ! D332  D(99,104,107,128)     -25.9523         estimate D2E/DX2                !
 ! D333  D(150,104,107,122)    -82.2384         estimate D2E/DX2                !
 ! D334  D(150,104,107,128)     95.6659         estimate D2E/DX2                !
 ! D335  D(151,104,107,122)     31.8938         estimate D2E/DX2                !
 ! D336  D(151,104,107,128)   -150.2019         estimate D2E/DX2                !
 ! D337  D(134,105,118,110)    179.2063         estimate D2E/DX2                !
 ! D338  D(134,105,118,124)      0.4908         estimate D2E/DX2                !
 ! D339  D(138,105,118,110)      0.023          estimate D2E/DX2                !
 ! D340  D(138,105,118,124)   -178.6925         estimate D2E/DX2                !
 ! D341  D(118,105,134,111)    171.5166         estimate D2E/DX2                !
 ! D342  D(118,105,134,130)     -1.753          estimate D2E/DX2                !
 ! D343  D(138,105,134,111)     -9.2815         estimate D2E/DX2                !
 ! D344  D(138,105,134,130)    177.4489         estimate D2E/DX2                !
 ! D345  D(118,105,138,67)      96.3171         estimate D2E/DX2                !
 ! D346  D(118,105,138,100)      5.1054         estimate D2E/DX2                !
 ! D347  D(118,105,138,137)   -174.0971         estimate D2E/DX2                !
 ! D348  D(118,105,138,185)    -86.9777         estimate D2E/DX2                !
 ! D349  D(134,105,138,67)     -82.7182         estimate D2E/DX2                !
 ! D350  D(134,105,138,100)   -173.9299         estimate D2E/DX2                !
 ! D351  D(134,105,138,137)      6.8676         estimate D2E/DX2                !
 ! D352  D(134,105,138,185)     93.987          estimate D2E/DX2                !
 ! D353  D(101,106,121,189)   -100.9238         estimate D2E/DX2                !
 ! D354  D(127,106,121,189)     76.9068         estimate D2E/DX2                !
 ! D355  D(101,106,127,232)    169.309          estimate D2E/DX2                !
 ! D356  D(121,106,127,232)     -8.4612         estimate D2E/DX2                !
 ! D357  D(104,107,122,178)   -175.1431         estimate D2E/DX2                !
 ! D358  D(104,107,122,190)     70.3226         estimate D2E/DX2                !
 ! D359  D(128,107,122,178)      6.9252         estimate D2E/DX2                !
 ! D360  D(128,107,122,190)   -107.6091         estimate D2E/DX2                !
 ! D361  D(136,108,120,112)    176.0876         estimate D2E/DX2                !
 ! D362  D(136,108,120,126)     -0.3918         estimate D2E/DX2                !
 ! D363  D(138,108,120,112)      3.8996         estimate D2E/DX2                !
 ! D364  D(138,108,120,126)   -172.5798         estimate D2E/DX2                !
 ! D365  D(120,108,136,109)    173.5844         estimate D2E/DX2                !
 ! D366  D(120,108,136,132)     -0.5936         estimate D2E/DX2                !
 ! D367  D(138,108,136,109)    -14.0873         estimate D2E/DX2                !
 ! D368  D(138,108,136,132)    171.7347         estimate D2E/DX2                !
 ! D369  D(120,108,138,67)      93.3262         estimate D2E/DX2                !
 ! D370  D(120,108,138,100)   -175.4566         estimate D2E/DX2                !
 ! D371  D(120,108,138,137)      3.7271         estimate D2E/DX2                !
 ! D372  D(120,108,138,185)    -83.4124         estimate D2E/DX2                !
 ! D373  D(136,108,138,67)     -77.3504         estimate D2E/DX2                !
 ! D374  D(136,108,138,100)     13.8669         estimate D2E/DX2                !
 ! D375  D(136,108,138,137)   -166.9495         estimate D2E/DX2                !
 ! D376  D(136,108,138,185)    105.9111         estimate D2E/DX2                !
 ! D377  D(136,109,117,100)      7.4968         estimate D2E/DX2                !
 ! D378  D(136,109,117,123)   -170.7308         estimate D2E/DX2                !
 ! D379  D(152,109,117,100)   -176.0981         estimate D2E/DX2                !
 ! D380  D(152,109,117,123)      5.6743         estimate D2E/DX2                !
 ! D381  D(117,109,136,108)      1.5255         estimate D2E/DX2                !
 ! D382  D(117,109,136,132)    174.8994         estimate D2E/DX2                !
 ! D383  D(152,109,136,108)   -174.8905         estimate D2E/DX2                !
 ! D384  D(152,109,136,132)     -1.5167         estimate D2E/DX2                !
 ! D385  D(133,110,118,105)     -4.4818         estimate D2E/DX2                !
 ! D386  D(133,110,118,124)    174.0512         estimate D2E/DX2                !
 ! D387  D(153,110,118,105)    176.7448         estimate D2E/DX2                !
 ! D388  D(153,110,118,124)     -4.7222         estimate D2E/DX2                !
 ! D389  D(118,110,133,100)      0.4876         estimate D2E/DX2                !
 ! D390  D(118,110,133,129)   -176.2813         estimate D2E/DX2                !
 ! D391  D(153,110,133,100)    179.2528         estimate D2E/DX2                !
 ! D392  D(153,110,133,129)      2.4839         estimate D2E/DX2                !
 ! D393  D(134,111,119,125)   -173.6575         estimate D2E/DX2                !
 ! D394  D(134,111,119,137)      4.7667         estimate D2E/DX2                !
 ! D395  D(202,111,119,125)      0.2227         estimate D2E/DX2                !
 ! D396  D(202,111,119,137)    178.6469         estimate D2E/DX2                !
 ! D397  D(119,111,134,105)      3.0864         estimate D2E/DX2                !
 ! D398  D(119,111,134,130)    175.3394         estimate D2E/DX2                !
 ! D399  D(202,111,134,105)   -170.8282         estimate D2E/DX2                !
 ! D400  D(202,111,134,130)      1.4248         estimate D2E/DX2                !
 ! D401  D(135,112,120,108)     -8.5056         estimate D2E/DX2                !
 ! D402  D(135,112,120,126)    167.4799         estimate D2E/DX2                !
 ! D403  D(154,112,120,108)    174.2435         estimate D2E/DX2                !
 ! D404  D(154,112,120,126)     -9.771          estimate D2E/DX2                !
 ! D405  D(120,112,135,131)   -176.8507         estimate D2E/DX2                !
 ! D406  D(120,112,135,137)      2.0429         estimate D2E/DX2                !
 ! D407  D(154,112,135,131)      0.3781         estimate D2E/DX2                !
 ! D408  D(154,112,135,137)    179.2717         estimate D2E/DX2                !
 ! D409  D(155,113,129,123)   -122.0124         estimate D2E/DX2                !
 ! D410  D(155,113,129,133)     58.135          estimate D2E/DX2                !
 ! D411  D(156,113,129,123)    118.7678         estimate D2E/DX2                !
 ! D412  D(156,113,129,133)    -61.0847         estimate D2E/DX2                !
 ! D413  D(157,113,129,123)     -1.6371         estimate D2E/DX2                !
 ! D414  D(157,113,129,133)    178.5104         estimate D2E/DX2                !
 ! D415  D(158,114,124,118)    -52.3588         estimate D2E/DX2                !
 ! D416  D(158,114,124,130)    126.7723         estimate D2E/DX2                !
 ! D417  D(159,114,124,118)   -172.2744         estimate D2E/DX2                !
 ! D418  D(159,114,124,130)      6.8567         estimate D2E/DX2                !
 ! D419  D(160,114,124,118)     67.3964         estimate D2E/DX2                !
 ! D420  D(160,114,124,130)   -113.4725         estimate D2E/DX2                !
 ! D421  D(161,115,125,119)     88.8168         estimate D2E/DX2                !
 ! D422  D(161,115,125,131)    -92.6031         estimate D2E/DX2                !
 ! D423  D(162,115,125,119)    -31.1013         estimate D2E/DX2                !
 ! D424  D(162,115,125,131)    147.4788         estimate D2E/DX2                !
 ! D425  D(163,115,125,119)   -151.57           estimate D2E/DX2                !
 ! D426  D(163,115,125,131)     27.0102         estimate D2E/DX2                !
 ! D427  D(164,116,126,120)   -178.9777         estimate D2E/DX2                !
 ! D428  D(164,116,126,132)     -0.5518         estimate D2E/DX2                !
 ! D429  D(165,116,126,120)    -58.6047         estimate D2E/DX2                !
 ! D430  D(165,116,126,132)    119.8212         estimate D2E/DX2                !
 ! D431  D(200,116,126,120)     61.2056         estimate D2E/DX2                !
 ! D432  D(200,116,126,132)   -120.3686         estimate D2E/DX2                !
 ! D433  D(100,117,123,96)    -175.3719         estimate D2E/DX2                !
 ! D434  D(100,117,123,129)      1.3837         estimate D2E/DX2                !
 ! D435  D(109,117,123,96)       3.1026         estimate D2E/DX2                !
 ! D436  D(109,117,123,129)    179.8582         estimate D2E/DX2                !
 ! D437  D(105,118,124,114)   -179.7431         estimate D2E/DX2                !
 ! D438  D(105,118,124,130)      0.9705         estimate D2E/DX2                !
 ! D439  D(110,118,124,114)      1.5439         estimate D2E/DX2                !
 ! D440  D(110,118,124,130)   -177.7426         estimate D2E/DX2                !
 ! D441  D(111,119,125,115)     -3.645          estimate D2E/DX2                !
 ! D442  D(111,119,125,131)    177.5209         estimate D2E/DX2                !
 ! D443  D(137,119,125,115)    177.7076         estimate D2E/DX2                !
 ! D444  D(137,119,125,131)     -1.1266         estimate D2E/DX2                !
 ! D445  D(111,119,137,135)   -178.0859         estimate D2E/DX2                !
 ! D446  D(111,119,137,138)     -5.2399         estimate D2E/DX2                !
 ! D447  D(125,119,137,135)      0.52           estimate D2E/DX2                !
 ! D448  D(125,119,137,138)    173.3661         estimate D2E/DX2                !
 ! D449  D(108,120,126,116)    179.9464         estimate D2E/DX2                !
 ! D450  D(108,120,126,132)      1.2372         estimate D2E/DX2                !
 ! D451  D(112,120,126,116)      3.4774         estimate D2E/DX2                !
 ! D452  D(112,120,126,132)   -175.2319         estimate D2E/DX2                !
 ! D453  D(106,121,189,188)    143.6007         estimate D2E/DX2                !
 ! D454  D(107,122,178,169)   -153.0637         estimate D2E/DX2                !
 ! D455  D(107,122,178,211)    137.1469         estimate D2E/DX2                !
 ! D456  D(190,122,178,169)    -34.217          estimate D2E/DX2                !
 ! D457  D(190,122,178,211)   -104.0065         estimate D2E/DX2                !
 ! D458  D(107,122,190,216)   -167.4764         estimate D2E/DX2                !
 ! D459  D(178,122,190,216)     71.5956         estimate D2E/DX2                !
 ! D460  D(96,123,129,113)      -2.7483         estimate D2E/DX2                !
 ! D461  D(96,123,129,133)     177.1242         estimate D2E/DX2                !
 ! D462  D(117,123,129,113)   -179.2325         estimate D2E/DX2                !
 ! D463  D(117,123,129,133)      0.64           estimate D2E/DX2                !
 ! D464  D(114,124,130,97)      -0.6302         estimate D2E/DX2                !
 ! D465  D(114,124,130,134)    178.7842         estimate D2E/DX2                !
 ! D466  D(118,124,130,97)     178.6274         estimate D2E/DX2                !
 ! D467  D(118,124,130,134)     -1.9583         estimate D2E/DX2                !
 ! D468  D(115,125,131,98)       0.111          estimate D2E/DX2                !
 ! D469  D(115,125,131,135)   -177.5687         estimate D2E/DX2                !
 ! D470  D(119,125,131,98)     178.8975         estimate D2E/DX2                !
 ! D471  D(119,125,131,135)      1.2178         estimate D2E/DX2                !
 ! D472  D(116,126,132,99)       1.647          estimate D2E/DX2                !
 ! D473  D(116,126,132,136)    179.8178         estimate D2E/DX2                !
 ! D474  D(120,126,132,99)    -179.6965         estimate D2E/DX2                !
 ! D475  D(120,126,132,136)     -1.5257         estimate D2E/DX2                !
 ! D476  D(106,127,225,224)     89.8969         estimate D2E/DX2                !
 ! D477  D(106,127,225,227)    -90.3477         estimate D2E/DX2                !
 ! D478  D(113,129,133,100)    177.4048         estimate D2E/DX2                !
 ! D479  D(113,129,133,110)     -5.3902         estimate D2E/DX2                !
 ! D480  D(123,129,133,100)     -2.4748         estimate D2E/DX2                !
 ! D481  D(123,129,133,110)    174.7302         estimate D2E/DX2                !
 ! D482  D(97,130,134,105)    -178.2536         estimate D2E/DX2                !
 ! D483  D(97,130,134,111)       8.5448         estimate D2E/DX2                !
 ! D484  D(124,130,134,105)      2.353          estimate D2E/DX2                !
 ! D485  D(124,130,134,111)   -170.8486         estimate D2E/DX2                !
 ! D486  D(98,131,135,112)       0.2705         estimate D2E/DX2                !
 ! D487  D(98,131,135,137)    -178.7742         estimate D2E/DX2                !
 ! D488  D(125,131,135,112)    178.0877         estimate D2E/DX2                !
 ! D489  D(125,131,135,137)     -0.957          estimate D2E/DX2                !
 ! D490  D(99,132,136,108)     179.6075         estimate D2E/DX2                !
 ! D491  D(99,132,136,109)       5.4323         estimate D2E/DX2                !
 ! D492  D(126,132,136,108)      1.3614         estimate D2E/DX2                !
 ! D493  D(126,132,136,109)   -172.8138         estimate D2E/DX2                !
 ! D494  D(112,135,137,119)   -178.7803         estimate D2E/DX2                !
 ! D495  D(112,135,137,138)      8.643          estimate D2E/DX2                !
 ! D496  D(131,135,137,119)      0.2503         estimate D2E/DX2                !
 ! D497  D(131,135,137,138)   -172.3264         estimate D2E/DX2                !
 ! D498  D(119,137,138,67)      90.1841         estimate D2E/DX2                !
 ! D499  D(119,137,138,105)     -0.0814         estimate D2E/DX2                !
 ! D500  D(119,137,138,108)    179.0408         estimate D2E/DX2                !
 ! D501  D(119,137,138,185)    -86.9308         estimate D2E/DX2                !
 ! D502  D(135,137,138,67)     -98.5053         estimate D2E/DX2                !
 ! D503  D(135,137,138,105)    171.2293         estimate D2E/DX2                !
 ! D504  D(135,137,138,108)     -9.6485         estimate D2E/DX2                !
 ! D505  D(135,137,138,185)     84.3798         estimate D2E/DX2                !
 ! D506  D(100,138,185,39)    -168.104          estimate D2E/DX2                !
 ! D507  D(100,138,185,186)     64.5489         estimate D2E/DX2                !
 ! D508  D(100,138,185,187)    -51.2478         estimate D2E/DX2                !
 ! D509  D(105,138,185,39)     -78.8238         estimate D2E/DX2                !
 ! D510  D(105,138,185,186)    153.8291         estimate D2E/DX2                !
 ! D511  D(105,138,185,187)     38.0324         estimate D2E/DX2                !
 ! D512  D(108,138,185,39)     101.8734         estimate D2E/DX2                !
 ! D513  D(108,138,185,186)    -25.4737         estimate D2E/DX2                !
 ! D514  D(108,138,185,187)   -141.2704         estimate D2E/DX2                !
 ! D515  D(137,138,185,39)      13.1781         estimate D2E/DX2                !
 ! D516  D(137,138,185,186)   -114.169          estimate D2E/DX2                !
 ! D517  D(137,138,185,187)    130.0343         estimate D2E/DX2                !
 ! D518  D(167,166,168,169)      0.2824         estimate D2E/DX2                !
 ! D519  D(167,166,168,170)   -175.7511         estimate D2E/DX2                !
 ! D520  D(173,166,168,169)    177.5094         estimate D2E/DX2                !
 ! D521  D(173,166,168,170)      1.476          estimate D2E/DX2                !
 ! D522  D(167,166,173,172)    179.9334         estimate D2E/DX2                !
 ! D523  D(168,166,173,172)      2.4805         estimate D2E/DX2                !
 ! D524  D(166,168,169,92)    -164.6358         estimate D2E/DX2                !
 ! D525  D(166,168,169,178)     -7.3711         estimate D2E/DX2                !
 ! D526  D(166,168,169,211)    -61.5209         estimate D2E/DX2                !
 ! D527  D(170,168,169,92)      10.6345         estimate D2E/DX2                !
 ! D528  D(170,168,169,178)    167.8993         estimate D2E/DX2                !
 ! D529  D(170,168,169,211)    113.7495         estimate D2E/DX2                !
 ! D530  D(166,168,170,171)    176.6681         estimate D2E/DX2                !
 ! D531  D(166,168,170,172)     -4.5828         estimate D2E/DX2                !
 ! D532  D(169,168,170,171)      0.7679         estimate D2E/DX2                !
 ! D533  D(169,168,170,172)    179.517          estimate D2E/DX2                !
 ! D534  D(92,169,178,122)      28.0162         estimate D2E/DX2                !
 ! D535  D(168,169,178,122)   -131.6768         estimate D2E/DX2                !
 ! D536  D(92,169,211,206)      -9.983          estimate D2E/DX2                !
 ! D537  D(168,169,211,206)   -129.4907         estimate D2E/DX2                !
 ! D538  D(168,170,171,95)      27.0933         estimate D2E/DX2                !
 ! D539  D(172,170,171,95)    -151.461          estimate D2E/DX2                !
 ! D540  D(168,170,172,173)      5.9365         estimate D2E/DX2                !
 ! D541  D(168,170,172,174)   -114.0064         estimate D2E/DX2                !
 ! D542  D(168,170,172,181)    122.6818         estimate D2E/DX2                !
 ! D543  D(171,170,172,173)   -175.2293         estimate D2E/DX2                !
 ! D544  D(171,170,172,174)     64.8278         estimate D2E/DX2                !
 ! D545  D(171,170,172,181)    -58.484          estimate D2E/DX2                !
 ! D546  D(170,172,173,166)     -5.2174         estimate D2E/DX2                !
 ! D547  D(174,172,173,166)    116.2472         estimate D2E/DX2                !
 ! D548  D(181,172,173,166)   -124.6406         estimate D2E/DX2                !
 ! D549  D(170,172,174,175)     46.6916         estimate D2E/DX2                !
 ! D550  D(170,172,174,176)    164.6493         estimate D2E/DX2                !
 ! D551  D(170,172,174,182)    -75.9278         estimate D2E/DX2                !
 ! D552  D(173,172,174,175)    -70.6928         estimate D2E/DX2                !
 ! D553  D(173,172,174,176)     47.2649         estimate D2E/DX2                !
 ! D554  D(173,172,174,182)    166.6877         estimate D2E/DX2                !
 ! D555  D(181,172,174,175)    171.2628         estimate D2E/DX2                !
 ! D556  D(181,172,174,176)    -70.7795         estimate D2E/DX2                !
 ! D557  D(181,172,174,182)     48.6434         estimate D2E/DX2                !
 ! D558  D(172,174,175,179)    -74.77           estimate D2E/DX2                !
 ! D559  D(176,174,175,179)    164.582          estimate D2E/DX2                !
 ! D560  D(182,174,175,179)     44.1508         estimate D2E/DX2                !
 ! D561  D(172,174,176,177)     38.9905         estimate D2E/DX2                !
 ! D562  D(172,174,176,183)    158.8479         estimate D2E/DX2                !
 ! D563  D(172,174,176,184)    -84.6172         estimate D2E/DX2                !
 ! D564  D(175,174,176,177)    161.2332         estimate D2E/DX2                !
 ! D565  D(175,174,176,183)    -78.9094         estimate D2E/DX2                !
 ! D566  D(175,174,176,184)     37.6255         estimate D2E/DX2                !
 ! D567  D(182,174,176,177)    -77.3667         estimate D2E/DX2                !
 ! D568  D(182,174,176,183)     42.4907         estimate D2E/DX2                !
 ! D569  D(182,174,176,184)    159.0256         estimate D2E/DX2                !
 ! D570  D(174,175,179,235)   -176.2688         estimate D2E/DX2                !
 ! D571  D(174,176,177,180)    -74.6877         estimate D2E/DX2                !
 ! D572  D(183,176,177,180)    164.0821         estimate D2E/DX2                !
 ! D573  D(184,176,177,180)     45.9915         estimate D2E/DX2                !
 ! D574  D(122,178,211,206)      8.1799         estimate D2E/DX2                !
 ! D575  D(175,179,235,236)     38.8194         estimate D2E/DX2                !
 ! D576  D(175,179,235,237)    -66.2352         estimate D2E/DX2                !
 ! D577  D(39,185,186,191)     155.793          estimate D2E/DX2                !
 ! D578  D(138,185,186,191)    -72.4091         estimate D2E/DX2                !
 ! D579  D(187,185,186,191)     50.0141         estimate D2E/DX2                !
 ! D580  D(39,185,187,194)     -72.4908         estimate D2E/DX2                !
 ! D581  D(138,185,187,194)    159.7677         estimate D2E/DX2                !
 ! D582  D(186,185,187,194)     42.0605         estimate D2E/DX2                !
 ! D583  D(185,186,191,192)    -24.6296         estimate D2E/DX2                !
 ! D584  D(185,186,191,193)     82.1671         estimate D2E/DX2                !
 ! D585  D(185,187,194,195)     21.9175         estimate D2E/DX2                !
 ! D586  D(185,187,194,196)    -82.591          estimate D2E/DX2                !
 ! D587  D(93,188,189,121)      97.8443         estimate D2E/DX2                !
 ! D588  D(190,188,189,121)   -153.1075         estimate D2E/DX2                !
 ! D589  D(93,188,190,216)     -60.4986         estimate D2E/DX2                !
 ! D590  D(189,188,190,216)   -171.1741         estimate D2E/DX2                !
 ! D591  D(122,190,216,208)     90.5322         estimate D2E/DX2                !
 ! D592  D(188,190,216,208)    -99.1104         estimate D2E/DX2                !
 ! D593  D(186,191,197,198)   -153.0922         estimate D2E/DX2                !
 ! D594  D(186,191,197,199)     95.6566         estimate D2E/DX2                !
 ! D595  D(193,191,197,198)    104.7762         estimate D2E/DX2                !
 ! D596  D(193,191,197,199)     -6.4751         estimate D2E/DX2                !
 ! D597  D(187,194,195,52)     -58.2803         estimate D2E/DX2                !
 ! D598  D(196,194,195,52)      42.4645         estimate D2E/DX2                !
 ! D599  D(203,204,206,207)   -179.7587         estimate D2E/DX2                !
 ! D600  D(203,204,206,211)    -58.2656         estimate D2E/DX2                !
 ! D601  D(203,204,206,212)     57.1362         estimate D2E/DX2                !
 ! D602  D(205,204,206,207)     55.8568         estimate D2E/DX2                !
 ! D603  D(205,204,206,211)    177.3499         estimate D2E/DX2                !
 ! D604  D(205,204,206,212)    -67.2483         estimate D2E/DX2                !
 ! D605  D(210,204,206,207)    -63.58           estimate D2E/DX2                !
 ! D606  D(210,204,206,211)     57.913          estimate D2E/DX2                !
 ! D607  D(210,204,206,212)    173.3148         estimate D2E/DX2                !
 ! D608  D(203,204,210,13)    -105.1031         estimate D2E/DX2                !
 ! D609  D(205,204,210,13)      13.2907         estimate D2E/DX2                !
 ! D610  D(206,204,210,13)     135.9622         estimate D2E/DX2                !
 ! D611  D(204,206,207,208)     56.4677         estimate D2E/DX2                !
 ! D612  D(204,206,207,209)    179.4854         estimate D2E/DX2                !
 ! D613  D(204,206,207,213)    -62.5941         estimate D2E/DX2                !
 ! D614  D(211,206,207,208)    -64.8323         estimate D2E/DX2                !
 ! D615  D(211,206,207,209)     58.1854         estimate D2E/DX2                !
 ! D616  D(211,206,207,213)    176.1059         estimate D2E/DX2                !
 ! D617  D(212,206,207,208)   -179.8824         estimate D2E/DX2                !
 ! D618  D(212,206,207,209)    -56.8646         estimate D2E/DX2                !
 ! D619  D(212,206,207,213)     61.0558         estimate D2E/DX2                !
 ! D620  D(204,206,211,169)   -110.6075         estimate D2E/DX2                !
 ! D621  D(204,206,211,178)    -39.4238         estimate D2E/DX2                !
 ! D622  D(207,206,211,169)     15.3452         estimate D2E/DX2                !
 ! D623  D(207,206,211,178)     86.5289         estimate D2E/DX2                !
 ! D624  D(212,206,211,169)    131.8545         estimate D2E/DX2                !
 ! D625  D(212,206,211,178)   -156.9618         estimate D2E/DX2                !
 ! D626  D(206,207,208,214)    177.8314         estimate D2E/DX2                !
 ! D627  D(206,207,208,215)    -61.6413         estimate D2E/DX2                !
 ! D628  D(206,207,208,216)     58.4003         estimate D2E/DX2                !
 ! D629  D(209,207,208,214)     54.9118         estimate D2E/DX2                !
 ! D630  D(209,207,208,215)    175.439          estimate D2E/DX2                !
 ! D631  D(209,207,208,216)    -64.5193         estimate D2E/DX2                !
 ! D632  D(213,207,208,214)    -62.988          estimate D2E/DX2                !
 ! D633  D(213,207,208,215)     57.5393         estimate D2E/DX2                !
 ! D634  D(213,207,208,216)    177.5809         estimate D2E/DX2                !
 ! D635  D(206,207,209,217)     55.8861         estimate D2E/DX2                !
 ! D636  D(206,207,209,218)    176.4511         estimate D2E/DX2                !
 ! D637  D(206,207,209,219)    -63.8006         estimate D2E/DX2                !
 ! D638  D(208,207,209,217)   -179.7842         estimate D2E/DX2                !
 ! D639  D(208,207,209,218)    -59.2192         estimate D2E/DX2                !
 ! D640  D(208,207,209,219)     60.5291         estimate D2E/DX2                !
 ! D641  D(213,207,209,217)    -62.0221         estimate D2E/DX2                !
 ! D642  D(213,207,209,218)     58.5429         estimate D2E/DX2                !
 ! D643  D(213,207,209,219)    178.2912         estimate D2E/DX2                !
 ! D644  D(207,208,216,190)   -131.6121         estimate D2E/DX2                !
 ! D645  D(214,208,216,190)    106.9197         estimate D2E/DX2                !
 ! D646  D(215,208,216,190)     -8.9113         estimate D2E/DX2                !
 ! D647  D(220,221,223,224)    -57.413          estimate D2E/DX2                !
 ! D648  D(220,221,223,230)     64.6223         estimate D2E/DX2                !
 ! D649  D(220,221,223,231)    179.8606         estimate D2E/DX2                !
 ! D650  D(222,221,223,224)   -175.2777         estimate D2E/DX2                !
 ! D651  D(222,221,223,230)    -53.2423         estimate D2E/DX2                !
 ! D652  D(222,221,223,231)     61.9959         estimate D2E/DX2                !
 ! D653  D(229,221,223,224)     63.7469         estimate D2E/DX2                !
 ! D654  D(229,221,223,230)   -174.2178         estimate D2E/DX2                !
 ! D655  D(229,221,223,231)    -58.9795         estimate D2E/DX2                !
 ! D656  D(221,223,224,225)     67.1546         estimate D2E/DX2                !
 ! D657  D(221,223,224,226)   -115.8565         estimate D2E/DX2                !
 ! D658  D(230,223,224,225)    -53.8553         estimate D2E/DX2                !
 ! D659  D(230,223,224,226)    123.1336         estimate D2E/DX2                !
 ! D660  D(231,223,224,225)   -169.0208         estimate D2E/DX2                !
 ! D661  D(231,223,224,226)      7.9681         estimate D2E/DX2                !
 ! D662  D(223,224,225,227)    177.4658         estimate D2E/DX2                !
 ! D663  D(223,224,225,232)     -1.5085         estimate D2E/DX2                !
 ! D664  D(226,224,225,227)     -0.1694         estimate D2E/DX2                !
 ! D665  D(226,224,225,232)   -179.1436         estimate D2E/DX2                !
 ! D666  D(223,224,226,228)   -177.2339         estimate D2E/DX2                !
 ! D667  D(223,224,226,233)      3.1342         estimate D2E/DX2                !
 ! D668  D(225,224,226,228)      0.1816         estimate D2E/DX2                !
 ! D669  D(225,224,226,233)   -179.4502         estimate D2E/DX2                !
 ! D670  D(224,225,227,228)      0.1012         estimate D2E/DX2                !
 ! D671  D(224,225,227,234)    179.427          estimate D2E/DX2                !
 ! D672  D(232,225,227,228)    179.0653         estimate D2E/DX2                !
 ! D673  D(232,225,227,234)     -1.6089         estimate D2E/DX2                !
 ! D674  D(224,226,228,227)     -0.1231         estimate D2E/DX2                !
 ! D675  D(224,226,228,237)    169.626          estimate D2E/DX2                !
 ! D676  D(233,226,228,227)    179.5379         estimate D2E/DX2                !
 ! D677  D(233,226,228,237)    -10.7131         estimate D2E/DX2                !
 ! D678  D(225,227,228,226)      0.0119         estimate D2E/DX2                !
 ! D679  D(225,227,228,237)   -162.6636         estimate D2E/DX2                !
 ! D680  D(234,227,228,226)   -179.2909         estimate D2E/DX2                !
 ! D681  D(234,227,228,237)     18.0336         estimate D2E/DX2                !
 ! D682  D(226,228,237,235)      1.4223         estimate D2E/DX2                !
 ! D683  D(227,228,237,235)    163.9172         estimate D2E/DX2                !
 ! D684  D(179,235,237,228)    170.1783         estimate D2E/DX2                !
 ! D685  D(236,235,237,228)     70.2577         estimate D2E/DX2                !
 --------------------------------------------------------------------------------
 Trust Radius=3.00D-01 FncErr=1.00D-07 GrdErr=1.00D-06 EigMax=2.50D+02 EigMin=1.00D-04
 Number of steps in this run=   1000 maximum allowed number of steps=   1422.
 GradGradGradGradGradGradGradGradGradGradGradGradGradGradGradGradGradGrad

 Stoichiometry    C80H123FeN17O16(1-,6)
 Framework group  C1[X(C80H123FeN17O16)]
 Deg. of freedom   705
 Full point group                 C1      NOp   1
 Largest Abelian subgroup         C1      NOp   1
 Largest concise Abelian subgroup C1      NOp   1
                         Standard orientation:                         
 ---------------------------------------------------------------------
 Center     Atomic      Atomic             Coordinates (Angstroms)
 Number     Number       Type             X           Y           Z
 ---------------------------------------------------------------------
      1          1           0        0.747758   -5.010914    0.359002
      2          6           0        1.012631   -4.302924    1.029021
      3          1           0        1.054280   -4.667710    1.970083
      4          6           0        0.002527   -3.135852    1.047986
      5          6           0        0.205146   -2.251253    2.283610
      6          6           0       -0.762835   -1.068845    2.377627
      7          7           0       -0.275437   -0.138451    3.406840
      8          6           0       -0.861083    1.089812    3.629440
      9          7           0       -2.220981    1.173626    3.579447
     10          7           0       -0.087162    2.105534    3.942883
     11          1           0        2.009465   -3.931351    0.764637
     12          1           0        0.111650   -2.529810    0.142382
     13          1           0       -1.020494   -3.535938    1.040894
     14          1           0        0.116404   -2.857294    3.195972
     15          1           0        1.225770   -1.855242    2.260617
     16          1           0       -0.825322   -0.567261    1.403862
     17          1           0       -1.768919   -1.419111    2.629072
     18          1           0        0.726843   -0.029476    3.314497
     19          1           0       -2.562880    2.032379    3.141180
     20          1           0       -2.727532    0.391695    3.172478
     21          1           0       -0.661653    2.891538    4.241188
     22          1           0        4.690922   -6.765909    2.668793
     23          6           0        5.492730   -6.152850    2.624832
     24          1           0        5.598559   -5.620493    3.476501
     25          6           0        5.250357   -5.230446    1.397821
     26          6           0        5.791984   -3.836388    1.461724
     27          6           0        5.040603   -2.693401    1.308391
     28          6           0        7.161377   -3.399096    1.566254
     29          6           0        7.152111   -1.971492    1.467523
     30          6           0        8.396226   -4.057381    1.697429
     31          7           0        5.843219   -1.576147    1.330630
     32          6           0        8.325936   -1.213305    1.501126
     33          6           0        9.566187   -3.305061    1.730881
     34          6           0        9.530663   -1.897208    1.634907
     35          1           0        6.398340   -6.756183    2.497912
     36          1           0        5.633898   -5.726082    0.496492
     37          1           0        4.167870   -5.145429    1.242902
     38          1           0        3.975577   -2.586051    1.162577
     39          1           0        5.490133   -0.658208    1.063991
     40          1           0        8.434909   -5.141181    1.767681
     41          1           0        8.293319   -0.133081    1.399371
     42          1           0       10.525185   -3.806360    1.829851
     43          1           0       10.460984   -1.336900    1.657200
     44          1           0        4.582905   -4.533999    4.834311
     45          6           0        4.642492   -4.006478    5.693299
     46          1           0        4.825272   -4.611153    6.481399
     47          6           0        3.389132   -3.139125    5.916713
     48          6           0        3.433236   -1.826191    5.190811
     49          6           0        4.399597   -1.192095    4.442244
     50          7           0        2.406606   -0.897262    5.288048
     51          6           0        2.782883    0.230449    4.618769
     52          7           0        3.985555    0.082142    4.098081
     53          1           0        5.520506   -3.356166    5.608233
     54          1           0        2.489909   -3.701029    5.627261
     55          1           0        3.276295   -2.931840    6.990331
     56          1           0        1.491817   -1.051493    5.685978
     57          1           0        5.354405   -1.572971    4.114341
     58          1           0        2.149456    1.105593    4.553684
     59          1           0        3.793550   -1.061950   -6.910936
     60          6           0        3.102153   -0.345598   -7.082761
     61          1           0        2.652664   -0.428824   -7.983258
     62          6           0        3.688068    1.067674   -6.918615
     63          6           0        3.942334    1.423184   -5.488079
     64          6           0        3.795727    0.718268   -4.322939
     65          7           0        4.356673    2.692351   -5.089602
     66          6           0        4.443056    2.722369   -3.737251
     67          7           0        4.106755    1.539536   -3.256715
     68          1           0        2.309021   -0.482472   -6.337310
     69          1           0        4.613720    1.161419   -7.504104
     70          1           0        2.986192    1.799316   -7.342358
     71          1           0        4.551623    3.468609   -5.702502
     72          1           0        3.488282   -0.301110   -4.162369
     73          1           0        4.740300    3.573828   -3.146016
     74          1           0       -5.811019    6.596409    4.070495
     75          6           0       -5.081478    6.032408    4.482419
     76          1           0       -4.209614    6.542577    4.502085
     77          6           0       -4.959978    4.684317    3.752404
     78          6           0       -6.308749    3.955686    3.655568
     79          6           0       -6.222220    2.644510    2.872226
     80          7           0       -7.566832    2.125843    2.595704
     81          6           0       -7.811248    0.952374    1.978407
     82          7           0       -6.871061    0.023152    1.878557
     83          7           0       -9.060067    0.677549    1.544562
     84          1           0       -5.374813    5.858148    5.527177
     85          1           0       -4.557590    4.825425    2.743897
     86          1           0       -4.234559    4.039935    4.263433
     87          1           0       -6.708671    3.762985    4.659940
     88          1           0       -7.030164    4.619991    3.158019
     89          1           0       -5.662315    2.789785    1.944660
     90          1           0       -5.670908    1.903815    3.461104
     91          1           0       -8.329284    2.785969    2.608781
     92          1           0       -6.985839   -0.644713    1.101699
     93          1           0       -5.884284    0.223172    2.084109
     94          1           0       -9.576881    1.418373    1.092104
     95          1           0       -9.197504   -0.241451    1.097527
     96          6           0       -0.550681    4.167768   -0.518490
     97          6           0        9.261179    3.182267   -1.058016
     98          6           0        6.083461   -4.085175   -2.199110
     99          6           0       -1.132371   -0.688159   -2.598029
    100          7           0        2.846377    2.609171   -0.949987
    101          6           0       -1.250176    3.403467    0.621940
    102          6           0       10.083736    2.519831   -1.891986
    103          6           0        7.008374   -4.962540   -1.777968
    104          6           0       -1.986803   -0.812125   -1.328120
    105          7           0        5.658241    2.275799   -1.026331
    106          6           0       -2.780349    3.292321    0.501352
    107          6           0       -3.478529   -0.702475   -1.573446
    108          7           0        2.474045   -0.116638   -1.714681
    109          6           0        0.698495    1.594937   -1.588623
    110          6           0        4.473918    4.307785   -0.262196
    111          6           0        7.436647    0.652795   -1.526360
    112          6           0        3.619330   -2.279209   -2.015166
    113          6           0        1.988091    6.005919    0.412240
    114          6           0        7.320797    5.479754   -0.047640
    115          6           0        8.634508   -2.148159   -1.963299
    116          6           0        0.788316   -3.307866   -2.730137
    117          6           0        1.469771    2.619150   -1.091962
    118          6           0        5.640883    3.582605   -0.575264
    119          6           0        6.652719   -0.460192   -1.715792
    120          6           0        2.473265   -1.467608   -2.000454
    121          8           0       -3.381749    2.796224    1.513377
    122          8           0       -4.171060   -1.309596   -0.593836
    123          6           0        0.921211    3.877461   -0.599758
    124          6           0        6.960457    4.098232   -0.500778
    125          6           0        7.183846   -1.802450   -1.889142
    126          6           0        1.158808   -1.904852   -2.357690
    127          8           0       -3.329065    3.648656   -0.568580
    128          8           0       -3.991757   -0.113509   -2.503401
    129          6           0        1.988979    4.634794   -0.189739
    130          6           0        7.817637    3.080364   -0.942049
    131          6           0        6.103798   -2.645404   -1.993227
    132          6           0        0.339780   -0.780665   -2.315002
    133          6           0        3.192868    3.849889   -0.443621
    134          6           0        6.977631    1.947308   -1.230352
    135          6           0        4.908216   -1.808567   -1.912221
    136          6           0        1.168293    0.308067   -1.897430
    137          7           0        5.270808   -0.491666   -1.740892
    138         26           0        4.079798    1.070111   -1.356709
    139          1           0       -1.047898    3.896798   -1.454802
    140          1           0       -0.719895    5.242213   -0.393772
    141          1           0        9.719966    3.913901   -0.391507
    142          1           0        5.227906   -4.471433   -2.752908
    143          1           0       -1.428947   -1.478252   -3.295960
    144          1           0       -1.377517    0.255442   -3.094908
    145          1           0       -1.010156    3.837977    1.598829
    146          1           0       11.156027    2.687208   -1.862959
    147          1           0        9.718416    1.815753   -2.631578
    148          1           0        6.916374   -6.019698   -2.009369
    149          1           0        7.847379   -4.663059   -1.160570
    150          1           0       -1.718961   -0.015987   -0.620165
    151          1           0       -1.786759   -1.754649   -0.814201
    152          1           0       -0.363874    1.775005   -1.699193
    153          1           0        4.603801    5.307970    0.133220
    154          1           0        3.473315   -3.342260   -2.160419
    155          1           0        2.585191    6.706164   -0.184404
    156          1           0        2.419140    5.998889    1.420806
    157          1           0        0.973767    6.407014    0.482896
    158          1           0        6.756854    6.248970   -0.590706
    159          1           0        8.382533    5.686583   -0.205628
    160          1           0        7.110028    5.625156    1.019809
    161          1           0        9.049895   -2.341967   -0.968316
    162          1           0        9.215309   -1.334772   -2.409008
    163          1           0        8.781618   -3.048918   -2.566813
    164          1           0       -0.273631   -3.383007   -2.978643
    165          1           0        1.358285   -3.665955   -3.596952
    166          6           0       -7.299794   -3.029459   -2.156631
    167          8           0       -6.264137   -3.205160   -2.756816
    168          6           0       -7.574732   -2.132451   -1.012057
    169          8           0       -6.708564   -1.368236   -0.466520
    170          6           0       -8.924170   -2.349986   -0.588394
    171          8           0       -9.543207   -1.848245    0.370930
    172          6           0       -9.534210   -3.329367   -1.571165
    173          8           0       -8.447056   -3.740026   -2.440719
    174          6           0      -10.663058   -2.696242   -2.403096
    175          8           0      -10.315706   -1.437606   -2.924243
    176          6           0      -10.986895   -3.576489   -3.622257
    177          8           0      -10.949939   -4.970958   -3.347706
    178          1           0       -5.174123   -1.325620   -0.763264
    179          1           0      -10.332475   -0.754665   -2.216239
    180          1           0      -10.011973   -5.198982   -3.280680
    181          1           0       -9.912368   -4.224454   -1.067258
    182          1           0      -11.531345   -2.638092   -1.726896
    183          1           0      -11.993456   -3.345866   -3.983729
    184          1           0      -10.273324   -3.296796   -4.406825
    185          8           0        4.197164    0.572390    0.535816
    186          1           0        3.283828    0.284262    0.833279
    187          1           0        4.439066    1.338425    1.164923
    188          8           0       -4.111909    0.219999    1.767540
    189          1           0       -3.895765    1.146217    1.494199
    190          1           0       -4.034376   -0.344130    0.975446
    191          8           0        1.738149    0.286174    1.276093
    192          1           0        1.756335    1.232086    1.587599
    193          1           0        1.311427    0.303823    0.405289
    194          8           0        4.629000    2.240351    2.434508
    195          1           0        4.581350    1.512004    3.102144
    196          1           0        3.734783    2.636653    2.472554
    197          8           0        1.891944    2.716808    2.324946
    198          1           0        1.134344    2.557626    2.992934
    199          1           0        1.588553    3.346105    1.651520
    200          1           0        0.981325   -4.010355   -1.910500
    201          1           0       -0.867273    2.376428    0.666365
    202          1           0        8.507040    0.505324   -1.511414
    203          1           0       -3.819529   -4.753088   -1.108342
    204          6           0       -3.832759   -4.672260   -0.111699
    205          1           0       -3.340398   -5.433302    0.310684
    206          6           0       -5.272865   -4.543055    0.394363
    207          6           0       -5.434132   -4.404966    1.917725
    208          6           0       -4.646343   -3.215277    2.482889
    209          6           0       -6.920808   -4.272306    2.276977
    210          1           0       -3.284275   -3.753428    0.124604
    211          1           0       -5.718309   -3.666126   -0.078588
    212          1           0       -5.861028   -5.407897    0.057293
    213          1           0       -5.047328   -5.322922    2.388560
    214          1           0       -4.806993   -3.114337    3.562117
    215          1           0       -3.569919   -3.317721    2.314199
    216          1           0       -4.966622   -2.282127    2.012063
    217          1           0       -7.502220   -5.114992    1.885602
    218          1           0       -7.069536   -4.235100    3.362090
    219          1           0       -7.343323   -3.354020    1.853967
    220          1           0       -5.313654    5.950773   -0.897774
    221          6           0       -6.201762    6.266763   -0.563984
    222          1           0       -6.067568    7.049679    0.043513
    223          6           0       -6.836120    5.145796    0.282693
    224          6           0       -7.026822    3.833056   -0.399667
    225          7           0       -5.990073    3.015645   -0.809408
    226          6           0       -8.173914    3.142789   -0.710550
    227          6           0       -6.535123    1.886792   -1.336689
    228          7           0       -7.861109    1.930964   -1.292188
    229          1           0       -6.837391    6.543258   -1.410159
    230          1           0       -6.194441    5.002379    1.158763
    231          1           0       -7.812050    5.471248    0.662395
    232          1           0       -4.967085    3.227837   -0.711362
    233          1           0       -9.201222    3.446871   -0.556030
    234          1           0       -5.941131    1.079002   -1.743253
    235          8           0      -10.265497    0.767191   -1.294043
    236          1           0      -10.696824    1.321108   -1.957587
    237          1           0       -9.295939    1.017400   -1.381062
 ---------------------------------------------------------------------
 Rotational constants (GHZ):           0.0202758           0.0077262           0.0073277
 General basis read from cards:  (5D, 7F)
 ======================================================================================================
                                       Pseudopotential Parameters
 ======================================================================================================
  Center     Atomic      Valence      Angular      Power
  Number     Number     Electrons     Momentum     of R      Exponent        Coefficient   SO-Coeffient
 ======================================================================================================
    1          1
                                   No pseudopotential on this center.
    2          6
                                   No pseudopotential on this center.
    3          1
                                   No pseudopotential on this center.
    4          6
                                   No pseudopotential on this center.
    5          6
                                   No pseudopotential on this center.
    6          6
                                   No pseudopotential on this center.
    7          7
                                   No pseudopotential on this center.
    8          6
                                   No pseudopotential on this center.
    9          7
                                   No pseudopotential on this center.
   10          7
                                   No pseudopotential on this center.
   11          1
                                   No pseudopotential on this center.
   12          1
                                   No pseudopotential on this center.
   13          1
                                   No pseudopotential on this center.
   14          1
                                   No pseudopotential on this center.
   15          1
                                   No pseudopotential on this center.
   16          1
                                   No pseudopotential on this center.
   17          1
                                   No pseudopotential on this center.
   18          1
                                   No pseudopotential on this center.
   19          1
                                   No pseudopotential on this center.
   20          1
                                   No pseudopotential on this center.
   21          1
                                   No pseudopotential on this center.
   22          1
                                   No pseudopotential on this center.
   23          6
                                   No pseudopotential on this center.
   24          1
                                   No pseudopotential on this center.
   25          6
                                   No pseudopotential on this center.
   26          6
                                   No pseudopotential on this center.
   27          6
                                   No pseudopotential on this center.
   28          6
                                   No pseudopotential on this center.
   29          6
                                   No pseudopotential on this center.
   30          6
                                   No pseudopotential on this center.
   31          7
                                   No pseudopotential on this center.
   32          6
                                   No pseudopotential on this center.
   33          6
                                   No pseudopotential on this center.
   34          6
                                   No pseudopotential on this center.
   35          1
                                   No pseudopotential on this center.
   36          1
                                   No pseudopotential on this center.
   37          1
                                   No pseudopotential on this center.
   38          1
                                   No pseudopotential on this center.
   39          1
                                   No pseudopotential on this center.
   40          1
                                   No pseudopotential on this center.
   41          1
                                   No pseudopotential on this center.
   42          1
                                   No pseudopotential on this center.
   43          1
                                   No pseudopotential on this center.
   44          1
                                   No pseudopotential on this center.
   45          6
                                   No pseudopotential on this center.
   46          1
                                   No pseudopotential on this center.
   47          6
                                   No pseudopotential on this center.
   48          6
                                   No pseudopotential on this center.
   49          6
                                   No pseudopotential on this center.
   50          7
                                   No pseudopotential on this center.
   51          6
                                   No pseudopotential on this center.
   52          7
                                   No pseudopotential on this center.
   53          1
                                   No pseudopotential on this center.
   54          1
                                   No pseudopotential on this center.
   55          1
                                   No pseudopotential on this center.
   56          1
                                   No pseudopotential on this center.
   57          1
                                   No pseudopotential on this center.
   58          1
                                   No pseudopotential on this center.
   59          1
                                   No pseudopotential on this center.
   60          6
                                   No pseudopotential on this center.
   61          1
                                   No pseudopotential on this center.
   62          6
                                   No pseudopotential on this center.
   63          6
                                   No pseudopotential on this center.
   64          6
                                   No pseudopotential on this center.
   65          7
                                   No pseudopotential on this center.
   66          6
                                   No pseudopotential on this center.
   67          7
                                   No pseudopotential on this center.
   68          1
                                   No pseudopotential on this center.
   69          1
                                   No pseudopotential on this center.
   70          1
                                   No pseudopotential on this center.
   71          1
                                   No pseudopotential on this center.
   72          1
                                   No pseudopotential on this center.
   73          1
                                   No pseudopotential on this center.
   74          1
                                   No pseudopotential on this center.
   75          6
                                   No pseudopotential on this center.
   76          1
                                   No pseudopotential on this center.
   77          6
                                   No pseudopotential on this center.
   78          6
                                   No pseudopotential on this center.
   79          6
                                   No pseudopotential on this center.
   80          7
                                   No pseudopotential on this center.
   81          6
                                   No pseudopotential on this center.
   82          7
                                   No pseudopotential on this center.
   83          7
                                   No pseudopotential on this center.
   84          1
                                   No pseudopotential on this center.
   85          1
                                   No pseudopotential on this center.
   86          1
                                   No pseudopotential on this center.
   87          1
                                   No pseudopotential on this center.
   88          1
                                   No pseudopotential on this center.
   89          1
                                   No pseudopotential on this center.
   90          1
                                   No pseudopotential on this center.
   91          1
                                   No pseudopotential on this center.
   92          1
                                   No pseudopotential on this center.
   93          1
                                   No pseudopotential on this center.
   94          1
                                   No pseudopotential on this center.
   95          1
                                   No pseudopotential on this center.
   96          6
                                   No pseudopotential on this center.
   97          6
                                   No pseudopotential on this center.
   98          6
                                   No pseudopotential on this center.
   99          6
                                   No pseudopotential on this center.
  100          7
                                   No pseudopotential on this center.
  101          6
                                   No pseudopotential on this center.
  102          6
                                   No pseudopotential on this center.
  103          6
                                   No pseudopotential on this center.
  104          6
                                   No pseudopotential on this center.
  105          7
                                   No pseudopotential on this center.
  106          6
                                   No pseudopotential on this center.
  107          6
                                   No pseudopotential on this center.
  108          7
                                   No pseudopotential on this center.
  109          6
                                   No pseudopotential on this center.
  110          6
                                   No pseudopotential on this center.
  111          6
                                   No pseudopotential on this center.
  112          6
                                   No pseudopotential on this center.
  113          6
                                   No pseudopotential on this center.
  114          6
                                   No pseudopotential on this center.
  115          6
                                   No pseudopotential on this center.
  116          6
                                   No pseudopotential on this center.
  117          6
                                   No pseudopotential on this center.
  118          6
                                   No pseudopotential on this center.
  119          6
                                   No pseudopotential on this center.
  120          6
                                   No pseudopotential on this center.
  121          8
                                   No pseudopotential on this center.
  122          8
                                   No pseudopotential on this center.
  123          6
                                   No pseudopotential on this center.
  124          6
                                   No pseudopotential on this center.
  125          6
                                   No pseudopotential on this center.
  126          6
                                   No pseudopotential on this center.
  127          8
                                   No pseudopotential on this center.
  128          8
                                   No pseudopotential on this center.
  129          6
                                   No pseudopotential on this center.
  130          6
                                   No pseudopotential on this center.
  131          6
                                   No pseudopotential on this center.
  132          6
                                   No pseudopotential on this center.
  133          6
                                   No pseudopotential on this center.
  134          6
                                   No pseudopotential on this center.
  135          6
                                   No pseudopotential on this center.
  136          6
                                   No pseudopotential on this center.
  137          7
                                   No pseudopotential on this center.
  138         26           16
                                      D and up 
                                                     1      392.6149787      -10.00000000    0.00000000
                                                     2       71.1756979      -63.26675180    0.00000000
                                                     2       17.7320281      -10.96133380    0.00000000
                                      S - D
                                                     0      126.0571895        3.00000000    0.00000000
                                                     1      138.1264251       18.17291370    0.00000000
                                                     2       54.2098858      339.12311640    0.00000000
                                                     2        9.2837966      317.10680120    0.00000000
                                                     2        8.6289082     -207.34216490    0.00000000
                                      P - D
                                                     0       83.1759490        5.00000000    0.00000000
                                                     1      106.0559938        5.95359300    0.00000000
                                                     2       42.8284937      294.26655270    0.00000000
                                                     2        8.7701805      154.42446350    0.00000000
                                                     2        8.0397818      -95.31642490    0.00000000
  139          1
                                   No pseudopotential on this center.
  140          1
                                   No pseudopotential on this center.
  141          1
                                   No pseudopotential on this center.
  142          1
                                   No pseudopotential on this center.
  143          1
                                   No pseudopotential on this center.
  144          1
                                   No pseudopotential on this center.
  145          1
                                   No pseudopotential on this center.
  146          1
                                   No pseudopotential on this center.
  147          1
                                   No pseudopotential on this center.
  148          1
                                   No pseudopotential on this center.
  149          1
                                   No pseudopotential on this center.
  150          1
                                   No pseudopotential on this center.
  151          1
                                   No pseudopotential on this center.
  152          1
                                   No pseudopotential on this center.
  153          1
                                   No pseudopotential on this center.
  154          1
                                   No pseudopotential on this center.
  155          1
                                   No pseudopotential on this center.
  156          1
                                   No pseudopotential on this center.
  157          1
                                   No pseudopotential on this center.
  158          1
                                   No pseudopotential on this center.
  159          1
                                   No pseudopotential on this center.
  160          1
                                   No pseudopotential on this center.
  161          1
                                   No pseudopotential on this center.
  162          1
                                   No pseudopotential on this center.
  163          1
                                   No pseudopotential on this center.
  164          1
                                   No pseudopotential on this center.
  165          1
                                   No pseudopotential on this center.
  166          6
                                   No pseudopotential on this center.
  167          8
                                   No pseudopotential on this center.
  168          6
                                   No pseudopotential on this center.
  169          8
                                   No pseudopotential on this center.
  170          6
                                   No pseudopotential on this center.
  171          8
                                   No pseudopotential on this center.
  172          6
                                   No pseudopotential on this center.
  173          8
                                   No pseudopotential on this center.
  174          6
                                   No pseudopotential on this center.
  175          8
                                   No pseudopotential on this center.
  176          6
                                   No pseudopotential on this center.
  177          8
                                   No pseudopotential on this center.
  178          1
                                   No pseudopotential on this center.
  179          1
                                   No pseudopotential on this center.
  180          1
                                   No pseudopotential on this center.
  181          1
                                   No pseudopotential on this center.
  182          1
                                   No pseudopotential on this center.
  183          1
                                   No pseudopotential on this center.
  184          1
                                   No pseudopotential on this center.
  185          8
                                   No pseudopotential on this center.
  186          1
                                   No pseudopotential on this center.
  187          1
                                   No pseudopotential on this center.
  188          8
                                   No pseudopotential on this center.
  189          1
                                   No pseudopotential on this center.
  190          1
                                   No pseudopotential on this center.
  191          8
                                   No pseudopotential on this center.
  192          1
                                   No pseudopotential on this center.
  193          1
                                   No pseudopotential on this center.
  194          8
                                   No pseudopotential on this center.
  195          1
                                   No pseudopotential on this center.
  196          1
                                   No pseudopotential on this center.
  197          8
                                   No pseudopotential on this center.
  198          1
                                   No pseudopotential on this center.
  199          1
                                   No pseudopotential on this center.
  200          1
                                   No pseudopotential on this center.
  201          1
                                   No pseudopotential on this center.
  202          1
                                   No pseudopotential on this center.
  203          1
                                   No pseudopotential on this center.
  204          6
                                   No pseudopotential on this center.
  205          1
                                   No pseudopotential on this center.
  206          6
                                   No pseudopotential on this center.
  207          6
                                   No pseudopotential on this center.
  208          6
                                   No pseudopotential on this center.
  209          6
                                   No pseudopotential on this center.
  210          1
                                   No pseudopotential on this center.
  211          1
                                   No pseudopotential on this center.
  212          1
                                   No pseudopotential on this center.
  213          1
                                   No pseudopotential on this center.
  214          1
                                   No pseudopotential on this center.
  215          1
                                   No pseudopotential on this center.
  216          1
                                   No pseudopotential on this center.
  217          1
                                   No pseudopotential on this center.
  218          1
                                   No pseudopotential on this center.
  219          1
                                   No pseudopotential on this center.
  220          1
                                   No pseudopotential on this center.
  221          6
                                   No pseudopotential on this center.
  222          1
                                   No pseudopotential on this center.
  223          6
                                   No pseudopotential on this center.
  224          6
                                   No pseudopotential on this center.
  225          7
                                   No pseudopotential on this center.
  226          6
                                   No pseudopotential on this center.
  227          6
                                   No pseudopotential on this center.
  228          7
                                   No pseudopotential on this center.
  229          1
                                   No pseudopotential on this center.
  230          1
                                   No pseudopotential on this center.
  231          1
                                   No pseudopotential on this center.
  232          1
                                   No pseudopotential on this center.
  233          1
                                   No pseudopotential on this center.
  234          1
                                   No pseudopotential on this center.
  235          8
                                   No pseudopotential on this center.
  236          1
                                   No pseudopotential on this center.
  237          1
                                   No pseudopotential on this center.
 ======================================================================================================
 There are  2334 symmetry adapted cartesian basis functions of A   symmetry.
 There are  2219 symmetry adapted basis functions of A   symmetry.
  2219 basis functions,  4077 primitive gaussians,  2334 cartesian basis functions
   436 alpha electrons      431 beta electrons
       nuclear repulsion energy     28662.3457941576 Hartrees.
 NAtoms=  237 NActive=  237 NUniq=  237 SFac= 1.00D+00 NAtFMM=   60 NAOKFM=T Big=T
 Integral buffers will be    131072 words long.
 Raffenetti 2 integral format.
 Two-electron integral symmetry is turned on.
 Nuclear repulsion after empirical dispersion term =    28661.7321381232 Hartrees.
 One-electron integrals computed using PRISM.
   1 Symmetry operations used in ECPInt.
 ECPInt:  NShTT=  344035 NPrTT= 1761168 LenC2=  158726 LenP2D=  394300.
 LDataN:  DoStor=T MaxTD1= 4 Len=   56
 Number of processors reduced to  14 by ecpmxn.
 NBasis=  2219 RedAO= T EigKep=  2.78D-04  NBF=  2219
 NBsUse=  2219 1.00D-06 EigRej= -1.00D+00 NBFU=  2219
 ExpMin= 2.20D-02 ExpMax= 5.48D+03 ExpMxC= 8.25D+02 IAcc=3 IRadAn=         5 AccDes= 0.00D+00
 Harris functional with IExCor=  402 and IRadAn=       5 diagonalized for initial guess.
 HarFok:  IExCor=  402 AccDes= 0.00D+00 IRadAn=         5 IDoV= 1 UseB2=F ITyADJ=14
 ICtDFT=  3500011 ScaDFX=  1.000000  1.000000  1.000000  1.000000
 FoFCou: FMM=F IPFlag=           0 FMFlag=      100000 FMFlg1=        2001
         NFxFlg=           0 DoJE=T BraDBF=F KetDBF=T FulRan=T
         wScrn=  0.000000 ICntrl=       500 IOpCl=  0 I1Cent=   200000004 NGrid=           0
         NMat0=    1 NMatS0=      1 NMatT0=    0 NMatD0=    1 NMtDS0=    0 NMtDT0=    0
 Petite list used in FoFCou.
 Initial guess <Sx>= 0.0000 <Sy>= 0.0000 <Sz>= 2.5000 <S**2>= 8.7500 S= 2.5000
 Gradient too large for Newton-Raphson -- use scaled steepest descent instead.
  Beta Gap=    -0.941 HL deriv= 1.46D-03 Rot set to   2.48D+00
     Accept linear search using points  2 and  3.
 Gradient too large for Newton-Raphson -- use scaled steepest descent instead.
     Minimum is close to point  2 DX=  1.56D-02 DF= -9.85D-04 DXR=  4.96D-02 DFR=  2.46D-03 which will be used.
 Gradient too large for Newton-Raphson -- use scaled steepest descent instead.
     Accept linear search using points  1 and  2.
 Gradient too large for Newton-Raphson -- use scaled steepest descent instead.
     Accept linear search using points  4 and  5.
 Gradient too large for Newton-Raphson -- use scaled steepest descent instead.
     Accept linear search using points  1 and  2.
 Gradient too large for Newton-Raphson -- use scaled steepest descent instead.
     Accept linear search using points  1 and  2.
     Minimum is close to point  2 DX= -1.52D-02 DF= -3.44D-06 DXR=  2.23D-02 DFR=  1.87D-04 which will be used.
 Gradient too large for Newton-Raphson -- use scaled steepest descent instead.
     Accept linear search using points  1 and  2.
 Gradient too large for Newton-Raphson -- use scaled steepest descent instead.
     Accept linear search using points  2 and  3.
 Restarting incremental Fock formation.
 Gradient too large for Newton-Raphson -- use scaled steepest descent instead.
     Accept linear search using points  1 and  2.
 Gradient too large for Newton-Raphson -- use scaled steepest descent instead.
     Accept linear search using points  1 and  2.
 Gradient too large for Newton-Raphson -- use scaled steepest descent instead.
     Accept linear search using points  1 and  2.
 Gradient too large for Newton-Raphson -- use scaled steepest descent instead.
     Accept linear search using points  1 and  2.
 Gradient too large for Newton-Raphson -- use scaled steepest descent instead.
     Accept linear search using points  1 and  2.
 Gradient too large for Newton-Raphson -- use scaled steepest descent instead.
     Minimum is close to point  6 DX=  3.75D-01 DF= -1.53D-04 DXR=  8.02D-02 DFR=  1.09D-02 which will be used.
 Gradient too large for Newton-Raphson -- use scaled steepest descent instead.
 Gradient too large for Newton-Raphson -- use scaled steepest descent instead.
 Restarting incremental Fock formation.
 Gradient too large for Newton-Raphson -- use scaled steepest descent instead.
     Accept linear search using points  1 and  2.
 Gradient too large for Newton-Raphson -- use scaled steepest descent instead.
 Gradient too large for Newton-Raphson -- use scaled steepest descent instead.
     Minimum is close to point  3 DX= -1.58D-02 DF= -1.89D-05 DXR=  5.55D-02 DFR=  3.09D-03 which will be used.
 Gradient too large for Newton-Raphson -- use scaled steepest descent instead.
 Restarting incremental Fock formation.
 Gradient too large for Newton-Raphson -- use scaled steepest descent instead.
 Gradient too large for Newton-Raphson -- use scaled steepest descent instead.
     Accept linear search using points  1 and  2.
 Gradient too large for Newton-Raphson -- use scaled steepest descent instead.
     Accept linear search using points  5 and  6.
 Gradient too large for Newton-Raphson -- use scaled steepest descent instead.
     Minimum is close to point  2 DX=  6.84D-02 DF= -4.07D-06 DXR=  7.88D-02 DFR=  6.24D-03 which will be used.
 Gradient too large for Newton-Raphson -- use scaled steepest descent instead.
 SCF Done:  E(UB3LYP) =  -5381.35080521     a.u. after   26 cycles
            Convg  =    0.9826D-02                    77 Fock formations.
              S**2 =  8.8120                  -V/T =  2.0165
 <Sx>= 0.0000 <Sy>= 0.0000 <Sz>= 2.5000 <S**2>= 8.8120 S= 2.5103
 <L.S>=  0.00000000000    
 Annihilation of the first spin contaminant:
 S**2 before annihilation     8.8120,   after     8.7510
 Requested convergence on RMS density matrix=1.00D-08 within 128 cycles.
 Requested convergence on MAX density matrix=1.00D-06.
 Requested convergence on             energy=1.00D-06.
 No special actions if energy rises.
 Restarting incremental Fock formation.
 EnCoef did    38 forward-backward iterations
 Rare condition: small coef for last iteration: -0.888D-15
 EnCoef did   100 forward-backward iterations
 Rare condition: small coef for last iteration:  0.000D+00
 Rare condition: small coef for last iteration:  0.000D+00
 Rare condition: small coef for last iteration:  0.000D+00
 Rare condition: small coef for last iteration:  0.000D+00
 Rare condition: small coef for last iteration:  0.000D+00
 Rare condition: small coef for last iteration:  0.000D+00
 Rare condition: small coef for last iteration:  0.000D+00
 Rare condition: small coef for last iteration:  0.000D+00
 Rare condition: small coef for last iteration:  0.000D+00
 Restarting incremental Fock formation.
 Rare condition: small coef for last iteration:  0.000D+00
 Rare condition: small coef for last iteration:  0.000D+00
 Rare condition: small coef for last iteration:  0.000D+00
 Rare condition: small coef for last iteration:  0.000D+00
 Rare condition: small coef for last iteration:  0.000D+00
 Rare condition: small coef for last iteration:  0.000D+00
 Rare condition: small coef for last iteration:  0.000D+00
 Rare condition: small coef for last iteration:  0.000D+00
 Rare condition: small coef for last iteration:  0.000D+00
 Rare condition: small coef for last iteration:  0.000D+00
 Rare condition: small coef for last iteration:  0.000D+00
 Rare condition: small coef for last iteration:  0.000D+00
 Rare condition: small coef for last iteration:  0.000D+00
 Rare condition: small coef for last iteration:  0.000D+00
 Restarting incremental Fock formation.
 Rare condition: small coef for last iteration:  0.000D+00
 Rare condition: small coef for last iteration:  0.000D+00
 Rare condition: small coef for last iteration:  0.000D+00
 Rare condition: small coef for last iteration:  0.000D+00
 Rare condition: small coef for last iteration:  0.000D+00
 Rare condition: small coef for last iteration:  0.000D+00
 Rare condition: small coef for last iteration:  0.000D+00
 Rare condition: small coef for last iteration:  0.000D+00
 Rare condition: small coef for last iteration:  0.000D+00
 Rare condition: small coef for last iteration:  0.000D+00
 Rare condition: small coef for last iteration:  0.000D+00
 Rare condition: small coef for last iteration:  0.000D+00
 Rare condition: small coef for last iteration:  0.000D+00
 Restarting incremental Fock formation.
 Rare condition: small coef for last iteration:  0.000D+00
 Rare condition: small coef for last iteration:  0.000D+00
 Rare condition: small coef for last iteration:  0.000D+00
 Rare condition: small coef for last iteration:  0.000D+00
 Rare condition: small coef for last iteration:  0.000D+00
 Rare condition: small coef for last iteration:  0.000D+00
 Rare condition: small coef for last iteration:  0.000D+00
 Rare condition: small coef for last iteration:  0.000D+00
 Rare condition: small coef for last iteration:  0.000D+00
 Rare condition: small coef for last iteration:  0.000D+00
 Rare condition: small coef for last iteration:  0.000D+00
 Rare condition: small coef for last iteration:  0.000D+00
 Rare condition: small coef for last iteration:  0.000D+00
 Restarting incremental Fock formation.
 Rare condition: small coef for last iteration:  0.000D+00
 Rare condition: small coef for last iteration:  0.000D+00
 Rare condition: small coef for last iteration:  0.000D+00
 Rare condition: small coef for last iteration:  0.000D+00
 Rare condition: small coef for last iteration:  0.000D+00
 Rare condition: small coef for last iteration:  0.000D+00
 Rare condition: small coef for last iteration:  0.000D+00
 Rare condition: small coef for last iteration:  0.000D+00
 Rare condition: small coef for last iteration:  0.000D+00
 Rare condition: small coef for last iteration:  0.000D+00
 Rare condition: small coef for last iteration:  0.000D+00
 Rare condition: small coef for last iteration:  0.000D+00
 Rare condition: small coef for last iteration:  0.000D+00
 Rare condition: small coef for last iteration:  0.000D+00
 Restarting incremental Fock formation.
 Rare condition: small coef for last iteration:  0.000D+00
 Rare condition: small coef for last iteration:  0.000D+00
 Rare condition: small coef for last iteration:  0.000D+00
 Rare condition: small coef for last iteration:  0.000D+00
 Rare condition: small coef for last iteration:  0.000D+00
 >>>>>>>>>> Convergence criterion not met.
 SCF Done:  E(UB3LYP) =  -5381.34830892     A.U. after  129 cycles
            NFock=128  Conv=0.33D-04     -V/T= 2.0163
 <Sx>= 0.0000 <Sy>= 0.0000 <Sz>= 2.5000 <S**2>= 8.7985 S= 2.5081
 <L.S>=  0.00000000000    
 Annihilation of the first spin contaminant:
 S**2 before annihilation     8.7985,   after     8.7507
 Gradient too large for Newton-Raphson -- use scaled steepest descent instead.
     Accept linear search using points  1 and  2.
 Gradient too large for Newton-Raphson -- use scaled steepest descent instead.
     Accept linear search using points  1 and  2.
 Gradient too large for Newton-Raphson -- use scaled steepest descent instead.
 Gradient too large for Newton-Raphson -- use scaled steepest descent instead.
 Gradient too large for Newton-Raphson -- use scaled steepest descent instead.
     Accept linear search using points  1 and  2.
 LinEq1:  Iter=  0 NonCon=     1 RMS=1.22D-04 Max=1.48D-01 NDo=     1
 AX will form     1 AO Fock derivatives at one time.
 LinEq1:  Iter=  1 NonCon=     1 RMS=4.68D-05 Max=1.79D-02 NDo=     1
 LinEq1:  Iter=  2 NonCon=     1 RMS=9.45D-05 Max=9.20D-02 NDo=     1
 LinEq1:  Iter=  3 NonCon=     1 RMS=4.18D-05 Max=1.32D-02 NDo=     1
 LinEq1:  Iter=  4 NonCon=     1 RMS=3.71D-05 Max=1.03D-02 NDo=     1
 LinEq1:  Iter=  5 NonCon=     1 RMS=4.40D-05 Max=8.61D-03 NDo=     1
 LinEq1:  Iter=  6 NonCon=     1 RMS=3.15D-05 Max=1.08D-02 NDo=     1
 LinEq1:  Iter=  7 NonCon=     1 RMS=4.02D-05 Max=1.16D-02 NDo=     1
 LinEq1:  Iter=  8 NonCon=     1 RMS=5.13D-05 Max=1.98D-02 NDo=     1
 LinEq1:  Iter=  9 NonCon=     1 RMS=5.30D-05 Max=1.34D-02 NDo=     1
 LinEq1:  Iter= 10 NonCon=     1 RMS=5.14D-05 Max=1.02D-02 NDo=     1
 LinEq1:  Iter= 11 NonCon=     1 RMS=4.49D-05 Max=1.22D-02 NDo=     1
 LinEq1:  Iter= 12 NonCon=     1 RMS=3.90D-05 Max=9.82D-03 NDo=     1
 LinEq1:  Iter= 13 NonCon=     1 RMS=4.09D-05 Max=1.14D-02 NDo=     1
 LinEq1:  Iter= 14 NonCon=     1 RMS=4.89D-05 Max=1.78D-02 NDo=     1
 LinEq1:  Iter= 15 NonCon=     1 RMS=5.08D-05 Max=1.15D-02 NDo=     1
 LinEq1:  Iter= 16 NonCon=     1 RMS=5.91D-05 Max=1.24D-02 NDo=     1
 LinEq1:  Iter= 17 NonCon=     1 RMS=5.11D-05 Max=7.27D-03 NDo=     1
 LinEq1:  Iter= 18 NonCon=     1 RMS=4.32D-05 Max=6.25D-03 NDo=     1
 LinEq1:  Iter= 19 NonCon=     1 RMS=3.54D-05 Max=8.88D-03 NDo=     1
 LinEq1:  Iter= 20 NonCon=     1 RMS=3.01D-05 Max=7.60D-03 NDo=     1
 LinEq1:  Iter= 21 NonCon=     1 RMS=2.60D-05 Max=6.71D-03 NDo=     1
 LinEq1:  Iter= 22 NonCon=     1 RMS=2.22D-05 Max=5.84D-03 NDo=     1
 LinEq1:  Iter= 23 NonCon=     1 RMS=1.60D-05 Max=2.41D-03 NDo=     1
 LinEq1:  Iter= 24 NonCon=     1 RMS=1.24D-05 Max=1.65D-03 NDo=     1
 LinEq1:  Iter= 25 NonCon=     1 RMS=8.46D-06 Max=1.46D-03 NDo=     1
 LinEq1:  Iter= 26 NonCon=     1 RMS=7.43D-06 Max=1.55D-03 NDo=     1
 LinEq1:  Iter= 27 NonCon=     1 RMS=5.58D-06 Max=9.48D-04 NDo=     1
 LinEq1:  Iter= 28 NonCon=     1 RMS=4.30D-06 Max=6.67D-04 NDo=     1
 LinEq1:  Iter= 29 NonCon=     1 RMS=3.85D-06 Max=6.13D-04 NDo=     1
 LinEq1:  Iter= 30 NonCon=     1 RMS=3.22D-06 Max=6.69D-04 NDo=     1
 LinEq1:  Iter= 31 NonCon=     1 RMS=2.41D-06 Max=3.35D-04 NDo=     1
 LinEq1:  Iter= 32 NonCon=     1 RMS=2.09D-06 Max=3.53D-04 NDo=     1
 LinEq1:  Iter= 33 NonCon=     1 RMS=1.75D-06 Max=2.85D-04 NDo=     1
 LinEq1:  Iter= 34 NonCon=     1 RMS=1.35D-06 Max=2.04D-04 NDo=     1
 LinEq1:  Iter= 35 NonCon=     1 RMS=9.51D-07 Max=1.17D-04 NDo=     1
 LinEq1:  Iter= 36 NonCon=     1 RMS=6.94D-07 Max=1.10D-04 NDo=     1
 LinEq1:  Iter= 37 NonCon=     1 RMS=5.73D-07 Max=1.08D-04 NDo=     1
 LinEq1:  Iter= 38 NonCon=     1 RMS=4.14D-07 Max=5.21D-05 NDo=     1
 LinEq1:  Iter= 39 NonCon=     1 RMS=3.05D-07 Max=3.87D-05 NDo=     1
 LinEq1:  Iter= 40 NonCon=     1 RMS=2.25D-07 Max=3.01D-05 NDo=     1
 LinEq1:  Iter= 41 NonCon=     1 RMS=1.84D-07 Max=2.80D-05 NDo=     1
 LinEq1:  Iter= 42 NonCon=     1 RMS=1.48D-07 Max=2.22D-05 NDo=     1
 LinEq1:  Iter= 43 NonCon=     1 RMS=1.18D-07 Max=1.97D-05 NDo=     1
 LinEq1:  Iter= 44 NonCon=     1 RMS=1.03D-07 Max=1.33D-05 NDo=     1
 LinEq1:  Iter= 45 NonCon=     1 RMS=7.23D-08 Max=9.81D-06 NDo=     1
 LinEq1:  Iter= 46 NonCon=     1 RMS=5.29D-08 Max=6.87D-06 NDo=     1
 LinEq1:  Iter= 47 NonCon=     1 RMS=3.77D-08 Max=6.63D-06 NDo=     1
 LinEq1:  Iter= 48 NonCon=     1 RMS=2.57D-08 Max=5.15D-06 NDo=     1
 LinEq1:  Iter= 49 NonCon=     1 RMS=2.01D-08 Max=4.03D-06 NDo=     1
 LinEq1:  Iter= 50 NonCon=     1 RMS=1.47D-08 Max=3.72D-06 NDo=     1
 LinEq1:  Iter= 51 NonCon=     1 RMS=1.05D-08 Max=1.79D-06 NDo=     1
 LinEq1:  Iter= 52 NonCon=     1 RMS=8.06D-09 Max=1.55D-06 NDo=     1
 LinEq1:  Iter= 53 NonCon=     1 RMS=6.50D-09 Max=1.77D-06 NDo=     1
 LinEq1:  Iter= 54 NonCon=     1 RMS=4.96D-09 Max=8.81D-07 NDo=     1
 LinEq1:  Iter= 55 NonCon=     1 RMS=3.36D-09 Max=8.01D-07 NDo=     1
 LinEq1:  Iter= 56 NonCon=     0 RMS=2.32D-09 Max=4.75D-07 NDo=     1
 Linear equations converged to 7.000D-08 7.000D-07 after    56 iterations.
 Incorrect curvature in search direction -- initial direction reversed.
 Gradient too large for Newton-Raphson -- use scaled steepest descent instead.
 Restarting incremental Fock formation.
     Accept linear search using points  3 and  4.
 Gradient too large for Newton-Raphson -- use scaled steepest descent instead.
 Gradient too large for Newton-Raphson -- use scaled steepest descent instead.
     Minimum is close to point  3 DX= -8.45D-03 DF= -1.06D-08 DXR=  3.03D-03 DFR=  7.73D-06 which will be used.
 Gradient too large for Newton-Raphson -- use scaled steepest descent instead.
 Gradient too large for Newton-Raphson -- use scaled steepest descent instead.
     Accept linear search using points  2 and  3.
 Gradient too large for Newton-Raphson -- use scaled steepest descent instead.
 Gradient too large for Newton-Raphson -- use scaled steepest descent instead.
 Restarting incremental Fock formation.
 Gradient too large for Newton-Raphson -- use scaled steepest descent instead.
     Accept linear search using points  1 and  2.
 Gradient too large for Newton-Raphson -- use scaled steepest descent instead.
 Gradient too large for Newton-Raphson -- use scaled steepest descent instead.
 Gradient too large for Newton-Raphson -- use scaled steepest descent instead.
     Accept linear search using points  1 and  2.
 Gradient too large for Newton-Raphson -- use scaled steepest descent instead.
     Accept linear search using points  1 and  2.
 Gradient too large for Newton-Raphson -- use scaled steepest descent instead.
     Minimum is close to point  3 DX=  1.04D-01 DF= -7.92D-06 DXR=  5.79D-02 DFR=  4.15D-03 which will be used.
 Gradient too large for Newton-Raphson -- use scaled steepest descent instead.
     Minimum is close to point  3 DX= -1.00D-02 DF= -1.43D-06 DXR=  3.45D-02 DFR=  1.19D-03 which will be used.
 Gradient too large for Newton-Raphson -- use scaled steepest descent instead.
 Restarting incremental Fock formation.
 Gradient too large for Newton-Raphson -- use scaled steepest descent instead.
     Accept linear search using points  1 and  2.
 LinEq1:  Iter=  0 NonCon=     1 RMS=9.67D-05 Max=8.21D-02 NDo=     1
 LinEq1:  Iter=  1 NonCon=     1 RMS=9.94D-05 Max=7.97D-02 NDo=     1
 LinEq1:  Iter=  2 NonCon=     1 RMS=3.33D-05 Max=1.16D-02 NDo=     1
 LinEq1:  Iter=  3 NonCon=     1 RMS=1.87D-05 Max=6.01D-03 NDo=     1
 LinEq1:  Iter=  4 NonCon=     1 RMS=2.37D-05 Max=1.35D-02 NDo=     1
 LinEq1:  Iter=  5 NonCon=     1 RMS=2.60D-05 Max=1.03D-02 NDo=     1
 LinEq1:  Iter=  6 NonCon=     1 RMS=2.57D-05 Max=1.06D-02 NDo=     1
 LinEq1:  Iter=  7 NonCon=     1 RMS=2.59D-05 Max=6.87D-03 NDo=     1
 LinEq1:  Iter=  8 NonCon=     1 RMS=2.04D-05 Max=5.03D-03 NDo=     1
 LinEq1:  Iter=  9 NonCon=     1 RMS=2.10D-05 Max=6.67D-03 NDo=     1
 LinEq1:  Iter= 10 NonCon=     1 RMS=2.35D-05 Max=6.49D-03 NDo=     1
 LinEq1:  Iter= 11 NonCon=     1 RMS=2.31D-05 Max=8.72D-03 NDo=     1
 LinEq1:  Iter= 12 NonCon=     1 RMS=2.06D-05 Max=8.48D-03 NDo=     1
 LinEq1:  Iter= 13 NonCon=     1 RMS=1.96D-05 Max=7.24D-03 NDo=     1
 LinEq1:  Iter= 14 NonCon=     1 RMS=1.61D-05 Max=6.28D-03 NDo=     1
 LinEq1:  Iter= 15 NonCon=     1 RMS=1.51D-05 Max=7.42D-03 NDo=     1
 LinEq1:  Iter= 16 NonCon=     1 RMS=1.13D-05 Max=3.25D-03 NDo=     1
 LinEq1:  Iter= 17 NonCon=     1 RMS=8.78D-06 Max=1.62D-03 NDo=     1
 LinEq1:  Iter= 18 NonCon=     1 RMS=8.72D-06 Max=2.38D-03 NDo=     1
 LinEq1:  Iter= 19 NonCon=     1 RMS=7.83D-06 Max=2.51D-03 NDo=     1
 LinEq1:  Iter= 20 NonCon=     1 RMS=6.29D-06 Max=1.51D-03 NDo=     1
 LinEq1:  Iter= 21 NonCon=     1 RMS=4.70D-06 Max=6.74D-04 NDo=     1
 LinEq1:  Iter= 22 NonCon=     1 RMS=3.56D-06 Max=8.16D-04 NDo=     1
 LinEq1:  Iter= 23 NonCon=     1 RMS=2.63D-06 Max=9.53D-04 NDo=     1
 LinEq1:  Iter= 24 NonCon=     1 RMS=2.05D-06 Max=6.56D-04 NDo=     1
 LinEq1:  Iter= 25 NonCon=     1 RMS=1.56D-06 Max=3.10D-04 NDo=     1
 LinEq1:  Iter= 26 NonCon=     1 RMS=1.23D-06 Max=2.85D-04 NDo=     1
 LinEq1:  Iter= 27 NonCon=     1 RMS=1.07D-06 Max=4.55D-04 NDo=     1
 LinEq1:  Iter= 28 NonCon=     1 RMS=7.94D-07 Max=3.16D-04 NDo=     1
 LinEq1:  Iter= 29 NonCon=     1 RMS=6.00D-07 Max=1.52D-04 NDo=     1
 LinEq1:  Iter= 30 NonCon=     1 RMS=4.75D-07 Max=1.09D-04 NDo=     1
 LinEq1:  Iter= 31 NonCon=     1 RMS=3.72D-07 Max=9.72D-05 NDo=     1
 LinEq1:  Iter= 32 NonCon=     1 RMS=2.92D-07 Max=7.24D-05 NDo=     1
 LinEq1:  Iter= 33 NonCon=     1 RMS=2.34D-07 Max=5.09D-05 NDo=     1
 LinEq1:  Iter= 34 NonCon=     1 RMS=1.86D-07 Max=3.51D-05 NDo=     1
 LinEq1:  Iter= 35 NonCon=     1 RMS=1.36D-07 Max=3.21D-05 NDo=     1
 LinEq1:  Iter= 36 NonCon=     1 RMS=9.38D-08 Max=1.96D-05 NDo=     1
 LinEq1:  Iter= 37 NonCon=     1 RMS=7.41D-08 Max=1.65D-05 NDo=     1
 LinEq1:  Iter= 38 NonCon=     1 RMS=5.46D-08 Max=8.43D-06 NDo=     1
 LinEq1:  Iter= 39 NonCon=     1 RMS=3.69D-08 Max=4.97D-06 NDo=     1
 LinEq1:  Iter= 40 NonCon=     1 RMS=2.70D-08 Max=4.04D-06 NDo=     1
 LinEq1:  Iter= 41 NonCon=     1 RMS=1.82D-08 Max=3.01D-06 NDo=     1
 LinEq1:  Iter= 42 NonCon=     1 RMS=1.51D-08 Max=1.91D-06 NDo=     1
 LinEq1:  Iter= 43 NonCon=     1 RMS=1.24D-08 Max=1.59D-06 NDo=     1
 LinEq1:  Iter= 44 NonCon=     1 RMS=9.74D-09 Max=1.58D-06 NDo=     1
 LinEq1:  Iter= 45 NonCon=     1 RMS=7.37D-09 Max=1.15D-06 NDo=     1
 LinEq1:  Iter= 46 NonCon=     0 RMS=5.64D-09 Max=9.22D-07 NDo=     1
 Linear equations converged to 9.306D-08 9.306D-07 after    46 iterations.
 Gradient too large for Newton-Raphson -- use scaled steepest descent instead.
     Accept linear search using points  2 and  3.
 Gradient too large for Newton-Raphson -- use scaled steepest descent instead.
     Accept linear search using points  1 and  2.
 LinEq1:  Iter=  0 NonCon=     1 RMS=2.35D-05 Max=2.02D-02 NDo=     1
 LinEq1:  Iter=  1 NonCon=     1 RMS=2.05D-05 Max=1.62D-02 NDo=     1
 LinEq1:  Iter=  2 NonCon=     1 RMS=1.89D-05 Max=1.00D-02 NDo=     1
 LinEq1:  Iter=  3 NonCon=     1 RMS=3.18D-05 Max=1.79D-02 NDo=     1
 LinEq1:  Iter=  4 NonCon=     1 RMS=1.72D-05 Max=9.38D-03 NDo=     1
 LinEq1:  Iter=  5 NonCon=     1 RMS=2.01D-05 Max=8.79D-03 NDo=     1
 LinEq1:  Iter=  6 NonCon=     1 RMS=1.97D-05 Max=7.80D-03 NDo=     1
 LinEq1:  Iter=  7 NonCon=     1 RMS=1.94D-05 Max=5.29D-03 NDo=     1
 LinEq1:  Iter=  8 NonCon=     1 RMS=1.95D-05 Max=5.26D-03 NDo=     1
 LinEq1:  Iter=  9 NonCon=     1 RMS=1.27D-05 Max=2.06D-03 NDo=     1
 LinEq1:  Iter= 10 NonCon=     1 RMS=1.17D-05 Max=3.09D-03 NDo=     1
 LinEq1:  Iter= 11 NonCon=     1 RMS=1.34D-05 Max=5.79D-03 NDo=     1
 LinEq1:  Iter= 12 NonCon=     1 RMS=1.54D-05 Max=5.88D-03 NDo=     1
 LinEq1:  Iter= 13 NonCon=     1 RMS=1.57D-05 Max=5.34D-03 NDo=     1
 LinEq1:  Iter= 14 NonCon=     1 RMS=1.84D-05 Max=4.02D-03 NDo=     1
 LinEq1:  Iter= 15 NonCon=     1 RMS=1.68D-05 Max=3.46D-03 NDo=     1
 LinEq1:  Iter= 16 NonCon=     1 RMS=1.44D-05 Max=3.04D-03 NDo=     1
 LinEq1:  Iter= 17 NonCon=     1 RMS=1.29D-05 Max=2.71D-03 NDo=     1
 LinEq1:  Iter= 18 NonCon=     1 RMS=1.01D-05 Max=2.60D-03 NDo=     1
 LinEq1:  Iter= 19 NonCon=     1 RMS=7.12D-06 Max=1.82D-03 NDo=     1
 LinEq1:  Iter= 20 NonCon=     1 RMS=5.98D-06 Max=1.18D-03 NDo=     1
 LinEq1:  Iter= 21 NonCon=     1 RMS=4.54D-06 Max=7.76D-04 NDo=     1
 LinEq1:  Iter= 22 NonCon=     1 RMS=3.19D-06 Max=7.68D-04 NDo=     1
 LinEq1:  Iter= 23 NonCon=     1 RMS=2.78D-06 Max=8.83D-04 NDo=     1
 LinEq1:  Iter= 24 NonCon=     1 RMS=2.02D-06 Max=5.14D-04 NDo=     1
 LinEq1:  Iter= 25 NonCon=     1 RMS=1.63D-06 Max=3.61D-04 NDo=     1
 LinEq1:  Iter= 26 NonCon=     1 RMS=1.15D-06 Max=3.04D-04 NDo=     1
 LinEq1:  Iter= 27 NonCon=     1 RMS=9.29D-07 Max=2.27D-04 NDo=     1
 LinEq1:  Iter= 28 NonCon=     1 RMS=6.91D-07 Max=1.88D-04 NDo=     1
 LinEq1:  Iter= 29 NonCon=     1 RMS=5.11D-07 Max=1.13D-04 NDo=     1
 LinEq1:  Iter= 30 NonCon=     1 RMS=3.70D-07 Max=6.40D-05 NDo=     1
 LinEq1:  Iter= 31 NonCon=     1 RMS=3.00D-07 Max=5.41D-05 NDo=     1
 LinEq1:  Iter= 32 NonCon=     1 RMS=2.57D-07 Max=5.33D-05 NDo=     1
 LinEq1:  Iter= 33 NonCon=     1 RMS=2.01D-07 Max=2.94D-05 NDo=     1
 LinEq1:  Iter= 34 NonCon=     1 RMS=1.48D-07 Max=2.44D-05 NDo=     1
 LinEq1:  Iter= 35 NonCon=     1 RMS=1.06D-07 Max=1.63D-05 NDo=     1
 LinEq1:  Iter= 36 NonCon=     1 RMS=7.73D-08 Max=1.35D-05 NDo=     1
 LinEq1:  Iter= 37 NonCon=     1 RMS=6.74D-08 Max=1.20D-05 NDo=     1
 LinEq1:  Iter= 38 NonCon=     1 RMS=4.84D-08 Max=1.05D-05 NDo=     1
 LinEq1:  Iter= 39 NonCon=     1 RMS=3.48D-08 Max=5.82D-06 NDo=     1
 LinEq1:  Iter= 40 NonCon=     1 RMS=2.88D-08 Max=4.31D-06 NDo=     1
 LinEq1:  Iter= 41 NonCon=     1 RMS=2.09D-08 Max=3.57D-06 NDo=     1
 LinEq1:  Iter= 42 NonCon=     1 RMS=1.53D-08 Max=2.29D-06 NDo=     1
 LinEq1:  Iter= 43 NonCon=     1 RMS=1.19D-08 Max=1.97D-06 NDo=     1
 LinEq1:  Iter= 44 NonCon=     1 RMS=8.38D-09 Max=1.53D-06 NDo=     1
 LinEq1:  Iter= 45 NonCon=     1 RMS=6.41D-09 Max=1.10D-06 NDo=     1
 LinEq1:  Iter= 46 NonCon=     1 RMS=5.18D-09 Max=9.87D-07 NDo=     1
 LinEq1:  Iter= 47 NonCon=     1 RMS=4.06D-09 Max=7.26D-07 NDo=     1
 LinEq1:  Iter= 48 NonCon=     1 RMS=3.36D-09 Max=5.69D-07 NDo=     1
 LinEq1:  Iter= 49 NonCon=     0 RMS=2.78D-09 Max=5.20D-07 NDo=     1
 Linear equations converged to 5.565D-08 5.565D-07 after    49 iterations.
 LinEq1:  Iter=  0 NonCon=     1 RMS=2.14D-05 Max=1.65D-02 NDo=     1
 LinEq1:  Iter=  1 NonCon=     1 RMS=1.94D-05 Max=1.25D-02 NDo=     1
 LinEq1:  Iter=  2 NonCon=     1 RMS=1.61D-05 Max=6.80D-03 NDo=     1
 LinEq1:  Iter=  3 NonCon=     1 RMS=2.31D-05 Max=1.16D-02 NDo=     1
 LinEq1:  Iter=  4 NonCon=     1 RMS=1.30D-05 Max=6.73D-03 NDo=     1
 LinEq1:  Iter=  5 NonCon=     1 RMS=1.56D-05 Max=6.47D-03 NDo=     1
 LinEq1:  Iter=  6 NonCon=     1 RMS=1.38D-05 Max=4.71D-03 NDo=     1
 LinEq1:  Iter=  7 NonCon=     1 RMS=1.45D-05 Max=3.79D-03 NDo=     1
 LinEq1:  Iter=  8 NonCon=     1 RMS=1.49D-05 Max=2.74D-03 NDo=     1
 LinEq1:  Iter=  9 NonCon=     1 RMS=1.09D-05 Max=2.55D-03 NDo=     1
 LinEq1:  Iter= 10 NonCon=     1 RMS=1.06D-05 Max=3.55D-03 NDo=     1
 LinEq1:  Iter= 11 NonCon=     1 RMS=1.22D-05 Max=5.05D-03 NDo=     1
 LinEq1:  Iter= 12 NonCon=     1 RMS=1.19D-05 Max=3.44D-03 NDo=     1
 LinEq1:  Iter= 13 NonCon=     1 RMS=1.26D-05 Max=4.39D-03 NDo=     1
 LinEq1:  Iter= 14 NonCon=     1 RMS=1.38D-05 Max=4.31D-03 NDo=     1
 LinEq1:  Iter= 15 NonCon=     1 RMS=1.43D-05 Max=3.98D-03 NDo=     1
 LinEq1:  Iter= 16 NonCon=     1 RMS=1.40D-05 Max=3.32D-03 NDo=     1
 LinEq1:  Iter= 17 NonCon=     1 RMS=1.16D-05 Max=2.35D-03 NDo=     1
 LinEq1:  Iter= 18 NonCon=     1 RMS=7.80D-06 Max=2.38D-03 NDo=     1
 LinEq1:  Iter= 19 NonCon=     1 RMS=5.86D-06 Max=1.47D-03 NDo=     1
 LinEq1:  Iter= 20 NonCon=     1 RMS=4.87D-06 Max=8.30D-04 NDo=     1
 LinEq1:  Iter= 21 NonCon=     1 RMS=3.67D-06 Max=6.09D-04 NDo=     1
 LinEq1:  Iter= 22 NonCon=     1 RMS=2.72D-06 Max=7.88D-04 NDo=     1
 LinEq1:  Iter= 23 NonCon=     1 RMS=2.24D-06 Max=7.96D-04 NDo=     1
 LinEq1:  Iter= 24 NonCon=     1 RMS=1.59D-06 Max=4.77D-04 NDo=     1
 LinEq1:  Iter= 25 NonCon=     1 RMS=1.26D-06 Max=2.68D-04 NDo=     1
 LinEq1:  Iter= 26 NonCon=     1 RMS=8.90D-07 Max=2.39D-04 NDo=     1
 LinEq1:  Iter= 27 NonCon=     1 RMS=6.96D-07 Max=1.63D-04 NDo=     1
 LinEq1:  Iter= 28 NonCon=     1 RMS=5.62D-07 Max=1.53D-04 NDo=     1
 LinEq1:  Iter= 29 NonCon=     1 RMS=4.09D-07 Max=7.51D-05 NDo=     1
 LinEq1:  Iter= 30 NonCon=     1 RMS=3.21D-07 Max=4.13D-05 NDo=     1
 LinEq1:  Iter= 31 NonCon=     1 RMS=2.48D-07 Max=5.26D-05 NDo=     1
 LinEq1:  Iter= 32 NonCon=     1 RMS=2.13D-07 Max=4.00D-05 NDo=     1
 LinEq1:  Iter= 33 NonCon=     1 RMS=1.49D-07 Max=2.85D-05 NDo=     1
 LinEq1:  Iter= 34 NonCon=     1 RMS=1.05D-07 Max=1.38D-05 NDo=     1
 LinEq1:  Iter= 35 NonCon=     1 RMS=7.53D-08 Max=1.28D-05 NDo=     1
 LinEq1:  Iter= 36 NonCon=     1 RMS=6.03D-08 Max=1.16D-05 NDo=     1
 LinEq1:  Iter= 37 NonCon=     1 RMS=5.05D-08 Max=9.07D-06 NDo=     1
 LinEq1:  Iter= 38 NonCon=     1 RMS=3.90D-08 Max=7.52D-06 NDo=     1
 LinEq1:  Iter= 39 NonCon=     1 RMS=2.74D-08 Max=4.22D-06 NDo=     1
 LinEq1:  Iter= 40 NonCon=     1 RMS=2.31D-08 Max=4.18D-06 NDo=     1
 LinEq1:  Iter= 41 NonCon=     1 RMS=1.63D-08 Max=2.61D-06 NDo=     1
 LinEq1:  Iter= 42 NonCon=     1 RMS=1.12D-08 Max=1.56D-06 NDo=     1
 LinEq1:  Iter= 43 NonCon=     1 RMS=8.16D-09 Max=1.23D-06 NDo=     1
 LinEq1:  Iter= 44 NonCon=     1 RMS=5.74D-09 Max=1.09D-06 NDo=     1
 LinEq1:  Iter= 45 NonCon=     1 RMS=4.29D-09 Max=8.30D-07 NDo=     1
 LinEq1:  Iter= 46 NonCon=     1 RMS=3.08D-09 Max=6.04D-07 NDo=     1
 LinEq1:  Iter= 47 NonCon=     1 RMS=2.11D-09 Max=3.85D-07 NDo=     1
 LinEq1:  Iter= 48 NonCon=     1 RMS=1.64D-09 Max=3.48D-07 NDo=     1
 LinEq1:  Iter= 49 NonCon=     0 RMS=1.34D-09 Max=2.52D-07 NDo=     1
 Linear equations converged to 3.221D-08 3.221D-07 after    49 iterations.
 Incorrect curvature in search direction -- initial direction reversed.
 LinEq1:  Iter=  0 NonCon=     1 RMS=2.35D-05 Max=1.98D-02 NDo=     1
 LinEq1:  Iter=  1 NonCon=     1 RMS=2.38D-05 Max=1.56D-02 NDo=     1
 LinEq1:  Iter=  2 NonCon=     1 RMS=1.76D-05 Max=7.38D-03 NDo=     1
 LinEq1:  Iter=  3 NonCon=     1 RMS=2.54D-05 Max=1.24D-02 NDo=     1
 LinEq1:  Iter=  4 NonCon=     1 RMS=1.43D-05 Max=7.51D-03 NDo=     1
 LinEq1:  Iter=  5 NonCon=     1 RMS=1.72D-05 Max=7.03D-03 NDo=     1
 LinEq1:  Iter=  6 NonCon=     1 RMS=1.47D-05 Max=5.15D-03 NDo=     1
 LinEq1:  Iter=  7 NonCon=     1 RMS=1.56D-05 Max=4.66D-03 NDo=     1
 LinEq1:  Iter=  8 NonCon=     1 RMS=1.59D-05 Max=3.23D-03 NDo=     1
 LinEq1:  Iter=  9 NonCon=     1 RMS=1.18D-05 Max=2.33D-03 NDo=     1
 LinEq1:  Iter= 10 NonCon=     1 RMS=1.11D-05 Max=3.61D-03 NDo=     1
 LinEq1:  Iter= 11 NonCon=     1 RMS=1.29D-05 Max=5.62D-03 NDo=     1
 LinEq1:  Iter= 12 NonCon=     1 RMS=1.36D-05 Max=4.04D-03 NDo=     1
 LinEq1:  Iter= 13 NonCon=     1 RMS=1.43D-05 Max=4.56D-03 NDo=     1
 LinEq1:  Iter= 14 NonCon=     1 RMS=1.53D-05 Max=4.43D-03 NDo=     1
 LinEq1:  Iter= 15 NonCon=     1 RMS=1.49D-05 Max=3.75D-03 NDo=     1
 LinEq1:  Iter= 16 NonCon=     1 RMS=1.43D-05 Max=3.18D-03 NDo=     1
 LinEq1:  Iter= 17 NonCon=     1 RMS=1.20D-05 Max=2.38D-03 NDo=     1
 LinEq1:  Iter= 18 NonCon=     1 RMS=7.97D-06 Max=2.42D-03 NDo=     1
 LinEq1:  Iter= 19 NonCon=     1 RMS=6.06D-06 Max=1.58D-03 NDo=     1
 LinEq1:  Iter= 20 NonCon=     1 RMS=4.91D-06 Max=9.14D-04 NDo=     1
 LinEq1:  Iter= 21 NonCon=     1 RMS=3.65D-06 Max=5.88D-04 NDo=     1
 LinEq1:  Iter= 22 NonCon=     1 RMS=2.75D-06 Max=6.87D-04 NDo=     1
 LinEq1:  Iter= 23 NonCon=     1 RMS=2.26D-06 Max=8.07D-04 NDo=     1
 LinEq1:  Iter= 24 NonCon=     1 RMS=1.64D-06 Max=5.40D-04 NDo=     1
 LinEq1:  Iter= 25 NonCon=     1 RMS=1.28D-06 Max=3.24D-04 NDo=     1
 LinEq1:  Iter= 26 NonCon=     1 RMS=8.99D-07 Max=2.24D-04 NDo=     1
 LinEq1:  Iter= 27 NonCon=     1 RMS=7.01D-07 Max=1.69D-04 NDo=     1
 LinEq1:  Iter= 28 NonCon=     1 RMS=5.79D-07 Max=1.63D-04 NDo=     1
 LinEq1:  Iter= 29 NonCon=     1 RMS=4.19D-07 Max=7.90D-05 NDo=     1
 LinEq1:  Iter= 30 NonCon=     1 RMS=3.30D-07 Max=4.38D-05 NDo=     1
 LinEq1:  Iter= 31 NonCon=     1 RMS=2.49D-07 Max=5.65D-05 NDo=     1
 LinEq1:  Iter= 32 NonCon=     1 RMS=2.13D-07 Max=4.63D-05 NDo=     1
 LinEq1:  Iter= 33 NonCon=     1 RMS=1.50D-07 Max=3.16D-05 NDo=     1
 LinEq1:  Iter= 34 NonCon=     1 RMS=1.06D-07 Max=1.38D-05 NDo=     1
 LinEq1:  Iter= 35 NonCon=     1 RMS=7.52D-08 Max=1.31D-05 NDo=     1
 LinEq1:  Iter= 36 NonCon=     1 RMS=5.88D-08 Max=1.16D-05 NDo=     1
 LinEq1:  Iter= 37 NonCon=     1 RMS=4.82D-08 Max=8.47D-06 NDo=     1
 LinEq1:  Iter= 38 NonCon=     1 RMS=3.72D-08 Max=7.68D-06 NDo=     1
 LinEq1:  Iter= 39 NonCon=     1 RMS=2.66D-08 Max=3.46D-06 NDo=     1
 LinEq1:  Iter= 40 NonCon=     1 RMS=2.24D-08 Max=3.63D-06 NDo=     1
 LinEq1:  Iter= 41 NonCon=     1 RMS=1.60D-08 Max=2.86D-06 NDo=     1
 LinEq1:  Iter= 42 NonCon=     1 RMS=1.12D-08 Max=1.70D-06 NDo=     1
 LinEq1:  Iter= 43 NonCon=     1 RMS=8.27D-09 Max=1.18D-06 NDo=     1
 LinEq1:  Iter= 44 NonCon=     1 RMS=5.85D-09 Max=1.25D-06 NDo=     1
 LinEq1:  Iter= 45 NonCon=     1 RMS=4.35D-09 Max=7.88D-07 NDo=     1
 LinEq1:  Iter= 46 NonCon=     1 RMS=3.22D-09 Max=7.61D-07 NDo=     1
 LinEq1:  Iter= 47 NonCon=     1 RMS=2.27D-09 Max=4.32D-07 NDo=     1
 LinEq1:  Iter= 48 NonCon=     1 RMS=1.74D-09 Max=3.57D-07 NDo=     1
 LinEq1:  Iter= 49 NonCon=     0 RMS=1.40D-09 Max=2.73D-07 NDo=     1
 Linear equations converged to 3.543D-08 3.543D-07 after    49 iterations.
 Incorrect curvature in search direction -- initial direction reversed.
 LinEq1:  Iter=  0 NonCon=     1 RMS=2.57D-05 Max=2.37D-02 NDo=     1
 LinEq1:  Iter=  1 NonCon=     1 RMS=2.86D-05 Max=1.98D-02 NDo=     1
 LinEq1:  Iter=  2 NonCon=     1 RMS=1.94D-05 Max=8.08D-03 NDo=     1
 LinEq1:  Iter=  3 NonCon=     1 RMS=2.80D-05 Max=1.33D-02 NDo=     1
 LinEq1:  Iter=  4 NonCon=     1 RMS=1.58D-05 Max=8.38D-03 NDo=     1
 LinEq1:  Iter=  5 NonCon=     1 RMS=1.90D-05 Max=7.61D-03 NDo=     1
 LinEq1:  Iter=  6 NonCon=     1 RMS=1.58D-05 Max=5.59D-03 NDo=     1
 LinEq1:  Iter=  7 NonCon=     1 RMS=1.71D-05 Max=5.73D-03 NDo=     1
 LinEq1:  Iter=  8 NonCon=     1 RMS=1.70D-05 Max=3.64D-03 NDo=     1
 LinEq1:  Iter=  9 NonCon=     1 RMS=1.29D-05 Max=2.01D-03 NDo=     1
 LinEq1:  Iter= 10 NonCon=     1 RMS=1.16D-05 Max=3.75D-03 NDo=     1
 LinEq1:  Iter= 11 NonCon=     1 RMS=1.35D-05 Max=6.13D-03 NDo=     1
 LinEq1:  Iter= 12 NonCon=     1 RMS=1.54D-05 Max=5.22D-03 NDo=     1
 LinEq1:  Iter= 13 NonCon=     1 RMS=1.60D-05 Max=4.85D-03 NDo=     1
 LinEq1:  Iter= 14 NonCon=     1 RMS=1.68D-05 Max=4.43D-03 NDo=     1
 LinEq1:  Iter= 15 NonCon=     1 RMS=1.51D-05 Max=3.47D-03 NDo=     1
 LinEq1:  Iter= 16 NonCon=     1 RMS=1.38D-05 Max=2.12D-03 NDo=     1
 LinEq1:  Iter= 17 NonCon=     1 RMS=1.19D-05 Max=1.94D-03 NDo=     1
 LinEq1:  Iter= 18 NonCon=     1 RMS=7.96D-06 Max=2.17D-03 NDo=     1
 LinEq1:  Iter= 19 NonCon=     1 RMS=6.20D-06 Max=1.55D-03 NDo=     1
 LinEq1:  Iter= 20 NonCon=     1 RMS=4.96D-06 Max=1.10D-03 NDo=     1
 LinEq1:  Iter= 21 NonCon=     1 RMS=3.60D-06 Max=6.02D-04 NDo=     1
 LinEq1:  Iter= 22 NonCon=     1 RMS=2.75D-06 Max=5.46D-04 NDo=     1
 LinEq1:  Iter= 23 NonCon=     1 RMS=2.25D-06 Max=7.82D-04 NDo=     1
 LinEq1:  Iter= 24 NonCon=     1 RMS=1.67D-06 Max=6.09D-04 NDo=     1
 LinEq1:  Iter= 25 NonCon=     1 RMS=1.31D-06 Max=3.85D-04 NDo=     1
 LinEq1:  Iter= 26 NonCon=     1 RMS=9.10D-07 Max=2.00D-04 NDo=     1
 LinEq1:  Iter= 27 NonCon=     1 RMS=7.02D-07 Max=1.64D-04 NDo=     1
 LinEq1:  Iter= 28 NonCon=     1 RMS=5.89D-07 Max=1.68D-04 NDo=     1
 LinEq1:  Iter= 29 NonCon=     1 RMS=4.29D-07 Max=8.03D-05 NDo=     1
 LinEq1:  Iter= 30 NonCon=     1 RMS=3.37D-07 Max=5.96D-05 NDo=     1
 LinEq1:  Iter= 31 NonCon=     1 RMS=2.44D-07 Max=5.54D-05 NDo=     1
 LinEq1:  Iter= 32 NonCon=     1 RMS=2.06D-07 Max=5.18D-05 NDo=     1
 LinEq1:  Iter= 33 NonCon=     1 RMS=1.47D-07 Max=3.11D-05 NDo=     1
 LinEq1:  Iter= 34 NonCon=     1 RMS=1.07D-07 Max=1.86D-05 NDo=     1
 LinEq1:  Iter= 35 NonCon=     1 RMS=7.66D-08 Max=1.32D-05 NDo=     1
 LinEq1:  Iter= 36 NonCon=     1 RMS=5.78D-08 Max=1.18D-05 NDo=     1
 LinEq1:  Iter= 37 NonCon=     1 RMS=4.60D-08 Max=8.14D-06 NDo=     1
 LinEq1:  Iter= 38 NonCon=     1 RMS=3.48D-08 Max=5.32D-06 NDo=     1
 LinEq1:  Iter= 39 NonCon=     1 RMS=2.48D-08 Max=3.90D-06 NDo=     1
 LinEq1:  Iter= 40 NonCon=     1 RMS=2.04D-08 Max=3.62D-06 NDo=     1
 LinEq1:  Iter= 41 NonCon=     1 RMS=1.44D-08 Max=1.90D-06 NDo=     1
 LinEq1:  Iter= 42 NonCon=     1 RMS=1.02D-08 Max=1.59D-06 NDo=     1
 LinEq1:  Iter= 43 NonCon=     1 RMS=7.79D-09 Max=1.44D-06 NDo=     1
 LinEq1:  Iter= 44 NonCon=     1 RMS=5.42D-09 Max=1.01D-06 NDo=     1
 LinEq1:  Iter= 45 NonCon=     1 RMS=3.94D-09 Max=6.32D-07 NDo=     1
 LinEq1:  Iter= 46 NonCon=     1 RMS=3.05D-09 Max=6.61D-07 NDo=     1
 LinEq1:  Iter= 47 NonCon=     1 RMS=2.29D-09 Max=4.23D-07 NDo=     1
 LinEq1:  Iter= 48 NonCon=     0 RMS=1.73D-09 Max=3.25D-07 NDo=     1
 Linear equations converged to 3.956D-08 3.956D-07 after    48 iterations.
 Incorrect curvature in search direction -- initial direction reversed.
 Restarting incremental Fock formation.
 LinEq1:  Iter=  0 NonCon=     1 RMS=3.16D-05 Max=3.25D-02 NDo=     1
 LinEq1:  Iter=  1 NonCon=     1 RMS=4.34D-05 Max=3.30D-02 NDo=     1
 LinEq1:  Iter=  2 NonCon=     1 RMS=2.51D-05 Max=1.02D-02 NDo=     1
 LinEq1:  Iter=  3 NonCon=     1 RMS=3.53D-05 Max=1.54D-02 NDo=     1
 LinEq1:  Iter=  4 NonCon=     1 RMS=1.94D-05 Max=1.05D-02 NDo=     1
 LinEq1:  Iter=  5 NonCon=     1 RMS=2.34D-05 Max=9.99D-03 NDo=     1
 LinEq1:  Iter=  6 NonCon=     1 RMS=1.82D-05 Max=5.12D-03 NDo=     1
 LinEq1:  Iter=  7 NonCon=     1 RMS=2.17D-05 Max=8.62D-03 NDo=     1
 LinEq1:  Iter=  8 NonCon=     1 RMS=1.97D-05 Max=4.69D-03 NDo=     1
 LinEq1:  Iter=  9 NonCon=     1 RMS=1.59D-05 Max=2.93D-03 NDo=     1
 LinEq1:  Iter= 10 NonCon=     1 RMS=1.22D-05 Max=4.31D-03 NDo=     1
 LinEq1:  Iter= 11 NonCon=     1 RMS=1.30D-05 Max=7.73D-03 NDo=     1
 LinEq1:  Iter= 12 NonCon=     1 RMS=1.59D-05 Max=8.43D-03 NDo=     1
 LinEq1:  Iter= 13 NonCon=     1 RMS=1.74D-05 Max=7.07D-03 NDo=     1
 LinEq1:  Iter= 14 NonCon=     1 RMS=1.73D-05 Max=3.83D-03 NDo=     1
 LinEq1:  Iter= 15 NonCon=     1 RMS=1.71D-05 Max=4.41D-03 NDo=     1
 LinEq1:  Iter= 16 NonCon=     1 RMS=1.45D-05 Max=4.57D-03 NDo=     1
 LinEq1:  Iter= 17 NonCon=     1 RMS=1.22D-05 Max=3.16D-03 NDo=     1
 LinEq1:  Iter= 18 NonCon=     1 RMS=8.66D-06 Max=2.25D-03 NDo=     1
 LinEq1:  Iter= 19 NonCon=     1 RMS=6.60D-06 Max=1.42D-03 NDo=     1
 LinEq1:  Iter= 20 NonCon=     1 RMS=5.18D-06 Max=1.36D-03 NDo=     1
 LinEq1:  Iter= 21 NonCon=     1 RMS=3.54D-06 Max=6.36D-04 NDo=     1
 LinEq1:  Iter= 22 NonCon=     1 RMS=2.95D-06 Max=4.93D-04 NDo=     1
 LinEq1:  Iter= 23 NonCon=     1 RMS=2.46D-06 Max=6.21D-04 NDo=     1
 LinEq1:  Iter= 24 NonCon=     1 RMS=1.80D-06 Max=6.47D-04 NDo=     1
 LinEq1:  Iter= 25 NonCon=     1 RMS=1.34D-06 Max=3.83D-04 NDo=     1
 LinEq1:  Iter= 26 NonCon=     1 RMS=9.99D-07 Max=1.74D-04 NDo=     1
 LinEq1:  Iter= 27 NonCon=     1 RMS=7.66D-07 Max=1.51D-04 NDo=     1
 LinEq1:  Iter= 28 NonCon=     1 RMS=6.53D-07 Max=1.34D-04 NDo=     1
 LinEq1:  Iter= 29 NonCon=     1 RMS=4.74D-07 Max=9.09D-05 NDo=     1
 LinEq1:  Iter= 30 NonCon=     1 RMS=4.14D-07 Max=8.64D-05 NDo=     1
 LinEq1:  Iter= 31 NonCon=     1 RMS=2.74D-07 Max=5.42D-05 NDo=     1
 LinEq1:  Iter= 32 NonCon=     1 RMS=2.15D-07 Max=3.78D-05 NDo=     1
 LinEq1:  Iter= 33 NonCon=     1 RMS=1.50D-07 Max=2.52D-05 NDo=     1
 LinEq1:  Iter= 34 NonCon=     1 RMS=1.23D-07 Max=2.43D-05 NDo=     1
 LinEq1:  Iter= 35 NonCon=     1 RMS=9.34D-08 Max=1.50D-05 NDo=     1
 LinEq1:  Iter= 36 NonCon=     1 RMS=6.43D-08 Max=1.17D-05 NDo=     1
 LinEq1:  Iter= 37 NonCon=     1 RMS=5.34D-08 Max=1.42D-05 NDo=     1
 LinEq1:  Iter= 38 NonCon=     1 RMS=4.25D-08 Max=8.68D-06 NDo=     1
 LinEq1:  Iter= 39 NonCon=     1 RMS=3.35D-08 Max=6.53D-06 NDo=     1
 LinEq1:  Iter= 40 NonCon=     1 RMS=2.48D-08 Max=5.43D-06 NDo=     1
 LinEq1:  Iter= 41 NonCon=     1 RMS=1.78D-08 Max=4.14D-06 NDo=     1
 LinEq1:  Iter= 42 NonCon=     1 RMS=1.20D-08 Max=2.58D-06 NDo=     1
 LinEq1:  Iter= 43 NonCon=     1 RMS=9.65D-09 Max=1.78D-06 NDo=     1
 LinEq1:  Iter= 44 NonCon=     1 RMS=7.19D-09 Max=1.16D-06 NDo=     1
 LinEq1:  Iter= 45 NonCon=     1 RMS=4.87D-09 Max=7.77D-07 NDo=     1
 LinEq1:  Iter= 46 NonCon=     1 RMS=3.97D-09 Max=7.20D-07 NDo=     1
 LinEq1:  Iter= 47 NonCon=     1 RMS=3.30D-09 Max=6.49D-07 NDo=     1
 LinEq1:  Iter= 48 NonCon=     0 RMS=2.71D-09 Max=5.10D-07 NDo=     1
 Linear equations converged to 5.542D-08 5.542D-07 after    48 iterations.
 LinEq1:  Iter=  0 NonCon=     1 RMS=3.54D-05 Max=3.22D-02 NDo=     1
 LinEq1:  Iter=  1 NonCon=     1 RMS=5.88D-05 Max=4.45D-02 NDo=     1
 LinEq1:  Iter=  2 NonCon=     1 RMS=3.32D-05 Max=1.30D-02 NDo=     1
 LinEq1:  Iter=  3 NonCon=     1 RMS=4.28D-05 Max=1.77D-02 NDo=     1
 LinEq1:  Iter=  4 NonCon=     1 RMS=2.11D-05 Max=8.24D-03 NDo=     1
 LinEq1:  Iter=  5 NonCon=     1 RMS=2.74D-05 Max=1.34D-02 NDo=     1
 LinEq1:  Iter=  6 NonCon=     1 RMS=2.42D-05 Max=8.36D-03 NDo=     1
 LinEq1:  Iter=  7 NonCon=     1 RMS=2.97D-05 Max=9.18D-03 NDo=     1
 LinEq1:  Iter=  8 NonCon=     1 RMS=2.91D-05 Max=7.29D-03 NDo=     1
 LinEq1:  Iter=  9 NonCon=     1 RMS=2.22D-05 Max=6.72D-03 NDo=     1
 LinEq1:  Iter= 10 NonCon=     1 RMS=2.14D-05 Max=8.62D-03 NDo=     1
 LinEq1:  Iter= 11 NonCon=     1 RMS=2.14D-05 Max=9.68D-03 NDo=     1
 LinEq1:  Iter= 12 NonCon=     1 RMS=2.54D-05 Max=1.39D-02 NDo=     1
 LinEq1:  Iter= 13 NonCon=     1 RMS=2.28D-05 Max=1.48D-02 NDo=     1
 LinEq1:  Iter= 14 NonCon=     1 RMS=2.06D-05 Max=8.19D-03 NDo=     1
 LinEq1:  Iter= 15 NonCon=     1 RMS=1.96D-05 Max=6.32D-03 NDo=     1
 LinEq1:  Iter= 16 NonCon=     1 RMS=2.00D-05 Max=5.34D-03 NDo=     1
 LinEq1:  Iter= 17 NonCon=     1 RMS=1.77D-05 Max=4.96D-03 NDo=     1
 LinEq1:  Iter= 18 NonCon=     1 RMS=1.20D-05 Max=2.29D-03 NDo=     1
 LinEq1:  Iter= 19 NonCon=     1 RMS=9.11D-06 Max=1.93D-03 NDo=     1
 LinEq1:  Iter= 20 NonCon=     1 RMS=6.64D-06 Max=1.46D-03 NDo=     1
 LinEq1:  Iter= 21 NonCon=     1 RMS=4.77D-06 Max=8.60D-04 NDo=     1
 LinEq1:  Iter= 22 NonCon=     1 RMS=4.13D-06 Max=7.76D-04 NDo=     1
 LinEq1:  Iter= 23 NonCon=     1 RMS=2.91D-06 Max=5.83D-04 NDo=     1
 LinEq1:  Iter= 24 NonCon=     1 RMS=2.27D-06 Max=5.83D-04 NDo=     1
 LinEq1:  Iter= 25 NonCon=     1 RMS=1.93D-06 Max=4.46D-04 NDo=     1
 LinEq1:  Iter= 26 NonCon=     1 RMS=1.36D-06 Max=1.71D-04 NDo=     1
 LinEq1:  Iter= 27 NonCon=     1 RMS=9.91D-07 Max=1.54D-04 NDo=     1
 LinEq1:  Iter= 28 NonCon=     1 RMS=8.12D-07 Max=1.89D-04 NDo=     1
 LinEq1:  Iter= 29 NonCon=     1 RMS=6.73D-07 Max=1.59D-04 NDo=     1
 LinEq1:  Iter= 30 NonCon=     1 RMS=5.21D-07 Max=1.26D-04 NDo=     1
 LinEq1:  Iter= 31 NonCon=     1 RMS=4.07D-07 Max=8.58D-05 NDo=     1
 LinEq1:  Iter= 32 NonCon=     1 RMS=3.30D-07 Max=8.99D-05 NDo=     1
 LinEq1:  Iter= 33 NonCon=     1 RMS=2.39D-07 Max=7.48D-05 NDo=     1
 LinEq1:  Iter= 34 NonCon=     1 RMS=1.79D-07 Max=3.38D-05 NDo=     1
 LinEq1:  Iter= 35 NonCon=     1 RMS=1.24D-07 Max=1.98D-05 NDo=     1
 LinEq1:  Iter= 36 NonCon=     1 RMS=7.84D-08 Max=1.56D-05 NDo=     1
 LinEq1:  Iter= 37 NonCon=     1 RMS=5.96D-08 Max=1.22D-05 NDo=     1
 LinEq1:  Iter= 38 NonCon=     1 RMS=5.12D-08 Max=1.11D-05 NDo=     1
 LinEq1:  Iter= 39 NonCon=     1 RMS=3.78D-08 Max=8.53D-06 NDo=     1
 LinEq1:  Iter= 40 NonCon=     1 RMS=3.04D-08 Max=6.28D-06 NDo=     1
 LinEq1:  Iter= 41 NonCon=     1 RMS=2.25D-08 Max=5.26D-06 NDo=     1
 LinEq1:  Iter= 42 NonCon=     1 RMS=1.79D-08 Max=3.26D-06 NDo=     1
 LinEq1:  Iter= 43 NonCon=     1 RMS=1.48D-08 Max=3.49D-06 NDo=     1
 LinEq1:  Iter= 44 NonCon=     1 RMS=1.07D-08 Max=1.53D-06 NDo=     1
 LinEq1:  Iter= 45 NonCon=     1 RMS=8.51D-09 Max=1.17D-06 NDo=     1
 LinEq1:  Iter= 46 NonCon=     1 RMS=6.81D-09 Max=9.01D-07 NDo=     1
 LinEq1:  Iter= 47 NonCon=     0 RMS=5.37D-09 Max=6.97D-07 NDo=     1
 Linear equations converged to 8.482D-08 8.482D-07 after    47 iterations.
     Minimum is close to point  2 DX=  8.06D-03 DF= -2.06D-08 DXR=  7.99D-03 DFR=  6.39D-05 which will be used.
 LinEq1:  Iter=  0 NonCon=     1 RMS=1.06D-05 Max=7.84D-03 NDo=     1
 LinEq1:  Iter=  1 NonCon=     1 RMS=2.37D-05 Max=1.63D-02 NDo=     1
 LinEq1:  Iter=  2 NonCon=     1 RMS=1.13D-05 Max=3.96D-03 NDo=     1
 LinEq1:  Iter=  3 NonCon=     1 RMS=1.31D-05 Max=6.56D-03 NDo=     1
 LinEq1:  Iter=  4 NonCon=     1 RMS=1.05D-05 Max=4.21D-03 NDo=     1
 LinEq1:  Iter=  5 NonCon=     1 RMS=1.39D-05 Max=6.18D-03 NDo=     1
 LinEq1:  Iter=  6 NonCon=     1 RMS=1.52D-05 Max=3.98D-03 NDo=     1
 LinEq1:  Iter=  7 NonCon=     1 RMS=1.41D-05 Max=2.96D-03 NDo=     1
 LinEq1:  Iter=  8 NonCon=     1 RMS=1.12D-05 Max=3.09D-03 NDo=     1
 LinEq1:  Iter=  9 NonCon=     1 RMS=1.01D-05 Max=3.43D-03 NDo=     1
 LinEq1:  Iter= 10 NonCon=     1 RMS=1.10D-05 Max=3.14D-03 NDo=     1
 LinEq1:  Iter= 11 NonCon=     1 RMS=9.54D-06 Max=2.50D-03 NDo=     1
 LinEq1:  Iter= 12 NonCon=     1 RMS=9.91D-06 Max=2.39D-03 NDo=     1
 LinEq1:  Iter= 13 NonCon=     1 RMS=7.80D-06 Max=2.81D-03 NDo=     1
 LinEq1:  Iter= 14 NonCon=     1 RMS=8.30D-06 Max=3.92D-03 NDo=     1
 LinEq1:  Iter= 15 NonCon=     1 RMS=8.03D-06 Max=4.04D-03 NDo=     1
 LinEq1:  Iter= 16 NonCon=     1 RMS=7.95D-06 Max=3.97D-03 NDo=     1
 LinEq1:  Iter= 17 NonCon=     1 RMS=6.68D-06 Max=2.45D-03 NDo=     1
 LinEq1:  Iter= 18 NonCon=     1 RMS=5.38D-06 Max=1.42D-03 NDo=     1
 LinEq1:  Iter= 19 NonCon=     1 RMS=3.66D-06 Max=6.66D-04 NDo=     1
 LinEq1:  Iter= 20 NonCon=     1 RMS=3.10D-06 Max=5.93D-04 NDo=     1
 LinEq1:  Iter= 21 NonCon=     1 RMS=2.19D-06 Max=5.23D-04 NDo=     1
 LinEq1:  Iter= 22 NonCon=     1 RMS=1.59D-06 Max=3.00D-04 NDo=     1
 LinEq1:  Iter= 23 NonCon=     1 RMS=1.31D-06 Max=2.25D-04 NDo=     1
 LinEq1:  Iter= 24 NonCon=     1 RMS=1.07D-06 Max=2.34D-04 NDo=     1
 LinEq1:  Iter= 25 NonCon=     1 RMS=8.44D-07 Max=1.66D-04 NDo=     1
 LinEq1:  Iter= 26 NonCon=     1 RMS=6.70D-07 Max=1.36D-04 NDo=     1
 LinEq1:  Iter= 27 NonCon=     1 RMS=4.11D-07 Max=1.00D-04 NDo=     1
 LinEq1:  Iter= 28 NonCon=     1 RMS=3.19D-07 Max=8.64D-05 NDo=     1
 LinEq1:  Iter= 29 NonCon=     1 RMS=2.67D-07 Max=5.77D-05 NDo=     1
 LinEq1:  Iter= 30 NonCon=     1 RMS=2.26D-07 Max=5.60D-05 NDo=     1
 LinEq1:  Iter= 31 NonCon=     1 RMS=1.72D-07 Max=3.61D-05 NDo=     1
 LinEq1:  Iter= 32 NonCon=     1 RMS=1.40D-07 Max=3.12D-05 NDo=     1
 LinEq1:  Iter= 33 NonCon=     1 RMS=1.04D-07 Max=1.91D-05 NDo=     1
 LinEq1:  Iter= 34 NonCon=     1 RMS=7.65D-08 Max=1.71D-05 NDo=     1
 LinEq1:  Iter= 35 NonCon=     1 RMS=5.32D-08 Max=8.64D-06 NDo=     1
 LinEq1:  Iter= 36 NonCon=     1 RMS=3.56D-08 Max=6.38D-06 NDo=     1
 LinEq1:  Iter= 37 NonCon=     1 RMS=2.58D-08 Max=4.34D-06 NDo=     1
 LinEq1:  Iter= 38 NonCon=     1 RMS=2.13D-08 Max=3.49D-06 NDo=     1
 LinEq1:  Iter= 39 NonCon=     1 RMS=1.65D-08 Max=2.89D-06 NDo=     1
 LinEq1:  Iter= 40 NonCon=     1 RMS=1.28D-08 Max=1.96D-06 NDo=     1
 LinEq1:  Iter= 41 NonCon=     1 RMS=1.06D-08 Max=1.96D-06 NDo=     1
 LinEq1:  Iter= 42 NonCon=     1 RMS=7.67D-09 Max=1.11D-06 NDo=     1
 LinEq1:  Iter= 43 NonCon=     1 RMS=6.51D-09 Max=8.35D-07 NDo=     1
 LinEq1:  Iter= 44 NonCon=     1 RMS=4.63D-09 Max=5.89D-07 NDo=     1
 LinEq1:  Iter= 45 NonCon=     1 RMS=3.87D-09 Max=5.54D-07 NDo=     1
 LinEq1:  Iter= 46 NonCon=     1 RMS=2.94D-09 Max=5.11D-07 NDo=     1
 LinEq1:  Iter= 47 NonCon=     0 RMS=2.09D-09 Max=3.85D-07 NDo=     1
 Linear equations converged to 4.338D-08 4.338D-07 after    47 iterations.
 LinEq1:  Iter=  0 NonCon=     1 RMS=8.39D-07 Max=5.97D-04 NDo=     1
 LinEq1:  Iter=  1 NonCon=     1 RMS=4.96D-07 Max=2.30D-04 NDo=     1
 LinEq1:  Iter=  2 NonCon=     1 RMS=5.21D-07 Max=2.15D-04 NDo=     1
 LinEq1:  Iter=  3 NonCon=     1 RMS=1.18D-06 Max=8.23D-04 NDo=     1
 LinEq1:  Iter=  4 NonCon=     1 RMS=1.33D-06 Max=6.50D-04 NDo=     1
 LinEq1:  Iter=  5 NonCon=     1 RMS=1.71D-06 Max=7.44D-04 NDo=     1
 LinEq1:  Iter=  6 NonCon=     1 RMS=1.96D-06 Max=7.19D-04 NDo=     1
 LinEq1:  Iter=  7 NonCon=     1 RMS=1.55D-06 Max=5.31D-04 NDo=     1
 LinEq1:  Iter=  8 NonCon=     1 RMS=1.80D-06 Max=5.71D-04 NDo=     1
 LinEq1:  Iter=  9 NonCon=     1 RMS=1.61D-06 Max=5.49D-04 NDo=     1
 LinEq1:  Iter= 10 NonCon=     1 RMS=1.54D-06 Max=4.48D-04 NDo=     1
 LinEq1:  Iter= 11 NonCon=     1 RMS=1.48D-06 Max=4.87D-04 NDo=     1
 LinEq1:  Iter= 12 NonCon=     1 RMS=1.57D-06 Max=7.66D-04 NDo=     1
 LinEq1:  Iter= 13 NonCon=     1 RMS=1.61D-06 Max=9.31D-04 NDo=     1
 LinEq1:  Iter= 14 NonCon=     1 RMS=1.46D-06 Max=8.47D-04 NDo=     1
 LinEq1:  Iter= 15 NonCon=     1 RMS=1.31D-06 Max=5.09D-04 NDo=     1
 LinEq1:  Iter= 16 NonCon=     1 RMS=1.04D-06 Max=2.63D-04 NDo=     1
 LinEq1:  Iter= 17 NonCon=     1 RMS=8.82D-07 Max=2.00D-04 NDo=     1
 LinEq1:  Iter= 18 NonCon=     1 RMS=7.09D-07 Max=1.14D-04 NDo=     1
 LinEq1:  Iter= 19 NonCon=     1 RMS=4.92D-07 Max=8.63D-05 NDo=     1
 LinEq1:  Iter= 20 NonCon=     1 RMS=4.00D-07 Max=8.80D-05 NDo=     1
 LinEq1:  Iter= 21 NonCon=     1 RMS=3.02D-07 Max=5.16D-05 NDo=     1
 LinEq1:  Iter= 22 NonCon=     1 RMS=2.46D-07 Max=4.83D-05 NDo=     1
 LinEq1:  Iter= 23 NonCon=     1 RMS=1.92D-07 Max=3.78D-05 NDo=     1
 LinEq1:  Iter= 24 NonCon=     1 RMS=1.38D-07 Max=4.78D-05 NDo=     1
 LinEq1:  Iter= 25 NonCon=     1 RMS=1.05D-07 Max=3.93D-05 NDo=     1
 LinEq1:  Iter= 26 NonCon=     1 RMS=8.05D-08 Max=2.09D-05 NDo=     1
 LinEq1:  Iter= 27 NonCon=     1 RMS=6.11D-08 Max=1.24D-05 NDo=     1
 LinEq1:  Iter= 28 NonCon=     1 RMS=4.13D-08 Max=9.49D-06 NDo=     1
 LinEq1:  Iter= 29 NonCon=     1 RMS=2.92D-08 Max=6.35D-06 NDo=     1
 LinEq1:  Iter= 30 NonCon=     1 RMS=2.36D-08 Max=4.63D-06 NDo=     1
 LinEq1:  Iter= 31 NonCon=     1 RMS=1.84D-08 Max=4.00D-06 NDo=     1
 LinEq1:  Iter= 32 NonCon=     1 RMS=1.45D-08 Max=3.68D-06 NDo=     1
 LinEq1:  Iter= 33 NonCon=     1 RMS=1.30D-08 Max=2.28D-06 NDo=     1
 LinEq1:  Iter= 34 NonCon=     1 RMS=9.49D-09 Max=1.86D-06 NDo=     1
 LinEq1:  Iter= 35 NonCon=     1 RMS=7.64D-09 Max=1.45D-06 NDo=     1
 LinEq1:  Iter= 36 NonCon=     1 RMS=5.03D-09 Max=7.47D-07 NDo=     1
 LinEq1:  Iter= 37 NonCon=     1 RMS=3.73D-09 Max=6.36D-07 NDo=     1
 LinEq1:  Iter= 38 NonCon=     1 RMS=3.11D-09 Max=6.77D-07 NDo=     1
 LinEq1:  Iter= 39 NonCon=     1 RMS=2.29D-09 Max=4.52D-07 NDo=     1
 LinEq1:  Iter= 40 NonCon=     1 RMS=1.76D-09 Max=3.39D-07 NDo=     1
 LinEq1:  Iter= 41 NonCon=     1 RMS=1.37D-09 Max=3.15D-07 NDo=     1
 LinEq1:  Iter= 42 NonCon=     1 RMS=1.03D-09 Max=1.87D-07 NDo=     1
 LinEq1:  Iter= 43 NonCon=     1 RMS=8.76D-10 Max=1.46D-07 NDo=     1
 LinEq1:  Iter= 44 NonCon=     1 RMS=6.53D-10 Max=1.06D-07 NDo=     1
 LinEq1:  Iter= 45 NonCon=     1 RMS=4.65D-10 Max=7.55D-08 NDo=     1
 LinEq1:  Iter= 46 NonCon=     1 RMS=3.77D-10 Max=6.04D-08 NDo=     1
 LinEq1:  Iter= 47 NonCon=     1 RMS=3.10D-10 Max=4.05D-08 NDo=     1
 LinEq1:  Iter= 48 NonCon=     0 RMS=2.32D-10 Max=2.93D-08 NDo=     1
 Linear equations converged to 3.579D-09 3.579D-08 after    48 iterations.
 SCF Done:  E(UB3LYP) =  -5381.37902478     a.u. after   34 cycles
            Convg  =    0.4092D-05                   579 Fock formations.
              S**2 =  8.9807                  -V/T =  2.0163
 <Sx>= 0.0000 <Sy>= 0.0000 <Sz>= 2.5000 <S**2>= 8.9807 S= 2.5382
 <L.S>=  0.00000000000    
 Annihilation of the first spin contaminant:
 S**2 before annihilation     8.9807,   after     8.7521
 Hyperfine terms turned off by default for NAtoms > 100.

 **********************************************************************

            Population analysis using the SCF density.

 **********************************************************************

 Orbital symmetries:
 Alpha Orbitals:
       Occupied  (A) (A) (A) (A) (A) (A) (A) (A) (A) (A) (A) (A)
                 (A) (A) (A) (A) (A) (A) (A) (A) (A) (A) (A) (A)
                 (A) (A) (A) (A) (A) (A) (A) (A) (A) (A) (A) (A)
                 (A) (A) (A) (A) (A) (A) (A) (A) (A) (A) (A) (A)
                 (A) (A) (A) (A) (A) (A) (A) (A) (A) (A) (A) (A)
                 (A) (A) (A) (A) (A) (A) (A) (A) (A) (A) (A) (A)
                 (A) (A) (A) (A) (A) (A) (A) (A) (A) (A) (A) (A)
                 (A) (A) (A) (A) (A) (A) (A) (A) (A) (A) (A) (A)
                 (A) (A) (A) (A) (A) (A) (A) (A) (A) (A) (A) (A)
                 (A) (A) (A) (A) (A) (A) (A) (A) (A) (A) (A) (A)
                 (A) (A) (A) (A) (A) (A) (A) (A) (A) (A) (A) (A)
                 (A) (A) (A) (A) (A) (A) (A) (A) (A) (A) (A) (A)
                 (A) (A) (A) (A) (A) (A) (A) (A) (A) (A) (A) (A)
                 (A) (A) (A) (A) (A) (A) (A) (A) (A) (A) (A) (A)
                 (A) (A) (A) (A) (A) (A) (A) (A) (A) (A) (A) (A)
                 (A) (A) (A) (A) (A) (A) (A) (A) (A) (A) (A) (A)
                 (A) (A) (A) (A) (A) (A) (A) (A) (A) (A) (A) (A)
                 (A) (A) (A) (A) (A) (A) (A) (A) (A) (A) (A) (A)
                 (A) (A) (A) (A) (A) (A) (A) (A) (A) (A) (A) (A)
                 (A) (A) (A) (A) (A) (A) (A) (A) (A) (A) (A) (A)
                 (A) (A) (A) (A) (A) (A) (A) (A) (A) (A) (A) (A)
                 (A) (A) (A) (A) (A) (A) (A) (A) (A) (A) (A) (A)
                 (A) (A) (A) (A) (A) (A) (A) (A) (A) (A) (A) (A)
                 (A) (A) (A) (A) (A) (A) (A) (A) (A) (A) (A) (A)
                 (A) (A) (A) (A) (A) (A) (A) (A) (A) (A) (A) (A)
                 (A) (A) (A) (A) (A) (A) (A) (A) (A) (A) (A) (A)
                 (A) (A) (A) (A) (A) (A) (A) (A) (A) (A) (A) (A)
                 (A) (A) (A) (A) (A) (A) (A) (A) (A) (A) (A) (A)
                 (A) (A) (A) (A) (A) (A) (A) (A) (A) (A) (A) (A)
                 (A) (A) (A) (A) (A) (A) (A) (A) (A) (A) (A) (A)
                 (A) (A) (A) (A) (A) (A) (A) (A) (A) (A) (A) (A)
                 (A) (A) (A) (A) (A) (A) (A) (A) (A) (A) (A) (A)
                 (A) (A) (A) (A) (A) (A) (A) (A) (A) (A) (A) (A)
                 (A) (A) (A) (A) (A) (A) (A) (A) (A) (A) (A) (A)
                 (A) (A) (A) (A) (A) (A) (A) (A) (A) (A) (A) (A)
                 (A) (A) (A) (A) (A) (A) (A) (A) (A) (A) (A) (A)
                 (A) (A) (A) (A)
       Virtual   (A) (A) (A) (A) (A) (A) (A) (A) (A) (A) (A) (A)
                 (A) (A) (A) (A) (A) (A) (A) (A) (A) (A) (A) (A)
                 (A) (A) (A) (A) (A) (A) (A) (A) (A) (A) (A) (A)
                 (A) (A) (A) (A) (A) (A) (A) (A) (A) (A) (A) (A)
                 (A) (A) (A) (A) (A) (A) (A) (A) (A) (A) (A) (A)
                 (A) (A) (A) (A) (A) (A) (A) (A) (A) (A) (A) (A)
                 (A) (A) (A) (A) (A) (A) (A) (A) (A) (A) (A) (A)
                 (A) (A) (A) (A) (A) (A) (A) (A) (A) (A) (A) (A)
                 (A) (A) (A) (A) (A) (A) (A) (A) (A) (A) (A) (A)
                 (A) (A) (A) (A) (A) (A) (A) (A) (A) (A) (A) (A)
                 (A) (A) (A) (A) (A) (A) (A) (A) (A) (A) (A) (A)
                 (A) (A) (A) (A) (A) (A) (A) (A) (A) (A) (A) (A)
                 (A) (A) (A) (A) (A) (A) (A) (A) (A) (A) (A) (A)
                 (A) (A) (A) (A) (A) (A) (A) (A) (A) (A) (A) (A)
                 (A) (A) (A) (A) (A) (A) (A) (A) (A) (A) (A) (A)
                 (A) (A) (A) (A) (A) (A) (A) (A) (A) (A) (A) (A)
                 (A) (A) (A) (A) (A) (A) (A) (A) (A) (A) (A) (A)
                 (A) (A) (A) (A) (A) (A) (A) (A) (A) (A) (A) (A)
                 (A) (A) (A) (A) (A) (A) (A) (A) (A) (A) (A) (A)
                 (A) (A) (A) (A) (A) (A) (A) (A) (A) (A) (A) (A)
                 (A) (A) (A) (A) (A) (A) (A) (A) (A) (A) (A) (A)
                 (A) (A) (A) (A) (A) (A) (A) (A) (A) (A) (A) (A)
                 (A) (A) (A) (A) (A) (A) (A) (A) (A) (A) (A) (A)
                 (A) (A) (A) (A) (A) (A) (A) (A) (A) (A) (A) (A)
                 (A) (A) (A) (A) (A) (A) (A) (A) (A) (A) (A) (A)
                 (A) (A) (A) (A) (A) (A) (A) (A) (A) (A) (A) (A)
                 (A) (A) (A) (A) (A) (A) (A) (A) (A) (A) (A) (A)
                 (A) (A) (A) (A) (A) (A) (A) (A) (A) (A) (A) (A)
                 (A) (A) (A) (A) (A) (A) (A) (A) (A) (A) (A) (A)
                 (A) (A) (A) (A) (A) (A) (A) (A) (A) (A) (A) (A)
                 (A) (A) (A) (A) (A) (A) (A) (A) (A) (A) (A) (A)
                 (A) (A) (A) (A) (A) (A) (A) (A) (A) (A) (A) (A)
                 (A) (A) (A) (A) (A) (A) (A) (A) (A) (A) (A) (A)
                 (A) (A) (A) (A) (A) (A) (A) (A) (A) (A) (A) (A)
                 (A) (A) (A) (A) (A) (A) (A) (A) (A) (A) (A) (A)
                 (A) (A) (A) (A) (A) (A) (A) (A) (A) (A) (A) (A)
                 (A) (A) (A) (A) (A) (A) (A) (A) (A) (A) (A) (A)
                 (A) (A) (A) (A) (A) (A) (A) (A) (A) (A) (A) (A)
                 (A) (A) (A) (A) (A) (A) (A) (A) (A) (A) (A) (A)
                 (A) (A) (A) (A) (A) (A) (A) (A) (A) (A) (A) (A)
                 (A) (A) (A) (A) (A) (A) (A) (A) (A) (A) (A) (A)
                 (A) (A) (A) (A) (A) (A) (A) (A) (A) (A) (A) (A)
                 (A) (A) (A) (A) (A) (A) (A) (A) (A) (A) (A) (A)
                 (A) (A) (A) (A) (A) (A) (A) (A) (A) (A) (A) (A)
                 (A) (A) (A) (A) (A) (A) (A) (A) (A) (A) (A) (A)
                 (A) (A) (A) (A) (A) (A) (A) (A) (A) (A) (A) (A)
                 (A) (A) (A) (A) (A) (A) (A) (A) (A) (A) (A) (A)
                 (A) (A) (A) (A) (A) (A) (A) (A) (A) (A) (A) (A)
                 (A) (A) (A) (A) (A) (A) (A) (A) (A) (A) (A) (A)
                 (A) (A) (A) (A) (A) (A) (A) (A) (A) (A) (A) (A)
                 (A) (A) (A) (A) (A) (A) (A) (A) (A) (A) (A) (A)
                 (A) (A) (A) (A) (A) (A) (A) (A) (A) (A) (A) (A)
                 (A) (A) (A) (A) (A) (A) (A) (A) (A) (A) (A) (A)
                 (A) (A) (A) (A) (A) (A) (A) (A) (A) (A) (A) (A)
                 (A) (A) (A) (A) (A) (A) (A) (A) (A) (A) (A) (A)
                 (A) (A) (A) (A) (A) (A) (A) (A) (A) (A) (A) (A)
                 (A) (A) (A) (A) (A) (A) (A) (A) (A) (A) (A) (A)
                 (A) (A) (A) (A) (A) (A) (A) (A) (A) (A) (A) (A)
                 (A) (A) (A) (A) (A) (A) (A) (A) (A) (A) (A) (A)
                 (A) (A) (A) (A) (A) (A) (A) (A) (A) (A) (A) (A)
                 (A) (A) (A) (A) (A) (A) (A) (A) (A) (A) (A) (A)
                 (A) (A) (A) (A) (A) (A) (A) (A) (A) (A) (A) (A)
                 (A) (A) (A) (A) (A) (A) (A) (A) (A) (A) (A) (A)
                 (A) (A) (A) (A) (A) (A) (A) (A) (A) (A) (A) (A)
                 (A) (A) (A) (A) (A) (A) (A) (A) (A) (A) (A) (A)
                 (A) (A) (A) (A) (A) (A) (A) (A) (A) (A) (A) (A)
                 (A) (A) (A) (A) (A) (A) (A) (A) (A) (A) (A) (A)
                 (A) (A) (A) (A) (A) (A) (A) (A) (A) (A) (A) (A)
                 (A) (A) (A) (A) (A) (A) (A) (A) (A) (A) (A) (A)
                 (A) (A) (A) (A) (A) (A) (A) (A) (A) (A) (A) (A)
                 (A) (A) (A) (A) (A) (A) (A) (A) (A) (A) (A) (A)
                 (A) (A) (A) (A) (A) (A) (A) (A) (A) (A) (A) (A)
                 (A) (A) (A) (A) (A) (A) (A) (A) (A) (A) (A) (A)
                 (A) (A) (A) (A) (A) (A) (A) (A) (A) (A) (A) (A)
                 (A) (A) (A) (A) (A) (A) (A) (A) (A) (A) (A) (A)
                 (A) (A) (A) (A) (A) (A) (A) (A) (A) (A) (A) (A)
                 (A) (A) (A) (A) (A) (A) (A) (A) (A) (A) (A) (A)
                 (A) (A) (A) (A) (A) (A) (A) (A) (A) (A) (A) (A)
                 (A) (A) (A) (A) (A) (A) (A) (A) (A) (A) (A) (A)
                 (A) (A) (A) (A) (A) (A) (A) (A) (A) (A) (A) (A)
                 (A) (A) (A) (A) (A) (A) (A) (A) (A) (A) (A) (A)
                 (A) (A) (A) (A) (A) (A) (A) (A) (A) (A) (A) (A)
                 (A) (A) (A) (A) (A) (A) (A) (A) (A) (A) (A) (A)
                 (A) (A) (A) (A) (A) (A) (A) (A) (A) (A) (A) (A)
                 (A) (A) (A) (A) (A) (A) (A) (A) (A) (A) (A) (A)
                 (A) (A) (A) (A) (A) (A) (A) (A) (A) (A) (A) (A)
                 (A) (A) (A) (A) (A) (A) (A) (A) (A) (A) (A) (A)
                 (A) (A) (A) (A) (A) (A) (A) (A) (A) (A) (A) (A)
                 (A) (A) (A) (A) (A) (A) (A) (A) (A) (A) (A) (A)
                 (A) (A) (A) (A) (A) (A) (A) (A) (A) (A) (A) (A)
                 (A) (A) (A) (A) (A) (A) (A) (A) (A) (A) (A) (A)
                 (A) (A) (A) (A) (A) (A) (A) (A) (A) (A) (A) (A)
                 (A) (A) (A) (A) (A) (A) (A) (A) (A) (A) (A) (A)
                 (A) (A) (A) (A) (A) (A) (A) (A) (A) (A) (A) (A)
                 (A) (A) (A) (A) (A) (A) (A) (A) (A) (A) (A) (A)
                 (A) (A) (A) (A) (A) (A) (A) (A) (A) (A) (A) (A)
                 (A) (A) (A) (A) (A) (A) (A) (A) (A) (A) (A) (A)
                 (A) (A) (A) (A) (A) (A) (A) (A) (A) (A) (A) (A)
                 (A) (A) (A) (A) (A) (A) (A) (A) (A) (A) (A) (A)
                 (A) (A) (A) (A) (A) (A) (A) (A) (A) (A) (A) (A)
                 (A) (A) (A) (A) (A) (A) (A) (A) (A) (A) (A) (A)
                 (A) (A) (A) (A) (A) (A) (A) (A) (A) (A) (A) (A)
                 (A) (A) (A) (A) (A) (A) (A) (A) (A) (A) (A) (A)
                 (A) (A) (A) (A) (A) (A) (A) (A) (A) (A) (A) (A)
                 (A) (A) (A) (A) (A) (A) (A) (A) (A) (A) (A) (A)
                 (A) (A) (A) (A) (A) (A) (A) (A) (A) (A) (A) (A)
                 (A) (A) (A) (A) (A) (A) (A) (A) (A) (A) (A) (A)
                 (A) (A) (A) (A) (A) (A) (A) (A) (A) (A) (A) (A)
                 (A) (A) (A) (A) (A) (A) (A) (A) (A) (A) (A) (A)
                 (A) (A) (A) (A) (A) (A) (A) (A) (A) (A) (A) (A)
                 (A) (A) (A) (A) (A) (A) (A) (A) (A) (A) (A) (A)
                 (A) (A) (A) (A) (A) (A) (A) (A) (A) (A) (A) (A)
                 (A) (A) (A) (A) (A) (A) (A) (A) (A) (A) (A) (A)
                 (A) (A) (A) (A) (A) (A) (A) (A) (A) (A) (A) (A)
                 (A) (A) (A) (A) (A) (A) (A) (A) (A) (A) (A) (A)
                 (A) (A) (A) (A) (A) (A) (A) (A) (A) (A) (A) (A)
                 (A) (A) (A) (A) (A) (A) (A) (A) (A) (A) (A) (A)
                 (A) (A) (A) (A) (A) (A) (A) (A) (A) (A) (A) (A)
                 (A) (A) (A) (A) (A) (A) (A) (A) (A) (A) (A) (A)
                 (A) (A) (A) (A) (A) (A) (A) (A) (A) (A) (A) (A)
                 (A) (A) (A) (A) (A) (A) (A) (A) (A) (A) (A) (A)
                 (A) (A) (A) (A) (A) (A) (A) (A) (A) (A) (A) (A)
                 (A) (A) (A) (A) (A) (A) (A) (A) (A) (A) (A) (A)
                 (A) (A) (A) (A) (A) (A) (A) (A) (A) (A) (A) (A)
                 (A) (A) (A) (A) (A) (A) (A) (A) (A) (A) (A) (A)
                 (A) (A) (A) (A) (A) (A) (A) (A) (A) (A) (A) (A)
                 (A) (A) (A) (A) (A) (A) (A) (A) (A) (A) (A) (A)
                 (A) (A) (A) (A) (A) (A) (A) (A) (A) (A) (A) (A)
                 (A) (A) (A) (A) (A) (A) (A) (A) (A) (A) (A) (A)
                 (A) (A) (A) (A) (A) (A) (A) (A) (A) (A) (A) (A)
                 (A) (A) (A) (A) (A) (A) (A) (A) (A) (A) (A) (A)
                 (A) (A) (A) (A) (A) (A) (A) (A) (A) (A) (A) (A)
                 (A) (A) (A) (A) (A) (A) (A) (A) (A) (A) (A) (A)
                 (A) (A) (A) (A) (A) (A) (A) (A) (A) (A) (A) (A)
                 (A) (A) (A) (A) (A) (A) (A) (A) (A) (A) (A) (A)
                 (A) (A) (A) (A) (A) (A) (A) (A) (A) (A) (A) (A)
                 (A) (A) (A) (A) (A) (A) (A) (A) (A) (A) (A) (A)
                 (A) (A) (A) (A) (A) (A) (A) (A) (A) (A) (A) (A)
                 (A) (A) (A) (A) (A) (A) (A) (A) (A) (A) (A) (A)
                 (A) (A) (A) (A) (A) (A) (A) (A) (A) (A) (A) (A)
                 (A) (A) (A) (A) (A) (A) (A) (A) (A) (A) (A) (A)
                 (A) (A) (A) (A) (A) (A) (A) (A) (A) (A) (A) (A)
                 (A) (A) (A) (A) (A) (A) (A) (A) (A) (A) (A) (A)
                 (A) (A) (A) (A) (A) (A) (A) (A) (A) (A) (A) (A)
                 (A) (A) (A) (A) (A) (A) (A) (A) (A) (A) (A) (A)
                 (A) (A) (A) (A) (A) (A) (A) (A) (A) (A) (A) (A)
                 (A) (A) (A) (A) (A) (A) (A) (A) (A) (A) (A) (A)
                 (A) (A) (A) (A) (A) (A) (A) (A) (A) (A) (A) (A)
                 (A) (A) (A) (A) (A) (A) (A)
 Beta  Orbitals:
       Occupied  (A) (A) (A) (A) (A) (A) (A) (A) (A) (A) (A) (A)
                 (A) (A) (A) (A) (A) (A) (A) (A) (A) (A) (A) (A)
                 (A) (A) (A) (A) (A) (A) (A) (A) (A) (A) (A) (A)
                 (A) (A) (A) (A) (A) (A) (A) (A) (A) (A) (A) (A)
                 (A) (A) (A) (A) (A) (A) (A) (A) (A) (A) (A) (A)
                 (A) (A) (A) (A) (A) (A) (A) (A) (A) (A) (A) (A)
                 (A) (A) (A) (A) (A) (A) (A) (A) (A) (A) (A) (A)
                 (A) (A) (A) (A) (A) (A) (A) (A) (A) (A) (A) (A)
                 (A) (A) (A) (A) (A) (A) (A) (A) (A) (A) (A) (A)
                 (A) (A) (A) (A) (A) (A) (A) (A) (A) (A) (A) (A)
                 (A) (A) (A) (A) (A) (A) (A) (A) (A) (A) (A) (A)
                 (A) (A) (A) (A) (A) (A) (A) (A) (A) (A) (A) (A)
                 (A) (A) (A) (A) (A) (A) (A) (A) (A) (A) (A) (A)
                 (A) (A) (A) (A) (A) (A) (A) (A) (A) (A) (A) (A)
                 (A) (A) (A) (A) (A) (A) (A) (A) (A) (A) (A) (A)
                 (A) (A) (A) (A) (A) (A) (A) (A) (A) (A) (A) (A)
                 (A) (A) (A) (A) (A) (A) (A) (A) (A) (A) (A) (A)
                 (A) (A) (A) (A) (A) (A) (A) (A) (A) (A) (A) (A)
                 (A) (A) (A) (A) (A) (A) (A) (A) (A) (A) (A) (A)
                 (A) (A) (A) (A) (A) (A) (A) (A) (A) (A) (A) (A)
                 (A) (A) (A) (A) (A) (A) (A) (A) (A) (A) (A) (A)
                 (A) (A) (A) (A) (A) (A) (A) (A) (A) (A) (A) (A)
                 (A) (A) (A) (A) (A) (A) (A) (A) (A) (A) (A) (A)
                 (A) (A) (A) (A) (A) (A) (A) (A) (A) (A) (A) (A)
                 (A) (A) (A) (A) (A) (A) (A) (A) (A) (A) (A) (A)
                 (A) (A) (A) (A) (A) (A) (A) (A) (A) (A) (A) (A)
                 (A) (A) (A) (A) (A) (A) (A) (A) (A) (A) (A) (A)
                 (A) (A) (A) (A) (A) (A) (A) (A) (A) (A) (A) (A)
                 (A) (A) (A) (A) (A) (A) (A) (A) (A) (A) (A) (A)
                 (A) (A) (A) (A) (A) (A) (A) (A) (A) (A) (A) (A)
                 (A) (A) (A) (A) (A) (A) (A) (A) (A) (A) (A) (A)
                 (A) (A) (A) (A) (A) (A) (A) (A) (A) (A) (A) (A)
                 (A) (A) (A) (A) (A) (A) (A) (A) (A) (A) (A) (A)
                 (A) (A) (A) (A) (A) (A) (A) (A) (A) (A) (A) (A)
                 (A) (A) (A) (A) (A) (A) (A) (A) (A) (A) (A) (A)
                 (A) (A) (A) (A) (A) (A) (A) (A) (A) (A) (A)
       Virtual   (A) (A) (A) (A) (A) (A) (A) (A) (A) (A) (A) (A)
                 (A) (A) (A) (A) (A) (A) (A) (A) (A) (A) (A) (A)
                 (A) (A) (A) (A) (A) (A) (A) (A) (A) (A) (A) (A)
                 (A) (A) (A) (A) (A) (A) (A) (A) (A) (A) (A) (A)
                 (A) (A) (A) (A) (A) (A) (A) (A) (A) (A) (A) (A)
                 (A) (A) (A) (A) (A) (A) (A) (A) (A) (A) (A) (A)
                 (A) (A) (A) (A) (A) (A) (A) (A) (A) (A) (A) (A)
                 (A) (A) (A) (A) (A) (A) (A) (A) (A) (A) (A) (A)
                 (A) (A) (A) (A) (A) (A) (A) (A) (A) (A) (A) (A)
                 (A) (A) (A) (A) (A) (A) (A) (A) (A) (A) (A) (A)
                 (A) (A) (A) (A) (A) (A) (A) (A) (A) (A) (A) (A)
                 (A) (A) (A) (A) (A) (A) (A) (A) (A) (A) (A) (A)
                 (A) (A) (A) (A) (A) (A) (A) (A) (A) (A) (A) (A)
                 (A) (A) (A) (A) (A) (A) (A) (A) (A) (A) (A) (A)
                 (A) (A) (A) (A) (A) (A) (A) (A) (A) (A) (A) (A)
                 (A) (A) (A) (A) (A) (A) (A) (A) (A) (A) (A) (A)
                 (A) (A) (A) (A) (A) (A) (A) (A) (A) (A) (A) (A)
                 (A) (A) (A) (A) (A) (A) (A) (A) (A) (A) (A) (A)
                 (A) (A) (A) (A) (A) (A) (A) (A) (A) (A) (A) (A)
                 (A) (A) (A) (A) (A) (A) (A) (A) (A) (A) (A) (A)
                 (A) (A) (A) (A) (A) (A) (A) (A) (A) (A) (A) (A)
                 (A) (A) (A) (A) (A) (A) (A) (A) (A) (A) (A) (A)
                 (A) (A) (A) (A) (A) (A) (A) (A) (A) (A) (A) (A)
                 (A) (A) (A) (A) (A) (A) (A) (A) (A) (A) (A) (A)
                 (A) (A) (A) (A) (A) (A) (A) (A) (A) (A) (A) (A)
                 (A) (A) (A) (A) (A) (A) (A) (A) (A) (A) (A) (A)
                 (A) (A) (A) (A) (A) (A) (A) (A) (A) (A) (A) (A)
                 (A) (A) (A) (A) (A) (A) (A) (A) (A) (A) (A) (A)
                 (A) (A) (A) (A) (A) (A) (A) (A) (A) (A) (A) (A)
                 (A) (A) (A) (A) (A) (A) (A) (A) (A) (A) (A) (A)
                 (A) (A) (A) (A) (A) (A) (A) (A) (A) (A) (A) (A)
                 (A) (A) (A) (A) (A) (A) (A) (A) (A) (A) (A) (A)
                 (A) (A) (A) (A) (A) (A) (A) (A) (A) (A) (A) (A)
                 (A) (A) (A) (A) (A) (A) (A) (A) (A) (A) (A) (A)
                 (A) (A) (A) (A) (A) (A) (A) (A) (A) (A) (A) (A)
                 (A) (A) (A) (A) (A) (A) (A) (A) (A) (A) (A) (A)
                 (A) (A) (A) (A) (A) (A) (A) (A) (A) (A) (A) (A)
                 (A) (A) (A) (A) (A) (A) (A) (A) (A) (A) (A) (A)
                 (A) (A) (A) (A) (A) (A) (A) (A) (A) (A) (A) (A)
                 (A) (A) (A) (A) (A) (A) (A) (A) (A) (A) (A) (A)
                 (A) (A) (A) (A) (A) (A) (A) (A) (A) (A) (A) (A)
                 (A) (A) (A) (A) (A) (A) (A) (A) (A) (A) (A) (A)
                 (A) (A) (A) (A) (A) (A) (A) (A) (A) (A) (A) (A)
                 (A) (A) (A) (A) (A) (A) (A) (A) (A) (A) (A) (A)
                 (A) (A) (A) (A) (A) (A) (A) (A) (A) (A) (A) (A)
                 (A) (A) (A) (A) (A) (A) (A) (A) (A) (A) (A) (A)
                 (A) (A) (A) (A) (A) (A) (A) (A) (A) (A) (A) (A)
                 (A) (A) (A) (A) (A) (A) (A) (A) (A) (A) (A) (A)
                 (A) (A) (A) (A) (A) (A) (A) (A) (A) (A) (A) (A)
                 (A) (A) (A) (A) (A) (A) (A) (A) (A) (A) (A) (A)
                 (A) (A) (A) (A) (A) (A) (A) (A) (A) (A) (A) (A)
                 (A) (A) (A) (A) (A) (A) (A) (A) (A) (A) (A) (A)
                 (A) (A) (A) (A) (A) (A) (A) (A) (A) (A) (A) (A)
                 (A) (A) (A) (A) (A) (A) (A) (A) (A) (A) (A) (A)
                 (A) (A) (A) (A) (A) (A) (A) (A) (A) (A) (A) (A)
                 (A) (A) (A) (A) (A) (A) (A) (A) (A) (A) (A) (A)
                 (A) (A) (A) (A) (A) (A) (A) (A) (A) (A) (A) (A)
                 (A) (A) (A) (A) (A) (A) (A) (A) (A) (A) (A) (A)
                 (A) (A) (A) (A) (A) (A) (A) (A) (A) (A) (A) (A)
                 (A) (A) (A) (A) (A) (A) (A) (A) (A) (A) (A) (A)
                 (A) (A) (A) (A) (A) (A) (A) (A) (A) (A) (A) (A)
                 (A) (A) (A) (A) (A) (A) (A) (A) (A) (A) (A) (A)
                 (A) (A) (A) (A) (A) (A) (A) (A) (A) (A) (A) (A)
                 (A) (A) (A) (A) (A) (A) (A) (A) (A) (A) (A) (A)
                 (A) (A) (A) (A) (A) (A) (A) (A) (A) (A) (A) (A)
                 (A) (A) (A) (A) (A) (A) (A) (A) (A) (A) (A) (A)
                 (A) (A) (A) (A) (A) (A) (A) (A) (A) (A) (A) (A)
                 (A) (A) (A) (A) (A) (A) (A) (A) (A) (A) (A) (A)
                 (A) (A) (A) (A) (A) (A) (A) (A) (A) (A) (A) (A)
                 (A) (A) (A) (A) (A) (A) (A) (A) (A) (A) (A) (A)
                 (A) (A) (A) (A) (A) (A) (A) (A) (A) (A) (A) (A)
                 (A) (A) (A) (A) (A) (A) (A) (A) (A) (A) (A) (A)
                 (A) (A) (A) (A) (A) (A) (A) (A) (A) (A) (A) (A)
                 (A) (A) (A) (A) (A) (A) (A) (A) (A) (A) (A) (A)
                 (A) (A) (A) (A) (A) (A) (A) (A) (A) (A) (A) (A)
                 (A) (A) (A) (A) (A) (A) (A) (A) (A) (A) (A) (A)
                 (A) (A) (A) (A) (A) (A) (A) (A) (A) (A) (A) (A)
                 (A) (A) (A) (A) (A) (A) (A) (A) (A) (A) (A) (A)
                 (A) (A) (A) (A) (A) (A) (A) (A) (A) (A) (A) (A)
                 (A) (A) (A) (A) (A) (A) (A) (A) (A) (A) (A) (A)
                 (A) (A) (A) (A) (A) (A) (A) (A) (A) (A) (A) (A)
                 (A) (A) (A) (A) (A) (A) (A) (A) (A) (A) (A) (A)
                 (A) (A) (A) (A) (A) (A) (A) (A) (A) (A) (A) (A)
                 (A) (A) (A) (A) (A) (A) (A) (A) (A) (A) (A) (A)
                 (A) (A) (A) (A) (A) (A) (A) (A) (A) (A) (A) (A)
                 (A) (A) (A) (A) (A) (A) (A) (A) (A) (A) (A) (A)
                 (A) (A) (A) (A) (A) (A) (A) (A) (A) (A) (A) (A)
                 (A) (A) (A) (A) (A) (A) (A) (A) (A) (A) (A) (A)
                 (A) (A) (A) (A) (A) (A) (A) (A) (A) (A) (A) (A)
                 (A) (A) (A) (A) (A) (A) (A) (A) (A) (A) (A) (A)
                 (A) (A) (A) (A) (A) (A) (A) (A) (A) (A) (A) (A)
                 (A) (A) (A) (A) (A) (A) (A) (A) (A) (A) (A) (A)
                 (A) (A) (A) (A) (A) (A) (A) (A) (A) (A) (A) (A)
                 (A) (A) (A) (A) (A) (A) (A) (A) (A) (A) (A) (A)
                 (A) (A) (A) (A) (A) (A) (A) (A) (A) (A) (A) (A)
                 (A) (A) (A) (A) (A) (A) (A) (A) (A) (A) (A) (A)
                 (A) (A) (A) (A) (A) (A) (A) (A) (A) (A) (A) (A)
                 (A) (A) (A) (A) (A) (A) (A) (A) (A) (A) (A) (A)
                 (A) (A) (A) (A) (A) (A) (A) (A) (A) (A) (A) (A)
                 (A) (A) (A) (A) (A) (A) (A) (A) (A) (A) (A) (A)
                 (A) (A) (A) (A) (A) (A) (A) (A) (A) (A) (A) (A)
                 (A) (A) (A) (A) (A) (A) (A) (A) (A) (A) (A) (A)
                 (A) (A) (A) (A) (A) (A) (A) (A) (A) (A) (A) (A)
                 (A) (A) (A) (A) (A) (A) (A) (A) (A) (A) (A) (A)
                 (A) (A) (A) (A) (A) (A) (A) (A) (A) (A) (A) (A)
                 (A) (A) (A) (A) (A) (A) (A) (A) (A) (A) (A) (A)
                 (A) (A) (A) (A) (A) (A) (A) (A) (A) (A) (A) (A)
                 (A) (A) (A) (A) (A) (A) (A) (A) (A) (A) (A) (A)
                 (A) (A) (A) (A) (A) (A) (A) (A) (A) (A) (A) (A)
                 (A) (A) (A) (A) (A) (A) (A) (A) (A) (A) (A) (A)
                 (A) (A) (A) (A) (A) (A) (A) (A) (A) (A) (A) (A)
                 (A) (A) (A) (A) (A) (A) (A) (A) (A) (A) (A) (A)
                 (A) (A) (A) (A) (A) (A) (A) (A) (A) (A) (A) (A)
                 (A) (A) (A) (A) (A) (A) (A) (A) (A) (A) (A) (A)
                 (A) (A) (A) (A) (A) (A) (A) (A) (A) (A) (A) (A)
                 (A) (A) (A) (A) (A) (A) (A) (A) (A) (A) (A) (A)
                 (A) (A) (A) (A) (A) (A) (A) (A) (A) (A) (A) (A)
                 (A) (A) (A) (A) (A) (A) (A) (A) (A) (A) (A) (A)
                 (A) (A) (A) (A) (A) (A) (A) (A) (A) (A) (A) (A)
                 (A) (A) (A) (A) (A) (A) (A) (A) (A) (A) (A) (A)
                 (A) (A) (A) (A) (A) (A) (A) (A) (A) (A) (A) (A)
                 (A) (A) (A) (A) (A) (A) (A) (A) (A) (A) (A) (A)
                 (A) (A) (A) (A) (A) (A) (A) (A) (A) (A) (A) (A)
                 (A) (A) (A) (A) (A) (A) (A) (A) (A) (A) (A) (A)
                 (A) (A) (A) (A) (A) (A) (A) (A) (A) (A) (A) (A)
                 (A) (A) (A) (A) (A) (A) (A) (A) (A) (A) (A) (A)
                 (A) (A) (A) (A) (A) (A) (A) (A) (A) (A) (A) (A)
                 (A) (A) (A) (A) (A) (A) (A) (A) (A) (A) (A) (A)
                 (A) (A) (A) (A) (A) (A) (A) (A) (A) (A) (A) (A)
                 (A) (A) (A) (A) (A) (A) (A) (A) (A) (A) (A) (A)
                 (A) (A) (A) (A) (A) (A) (A) (A) (A) (A) (A) (A)
                 (A) (A) (A) (A) (A) (A) (A) (A) (A) (A) (A) (A)
                 (A) (A) (A) (A) (A) (A) (A) (A) (A) (A) (A) (A)
                 (A) (A) (A) (A) (A) (A) (A) (A) (A) (A) (A) (A)
                 (A) (A) (A) (A) (A) (A) (A) (A) (A) (A) (A) (A)
                 (A) (A) (A) (A) (A) (A) (A) (A) (A) (A) (A) (A)
                 (A) (A) (A) (A) (A) (A) (A) (A) (A) (A) (A) (A)
                 (A) (A) (A) (A) (A) (A) (A) (A) (A) (A) (A) (A)
                 (A) (A) (A) (A) (A) (A) (A) (A) (A) (A) (A) (A)
                 (A) (A) (A) (A) (A) (A) (A) (A) (A) (A) (A) (A)
                 (A) (A) (A) (A) (A) (A) (A) (A) (A) (A) (A) (A)
                 (A) (A) (A) (A) (A) (A) (A) (A) (A) (A) (A) (A)
                 (A) (A) (A) (A) (A) (A) (A) (A) (A) (A) (A) (A)
                 (A) (A) (A) (A) (A) (A) (A) (A) (A) (A) (A) (A)
                 (A) (A) (A) (A) (A) (A) (A) (A) (A) (A) (A) (A)
                 (A) (A) (A) (A) (A) (A) (A) (A) (A) (A) (A) (A)
                 (A) (A) (A) (A) (A) (A) (A) (A) (A) (A) (A) (A)
                 (A) (A) (A) (A) (A) (A) (A) (A) (A) (A) (A) (A)
                 (A) (A) (A) (A) (A) (A) (A) (A) (A) (A) (A) (A)
 The electronic state is 6-A.
 Alpha  occ. eigenvalues --  -19.10377 -19.09453 -19.06716 -19.06509 -19.06394
 Alpha  occ. eigenvalues --  -19.06388 -19.06311 -19.06112 -19.05834 -19.05348
 Alpha  occ. eigenvalues --  -19.04672 -19.04216 -19.03646 -19.03625 -19.02478
 Alpha  occ. eigenvalues --  -19.02333 -14.33638 -14.32430 -14.31156 -14.28963
 Alpha  occ. eigenvalues --  -14.27929 -14.27212 -14.27186 -14.26908 -14.26416
 Alpha  occ. eigenvalues --  -14.25546 -14.25522 -14.24518 -14.23714 -14.23421
 Alpha  occ. eigenvalues --  -14.23339 -14.23141 -14.22462 -10.25568 -10.23436
 Alpha  occ. eigenvalues --  -10.22065 -10.21639 -10.20387 -10.18402 -10.17596
 Alpha  occ. eigenvalues --  -10.17112 -10.16510 -10.16136 -10.16109 -10.15782
 Alpha  occ. eigenvalues --  -10.15468 -10.15427 -10.15317 -10.14901 -10.14515
 Alpha  occ. eigenvalues --  -10.14396 -10.14302 -10.13927 -10.13493 -10.13399
 Alpha  occ. eigenvalues --  -10.13390 -10.13222 -10.13179 -10.13112 -10.13031
 Alpha  occ. eigenvalues --  -10.12904 -10.12858 -10.12838 -10.12815 -10.12719
 Alpha  occ. eigenvalues --  -10.12548 -10.12429 -10.12282 -10.12238 -10.12153
 Alpha  occ. eigenvalues --  -10.12068 -10.12050 -10.11838 -10.11599 -10.11546
 Alpha  occ. eigenvalues --  -10.11311 -10.11305 -10.11287 -10.11273 -10.11210
 Alpha  occ. eigenvalues --  -10.11022 -10.10955 -10.10941 -10.10854 -10.10844
 Alpha  occ. eigenvalues --  -10.10812 -10.10810 -10.10795 -10.10775 -10.10724
 Alpha  occ. eigenvalues --  -10.10638 -10.10585 -10.10585 -10.10554 -10.10502
 Alpha  occ. eigenvalues --  -10.10418 -10.10399 -10.10352 -10.10307 -10.10256
 Alpha  occ. eigenvalues --  -10.10241 -10.10099 -10.09977 -10.09918 -10.09615
 Alpha  occ. eigenvalues --  -10.09520 -10.09001 -10.08950 -10.08895 -10.08885
 Alpha  occ. eigenvalues --  -10.08766 -10.08668 -10.06596  -3.49782  -2.30734
 Alpha  occ. eigenvalues --   -2.27069  -2.25856  -1.01627  -1.01120  -0.96356
 Alpha  occ. eigenvalues --   -0.95877  -0.95789  -0.95054  -0.94853  -0.94784
 Alpha  occ. eigenvalues --   -0.94012  -0.93981  -0.93137  -0.93032  -0.92676
 Alpha  occ. eigenvalues --   -0.92644  -0.92029  -0.91868  -0.91468  -0.91104
 Alpha  occ. eigenvalues --   -0.90758  -0.88812  -0.88171  -0.87429  -0.86782
 Alpha  occ. eigenvalues --   -0.86622  -0.86386  -0.85507  -0.84892  -0.82125
 Alpha  occ. eigenvalues --   -0.81639  -0.81561  -0.80788  -0.78798  -0.77268
 Alpha  occ. eigenvalues --   -0.75563  -0.74813  -0.74441  -0.74063  -0.73827
 Alpha  occ. eigenvalues --   -0.73518  -0.73287  -0.73083  -0.72782  -0.72733
 Alpha  occ. eigenvalues --   -0.72661  -0.72413  -0.72010  -0.71531  -0.71207
 Alpha  occ. eigenvalues --   -0.69587  -0.69403  -0.68428  -0.68156  -0.68070
 Alpha  occ. eigenvalues --   -0.67675  -0.67425  -0.67213  -0.67065  -0.66685
 Alpha  occ. eigenvalues --   -0.65852  -0.65835  -0.65728  -0.65631  -0.65003
 Alpha  occ. eigenvalues --   -0.64248  -0.63223  -0.63093  -0.62518  -0.61789
 Alpha  occ. eigenvalues --   -0.61721  -0.60287  -0.60212  -0.60009  -0.59950
 Alpha  occ. eigenvalues --   -0.59203  -0.58927  -0.57828  -0.57567  -0.57282
 Alpha  occ. eigenvalues --   -0.56706  -0.56613  -0.56568  -0.56242  -0.55699
 Alpha  occ. eigenvalues --   -0.55081  -0.55022  -0.54001  -0.53657  -0.53090
 Alpha  occ. eigenvalues --   -0.53078  -0.52970  -0.52629  -0.52366  -0.52150
 Alpha  occ. eigenvalues --   -0.51878  -0.51564  -0.51332  -0.51241  -0.50832
 Alpha  occ. eigenvalues --   -0.50590  -0.49647  -0.49266  -0.48753  -0.48557
 Alpha  occ. eigenvalues --   -0.48267  -0.47653  -0.47411  -0.47339  -0.47099
 Alpha  occ. eigenvalues --   -0.47068  -0.46534  -0.46430  -0.46171  -0.45583
 Alpha  occ. eigenvalues --   -0.45412  -0.45255  -0.44583  -0.44489  -0.44375
 Alpha  occ. eigenvalues --   -0.44202  -0.44035  -0.43805  -0.43529  -0.43351
 Alpha  occ. eigenvalues --   -0.43205  -0.42994  -0.42869  -0.42714  -0.42554
 Alpha  occ. eigenvalues --   -0.42254  -0.41899  -0.41839  -0.41781  -0.41643
 Alpha  occ. eigenvalues --   -0.41188  -0.41125  -0.40851  -0.40800  -0.40514
 Alpha  occ. eigenvalues --   -0.40345  -0.40283  -0.40122  -0.40005  -0.39737
 Alpha  occ. eigenvalues --   -0.39526  -0.39351  -0.39253  -0.39167  -0.39027
 Alpha  occ. eigenvalues --   -0.38846  -0.38779  -0.38669  -0.38509  -0.38442
 Alpha  occ. eigenvalues --   -0.38320  -0.38256  -0.38091  -0.37899  -0.37822
 Alpha  occ. eigenvalues --   -0.37665  -0.37472  -0.37046  -0.36907  -0.36830
 Alpha  occ. eigenvalues --   -0.36805  -0.36721  -0.36633  -0.36586  -0.36449
 Alpha  occ. eigenvalues --   -0.36309  -0.36230  -0.36041  -0.36006  -0.35928
 Alpha  occ. eigenvalues --   -0.35746  -0.35648  -0.35590  -0.35382  -0.35247
 Alpha  occ. eigenvalues --   -0.35204  -0.35103  -0.35051  -0.34908  -0.34849
 Alpha  occ. eigenvalues --   -0.34804  -0.34657  -0.34514  -0.34463  -0.34317
 Alpha  occ. eigenvalues --   -0.34161  -0.34111  -0.33896  -0.33807  -0.33733
 Alpha  occ. eigenvalues --   -0.33578  -0.33530  -0.33285  -0.33240  -0.33074
 Alpha  occ. eigenvalues --   -0.32869  -0.32730  -0.32670  -0.32484  -0.32407
 Alpha  occ. eigenvalues --   -0.32267  -0.32178  -0.32022  -0.31940  -0.31818
 Alpha  occ. eigenvalues --   -0.31745  -0.31677  -0.31596  -0.31544  -0.31482
 Alpha  occ. eigenvalues --   -0.31434  -0.31364  -0.31283  -0.31171  -0.30933
 Alpha  occ. eigenvalues --   -0.30876  -0.30814  -0.30745  -0.30687  -0.30614
 Alpha  occ. eigenvalues --   -0.30554  -0.30458  -0.30347  -0.30247  -0.30212
 Alpha  occ. eigenvalues --   -0.30106  -0.30011  -0.29852  -0.29659  -0.29587
 Alpha  occ. eigenvalues --   -0.29507  -0.29402  -0.29291  -0.29177  -0.29061
 Alpha  occ. eigenvalues --   -0.29024  -0.28840  -0.28686  -0.28677  -0.28399
 Alpha  occ. eigenvalues --   -0.28308  -0.28259  -0.28185  -0.28025  -0.27711
 Alpha  occ. eigenvalues --   -0.27645  -0.27432  -0.27204  -0.27116  -0.27004
 Alpha  occ. eigenvalues --   -0.26856  -0.26690  -0.26521  -0.26398  -0.26289
 Alpha  occ. eigenvalues --   -0.26175  -0.26114  -0.25772  -0.25614  -0.25361
 Alpha  occ. eigenvalues --   -0.25147  -0.24768  -0.24341  -0.24114  -0.23954
 Alpha  occ. eigenvalues --   -0.23941  -0.23899  -0.23673  -0.23408  -0.23403
 Alpha  occ. eigenvalues --   -0.23360  -0.23127  -0.22896  -0.22817  -0.22510
 Alpha  occ. eigenvalues --   -0.22414  -0.22233  -0.22135  -0.21999  -0.21606
 Alpha  occ. eigenvalues --   -0.21278  -0.21184  -0.21090  -0.20880  -0.20764
 Alpha  occ. eigenvalues --   -0.20628  -0.20417  -0.20260  -0.19842  -0.19352
 Alpha  occ. eigenvalues --   -0.19184  -0.19070  -0.19009  -0.18943  -0.18769
 Alpha  occ. eigenvalues --   -0.18665  -0.18455  -0.17831  -0.17414  -0.16937
 Alpha  occ. eigenvalues --   -0.16784  -0.16152  -0.16122  -0.15625  -0.15296
 Alpha  occ. eigenvalues --   -0.14950  -0.14699  -0.14163  -0.13723  -0.13151
 Alpha  occ. eigenvalues --   -0.11742  -0.11127  -0.10759  -0.10636  -0.09694
 Alpha  occ. eigenvalues --   -0.09110
 Alpha virt. eigenvalues --   -0.00668   0.00349   0.04211   0.06949   0.07087
 Alpha virt. eigenvalues --    0.07250   0.07695   0.08187   0.08312   0.08494
 Alpha virt. eigenvalues --    0.08852   0.09279   0.09883   0.10132   0.10238
 Alpha virt. eigenvalues --    0.10420   0.10557   0.11386   0.11525   0.11897
 Alpha virt. eigenvalues --    0.12356   0.12419   0.13011   0.13038   0.13280
 Alpha virt. eigenvalues --    0.13681   0.13840   0.13926   0.14132   0.14244
 Alpha virt. eigenvalues --    0.14433   0.14667   0.15054   0.15454   0.15729
 Alpha virt. eigenvalues --    0.15863   0.15968   0.16090   0.16432   0.16557
 Alpha virt. eigenvalues --    0.16590   0.16873   0.16990   0.17113   0.17256
 Alpha virt. eigenvalues --    0.17444   0.17934   0.18002   0.18196   0.18276
 Alpha virt. eigenvalues --    0.18519   0.18625   0.18805   0.18848   0.18987
 Alpha virt. eigenvalues --    0.19052   0.19175   0.19290   0.19378   0.19456
 Alpha virt. eigenvalues --    0.19740   0.19924   0.20232   0.20368   0.20469
 Alpha virt. eigenvalues --    0.20621   0.20760   0.20896   0.21181   0.21211
 Alpha virt. eigenvalues --    0.21280   0.21424   0.21516   0.21607   0.21695
 Alpha virt. eigenvalues --    0.21751   0.21910   0.22112   0.22227   0.22340
 Alpha virt. eigenvalues --    0.22486   0.22647   0.22704   0.22750   0.22912
 Alpha virt. eigenvalues --    0.23048   0.23104   0.23193   0.23217   0.23448
 Alpha virt. eigenvalues --    0.23586   0.23737   0.23877   0.23922   0.24048
 Alpha virt. eigenvalues --    0.24158   0.24252   0.24380   0.24421   0.24482
 Alpha virt. eigenvalues --    0.24668   0.24712   0.24809   0.24837   0.24950
 Alpha virt. eigenvalues --    0.25116   0.25176   0.25345   0.25400   0.25427
 Alpha virt. eigenvalues --    0.25560   0.25638   0.25724   0.25920   0.25986
 Alpha virt. eigenvalues --    0.26093   0.26179   0.26225   0.26321   0.26398
 Alpha virt. eigenvalues --    0.26483   0.26688   0.26779   0.26801   0.26952
 Alpha virt. eigenvalues --    0.26987   0.27169   0.27309   0.27529   0.27640
 Alpha virt. eigenvalues --    0.27867   0.27970   0.28138   0.28276   0.28331
 Alpha virt. eigenvalues --    0.28444   0.28572   0.28712   0.28840   0.28994
 Alpha virt. eigenvalues --    0.29030   0.29143   0.29284   0.29426   0.29625
 Alpha virt. eigenvalues --    0.29760   0.29940   0.30000   0.30076   0.30258
 Alpha virt. eigenvalues --    0.30470   0.30559   0.30793   0.30823   0.31032
 Alpha virt. eigenvalues --    0.31100   0.31154   0.31274   0.31416   0.31563
 Alpha virt. eigenvalues --    0.31781   0.31810   0.31929   0.32050   0.32140
 Alpha virt. eigenvalues --    0.32251   0.32287   0.32531   0.32653   0.32857
 Alpha virt. eigenvalues --    0.32951   0.33012   0.33129   0.33285   0.33321
 Alpha virt. eigenvalues --    0.33553   0.33690   0.33898   0.33991   0.34085
 Alpha virt. eigenvalues --    0.34099   0.34258   0.34466   0.34577   0.34796
 Alpha virt. eigenvalues --    0.34897   0.35106   0.35151   0.35438   0.35539
 Alpha virt. eigenvalues --    0.35740   0.35863   0.36060   0.36112   0.36269
 Alpha virt. eigenvalues --    0.36544   0.36599   0.36818   0.36953   0.37096
 Alpha virt. eigenvalues --    0.37236   0.37420   0.37497   0.37766   0.37977
 Alpha virt. eigenvalues --    0.38094   0.38157   0.38333   0.38525   0.38709
 Alpha virt. eigenvalues --    0.39231   0.39495   0.39823   0.40070   0.40502
 Alpha virt. eigenvalues --    0.40736   0.40890   0.41441   0.41721   0.41898
 Alpha virt. eigenvalues --    0.42159   0.42239   0.42536   0.42904   0.43015
 Alpha virt. eigenvalues --    0.43289   0.43402   0.43785   0.43982   0.44227
 Alpha virt. eigenvalues --    0.44461   0.45368   0.45551   0.46247   0.46440
 Alpha virt. eigenvalues --    0.46697   0.47002   0.47102   0.47282   0.47587
 Alpha virt. eigenvalues --    0.47822   0.48176   0.48558   0.48965   0.49231
 Alpha virt. eigenvalues --    0.49585   0.49831   0.50009   0.50201   0.50264
 Alpha virt. eigenvalues --    0.50880   0.51180   0.51412   0.52110   0.52561
 Alpha virt. eigenvalues --    0.52996   0.53350   0.53397   0.53493   0.54034
 Alpha virt. eigenvalues --    0.54190   0.54610   0.54708   0.54881   0.55080
 Alpha virt. eigenvalues --    0.55543   0.55635   0.55884   0.56049   0.56346
 Alpha virt. eigenvalues --    0.56424   0.56451   0.56593   0.56806   0.56937
 Alpha virt. eigenvalues --    0.56978   0.57160   0.57328   0.57405   0.57600
 Alpha virt. eigenvalues --    0.57659   0.57799   0.57865   0.58120   0.58263
 Alpha virt. eigenvalues --    0.58624   0.58688   0.58719   0.58836   0.58913
 Alpha virt. eigenvalues --    0.59241   0.59256   0.59488   0.59648   0.59820
 Alpha virt. eigenvalues --    0.60139   0.60172   0.60411   0.60482   0.60582
 Alpha virt. eigenvalues --    0.60782   0.60813   0.60998   0.61315   0.61628
 Alpha virt. eigenvalues --    0.61650   0.61849   0.61988   0.62116   0.62209
 Alpha virt. eigenvalues --    0.62407   0.62417   0.62594   0.62706   0.62834
 Alpha virt. eigenvalues --    0.62989   0.63268   0.63334   0.63509   0.63588
 Alpha virt. eigenvalues --    0.63780   0.63927   0.64107   0.64298   0.64335
 Alpha virt. eigenvalues --    0.64506   0.64563   0.64813   0.64878   0.65198
 Alpha virt. eigenvalues --    0.65246   0.65361   0.65536   0.65661   0.65874
 Alpha virt. eigenvalues --    0.66092   0.66175   0.66224   0.66379   0.66533
 Alpha virt. eigenvalues --    0.66789   0.66869   0.66906   0.67122   0.67234
 Alpha virt. eigenvalues --    0.67390   0.67533   0.67592   0.67869   0.67992
 Alpha virt. eigenvalues --    0.68266   0.68470   0.68596   0.68670   0.68851
 Alpha virt. eigenvalues --    0.68979   0.69072   0.69118   0.69184   0.69313
 Alpha virt. eigenvalues --    0.69463   0.69603   0.69754   0.69811   0.70006
 Alpha virt. eigenvalues --    0.70026   0.70062   0.70303   0.70417   0.70629
 Alpha virt. eigenvalues --    0.70772   0.70917   0.71092   0.71357   0.71444
 Alpha virt. eigenvalues --    0.71473   0.71592   0.71674   0.71881   0.71998
 Alpha virt. eigenvalues --    0.72039   0.72270   0.72409   0.72624   0.72687
 Alpha virt. eigenvalues --    0.72755   0.72925   0.73129   0.73236   0.73386
 Alpha virt. eigenvalues --    0.73498   0.73625   0.73758   0.73986   0.74222
 Alpha virt. eigenvalues --    0.74300   0.74492   0.74570   0.74651   0.74943
 Alpha virt. eigenvalues --    0.74994   0.75357   0.75537   0.75674   0.75933
 Alpha virt. eigenvalues --    0.76170   0.76239   0.76331   0.76540   0.76779
 Alpha virt. eigenvalues --    0.76933   0.77068   0.77179   0.77354   0.77526
 Alpha virt. eigenvalues --    0.77613   0.77869   0.78022   0.78154   0.78327
 Alpha virt. eigenvalues --    0.78608   0.78772   0.78988   0.79056   0.79419
 Alpha virt. eigenvalues --    0.79470   0.79552   0.79866   0.79911   0.80058
 Alpha virt. eigenvalues --    0.80242   0.80406   0.80505   0.81054   0.81103
 Alpha virt. eigenvalues --    0.81175   0.81422   0.81664   0.81806   0.81884
 Alpha virt. eigenvalues --    0.82004   0.82177   0.82296   0.82673   0.82844
 Alpha virt. eigenvalues --    0.83061   0.83189   0.83395   0.83546   0.83631
 Alpha virt. eigenvalues --    0.83880   0.84103   0.84179   0.84288   0.84516
 Alpha virt. eigenvalues --    0.84758   0.84968   0.85027   0.85212   0.85302
 Alpha virt. eigenvalues --    0.85551   0.85628   0.85964   0.86042   0.86249
 Alpha virt. eigenvalues --    0.86516   0.86660   0.86880   0.86890   0.87057
 Alpha virt. eigenvalues --    0.87109   0.87394   0.87593   0.87643   0.87753
 Alpha virt. eigenvalues --    0.88096   0.88187   0.88271   0.88323   0.88457
 Alpha virt. eigenvalues --    0.88585   0.88682   0.88855   0.88926   0.89066
 Alpha virt. eigenvalues --    0.89312   0.89370   0.89478   0.89595   0.89720
 Alpha virt. eigenvalues --    0.89846   0.89920   0.90049   0.90273   0.90371
 Alpha virt. eigenvalues --    0.90551   0.90711   0.90815   0.90995   0.91242
 Alpha virt. eigenvalues --    0.91298   0.91349   0.91614   0.91728   0.91777
 Alpha virt. eigenvalues --    0.91927   0.92232   0.92500   0.92663   0.92752
 Alpha virt. eigenvalues --    0.92943   0.92975   0.93075   0.93181   0.93431
 Alpha virt. eigenvalues --    0.93562   0.93688   0.93715   0.93876   0.93894
 Alpha virt. eigenvalues --    0.93952   0.94125   0.94239   0.94266   0.94407
 Alpha virt. eigenvalues --    0.94488   0.94518   0.94673   0.94796   0.94884
 Alpha virt. eigenvalues --    0.95013   0.95151   0.95223   0.95329   0.95477
 Alpha virt. eigenvalues --    0.95772   0.95801   0.95847   0.96045   0.96199
 Alpha virt. eigenvalues --    0.96318   0.96417   0.96451   0.96682   0.96846
 Alpha virt. eigenvalues --    0.96934   0.97166   0.97281   0.97311   0.97425
 Alpha virt. eigenvalues --    0.97578   0.97904   0.98001   0.98168   0.98211
 Alpha virt. eigenvalues --    0.98544   0.98594   0.98675   0.98797   0.98923
 Alpha virt. eigenvalues --    0.99088   0.99254   0.99507   0.99579   0.99667
 Alpha virt. eigenvalues --    0.99943   0.99988   1.00344   1.00394   1.00584
 Alpha virt. eigenvalues --    1.00699   1.00835   1.00856   1.01078   1.01146
 Alpha virt. eigenvalues --    1.01336   1.01467   1.01556   1.01697   1.01795
 Alpha virt. eigenvalues --    1.01951   1.02088   1.02303   1.02428   1.02655
 Alpha virt. eigenvalues --    1.02773   1.03054   1.03086   1.03338   1.03396
 Alpha virt. eigenvalues --    1.03503   1.03721   1.03893   1.04138   1.04271
 Alpha virt. eigenvalues --    1.04371   1.04492   1.04716   1.04918   1.05051
 Alpha virt. eigenvalues --    1.05161   1.05501   1.05543   1.05660   1.05726
 Alpha virt. eigenvalues --    1.05903   1.06243   1.06327   1.06747   1.06846
 Alpha virt. eigenvalues --    1.07043   1.07217   1.07534   1.07646   1.07815
 Alpha virt. eigenvalues --    1.08257   1.08279   1.08443   1.08590   1.08622
 Alpha virt. eigenvalues --    1.08970   1.09143   1.09222   1.09375   1.09690
 Alpha virt. eigenvalues --    1.09775   1.10073   1.10148   1.10367   1.10465
 Alpha virt. eigenvalues --    1.10805   1.11029   1.11219   1.11351   1.11778
 Alpha virt. eigenvalues --    1.11849   1.11936   1.12061   1.12314   1.12482
 Alpha virt. eigenvalues --    1.12560   1.12727   1.12888   1.13141   1.13494
 Alpha virt. eigenvalues --    1.13598   1.13861   1.14015   1.14159   1.14427
 Alpha virt. eigenvalues --    1.14536   1.14717   1.14900   1.15207   1.15517
 Alpha virt. eigenvalues --    1.15873   1.15916   1.16250   1.16305   1.16358
 Alpha virt. eigenvalues --    1.16412   1.17049   1.17071   1.17381   1.17536
 Alpha virt. eigenvalues --    1.17732   1.17935   1.18217   1.18268   1.18429
 Alpha virt. eigenvalues --    1.18545   1.18681   1.19068   1.19209   1.19575
 Alpha virt. eigenvalues --    1.19799   1.20055   1.20178   1.20662   1.20756
 Alpha virt. eigenvalues --    1.20815   1.21172   1.21304   1.21425   1.21555
 Alpha virt. eigenvalues --    1.21855   1.22003   1.22221   1.22307   1.22967
 Alpha virt. eigenvalues --    1.23049   1.23186   1.23591   1.23649   1.24034
 Alpha virt. eigenvalues --    1.24194   1.24386   1.24631   1.24708   1.24864
 Alpha virt. eigenvalues --    1.24967   1.25193   1.25450   1.25699   1.25860
 Alpha virt. eigenvalues --    1.25989   1.26491   1.26701   1.26817   1.27118
 Alpha virt. eigenvalues --    1.27168   1.27655   1.27950   1.28151   1.28430
 Alpha virt. eigenvalues --    1.28613   1.28913   1.28993   1.29182   1.29348
 Alpha virt. eigenvalues --    1.29832   1.30097   1.30238   1.30498   1.30653
 Alpha virt. eigenvalues --    1.30910   1.31219   1.31551   1.31808   1.32436
 Alpha virt. eigenvalues --    1.32445   1.32583   1.32926   1.33031   1.33259
 Alpha virt. eigenvalues --    1.33437   1.33550   1.33816   1.33938   1.34261
 Alpha virt. eigenvalues --    1.34356   1.34598   1.34789   1.35283   1.35607
 Alpha virt. eigenvalues --    1.35842   1.36079   1.36198   1.36366   1.36588
 Alpha virt. eigenvalues --    1.36773   1.36991   1.37289   1.37425   1.37468
 Alpha virt. eigenvalues --    1.37744   1.37850   1.37947   1.38356   1.38417
 Alpha virt. eigenvalues --    1.38673   1.38713   1.38864   1.39109   1.39407
 Alpha virt. eigenvalues --    1.39577   1.39608   1.39976   1.40039   1.40168
 Alpha virt. eigenvalues --    1.40294   1.40433   1.40567   1.40793   1.41124
 Alpha virt. eigenvalues --    1.41330   1.41704   1.41749   1.41953   1.42000
 Alpha virt. eigenvalues --    1.42154   1.42245   1.42578   1.42769   1.42893
 Alpha virt. eigenvalues --    1.43146   1.43260   1.43516   1.43686   1.43887
 Alpha virt. eigenvalues --    1.44280   1.44378   1.44640   1.45028   1.45179
 Alpha virt. eigenvalues --    1.45552   1.45883   1.46097   1.46400   1.46601
 Alpha virt. eigenvalues --    1.46761   1.46956   1.47098   1.47439   1.47632
 Alpha virt. eigenvalues --    1.47818   1.47855   1.48094   1.48418   1.48652
 Alpha virt. eigenvalues --    1.48693   1.48969   1.49169   1.49286   1.49462
 Alpha virt. eigenvalues --    1.49578   1.49895   1.50044   1.50314   1.50457
 Alpha virt. eigenvalues --    1.50744   1.51138   1.51262   1.51556   1.51869
 Alpha virt. eigenvalues --    1.52233   1.52531   1.52801   1.53135   1.53250
 Alpha virt. eigenvalues --    1.53444   1.53710   1.53889   1.54032   1.54080
 Alpha virt. eigenvalues --    1.54269   1.54599   1.54804   1.55076   1.55317
 Alpha virt. eigenvalues --    1.55573   1.55646   1.55796   1.55929   1.56437
 Alpha virt. eigenvalues --    1.56517   1.57007   1.57189   1.57600   1.57915
 Alpha virt. eigenvalues --    1.58055   1.58147   1.58588   1.58991   1.59209
 Alpha virt. eigenvalues --    1.59230   1.59529   1.59848   1.60016   1.60457
 Alpha virt. eigenvalues --    1.60977   1.61202   1.61445   1.61501   1.61959
 Alpha virt. eigenvalues --    1.61995   1.62242   1.62537   1.62658   1.63064
 Alpha virt. eigenvalues --    1.63200   1.63445   1.63624   1.63768   1.64048
 Alpha virt. eigenvalues --    1.64148   1.64371   1.64531   1.64667   1.64885
 Alpha virt. eigenvalues --    1.65045   1.65295   1.65513   1.65649   1.65918
 Alpha virt. eigenvalues --    1.66328   1.66582   1.66655   1.66930   1.67080
 Alpha virt. eigenvalues --    1.67225   1.67671   1.67721   1.67874   1.68434
 Alpha virt. eigenvalues --    1.68692   1.69135   1.69287   1.69909   1.70306
 Alpha virt. eigenvalues --    1.70459   1.70476   1.70686   1.70814   1.70871
 Alpha virt. eigenvalues --    1.70961   1.71599   1.71797   1.71945   1.72323
 Alpha virt. eigenvalues --    1.72946   1.73083   1.73586   1.73749   1.74036
 Alpha virt. eigenvalues --    1.74347   1.74641   1.74784   1.74922   1.75052
 Alpha virt. eigenvalues --    1.75250   1.75383   1.75855   1.75943   1.76101
 Alpha virt. eigenvalues --    1.76308   1.76368   1.76586   1.76668   1.76928
 Alpha virt. eigenvalues --    1.77030   1.77258   1.77535   1.77761   1.77884
 Alpha virt. eigenvalues --    1.78256   1.78433   1.78679   1.78894   1.79026
 Alpha virt. eigenvalues --    1.79230   1.79278   1.79533   1.79567   1.79952
 Alpha virt. eigenvalues --    1.80187   1.80274   1.80361   1.80805   1.80899
 Alpha virt. eigenvalues --    1.81329   1.81424   1.81652   1.82045   1.82200
 Alpha virt. eigenvalues --    1.82300   1.82363   1.82645   1.82736   1.82984
 Alpha virt. eigenvalues --    1.83337   1.83654   1.83780   1.83999   1.84135
 Alpha virt. eigenvalues --    1.84652   1.84717   1.85018   1.85112   1.85620
 Alpha virt. eigenvalues --    1.85839   1.85923   1.85979   1.86123   1.86259
 Alpha virt. eigenvalues --    1.86531   1.86682   1.87027   1.87309   1.87485
 Alpha virt. eigenvalues --    1.88108   1.88235   1.88449   1.88697   1.88738
 Alpha virt. eigenvalues --    1.89182   1.89484   1.89602   1.89714   1.89838
 Alpha virt. eigenvalues --    1.89903   1.90217   1.90359   1.90535   1.90688
 Alpha virt. eigenvalues --    1.90820   1.90956   1.91123   1.91156   1.91377
 Alpha virt. eigenvalues --    1.91451   1.91661   1.91822   1.92033   1.92142
 Alpha virt. eigenvalues --    1.92275   1.92461   1.92686   1.92755   1.92814
 Alpha virt. eigenvalues --    1.92960   1.93208   1.93291   1.93577   1.93725
 Alpha virt. eigenvalues --    1.93850   1.94137   1.94215   1.94599   1.94799
 Alpha virt. eigenvalues --    1.94921   1.95057   1.95214   1.95407   1.95481
 Alpha virt. eigenvalues --    1.95770   1.95855   1.95893   1.96091   1.96170
 Alpha virt. eigenvalues --    1.96622   1.96679   1.96901   1.97240   1.97320
 Alpha virt. eigenvalues --    1.97422   1.97508   1.97786   1.97900   1.97996
 Alpha virt. eigenvalues --    1.98177   1.98404   1.98703   1.98899   1.99014
 Alpha virt. eigenvalues --    1.99087   1.99628   1.99873   1.99929   2.00192
 Alpha virt. eigenvalues --    2.00291   2.00368   2.00806   2.01117   2.01148
 Alpha virt. eigenvalues --    2.01262   2.01555   2.01842   2.02093   2.02295
 Alpha virt. eigenvalues --    2.02531   2.02786   2.02807   2.03106   2.03327
 Alpha virt. eigenvalues --    2.03458   2.03870   2.03920   2.04043   2.04240
 Alpha virt. eigenvalues --    2.04384   2.04669   2.04881   2.04959   2.05123
 Alpha virt. eigenvalues --    2.05247   2.05402   2.05554   2.05748   2.05960
 Alpha virt. eigenvalues --    2.06344   2.06474   2.06829   2.07130   2.07636
 Alpha virt. eigenvalues --    2.07941   2.08087   2.08281   2.08346   2.08472
 Alpha virt. eigenvalues --    2.08739   2.08949   2.09152   2.09355   2.09524
 Alpha virt. eigenvalues --    2.09643   2.09832   2.09931   2.09961   2.10200
 Alpha virt. eigenvalues --    2.10407   2.10450   2.10569   2.10666   2.11092
 Alpha virt. eigenvalues --    2.11173   2.11394   2.11644   2.11687   2.11811
 Alpha virt. eigenvalues --    2.11990   2.12003   2.12580   2.12640   2.12877
 Alpha virt. eigenvalues --    2.13085   2.13119   2.13208   2.13450   2.13714
 Alpha virt. eigenvalues --    2.13734   2.14100   2.14210   2.14246   2.14273
 Alpha virt. eigenvalues --    2.14386   2.14589   2.14724   2.15086   2.15403
 Alpha virt. eigenvalues --    2.15530   2.15766   2.15874   2.16160   2.16219
 Alpha virt. eigenvalues --    2.16286   2.16572   2.16714   2.16786   2.17002
 Alpha virt. eigenvalues --    2.17190   2.17537   2.17707   2.17745   2.17890
 Alpha virt. eigenvalues --    2.18013   2.18223   2.18333   2.18538   2.18607
 Alpha virt. eigenvalues --    2.18834   2.19094   2.19202   2.19397   2.19501
 Alpha virt. eigenvalues --    2.19597   2.19895   2.20027   2.20227   2.20330
 Alpha virt. eigenvalues --    2.20409   2.20651   2.20813   2.20990   2.21216
 Alpha virt. eigenvalues --    2.21291   2.21652   2.21814   2.21957   2.22067
 Alpha virt. eigenvalues --    2.22181   2.22493   2.22608   2.22752   2.22935
 Alpha virt. eigenvalues --    2.23000   2.23244   2.23320   2.23615   2.24139
 Alpha virt. eigenvalues --    2.24223   2.24338   2.24401   2.24631   2.24724
 Alpha virt. eigenvalues --    2.24773   2.24968   2.25079   2.25264   2.25420
 Alpha virt. eigenvalues --    2.25731   2.25882   2.26068   2.26211   2.26471
 Alpha virt. eigenvalues --    2.26722   2.26982   2.27032   2.27094   2.27379
 Alpha virt. eigenvalues --    2.27518   2.27671   2.27877   2.27968   2.28021
 Alpha virt. eigenvalues --    2.28112   2.28292   2.28316   2.28604   2.28713
 Alpha virt. eigenvalues --    2.28963   2.29102   2.29297   2.29431   2.29570
 Alpha virt. eigenvalues --    2.29754   2.29972   2.29991   2.30145   2.30388
 Alpha virt. eigenvalues --    2.30521   2.30642   2.30781   2.31022   2.31491
 Alpha virt. eigenvalues --    2.31504   2.31783   2.31935   2.32109   2.32195
 Alpha virt. eigenvalues --    2.32377   2.32679   2.32748   2.32988   2.33148
 Alpha virt. eigenvalues --    2.33278   2.33345   2.34110   2.34406   2.34519
 Alpha virt. eigenvalues --    2.34756   2.35108   2.35226   2.35348   2.35486
 Alpha virt. eigenvalues --    2.35585   2.35690   2.35923   2.36106   2.36204
 Alpha virt. eigenvalues --    2.36417   2.36778   2.36853   2.37206   2.37461
 Alpha virt. eigenvalues --    2.37653   2.37707   2.38016   2.38104   2.38212
 Alpha virt. eigenvalues --    2.38576   2.38822   2.38967   2.39112   2.39155
 Alpha virt. eigenvalues --    2.39419   2.39727   2.39999   2.40415   2.40787
 Alpha virt. eigenvalues --    2.41037   2.41121   2.41412   2.41428   2.41608
 Alpha virt. eigenvalues --    2.42046   2.42247   2.42311   2.42663   2.42999
 Alpha virt. eigenvalues --    2.43176   2.43585   2.43865   2.44177   2.44442
 Alpha virt. eigenvalues --    2.44498   2.44598   2.44722   2.44841   2.44982
 Alpha virt. eigenvalues --    2.45317   2.45525   2.45727   2.46001   2.46192
 Alpha virt. eigenvalues --    2.46296   2.46503   2.46610   2.46718   2.47005
 Alpha virt. eigenvalues --    2.47123   2.47261   2.47435   2.47606   2.47769
 Alpha virt. eigenvalues --    2.47972   2.48290   2.48344   2.48553   2.48738
 Alpha virt. eigenvalues --    2.48889   2.49030   2.49185   2.49348   2.49567
 Alpha virt. eigenvalues --    2.49692   2.49716   2.49928   2.50017   2.50085
 Alpha virt. eigenvalues --    2.50345   2.50505   2.50654   2.50966   2.51208
 Alpha virt. eigenvalues --    2.51415   2.51549   2.51840   2.51944   2.52081
 Alpha virt. eigenvalues --    2.52573   2.52780   2.53111   2.53365   2.53459
 Alpha virt. eigenvalues --    2.53810   2.53929   2.54152   2.54242   2.54640
 Alpha virt. eigenvalues --    2.54707   2.54855   2.54916   2.55086   2.55278
 Alpha virt. eigenvalues --    2.55514   2.55662   2.55964   2.56373   2.56447
 Alpha virt. eigenvalues --    2.56468   2.56659   2.56832   2.57091   2.57271
 Alpha virt. eigenvalues --    2.57635   2.57679   2.57800   2.57914   2.58058
 Alpha virt. eigenvalues --    2.58217   2.58498   2.58542   2.58695   2.58932
 Alpha virt. eigenvalues --    2.59134   2.59264   2.59425   2.59605   2.59795
 Alpha virt. eigenvalues --    2.59982   2.60181   2.60364   2.60719   2.60991
 Alpha virt. eigenvalues --    2.61139   2.61396   2.61439   2.61587   2.61730
 Alpha virt. eigenvalues --    2.61990   2.62241   2.62475   2.62555   2.62983
 Alpha virt. eigenvalues --    2.63206   2.63343   2.63485   2.63540   2.63800
 Alpha virt. eigenvalues --    2.64215   2.64545   2.64725   2.64832   2.65229
 Alpha virt. eigenvalues --    2.65616   2.65793   2.65893   2.65998   2.66225
 Alpha virt. eigenvalues --    2.66354   2.66538   2.66655   2.66942   2.67049
 Alpha virt. eigenvalues --    2.67274   2.67352   2.67528   2.67731   2.67958
 Alpha virt. eigenvalues --    2.68244   2.68477   2.68985   2.69029   2.69137
 Alpha virt. eigenvalues --    2.69368   2.69429   2.69506   2.69702   2.69855
 Alpha virt. eigenvalues --    2.70154   2.70315   2.70391   2.70617   2.70777
 Alpha virt. eigenvalues --    2.70928   2.70971   2.71423   2.71672   2.72024
 Alpha virt. eigenvalues --    2.72338   2.72616   2.72873   2.73012   2.73174
 Alpha virt. eigenvalues --    2.73407   2.73522   2.73910   2.73937   2.74192
 Alpha virt. eigenvalues --    2.74423   2.74535   2.74565   2.74920   2.74962
 Alpha virt. eigenvalues --    2.75062   2.75342   2.75398   2.75624   2.75741
 Alpha virt. eigenvalues --    2.76046   2.76301   2.76302   2.76457   2.76553
 Alpha virt. eigenvalues --    2.76735   2.76908   2.76951   2.77079   2.77372
 Alpha virt. eigenvalues --    2.77526   2.77669   2.77733   2.78100   2.78224
 Alpha virt. eigenvalues --    2.78335   2.78752   2.78794   2.78915   2.79074
 Alpha virt. eigenvalues --    2.79221   2.79414   2.79551   2.79597   2.79924
 Alpha virt. eigenvalues --    2.80025   2.80224   2.80462   2.80558   2.80856
 Alpha virt. eigenvalues --    2.80966   2.81176   2.81281   2.81580   2.81687
 Alpha virt. eigenvalues --    2.81889   2.82095   2.82368   2.82674   2.82848
 Alpha virt. eigenvalues --    2.83032   2.83111   2.83404   2.83481   2.83615
 Alpha virt. eigenvalues --    2.83706   2.84098   2.84213   2.84453   2.84528
 Alpha virt. eigenvalues --    2.84952   2.85022   2.85028   2.85380   2.85476
 Alpha virt. eigenvalues --    2.85521   2.85799   2.85942   2.86020   2.86212
 Alpha virt. eigenvalues --    2.86538   2.86850   2.87050   2.87125   2.87220
 Alpha virt. eigenvalues --    2.87739   2.88024   2.88291   2.88485   2.88811
 Alpha virt. eigenvalues --    2.89016   2.89215   2.89547   2.89695   2.89840
 Alpha virt. eigenvalues --    2.90039   2.90334   2.90664   2.90817   2.91119
 Alpha virt. eigenvalues --    2.91491   2.91519   2.91936   2.92033   2.92063
 Alpha virt. eigenvalues --    2.92633   2.92896   2.93008   2.93141   2.93211
 Alpha virt. eigenvalues --    2.93483   2.93669   2.93896   2.94039   2.94211
 Alpha virt. eigenvalues --    2.94373   2.94955   2.95204   2.95729   2.95817
 Alpha virt. eigenvalues --    2.96116   2.96251   2.96280   2.96509   2.96810
 Alpha virt. eigenvalues --    2.96916   2.97401   2.97580   2.97662   2.97904
 Alpha virt. eigenvalues --    2.98105   2.98710   2.98851   2.99167   2.99228
 Alpha virt. eigenvalues --    2.99380   2.99644   2.99715   3.00249   3.00624
 Alpha virt. eigenvalues --    3.00938   3.01047   3.01825   3.01949   3.02497
 Alpha virt. eigenvalues --    3.02686   3.02720   3.03334   3.03579   3.03769
 Alpha virt. eigenvalues --    3.03945   3.04098   3.04536   3.04920   3.05127
 Alpha virt. eigenvalues --    3.05512   3.05570   3.05740   3.05965   3.06123
 Alpha virt. eigenvalues --    3.06271   3.06635   3.06822   3.06904   3.06976
 Alpha virt. eigenvalues --    3.07363   3.07649   3.07694   3.08084   3.08475
 Alpha virt. eigenvalues --    3.08561   3.08896   3.09441   3.09661   3.10075
 Alpha virt. eigenvalues --    3.10204   3.10388   3.10577   3.10816   3.11034
 Alpha virt. eigenvalues --    3.11424   3.11631   3.11828   3.12424   3.12768
 Alpha virt. eigenvalues --    3.12895   3.13145   3.13224   3.14322   3.14578
 Alpha virt. eigenvalues --    3.14994   3.15322   3.15689   3.16242   3.16594
 Alpha virt. eigenvalues --    3.17155   3.17932   3.18537   3.19273   3.20047
 Alpha virt. eigenvalues --    3.20277   3.20917   3.21473   3.22263   3.23417
 Alpha virt. eigenvalues --    3.24347   3.24730   3.25136   3.25185   3.26112
 Alpha virt. eigenvalues --    3.26524   3.26654   3.27255   3.27259   3.27606
 Alpha virt. eigenvalues --    3.27917   3.28579   3.28963   3.29308   3.30219
 Alpha virt. eigenvalues --    3.30775   3.31285   3.31894   3.32115   3.32214
 Alpha virt. eigenvalues --    3.32480   3.32767   3.33235   3.33497   3.33676
 Alpha virt. eigenvalues --    3.34023   3.34154   3.34475   3.34571   3.34902
 Alpha virt. eigenvalues --    3.35230   3.35483   3.35712   3.35989   3.36211
 Alpha virt. eigenvalues --    3.36544   3.37210   3.37797   3.38507   3.38757
 Alpha virt. eigenvalues --    3.38897   3.39459   3.40008   3.40098   3.40430
 Alpha virt. eigenvalues --    3.40808   3.40817   3.41209   3.41404   3.42641
 Alpha virt. eigenvalues --    3.42778   3.43461   3.44198   3.44447   3.44705
 Alpha virt. eigenvalues --    3.44799   3.45147   3.45985   3.46253   3.47330
 Alpha virt. eigenvalues --    3.47368   3.47600   3.47709   3.47801   3.48045
 Alpha virt. eigenvalues --    3.48532   3.48783   3.48904   3.49241   3.49407
 Alpha virt. eigenvalues --    3.49516   3.49919   3.49983   3.50932   3.51436
 Alpha virt. eigenvalues --    3.51931   3.52223   3.52357   3.52556   3.53442
 Alpha virt. eigenvalues --    3.53519   3.54096   3.54514   3.54752   3.54918
 Alpha virt. eigenvalues --    3.55406   3.55831   3.55877   3.56381   3.56800
 Alpha virt. eigenvalues --    3.57435   3.57560   3.58128   3.58460   3.59741
 Alpha virt. eigenvalues --    3.60004   3.60168   3.60522   3.62104   3.62778
 Alpha virt. eigenvalues --    3.63027   3.63244   3.64113   3.64192   3.64874
 Alpha virt. eigenvalues --    3.65818   3.66099   3.66648   3.66806   3.66990
 Alpha virt. eigenvalues --    3.67086   3.67344   3.67726   3.68090   3.68372
 Alpha virt. eigenvalues --    3.68393   3.68734   3.68894   3.69094   3.69438
 Alpha virt. eigenvalues --    3.70039   3.70393   3.70890   3.71344   3.71456
 Alpha virt. eigenvalues --    3.73069   3.74049   3.74337   3.74961   3.75211
 Alpha virt. eigenvalues --    3.75345   3.75800   3.75899   3.76086   3.76969
 Alpha virt. eigenvalues --    3.77526   3.78157   3.78671   3.79663   3.81798
 Alpha virt. eigenvalues --    3.82928   3.84320   3.85781   3.86523   3.89985
 Alpha virt. eigenvalues --    3.91486   3.96005  14.55483
  Beta  occ. eigenvalues --  -19.10311 -19.09456 -19.06509 -19.06392 -19.06387
  Beta  occ. eigenvalues --  -19.06311 -19.06112 -19.05916 -19.05347 -19.05232
  Beta  occ. eigenvalues --  -19.04464 -19.04211 -19.03642 -19.03401 -19.02477
  Beta  occ. eigenvalues --  -19.02333 -14.33626 -14.32429 -14.31157 -14.28963
  Beta  occ. eigenvalues --  -14.27927 -14.27213 -14.27186 -14.26905 -14.26226
  Beta  occ. eigenvalues --  -14.25546 -14.25522 -14.24517 -14.23499 -14.23203
  Beta  occ. eigenvalues --  -14.23111 -14.22926 -14.22462 -10.25568 -10.23435
  Beta  occ. eigenvalues --  -10.22086 -10.21639 -10.20387 -10.18391 -10.17486
  Beta  occ. eigenvalues --  -10.17112 -10.16130 -10.16126 -10.16086 -10.15782
  Beta  occ. eigenvalues --  -10.15468 -10.15426 -10.15313 -10.14899 -10.14514
  Beta  occ. eigenvalues --  -10.14396 -10.14302 -10.13926 -10.13493 -10.13390
  Beta  occ. eigenvalues --  -10.13365 -10.13184 -10.13140 -10.13079 -10.13031
  Beta  occ. eigenvalues --  -10.12967 -10.12912 -10.12890 -10.12858 -10.12719
  Beta  occ. eigenvalues --  -10.12558 -10.12485 -10.12282 -10.12239 -10.12153
  Beta  occ. eigenvalues --  -10.12065 -10.12044 -10.11831 -10.11583 -10.11547
  Beta  occ. eigenvalues --  -10.11304 -10.11287 -10.11285 -10.11285 -10.11197
  Beta  occ. eigenvalues --  -10.11022 -10.10938 -10.10927 -10.10877 -10.10842
  Beta  occ. eigenvalues --  -10.10831 -10.10811 -10.10795 -10.10764 -10.10696
  Beta  occ. eigenvalues --  -10.10672 -10.10585 -10.10585 -10.10554 -10.10489
  Beta  occ. eigenvalues --  -10.10478 -10.10400 -10.10352 -10.10307 -10.10267
  Beta  occ. eigenvalues --  -10.10256 -10.10098 -10.09978 -10.09963 -10.09615
  Beta  occ. eigenvalues --  -10.09520 -10.09001 -10.08951 -10.08895 -10.08885
  Beta  occ. eigenvalues --  -10.08766 -10.08669 -10.06596  -3.28811  -2.06088
  Beta  occ. eigenvalues --   -2.05707  -2.05539  -1.01394  -1.01107  -0.96256
  Beta  occ. eigenvalues --   -0.95793  -0.95054  -0.95033  -0.94573  -0.94407
  Beta  occ. eigenvalues --   -0.93941  -0.93520  -0.93124  -0.92877  -0.92597
  Beta  occ. eigenvalues --   -0.92195  -0.91829  -0.91703  -0.91454  -0.90991
  Beta  occ. eigenvalues --   -0.90724  -0.88663  -0.88083  -0.87234  -0.86781
  Beta  occ. eigenvalues --   -0.86445  -0.86195  -0.85303  -0.84890  -0.81928
  Beta  occ. eigenvalues --   -0.81636  -0.81561  -0.80788  -0.78797  -0.77268
  Beta  occ. eigenvalues --   -0.75562  -0.74800  -0.74440  -0.74067  -0.73827
  Beta  occ. eigenvalues --   -0.73475  -0.73249  -0.73011  -0.72783  -0.72732
  Beta  occ. eigenvalues --   -0.72619  -0.72412  -0.72007  -0.71549  -0.71243
  Beta  occ. eigenvalues --   -0.69583  -0.69024  -0.68404  -0.68155  -0.68075
  Beta  occ. eigenvalues --   -0.67641  -0.67425  -0.67036  -0.66684  -0.66152
  Beta  occ. eigenvalues --   -0.65850  -0.65835  -0.65747  -0.65631  -0.65001
  Beta  occ. eigenvalues --   -0.64212  -0.63223  -0.63038  -0.62445  -0.61739
  Beta  occ. eigenvalues --   -0.61534  -0.60285  -0.60211  -0.59980  -0.59918
  Beta  occ. eigenvalues --   -0.59203  -0.58867  -0.57827  -0.57567  -0.57234
  Beta  occ. eigenvalues --   -0.56635  -0.56605  -0.56495  -0.56241  -0.55711
  Beta  occ. eigenvalues --   -0.55081  -0.55021  -0.54000  -0.53656  -0.53088
  Beta  occ. eigenvalues --   -0.53018  -0.52929  -0.52501  -0.52361  -0.52108
  Beta  occ. eigenvalues --   -0.51871  -0.51532  -0.51311  -0.51230  -0.50830
  Beta  occ. eigenvalues --   -0.50587  -0.49638  -0.48977  -0.48643  -0.48435
  Beta  occ. eigenvalues --   -0.47955  -0.47600  -0.47399  -0.47246  -0.47076
  Beta  occ. eigenvalues --   -0.47060  -0.46527  -0.46398  -0.46168  -0.45577
  Beta  occ. eigenvalues --   -0.45338  -0.45249  -0.44554  -0.44471  -0.44208
  Beta  occ. eigenvalues --   -0.44037  -0.43993  -0.43785  -0.43514  -0.43287
  Beta  occ. eigenvalues --   -0.43080  -0.42828  -0.42739  -0.42606  -0.42509
  Beta  occ. eigenvalues --   -0.41883  -0.41828  -0.41805  -0.41734  -0.41583
  Beta  occ. eigenvalues --   -0.41185  -0.40922  -0.40750  -0.40686  -0.40423
  Beta  occ. eigenvalues --   -0.40335  -0.40241  -0.40073  -0.40003  -0.39626
  Beta  occ. eigenvalues --   -0.39436  -0.39338  -0.39155  -0.39050  -0.38992
  Beta  occ. eigenvalues --   -0.38730  -0.38702  -0.38648  -0.38461  -0.38428
  Beta  occ. eigenvalues --   -0.38287  -0.38236  -0.37985  -0.37877  -0.37814
  Beta  occ. eigenvalues --   -0.37660  -0.37316  -0.36994  -0.36835  -0.36790
  Beta  occ. eigenvalues --   -0.36721  -0.36625  -0.36502  -0.36361  -0.36213
  Beta  occ. eigenvalues --   -0.36191  -0.36070  -0.35945  -0.35832  -0.35761
  Beta  occ. eigenvalues --   -0.35710  -0.35490  -0.35376  -0.35306  -0.35095
  Beta  occ. eigenvalues --   -0.35056  -0.34983  -0.34870  -0.34791  -0.34662
  Beta  occ. eigenvalues --   -0.34612  -0.34425  -0.34336  -0.34311  -0.34095
  Beta  occ. eigenvalues --   -0.34032  -0.33957  -0.33784  -0.33741  -0.33611
  Beta  occ. eigenvalues --   -0.33554  -0.33450  -0.33240  -0.33024  -0.32923
  Beta  occ. eigenvalues --   -0.32789  -0.32464  -0.32388  -0.32243  -0.32176
  Beta  occ. eigenvalues --   -0.32160  -0.31978  -0.31885  -0.31730  -0.31685
  Beta  occ. eigenvalues --   -0.31651  -0.31505  -0.31466  -0.31352  -0.31321
  Beta  occ. eigenvalues --   -0.31166  -0.31126  -0.30889  -0.30858  -0.30798
  Beta  occ. eigenvalues --   -0.30718  -0.30701  -0.30522  -0.30475  -0.30413
  Beta  occ. eigenvalues --   -0.30335  -0.30225  -0.30200  -0.30018  -0.29761
  Beta  occ. eigenvalues --   -0.29639  -0.29596  -0.29490  -0.29414  -0.29331
  Beta  occ. eigenvalues --   -0.29175  -0.29130  -0.29020  -0.28922  -0.28835
  Beta  occ. eigenvalues --   -0.28692  -0.28655  -0.28512  -0.28300  -0.28218
  Beta  occ. eigenvalues --   -0.27977  -0.27830  -0.27668  -0.27490  -0.27364
  Beta  occ. eigenvalues --   -0.27133  -0.27072  -0.26993  -0.26831  -0.26491
  Beta  occ. eigenvalues --   -0.26413  -0.26340  -0.26237  -0.26055  -0.25623
  Beta  occ. eigenvalues --   -0.25426  -0.25236  -0.24810  -0.24654  -0.24347
  Beta  occ. eigenvalues --   -0.24138  -0.24019  -0.23991  -0.23863  -0.23730
  Beta  occ. eigenvalues --   -0.23587  -0.23335  -0.23156  -0.23099  -0.23017
  Beta  occ. eigenvalues --   -0.22589  -0.22518  -0.22238  -0.22170  -0.21983
  Beta  occ. eigenvalues --   -0.21844  -0.21634  -0.21602  -0.21427  -0.21121
  Beta  occ. eigenvalues --   -0.21039  -0.20728  -0.20445  -0.20384  -0.20084
  Beta  occ. eigenvalues --   -0.19907  -0.19652  -0.19439  -0.19137  -0.19036
  Beta  occ. eigenvalues --   -0.18968  -0.18845  -0.18745  -0.18523  -0.17655
  Beta  occ. eigenvalues --   -0.17632  -0.17038  -0.16787  -0.16152  -0.16127
  Beta  occ. eigenvalues --   -0.15570  -0.15346  -0.15032  -0.14936  -0.14288
  Beta  occ. eigenvalues --   -0.14082  -0.13448  -0.11777  -0.10934  -0.10687
  Beta  occ. eigenvalues --   -0.06410
  Beta virt. eigenvalues --   -0.02091  -0.00693   0.00626   0.04016   0.05236
  Beta virt. eigenvalues --    0.05321   0.06942   0.07311   0.08188   0.08316
  Beta virt. eigenvalues --    0.08415   0.08502   0.08934   0.09238   0.09289
  Beta virt. eigenvalues --    0.09896   0.10142   0.10357   0.10507   0.10555
  Beta virt. eigenvalues --    0.11426   0.11543   0.11991   0.12349   0.12387
  Beta virt. eigenvalues --    0.12883   0.13251   0.13441   0.13555   0.13723
  Beta virt. eigenvalues --    0.13894   0.13962   0.14080   0.14269   0.14463
  Beta virt. eigenvalues --    0.14672   0.15168   0.15419   0.15767   0.15908
  Beta virt. eigenvalues --    0.16000   0.16051   0.16228   0.16462   0.16598
  Beta virt. eigenvalues --    0.16712   0.16924   0.17008   0.17123   0.17249
  Beta virt. eigenvalues --    0.17502   0.17960   0.18196   0.18307   0.18533
  Beta virt. eigenvalues --    0.18639   0.18805   0.18873   0.19000   0.19057
  Beta virt. eigenvalues --    0.19213   0.19327   0.19376   0.19434   0.19683
  Beta virt. eigenvalues --    0.19757   0.20156   0.20252   0.20354   0.20603
  Beta virt. eigenvalues --    0.20757   0.20810   0.20923   0.21197   0.21210
  Beta virt. eigenvalues --    0.21318   0.21437   0.21536   0.21699   0.21733
  Beta virt. eigenvalues --    0.21767   0.22008   0.22141   0.22270   0.22357
  Beta virt. eigenvalues --    0.22547   0.22648   0.22740   0.22770   0.22933
  Beta virt. eigenvalues --    0.23069   0.23105   0.23207   0.23224   0.23475
  Beta virt. eigenvalues --    0.23604   0.23769   0.23888   0.23981   0.24101
  Beta virt. eigenvalues --    0.24187   0.24265   0.24404   0.24445   0.24515
  Beta virt. eigenvalues --    0.24692   0.24729   0.24848   0.24891   0.24970
  Beta virt. eigenvalues --    0.25143   0.25189   0.25341   0.25409   0.25436
  Beta virt. eigenvalues --    0.25575   0.25659   0.25735   0.25931   0.26015
  Beta virt. eigenvalues --    0.26098   0.26194   0.26252   0.26331   0.26425
  Beta virt. eigenvalues --    0.26498   0.26701   0.26786   0.26815   0.26971
  Beta virt. eigenvalues --    0.26996   0.27192   0.27328   0.27550   0.27657
  Beta virt. eigenvalues --    0.27896   0.27998   0.28177   0.28302   0.28436
  Beta virt. eigenvalues --    0.28467   0.28601   0.28757   0.28866   0.29034
  Beta virt. eigenvalues --    0.29053   0.29174   0.29312   0.29464   0.29663
  Beta virt. eigenvalues --    0.29795   0.29974   0.30032   0.30126   0.30281
  Beta virt. eigenvalues --    0.30471   0.30588   0.30827   0.30855   0.31077
  Beta virt. eigenvalues --    0.31127   0.31201   0.31313   0.31460   0.31638
  Beta virt. eigenvalues --    0.31812   0.31866   0.31960   0.32098   0.32163
  Beta virt. eigenvalues --    0.32297   0.32413   0.32555   0.32693   0.32903
  Beta virt. eigenvalues --    0.33007   0.33043   0.33173   0.33337   0.33404
  Beta virt. eigenvalues --    0.33606   0.33729   0.33944   0.34054   0.34147
  Beta virt. eigenvalues --    0.34152   0.34303   0.34513   0.34614   0.34818
  Beta virt. eigenvalues --    0.35006   0.35155   0.35198   0.35458   0.35725
  Beta virt. eigenvalues --    0.35902   0.35952   0.36147   0.36319   0.36449
  Beta virt. eigenvalues --    0.36617   0.36747   0.36940   0.37136   0.37178
  Beta virt. eigenvalues --    0.37267   0.37557   0.37650   0.37888   0.38087
  Beta virt. eigenvalues --    0.38287   0.38297   0.38402   0.38684   0.38840
  Beta virt. eigenvalues --    0.39290   0.39700   0.39888   0.40140   0.40589
  Beta virt. eigenvalues --    0.40835   0.40930   0.41594   0.41877   0.42106
  Beta virt. eigenvalues --    0.42292   0.42380   0.42873   0.43079   0.43205
  Beta virt. eigenvalues --    0.43377   0.43536   0.43904   0.44129   0.44270
  Beta virt. eigenvalues --    0.44686   0.45444   0.45616   0.46299   0.46458
  Beta virt. eigenvalues --    0.46750   0.47121   0.47174   0.47349   0.47742
  Beta virt. eigenvalues --    0.47930   0.48426   0.48696   0.48967   0.49274
  Beta virt. eigenvalues --    0.49639   0.49868   0.50030   0.50297   0.50350
  Beta virt. eigenvalues --    0.50896   0.51231   0.51440   0.52136   0.52768
  Beta virt. eigenvalues --    0.53069   0.53400   0.53513   0.53645   0.54087
  Beta virt. eigenvalues --    0.54237   0.54705   0.54798   0.54948   0.55170
  Beta virt. eigenvalues --    0.55656   0.55777   0.56015   0.56121   0.56447
  Beta virt. eigenvalues --    0.56549   0.56582   0.56672   0.56850   0.57002
  Beta virt. eigenvalues --    0.57062   0.57175   0.57363   0.57430   0.57657
  Beta virt. eigenvalues --    0.57819   0.57855   0.57914   0.58188   0.58289
  Beta virt. eigenvalues --    0.58680   0.58712   0.58735   0.58950   0.59114
  Beta virt. eigenvalues --    0.59268   0.59314   0.59592   0.59686   0.59902
  Beta virt. eigenvalues --    0.60191   0.60306   0.60532   0.60609   0.60722
  Beta virt. eigenvalues --    0.60802   0.60874   0.61084   0.61330   0.61650
  Beta virt. eigenvalues --    0.61717   0.61895   0.62055   0.62245   0.62381
  Beta virt. eigenvalues --    0.62463   0.62600   0.62664   0.62792   0.62882
  Beta virt. eigenvalues --    0.63050   0.63298   0.63402   0.63535   0.63660
  Beta virt. eigenvalues --    0.63839   0.63972   0.64156   0.64345   0.64356
  Beta virt. eigenvalues --    0.64572   0.64712   0.64843   0.64909   0.65259
  Beta virt. eigenvalues --    0.65300   0.65428   0.65568   0.65719   0.65957
  Beta virt. eigenvalues --    0.66115   0.66187   0.66316   0.66405   0.66616
  Beta virt. eigenvalues --    0.66840   0.66902   0.66935   0.67181   0.67279
  Beta virt. eigenvalues --    0.67437   0.67593   0.67711   0.67916   0.68040
  Beta virt. eigenvalues --    0.68293   0.68484   0.68642   0.68710   0.68883
  Beta virt. eigenvalues --    0.69054   0.69135   0.69204   0.69280   0.69469
  Beta virt. eigenvalues --    0.69629   0.69635   0.69810   0.69870   0.70033
  Beta virt. eigenvalues --    0.70074   0.70136   0.70350   0.70441   0.70691
  Beta virt. eigenvalues --    0.70829   0.70947   0.71174   0.71403   0.71461
  Beta virt. eigenvalues --    0.71516   0.71619   0.71722   0.71982   0.72081
  Beta virt. eigenvalues --    0.72226   0.72396   0.72473   0.72685   0.72742
  Beta virt. eigenvalues --    0.72849   0.72952   0.73150   0.73252   0.73482
  Beta virt. eigenvalues --    0.73523   0.73645   0.73821   0.74039   0.74246
  Beta virt. eigenvalues --    0.74388   0.74542   0.74613   0.74713   0.75040
  Beta virt. eigenvalues --    0.75182   0.75413   0.75581   0.75799   0.75994
  Beta virt. eigenvalues --    0.76270   0.76299   0.76362   0.76622   0.76859
  Beta virt. eigenvalues --    0.76977   0.77137   0.77217   0.77444   0.77580
  Beta virt. eigenvalues --    0.77638   0.77939   0.78048   0.78177   0.78326
  Beta virt. eigenvalues --    0.78648   0.78873   0.79030   0.79076   0.79564
  Beta virt. eigenvalues --    0.79574   0.79620   0.79975   0.79993   0.80133
  Beta virt. eigenvalues --    0.80270   0.80470   0.80508   0.81154   0.81195
  Beta virt. eigenvalues --    0.81383   0.81527   0.81696   0.81832   0.81909
  Beta virt. eigenvalues --    0.82055   0.82228   0.82332   0.82696   0.82865
  Beta virt. eigenvalues --    0.83111   0.83291   0.83476   0.83604   0.83676
  Beta virt. eigenvalues --    0.83960   0.84203   0.84261   0.84366   0.84598
  Beta virt. eigenvalues --    0.84887   0.85055   0.85151   0.85252   0.85345
  Beta virt. eigenvalues --    0.85666   0.85740   0.86009   0.86098   0.86358
  Beta virt. eigenvalues --    0.86618   0.86748   0.86912   0.86928   0.87108
  Beta virt. eigenvalues --    0.87138   0.87518   0.87642   0.87682   0.87790
  Beta virt. eigenvalues --    0.88135   0.88207   0.88326   0.88371   0.88514
  Beta virt. eigenvalues --    0.88661   0.88753   0.88882   0.88997   0.89137
  Beta virt. eigenvalues --    0.89415   0.89461   0.89502   0.89620   0.89771
  Beta virt. eigenvalues --    0.89866   0.89951   0.90158   0.90305   0.90406
  Beta virt. eigenvalues --    0.90563   0.90752   0.90878   0.91050   0.91289
  Beta virt. eigenvalues --    0.91363   0.91400   0.91649   0.91777   0.91838
  Beta virt. eigenvalues --    0.91987   0.92284   0.92528   0.92725   0.92794
  Beta virt. eigenvalues --    0.92983   0.93003   0.93132   0.93228   0.93479
  Beta virt. eigenvalues --    0.93577   0.93721   0.93758   0.93916   0.93966
  Beta virt. eigenvalues --    0.93978   0.94169   0.94265   0.94348   0.94436
  Beta virt. eigenvalues --    0.94516   0.94547   0.94707   0.94822   0.94904
  Beta virt. eigenvalues --    0.95054   0.95195   0.95289   0.95356   0.95559
  Beta virt. eigenvalues --    0.95795   0.95837   0.95887   0.96084   0.96230
  Beta virt. eigenvalues --    0.96364   0.96467   0.96521   0.96746   0.96885
  Beta virt. eigenvalues --    0.96984   0.97246   0.97309   0.97361   0.97461
  Beta virt. eigenvalues --    0.97653   0.97945   0.98031   0.98223   0.98234
  Beta virt. eigenvalues --    0.98582   0.98638   0.98785   0.98872   0.98978
  Beta virt. eigenvalues --    0.99159   0.99289   0.99581   0.99643   0.99728
  Beta virt. eigenvalues --    1.00007   1.00018   1.00426   1.00463   1.00676
  Beta virt. eigenvalues --    1.00797   1.00891   1.00955   1.01138   1.01202
  Beta virt. eigenvalues --    1.01411   1.01548   1.01651   1.01744   1.01854
  Beta virt. eigenvalues --    1.02034   1.02156   1.02346   1.02572   1.02682
  Beta virt. eigenvalues --    1.02823   1.03113   1.03162   1.03391   1.03509
  Beta virt. eigenvalues --    1.03667   1.03825   1.03984   1.04219   1.04329
  Beta virt. eigenvalues --    1.04410   1.04546   1.04832   1.05036   1.05125
  Beta virt. eigenvalues --    1.05294   1.05578   1.05626   1.05760   1.05796
  Beta virt. eigenvalues --    1.05961   1.06289   1.06421   1.06835   1.06879
  Beta virt. eigenvalues --    1.07129   1.07335   1.07570   1.07715   1.07958
  Beta virt. eigenvalues --    1.08328   1.08372   1.08525   1.08724   1.08776
  Beta virt. eigenvalues --    1.09060   1.09237   1.09313   1.09527   1.09793
  Beta virt. eigenvalues --    1.09901   1.10202   1.10263   1.10458   1.10669
  Beta virt. eigenvalues --    1.10919   1.11114   1.11335   1.11509   1.11872
  Beta virt. eigenvalues --    1.11911   1.12048   1.12142   1.12425   1.12543
  Beta virt. eigenvalues --    1.12681   1.12945   1.13000   1.13268   1.13559
  Beta virt. eigenvalues --    1.13714   1.14015   1.14051   1.14282   1.14501
  Beta virt. eigenvalues --    1.14611   1.14822   1.14986   1.15455   1.15613
  Beta virt. eigenvalues --    1.16064   1.16106   1.16367   1.16398   1.16484
  Beta virt. eigenvalues --    1.16750   1.17098   1.17181   1.17503   1.17614
  Beta virt. eigenvalues --    1.17819   1.18031   1.18279   1.18437   1.18607
  Beta virt. eigenvalues --    1.18694   1.18879   1.19125   1.19285   1.19793
  Beta virt. eigenvalues --    1.19855   1.20200   1.20256   1.20759   1.20911
  Beta virt. eigenvalues --    1.20971   1.21301   1.21516   1.21527   1.21643
  Beta virt. eigenvalues --    1.21935   1.22071   1.22336   1.22380   1.23098
  Beta virt. eigenvalues --    1.23195   1.23245   1.23642   1.23876   1.24171
  Beta virt. eigenvalues --    1.24295   1.24583   1.24679   1.24750   1.25033
  Beta virt. eigenvalues --    1.25097   1.25452   1.25521   1.25870   1.26008
  Beta virt. eigenvalues --    1.26136   1.26601   1.26770   1.26872   1.27165
  Beta virt. eigenvalues --    1.27518   1.27754   1.28039   1.28208   1.28702
  Beta virt. eigenvalues --    1.28758   1.29010   1.29062   1.29402   1.29720
  Beta virt. eigenvalues --    1.29964   1.30281   1.30386   1.30663   1.30782
  Beta virt. eigenvalues --    1.31175   1.31487   1.31655   1.31960   1.32497
  Beta virt. eigenvalues --    1.32595   1.32670   1.32980   1.33119   1.33314
  Beta virt. eigenvalues --    1.33569   1.33673   1.33848   1.33995   1.34393
  Beta virt. eigenvalues --    1.34430   1.34637   1.34842   1.35349   1.35679
  Beta virt. eigenvalues --    1.35883   1.36120   1.36230   1.36491   1.36614
  Beta virt. eigenvalues --    1.36987   1.37082   1.37446   1.37521   1.37663
  Beta virt. eigenvalues --    1.37808   1.37900   1.38066   1.38433   1.38663
  Beta virt. eigenvalues --    1.38723   1.38756   1.38953   1.39254   1.39441
  Beta virt. eigenvalues --    1.39660   1.39693   1.40010   1.40098   1.40227
  Beta virt. eigenvalues --    1.40350   1.40496   1.40637   1.40827   1.41144
  Beta virt. eigenvalues --    1.41348   1.41807   1.41914   1.42012   1.42077
  Beta virt. eigenvalues --    1.42221   1.42319   1.42695   1.42812   1.43006
  Beta virt. eigenvalues --    1.43230   1.43305   1.43606   1.43818   1.44013
  Beta virt. eigenvalues --    1.44342   1.44470   1.44721   1.45134   1.45218
  Beta virt. eigenvalues --    1.45676   1.45919   1.46139   1.46563   1.46864
  Beta virt. eigenvalues --    1.46883   1.47019   1.47198   1.47489   1.47766
  Beta virt. eigenvalues --    1.47887   1.47983   1.48126   1.48485   1.48713
  Beta virt. eigenvalues --    1.48799   1.49097   1.49232   1.49398   1.49535
  Beta virt. eigenvalues --    1.49609   1.49968   1.50242   1.50366   1.50709
  Beta virt. eigenvalues --    1.50825   1.51186   1.51334   1.51608   1.51926
  Beta virt. eigenvalues --    1.52313   1.52591   1.52833   1.53221   1.53313
  Beta virt. eigenvalues --    1.53578   1.53774   1.53940   1.54065   1.54130
  Beta virt. eigenvalues --    1.54375   1.54632   1.54876   1.55101   1.55364
  Beta virt. eigenvalues --    1.55620   1.55716   1.55881   1.55979   1.56482
  Beta virt. eigenvalues --    1.56616   1.57107   1.57264   1.57648   1.57957
  Beta virt. eigenvalues --    1.58128   1.58221   1.58710   1.59051   1.59233
  Beta virt. eigenvalues --    1.59267   1.59578   1.59902   1.60077   1.60515
  Beta virt. eigenvalues --    1.61035   1.61265   1.61475   1.61549   1.62006
  Beta virt. eigenvalues --    1.62052   1.62316   1.62564   1.62680   1.63095
  Beta virt. eigenvalues --    1.63245   1.63504   1.63661   1.63829   1.64084
  Beta virt. eigenvalues --    1.64188   1.64451   1.64561   1.64704   1.64936
  Beta virt. eigenvalues --    1.65093   1.65334   1.65572   1.65702   1.66029
  Beta virt. eigenvalues --    1.66364   1.66619   1.66708   1.66978   1.67107
  Beta virt. eigenvalues --    1.67276   1.67710   1.67759   1.67986   1.68465
  Beta virt. eigenvalues --    1.68724   1.69165   1.69316   1.69940   1.70345
  Beta virt. eigenvalues --    1.70549   1.70633   1.70737   1.70853   1.70893
  Beta virt. eigenvalues --    1.70978   1.71630   1.71848   1.71976   1.72362
  Beta virt. eigenvalues --    1.72974   1.73119   1.73625   1.73783   1.74086
  Beta virt. eigenvalues --    1.74439   1.74674   1.74839   1.74940   1.75171
  Beta virt. eigenvalues --    1.75339   1.75434   1.75880   1.75995   1.76134
  Beta virt. eigenvalues --    1.76335   1.76456   1.76690   1.76768   1.76953
  Beta virt. eigenvalues --    1.77067   1.77279   1.77562   1.77778   1.78077
  Beta virt. eigenvalues --    1.78356   1.78462   1.78726   1.78979   1.79121
  Beta virt. eigenvalues --    1.79334   1.79435   1.79578   1.79688   1.79981
  Beta virt. eigenvalues --    1.80255   1.80434   1.80632   1.80941   1.81072
  Beta virt. eigenvalues --    1.81372   1.81582   1.81700   1.82107   1.82233
  Beta virt. eigenvalues --    1.82359   1.82506   1.82804   1.82857   1.83092
  Beta virt. eigenvalues --    1.83391   1.83749   1.83906   1.84131   1.84247
  Beta virt. eigenvalues --    1.84778   1.84876   1.85061   1.85179   1.85661
  Beta virt. eigenvalues --    1.85977   1.86010   1.86108   1.86230   1.86430
  Beta virt. eigenvalues --    1.86709   1.86740   1.87055   1.87349   1.87528
  Beta virt. eigenvalues --    1.88150   1.88250   1.88481   1.88710   1.88757
  Beta virt. eigenvalues --    1.89211   1.89515   1.89652   1.89754   1.89909
  Beta virt. eigenvalues --    1.90122   1.90258   1.90379   1.90557   1.90736
  Beta virt. eigenvalues --    1.90894   1.90966   1.91152   1.91215   1.91400
  Beta virt. eigenvalues --    1.91500   1.91672   1.91847   1.92057   1.92173
  Beta virt. eigenvalues --    1.92329   1.92483   1.92733   1.92777   1.92945
  Beta virt. eigenvalues --    1.93000   1.93253   1.93322   1.93751   1.93878
  Beta virt. eigenvalues --    1.93987   1.94328   1.94437   1.94631   1.94872
  Beta virt. eigenvalues --    1.95039   1.95100   1.95312   1.95491   1.95567
  Beta virt. eigenvalues --    1.95860   1.95907   1.95951   1.96141   1.96220
  Beta virt. eigenvalues --    1.96662   1.96725   1.96923   1.97323   1.97373
  Beta virt. eigenvalues --    1.97446   1.97541   1.97802   1.97919   1.98056
  Beta virt. eigenvalues --    1.98223   1.98448   1.98764   1.99003   1.99029
  Beta virt. eigenvalues --    1.99330   1.99689   1.99926   2.00001   2.00330
  Beta virt. eigenvalues --    2.00400   2.00435   2.00831   2.01171   2.01227
  Beta virt. eigenvalues --    2.01468   2.01586   2.01894   2.02128   2.02320
  Beta virt. eigenvalues --    2.02560   2.02850   2.02912   2.03169   2.03376
  Beta virt. eigenvalues --    2.03512   2.03929   2.04022   2.04192   2.04282
  Beta virt. eigenvalues --    2.04486   2.04788   2.04943   2.05039   2.05256
  Beta virt. eigenvalues --    2.05285   2.05468   2.05619   2.05810   2.06053
  Beta virt. eigenvalues --    2.06361   2.06636   2.06986   2.07159   2.07736
  Beta virt. eigenvalues --    2.07969   2.08227   2.08334   2.08445   2.08557
  Beta virt. eigenvalues --    2.08773   2.08982   2.09294   2.09557   2.09602
  Beta virt. eigenvalues --    2.09700   2.09848   2.09984   2.10093   2.10227
  Beta virt. eigenvalues --    2.10462   2.10528   2.10556   2.10711   2.11150
  Beta virt. eigenvalues --    2.11180   2.11410   2.11650   2.11712   2.11855
  Beta virt. eigenvalues --    2.12010   2.12096   2.12617   2.12703   2.12890
  Beta virt. eigenvalues --    2.13093   2.13194   2.13237   2.13479   2.13729
  Beta virt. eigenvalues --    2.13760   2.14150   2.14250   2.14315   2.14373
  Beta virt. eigenvalues --    2.14417   2.14613   2.14729   2.15124   2.15400
  Beta virt. eigenvalues --    2.15557   2.15793   2.15899   2.16216   2.16247
  Beta virt. eigenvalues --    2.16333   2.16584   2.16745   2.16832   2.17186
  Beta virt. eigenvalues --    2.17210   2.17551   2.17754   2.17928   2.18017
  Beta virt. eigenvalues --    2.18156   2.18280   2.18375   2.18574   2.18617
  Beta virt. eigenvalues --    2.18851   2.19145   2.19283   2.19418   2.19539
  Beta virt. eigenvalues --    2.19607   2.19949   2.20051   2.20246   2.20410
  Beta virt. eigenvalues --    2.20453   2.20676   2.20880   2.21015   2.21294
  Beta virt. eigenvalues --    2.21309   2.21702   2.21820   2.22002   2.22090
  Beta virt. eigenvalues --    2.22200   2.22523   2.22643   2.22812   2.22954
  Beta virt. eigenvalues --    2.23038   2.23260   2.23347   2.23700   2.24147
  Beta virt. eigenvalues --    2.24242   2.24382   2.24500   2.24644   2.24790
  Beta virt. eigenvalues --    2.24906   2.25018   2.25144   2.25276   2.25450
  Beta virt. eigenvalues --    2.25755   2.25930   2.26213   2.26270   2.26489
  Beta virt. eigenvalues --    2.26732   2.26989   2.27049   2.27113   2.27390
  Beta virt. eigenvalues --    2.27526   2.27682   2.27878   2.27972   2.28050
  Beta virt. eigenvalues --    2.28141   2.28330   2.28358   2.28613   2.28722
  Beta virt. eigenvalues --    2.28983   2.29147   2.29315   2.29448   2.29656
  Beta virt. eigenvalues --    2.29784   2.30008   2.30050   2.30196   2.30442
  Beta virt. eigenvalues --    2.30574   2.30806   2.30927   2.31075   2.31528
  Beta virt. eigenvalues --    2.31723   2.31813   2.31960   2.32133   2.32204
  Beta virt. eigenvalues --    2.32400   2.32683   2.32784   2.33005   2.33157
  Beta virt. eigenvalues --    2.33289   2.33350   2.34134   2.34418   2.34535
  Beta virt. eigenvalues --    2.34761   2.35123   2.35247   2.35352   2.35501
  Beta virt. eigenvalues --    2.35620   2.35719   2.35965   2.36124   2.36210
  Beta virt. eigenvalues --    2.36437   2.36806   2.36879   2.37266   2.37495
  Beta virt. eigenvalues --    2.37675   2.37758   2.38051   2.38155   2.38234
  Beta virt. eigenvalues --    2.38591   2.38862   2.38990   2.39137   2.39183
  Beta virt. eigenvalues --    2.39442   2.39750   2.40008   2.40491   2.40803
  Beta virt. eigenvalues --    2.41062   2.41153   2.41437   2.41461   2.41619
  Beta virt. eigenvalues --    2.42060   2.42273   2.42359   2.42769   2.43037
  Beta virt. eigenvalues --    2.43205   2.43606   2.43912   2.44213   2.44469
  Beta virt. eigenvalues --    2.44524   2.44613   2.44804   2.44885   2.45052
  Beta virt. eigenvalues --    2.45542   2.45730   2.45938   2.46176   2.46218
  Beta virt. eigenvalues --    2.46419   2.46546   2.46653   2.46741   2.47029
  Beta virt. eigenvalues --    2.47141   2.47317   2.47442   2.47643   2.47796
  Beta virt. eigenvalues --    2.47996   2.48303   2.48364   2.48570   2.48766
  Beta virt. eigenvalues --    2.48935   2.49074   2.49201   2.49450   2.49591
  Beta virt. eigenvalues --    2.49716   2.49871   2.50018   2.50101   2.50191
  Beta virt. eigenvalues --    2.50405   2.50530   2.50673   2.50999   2.51222
  Beta virt. eigenvalues --    2.51432   2.51557   2.51870   2.51971   2.52124
  Beta virt. eigenvalues --    2.52600   2.52790   2.53183   2.53402   2.53491
  Beta virt. eigenvalues --    2.53881   2.54022   2.54238   2.54350   2.54713
  Beta virt. eigenvalues --    2.54750   2.54917   2.54985   2.55125   2.55301
  Beta virt. eigenvalues --    2.55535   2.55704   2.56028   2.56382   2.56510
  Beta virt. eigenvalues --    2.56630   2.56692   2.56855   2.57100   2.57276
  Beta virt. eigenvalues --    2.57658   2.57700   2.57832   2.57924   2.58077
  Beta virt. eigenvalues --    2.58220   2.58535   2.58654   2.58766   2.58990
  Beta virt. eigenvalues --    2.59142   2.59296   2.59446   2.59617   2.59863
  Beta virt. eigenvalues --    2.59993   2.60192   2.60439   2.60747   2.61039
  Beta virt. eigenvalues --    2.61184   2.61444   2.61523   2.61652   2.61784
  Beta virt. eigenvalues --    2.62057   2.62304   2.62494   2.62569   2.63004
  Beta virt. eigenvalues --    2.63245   2.63392   2.63524   2.63576   2.63832
  Beta virt. eigenvalues --    2.64279   2.64560   2.64736   2.64837   2.65269
  Beta virt. eigenvalues --    2.65653   2.65838   2.65917   2.66025   2.66244
  Beta virt. eigenvalues --    2.66377   2.66589   2.66719   2.66964   2.67060
  Beta virt. eigenvalues --    2.67319   2.67423   2.67669   2.67933   2.68070
  Beta virt. eigenvalues --    2.68284   2.68549   2.69012   2.69078   2.69195
  Beta virt. eigenvalues --    2.69390   2.69453   2.69534   2.69719   2.69882
  Beta virt. eigenvalues --    2.70177   2.70333   2.70415   2.70661   2.70864
  Beta virt. eigenvalues --    2.70925   2.71040   2.71447   2.71710   2.72113
  Beta virt. eigenvalues --    2.72357   2.72630   2.72935   2.73031   2.73202
  Beta virt. eigenvalues --    2.73424   2.73528   2.73924   2.73984   2.74250
  Beta virt. eigenvalues --    2.74430   2.74575   2.74625   2.74939   2.75010
  Beta virt. eigenvalues --    2.75101   2.75357   2.75417   2.75637   2.75758
  Beta virt. eigenvalues --    2.76065   2.76322   2.76368   2.76488   2.76582
  Beta virt. eigenvalues --    2.76754   2.76948   2.76998   2.77091   2.77398
  Beta virt. eigenvalues --    2.77562   2.77686   2.77752   2.78115   2.78266
  Beta virt. eigenvalues --    2.78364   2.78787   2.78813   2.78928   2.79103
  Beta virt. eigenvalues --    2.79242   2.79426   2.79576   2.79661   2.79960
  Beta virt. eigenvalues --    2.80048   2.80245   2.80474   2.80586   2.80907
  Beta virt. eigenvalues --    2.80983   2.81220   2.81321   2.81621   2.81702
  Beta virt. eigenvalues --    2.81910   2.82127   2.82393   2.82723   2.82884
  Beta virt. eigenvalues --    2.83118   2.83162   2.83517   2.83531   2.83634
  Beta virt. eigenvalues --    2.83750   2.84232   2.84260   2.84543   2.84601
  Beta virt. eigenvalues --    2.84987   2.85080   2.85191   2.85414   2.85506
  Beta virt. eigenvalues --    2.85642   2.85917   2.86003   2.86094   2.86314
  Beta virt. eigenvalues --    2.86554   2.86871   2.87130   2.87227   2.87327
  Beta virt. eigenvalues --    2.87766   2.88071   2.88404   2.88625   2.88843
  Beta virt. eigenvalues --    2.89041   2.89305   2.89591   2.89723   2.89856
  Beta virt. eigenvalues --    2.90054   2.90391   2.90695   2.90902   2.91185
  Beta virt. eigenvalues --    2.91520   2.91567   2.91942   2.92083   2.92099
  Beta virt. eigenvalues --    2.92647   2.92924   2.93027   2.93149   2.93239
  Beta virt. eigenvalues --    2.93497   2.93696   2.93907   2.94050   2.94221
  Beta virt. eigenvalues --    2.94390   2.95019   2.95263   2.95746   2.95833
  Beta virt. eigenvalues --    2.96118   2.96272   2.96379   2.96543   2.96831
  Beta virt. eigenvalues --    2.96926   2.97415   2.97607   2.97703   2.97942
  Beta virt. eigenvalues --    2.98137   2.98724   2.98883   2.99201   2.99253
  Beta virt. eigenvalues --    2.99411   2.99675   2.99737   3.00284   3.00682
  Beta virt. eigenvalues --    3.00983   3.01112   3.01887   3.02013   3.02502
  Beta virt. eigenvalues --    3.02715   3.02755   3.03363   3.03599   3.03816
  Beta virt. eigenvalues --    3.03947   3.04194   3.04610   3.04988   3.05170
  Beta virt. eigenvalues --    3.05588   3.05644   3.05796   3.05977   3.06168
  Beta virt. eigenvalues --    3.06320   3.06658   3.06880   3.06970   3.07053
  Beta virt. eigenvalues --    3.07405   3.07668   3.07729   3.08118   3.08486
  Beta virt. eigenvalues --    3.08567   3.08897   3.09511   3.09670   3.10098
  Beta virt. eigenvalues --    3.10272   3.10421   3.10687   3.10857   3.11044
  Beta virt. eigenvalues --    3.11459   3.11653   3.12012   3.12438   3.12815
  Beta virt. eigenvalues --    3.12913   3.13188   3.13236   3.14394   3.14618
  Beta virt. eigenvalues --    3.15022   3.15372   3.15742   3.16257   3.16602
  Beta virt. eigenvalues --    3.17182   3.17954   3.18973   3.19307   3.20056
  Beta virt. eigenvalues --    3.20287   3.20923   3.21465   3.22354   3.23414
  Beta virt. eigenvalues --    3.24354   3.24735   3.25142   3.25194   3.26143
  Beta virt. eigenvalues --    3.26541   3.26666   3.27267   3.27291   3.27622
  Beta virt. eigenvalues --    3.27933   3.28608   3.28988   3.29334   3.30224
  Beta virt. eigenvalues --    3.30889   3.31401   3.32066   3.32203   3.32239
  Beta virt. eigenvalues --    3.32491   3.32774   3.33242   3.33506   3.33700
  Beta virt. eigenvalues --    3.34031   3.34159   3.34488   3.34574   3.34963
  Beta virt. eigenvalues --    3.35250   3.35520   3.35741   3.35990   3.36216
  Beta virt. eigenvalues --    3.36585   3.37211   3.37808   3.38537   3.38777
  Beta virt. eigenvalues --    3.38904   3.39485   3.40014   3.40105   3.40430
  Beta virt. eigenvalues --    3.40809   3.40822   3.41269   3.41428   3.42644
  Beta virt. eigenvalues --    3.42791   3.43483   3.44203   3.44459   3.44709
  Beta virt. eigenvalues --    3.44811   3.45163   3.46011   3.46258   3.47339
  Beta virt. eigenvalues --    3.47372   3.47601   3.47712   3.47804   3.48043
  Beta virt. eigenvalues --    3.48536   3.48783   3.48905   3.49240   3.49387
  Beta virt. eigenvalues --    3.49543   3.49909   3.49987   3.50936   3.51448
  Beta virt. eigenvalues --    3.51951   3.52232   3.52361   3.52559   3.53442
  Beta virt. eigenvalues --    3.53525   3.54100   3.54517   3.54758   3.54924
  Beta virt. eigenvalues --    3.55404   3.55833   3.55878   3.56392   3.56804
  Beta virt. eigenvalues --    3.57439   3.57564   3.58130   3.58462   3.59746
  Beta virt. eigenvalues --    3.60005   3.60170   3.60525   3.62105   3.62778
  Beta virt. eigenvalues --    3.63029   3.63247   3.64114   3.64193   3.64881
  Beta virt. eigenvalues --    3.65822   3.66102   3.66649   3.66809   3.66991
  Beta virt. eigenvalues --    3.67115   3.67346   3.67730   3.68113   3.68380
  Beta virt. eigenvalues --    3.68395   3.68742   3.68912   3.69112   3.69441
  Beta virt. eigenvalues --    3.70074   3.70403   3.70890   3.71389   3.71465
  Beta virt. eigenvalues --    3.73099   3.74050   3.74337   3.74965   3.75214
  Beta virt. eigenvalues --    3.75351   3.75829   3.75912   3.76088   3.76973
  Beta virt. eigenvalues --    3.77524   3.78173   3.78673   3.79664   3.81810
  Beta virt. eigenvalues --    3.82932   3.84372   3.85792   3.86573   3.89986
  Beta virt. eigenvalues --    3.91524   3.96006  14.50866
          Condensed to atoms (all electrons):
          Atomic-Atomic Spin Densities.
 Mulliken charges and spin densities:
               1          2
     1  H    0.103819  -0.000008
     2  C   -0.319923  -0.000032
     3  H    0.099289  -0.000018
     4  C   -0.208797  -0.000108
     5  C   -0.205590   0.000005
     6  C   -0.047120   0.000005
     7  N   -0.518698  -0.000000
     8  C    0.537067   0.000003
     9  N   -0.614220   0.000000
    10  N   -0.672815  -0.000002
    11  H    0.116986   0.000021
    12  H    0.114550   0.000075
    13  H    0.096467  -0.000009
    14  H    0.076234  -0.000005
    15  H    0.136634  -0.000006
    16  H    0.095741  -0.000014
    17  H    0.117652   0.000001
    18  H    0.280779  -0.000010
    19  H    0.285070  -0.000003
    20  H    0.290925   0.000000
    21  H    0.219846  -0.000001
    22  H    0.098380   0.000000
    23  C   -0.312764   0.000000
    24  H    0.117265  -0.000008
    25  C   -0.252426  -0.000191
    26  C    0.046330   0.000166
    27  C    0.021798  -0.000055
    28  C    0.054534   0.000203
    29  C    0.239287  -0.000015
    30  C   -0.156185  -0.000162
    31  N   -0.542305   0.000405
    32  C   -0.115436  -0.000029
    33  C   -0.103547   0.000228
    34  C   -0.122142  -0.000034
    35  H    0.086387  -0.000004
    36  H    0.102171  -0.000045
    37  H    0.089438  -0.000007
    38  H    0.112513  -0.000036
    39  H    0.315378   0.000564
    40  H    0.061333   0.000011
    41  H    0.102205   0.000026
    42  H    0.052774  -0.000011
    43  H    0.060960   0.000001
    44  H    0.139681   0.000001
    45  C   -0.319680  -0.000000
    46  H    0.101954   0.000000
    47  C   -0.242238   0.000002
    48  C    0.238813  -0.000016
    49  C   -0.008281   0.000017
    50  N   -0.489799   0.000016
    51  C    0.213863   0.000076
    52  N   -0.460317   0.000056
    53  H    0.114180  -0.000000
    54  H    0.106177  -0.000001
    55  H    0.104201  -0.000001
    56  H    0.272852   0.000001
    57  H    0.120663  -0.000003
    58  H    0.152863  -0.000001
    59  H    0.129315   0.000007
    60  C   -0.319918  -0.000024
    61  H    0.106614   0.000008
    62  C   -0.239267   0.000881
    63  C    0.245363   0.002929
    64  C    0.040352  -0.001695
    65  N   -0.515253   0.003222
    66  C    0.297000   0.005259
    67  N   -0.428272   0.062205
    68  H    0.125469   0.000006
    69  H    0.103646   0.000166
    70  H    0.105554   0.000062
    71  H    0.262307   0.002804
    72  H    0.122338   0.001806
    73  H    0.150826   0.001302
    74  H    0.103447  -0.000000
    75  C   -0.312508   0.000001
    76  H    0.106921   0.000000
    77  C   -0.182289   0.000000
    78  C   -0.215321   0.000005
    79  C   -0.044127   0.000038
    80  N   -0.502971  -0.000086
    81  C    0.645930   0.000268
    82  N   -0.620813  -0.000176
    83  N   -0.609113   0.000561
    84  H    0.087300  -0.000000
    85  H    0.126477   0.000000
    86  H    0.099721  -0.000000
    87  H    0.093347   0.000000
    88  H    0.081371  -0.000000
    89  H    0.162986  -0.000001
    90  H    0.127245  -0.000009
    91  H    0.259849  -0.000012
    92  H    0.329053  -0.001660
    93  H    0.321984  -0.000006
    94  H    0.269969  -0.000077
    95  H    0.334576  -0.001009
    96  C   -0.227869  -0.001371
    97  C   -0.083937  -0.009123
    98  C   -0.081532   0.012726
    99  C   -0.237759  -0.001758
   100  N   -0.581790   0.070450
   101  C   -0.267177   0.000844
   102  C   -0.259457   0.015490
   103  C   -0.253994  -0.020576
   104  C   -0.267540   0.001281
   105  N   -0.615732   0.077504
   106  C    0.530348   0.000143
   107  C    0.550971   0.000584
   108  N   -0.610942   0.070713
   109  C   -0.252098   0.025189
   110  C   -0.214439  -0.040981
   111  C   -0.211576   0.022341
   112  C   -0.230230  -0.052741
   113  C   -0.377067   0.003543
   114  C   -0.375830   0.005285
   115  C   -0.387281  -0.001806
   116  C   -0.383153   0.004923
   117  C    0.259922  -0.054274
   118  C    0.268760   0.017606
   119  C    0.278350  -0.049731
   120  C    0.257950   0.021909
   121  O   -0.591717   0.000100
   122  O   -0.545609  -0.000487
   123  C    0.010583   0.030859
   124  C    0.026226  -0.051651
   125  C    0.045759   0.036471
   126  C    0.020882  -0.049089
   127  O   -0.540359   0.000028
   128  O   -0.433904   0.000038
   129  C   -0.027437  -0.032802
   130  C    0.021330   0.036180
   131  C    0.035322  -0.036150
   132  C    0.025576   0.039506
   133  C    0.275940   0.018104
   134  C    0.263055  -0.060345
   135  C    0.287295   0.021415
   136  C    0.222697  -0.061366
   137  N   -0.606200   0.072452
   138  Fe   0.703535   3.782623
   139  H    0.131990   0.000513
   140  H    0.087896   0.000509
   141  H    0.074194   0.000913
   142  H    0.072577  -0.001180
   143  H    0.107906   0.000572
   144  H    0.126742   0.000578
   145  H    0.094922  -0.000024
   146  H    0.078735  -0.000761
   147  H    0.098753  -0.000661
   148  H    0.073320   0.001105
   149  H    0.111846   0.000932
   150  H    0.127801  -0.000012
   151  H    0.135313  -0.000048
   152  H    0.095696  -0.000770
   153  H    0.067488   0.002019
   154  H    0.073011   0.002569
   155  H    0.107948  -0.002063
   156  H    0.116405  -0.001890
   157  H    0.104087   0.000305
   158  H    0.103151  -0.002498
   159  H    0.096336   0.000180
   160  H    0.122530  -0.002648
   161  H    0.149119   0.001481
   162  H    0.091290   0.000398
   163  H    0.101190   0.000758
   164  H    0.110368   0.000233
   165  H    0.106921  -0.002596
   166  C    0.520231  -0.006360
   167  O   -0.433310   0.081086
   168  C    0.250211   0.312436
   169  O   -0.596106   0.291289
   170  C    0.321616   0.078249
   171  O   -0.511184   0.226351
   172  C    0.066915  -0.004541
   173  O   -0.502056   0.022188
   174  C    0.173621   0.002033
   175  O   -0.596927   0.000945
   176  C    0.050392  -0.000273
   177  O   -0.557679   0.000181
   178  H    0.393345  -0.003059
   179  H    0.338415  -0.000337
   180  H    0.319876  -0.000096
   181  H    0.117320   0.002918
   182  H    0.077471  -0.000474
   183  H    0.089183   0.000936
   184  H    0.108871   0.000029
   185  O   -0.667880   0.057920
   186  H    0.378085   0.002309
   187  H    0.385495  -0.000520
   188  O   -0.692745   0.000019
   189  H    0.346791   0.000002
   190  H    0.340100  -0.000027
   191  O   -0.674163   0.000385
   192  H    0.349394  -0.000006
   193  H    0.339111   0.000220
   194  O   -0.669730   0.000913
   195  H    0.345230   0.000132
   196  H    0.334383  -0.000100
   197  O   -0.690923  -0.000144
   198  H    0.378096   0.000009
   199  H    0.323473  -0.000282
   200  H    0.118446  -0.002301
   201  H    0.110852  -0.000104
   202  H    0.083288  -0.000570
   203  H    0.115284   0.000020
   204  C   -0.326765   0.000147
   205  H    0.087369   0.000014
   206  C   -0.167850  -0.000352
   207  C   -0.041219   0.000145
   208  C   -0.306840   0.000474
   209  C   -0.309985   0.000198
   210  H    0.111248  -0.000013
   211  H    0.104844  -0.002509
   212  H    0.069912   0.000099
   213  H    0.060363  -0.000041
   214  H    0.079582   0.000004
   215  H    0.091636  -0.000001
   216  H    0.108578   0.000361
   217  H    0.082772   0.000024
   218  H    0.079307   0.000122
   219  H    0.116106  -0.001045
   220  H    0.142259  -0.000000
   221  C   -0.304576   0.000019
   222  H    0.096787   0.000002
   223  C   -0.252980  -0.000029
   224  C    0.265201   0.000441
   225  N   -0.507329   0.000080
   226  C   -0.059604  -0.000131
   227  C    0.218844   0.000184
   228  N   -0.481851   0.000518
   229  H    0.094158   0.000000
   230  H    0.118906   0.000016
   231  H    0.081586   0.000006
   232  H    0.326165   0.000005
   233  H    0.061258   0.000002
   234  H    0.155864   0.000244
   235  O   -0.660067   0.000233
   236  H    0.296862  -0.000019
   237  H    0.365378  -0.000370
 Sum of Mulliken charges =  -1.00000   5.00000
 Mulliken charges and spin densities with hydrogens summed into heavy atoms:
               1          2
     2  C    0.000172  -0.000037
     4  C    0.002221  -0.000042
     5  C    0.007278  -0.000007
     6  C    0.166273  -0.000009
     7  N   -0.237919  -0.000010
     8  C    0.537067   0.000003
     9  N   -0.038225  -0.000002
    10  N   -0.452970  -0.000002
    23  C   -0.010732  -0.000012
    25  C   -0.060816  -0.000243
    26  C    0.046330   0.000166
    27  C    0.134311  -0.000091
    28  C    0.054534   0.000203
    29  C    0.239287  -0.000015
    30  C   -0.094852  -0.000151
    31  N   -0.226927   0.000969
    32  C   -0.013231  -0.000003
    33  C   -0.050773   0.000217
    34  C   -0.061183  -0.000033
    45  C    0.036136   0.000000
    47  C   -0.031860   0.000000
    48  C    0.238813  -0.000016
    49  C    0.112382   0.000014
    50  N   -0.216947   0.000017
    51  C    0.366726   0.000075
    52  N   -0.460317   0.000056
    60  C    0.041480  -0.000003
    62  C   -0.030067   0.001109
    63  C    0.245363   0.002929
    64  C    0.162690   0.000111
    65  N   -0.252946   0.006026
    66  C    0.447826   0.006561
    67  N   -0.428272   0.062205
    75  C   -0.014841   0.000001
    77  C    0.043909   0.000000
    78  C   -0.040604   0.000005
    79  C    0.246103   0.000028
    80  N   -0.243122  -0.000097
    81  C    0.645930   0.000268
    82  N    0.030224  -0.001842
    83  N   -0.004569  -0.000524
    96  C   -0.007982  -0.000349
    97  C   -0.009743  -0.008209
    98  C   -0.008955   0.011546
    99  C   -0.003111  -0.000609
   100  N   -0.581790   0.070450
   101  C   -0.061403   0.000716
   102  C   -0.081969   0.014067
   103  C   -0.068827  -0.018540
   104  C   -0.004427   0.001222
   105  N   -0.615732   0.077504
   106  C    0.530348   0.000143
   107  C    0.550971   0.000584
   108  N   -0.610942   0.070713
   109  C   -0.156402   0.024420
   110  C   -0.146951  -0.038962
   111  C   -0.128288   0.021771
   112  C   -0.157219  -0.050172
   113  C   -0.048626  -0.000105
   114  C   -0.053813   0.000319
   115  C   -0.045682   0.000831
   116  C   -0.047419   0.000259
   117  C    0.259922  -0.054274
   118  C    0.268760   0.017606
   119  C    0.278350  -0.049731
   120  C    0.257950   0.021909
   121  O   -0.591717   0.000100
   122  O   -0.152264  -0.003546
   123  C    0.010583   0.030859
   124  C    0.026226  -0.051651
   125  C    0.045759   0.036471
   126  C    0.020882  -0.049089
   127  O   -0.540359   0.000028
   128  O   -0.433904   0.000038
   129  C   -0.027437  -0.032802
   130  C    0.021330   0.036180
   131  C    0.035322  -0.036150
   132  C    0.025576   0.039506
   133  C    0.275940   0.018104
   134  C    0.263055  -0.060345
   135  C    0.287295   0.021415
   136  C    0.222697  -0.061366
   137  N   -0.606200   0.072452
   138  Fe   0.703535   3.782623
   166  C    0.520231  -0.006360
   167  O   -0.433310   0.081086
   168  C    0.250211   0.312436
   169  O   -0.596106   0.291289
   170  C    0.321616   0.078249
   171  O   -0.511184   0.226351
   172  C    0.184235  -0.001623
   173  O   -0.502056   0.022188
   174  C    0.251091   0.001559
   175  O   -0.258512   0.000608
   176  C    0.248446   0.000693
   177  O   -0.237803   0.000085
   185  O    0.095700   0.059709
   188  O   -0.005854  -0.000006
   191  O    0.014343   0.000599
   194  O    0.009884   0.000945
   197  O    0.010646  -0.000417
   204  C   -0.012865   0.000168
   206  C    0.006906  -0.002762
   207  C    0.019143   0.000104
   208  C   -0.027044   0.000837
   209  C   -0.031799  -0.000701
   221  C    0.028628   0.000021
   223  C   -0.052488  -0.000007
   224  C    0.265201   0.000441
   225  N   -0.181164   0.000085
   226  C    0.001654  -0.000129
   227  C    0.374708   0.000428
   228  N   -0.481851   0.000518
   235  O    0.002173  -0.000156
 Electronic spatial extent (au):  <R**2>=         155454.2470
 Charge=             -1.0000 electrons
 Dipole moment (field-independent basis, Debye):
    X=              7.6242    Y=              7.9705    Z=              2.7895  Tot=             11.3771
 Quadrupole moment (field-independent basis, Debye-Ang):
   XX=           -958.0866   YY=           -708.7253   ZZ=           -690.9164
   XY=            -56.2244   XZ=            -76.2538   YZ=            -25.9201
 Traceless Quadrupole moment (field-independent basis, Debye-Ang):
   XX=           -172.1772   YY=             77.1841   ZZ=             94.9931
   XY=            -56.2244   XZ=            -76.2538   YZ=            -25.9201
 Octapole moment (field-independent basis, Debye-Ang**2):
  XXX=            578.2398  YYY=            251.6366  ZZZ=           -127.6569  XYY=             83.4877
  XXY=            920.8556  XXZ=            298.7204  XZZ=            184.5185  YZZ=            122.3453
  YYZ=             50.2801  XYZ=             24.0500
 Hexadecapole moment (field-independent basis, Debye-Ang**3):
 XXXX=        -159532.6090 YYYY=         -39505.3155 ZZZZ=         -27073.9286 XXXY=          -6489.7738
 XXXZ=          -4071.5820 YYYX=           -277.5306 YYYZ=           -130.1877 ZZZX=          -1074.5506
 ZZZY=           -976.1436 XXYY=         -32077.6247 XXZZ=         -30053.1791 YYZZ=         -11245.5753
 XXYZ=          -1303.5683 YYXZ=          -1007.8605 ZZXY=           -222.6108
 N-N= 2.866173213812D+04 E-N=-6.993109877041D+04  KE= 5.295258052827D+03
   1 Symmetry operations used in ECPInt.
 ECPInt:  NShTT=  344035 NPrTT= 1761168 LenC2=  158726 LenP2D=  394300.
 LDataN:  DoStor=T MaxTD1= 5 Len=  102
 Number of processors reduced to  19 by ecpmxn.
 Calling FoFJK, ICntrl=      2127 FMM=T ISym2X=0 I1Cent= 0 IOpClX= 1 NMat=1 NMatS=1 NMatT=0.
 ***** Axes restored to original set *****
 -------------------------------------------------------------------
 Center     Atomic                   Forces (Hartrees/Bohr)
 Number     Number              X              Y              Z
 -------------------------------------------------------------------
      1        1          -0.017545665   -0.049820645   -0.043829303
      2        6           0.011080342    0.082519892   -0.016229090
      3        1           0.005417737   -0.032862408    0.062107487
      4        6          -0.000014840   -0.000063485    0.000310799
      5        6           0.000247120   -0.000010295   -0.000055772
      6        6           0.000034098    0.000117846    0.000210941
      7        7          -0.000223887   -0.000118479   -0.000053102
      8        6           0.000454673    0.000156152    0.000106137
      9        7          -0.000375475    0.000029915   -0.000081256
     10        7          -0.000474056   -0.000291038    0.000086455
     11        1           0.000034390   -0.000009264    0.000080143
     12        1          -0.000076314    0.000105999    0.000097056
     13        1          -0.000012960    0.000007417   -0.000071848
     14        1          -0.000047610   -0.000067484   -0.000075345
     15        1          -0.000082401    0.000075489   -0.000040883
     16        1           0.000001165    0.000085985    0.000000464
     17        1          -0.000075049    0.000014381    0.000016632
     18        1           0.000142236    0.000039478   -0.000324467
     19        1           0.000109662   -0.000097151   -0.000029680
     20        1           0.000107142   -0.000047587    0.000103065
     21        1          -0.000048716    0.000036314    0.000010908
     22        1          -0.050987190   -0.046307146    0.010207368
     23        6           0.045574270    0.009420839   -0.068780638
     24        1           0.004752687    0.035446134    0.057102148
     25        6           0.000199246    0.000069100   -0.000113761
     26        6           0.000288055   -0.000322914    0.000001855
     27        6           0.000890099    0.000960004    0.000037035
     28        6           0.000068975   -0.000573251   -0.000006982
     29        6          -0.001482594   -0.000017819   -0.000219672
     30        6          -0.000119989    0.000082347    0.000012676
     31        7           0.001588095   -0.002209087    0.000263689
     32        6           0.000148392   -0.000166518    0.000024170
     33        6           0.000154018   -0.000069393    0.000046966
     34        6          -0.000030905    0.000112221   -0.000068482
     35        1          -0.000001158   -0.000028231    0.000002514
     36        1           0.000003132    0.000010882    0.000044388
     37        1          -0.000081735   -0.000038628    0.000049443
     38        1           0.000017042    0.000193284    0.000078342
     39        1          -0.003480611    0.003412532   -0.000477611
     40        1           0.000068193   -0.000042722    0.000021418
     41        1          -0.000016171    0.000039755    0.000183282
     42        1           0.000018773    0.000002223   -0.000000755
     43        1           0.000092730   -0.000017100    0.000027804
     44        1          -0.005306850   -0.035471697   -0.056631235
     45        6          -0.003290737    0.083143821    0.003495939
     46        1           0.007682150   -0.044520879    0.052204346
     47        6           0.000003301    0.000040063   -0.000022257
     48        6          -0.000000390   -0.000030855   -0.000090657
     49        6          -0.000152525    0.000316073    0.000023005
     50        7          -0.000350421   -0.000218238    0.000234181
     51        6           0.000614614    0.000038271   -0.000249709
     52        7          -0.000089557   -0.000147996    0.000688394
     53        1          -0.000038092    0.000025782   -0.000041084
     54        1          -0.000014591   -0.000037649    0.000009086
     55        1          -0.000008013   -0.000029425    0.000043397
     56        1           0.000043584   -0.000030318    0.000009783
     57        1          -0.000023990    0.000045187   -0.000083769
     58        1           0.000040703    0.000012430   -0.000070248
     59        1           0.047343755   -0.048691932    0.007368766
     60        6          -0.023720037    0.059244961    0.056475609
     61        1          -0.024541093   -0.010153970   -0.063673141
     62        6           0.000089103    0.000812289    0.000241900
     63        6          -0.000367158    0.000052999   -0.002625895
     64        6           0.002530430    0.007792646   -0.001024008
     65        7           0.000925173    0.002794752   -0.006590957
     66        6          -0.003613146   -0.009525372   -0.001714441
     67        7           0.002106916    0.013170833   -0.042063090
     68        1           0.000078482    0.000114345    0.000156477
     69        1          -0.000006558   -0.000132982   -0.000566040
     70        1          -0.000129416   -0.000069941   -0.000587349
     71        1          -0.000088710   -0.000251809   -0.001288357
     72        1           0.000098627   -0.000172366   -0.000182503
     73        1          -0.000037506    0.000370372   -0.000566505
     74        1          -0.048846577    0.041031225   -0.030749109
     75        6          -0.012394975   -0.078362914    0.032170142
     76        1           0.059780792    0.034419104   -0.001382802
     77        6          -0.000081643   -0.000037014    0.000087657
     78        6           0.000020101   -0.000009933   -0.000044045
     79        6           0.000036976    0.000055164    0.000113006
     80        7          -0.000186212   -0.000137252   -0.000050369
     81        6           0.000051691    0.000177073    0.000032490
     82        7           0.000077220   -0.000114982   -0.000047691
     83        7           0.000063765   -0.000052586   -0.000044188
     84        1           0.000026679    0.000015859   -0.000025945
     85        1           0.000051659    0.000008071   -0.000058286
     86        1           0.000002637   -0.000033283   -0.000023230
     87        1           0.000000133    0.000016432   -0.000003323
     88        1          -0.000006546   -0.000062431    0.000036009
     89        1           0.000018494   -0.000014738   -0.000020217
     90        1          -0.000011170    0.000038642    0.000009597
     91        1           0.000073184    0.000034105   -0.000143549
     92        1          -0.000017925   -0.000028267    0.000114179
     93        1          -0.000041880    0.000039040   -0.000056847
     94        1          -0.000063016    0.000009451    0.000031409
     95        1          -0.000011358    0.000038272    0.000067679
     96        6           0.000279037    0.000710899    0.000265047
     97        6           0.004286544    0.001105046   -0.000376019
     98        6           0.000913165    0.000823977    0.000342543
     99        6          -0.000766313   -0.000880288   -0.001309247
    100        7          -0.024819092    0.026223437    0.005745802
    101        6          -0.000010916    0.000217613   -0.000244288
    102        6          -0.002288159    0.001069456    0.000995493
    103        6           0.000020617   -0.000681366   -0.000118677
    104        6           0.000692185   -0.000061075    0.000573469
    105        7           0.028782230    0.021565949    0.005150768
    106        6          -0.000054294   -0.000024440    0.000126395
    107        6          -0.001026220   -0.000105409   -0.000163041
    108        7          -0.028242183   -0.017113213   -0.006052441
    109        6           0.000626159   -0.015976852   -0.005066039
    110        6           0.016250869   -0.004734328   -0.001637976
    111        6          -0.001040802    0.013563576    0.003631085
    112        6          -0.015721940    0.005417446   -0.000361642
    113        6          -0.000337196   -0.000009058   -0.000109897
    114        6           0.001444265    0.000453035   -0.000026346
    115        6          -0.000249340   -0.000844006    0.000074746
    116        6          -0.001183345   -0.000149126   -0.000330312
    117        6           0.013235676    0.015220679    0.007996889
    118        6          -0.012032285   -0.007263858   -0.001131833
    119        6          -0.010802003   -0.015198223   -0.003706266
    120        6           0.010458880    0.004619747    0.003053786
    121        8           0.000078474    0.000007189   -0.000060756
    122        8           0.000866304    0.000193452   -0.000342151
    123        6          -0.002612057    0.001369577    0.000312749
    124        6           0.019433081   -0.000619715   -0.001772348
    125        6           0.002610140   -0.001777491    0.000287619
    126        6          -0.016921280    0.002033230   -0.002954515
    127        8          -0.000087652   -0.000055117   -0.000165903
    128        8           0.000474286   -0.000088210    0.000039644
    129        6          -0.001190862    0.003243323    0.001273603
    130        6          -0.001916311    0.014322467    0.004845184
    131        6           0.001300356   -0.004508015   -0.000937866
    132        6          -0.002239686   -0.016052051   -0.003601340
    133        6          -0.017945297   -0.009244763   -0.003227930
    134        6          -0.006553028   -0.004973446    0.000289402
    135        6           0.018960471    0.009594427    0.002026068
    136        6           0.006858442    0.005986089    0.005261796
    137        7           0.020071758   -0.028676786   -0.005577404
    138       26          -0.003807377   -0.003300473    0.006136397
    139        1          -0.000170074    0.000111854   -0.000030798
    140        1          -0.000388592    0.000044988   -0.000020988
    141        1           0.000146578   -0.000424987    0.000030354
    142        1          -0.000069518   -0.000320212   -0.000063098
    143        1          -0.000085275    0.000051216    0.000086866
    144        1           0.000218370   -0.000056527    0.000070394
    145        1           0.000032219   -0.000127512   -0.000048201
    146        1          -0.000150795    0.000164894    0.000000843
    147        1          -0.000063679    0.000008870    0.000042449
    148        1           0.000057662   -0.000082602    0.000044707
    149        1           0.000037965   -0.000009840   -0.000070346
    150        1          -0.000166987   -0.000191596    0.000097550
    151        1           0.000036071    0.000090404    0.000003159
    152        1          -0.000349077    0.000105957   -0.000472980
    153        1           0.000085676    0.000485197   -0.000227354
    154        1          -0.000075648   -0.000252510   -0.000470149
    155        1          -0.000146958    0.000344401   -0.000009188
    156        1          -0.000149520    0.000252487    0.000210962
    157        1           0.000032344    0.000264478    0.000122310
    158        1           0.000075783   -0.000640521   -0.000035065
    159        1          -0.000096693    0.000163094    0.000111764
    160        1          -0.000313757   -0.000483938   -0.000234264
    161        1           0.000165413   -0.000107214   -0.000032202
    162        1           0.000223433    0.000059441   -0.000151234
    163        1           0.000260735   -0.000072465    0.000011240
    164        1           0.000019805   -0.000139189    0.000002381
    165        1          -0.000000859    0.000428257    0.000271274
    166        6          -0.000126122   -0.000045439    0.000066362
    167        8           0.000105393    0.000017781   -0.000063086
    168        6          -0.000017598   -0.000033403   -0.000024996
    169        8           0.000281392    0.000078215   -0.000075735
    170        6          -0.000026732    0.000012088    0.000032522
    171        8           0.000058475   -0.000034962   -0.000173425
    172        6          -0.000066436   -0.000061365   -0.000030192
    173        8          -0.000072567    0.000099332   -0.000034382
    174        6           0.000134276    0.000032175    0.000105392
    175        8           0.000024217   -0.000016877    0.000025900
    176        6          -0.000066197   -0.000047232   -0.000057110
    177        8           0.000034708    0.000033821    0.000036922
    178        1          -0.000418061   -0.000003606    0.000081741
    179        1          -0.000024102    0.000030816    0.000020890
    180        1          -0.000043562   -0.000008600   -0.000062294
    181        1           0.000040492    0.000003438    0.000018774
    182        1          -0.000007008   -0.000004973    0.000021257
    183        1          -0.000001097   -0.000006533   -0.000002297
    184        1           0.000012109    0.000002762    0.000009237
    185        8           0.002275196   -0.007435259    0.045961829
    186        1           0.008047672    0.001395733    0.000635500
    187        1          -0.003048684   -0.008816052   -0.002597547
    188        8           0.000061246   -0.000087277   -0.000170521
    189        1          -0.000005363    0.000057712    0.000062418
    190        1          -0.000066542    0.000097847    0.000217719
    191        8          -0.004824808    0.000030271    0.000815471
    192        1           0.000761631   -0.000722174   -0.000332831
    193        1           0.001088391    0.000020754    0.000892931
    194        8           0.000787770    0.004055142    0.003963679
    195        1          -0.000136662    0.000187655   -0.001312644
    196        1           0.000558606   -0.000913656    0.000000870
    197        8          -0.000675857    0.000533744    0.000338069
    198        1           0.000541529    0.000138588   -0.000347168
    199        1          -0.000016791   -0.000069479   -0.000003567
    200        1           0.000088183    0.000428675    0.000054142
    201        1          -0.000054775   -0.000138356    0.000388452
    202        1           0.000276037   -0.000173144   -0.000214510
    203        1           0.000098871   -0.008806179   -0.079784577
    204        6          -0.037152692    0.073176589    0.045822563
    205        1           0.038212328   -0.063815546    0.033854538
    206        6          -0.000051551   -0.000030080   -0.000016145
    207        6           0.000067821    0.000047028   -0.000011777
    208        6          -0.000010543   -0.000009240   -0.000019068
    209        6           0.000008453   -0.000018391    0.000012147
    210        1          -0.000004646   -0.000035734    0.000049286
    211        1           0.000015289   -0.000002062   -0.000011759
    212        1           0.000019824    0.000023884   -0.000016359
    213        1           0.000003149    0.000025264   -0.000019830
    214        1           0.000026579    0.000002306   -0.000049856
    215        1          -0.000021190   -0.000016291    0.000084460
    216        1          -0.000010571    0.000010782    0.000028801
    217        1           0.000010858    0.000010122   -0.000000137
    218        1          -0.000020791   -0.000010865    0.000002585
    219        1          -0.000050144   -0.000024230    0.000016185
    220        1           0.071281049   -0.023825954   -0.029332292
    221        6          -0.078177964   -0.042778653   -0.015125980
    222        1           0.010733052    0.067019426    0.044048133
    223        6           0.000042672    0.000005185   -0.000031719
    224        6           0.000015719    0.000055250    0.000160549
    225        7           0.000062226   -0.000011249   -0.000061937
    226        6          -0.000061368   -0.000012882   -0.000014605
    227        6          -0.000036456    0.000083820    0.000058847
    228        7           0.000083046   -0.000072345   -0.000013007
    229        1          -0.000001777   -0.000035252    0.000025493
    230        1          -0.000020738   -0.000024800   -0.000008342
    231        1          -0.000007095   -0.000030453   -0.000001223
    232        1          -0.000034501    0.000056529    0.000017742
    233        1           0.000009440    0.000001572   -0.000003593
    234        1          -0.000041998   -0.000009599    0.000029766
    235        8           0.000013381   -0.000028150    0.000013878
    236        1          -0.000002152    0.000005911    0.000008454
    237        1          -0.000070884    0.000090413   -0.000020366
 -------------------------------------------------------------------
 Cartesian Forces:  Max     0.083143821 RMS     0.014062984

 GradGradGradGradGradGradGradGradGradGradGradGradGradGradGradGradGradGrad
 Berny optimization.
 FormGI is forming the generalized inverse of G from B-inverse, IUseBI=4.
 Internal  Forces:  Max     0.054581405 RMS     0.006066195
 Search for a local minimum.
 Step number   1 out of a maximum of 1000
 All quantities printed in internal units (Hartrees-Bohrs-Radians)
 Mixed Optimization -- RFO/linear search
 Second derivative matrix not updated -- first step.
 ITU=  0
     Eigenvalues ---    0.00232   0.00256   0.00261   0.00300   0.00324
     Eigenvalues ---    0.00329   0.00363   0.00376   0.00393   0.00414
     Eigenvalues ---    0.00465   0.00472   0.00494   0.00513   0.00534
     Eigenvalues ---    0.00537   0.00550   0.00568   0.00587   0.00598
     Eigenvalues ---    0.00604   0.00628   0.00695   0.00699   0.00757
     Eigenvalues ---    0.00773   0.00779   0.00791   0.00793   0.00800
     Eigenvalues ---    0.00816   0.00830   0.00855   0.00857   0.00874
     Eigenvalues ---    0.00896   0.00940   0.00977   0.01023   0.01042
     Eigenvalues ---    0.01084   0.01101   0.01158   0.01289   0.01301
     Eigenvalues ---    0.01325   0.01341   0.01363   0.01367   0.01378
     Eigenvalues ---    0.01387   0.01404   0.01404   0.01409   0.01444
     Eigenvalues ---    0.01456   0.01496   0.01529   0.01565   0.01572
     Eigenvalues ---    0.01600   0.01649   0.01658   0.01662   0.01665
     Eigenvalues ---    0.01691   0.01703   0.01721   0.01742   0.01754
     Eigenvalues ---    0.01765   0.01787   0.01816   0.01824   0.01826
     Eigenvalues ---    0.01841   0.01847   0.01857   0.01879   0.01905
     Eigenvalues ---    0.01918   0.01924   0.01938   0.01946   0.01955
     Eigenvalues ---    0.01959   0.01968   0.01970   0.01991   0.01998
     Eigenvalues ---    0.02008   0.02021   0.02023   0.02026   0.02032
     Eigenvalues ---    0.02046   0.02053   0.02066   0.02073   0.02078
     Eigenvalues ---    0.02082   0.02091   0.02119   0.02120   0.02121
     Eigenvalues ---    0.02122   0.02134   0.02142   0.02146   0.02151
     Eigenvalues ---    0.02161   0.02176   0.02189   0.02198   0.02226
     Eigenvalues ---    0.02234   0.02235   0.02241   0.02257   0.02262
     Eigenvalues ---    0.02272   0.02301   0.02347   0.02402   0.02449
     Eigenvalues ---    0.02462   0.02478   0.02500   0.02505   0.02524
     Eigenvalues ---    0.02547   0.02565   0.02605   0.02807   0.02808
     Eigenvalues ---    0.02826   0.02848   0.02850   0.02855   0.02869
     Eigenvalues ---    0.02956   0.02983   0.03055   0.03091   0.03165
     Eigenvalues ---    0.03264   0.03268   0.03293   0.03325   0.03399
     Eigenvalues ---    0.03456   0.03471   0.03635   0.03710   0.03756
     Eigenvalues ---    0.03863   0.03876   0.03964   0.03996   0.04035
     Eigenvalues ---    0.04070   0.04162   0.04241   0.04296   0.04453
     Eigenvalues ---    0.04495   0.04524   0.04567   0.04674   0.04685
     Eigenvalues ---    0.04765   0.04788   0.04794   0.04824   0.04848
     Eigenvalues ---    0.04874   0.04895   0.04896   0.04978   0.05001
     Eigenvalues ---    0.05096   0.05190   0.05231   0.05274   0.05289
     Eigenvalues ---    0.05322   0.05340   0.05376   0.05398   0.05398
     Eigenvalues ---    0.05421   0.05459   0.05473   0.05484   0.05509
     Eigenvalues ---    0.05568   0.05579   0.05619   0.05644   0.05749
     Eigenvalues ---    0.05801   0.05834   0.05899   0.05944   0.05996
     Eigenvalues ---    0.06095   0.06141   0.06224   0.06234   0.06356
     Eigenvalues ---    0.06446   0.06481   0.06527   0.06674   0.06709
     Eigenvalues ---    0.06762   0.06933   0.07014   0.07098   0.07108
     Eigenvalues ---    0.07133   0.07160   0.07162   0.07169   0.07209
     Eigenvalues ---    0.07232   0.07239   0.07275   0.07326   0.07336
     Eigenvalues ---    0.07546   0.07614   0.07661   0.07740   0.07900
     Eigenvalues ---    0.08009   0.08064   0.08265   0.08267   0.08275
     Eigenvalues ---    0.08370   0.08575   0.08644   0.08824   0.08871
     Eigenvalues ---    0.08917   0.08933   0.09044   0.09064   0.09105
     Eigenvalues ---    0.09273   0.09323   0.09372   0.09412   0.09448
     Eigenvalues ---    0.09535   0.09585   0.09637   0.09686   0.09689
     Eigenvalues ---    0.09833   0.09938   0.09973   0.10011   0.10207
     Eigenvalues ---    0.10279   0.10357   0.10620   0.10928   0.11026
     Eigenvalues ---    0.11160   0.11228   0.11271   0.11360   0.11377
     Eigenvalues ---    0.11607   0.11632   0.11813   0.12041   0.12092
     Eigenvalues ---    0.12185   0.12196   0.12289   0.12406   0.12432
     Eigenvalues ---    0.12532   0.12636   0.12807   0.12877   0.12923
     Eigenvalues ---    0.12976   0.13086   0.13232   0.13352   0.13405
     Eigenvalues ---    0.13765   0.13896   0.14027   0.14027   0.14260
     Eigenvalues ---    0.14561   0.14836   0.15224   0.15417   0.15518
     Eigenvalues ---    0.15742   0.15763   0.15830   0.15844   0.15927
     Eigenvalues ---    0.15975   0.15983   0.15993   0.15994   0.15995
     Eigenvalues ---    0.15997   0.15997   0.15998   0.15998   0.15999
     Eigenvalues ---    0.15999   0.16000   0.16000   0.16000   0.16000
     Eigenvalues ---    0.16000   0.16000   0.16000   0.16000   0.16000
     Eigenvalues ---    0.16000   0.16000   0.16000   0.16000   0.16000
     Eigenvalues ---    0.16000   0.16000   0.16000   0.16000   0.16000
     Eigenvalues ---    0.16000   0.16000   0.16000   0.16000   0.16000
     Eigenvalues ---    0.16000   0.16000   0.16000   0.16000   0.16000
     Eigenvalues ---    0.16000   0.16000   0.16000   0.16024   0.16219
     Eigenvalues ---    0.16400   0.16504   0.16744   0.17080   0.17139
     Eigenvalues ---    0.17493   0.17593   0.17728   0.17891   0.17984
     Eigenvalues ---    0.18186   0.18560   0.18636   0.18662   0.18751
     Eigenvalues ---    0.18807   0.18923   0.19186   0.19453   0.19646
     Eigenvalues ---    0.19883   0.20240   0.20468   0.20748   0.20986
     Eigenvalues ---    0.21382   0.21475   0.21592   0.21682   0.21925
     Eigenvalues ---    0.21944   0.21953   0.22000   0.22000   0.22001
     Eigenvalues ---    0.22092   0.22286   0.22330   0.22522   0.22746
     Eigenvalues ---    0.22759   0.22789   0.22973   0.23030   0.23105
     Eigenvalues ---    0.23258   0.23370   0.23443   0.23459   0.23592
     Eigenvalues ---    0.23604   0.23612   0.23725   0.23822   0.24407
     Eigenvalues ---    0.24431   0.24511   0.24638   0.24733   0.24762
     Eigenvalues ---    0.24774   0.24836   0.24887   0.24898   0.24942
     Eigenvalues ---    0.24965   0.24966   0.24969   0.24980   0.24988
     Eigenvalues ---    0.24989   0.24993   0.24996   0.24998   0.25000
     Eigenvalues ---    0.25049   0.26653   0.26813   0.26941   0.27355
     Eigenvalues ---    0.27622   0.28023   0.28185   0.28321   0.28382
     Eigenvalues ---    0.28467   0.28500   0.28679   0.28714   0.28818
     Eigenvalues ---    0.28868   0.28948   0.29023   0.29191   0.29272
     Eigenvalues ---    0.29608   0.30066   0.30573   0.30954   0.31556
     Eigenvalues ---    0.31801   0.32032   0.32098   0.32346   0.32573
     Eigenvalues ---    0.32596   0.32646   0.33064   0.33109   0.33213
     Eigenvalues ---    0.33455   0.33485   0.33718   0.33762   0.33765
     Eigenvalues ---    0.33777   0.33786   0.33805   0.33808   0.33809
     Eigenvalues ---    0.33845   0.33868   0.33893   0.33927   0.33934
     Eigenvalues ---    0.33939   0.33953   0.33962   0.34001   0.34012
     Eigenvalues ---    0.34017   0.34034   0.34037   0.34039   0.34044
     Eigenvalues ---    0.34057   0.34060   0.34061   0.34106   0.34122
     Eigenvalues ---    0.34137   0.34141   0.34153   0.34154   0.34155
     Eigenvalues ---    0.34178   0.34186   0.34200   0.34224   0.34226
     Eigenvalues ---    0.34226   0.34241   0.34247   0.34262   0.34288
     Eigenvalues ---    0.34289   0.34313   0.34316   0.34327   0.34329
     Eigenvalues ---    0.34334   0.34345   0.34373   0.34443   0.34446
     Eigenvalues ---    0.34449   0.34451   0.34464   0.34582   0.34712
     Eigenvalues ---    0.34825   0.35189   0.35205   0.35250   0.35268
     Eigenvalues ---    0.35310   0.35319   0.35338   0.35382   0.35454
     Eigenvalues ---    0.35459   0.35529   0.35578   0.35596   0.35613
     Eigenvalues ---    0.35656   0.35700   0.35720   0.35758   0.35888
     Eigenvalues ---    0.35921   0.35957   0.36115   0.36191   0.36309
     Eigenvalues ---    0.36369   0.36387   0.36669   0.37235   0.37578
     Eigenvalues ---    0.37654   0.37844   0.37888   0.38014   0.38482
     Eigenvalues ---    0.38601   0.38993   0.39386   0.39850   0.40797
     Eigenvalues ---    0.40957   0.41117   0.41484   0.41670   0.41804
     Eigenvalues ---    0.41899   0.42153   0.42202   0.42357   0.42473
     Eigenvalues ---    0.42693   0.42842   0.42977   0.43115   0.43410
     Eigenvalues ---    0.43466   0.43768   0.43871   0.44148   0.44200
     Eigenvalues ---    0.44401   0.44537   0.44619   0.44872   0.44966
     Eigenvalues ---    0.45143   0.45572   0.45777   0.45928   0.46066
     Eigenvalues ---    0.46208   0.46282   0.46295   0.46379   0.46386
     Eigenvalues ---    0.46614   0.46729   0.46804   0.46951   0.47157
     Eigenvalues ---    0.47238   0.47481   0.47763   0.47839   0.48080
     Eigenvalues ---    0.48187   0.48341   0.48457   0.48652   0.48740
     Eigenvalues ---    0.48780   0.49003   0.49021   0.49276   0.49667
     Eigenvalues ---    0.49708   0.49725   0.49991   0.50838   0.51539
     Eigenvalues ---    0.51611   0.52169   0.52267   0.53307   0.53318
     Eigenvalues ---    0.53398   0.53868   0.53987   0.54202   0.54766
     Eigenvalues ---    0.55945   0.56625   0.57286   0.58089   0.59157
     Eigenvalues ---    0.59390   0.62641   0.71473   0.71886   0.79609
     Eigenvalues ---    0.81715   0.97845   1.000371000.000001000.00000
     Eigenvalues --- 1000.000001000.000001000.000001000.000001000.00000
     Eigenvalues --- 1000.000001000.000001000.000001000.000001000.00000
     Eigenvalues --- 1000.000001000.000001000.000001000.000001000.00000
     Eigenvalues --- 1000.000001000.000001000.000001000.000001000.00000
     Eigenvalues --- 1000.000001000.000001000.000001000.000001000.00000
     Eigenvalues --- 1000.000001000.000001000.000001000.000001000.00000
     Eigenvalues --- 1000.000001000.000001000.000001000.000001000.00000
     Eigenvalues --- 1000.000001000.000001000.000001000.000001000.00000
     Eigenvalues --- 1000.000001000.000001000.000001000.000001000.00000
     Eigenvalues --- 1000.000001000.000001000.000001000.000001000.00000
     Eigenvalues --- 1000.000001000.000001000.000001000.000001000.00000
     Eigenvalues --- 1000.000001000.000001000.000001000.000001000.00000
     Eigenvalues --- 1000.000001000.000001000.000001000.000001000.00000
     Eigenvalues --- 1000.000001000.000001000.000001000.000001000.00000
     Eigenvalues --- 1000.000001000.000001000.000001000.000001000.00000
     Eigenvalues --- 1000.000001000.000001000.000001000.000001000.00000
     Eigenvalues --- 1000.000001000.000001000.000001000.000001000.00000
     Eigenvalues --- 1000.000001000.000001000.000001000.000001000.00000
     Eigenvalues --- 1000.000001000.000001000.000001000.000001000.00000
     Eigenvalues --- 1000.000001000.000001000.000001000.000001000.00000
     Eigenvalues --- 1000.000001000.000001000.000001000.000001000.00000
     Eigenvalues --- 1000.000001000.000001000.000001000.000001000.00000
     Eigenvalues --- 1000.000001000.000001000.000001000.000001000.00000
     Eigenvalues --- 1000.000001000.000001000.000001000.000001000.00000
     Eigenvalues --- 1000.000001000.000001000.000001000.000001000.00000
     Eigenvalues --- 1000.000001000.000001000.000001000.000001000.00000
     Eigenvalues --- 1000.000001000.000001000.000001000.000001000.00000
     Eigenvalues --- 1000.000001000.000001000.000001000.000001000.00000
     Eigenvalues --- 1000.000001000.000001000.000001000.000001000.00000
     Eigenvalues --- 1000.000001000.000001000.000001000.000001000.00000
     Eigenvalues --- 1000.000001000.000001000.000001000.000001000.00000
     Eigenvalues --- 1000.000001000.000001000.000001000.000001000.00000
     Eigenvalues --- 1000.000001000.000001000.000001000.000001000.00000
     Eigenvalues --- 1000.000001000.000001000.000001000.000001000.00000
     Eigenvalues --- 1000.000001000.000001000.000001000.000001000.00000
     Eigenvalues --- 1000.000001000.000001000.000001000.000001000.00000
     Eigenvalues --- 1000.000001000.000001000.000001000.000001000.00000
     Eigenvalues --- 1000.000001000.000001000.000001000.000001000.00000
     Eigenvalues --- 1000.000001000.000001000.000001000.000001000.00000
     Eigenvalues --- 1000.000001000.000001000.000001000.000001000.00000
     Eigenvalues --- 1000.000001000.000001000.000001000.000001000.00000
     Eigenvalues --- 1000.000001000.000001000.000001000.000001000.00000
     Eigenvalues --- 1000.000001000.000001000.000001000.000001000.00000
     Eigenvalues --- 1000.000001000.000001000.000001000.000001000.00000
     Eigenvalues --- 1000.000001000.000001000.000001000.000001000.00000
     Eigenvalues --- 1000.000001000.000001000.000001000.000001000.00000
     Eigenvalues --- 1000.000001000.000001000.000001000.000001000.00000
     Eigenvalues --- 1000.000001000.000001000.000001000.000001000.00000
     Eigenvalues --- 1000.000001000.000001000.000001000.000001000.00000
     Eigenvalues --- 1000.000001000.000001000.000001000.000001000.00000
     Eigenvalues --- 1000.000001000.000001000.000001000.000001000.00000
     Eigenvalues --- 1000.000001000.000001000.000001000.000001000.00000
     Eigenvalues --- 1000.000001000.000001000.000001000.000001000.00000
     Eigenvalues --- 1000.000001000.000001000.000001000.000001000.00000
     Eigenvalues --- 1000.000001000.000001000.000001000.000001000.00000
     Eigenvalues --- 1000.000001000.000001000.000001000.000001000.00000
     Eigenvalues --- 1000.000001000.000001000.000001000.000001000.00000
     Eigenvalues --- 1000.000001000.000001000.000001000.000001000.00000
     Eigenvalues --- 1000.000001000.000001000.000001000.000001000.00000
     Eigenvalues --- 1000.000001000.000001000.000001000.000001000.00000
     Eigenvalues --- 1000.000001000.000001000.000001000.000001000.00000
     Eigenvalues --- 1000.000001000.000001000.000001000.000001000.00000
     Eigenvalues --- 1000.000001000.000001000.000001000.000001000.00000
     Eigenvalues --- 1000.000001000.000001000.000001000.000001000.00000
     Eigenvalues --- 1000.000001000.000001000.000001000.000001000.00000
     Eigenvalues --- 1000.000001000.000001000.000001000.000001000.00000
     Eigenvalues --- 1000.000001000.000001000.000001000.000001000.00000
     Eigenvalues --- 1000.000001000.000001000.000001000.000001000.00000
     Eigenvalues --- 1000.000001000.000001000.000001000.000001000.00000
     Eigenvalues --- 1000.000001000.000001000.000001000.000001000.00000
     Eigenvalues --- 1000.000001000.000001000.000001000.000001000.00000
     Eigenvalues --- 1000.000001000.000001000.000001000.000001000.00000
     Eigenvalues --- 1000.000001000.000001000.000001000.000001000.00000
     Eigenvalues --- 1000.000001000.000001000.000001000.000001000.00000
     Eigenvalues --- 1000.000001000.000001000.000001000.000001000.00000
     Eigenvalues --- 1000.000001000.000001000.000001000.000001000.00000
     Eigenvalues --- 1000.000001000.000001000.000001000.000001000.00000
     Eigenvalues --- 1000.000001000.000001000.000001000.000001000.00000
     Eigenvalues --- 1000.000001000.000001000.000001000.000001000.00000
     Eigenvalues --- 1000.000001000.000001000.000001000.000001000.00000
     Eigenvalues --- 1000.000001000.000001000.000001000.000001000.00000
     Eigenvalues --- 1000.000001000.000001000.000001000.000001000.00000
     Eigenvalues --- 1000.000001000.000001000.000001000.000001000.00000
     Eigenvalues --- 1000.000001000.000001000.000001000.000001000.00000
     Eigenvalues --- 1000.000001000.000001000.000001000.000001000.00000
     Eigenvalues --- 1000.000001000.000001000.000001000.000001000.00000
     Eigenvalues --- 1000.000001000.000001000.000001000.000001000.00000
     Eigenvalues --- 1000.000001000.000001000.000001000.000001000.00000
     Eigenvalues --- 1000.000001000.000001000.000001000.000001000.00000
     Eigenvalues --- 1000.000001000.000001000.000001000.000001000.00000
     Eigenvalues --- 1000.000001000.000001000.000001000.000001000.00000
     Eigenvalues --- 1000.000001000.000001000.000001000.000001000.00000
     Eigenvalues --- 1000.000001000.000001000.000001000.000001000.00000
     Eigenvalues --- 1000.000001000.000001000.000001000.000001000.00000
     Eigenvalues --- 1000.000001000.000001000.000001000.000001000.00000
     Eigenvalues --- 1000.000001000.000001000.000001000.000001000.00000
     Eigenvalues --- 1000.000001000.000001000.000001000.000001000.00000
     Eigenvalues --- 1000.000001000.000001000.000001000.000001000.00000
     Eigenvalues --- 1000.000001000.000001000.000001000.000001000.00000
     Eigenvalues --- 1000.000001000.000001000.000001000.000001000.00000
     Eigenvalues --- 1000.000001000.000001000.000001000.000001000.00000
     Eigenvalues --- 1000.000001000.000001000.000001000.000001000.00000
     Eigenvalues --- 1000.000001000.000001000.000001000.000001000.00000
     Eigenvalues --- 1000.000001000.000001000.000001000.000001000.00000
     Eigenvalues --- 1000.000001000.000001000.000001000.000001000.00000
     Eigenvalues --- 1000.000001000.000001000.000001000.000001000.00000
     Eigenvalues --- 1000.000001000.000001000.000001000.000001000.00000
     Eigenvalues --- 1000.000001000.000001000.000001000.000001000.00000
     Eigenvalues --- 1000.000001000.000001000.000001000.000001000.00000
     Eigenvalues --- 1000.000001000.000001000.000001000.000001000.00000
     Eigenvalues --- 1000.000001000.000001000.000001000.000001000.00000
     Eigenvalues --- 1000.000001000.000001000.000001000.000001000.00000
     Eigenvalues --- 1000.000001000.000001000.000001000.000001000.00000
     Eigenvalues --- 1000.000001000.000001000.000001000.000001000.00000
     Eigenvalues --- 1000.000001000.000001000.000001000.000001000.00000
     Eigenvalues --- 1000.000001000.000001000.000001000.000001000.00000
     Eigenvalues --- 1000.000001000.000001000.000001000.000001000.00000
     Eigenvalues --- 1000.000001000.000001000.000001000.000001000.00000
     Eigenvalues --- 1000.000001000.000001000.000001000.000001000.00000
     Eigenvalues --- 1000.000001000.000001000.000001000.000001000.00000
     Eigenvalues --- 1000.000001000.000001000.000001000.000001000.00000
     Eigenvalues --- 1000.000001000.000001000.000001000.000001000.00000
     Eigenvalues --- 1000.000001000.000001000.000001000.000001000.00000
     Eigenvalues --- 1000.000001000.000001000.000001000.000001000.00000
     Eigenvalues --- 1000.000001000.000001000.000001000.000001000.00000
     Eigenvalues --- 1000.000001000.000001000.000001000.000001000.00000
     Eigenvalues --- 1000.000001000.000001000.000001000.000001000.00000
     Eigenvalues --- 1000.000001000.000001000.000001000.000001000.00000
     Eigenvalues --- 1000.000001000.000001000.000001000.000001000.00000
     Eigenvalues --- 1000.000001000.000001000.000001000.000001000.00000
     Eigenvalues --- 1000.000001000.000001000.000001000.000001000.00000
     Eigenvalues --- 1000.000001000.000001000.000001000.000001000.00000
     Eigenvalues --- 1000.000001000.000001000.000001000.000001000.00000
     Eigenvalues --- 1000.000001000.000001000.000001000.000001000.00000
     Eigenvalues --- 1000.000001000.000001000.000001000.000001000.00000
     Eigenvalues --- 1000.000001000.000001000.000001000.000001000.00000
     Eigenvalues --- 1000.000001000.000001000.000001000.000001000.00000
     Eigenvalues --- 1000.000001000.000001000.000001000.000001000.00000
     Eigenvalues --- 1000.000001000.000001000.000001000.000001000.00000
     Eigenvalues --- 1000.000001000.000001000.000001000.000001000.00000
     Eigenvalues --- 1000.000001000.000001000.000001000.000001000.00000
     Eigenvalues --- 1000.000001000.000001000.000001000.000001000.00000
     Eigenvalues --- 1000.000001000.000001000.000001000.000001000.00000
     Eigenvalues --- 1000.000001000.000001000.000001000.000001000.00000
     Eigenvalues --- 1000.000001000.000001000.000001000.000001000.00000
     Eigenvalues --- 1000.000001000.000001000.000001000.000001000.00000
     Eigenvalues --- 1000.000001000.000001000.000001000.000001000.00000
     Eigenvalues --- 1000.000001000.000001000.000001000.000001000.00000
     Eigenvalues --- 1000.000001000.000001000.000001000.000001000.00000
     Eigenvalues --- 1000.000001000.000001000.000001000.000001000.00000
     Eigenvalues --- 1000.000001000.000001000.000001000.000001000.00000
     Eigenvalues --- 1000.000001000.000001000.000001000.000001000.00000
     Eigenvalues --- 1000.000001000.000001000.000001000.000001000.00000
     Eigenvalues --- 1000.000001000.000001000.000001000.000001000.00000
     Eigenvalues --- 1000.000001000.000001000.000001000.000001000.00000
     Eigenvalues --- 1000.000001000.000001000.000001000.000001000.00000
     Eigenvalues --- 1000.000001000.000001000.000001000.000001000.00000
     Eigenvalues --- 1000.000001000.000001000.000001000.000001000.00000
     Eigenvalues --- 1000.000001000.000001000.000001000.000001000.00000
     Eigenvalues --- 1000.000001000.000001000.000001000.000001000.00000
     Eigenvalues --- 1000.000001000.000001000.000001000.000001000.00000
     Eigenvalues --- 1000.000001000.000001000.000001000.000001000.00000
     Eigenvalues --- 1000.000001000.000001000.000001000.000001000.00000
     Eigenvalues --- 1000.000001000.000001000.000001000.000001000.00000
     Eigenvalues --- 1000.000001000.000001000.000001000.000001000.00000
     Eigenvalues --- 1000.00000
 RFO step:  Lambda=-4.95166578D-02 EMin= 2.31918466D-03
 Linear search not attempted -- first point.
 Maximum step size (   0.300) exceeded in Quadratic search.
    -- Step size scaled by   0.653
 Iteration  1 RMS(Cart)=  0.04707269 RMS(Int)=  0.00010475
 Iteration  2 RMS(Cart)=  0.00055780 RMS(Int)=  0.00002213
 Iteration  3 RMS(Cart)=  0.00000003 RMS(Int)=  0.00002213
 Variable       Old X    -DE/DX   Delta X   Delta X   Delta X     New X
                                 (Linear)    (Quad)   (Total)
    X1        1.41306  -0.00574   0.00000   0.00000   0.00000   1.41306
    Y1       -9.46926  -0.01251   0.00000   0.00000   0.00000  -9.46926
    Z1        0.67842  -0.02568   0.00000   0.00000   0.00000   0.67842
    X2        1.91360  -0.00216   0.00000   0.00000   0.00000   1.91360
    Y2       -8.13135   0.02145   0.00000   0.00000   0.00000  -8.13135
    Z2        1.94457  -0.00073   0.00000   0.00000   0.00000   1.94457
    X3        1.99230   0.00626   0.00000   0.00000   0.00000   1.99230
    Y3       -8.82069  -0.00942   0.00000   0.00000   0.00000  -8.82069
    Z3        3.72292   0.02904   0.00000   0.00000   0.00000   3.72292
   X22        8.86456  -0.01861   0.00000   0.00000   0.00000   8.86456
   Y22      -12.78571  -0.02485   0.00000   0.00000   0.00000 -12.78571
   Z22        5.04329  -0.00367   0.00000   0.00000   0.00000   5.04329
   X23       10.37976   0.01096   0.00000   0.00000   0.00000  10.37976
   Y23      -11.62720   0.00009   0.00000   0.00000   0.00000 -11.62720
   Z23        4.96021  -0.02015   0.00000   0.00000   0.00000   4.96021
   X24       10.57974   0.01287   0.00000   0.00000   0.00000  10.57974
   Y24      -10.62119   0.01719   0.00000   0.00000   0.00000 -10.62119
   Z24        6.56963   0.00833   0.00000   0.00000   0.00000   6.56963
   X44        8.66044  -0.00561   0.00000   0.00000   0.00000   8.66044
   Y44       -8.56802   0.00199   0.00000   0.00000   0.00000  -8.56802
   Z44        9.13552  -0.01974   0.00000   0.00000   0.00000   9.13552
   X45        8.77304  -0.00533   0.00000   0.00000   0.00000   8.77304
   Y45       -7.57115   0.02088   0.00000   0.00000   0.00000  -7.57115
   Z45       10.75878   0.00850   0.00000   0.00000   0.00000  10.75878
   X46        9.11844   0.00378   0.00000   0.00000   0.00000   9.11844
   Y46       -8.71382  -0.01406   0.00000   0.00000   0.00000  -8.71382
   Z46       12.24807   0.02804   0.00000   0.00000   0.00000  12.24807
   X59        7.16877   0.02053   0.00000   0.00000   0.00000   7.16877
   Y59       -2.00679  -0.01540   0.00000   0.00000   0.00000  -2.00679
   Z59      -13.05978   0.01331   0.00000   0.00000   0.00000 -13.05978
   X60        5.86222  -0.00357   0.00000   0.00000   0.00000   5.86222
   Y60       -0.65309   0.01781   0.00000   0.00000   0.00000  -0.65309
   Z60      -13.38448   0.00798   0.00000   0.00000   0.00000 -13.38448
   X61        5.01281  -0.01804   0.00000   0.00000   0.00000   5.01281
   Y61       -0.81036  -0.00171   0.00000   0.00000   0.00000  -0.81036
   Z61      -15.08617  -0.02535   0.00000   0.00000   0.00000 -15.08617
   X74      -10.98123  -0.02640   0.00000   0.00000   0.00000 -10.98123
   Y74       12.46541   0.01175   0.00000   0.00000   0.00000  12.46541
   Z74        7.69212  -0.01065   0.00000   0.00000   0.00000   7.69212
   X75       -9.60260  -0.00375   0.00000   0.00000   0.00000  -9.60260
   Y75       11.39960  -0.01931   0.00000   0.00000   0.00000  11.39960
   Z75        8.47054   0.00664   0.00000   0.00000   0.00000   8.47054
   X76       -7.95502   0.02896   0.00000   0.00000   0.00000  -7.95502
   Y76       12.36368   0.00589   0.00000   0.00000   0.00000  12.36368
   Z76        8.50771   0.00414   0.00000   0.00000   0.00000   8.50771
   X203      -7.21786  -0.00475   0.00000   0.00000   0.00000  -7.21786
   Y203      -8.98203   0.00616   0.00000   0.00000   0.00000  -8.98203
   Z203      -2.09446  -0.03471   0.00000   0.00000   0.00000  -2.09446
   X204      -7.24286  -0.00876   0.00000   0.00000  -0.00000  -7.24286
   Y204      -8.82929   0.01511   0.00000   0.00000   0.00000  -8.82929
   Z204      -0.21108   0.01087   0.00000   0.00000   0.00000  -0.21108
   X205      -6.31244   0.01595   0.00000   0.00000   0.00000  -6.31244
   Y205     -10.26745  -0.02274   0.00000   0.00000   0.00000 -10.26745
   Z205       0.58711   0.02383   0.00000   0.00000   0.00000   0.58711
   X220     -10.04135   0.02577   0.00000   0.00000   0.00000 -10.04135
   Y220      11.24533  -0.01693   0.00000   0.00000   0.00000  11.24533
   Z220      -1.69655  -0.01758   0.00000   0.00000   0.00000  -1.69655
   X221     -11.71963  -0.01837   0.00000   0.00000  -0.00000 -11.71963
   Y221      11.84247  -0.01210   0.00000   0.00000   0.00000  11.84247
   Z221      -1.06578  -0.00020   0.00000   0.00000   0.00000  -1.06578
   X222     -11.46604  -0.00397   0.00000   0.00000   0.00000 -11.46604
   Y222      13.32196   0.03070   0.00000   0.00000   0.00000  13.32196
   Z222       0.08223   0.01778   0.00000   0.00000   0.00000   0.08223
    R1        1.90884   0.04129   0.00000   0.00000   0.00000   1.90884
    R2        1.90891   0.03923   0.00000  -0.00000   0.00000   1.90891
    R3        2.91700   0.00018   0.00000   0.00027   0.00027   2.91726
    R4        2.07151   0.00001   0.00000   0.00001   0.00002   2.07153
    R5        2.89710   0.00051   0.00000   0.00088   0.00088   2.89798
    R6        2.06950  -0.00003   0.00000  -0.00005  -0.00005   2.06945
    R7        2.07585   0.00109   0.00000   0.00005   0.00007   2.07592
    R8        2.89314  -0.00029   0.00000   0.00022   0.00021   2.89336
    R9        2.07661  -0.00002   0.00000  -0.00004  -0.00004   2.07657
   R10        2.06925  -0.00005   0.00000  -0.00008  -0.00008   2.06917
   R11        2.77891   0.00035   0.00000   0.00044   0.00044   2.77935
   R12        2.07329   0.00004   0.00000   0.00007   0.00007   2.07335
   R13        2.06847   0.00007   0.00000   0.00011   0.00011   2.06858
   R14        2.60560  -0.00031   0.00000   0.00006   0.00006   2.60566
   R15        1.91317   0.00017   0.00000   0.00023   0.00023   1.91340
   R16        2.57644   0.00015   0.00000   0.00017   0.00017   2.57662
   R17        2.48475   0.00014   0.00000   0.00012   0.00013   2.48488
   R18        1.93310  -0.00011   0.00000  -0.00014  -0.00014   1.93296
   R19        1.92124  -0.00006   0.00000  -0.00008  -0.00007   1.92117
   R20        1.92421   0.00006   0.00000   0.00008   0.00008   1.92429
   R21        3.04643   0.00013   0.00000   0.00049   0.00051   3.04693
   R22        4.63333   0.00117   0.00000   0.00121   0.00123   4.63457
   R23        1.90916   0.03932   0.00000  -0.00000   0.00000   1.90916
   R24        1.90848   0.03324   0.00000  -0.00000   0.00000   1.90848
   R25        2.93676  -0.00032   0.00000  -0.00090  -0.00083   2.93594
   R26        2.07031   0.00001   0.00000   0.00002  -0.00002   2.07028
   R27        3.80566  -0.01781   0.00000   0.00000   0.00000   3.80566
   R28        2.82881   0.00143   0.00000   0.00116   0.00117   2.82999
   R29        2.07453  -0.00004   0.00000  -0.00007  -0.00007   2.07446
   R30        2.07268   0.00007   0.00000   0.00012   0.00012   2.07280
   R31        2.60104   0.00122   0.00000   0.00062   0.00065   2.60169
   R32        2.72369  -0.00023   0.00000  -0.00027  -0.00028   2.72341
   R33        2.59997  -0.00035   0.00000  -0.00081  -0.00080   2.59917
   R34        2.04149  -0.00001   0.00000  -0.00001  -0.00001   2.04147
   R35        2.70428   0.00096   0.00000   0.00092   0.00093   2.70521
   R36        2.65599   0.00005   0.00000   0.00009   0.00009   2.65608
   R37        2.59673  -0.00039   0.00000  -0.00075  -0.00075   2.59599
   R38        2.64146   0.00019   0.00000   0.00025   0.00025   2.64170
   R39        2.62931   0.00007   0.00000   0.00009   0.00009   2.62940
   R40        2.05368   0.00005   0.00000   0.00008   0.00008   2.05376
   R41        1.92565   0.00361   0.00000   0.00358   0.00362   1.92926
   R42        2.63004   0.00008   0.00000   0.00008   0.00008   2.63012
   R43        2.05129   0.00002   0.00000   0.00004   0.00004   2.05133
   R44        2.66748   0.00003   0.00000   0.00002   0.00002   2.66750
   R45        2.05344   0.00002   0.00000   0.00003   0.00003   2.05347
   R46        2.05272   0.00007   0.00000   0.00012   0.00012   2.05283
   R47        3.51769  -0.00139   0.00000  -0.01397  -0.01393   3.50376
   R48        1.90824   0.03391   0.00000  -0.00000   0.00000   1.90824
   R49        1.90866   0.03780   0.00000   0.00000   0.00000   1.90866
   R50        2.91111  -0.00077   0.00000  -0.00109  -0.00106   2.91005
   R51        2.07100  -0.00001   0.00000  -0.00002  -0.00004   2.07096
   R52        2.83627  -0.00280   0.00000  -0.00412  -0.00409   2.83219
   R53        2.07708   0.00003   0.00000   0.00005   0.00005   2.07713
   R54        2.07729   0.00004   0.00000   0.00006   0.00006   2.07735
   R55        2.60226  -0.00168   0.00000  -0.00190  -0.00187   2.60039
   R56        2.62280  -0.00027   0.00000  -0.00011  -0.00010   2.62269
   R57        2.61409  -0.00222   0.00000  -0.00253  -0.00250   2.61158
   R58        2.03902  -0.00001   0.00000  -0.00002  -0.00002   2.03900
   R59        2.57811  -0.00023   0.00000   0.00009   0.00010   2.57821
   R60        1.90757  -0.00003   0.00000  -0.00004  -0.00004   1.90753
   R61        2.49238  -0.00052   0.00000  -0.00049  -0.00049   2.49189
   R62        2.04522  -0.00001   0.00000  -0.00002  -0.00001   2.04521
   R63        3.48006  -0.00251   0.00000  -0.01281  -0.01278   3.46728
   R64        1.90920   0.04095   0.00000  -0.00000   0.00000   1.90920
   R65        1.90840   0.03776   0.00000  -0.00000   0.00000   1.90840
   R66        2.90771  -0.00039   0.00000  -0.00028  -0.00027   2.90744
   R67        2.07310   0.00004   0.00000   0.00006   0.00012   2.07322
   R68        2.82669  -0.00346   0.00000  -0.00495  -0.00489   2.82180
   R69        2.07734   0.00028   0.00000   0.00048   0.00048   2.07782
   R70        2.07654   0.00026   0.00000   0.00044   0.00044   2.07698
   R71        2.58827  -0.00058   0.00000  -0.00081  -0.00076   2.58751
   R72        2.63293  -0.00361   0.00000  -0.00417  -0.00417   2.62875
   R73        2.61032  -0.00162   0.00000  -0.00203  -0.00197   2.60835
   R74        2.03480   0.00011   0.00000   0.00017   0.00017   2.03497
   R75        2.56141   0.00576   0.00000   0.00714   0.00714   2.56855
   R76        1.90500   0.00057   0.00000   0.00073   0.00073   1.90573
   R77        2.49494  -0.00064   0.00000  -0.00050  -0.00049   2.49446
   R78        2.03784  -0.00003   0.00000  -0.00005  -0.00004   2.03779
   R79        3.69880   0.05458   0.00000   0.17411   0.17417   3.87298
   R80        1.90854   0.04076   0.00000   0.00000   0.00000   1.90854
   R81        1.90928   0.04090   0.00000  -0.00000   0.00000   1.90928
   R82        2.90615  -0.00112   0.00000   0.00030   0.00030   2.90644
   R83        2.07692  -0.00003   0.00000  -0.00006  -0.00006   2.07686
   R84        2.90272  -0.00085   0.00000   0.00033   0.00032   2.90305
   R85        2.06915   0.00007   0.00000   0.00012   0.00012   2.06928
   R86        2.07234   0.00001   0.00000   0.00002   0.00002   2.07236
   R87        2.89091  -0.00121   0.00000   0.00010   0.00010   2.89100
   R88        2.07512  -0.00001   0.00000  -0.00001  -0.00001   2.07511
   R89        2.07809  -0.00005   0.00000  -0.00008  -0.00008   2.07801
   R90        2.77311  -0.00064   0.00000   0.00039   0.00038   2.77350
   R91        2.06575   0.00002   0.00000   0.00004   0.00004   2.06580
   R92        2.06953  -0.00003   0.00000  -0.00004  -0.00004   2.06949
   R93        2.54786  -0.00135   0.00000   0.00001   0.00001   2.54786
   R94        1.90597  -0.00003   0.00000  -0.00004  -0.00004   1.90593
   R95        2.50513  -0.00065   0.00000   0.00000   0.00001   2.50514
   R96        2.55169  -0.00003   0.00000  -0.00003  -0.00003   2.55166
   R97        1.94809  -0.00099   0.00000  -0.00003  -0.00004   1.94806
   R98        1.94191   0.00043   0.00000  -0.00031  -0.00030   1.94160
   R99        1.90912   0.00003   0.00000   0.00003   0.00003   1.90916
   R100       1.94861  -0.00009   0.00000  -0.00002  -0.00002   1.94859
   R101       3.30550  -0.00081   0.00000   0.00032   0.00031   3.30581
   R102       3.40231   0.00054   0.00000  -0.00121  -0.00120   3.40112
   R103       3.39585  -0.00003   0.00000   0.00026   0.00026   3.39612
   R104       2.91167   0.00047   0.00000   0.00058   0.00057   2.91224
   R105       2.83921   0.00067   0.00000   0.00052   0.00054   2.83975
   R106       2.06779   0.00008   0.00000   0.00013   0.00013   2.06791
   R107       2.06890   0.00010   0.00000   0.00017   0.00017   2.06907
   R108       2.54302  -0.00279   0.00000  -0.00299  -0.00299   2.54003
   R109       2.74345   0.00200   0.00000   0.00304   0.00304   2.74649
   R110       2.06145  -0.00020   0.00000  -0.00034  -0.00034   2.06112
   R111       2.53716   0.00054   0.00000   0.00057   0.00057   2.53773
   R112       2.74872   0.00023   0.00000   0.00036   0.00036   2.74908
   R113       2.05960   0.00020   0.00000   0.00033   0.00033   2.05992
   R114       2.90188  -0.00012   0.00000  -0.00116  -0.00116   2.90072
   R115       2.83830  -0.00014   0.00000  -0.00051  -0.00052   2.83778
   R116       2.06950  -0.00007   0.00000  -0.00012  -0.00012   2.06938
   R117       2.06782  -0.00013   0.00000  -0.00022  -0.00022   2.06760
   R118       2.61527  -0.00787   0.00000  -0.01157  -0.01152   2.60375
   R119       2.61565  -0.00735   0.00000  -0.01059  -0.01054   2.60510
   R120       3.80556   0.02623   0.00000   0.07065   0.07066   3.87623
   R121       2.90817   0.00048   0.00000   0.00006   0.00007   2.90824
   R122       2.07071  -0.00009   0.00000  -0.00014  -0.00014   2.07057
   R123       2.07302   0.00013   0.00000   0.00021   0.00021   2.07323
   R124       2.05161  -0.00012   0.00000  -0.00020  -0.00020   2.05141
   R125       2.04944  -0.00001   0.00000  -0.00002  -0.00002   2.04942
   R126       2.05241   0.00007   0.00000   0.00011   0.00011   2.05252
   R127       2.04824  -0.00001   0.00000  -0.00002  -0.00002   2.04822
   R128       2.86433  -0.00024   0.00000  -0.00073  -0.00074   2.86358
   R129       2.07593  -0.00012   0.00000  -0.00020  -0.00020   2.07573
   R130       2.06360  -0.00007   0.00000  -0.00012  -0.00012   2.06348
   R131       2.61268  -0.00622   0.00000  -0.00977  -0.00979   2.60289
   R132       2.59816  -0.00488   0.00000  -0.00801  -0.00803   2.59014
   R133       3.80503   0.02596   0.00000   0.06757   0.06747   3.87249
   R134       2.41411   0.00019   0.00000   0.00013   0.00012   2.41423
   R135       2.36994   0.00005   0.00000   0.00004   0.00006   2.37000
   R136       2.54084  -0.00090   0.00000  -0.00130  -0.00131   2.53953
   R137       2.29514  -0.00027   0.00000  -0.00017  -0.00017   2.29497
   R138       2.60946  -0.00445   0.00000  -0.00705  -0.00708   2.60238
   R139       2.61764  -0.00563   0.00000  -0.00900  -0.00902   2.60861
   R140       3.83338   0.02495   0.00000   0.06727   0.06716   3.90054
   R141       2.59832   0.01884   0.00000   0.02735   0.02737   2.62569
   R142       2.65377   0.00088   0.00000   0.00646   0.00647   2.66024
   R143       2.04691   0.00041   0.00000   0.00066   0.00066   2.04757
   R144       2.66291   0.00204   0.00000   0.00772   0.00775   2.67066
   R145       2.59359   0.01981   0.00000   0.02810   0.02815   2.62174
   R146       2.04719   0.00038   0.00000   0.00060   0.00060   2.04779
   R147       2.59737   0.01878   0.00000   0.02708   0.02713   2.62450
   R148       2.65510   0.00446   0.00000   0.01088   0.01091   2.66601
   R149       2.04205   0.00029   0.00000   0.00047   0.00047   2.04252
   R150       2.65396   0.00190   0.00000   0.00744   0.00747   2.66143
   R151       2.60023   0.01934   0.00000   0.02752   0.02758   2.62782
   R152       2.04623   0.00032   0.00000   0.00052   0.00052   2.04675
   R153       2.82977   0.00087   0.00000   0.00151   0.00151   2.83128
   R154       2.07255   0.00014   0.00000   0.00024   0.00024   2.07280
   R155       2.07273   0.00013   0.00000   0.00022   0.00022   2.07295
   R156       2.06553   0.00007   0.00000   0.00012   0.00012   2.06566
   R157       2.83067  -0.00026   0.00000  -0.00045  -0.00045   2.83022
   R158       2.07409  -0.00047   0.00000  -0.00079  -0.00079   2.07330
   R159       2.06579  -0.00008   0.00000  -0.00013  -0.00013   2.06566
   R160       2.07441  -0.00023   0.00000  -0.00039  -0.00039   2.07402
   R161       2.82160   0.00062   0.00000   0.00106   0.00106   2.82266
   R162       2.07018   0.00005   0.00000   0.00009   0.00009   2.07026
   R163       2.06801   0.00022   0.00000   0.00037   0.00037   2.06838
   R164       2.06771   0.00009   0.00000   0.00015   0.00015   2.06785
   R165       2.83108  -0.00027   0.00000  -0.00046  -0.00046   2.83062
   R166       2.06589  -0.00001   0.00000  -0.00002  -0.00002   2.06587
   R167       2.07394  -0.00035   0.00000  -0.00059  -0.00059   2.07334
   R168       2.07229  -0.00022   0.00000  -0.00037  -0.00037   2.07192
   R169       2.75572   0.00261   0.00000   0.00559   0.00559   2.76131
   R170       2.68094   0.01517   0.00000   0.02198   0.02198   2.70292
   R171       2.74746   0.00456   0.00000   0.00830   0.00830   2.75576
   R172       2.61254  -0.00536   0.00000  -0.00798  -0.00795   2.60459
   R173       2.70343   0.01425   0.00000   0.02126   0.02127   2.72469
   R174       3.26606   0.00026   0.00000   0.00331   0.00329   3.26935
   R175       1.92260   0.00003   0.00000   0.00017   0.00014   1.92274
   R176       3.49137   0.00060   0.00000   0.00161   0.00162   3.49299
   R177       2.59230   0.00284   0.00000   0.00639   0.00638   2.59868
   R178       2.64935  -0.00904   0.00000  -0.00835  -0.00835   2.64100
   R179       2.59651   0.00223   0.00000   0.00587   0.00587   2.60237
   R180       2.62966  -0.00818   0.00000  -0.00729  -0.00728   2.62237
   R181       3.20730  -0.00002   0.00000  -0.00128  -0.00125   3.20604
   R182       2.75789   0.00541   0.00000   0.00930   0.00931   2.76719
   R183       2.72051   0.01222   0.00000   0.01884   0.01885   2.73936
   R184       2.76202   0.00496   0.00000   0.00889   0.00889   2.77091
   R185       2.70313   0.01245   0.00000   0.01898   0.01896   2.72209
   R186       2.60142  -0.00778   0.00000  -0.01129  -0.01125   2.59016
   R187       3.78193   0.02698   0.00000   0.07242   0.07239   3.85432
   R188       3.70461   0.04506   0.00000   0.14572   0.14579   3.85040
   R189       2.28624   0.00012   0.00000   0.00007   0.00007   2.28631
   R190       2.79671   0.00016   0.00000   0.00002   0.00002   2.79672
   R191       2.60606   0.00017   0.00000   0.00005   0.00005   2.60611
   R192       2.41403   0.00030   0.00000   0.00009   0.00009   2.41413
   R193       2.70422  -0.00016   0.00000   0.00001   0.00001   2.70423
   R194       2.95450  -0.00029   0.00000  -0.00106  -0.00107   2.95342
   R195       4.78492  -0.00087   0.00000   0.00146   0.00149   4.78641
   R196       2.35667  -0.00019   0.00000  -0.00008  -0.00009   2.35659
   R197       2.86415   0.00000   0.00000  -0.00011  -0.00012   2.86403
   R198       2.74282  -0.00010   0.00000  -0.00004  -0.00004   2.74277
   R199       2.90751  -0.00037   0.00000  -0.00009  -0.00010   2.90742
   R200       2.06846  -0.00001   0.00000  -0.00001  -0.00001   2.06844
   R201       2.65667  -0.00037   0.00000  -0.00001  -0.00001   2.65666
   R202       2.90678   0.00009   0.00000   0.00017   0.00017   2.90695
   R203       2.08260   0.00002   0.00000   0.00003   0.00003   2.08263
   R204       1.85921  -0.00029   0.00000   0.00004   0.00004   1.85924
   R205       2.68666  -0.00003   0.00000  -0.00004  -0.00004   2.68662
   R206       2.06751   0.00000   0.00000   0.00000   0.00000   2.06751
   R207       2.07264   0.00000   0.00000   0.00000   0.00000   2.07264
   R208       1.82852  -0.00004   0.00000  -0.00005  -0.00005   1.82847
   R209       4.72163  -0.00098   0.00000  -0.00093  -0.00098   4.72065
   R210       3.36508  -0.00039   0.00000  -0.00002  -0.00002   3.36506
   R211       1.89509  -0.00380   0.00000  -0.00493  -0.00491   1.89017
   R212       1.92817  -0.00392   0.00000  -0.00583  -0.00583   1.92234
   R213       3.03841   0.00391   0.00000   0.01726   0.01728   3.05569
   R214       2.96476   0.00412   0.00000   0.01666   0.01667   2.98143
   R215       1.87008   0.00024   0.00000   0.00071   0.00070   1.87078
   R216       1.84349   0.00005   0.00000   0.00027   0.00027   1.84376
   R217       4.51146  -0.00026   0.00000   0.00177   0.00176   4.51321
   R218       1.88226  -0.00044   0.00000  -0.00078  -0.00078   1.88148
   R219       1.83284  -0.00128   0.00000  -0.00143  -0.00143   1.83141
[truncated: 9,393,305 more chars]
