# Supplementary material for: Solvent Channels and Electric Fields Guide Proton Delivery to the Active Site of Heme Peroxidases
Source: Angew Chem Int Ed Engl. 2025 Sep 21;64(50):e202515743. doi: 10.1002/anie.202515743 (PMC12684355; doi:10.1002/anie.202515743)
Supplement: Supplementary file 8 — Supporting Information [file ANIE-64-e202515743-s008.zip › tau2_2.log]

 Entering Gaussian System, Link 0=g16
 Initial command:
 /sw/apps/gaussian-16.0/g16/l1.exe "/tmp/Gau-155780.inp" -scrdir="/tmp/"
 Entering Link 1 = /sw/apps/gaussian-16.0/g16/l1.exe PID=    155781.
  
 Copyright (c) 1988,1990,1992,1993,1995,1998,2003,2009,2016,
            Gaussian, Inc.  All Rights Reserved.
  
 This is part of the Gaussian(R) 16 program.  It is based on
 the Gaussian(R) 09 system (copyright 2009, Gaussian, Inc.),
 the Gaussian(R) 03 system (copyright 2003, Gaussian, Inc.),
 the Gaussian(R) 98 system (copyright 1998, Gaussian, Inc.),
 the Gaussian(R) 94 system (copyright 1995, Gaussian, Inc.),
 the Gaussian 92(TM) system (copyright 1992, Gaussian, Inc.),
 the Gaussian 90(TM) system (copyright 1990, Gaussian, Inc.),
 the Gaussian 88(TM) system (copyright 1988, Gaussian, Inc.),
 the Gaussian 86(TM) system (copyright 1986, Carnegie Mellon
 University), and the Gaussian 82(TM) system (copyright 1983,
 Carnegie Mellon University). Gaussian is a federally registered
 trademark of Gaussian, Inc.
  
 This software contains proprietary and confidential information,
 including trade secrets, belonging to Gaussian, Inc.
  
 This software is provided under written license and may be
 used, copied, transmitted, or stored only in accord with that
 written license.
  
 The following legend is applicable only to US Government
 contracts under FAR:
  
                    RESTRICTED RIGHTS LEGEND
  
 Use, reproduction and disclosure by the US Government is
 subject to restrictions as set forth in subparagraphs (a)
 and (c) of the Commercial Computer Software - Restricted
 Rights clause in FAR 52.227-19.
  
 Gaussian, Inc.
 340 Quinnipiac St., Bldg. 40, Wallingford CT 06492
  
  
 ---------------------------------------------------------------
 Warning -- This program may not be used in any manner that
 competes with the business of Gaussian, Inc. or will provide
 assistance to any competitor of Gaussian, Inc.  The licensee
 of this program is prohibited from giving any competitor of
 Gaussian, Inc. access to this program.  By using this program,
 the user acknowledges that Gaussian, Inc. is engaged in the
 business of creating and licensing software in the field of
 computational chemistry and represents and warrants to the
 licensee that it is not a competitor of Gaussian, Inc. and that
 it will not use this program in any manner prohibited above.
 ---------------------------------------------------------------
  

 Cite this work as:
 Gaussian 16, Revision A.03,
 M. J. Frisch, G. W. Trucks, H. B. Schlegel, G. E. Scuseria, 
 M. A. Robb, J. R. Cheeseman, G. Scalmani, V. Barone, 
 G. A. Petersson, H. Nakatsuji, X. Li, M. Caricato, A. V. Marenich, 
 J. Bloino, B. G. Janesko, R. Gomperts, B. Mennucci, H. P. Hratchian, 
 J. V. Ortiz, A. F. Izmaylov, J. L. Sonnenberg, D. Williams-Young, 
 F. Ding, F. Lipparini, F. Egidi, J. Goings, B. Peng, A. Petrone, 
 T. Henderson, D. Ranasinghe, V. G. Zakrzewski, J. Gao, N. Rega, 
 G. Zheng, W. Liang, M. Hada, M. Ehara, K. Toyota, R. Fukuda, 
 J. Hasegawa, M. Ishida, T. Nakajima, Y. Honda, O. Kitao, H. Nakai, 
 T. Vreven, K. Throssell, J. A. Montgomery, Jr., J. E. Peralta, 
 F. Ogliaro, M. J. Bearpark, J. J. Heyd, E. N. Brothers, K. N. Kudin, 
 V. N. Staroverov, T. A. Keith, R. Kobayashi, J. Normand, 
 K. Raghavachari, A. P. Rendell, J. C. Burant, S. S. Iyengar, 
 J. Tomasi, M. Cossi, J. M. Millam, M. Klene, C. Adamo, R. Cammi, 
 J. W. Ochterski, R. L. Martin, K. Morokuma, O. Farkas, 
 J. B. Foresman, and D. J. Fox, Gaussian, Inc., Wallingford CT, 2016.
 
 ******************************************
 Gaussian 16:  ES64L-G16RevA.03 25-Dec-2016
                 8-Jun-2024 
 ******************************************
 %chk=tau2_m2
 %mem=10gb
 %nproc=28
 Will use up to   28 processors via shared memory.
 ----------------------------------------------------------------------
 # UB3LYP EmpiricalDispersion=GD3BJ Gen Pseudo=Read opt(restart,maxcycl
 e=1000,modred) SCF(xqc,Maxcycle=1000)
 ----------------------------------------------------------------------
 1/6=1000,18=20,19=15,26=3,35=1/3(2);
 2/9=110/2;
 99//99;
 2/9=110/2;
 3/5=7,6=1,11=2,16=1,17=8,25=1,30=1,71=1,74=-5,82=7,116=2,124=41/1,2,3;
 4/5=5,16=3,69=1/1;
 5/5=2,7=1000,8=3,13=1,38=5/2,8;
 7//1,2,3,16;
 1/6=1000,18=20,19=15,26=3/3(-5);
 2/9=110/2;
 6/7=2,8=2,9=2,10=2,19=2,28=1/1;
 99/9=1/99;

 GradGradGradGradGradGradGradGradGradGradGradGradGradGradGradGradGradGrad
 Berny optimization.
 Restoring state from the checkpoint file "tau2_m2.chk".
 ONIOM results not found on unit 2.
 Title:  fff
 Route:  # UB3LYP EmpiricalDispersion=GD3BJ Gen Pseudo=Read opt(maxcycle=1000,mod
 red) SCF(qc,Maxcycle=1000)
 Using GEDIIS/GDIIS optimizer.
 FormGI is forming the generalized inverse of G from B-inverse, IUseBI=4.
 Internal  Forces:  Max     0.046987946 RMS     0.005511021
 Number of steps in this run=   1000 maximum allowed number of steps=   1422.
 Search for a local minimum.
 Step number   8 out of a maximum of 1000
 All quantities printed in internal units (Hartrees-Bohrs-Radians)
 Mixed Optimization -- RFO/linear search
 Update second derivatives using D2CorX and points    6    7    8
 DE= -4.88D-03 DEPred=-1.07D-02 R= 4.55D-01
 Trust test= 4.55D-01 RLast= 2.54D-01 DXMaxT set to 1.85D-01
 ITU=  0  0 -1  0 -1  1  1  0
 Use linear search instead of GDIIS.
     Eigenvalues ---    0.00232   0.00237   0.00261   0.00300   0.00324
     Eigenvalues ---    0.00350   0.00357   0.00363   0.00393   0.00406
     Eigenvalues ---    0.00462   0.00468   0.00490   0.00510   0.00530
     Eigenvalues ---    0.00541   0.00548   0.00573   0.00574   0.00587
     Eigenvalues ---    0.00602   0.00606   0.00680   0.00711   0.00747
     Eigenvalues ---    0.00765   0.00790   0.00793   0.00793   0.00800
     Eigenvalues ---    0.00829   0.00842   0.00857   0.00866   0.00896
     Eigenvalues ---    0.00956   0.01033   0.01060   0.01083   0.01135
     Eigenvalues ---    0.01142   0.01178   0.01247   0.01281   0.01288
     Eigenvalues ---    0.01305   0.01319   0.01354   0.01371   0.01395
     Eigenvalues ---    0.01402   0.01404   0.01408   0.01412   0.01435
     Eigenvalues ---    0.01462   0.01475   0.01532   0.01540   0.01563
     Eigenvalues ---    0.01595   0.01616   0.01648   0.01653   0.01664
     Eigenvalues ---    0.01666   0.01687   0.01691   0.01712   0.01736
     Eigenvalues ---    0.01746   0.01755   0.01762   0.01784   0.01790
     Eigenvalues ---    0.01826   0.01836   0.01848   0.01852   0.01891
     Eigenvalues ---    0.01894   0.01908   0.01922   0.01945   0.01949
     Eigenvalues ---    0.01960   0.01966   0.01969   0.01988   0.01999
     Eigenvalues ---    0.02012   0.02022   0.02023   0.02026   0.02033
     Eigenvalues ---    0.02046   0.02053   0.02062   0.02067   0.02074
     Eigenvalues ---    0.02078   0.02085   0.02095   0.02121   0.02122
     Eigenvalues ---    0.02124   0.02129   0.02141   0.02146   0.02152
     Eigenvalues ---    0.02161   0.02162   0.02206   0.02223   0.02225
     Eigenvalues ---    0.02234   0.02239   0.02247   0.02253   0.02281
     Eigenvalues ---    0.02293   0.02306   0.02385   0.02398   0.02427
     Eigenvalues ---    0.02451   0.02483   0.02500   0.02519   0.02526
     Eigenvalues ---    0.02575   0.02648   0.02679   0.02795   0.02807
     Eigenvalues ---    0.02809   0.02848   0.02855   0.02883   0.02911
     Eigenvalues ---    0.02970   0.03031   0.03123   0.03166   0.03184
     Eigenvalues ---    0.03233   0.03307   0.03370   0.03453   0.03495
     Eigenvalues ---    0.03553   0.03643   0.03655   0.03783   0.03862
     Eigenvalues ---    0.03881   0.03953   0.03994   0.04045   0.04092
     Eigenvalues ---    0.04169   0.04190   0.04268   0.04361   0.04484
     Eigenvalues ---    0.04549   0.04583   0.04620   0.04666   0.04673
     Eigenvalues ---    0.04718   0.04755   0.04802   0.04844   0.04883
     Eigenvalues ---    0.04896   0.04911   0.04938   0.05021   0.05067
     Eigenvalues ---    0.05103   0.05243   0.05274   0.05297   0.05310
     Eigenvalues ---    0.05338   0.05383   0.05404   0.05411   0.05431
     Eigenvalues ---    0.05464   0.05466   0.05516   0.05531   0.05569
     Eigenvalues ---    0.05640   0.05668   0.05748   0.05760   0.05836
     Eigenvalues ---    0.05927   0.05964   0.05989   0.06129   0.06186
     Eigenvalues ---    0.06209   0.06291   0.06307   0.06377   0.06467
     Eigenvalues ---    0.06572   0.06640   0.06738   0.06792   0.06913
     Eigenvalues ---    0.06936   0.07020   0.07075   0.07148   0.07157
     Eigenvalues ---    0.07157   0.07212   0.07219   0.07222   0.07227
     Eigenvalues ---    0.07266   0.07298   0.07332   0.07349   0.07397
     Eigenvalues ---    0.07587   0.07639   0.07712   0.07805   0.07871
     Eigenvalues ---    0.07995   0.08185   0.08261   0.08376   0.08393
     Eigenvalues ---    0.08472   0.08543   0.08632   0.08834   0.08912
     Eigenvalues ---    0.08955   0.09076   0.09137   0.09161   0.09266
     Eigenvalues ---    0.09331   0.09375   0.09470   0.09508   0.09524
     Eigenvalues ---    0.09558   0.09634   0.09702   0.09765   0.09943
     Eigenvalues ---    0.10052   0.10111   0.10166   0.10217   0.10384
     Eigenvalues ---    0.10468   0.10717   0.10798   0.11118   0.11188
     Eigenvalues ---    0.11299   0.11425   0.11464   0.11572   0.11657
     Eigenvalues ---    0.11736   0.11768   0.11982   0.12080   0.12121
     Eigenvalues ---    0.12195   0.12290   0.12305   0.12461   0.12514
     Eigenvalues ---    0.12525   0.12847   0.12889   0.13013   0.13080
     Eigenvalues ---    0.13109   0.13326   0.13386   0.13485   0.13661
     Eigenvalues ---    0.13729   0.14034   0.14120   0.14203   0.14695
     Eigenvalues ---    0.14780   0.14966   0.15241   0.15413   0.15673
     Eigenvalues ---    0.15769   0.15800   0.15876   0.15930   0.15956
     Eigenvalues ---    0.15982   0.15984   0.15988   0.15995   0.15995
     Eigenvalues ---    0.15996   0.15998   0.15998   0.15998   0.15999
     Eigenvalues ---    0.15999   0.15999   0.16000   0.16000   0.16000
     Eigenvalues ---    0.16000   0.16000   0.16000   0.16000   0.16000
     Eigenvalues ---    0.16000   0.16000   0.16000   0.16000   0.16000
     Eigenvalues ---    0.16000   0.16000   0.16000   0.16000   0.16000
     Eigenvalues ---    0.16000   0.16000   0.16000   0.16000   0.16000
     Eigenvalues ---    0.16000   0.16000   0.16000   0.16001   0.16004
     Eigenvalues ---    0.16071   0.16236   0.16480   0.16545   0.16833
     Eigenvalues ---    0.17196   0.17414   0.17716   0.17748   0.17929
     Eigenvalues ---    0.18013   0.18073   0.18155   0.18443   0.18682
     Eigenvalues ---    0.18704   0.18828   0.18918   0.19358   0.19415
     Eigenvalues ---    0.19604   0.19836   0.20103   0.20407   0.20614
     Eigenvalues ---    0.20780   0.21357   0.21467   0.21570   0.21677
     Eigenvalues ---    0.21758   0.21909   0.21941   0.21972   0.21989
     Eigenvalues ---    0.22000   0.22002   0.22093   0.22252   0.22335
     Eigenvalues ---    0.22457   0.22522   0.22727   0.22761   0.22798
     Eigenvalues ---    0.22957   0.23094   0.23320   0.23429   0.23541
     Eigenvalues ---    0.23624   0.23630   0.23647   0.23735   0.23779
     Eigenvalues ---    0.23907   0.24419   0.24435   0.24495   0.24601
     Eigenvalues ---    0.24635   0.24698   0.24785   0.24796   0.24823
     Eigenvalues ---    0.24856   0.24895   0.24936   0.24951   0.24956
     Eigenvalues ---    0.24962   0.24977   0.24982   0.24989   0.24993
     Eigenvalues ---    0.24997   0.25001   0.26616   0.26811   0.27172
     Eigenvalues ---    0.27623   0.27803   0.28008   0.28154   0.28264
     Eigenvalues ---    0.28304   0.28467   0.28488   0.28512   0.28680
     Eigenvalues ---    0.28727   0.28909   0.28940   0.29050   0.29127
     Eigenvalues ---    0.29250   0.29676   0.30068   0.30439   0.30824
     Eigenvalues ---    0.31050   0.31583   0.31800   0.32036   0.32209
     Eigenvalues ---    0.32393   0.32573   0.32596   0.32647   0.33102
     Eigenvalues ---    0.33206   0.33455   0.33485   0.33718   0.33762
     Eigenvalues ---    0.33765   0.33777   0.33786   0.33805   0.33807
     Eigenvalues ---    0.33809   0.33844   0.33850   0.33893   0.33909
     Eigenvalues ---    0.33934   0.33952   0.33962   0.33972   0.34003
     Eigenvalues ---    0.34012   0.34016   0.34034   0.34037   0.34039
     Eigenvalues ---    0.34044   0.34056   0.34058   0.34061   0.34080
     Eigenvalues ---    0.34106   0.34122   0.34136   0.34140   0.34153
     Eigenvalues ---    0.34153   0.34154   0.34178   0.34200   0.34223
     Eigenvalues ---    0.34225   0.34226   0.34237   0.34246   0.34261
     Eigenvalues ---    0.34287   0.34288   0.34305   0.34316   0.34326
     Eigenvalues ---    0.34328   0.34333   0.34344   0.34373   0.34397
     Eigenvalues ---    0.34440   0.34447   0.34451   0.34464   0.34574
     Eigenvalues ---    0.34679   0.34741   0.34825   0.34891   0.35189
     Eigenvalues ---    0.35205   0.35250   0.35268   0.35319   0.35337
     Eigenvalues ---    0.35364   0.35454   0.35510   0.35526   0.35578
     Eigenvalues ---    0.35596   0.35613   0.35637   0.35656   0.35700
     Eigenvalues ---    0.35758   0.35921   0.35924   0.35957   0.36115
     Eigenvalues ---    0.36191   0.36348   0.36387   0.36451   0.36724
     Eigenvalues ---    0.37274   0.37584   0.37652   0.37926   0.38021
     Eigenvalues ---    0.38476   0.38610   0.38749   0.39329   0.39497
     Eigenvalues ---    0.40699   0.41103   0.41196   0.41320   0.41739
     Eigenvalues ---    0.41898   0.41969   0.42114   0.42213   0.42344
     Eigenvalues ---    0.42373   0.42620   0.42907   0.43012   0.43071
     Eigenvalues ---    0.43344   0.43482   0.43883   0.44148   0.44192
     Eigenvalues ---    0.44337   0.44432   0.44624   0.44965   0.45070
     Eigenvalues ---    0.45550   0.45687   0.45780   0.45928   0.46067
     Eigenvalues ---    0.46208   0.46295   0.46300   0.46377   0.46448
     Eigenvalues ---    0.46671   0.46729   0.46761   0.46944   0.47138
     Eigenvalues ---    0.47299   0.47709   0.47828   0.48105   0.48264
     Eigenvalues ---    0.48365   0.48380   0.48513   0.48642   0.48781
     Eigenvalues ---    0.48811   0.48970   0.49616   0.49703   0.49716
     Eigenvalues ---    0.49974   0.50749   0.51529   0.51588   0.52099
     Eigenvalues ---    0.52802   0.53212   0.53287   0.53410   0.53868
     Eigenvalues ---    0.53928   0.54202   0.54543   0.55947   0.56612
     Eigenvalues ---    0.57294   0.57984   0.58534   0.59136   0.60450
     Eigenvalues ---    0.61233   0.64539   0.68308   0.69673   0.71544
     Eigenvalues ---    0.71723   0.72585   0.80076   0.81415   0.97750
     Eigenvalues ---    0.99657   1.23480   3.218241000.000001000.00000
     Eigenvalues --- 1000.000001000.000001000.000001000.000001000.00000
     Eigenvalues --- 1000.000001000.000001000.000001000.000001000.00000
     Eigenvalues --- 1000.000001000.000001000.000001000.000001000.00000
     Eigenvalues --- 1000.000001000.000001000.000001000.000001000.00000
     Eigenvalues --- 1000.000001000.000001000.000001000.000001000.00000
     Eigenvalues --- 1000.000001000.000001000.000001000.000001000.00000
     Eigenvalues --- 1000.000001000.000001000.000001000.000001000.00000
     Eigenvalues --- 1000.000001000.000001000.000001000.000001000.00000
     Eigenvalues --- 1000.000001000.000001000.000001000.000001000.00000
     Eigenvalues --- 1000.000001000.000001000.000001000.000001000.00000
     Eigenvalues --- 1000.000001000.000001000.000001000.000001000.00000
     Eigenvalues --- 1000.000001000.000001000.000001000.000001000.00000
     Eigenvalues --- 1000.000001000.000001000.000001000.000001000.00000
     Eigenvalues --- 1000.000001000.000001000.000001000.000001000.00000
     Eigenvalues --- 1000.000001000.000001000.000001000.000001000.00000
     Eigenvalues --- 1000.000001000.000001000.000001000.000001000.00000
     Eigenvalues --- 1000.000001000.000001000.000001000.000001000.00000
     Eigenvalues --- 1000.000001000.000001000.000001000.000001000.00000
     Eigenvalues --- 1000.000001000.000001000.000001000.000001000.00000
     Eigenvalues --- 1000.000001000.000001000.000001000.000001000.00000
     Eigenvalues --- 1000.000001000.000001000.000001000.000001000.00000
     Eigenvalues --- 1000.000001000.000001000.000001000.000001000.00000
     Eigenvalues --- 1000.000001000.000001000.000001000.000001000.00000
     Eigenvalues --- 1000.000001000.000001000.000001000.000001000.00000
     Eigenvalues --- 1000.000001000.000001000.000001000.000001000.00000
     Eigenvalues --- 1000.000001000.000001000.000001000.000001000.00000
     Eigenvalues --- 1000.000001000.000001000.000001000.000001000.00000
     Eigenvalues --- 1000.000001000.000001000.000001000.000001000.00000
     Eigenvalues --- 1000.000001000.000001000.000001000.000001000.00000
     Eigenvalues --- 1000.000001000.000001000.000001000.000001000.00000
     Eigenvalues --- 1000.000001000.000001000.000001000.000001000.00000
     Eigenvalues --- 1000.000001000.000001000.000001000.000001000.00000
     Eigenvalues --- 1000.000001000.000001000.000001000.000001000.00000
     Eigenvalues --- 1000.000001000.000001000.000001000.000001000.00000
     Eigenvalues --- 1000.000001000.000001000.000001000.000001000.00000
     Eigenvalues --- 1000.000001000.000001000.000001000.000001000.00000
     Eigenvalues --- 1000.000001000.000001000.000001000.000001000.00000
     Eigenvalues --- 1000.000001000.000001000.000001000.000001000.00000
     Eigenvalues --- 1000.000001000.000001000.000001000.000001000.00000
     Eigenvalues --- 1000.000001000.000001000.000001000.000001000.00000
     Eigenvalues --- 1000.000001000.000001000.000001000.000001000.00000
     Eigenvalues --- 1000.000001000.000001000.000001000.000001000.00000
     Eigenvalues --- 1000.000001000.000001000.000001000.000001000.00000
     Eigenvalues --- 1000.000001000.000001000.000001000.000001000.00000
     Eigenvalues --- 1000.000001000.000001000.000001000.000001000.00000
     Eigenvalues --- 1000.000001000.000001000.000001000.000001000.00000
     Eigenvalues --- 1000.000001000.000001000.000001000.000001000.00000
     Eigenvalues --- 1000.000001000.000001000.000001000.000001000.00000
     Eigenvalues --- 1000.000001000.000001000.000001000.000001000.00000
     Eigenvalues --- 1000.000001000.000001000.000001000.000001000.00000
     Eigenvalues --- 1000.000001000.000001000.000001000.000001000.00000
     Eigenvalues --- 1000.000001000.000001000.000001000.000001000.00000
     Eigenvalues --- 1000.000001000.000001000.000001000.000001000.00000
     Eigenvalues --- 1000.000001000.000001000.000001000.000001000.00000
     Eigenvalues --- 1000.000001000.000001000.000001000.000001000.00000
     Eigenvalues --- 1000.000001000.000001000.000001000.000001000.00000
     Eigenvalues --- 1000.000001000.000001000.000001000.000001000.00000
     Eigenvalues --- 1000.000001000.000001000.000001000.000001000.00000
     Eigenvalues --- 1000.000001000.000001000.000001000.000001000.00000
     Eigenvalues --- 1000.000001000.000001000.000001000.000001000.00000
     Eigenvalues --- 1000.000001000.000001000.000001000.000001000.00000
     Eigenvalues --- 1000.000001000.000001000.000001000.000001000.00000
     Eigenvalues --- 1000.000001000.000001000.000001000.000001000.00000
     Eigenvalues --- 1000.000001000.000001000.000001000.000001000.00000
     Eigenvalues --- 1000.000001000.000001000.000001000.000001000.00000
     Eigenvalues --- 1000.000001000.000001000.000001000.000001000.00000
     Eigenvalues --- 1000.000001000.000001000.000001000.000001000.00000
     Eigenvalues --- 1000.000001000.000001000.000001000.000001000.00000
     Eigenvalues --- 1000.000001000.000001000.000001000.000001000.00000
     Eigenvalues --- 1000.000001000.000001000.000001000.000001000.00000
     Eigenvalues --- 1000.000001000.000001000.000001000.000001000.00000
     Eigenvalues --- 1000.000001000.000001000.000001000.000001000.00000
     Eigenvalues --- 1000.000001000.000001000.000001000.000001000.00000
     Eigenvalues --- 1000.000001000.000001000.000001000.000001000.00000
     Eigenvalues --- 1000.000001000.000001000.000001000.000001000.00000
     Eigenvalues --- 1000.000001000.000001000.000001000.000001000.00000
     Eigenvalues --- 1000.000001000.000001000.000001000.000001000.00000
     Eigenvalues --- 1000.000001000.000001000.000001000.000001000.00000
     Eigenvalues --- 1000.000001000.000001000.000001000.000001000.00000
     Eigenvalues --- 1000.000001000.000001000.000001000.000001000.00000
     Eigenvalues --- 1000.000001000.000001000.000001000.000001000.00000
     Eigenvalues --- 1000.000001000.000001000.000001000.000001000.00000
     Eigenvalues --- 1000.000001000.000001000.000001000.000001000.00000
     Eigenvalues --- 1000.000001000.000001000.000001000.000001000.00000
     Eigenvalues --- 1000.000001000.000001000.000001000.000001000.00000
     Eigenvalues --- 1000.000001000.000001000.000001000.000001000.00000
     Eigenvalues --- 1000.000001000.000001000.000001000.000001000.00000
     Eigenvalues --- 1000.000001000.000001000.000001000.000001000.00000
     Eigenvalues --- 1000.000001000.000001000.000001000.000001000.00000
     Eigenvalues --- 1000.000001000.000001000.000001000.000001000.00000
     Eigenvalues --- 1000.000001000.000001000.000001000.000001000.00000
     Eigenvalues --- 1000.000001000.000001000.000001000.000001000.00000
     Eigenvalues --- 1000.000001000.000001000.000001000.000001000.00000
     Eigenvalues --- 1000.000001000.000001000.000001000.000001000.00000
     Eigenvalues --- 1000.000001000.000001000.000001000.000001000.00000
     Eigenvalues --- 1000.000001000.000001000.000001000.000001000.00000
     Eigenvalues --- 1000.000001000.000001000.000001000.000001000.00000
     Eigenvalues --- 1000.000001000.000001000.000001000.000001000.00000
     Eigenvalues --- 1000.000001000.000001000.000001000.000001000.00000
     Eigenvalues --- 1000.000001000.000001000.000001000.000001000.00000
     Eigenvalues --- 1000.000001000.000001000.000001000.000001000.00000
     Eigenvalues --- 1000.000001000.000001000.000001000.000001000.00000
     Eigenvalues --- 1000.000001000.000001000.000001000.000001000.00000
     Eigenvalues --- 1000.000001000.000001000.000001000.000001000.00000
     Eigenvalues --- 1000.000001000.000001000.000001000.000001000.00000
     Eigenvalues --- 1000.000001000.000001000.000001000.000001000.00000
     Eigenvalues --- 1000.000001000.000001000.000001000.000001000.00000
     Eigenvalues --- 1000.000001000.000001000.000001000.000001000.00000
     Eigenvalues --- 1000.000001000.000001000.000001000.000001000.00000
     Eigenvalues --- 1000.000001000.000001000.000001000.000001000.00000
     Eigenvalues --- 1000.000001000.000001000.000001000.000001000.00000
     Eigenvalues --- 1000.000001000.000001000.000001000.000001000.00000
     Eigenvalues --- 1000.000001000.000001000.000001000.000001000.00000
     Eigenvalues --- 1000.000001000.000001000.000001000.000001000.00000
     Eigenvalues --- 1000.000001000.000001000.000001000.000001000.00000
     Eigenvalues --- 1000.000001000.000001000.000001000.000001000.00000
     Eigenvalues --- 1000.000001000.000001000.000001000.000001000.00000
     Eigenvalues --- 1000.000001000.000001000.000001000.000001000.00000
     Eigenvalues --- 1000.000001000.000001000.000001000.000001000.00000
     Eigenvalues --- 1000.000001000.000001000.000001000.000001000.00000
     Eigenvalues --- 1000.000001000.000001000.000001000.000001000.00000
     Eigenvalues --- 1000.000001000.000001000.000001000.000001000.00000
     Eigenvalues --- 1000.000001000.000001000.000001000.000001000.00000
     Eigenvalues --- 1000.000001000.000001000.000001000.000001000.00000
     Eigenvalues --- 1000.000001000.000001000.000001000.000001000.00000
     Eigenvalues --- 1000.000001000.000001000.000001000.000001000.00000
     Eigenvalues --- 1000.000001000.000001000.000001000.000001000.00000
     Eigenvalues --- 1000.000001000.000001000.000001000.000001000.00000
     Eigenvalues --- 1000.000001000.000001000.000001000.000001000.00000
     Eigenvalues --- 1000.000001000.000001000.000001000.000001000.00000
     Eigenvalues --- 1000.000001000.000001000.000001000.000001000.00000
     Eigenvalues --- 1000.000001000.000001000.000001000.000001000.00000
     Eigenvalues --- 1000.000001000.000001000.000001000.000001000.00000
     Eigenvalues --- 1000.000001000.000001000.000001000.000001000.00000
     Eigenvalues --- 1000.000001000.000001000.000001000.000001000.00000
     Eigenvalues --- 1000.000001000.000001000.000001000.000001000.00000
     Eigenvalues --- 1000.000001000.000001000.000001000.000001000.00000
     Eigenvalues --- 1000.000001000.000001000.000001000.000001000.00000
     Eigenvalues --- 1000.000001000.000001000.000001000.000001000.00000
     Eigenvalues --- 1000.000001000.000001000.000001000.000001000.00000
     Eigenvalues --- 1000.000001000.000001000.000001000.000001000.00000
     Eigenvalues --- 1000.000001000.000001000.000001000.000001000.00000
     Eigenvalues --- 1000.000001000.000001000.000001000.000001000.00000
     Eigenvalues --- 1000.000001000.000001000.000001000.000001000.00000
     Eigenvalues --- 1000.000001000.000001000.000001000.000001000.00000
     Eigenvalues --- 1000.000001000.000001000.000001000.000001000.00000
     Eigenvalues --- 1000.000001000.000001000.000001000.000001000.00000
     Eigenvalues --- 1000.000001000.000001000.000001000.000001000.00000
     Eigenvalues --- 1000.000001000.000001000.000001000.000001000.00000
     Eigenvalues --- 1000.000001000.000001000.000001000.000001000.00000
     Eigenvalues --- 1000.000001000.000001000.000001000.000001000.00000
     Eigenvalues --- 1000.000001000.000001000.000001000.000001000.00000
     Eigenvalues --- 1000.000001000.000001000.000001000.000001000.00000
     Eigenvalues --- 1000.000001000.000001000.000001000.000001000.00000
     Eigenvalues --- 1000.000001000.000001000.000001000.000001000.00000
     Eigenvalues --- 1000.000001000.000001000.000001000.000001000.00000
     Eigenvalues --- 1000.000001000.000001000.000001000.000001000.00000
     Eigenvalues --- 1000.000001000.000001000.000001000.000001000.00000
     Eigenvalues --- 1000.000001000.000001000.000001000.000001000.00000
     Eigenvalues --- 1000.000001000.000001000.000001000.000001000.00000
     Eigenvalues --- 1000.000001000.000001000.000001000.000001000.00000
     Eigenvalues --- 1000.000001000.000001000.000001000.000001000.00000
     Eigenvalues --- 1000.000001000.000001000.000001000.000001000.00000
     Eigenvalues --- 1000.00000
 RFO step:  Lambda=-7.70963017D-03 EMin= 2.32232671D-03
 Quartic linear search produced a step of -0.15438.
 Maximum step size (   0.185) exceeded in Quadratic search.
    -- Step size scaled by   0.807
 Iteration  1 RMS(Cart)=  0.04619567 RMS(Int)=  0.00049531
 Iteration  2 RMS(Cart)=  0.00117353 RMS(Int)=  0.00005871
 Iteration  3 RMS(Cart)=  0.00000103 RMS(Int)=  0.00005871
 Iteration  4 RMS(Cart)=  0.00000002 RMS(Int)=  0.00005871
 Variable       Old X    -DE/DX   Delta X   Delta X   Delta X     New X
                                 (Linear)    (Quad)   (Total)
    X1        1.41306  -0.00478  -0.00000   0.00000   0.00000   1.41306
    Y1       -9.46926  -0.01494   0.00000   0.00000   0.00000  -9.46926
    Z1        0.67842  -0.02593   0.00000   0.00000   0.00000   0.67842
    X2        1.91360  -0.00157   0.00000   0.00000   0.00000   1.91360
    Y2       -8.13135   0.01877   0.00000   0.00000   0.00000  -8.13135
    Z2        1.94457  -0.00261  -0.00000   0.00000   0.00000   1.94457
    X3        1.99230   0.00710   0.00000   0.00000   0.00000   1.99230
    Y3       -8.82069  -0.00995   0.00000   0.00000   0.00000  -8.82069
    Z3        3.72292   0.02824  -0.00000   0.00000   0.00000   3.72292
   X22        8.86456  -0.01815  -0.00000   0.00000   0.00000   8.86456
   Y22      -12.78571  -0.02573  -0.00000   0.00000   0.00000 -12.78571
   Z22        5.04329  -0.00191   0.00000   0.00000   0.00000   5.04329
   X23       10.37976   0.00971   0.00000   0.00000   0.00000  10.37976
   Y23      -11.62720   0.00024   0.00000   0.00000   0.00000 -11.62720
   Z23        4.96021  -0.02145   0.00000   0.00000   0.00000   4.96021
   X24       10.57974   0.01363   0.00000   0.00000   0.00000  10.57974
   Y24      -10.62119   0.01830   0.00000   0.00000   0.00000 -10.62119
   Z24        6.56963   0.00665  -0.00000   0.00000   0.00000   6.56963
   X44        8.66044  -0.00444   0.00000   0.00000   0.00000   8.66044
   Y44       -8.56802   0.00105   0.00000   0.00000  -0.00000  -8.56802
   Z44        9.13552  -0.02033  -0.00000   0.00000   0.00000   9.13552
   X45        8.77304  -0.00787   0.00000   0.00000  -0.00000   8.77304
   Y45       -7.57115   0.02124  -0.00000   0.00000   0.00000  -7.57115
   Z45       10.75878   0.00601  -0.00000   0.00000   0.00000  10.75878
   X46        9.11844   0.00312  -0.00000   0.00000   0.00000   9.11844
   Y46       -8.71382  -0.01083   0.00000   0.00000   0.00000  -8.71382
   Z46       12.24807   0.02902  -0.00000   0.00000   0.00000  12.24807
   X59        7.16877   0.02064   0.00000   0.00000  -0.00000   7.16877
   Y59       -2.00679  -0.01638   0.00000   0.00000   0.00000  -2.00679
   Z59      -13.05978   0.01246   0.00000   0.00000  -0.00000 -13.05978
   X60        5.86222  -0.00571  -0.00000   0.00000  -0.00000   5.86222
   Y60       -0.65309   0.01513   0.00000   0.00000  -0.00000  -0.65309
   Z60      -13.38448   0.01312   0.00000   0.00000  -0.00000 -13.38448
   X61        5.01281  -0.01537   0.00000   0.00000  -0.00000   5.01281
   Y61       -0.81036   0.00226   0.00000   0.00000  -0.00000  -0.81036
   Z61      -15.08617  -0.02493   0.00000   0.00000   0.00000 -15.08617
   X74      -10.98123  -0.02613   0.00000   0.00000   0.00000 -10.98123
   Y74       12.46541   0.01208  -0.00000   0.00000   0.00000  12.46541
   Z74        7.69212  -0.01110  -0.00000   0.00000   0.00000   7.69212
   X75       -9.60260  -0.00381  -0.00000   0.00000   0.00000  -9.60260
   Y75       11.39960  -0.01839   0.00000   0.00000   0.00000  11.39960
   Z75        8.47054   0.00706   0.00000   0.00000   0.00000   8.47054
   X76       -7.95502   0.02922   0.00000   0.00000   0.00000  -7.95502
   Y76       12.36368   0.00605  -0.00000   0.00000   0.00000  12.36368
   Z76        8.50771   0.00413   0.00000   0.00000   0.00000   8.50771
   X203      -7.21786  -0.00527   0.00000   0.00000   0.00000  -7.21786
   Y203      -8.98203   0.00626  -0.00000   0.00000   0.00000  -8.98203
   Z203      -2.09446  -0.03432   0.00000   0.00000   0.00000  -2.09446
   X204      -7.24286  -0.00856   0.00000   0.00000   0.00000  -7.24286
   Y204      -8.82929   0.01598  -0.00000   0.00000   0.00000  -8.82929
   Z204      -0.21108   0.01167   0.00000   0.00000  -0.00000  -0.21108
   X205      -6.31244   0.01569   0.00000   0.00000   0.00000  -6.31244
   Y205     -10.26745  -0.02276   0.00000   0.00000   0.00000 -10.26745
   Z205       0.58711   0.02429   0.00000   0.00000   0.00000   0.58711
   X220     -10.04135   0.02480  -0.00000   0.00000   0.00000 -10.04135
   Y220      11.24533  -0.01761   0.00000   0.00000   0.00000  11.24533
   Z220      -1.69655  -0.01827   0.00000   0.00000  -0.00000  -1.69655
   X221     -11.71963  -0.01897   0.00000   0.00000   0.00000 -11.71963
   Y221      11.84247  -0.01237   0.00000   0.00000   0.00000  11.84247
   Z221      -1.06578   0.00109   0.00000   0.00000   0.00000  -1.06578
   X222     -11.46604  -0.00326  -0.00000   0.00000   0.00000 -11.46604
   Y222      13.32196   0.03161   0.00000   0.00000  -0.00000  13.32196
   Z222       0.08223   0.01712  -0.00000   0.00000   0.00000   0.08223
    R1        1.90884   0.03994   0.00000  -0.00000   0.00000   1.90884
    R2        1.90891   0.03946  -0.00000   0.00000   0.00000   1.90891
    R3        2.91560  -0.00517  -0.00104  -0.00328  -0.00452   2.91107
    R4        2.07253  -0.00031   0.00004  -0.00064  -0.00055   2.07198
    R5        2.89437  -0.00399  -0.00044   0.00036  -0.00014   2.89422
    R6        2.06941   0.00016   0.00000   0.00024   0.00025   2.06966
    R7        2.07453   0.00081   0.00030   0.00019   0.00059   2.07512
    R8        2.88817  -0.00536  -0.00073  -0.00255  -0.00336   2.88481
    R9        2.07720  -0.00016  -0.00006  -0.00002  -0.00008   2.07712
   R10        2.06915  -0.00002   0.00018  -0.00071  -0.00053   2.06862
   R11        2.76402  -0.00523  -0.00096  -0.00024  -0.00123   2.76278
   R12        2.07471   0.00039   0.00014   0.00033   0.00047   2.07518
   R13        2.06743  -0.00024  -0.00019   0.00026   0.00007   2.06750
   R14        2.61866  -0.00708   0.00018  -0.00550  -0.00539   2.61327
   R15        1.90679   0.00308   0.00040   0.00187   0.00228   1.90907
   R16        2.46611  -0.00810  -0.00305  -0.01063  -0.01367   2.45243
   R17        2.60773   0.00421   0.00272   0.00378   0.00651   2.61424
   R18        1.92592  -0.00177   0.00060  -0.00491  -0.00430   1.92161
   R19        1.91336  -0.00110  -0.00027  -0.00133  -0.00159   1.91176
   R20        1.98162   0.00457   0.00623   0.00240   0.00873   1.99035
   R21        4.60659   0.00107   0.00179   0.01848   0.02034   4.62693
   R22        1.90437  -0.00008   0.00482  -0.00131   0.00352   1.90789
   R23        1.90916   0.03872   0.00000   0.00000  -0.00000   1.90916
   R24        1.90848   0.03363  -0.00000  -0.00000   0.00000   1.90848
   R25        2.93880   0.00102   0.00007  -0.00000   0.00010   2.93890
   R26        2.07009  -0.00012  -0.00003  -0.00020  -0.00026   2.06983
   R27        3.80566  -0.01838   0.00000  -0.00000  -0.00000   3.80566
   R28        2.83069   0.00140  -0.00004  -0.00048  -0.00049   2.83020
   R29        2.07429  -0.00006   0.00007  -0.00060  -0.00053   2.07376
   R30        2.07234   0.00002  -0.00001   0.00009   0.00007   2.07242
   R31        2.60223   0.00126   0.00002   0.00025   0.00030   2.60252
   R32        2.72293   0.00010  -0.00004  -0.00008  -0.00011   2.72281
   R33        2.60065   0.00064   0.00003  -0.00068  -0.00064   2.60001
   R34        2.04149  -0.00005   0.00003  -0.00022  -0.00019   2.04130
   R35        2.70486   0.00082  -0.00004   0.00066   0.00064   2.70550
   R36        2.65634   0.00001  -0.00002   0.00016   0.00014   2.65648
   R37        2.59608   0.00047   0.00004   0.00028   0.00033   2.59640
   R38        2.64207   0.00003  -0.00002   0.00015   0.00013   2.64221
   R39        2.62915   0.00005   0.00001   0.00007   0.00008   2.62923
   R40        2.05357  -0.00002  -0.00001   0.00000  -0.00001   2.05356
   R41        1.92711   0.00224  -0.00003   0.00149   0.00150   1.92860
   R42        2.62999   0.00005   0.00003  -0.00002   0.00001   2.63001
   R43        2.05156   0.00001   0.00002  -0.00012  -0.00010   2.05145
   R44        2.66766   0.00002  -0.00003   0.00019   0.00016   2.66782
   R45        2.05308  -0.00001  -0.00002  -0.00001  -0.00002   2.05305
   R46        2.05269  -0.00000   0.00000  -0.00002  -0.00002   2.05267
   R47        3.52051   0.00112  -0.00009   0.00184   0.00178   3.52229
   R48        1.90824   0.03275  -0.00000  -0.00000   0.00000   1.90824
   R49        1.90866   0.03914  -0.00000   0.00000  -0.00000   1.90866
   R50        2.91014   0.00139   0.00055  -0.00171  -0.00113   2.90901
   R51        2.07080   0.00047  -0.00000   0.00075   0.00072   2.07152
   R52        2.83661   0.00036   0.00020  -0.00066  -0.00045   2.83616
   R53        2.07678   0.00001   0.00001  -0.00001   0.00000   2.07678
   R54        2.07694   0.00001   0.00000  -0.00000   0.00000   2.07694
   R55        2.60488  -0.00238  -0.00018  -0.00121  -0.00140   2.60348
   R56        2.62303   0.00164   0.00032  -0.00040  -0.00005   2.62297
   R57        2.61414   0.00001   0.00002   0.00010   0.00011   2.61425
   R58        2.03882  -0.00009  -0.00000  -0.00009  -0.00009   2.03872
   R59        2.57636   0.00049   0.00029  -0.00084  -0.00054   2.57583
   R60        1.90928  -0.00038   0.00001  -0.00036  -0.00034   1.90893
   R61        2.49053   0.00115  -0.00008   0.00048   0.00039   2.49093
   R62        2.04186   0.00077   0.00024  -0.00175  -0.00150   2.04036
   R63        3.49793  -0.00011  -0.00171   0.01327   0.01156   3.50949
   R64        1.90920   0.04026   0.00000   0.00000  -0.00000   1.90920
   R65        1.90840   0.03929   0.00000  -0.00000  -0.00000   1.90840
   R66        2.90936   0.00009   0.00006   0.00051   0.00055   2.90991
   R67        2.07371  -0.00002  -0.00001   0.00007   0.00015   2.07386
   R68        2.83026  -0.00082   0.00027  -0.00239  -0.00209   2.82817
   R69        2.07677  -0.00001  -0.00003   0.00008   0.00004   2.07681
   R70        2.07573   0.00001  -0.00003   0.00008   0.00005   2.07578
   R71        2.59050  -0.00051   0.00020  -0.00221  -0.00198   2.58852
   R72        2.62865  -0.00015  -0.00017   0.00060   0.00043   2.62909
   R73        2.61313  -0.00036   0.00027  -0.00197  -0.00166   2.61146
   R74        2.03407   0.00001  -0.00003   0.00012   0.00009   2.03416
   R75        2.56408  -0.00007  -0.00006   0.00111   0.00105   2.56513
   R76        1.90565  -0.00000   0.00003  -0.00005  -0.00002   1.90563
   R77        2.49390  -0.00040   0.00014  -0.00082  -0.00068   2.49321
   R78        2.03735  -0.00005  -0.00005   0.00006   0.00001   2.03736
   R79        3.74420  -0.00069   0.00037  -0.00195  -0.00154   3.74265
   R80        1.90854   0.04055  -0.00000   0.00000   0.00000   1.90854
   R81        1.90928   0.04079   0.00000  -0.00000  -0.00000   1.90928
   R82        2.90726  -0.00263   0.00004  -0.00078  -0.00070   2.90656
   R83        2.07696   0.00011   0.00003   0.00009   0.00015   2.07711
   R84        2.90355  -0.00228  -0.00010  -0.00034  -0.00040   2.90315
   R85        2.06934  -0.00004   0.00009  -0.00045  -0.00036   2.06897
   R86        2.07343   0.00008  -0.00001   0.00024   0.00023   2.07366
   R87        2.89074  -0.00274   0.00003  -0.00087  -0.00081   2.88993
   R88        2.07569  -0.00001  -0.00001   0.00008   0.00006   2.07575
   R89        2.07785   0.00010   0.00006  -0.00004   0.00001   2.07787
   R90        2.77003  -0.00176   0.00001  -0.00029  -0.00025   2.76977
   R91        2.06618   0.00027   0.00013   0.00000   0.00014   2.06632
   R92        2.07037   0.00006  -0.00001   0.00010   0.00010   2.07047
   R93        2.55656  -0.00320   0.00004  -0.00007   0.00001   2.55656
   R94        1.90519   0.00005  -0.00000   0.00001   0.00001   1.90520
   R95        2.50818  -0.00045  -0.00031   0.00197   0.00167   2.50985
   R96        2.54249  -0.00067   0.00010  -0.00184  -0.00174   2.54075
   R97        1.95043  -0.00016  -0.00076   0.00076   0.00004   1.95047
   R98        1.92887   0.00318   0.00009  -0.00029  -0.00023   1.92863
   R99        1.91041   0.00032   0.00000   0.00050   0.00050   1.91091
   R100       1.97665   0.00164   0.00028   0.00347   0.00377   1.98042
   R101       3.19686   0.00133   0.00021  -0.00301  -0.00275   3.19412
   R102       3.46924   0.00192  -0.00131   0.00690   0.00554   3.47479
   R103       3.23084  -0.00231   0.00393  -0.04006  -0.03611   3.19473
   R104       2.91244  -0.00011   0.00027  -0.00188  -0.00165   2.91079
   R105       2.83571  -0.00109  -0.00007  -0.00099  -0.00105   2.83466
   R106       2.06861   0.00005   0.00008  -0.00019  -0.00011   2.06850
   R107       2.06860   0.00004  -0.00009   0.00038   0.00029   2.06889
   R108       2.53681  -0.00080  -0.00019  -0.00071  -0.00090   2.53591
   R109       2.75384  -0.00017   0.00018  -0.00027  -0.00009   2.75376
   R110       2.05853   0.00003  -0.00009   0.00020   0.00011   2.05863
   R111       2.53577  -0.00013  -0.00008  -0.00009  -0.00017   2.53560
   R112       2.74963  -0.00013   0.00008  -0.00038  -0.00031   2.74933
   R113       2.05871  -0.00001  -0.00002  -0.00000  -0.00002   2.05869
   R114       2.90502  -0.00097  -0.00000  -0.00045  -0.00043   2.90459
   R115       2.83463  -0.00164  -0.00045  -0.00092  -0.00137   2.83326
   R116       2.06714  -0.00000  -0.00004  -0.00002  -0.00006   2.06708
   R117       2.06624   0.00008  -0.00001   0.00007   0.00006   2.06630
   R118       2.58817  -0.00236  -0.00076  -0.00113  -0.00192   2.58625
   R119       2.59844  -0.00034  -0.00060   0.00007  -0.00052   2.59792
   R120       3.82588  -0.00028  -0.00039   0.00137   0.00100   3.82687
   R121       2.92026  -0.00159  -0.00001  -0.00050  -0.00050   2.91976
   R122       2.06925  -0.00006  -0.00010   0.00032   0.00022   2.06947
   R123       2.07338   0.00003  -0.00002   0.00033   0.00031   2.07369
   R124       2.05098  -0.00008  -0.00005   0.00000  -0.00005   2.05093
   R125       2.04933   0.00011  -0.00001   0.00024   0.00023   2.04956
   R126       2.05155  -0.00005  -0.00003   0.00002  -0.00002   2.05153
   R127       2.04814   0.00009   0.00001  -0.00002  -0.00001   2.04813
   R128       2.86574  -0.00041  -0.00077   0.00285   0.00208   2.86781
   R129       2.07525   0.00003  -0.00002   0.00019   0.00016   2.07542
   R130       2.06142   0.00007  -0.00006   0.00025   0.00019   2.06161
   R131       2.60568  -0.00101  -0.00024  -0.00111  -0.00133   2.60435
   R132       2.59832  -0.00058   0.00004  -0.00103  -0.00097   2.59735
   R133       3.76732   0.00082  -0.00040   0.00234   0.00195   3.76927
   R134       2.39981  -0.00178  -0.00027  -0.00246  -0.00277   2.39703
   R135       2.37480   0.00039  -0.00004   0.00146   0.00144   2.37624
   R136       2.56018  -0.00181   0.00190  -0.00562  -0.00370   2.55647
   R137       2.28785  -0.00276  -0.00087   0.00002  -0.00085   2.28700
   R138       2.61203  -0.00110  -0.00015  -0.00082  -0.00098   2.61105
   R139       2.61715  -0.00140  -0.00024  -0.00119  -0.00143   2.61572
   R140       3.74866  -0.00118  -0.00076  -0.00410  -0.00487   3.74379
   R141       2.61693   0.00106   0.00033   0.00119   0.00151   2.61843
   R142       2.62016  -0.00047  -0.00105  -0.00009  -0.00114   2.61902
   R143       2.04581   0.00005   0.00001   0.00002   0.00003   2.04584
   R144       2.63353  -0.00207  -0.00104  -0.00077  -0.00180   2.63173
   R145       2.60798  -0.00010   0.00044  -0.00005   0.00038   2.60836
   R146       2.04695  -0.00009   0.00001  -0.00018  -0.00018   2.04677
   R147       2.61171   0.00042   0.00040   0.00032   0.00072   2.61243
   R148       2.62720  -0.00092  -0.00081  -0.00009  -0.00089   2.62631
   R149       2.04186   0.00002  -0.00001   0.00004   0.00003   2.04189
   R150       2.62103  -0.00095  -0.00102  -0.00021  -0.00123   2.61979
   R151       2.61932   0.00097   0.00045   0.00094   0.00139   2.62071
   R152       2.04624  -0.00011   0.00002  -0.00025  -0.00023   2.04600
   R153       2.82744  -0.00006  -0.00007   0.00023   0.00016   2.82761
   R154       2.07234   0.00003   0.00002  -0.00006  -0.00004   2.07230
   R155       2.07167  -0.00003  -0.00003   0.00003   0.00001   2.07168
   R156       2.06443  -0.00005  -0.00011   0.00023   0.00012   2.06455
   R157       2.82836  -0.00015  -0.00014   0.00009  -0.00005   2.82832
   R158       2.07113  -0.00008  -0.00008  -0.00003  -0.00011   2.07102
   R159       2.06375   0.00000  -0.00007   0.00014   0.00006   2.06381
   R160       2.07193  -0.00008  -0.00007  -0.00005  -0.00012   2.07181
   R161       2.82081   0.00018   0.00002   0.00001   0.00003   2.82084
   R162       2.06997   0.00049   0.00010  -0.00014  -0.00004   2.06994
   R163       2.06818  -0.00005   0.00001  -0.00008  -0.00007   2.06811
   R164       2.06718  -0.00004  -0.00004   0.00008   0.00004   2.06722
   R165       2.82787  -0.00011  -0.00021   0.00038   0.00017   2.82803
   R166       2.06353  -0.00004  -0.00007   0.00005  -0.00003   2.06350
   R167       2.07184  -0.00006  -0.00006  -0.00002  -0.00008   2.07175
   R168       2.06966  -0.00025  -0.00001  -0.00063  -0.00065   2.06902
   R169       2.75270   0.00185  -0.00000   0.00157   0.00157   2.75427
   R170       2.71523   0.00000   0.00067   0.00005   0.00072   2.71595
   R171       2.73967   0.00004   0.00005  -0.00020  -0.00015   2.73952
   R172       2.60033  -0.00073  -0.00042   0.00005  -0.00039   2.59995
   R173       2.73476  -0.00005   0.00072  -0.00058   0.00015   2.73491
   R174       3.24436  -0.00336   0.00175  -0.01872  -0.01700   3.22736
   R175       3.24434   0.00240  -0.00250   0.03433   0.03192   3.27625
   R176       1.92765   0.00384   0.00303   0.00865   0.01168   1.93934
   R177       2.59353  -0.00273  -0.00019  -0.00204  -0.00223   2.59129
   R178       2.61707  -0.00128  -0.00077  -0.00107  -0.00185   2.61523
   R179       2.60245  -0.00053  -0.00000  -0.00058  -0.00058   2.60187
   R180       2.60052  -0.00088  -0.00068  -0.00098  -0.00165   2.59887
   R181       3.24720   0.00039  -0.00180   0.01379   0.01202   3.25923
   R182       2.75424  -0.00120   0.00001  -0.00197  -0.00194   2.75230
   R183       2.74413  -0.00056   0.00054  -0.00107  -0.00054   2.74359
   R184       2.75538   0.00059  -0.00008   0.00079   0.00071   2.75609
   R185       2.73402  -0.00175   0.00025  -0.00096  -0.00074   2.73328
   R186       2.58370  -0.00091  -0.00045  -0.00050  -0.00094   2.58276
   R187       3.81237  -0.00081  -0.00034   0.00069   0.00035   3.81272
   R188       3.67498  -0.00417   0.00012  -0.01559  -0.01541   3.65957
   R189       2.30703   0.00265   0.00146  -0.00121   0.00024   2.30727
   R190       2.70042  -0.00275  -0.00285  -0.00128  -0.00412   2.69630
   R191       2.65130  -0.00000  -0.00001   0.00300   0.00300   2.65430
   R192       2.58303   0.00516   0.00348   0.00546   0.00894   2.59197
   R193       2.62169  -0.00620  -0.00337  -0.00273  -0.00613   2.61555
   R194       1.84329   0.00359   0.00320   0.00352   0.00696   1.85024
   R195       4.86165  -0.00026   0.00005   0.02063   0.02053   4.88218
   R196       2.39350   0.00177   0.00183  -0.00138   0.00042   2.39392
   R197       2.87330  -0.00075  -0.00024   0.00017  -0.00006   2.87324
   R198       2.73883  -0.00256  -0.00014  -0.00350  -0.00364   2.73519
   R199       2.90709  -0.00121   0.00003  -0.00203  -0.00200   2.90509
   R200       2.07114   0.00009   0.00003   0.00020   0.00024   2.07138
   R201       2.66275  -0.00138  -0.00016  -0.00018  -0.00035   2.66240
   R202       2.90570   0.00062   0.00006   0.00099   0.00106   2.90676
   R203       2.08325   0.00006   0.00006  -0.00009  -0.00002   2.08323
   R204       1.85562  -0.00045   0.00020  -0.00128  -0.00108   1.85453
   R205       2.69046  -0.00032   0.00007  -0.00044  -0.00037   2.69009
   R206       2.06910   0.00003   0.00014  -0.00035  -0.00021   2.06889
   R207       2.07369  -0.00004  -0.00003   0.00009   0.00006   2.07376
   R208       1.83060   0.00014   0.00002   0.00025   0.00027   1.83087
   R209       4.44908  -0.00156   0.00189  -0.00894  -0.00702   4.44206
   R210       3.43152   0.00106  -0.00161   0.02048   0.01886   3.45037
   R211       1.91255   0.00269   0.00088   0.00133   0.00230   1.91485
   R212       1.97379   0.00222  -0.00071   0.00960   0.00889   1.98268
   R213       2.97494  -0.00296   0.00249  -0.02951  -0.02692   2.94802
   R214       2.80670  -0.00303   0.00285  -0.03265  -0.02979   2.77690
   R215       1.87280   0.00016   0.00043  -0.00041  -0.00002   1.87278
   R216       4.68375   0.00061  -0.00049   0.00840   0.00792   4.69168
   R217       1.95822   0.00887  -0.00047   0.01832   0.01791   1.97613
   R218       1.82609  -0.00125  -0.00035  -0.00056  -0.00091   1.82518
   R219       2.81070  -0.00431   0.00580  -0.06220  -0.05634   2.75435
   R220       1.86980  -0.00131  -0.00041   0.00074   0.00034   1.87014
   R221       1.92729   0.00171   0.00093   0.00461   0.00554   1.93283
   R222       3.17717   0.00134   0.00214  -0.01090  -0.00866   3.16851
   R223       1.82600  -0.00053  -0.00028   0.00081   0.00054   1.82654
   R224       1.88973   0.04666   0.00000  -0.00000   0.00000   1.88973
   R225       1.88974   0.04676  -0.00000  -0.00000   0.00000   1.88974
   R226       2.89545   0.00034   0.00062  -0.00004   0.00056   2.89601
   R227       2.07287  -0.00002   0.00034  -0.00003   0.00051   2.07337
   R228       2.90320   0.00083   0.00030   0.00156   0.00185   2.90505
   R229       2.05909  -0.00135   0.00039   0.00124   0.00154   2.06063
   R230       2.07588   0.00004  -0.00013   0.00049   0.00036   2.07624
   R231       2.90162   0.00068  -0.00004   0.00161   0.00156   2.90318
   R232       2.90308  -0.00033   0.00010  -0.00093  -0.00083   2.90225
   R233       2.08384   0.00009   0.00005   0.00009   0.00014   2.08398
   R234       2.07158  -0.00001  -0.00005   0.00022   0.00017   2.07175
   R235       2.07064  -0.00027   0.00009  -0.00064  -0.00055   2.07009
   R236       2.07029  -0.00046  -0.00020  -0.00038  -0.00049   2.06979
   R237       2.07075  -0.00000  -0.00006   0.00017   0.00011   2.07087
   R238       2.07200  -0.00005   0.00008  -0.00031  -0.00023   2.07176
   R239       2.06929  -0.00017   0.00002  -0.00045  -0.00043   2.06886
   R240       1.88973   0.04699  -0.00000  -0.00000   0.00000   1.88973
   R241       1.88974   0.04627   0.00000  -0.00000  -0.00000   1.88974
   R242       2.91177   0.00018   0.00040   0.00114   0.00157   2.91334
   R243       2.06681   0.00012   0.00005   0.00005   0.00005   2.06686
   R244       2.81750  -0.00104   0.00018   0.00026   0.00044   2.81794
   R245       2.07070   0.00024   0.00010   0.00012   0.00022   2.07092
   R246       2.07252   0.00002  -0.00002   0.00012   0.00010   2.07263
   R247       2.61348  -0.00222   0.00004  -0.00044  -0.00032   2.61316
   R248       2.59708   0.00011   0.00015   0.00029   0.00046   2.59754
   R249       2.57319  -0.00021   0.00005  -0.00045  -0.00041   2.57278
   R250       1.98105  -0.00168  -0.00019  -0.00098  -0.00112   1.97993
   R251       2.60503  -0.00004  -0.00002   0.00017   0.00012   2.60515
   R252       2.04563  -0.00008   0.00000  -0.00013  -0.00013   2.04550
   R253       2.50724   0.00016  -0.00017   0.00020  -0.00000   2.50724
   R254       2.04286  -0.00004  -0.00001  -0.00019  -0.00020   2.04266
   R255       3.27054   0.00036  -0.00106   0.01032   0.00924   3.27978
   R256       1.82550  -0.00014  -0.00003  -0.00007  -0.00009   1.82541
   R257       1.89442  -0.00106  -0.00014  -0.00106  -0.00121   1.89321
    A1        1.95589  -0.00991  -0.00000   0.00000   0.00000   1.95589
    A2        1.93605   0.00529   0.00074   0.00989   0.01058   1.94662
    A3        1.89884   0.00030  -0.00040   0.00104   0.00031   1.89915
    A4        1.85017   0.00514   0.00084  -0.01275  -0.01165   1.83853
    A5        1.89080  -0.00026  -0.00059   0.00164   0.00116   1.89197
    A6        1.93160  -0.00065  -0.00062  -0.00020  -0.00082   1.93078
    A7        1.93860  -0.00315  -0.00049  -0.00871  -0.00937   1.92922
    A8        1.93582   0.00019  -0.00037  -0.00092  -0.00122   1.93459
    A9        1.91941   0.00219  -0.00079  -0.00574  -0.00655   1.91286
   A10        1.90551   0.00186   0.00039  -0.00107  -0.00082   1.90469
   A11        1.91250  -0.00053   0.00064   0.01528   0.01613   1.92863
   A12        1.84986  -0.00043   0.00070   0.00198   0.00266   1.85251
   A13        1.99385  -0.00595  -0.00103  -0.00115  -0.00205   1.99179
   A14        1.91539   0.00092  -0.00036   0.00641   0.00606   1.92146
   A15        1.88580   0.00298   0.00136  -0.00395  -0.00270   1.88310
   A16        1.88834   0.00228   0.00073   0.00360   0.00431   1.89265
   A17        1.90037   0.00121  -0.00011  -0.00221  -0.00242   1.89795
   A18        1.87676  -0.00124  -0.00058  -0.00293  -0.00348   1.87328
   A19        1.90693   0.00093   0.00088   0.00309   0.00370   1.91063
   A20        1.92165  -0.00029  -0.00006  -0.00045  -0.00045   1.92120
   A21        1.92848  -0.00015  -0.00077   0.00121   0.00053   1.92902
   A22        1.92181   0.00059   0.00050  -0.00459  -0.00407   1.91774
   A23        1.91966  -0.00142  -0.00102   0.00032  -0.00056   1.91910
   A24        1.86511   0.00031   0.00045   0.00029   0.00070   1.86580
   A25        2.09370  -0.01021  -0.00163  -0.02144  -0.02304   2.07066
   A26        1.91648   0.00458   0.00221  -0.00174   0.00025   1.91673
   A27        1.95292   0.00296   0.00103   0.00139   0.00221   1.95513
   A28        2.10552  -0.01000   0.00147  -0.02426  -0.02285   2.08267
   A29        1.98959  -0.00396  -0.00178   0.00910   0.00712   1.99670
   A30        2.18547   0.01400   0.00015   0.01706   0.01719   2.20265
   A31        1.93200   0.00044  -0.00121   0.00230   0.00109   1.93310
   A32        1.95964   0.00276   0.00067  -0.00023   0.00043   1.96007
   A33        2.04176  -0.00053   0.00010  -0.00399  -0.00385   2.03792
   A34        1.97608  -0.00120   0.00057  -0.00579  -0.00530   1.97077
   A35        2.64884  -0.00067   0.00178  -0.01054  -0.00856   2.64027
   A36        1.94587  -0.00761   0.00000  -0.00000  -0.00000   1.94587
   A37        1.84034   0.00505  -0.00132  -0.00770  -0.00904   1.83130
   A38        1.90844   0.00012   0.00001   0.00134   0.00140   1.90984
   A39        1.94478  -0.00119   0.00028   0.00278   0.00301   1.94780
   A40        1.87950   0.00165   0.00057   0.00169   0.00223   1.88172
   A41        1.94552   0.00189   0.00043   0.00181   0.00227   1.94779
   A42        2.49829  -0.00851   0.00000   0.00000   0.00000   2.49829
   A43        2.05340  -0.00066   0.00054   0.00348   0.00407   2.05747
   A44        1.90296   0.00059   0.00021  -0.00142  -0.00125   1.90171
   A45        1.88446  -0.00015  -0.00043  -0.00000  -0.00043   1.88403
   A46        1.90833   0.00068  -0.00026   0.00083   0.00057   1.90890
   A47        1.86440  -0.00033  -0.00007  -0.00209  -0.00219   1.86220
   A48        1.83802  -0.00011  -0.00006  -0.00134  -0.00139   1.83663
   A49        2.18054  -0.00021  -0.00027  -0.00128  -0.00159   2.17896
   A50        2.25182   0.00071   0.00009   0.00093   0.00105   2.25286
   A51        1.84821  -0.00048   0.00006  -0.00010  -0.00005   1.84815
   A52        1.93380   0.00059  -0.00007   0.00064   0.00058   1.93438
   A53        2.25890  -0.00020   0.00001   0.00010   0.00010   2.25900
   A54        2.09045  -0.00039   0.00006  -0.00072  -0.00067   2.08978
   A55        1.86700   0.00015  -0.00003  -0.00041  -0.00044   1.86656
   A56        2.34500  -0.00019  -0.00001   0.00004   0.00002   2.34502
   A57        2.07097   0.00004   0.00000   0.00027   0.00027   2.07125
   A58        1.87637   0.00043   0.00002   0.00037   0.00039   1.87677
   A59        2.13264  -0.00022  -0.00000  -0.00039  -0.00039   2.13224
   A60        2.27417  -0.00022  -0.00002   0.00001  -0.00002   2.27415
   A61        2.08100  -0.00003   0.00001  -0.00013  -0.00012   2.08088
   A62        2.09955   0.00000  -0.00001   0.00005   0.00003   2.09958
   A63        2.10264   0.00003   0.00000   0.00009   0.00009   2.10273
   A64        1.89924  -0.00070  -0.00001  -0.00054  -0.00057   1.89868
   A65        2.12667   0.00115   0.00018  -0.00045  -0.00025   2.12643
   A66        2.23246  -0.00060  -0.00060  -0.00038  -0.00101   2.23144
   A67        2.05321   0.00005   0.00002   0.00009   0.00011   2.05331
   A68        2.10911  -0.00004  -0.00002  -0.00003  -0.00005   2.10906
   A69        2.12077  -0.00001  -0.00001  -0.00005  -0.00006   2.12071
   A70        2.11312   0.00006   0.00000  -0.00005  -0.00005   2.11307
   A71        2.08870  -0.00002   0.00000   0.00003   0.00004   2.08874
   A72        2.08135  -0.00003  -0.00000   0.00003   0.00002   2.08138
   A73        2.11541   0.00011  -0.00002   0.00021   0.00019   2.11560
   A74        2.08363  -0.00006   0.00002  -0.00014  -0.00012   2.08352
   A75        2.08414  -0.00005  -0.00000  -0.00007  -0.00007   2.08407
   A76        2.72894   0.00117  -0.00020   0.00625   0.00608   2.73502
   A77        2.54209  -0.00521  -0.00000  -0.00000   0.00000   2.54209
   A78        1.94086  -0.00826   0.00000   0.00000  -0.00000   1.94086
   A79        1.97303  -0.00293  -0.00250  -0.01935  -0.02180   1.95123
   A80        1.85617   0.00312   0.00117   0.00372   0.00493   1.86109
   A81        1.95017   0.00631   0.00031   0.00993   0.01014   1.96031
   A82        1.84188   0.00077   0.00028   0.00165   0.00188   1.84377
   A83        1.89374   0.00137   0.00101   0.00544   0.00642   1.90015
   A84        1.97338   0.00196   0.00050  -0.00310  -0.00260   1.97078
   A85        1.92241  -0.00131  -0.00060  -0.00375  -0.00437   1.91804
   A86        1.90686   0.00012   0.00040   0.00465   0.00503   1.91189
   A87        1.92331  -0.00088  -0.00003  -0.00337  -0.00343   1.91988
   A88        1.89008  -0.00032  -0.00025   0.00537   0.00510   1.89518
   A89        1.84286   0.00034  -0.00003   0.00074   0.00073   1.84358
   A90        2.32604  -0.00142  -0.00030  -0.00166  -0.00197   2.32407
   A91        2.12913   0.00195   0.00047   0.00294   0.00342   2.13254
   A92        1.82417  -0.00050  -0.00020  -0.00048  -0.00072   1.82345
   A93        1.92678   0.00078   0.00009   0.00088   0.00091   1.92768
   A94        2.24301  -0.00043  -0.00006  -0.00046  -0.00053   2.24249
   A95        2.11276  -0.00031  -0.00001   0.00003   0.00001   2.11277
   A96        1.88707   0.00086   0.00022   0.00073   0.00091   1.88798
   A97        2.21541  -0.00079  -0.00023  -0.00121  -0.00143   2.21399
   A98        2.17329  -0.00011   0.00004  -0.00048  -0.00044   2.17285
   A99        1.93623  -0.00182  -0.00038  -0.00020  -0.00064   1.93559
   A100       2.15655   0.00023   0.00023  -0.00070  -0.00046   2.15610
   A101       2.19039   0.00159   0.00016   0.00092   0.00110   2.19149
   A102       1.85040   0.00071   0.00029  -0.00056  -0.00037   1.85003
   A103       2.51309  -0.00077  -0.00244   0.01485   0.01234   2.52543
   A104       1.91779  -0.00000   0.00218  -0.01532  -0.01311   1.90468
   A105       1.97993  -0.01093   0.00000   0.00000   0.00000   1.97993
   A106       1.95441   0.00435  -0.00061   0.00637   0.00580   1.96021
   A107       1.86733   0.00064  -0.00017   0.00012  -0.00001   1.86731
   A108       1.91949   0.00429   0.00098  -0.00887  -0.00778   1.91170
   A109       1.84295   0.00101  -0.00005   0.00161   0.00139   1.84433
   A110       1.89370   0.00074  -0.00016   0.00085   0.00065   1.89435
   A111       1.97329   0.00085   0.00029  -0.00191  -0.00157   1.97172
   A112       1.92041  -0.00062  -0.00024   0.00167   0.00136   1.92176
   A113       1.90258   0.00019   0.00010  -0.00036  -0.00022   1.90237
   A114       1.92159  -0.00034  -0.00015   0.00108   0.00096   1.92255
   A115       1.89131  -0.00020  -0.00004  -0.00019  -0.00028   1.89103
   A116       1.85024   0.00009   0.00003  -0.00023  -0.00020   1.85004
   A117       2.30965   0.00025   0.00039  -0.00352  -0.00308   2.30656
   A118       2.14326  -0.00040  -0.00030   0.00312   0.00279   2.14605
   A119       1.82909   0.00016  -0.00009   0.00034   0.00023   1.82931
   A120       1.90702  -0.00020   0.00007   0.00007   0.00015   1.90717
   A121       2.26270   0.00020  -0.00008   0.00021   0.00013   2.26283
   A122       2.11342  -0.00000  -0.00001  -0.00026  -0.00027   2.11315
   A123       1.90181  -0.00006   0.00015  -0.00052  -0.00036   1.90145
   A124       2.19445   0.00003  -0.00010   0.00028   0.00017   2.19463
   A125       2.18675   0.00004  -0.00006   0.00022   0.00016   2.18691
   A126       1.90706  -0.00025   0.00008  -0.00130  -0.00121   1.90585
   A127       2.18563   0.00019  -0.00011   0.00089   0.00078   2.18640
   A128       2.19049   0.00006   0.00003   0.00040   0.00042   2.19092
   A129       1.87977   0.00036  -0.00022   0.00143   0.00120   1.88097
   A130       2.19826  -0.00019   0.00092  -0.00963  -0.00869   2.18957
   A131       2.20514  -0.00016  -0.00070   0.00821   0.00749   2.21263
   A132       1.92762  -0.00848   0.00000  -0.00000   0.00000   1.92762
   A133       1.93086   0.00258  -0.00016  -0.00527  -0.00538   1.92547
   A134       1.85915   0.00059   0.00012  -0.00106  -0.00092   1.85822
   A135       1.97116   0.00348  -0.00025  -0.00000  -0.00026   1.97090
   A136       1.86225   0.00087   0.00010   0.00475   0.00479   1.86704
   A137       1.90806   0.00083   0.00022   0.00195   0.00215   1.91020
   A138       1.95642  -0.00206  -0.00001  -0.00117  -0.00112   1.95530
   A139       1.93469   0.00057   0.00002   0.00086   0.00084   1.93554
   A140       1.92143   0.00071   0.00006  -0.00022  -0.00016   1.92127
   A141       1.90760   0.00017  -0.00013  -0.00270  -0.00283   1.90477
   A142       1.90327   0.00109   0.00011   0.00319   0.00327   1.90654
   A143       1.83639  -0.00035  -0.00005   0.00016   0.00012   1.83651
   A144       1.97137  -0.00189   0.00037  -0.00124  -0.00088   1.97049
   A145       1.91672   0.00061  -0.00012   0.00132   0.00118   1.91790
   A146       1.90031   0.00049  -0.00007  -0.00098  -0.00103   1.89928
   A147       1.91416   0.00088  -0.00011   0.00062   0.00053   1.91468
   A148       1.90152   0.00028  -0.00007   0.00016   0.00008   1.90160
   A149       1.85608  -0.00028  -0.00002   0.00017   0.00015   1.85623
   A150       1.92977  -0.00082  -0.00026   0.00013  -0.00008   1.92969
   A151       1.92638   0.00018   0.00027   0.00076   0.00100   1.92737
   A152       1.90513   0.00020   0.00001  -0.00217  -0.00216   1.90296
   A153       1.94163   0.00029  -0.00007   0.00114   0.00108   1.94270
   A154       1.89623   0.00024   0.00015  -0.00081  -0.00069   1.89555
   A155       1.86296  -0.00006  -0.00010   0.00087   0.00078   1.86374
   A156       2.15672  -0.00337   0.00017  -0.00079  -0.00063   2.15610
   A157       2.05409   0.00171  -0.00005   0.00074   0.00071   2.05480
   A158       2.02651   0.00157  -0.00001   0.00126   0.00124   2.02775
   A159       2.10812  -0.00384  -0.00019  -0.00214  -0.00232   2.10580
   A160       2.09589   0.00155   0.00033   0.00048   0.00082   2.09671
   A161       2.07641   0.00224  -0.00018   0.00134   0.00113   2.07754
   A162       1.98627  -0.00304  -0.00002   0.00333   0.00322   1.98949
   A163       2.14316  -0.00222   0.00102  -0.01087  -0.00987   2.13330
   A164       1.96814   0.00434  -0.00033  -0.00007  -0.00037   1.96777
   A165       2.06322   0.00052  -0.00036   0.00387   0.00349   2.06671
   A166       2.04191   0.00036  -0.00000   0.00131   0.00131   2.04321
   A167       1.96703  -0.00003   0.00001   0.00173   0.00173   1.96876
   A168       2.73245   0.00072  -0.00109   0.00553   0.00435   2.73680
   A169       2.68228   0.00373   0.00083  -0.00515  -0.00419   2.67809
   A170       1.97730  -0.00091  -0.00045   0.00539   0.00492   1.98223
   A171       1.87530   0.00246   0.00029  -0.00090  -0.00062   1.87468
   A172       1.91060  -0.00193  -0.00002  -0.00216  -0.00216   1.90843
   A173       1.93503  -0.00110   0.00002  -0.00124  -0.00123   1.93380
   A174       1.91955   0.00174   0.00007  -0.00004   0.00005   1.91961
   A175       1.84060  -0.00023   0.00012  -0.00159  -0.00147   1.83913
   A176       2.22693  -0.00055   0.00005  -0.00258  -0.00253   2.22440
   A177       2.05123   0.00017  -0.00001   0.00108   0.00107   2.05230
   A178       2.00454   0.00038  -0.00003   0.00151   0.00147   2.00601
   A179       2.19942  -0.00018  -0.00020   0.00034   0.00014   2.19956
   A180       2.05982   0.00007   0.00009  -0.00022  -0.00013   2.05969
   A181       2.02394   0.00011   0.00011  -0.00013  -0.00001   2.02392
   A182       1.95184  -0.00182  -0.00125   0.00457   0.00322   1.95506
   A183       1.89578   0.00101   0.00045   0.00049   0.00096   1.89673
   A184       1.90006   0.00023   0.00033  -0.00237  -0.00200   1.89806
   A185       1.92206   0.00031   0.00032  -0.00244  -0.00209   1.91997
   A186       1.94022   0.00074   0.00039   0.00006   0.00048   1.94069
   A187       1.85058  -0.00038  -0.00017  -0.00058  -0.00077   1.84981
   A188       1.84805  -0.00029  -0.00023   0.00026   0.00002   1.84807
   A189       2.21716   0.00070   0.00006   0.00136   0.00142   2.21858
   A190       2.21661  -0.00041   0.00020  -0.00197  -0.00177   2.21484
   A191       2.00312   0.00031  -0.00008  -0.00460  -0.00464   1.99849
   A192       1.94423  -0.00125  -0.00013   0.00156   0.00143   1.94566
   A193       1.92458   0.00124   0.00009   0.00191   0.00196   1.92654
   A194       1.89939   0.00097   0.00018  -0.00015   0.00003   1.89942
   A195       1.85895  -0.00138   0.00002   0.00013   0.00013   1.85907
   A196       1.82310   0.00010  -0.00008   0.00168   0.00160   1.82470
   A197       2.10709   0.00010  -0.00010   0.00077   0.00067   2.10776
   A198       2.13784  -0.00024   0.00013  -0.00132  -0.00120   2.13664
   A199       2.03792   0.00014  -0.00003   0.00061   0.00058   2.03850
   A200       2.10670   0.00007  -0.00006   0.00032   0.00026   2.10696
   A201       2.13134  -0.00009   0.00005  -0.00041  -0.00037   2.13097
   A202       2.04409   0.00002  -0.00000   0.00009   0.00009   2.04417
   A203       1.97396   0.00076  -0.00013  -0.00280  -0.00285   1.97111
   A204       1.92879  -0.00036   0.00044  -0.00109  -0.00066   1.92813
   A205       1.93780  -0.00010  -0.00016   0.00133   0.00113   1.93893
   A206       1.87118  -0.00003  -0.00027   0.00412   0.00382   1.87500
   A207       1.89560  -0.00049   0.00026  -0.00256  -0.00233   1.89328
   A208       1.85120   0.00018  -0.00014   0.00132   0.00119   1.85239
   A209       1.86467  -0.00085   0.00000  -0.00111  -0.00112   1.86355
   A210       2.20864   0.00062   0.00019  -0.00092  -0.00075   2.20789
   A211       2.20983   0.00023  -0.00020   0.00193   0.00170   2.21153
   A212       2.01081   0.00073   0.00014  -0.00070  -0.00065   2.01016
   A213       2.07229  -0.00173  -0.00002  -0.00244  -0.00240   2.06989
   A214       2.19926   0.00098  -0.00011   0.00296   0.00287   2.20214
   A215       1.97126   0.00006   0.00041   0.00573   0.00610   1.97736
   A216       2.16477  -0.00007   0.00000  -0.00330  -0.00329   2.16148
   A217       2.14624   0.00002  -0.00044  -0.00214  -0.00256   2.14368
   A218       1.84612   0.00043   0.00007   0.00025   0.00031   1.84643
   A219       2.22244   0.00020   0.00024  -0.00114  -0.00090   2.22154
   A220       2.20885  -0.00057  -0.00030   0.00188   0.00154   2.21039
   A221       2.17373   0.00051   0.00011  -0.00044  -0.00034   2.17339
   A222       2.05111   0.00002  -0.00008   0.00089   0.00081   2.05192
   A223       2.05579  -0.00051  -0.00003  -0.00053  -0.00056   2.05523
   A224       2.18613   0.00030   0.00004   0.00089   0.00093   2.18706
   A225       2.04680  -0.00039  -0.00001  -0.00108  -0.00109   2.04571
   A226       2.05015   0.00009  -0.00003   0.00023   0.00020   2.05035
   A227       2.19386   0.00008   0.00008  -0.00032  -0.00023   2.19363
   A228       2.04308   0.00027  -0.00012   0.00099   0.00087   2.04395
   A229       2.04188  -0.00037  -0.00006  -0.00072  -0.00079   2.04109
   A230       2.17561   0.00045   0.00002   0.00114   0.00116   2.17676
   A231       2.04886  -0.00042  -0.00001  -0.00098  -0.00099   2.04787
   A232       2.05784  -0.00001   0.00004  -0.00008  -0.00004   2.05780
   A233       1.95220   0.00002  -0.00001   0.00018   0.00017   1.95237
   A234       1.93638   0.00009  -0.00010   0.00117   0.00107   1.93746
   A235       1.93512   0.00003   0.00004  -0.00022  -0.00018   1.93494
   A236       1.87487  -0.00012   0.00001  -0.00080  -0.00079   1.87408
   A237       1.88133  -0.00002   0.00000  -0.00020  -0.00020   1.88114
   A238       1.88097  -0.00000   0.00007  -0.00021  -0.00014   1.88083
   A239       1.94732   0.00010  -0.00007   0.00049   0.00041   1.94773
   A240       1.94624  -0.00008   0.00001  -0.00032  -0.00031   1.94593
   A241       1.93688   0.00003  -0.00002  -0.00035  -0.00038   1.93650
   A242       1.87477  -0.00002   0.00000   0.00007   0.00007   1.87484
   A243       1.87023  -0.00002   0.00008   0.00007   0.00014   1.87037
   A244       1.88501  -0.00002   0.00001   0.00007   0.00008   1.88509
   A245       1.94358  -0.00022  -0.00018   0.00023   0.00005   1.94363
   A246       1.94552  -0.00003   0.00006  -0.00035  -0.00028   1.94524
   A247       1.92565   0.00015   0.00001   0.00031   0.00032   1.92596
   A248       1.87651   0.00006   0.00000  -0.00002  -0.00002   1.87649
   A249       1.88074   0.00004   0.00006  -0.00010  -0.00004   1.88071
   A250       1.88944   0.00000   0.00005  -0.00008  -0.00003   1.88941
   A251       1.93912   0.00004   0.00002   0.00002   0.00004   1.93916
   A252       1.94800   0.00002  -0.00007   0.00002  -0.00005   1.94795
   A253       1.94111   0.00002  -0.00009   0.00013   0.00005   1.94116
   A254       1.88365  -0.00007   0.00004  -0.00033  -0.00029   1.88337
   A255       1.87597  -0.00000   0.00001   0.00025   0.00026   1.87623
   A256       1.87272  -0.00002   0.00009  -0.00010  -0.00001   1.87272
   A257       2.18148  -0.00126  -0.00029  -0.00182  -0.00212   2.17936
   A258       1.93944  -0.00050   0.00037  -0.00108  -0.00070   1.93875
   A259       2.16195   0.00178  -0.00009   0.00303   0.00293   2.16488
   A260       2.19690  -0.00040  -0.00001   0.00002   0.00002   2.19692
   A261       1.92148   0.00057  -0.00006   0.00088   0.00082   1.92230
   A262       2.16471  -0.00016   0.00008  -0.00085  -0.00080   2.16391
   A263       2.16496  -0.00013  -0.00015   0.00019   0.00004   2.16501
   A264       2.18732   0.00008  -0.00016  -0.00021  -0.00038   2.18694
   A265       1.93059   0.00003   0.00025  -0.00016   0.00007   1.93066
   A266       2.18957  -0.00042  -0.00013   0.00054   0.00039   2.18996
   A267       1.92609  -0.00039  -0.00012  -0.00023  -0.00036   1.92573
   A268       2.16599   0.00081   0.00034  -0.00057  -0.00022   2.16577
   A269       2.07081  -0.00121   0.00155  -0.01712  -0.01571   2.05509
   A270       2.08171   0.00123  -0.00055   0.00478   0.00374   2.08545
   A271       1.96029  -0.00125   0.00057   0.00284   0.00304   1.96333
   A272       1.80263   0.00219  -0.00289   0.03538   0.03238   1.83501
   A273       2.15517   0.00153   0.00018   0.00361   0.00372   2.15890
   A274       2.27800  -0.00189   0.00004  -0.00356  -0.00346   2.27454
   A275       1.84754   0.00038  -0.00025   0.00046   0.00019   1.84773
   A276       2.17571   0.00060   0.00000   0.00093   0.00093   2.17664
   A277       2.24214  -0.00040  -0.00009  -0.00025  -0.00035   2.24179
   A278       1.86525  -0.00020   0.00009  -0.00063  -0.00054   1.86472
   A279       2.18610  -0.00028   0.00010  -0.00027  -0.00017   2.18593
   A280       2.24123   0.00039   0.00014   0.00013   0.00026   2.24149
   A281       1.85554  -0.00010  -0.00021   0.00025   0.00004   1.85558
   A282       2.17855   0.00048   0.00019  -0.00018   0.00001   2.17856
   A283       2.24001  -0.00005  -0.00013   0.00025   0.00013   2.24014
   A284       1.86461  -0.00043  -0.00006  -0.00008  -0.00015   1.86446
   A285       1.91255  -0.00237   0.00143  -0.01936  -0.01792   1.89463
   A286       2.24648  -0.00001   0.00021  -0.00103  -0.00082   2.24566
   A287       2.17338   0.00040   0.00002   0.00099   0.00101   2.17439
   A288       1.86298  -0.00039  -0.00022   0.00014  -0.00010   1.86288
   A289       2.19517   0.00035  -0.00022   0.00180   0.00158   2.19675
   A290       2.23211  -0.00012   0.00019  -0.00168  -0.00149   2.23062
   A291       1.85580  -0.00023   0.00003  -0.00011  -0.00008   1.85572
   A292       2.25299  -0.00023   0.00020  -0.00127  -0.00107   2.25192
   A293       2.17346   0.00030   0.00001   0.00142   0.00142   2.17488
   A294       1.85584  -0.00005  -0.00013   0.00007  -0.00007   1.85577
   A295       2.24877   0.00056   0.00037  -0.00095  -0.00054   2.24823
   A296       2.17320  -0.00104  -0.00051   0.00063   0.00008   2.17328
   A297       1.85893   0.00046   0.00014   0.00010   0.00024   1.85917
   A298       2.17347   0.00045  -0.00013   0.00040   0.00026   2.17373
   A299       1.92592   0.00082   0.00030   0.00032   0.00063   1.92655
   A300       2.18243  -0.00129  -0.00016  -0.00090  -0.00105   2.18138
   A301       2.18283  -0.00028  -0.00002  -0.00006  -0.00008   2.18276
   A302       1.91585   0.00072  -0.00006   0.00104   0.00099   1.91684
   A303       2.17861  -0.00048  -0.00006  -0.00127  -0.00134   2.17727
   A304       2.17703   0.00038  -0.00005   0.00092   0.00087   2.17790
   A305       2.17773  -0.00015  -0.00016  -0.00039  -0.00055   2.17718
   A306       1.92803  -0.00021   0.00026  -0.00040  -0.00015   1.92788
   A307       2.19207   0.00039   0.00020   0.00054   0.00075   2.19282
   A308       1.92858  -0.00007  -0.00001  -0.00010  -0.00010   1.92847
   A309       2.15696  -0.00031  -0.00027   0.00008  -0.00021   2.15675
   A310       1.85451   0.00035  -0.00014   0.00042   0.00028   1.85479
   A311       2.19894   0.00016  -0.00009   0.00156   0.00148   2.20042
   A312       2.22340  -0.00054  -0.00007  -0.00192  -0.00199   2.22142
   A313       1.56646  -0.00026   0.00019   0.00390   0.00409   1.57055
   A314       1.57713  -0.00020   0.00024  -0.00077  -0.00053   1.57660
   A315       1.55264   0.00029   0.00056  -0.00358  -0.00301   1.54964
   A316       1.58630   0.00090   0.00172  -0.00537  -0.00365   1.58265
   A317       1.57037  -0.00049  -0.00011   0.00029   0.00018   1.57055
   A318       1.56514   0.00028   0.00008  -0.00066  -0.00057   1.56457
   A319       1.60493   0.00064   0.00051  -0.00483  -0.00427   1.60065
   A320       1.58500  -0.00029   0.00012  -0.00183  -0.00170   1.58330
   A321       1.51332   0.00108  -0.00026   0.00297   0.00270   1.51603
   A322       1.56280   0.00050  -0.00009   0.00223   0.00215   1.56495
   A323       1.64026  -0.00116  -0.00054   0.00139   0.00085   1.64111
   A324       1.52623  -0.00133  -0.00242   0.00618   0.00373   1.52995
   A325       2.28964  -0.00106   0.00031  -0.00145  -0.00113   2.28850
   A326       2.11349  -0.00013  -0.00033  -0.00005  -0.00038   2.11311
   A327       1.87939   0.00119   0.00003   0.00145   0.00147   1.88086
   A328       2.19673  -0.00215   0.00002  -0.00316  -0.00312   2.19361
   A329       1.95373  -0.00038   0.00153  -0.00245  -0.00093   1.95280
   A330       2.13059   0.00253  -0.00158   0.00606   0.00446   2.13504
   A331       2.16109  -0.00144   0.00091  -0.00952  -0.00863   2.15246
   A332       2.01720   0.00291  -0.00320   0.02763   0.02450   2.04169
   A333       1.89381   0.00131   0.00069  -0.00164  -0.00087   1.89294
   A334       2.03023  -0.00166   0.00272  -0.02174  -0.01906   2.01117
   A335       1.30907  -0.00131   0.00020   0.00141   0.00156   1.31063
   A336       2.30643  -0.00077   0.00103  -0.00327  -0.00226   2.30417
   A337       1.83109   0.00124  -0.00049   0.00303   0.00254   1.83363
   A338       2.14525  -0.00048  -0.00055   0.00014  -0.00039   2.14486
   A339       2.15723  -0.00115  -0.00005  -0.00219  -0.00229   2.15494
   A340       1.85337  -0.00017   0.00001  -0.00048  -0.00048   1.85289
   A341       1.96665  -0.00132  -0.00044  -0.00474  -0.00516   1.96149
   A342       1.94196   0.00063   0.00037   0.00152   0.00188   1.94384
   A343       1.92815   0.00084   0.00023   0.00243   0.00262   1.93077
   A344       1.87923  -0.00003  -0.00008   0.00046   0.00040   1.87964
   A345       1.89267   0.00013  -0.00007   0.00105   0.00097   1.89364
   A346       1.90098  -0.00182  -0.00108  -0.00075  -0.00184   1.89913
   A347       1.98830  -0.00166  -0.00020  -0.00308  -0.00330   1.98500
   A348       1.92212   0.00128   0.00016   0.00404   0.00421   1.92633
   A349       1.84036  -0.00012   0.00001  -0.00247  -0.00246   1.83790
   A350       1.82981   0.00079   0.00027   0.00298   0.00326   1.83307
   A351       1.94948   0.00012  -0.00016  -0.00255  -0.00273   1.94675
   A352       1.93584  -0.00039  -0.00008   0.00130   0.00121   1.93706
   A353       1.94086  -0.00224  -0.00068  -0.00672  -0.00741   1.93345
   A354       1.98709   0.00068   0.00013   0.00149   0.00162   1.98871
   A355       1.92721  -0.00038   0.00008  -0.00193  -0.00185   1.92536
   A356       1.84831  -0.00003  -0.00008   0.00090   0.00082   1.84912
   A357       1.87178  -0.00029  -0.00014  -0.00135  -0.00149   1.87029
   A358       1.94293  -0.00009   0.00004   0.00077   0.00081   1.94374
   A359       1.88484   0.00009  -0.00003   0.00006   0.00003   1.88487
   A360       1.82743  -0.00016  -0.00031   0.00002  -0.00029   1.82713
   A361       1.58949   0.00070  -0.00057   0.01202   0.01122   1.60071
   A362       2.83514  -0.00286   0.00096  -0.00937  -0.00841   2.82673
   A363       2.06295  -0.00459  -0.00320   0.00564   0.00226   2.06521
   A364       1.94027   0.00140   0.00005   0.00947   0.00961   1.94988
   A365       1.74137   0.00546   0.00192   0.00091   0.00295   1.74432
   A366       1.92157   0.00192   0.00105  -0.00603  -0.00493   1.91664
   A367       2.00154  -0.00240  -0.00022  -0.00303  -0.00328   1.99825
   A368       1.76866  -0.00118   0.00101  -0.00823  -0.00731   1.76135
   A369       2.86871   0.00150  -0.00061  -0.00236  -0.00299   2.86572
   A370       2.88414   0.00120  -0.00093   0.00680   0.00595   2.89009
   A371       2.03696  -0.00229   0.00015  -0.02513  -0.02522   2.01174
   A372       1.73625  -0.00209   0.00063  -0.01683  -0.01647   1.71978
   A373       1.82571   0.00336  -0.00059  -0.00803  -0.00886   1.81685
   A374       2.80412  -0.00010   0.00074  -0.01152  -0.01073   2.79339
   A375       1.82141  -0.00194   0.00079  -0.01974  -0.01896   1.80244
   A376       1.67870   0.00007  -0.00130   0.00208   0.00090   1.67959
   A377       1.79428   0.00011  -0.00166   0.01815   0.01640   1.81068
   A378       1.85837  -0.00043  -0.00077  -0.00363  -0.00444   1.85394
   A379       1.69136  -0.00178  -0.00096   0.00178   0.00093   1.69229
   A380       1.68159  -0.00178   0.00003   0.00144   0.00143   1.68302
   A381       1.74770   0.00472  -0.00006   0.01614   0.01613   1.76383
   A382       2.77478  -0.00076   0.00172  -0.00869  -0.00677   2.76801
   A383       1.60815  -0.00142  -0.00285   0.01020   0.00768   1.61582
   A384       1.83203  -0.00137  -0.00050   0.00343   0.00280   1.83483
   A385       1.84922  -0.00066   0.00105  -0.00905  -0.00798   1.84124
   A386       1.93150  -0.00760   0.00000   0.00000  -0.00000   1.93150
   A387       1.91728   0.00433  -0.00017   0.00480   0.00468   1.92196
   A388       1.86343   0.00157  -0.00028  -0.00278  -0.00323   1.86020
   A389       1.97107   0.00021   0.00009   0.00130   0.00143   1.97249
   A390       1.87157   0.00169  -0.00007  -0.00080  -0.00089   1.87068
   A391       1.90516  -0.00011   0.00041  -0.00299  -0.00250   1.90266
   A392       2.01908  -0.00030   0.00043  -0.00205  -0.00146   2.01762
   A393       1.90439   0.00045  -0.00007   0.00150   0.00143   1.90582
   A394       1.90556  -0.00017  -0.00020  -0.00005  -0.00033   1.90522
   A395       1.89906   0.00015   0.00009  -0.00054  -0.00059   1.89847
   A396       1.88916   0.00044  -0.00047   0.00279   0.00229   1.89146
   A397       1.83801  -0.00060   0.00021  -0.00165  -0.00135   1.83666
   A398       1.97495   0.00007   0.00096  -0.00122  -0.00025   1.97470
   A399       1.92018   0.00000  -0.00068   0.00243   0.00178   1.92196
   A400       1.88152   0.00006  -0.00016   0.00038   0.00021   1.88172
   A401       1.92437  -0.00002  -0.00032  -0.00014  -0.00052   1.92385
   A402       1.87165  -0.00013  -0.00011  -0.00048  -0.00055   1.87110
   A403       1.88813   0.00002   0.00031  -0.00106  -0.00075   1.88738
   A404       1.92619  -0.00002   0.00001   0.00063   0.00065   1.92684
   A405       1.95875  -0.00020  -0.00010  -0.00028  -0.00038   1.95837
   A406       1.95218   0.00069   0.00022   0.00000   0.00020   1.95238
   A407       1.87447   0.00004   0.00016  -0.00053  -0.00037   1.87410
   A408       1.86603  -0.00015  -0.00012   0.00016   0.00003   1.86606
   A409       1.88201  -0.00039  -0.00018   0.00001  -0.00015   1.88187
   A410       1.93914  -0.00009   0.00003  -0.00036  -0.00034   1.93881
   A411       1.94372  -0.00015  -0.00001  -0.00091  -0.00092   1.94280
   A412       1.94165   0.00026   0.00000   0.00132   0.00132   1.94297
   A413       1.88343   0.00007   0.00006  -0.00017  -0.00011   1.88332
   A414       1.87008   0.00002  -0.00005   0.00057   0.00052   1.87060
   A415       1.88277  -0.00011  -0.00003  -0.00043  -0.00046   1.88231
   A416       2.22227  -0.00100   0.00086  -0.00041   0.00050   2.22277
   A417       2.77780  -0.00049   0.00044  -0.00651  -0.00611   2.77169
   A418       2.68351  -0.00034  -0.00142   0.00765   0.00637   2.68987
   A419       2.36295   0.00020  -0.00053   0.00305   0.00250   2.36544
   A420       1.90815  -0.00874   0.00000   0.00000  -0.00000   1.90815
   A421       1.89708   0.00673  -0.00004  -0.00395  -0.00410   1.89298
   A422       1.92293  -0.00114  -0.00002   0.00126   0.00130   1.92423
   A423       1.85532   0.00392  -0.00010  -0.00189  -0.00201   1.85330
   A424       1.92645  -0.00016   0.00004   0.00260   0.00267   1.92911
   A425       1.95229  -0.00060   0.00012   0.00176   0.00190   1.95419
   A426       2.04136  -0.00107   0.00021   0.00133   0.00152   2.04288
   A427       1.86295   0.00047  -0.00003  -0.00040  -0.00041   1.86254
   A428       1.91811   0.00026   0.00005   0.00001   0.00003   1.91814
   A429       1.90490   0.00021  -0.00004  -0.00273  -0.00275   1.90214
   A430       1.87341   0.00029  -0.00025   0.00171   0.00146   1.87487
   A431       1.85489  -0.00009   0.00006  -0.00009  -0.00004   1.85485
   A432       2.17448  -0.00216   0.00006  -0.00114  -0.00097   2.17352
   A433       2.27105   0.00177   0.00003   0.00109   0.00101   2.27206
   A434       1.83596   0.00039  -0.00005  -0.00041  -0.00049   1.83547
   A435       1.87792   0.00039  -0.00003   0.00051   0.00044   1.87836
   A436       2.19071  -0.00191   0.00012  -0.00115  -0.00083   2.18988
   A437       2.21438   0.00153  -0.00009   0.00078   0.00051   2.21489
   A438       1.92715  -0.00031  -0.00001   0.00037   0.00037   1.92752
   A439       2.23745   0.00022   0.00008  -0.00021  -0.00014   2.23731
   A440       2.11851   0.00010  -0.00006  -0.00015  -0.00021   2.11830
   A441       1.94052  -0.00019   0.00007   0.00013   0.00023   1.94075
   A442       2.14985  -0.00001   0.00007  -0.00073  -0.00068   2.14917
   A443       2.19282   0.00020  -0.00014   0.00060   0.00044   2.19326
   A444       1.84310  -0.00027   0.00003  -0.00047  -0.00045   1.84265
   A445       1.88078  -0.00041   0.00045  -0.00085  -0.00036   1.88041
   A446       2.53082   0.00083  -0.00041   0.00163   0.00119   2.53201
   A447       1.68018  -0.00135   0.00005  -0.00376  -0.00370   1.67648
   A448       1.76552  -0.00073  -0.00026   0.00167   0.00134   1.76686
   A449       1.80049  -0.00009   0.00003  -0.00163  -0.00157   1.79892
   A450       2.78153  -0.00118   0.00081  -0.00705  -0.00617   2.77536
   A451       3.22756  -0.00037  -0.00090  -0.00020  -0.00110   3.22645
   A452       3.17139   0.00038   0.00069  -0.00092  -0.00018   3.17121
   A453       3.15276   0.00063   0.00191  -0.00146   0.00044   3.15320
   A454       3.12978   0.00009   0.00080  -0.00435  -0.00354   3.12623
   A455       2.78206  -0.00083   0.00541  -0.06121  -0.05587   2.72620
   A456       3.16264  -0.00110   0.00223   0.00134   0.00368   3.16632
   A457       3.08239  -0.00039  -0.00353   0.00455   0.00125   3.08363
   A458       3.20853  -0.00040   0.00007  -0.01863  -0.01881   3.18972
   A459       3.11445  -0.00045   0.00038  -0.01240  -0.01210   3.10235
   A460       3.19278  -0.00087   0.00002  -0.00222  -0.00218   3.19059
   A461       3.15545  -0.00078   0.00003  -0.00156  -0.00153   3.15392
   A462       3.14762   0.00020   0.00003   0.00040   0.00045   3.14807
   A463       3.44982   0.00121  -0.00138   0.00806   0.00613   3.45595
   A464       3.02805   0.00325  -0.00452   0.03923   0.03479   3.06284
   A465       3.11052  -0.00253  -0.00415   0.05612   0.05181   3.16233
   A466       3.12629   0.00031   0.00022  -0.02754  -0.02715   3.09914
    D1        2.89318  -0.00400   0.00018   0.00126   0.00184   2.89503
    D2       -1.26751  -0.00365   0.00008  -0.00671  -0.00638  -1.27390
    D3        0.77302  -0.00272   0.00023  -0.00834  -0.00785   0.76516
    D4        0.76602   0.00178  -0.00079   0.00358   0.00315   0.76918
    D5        2.88851   0.00212  -0.00089  -0.00438  -0.00507   2.88344
    D6       -1.35415   0.00305  -0.00074  -0.00602  -0.00654  -1.36069
    D7       -1.28055  -0.00052  -0.00025   0.00904   0.00880  -1.27176
    D8        0.84193  -0.00017  -0.00035   0.00107   0.00057   0.84250
    D9        2.88246   0.00076  -0.00020  -0.00056  -0.00090   2.88156
   D10       -3.11727   0.00032  -0.00096   0.01899   0.01797  -3.09930
   D11       -0.99327  -0.00019  -0.00100   0.02767   0.02672  -0.96655
   D12        1.04826   0.00052  -0.00112   0.02544   0.02433   1.07259
   D13        1.02581   0.00089  -0.00042   0.02662   0.02616   1.05198
   D14       -3.13338   0.00037  -0.00047   0.03530   0.03491  -3.09847
   D15       -1.09184   0.00109  -0.00058   0.03307   0.03253  -1.05932
   D16       -0.99306   0.00065  -0.00185   0.01634   0.01433  -0.97873
   D17        1.13094   0.00014  -0.00189   0.02502   0.02308   1.15402
   D18       -3.11072   0.00085  -0.00201   0.02279   0.02070  -3.09002
   D19       -2.18362  -0.00099   0.00055   0.01492   0.01538  -2.16823
   D20        1.96388   0.00185   0.00126   0.01951   0.02085   1.98473
   D21       -0.09010   0.00017   0.00008   0.01189   0.01194  -0.07816
   D22       -2.92232  -0.00157  -0.00285   0.03759   0.03492  -2.88740
   D23       -0.80966  -0.00044  -0.00171   0.03361   0.03196  -0.77769
   D24        1.24654  -0.00032  -0.00166   0.03442   0.03287   1.27942
   D25        1.22206  -0.00042  -0.00223   0.02744   0.02527   1.24733
   D26       -2.94846   0.00072  -0.00109   0.02345   0.02231  -2.92615
   D27       -0.89226   0.00083  -0.00104   0.02427   0.02322  -0.86904
   D28       -0.81273  -0.00084  -0.00188   0.03014   0.02835  -0.78438
   D29        1.29993   0.00030  -0.00074   0.02616   0.02540   1.32533
   D30       -2.92705   0.00041  -0.00069   0.02698   0.02630  -2.90075
   D31        3.04409   0.00048   0.00152   0.01032   0.01180   3.05589
   D32        0.74571   0.00113  -0.00084   0.03145   0.03054   0.77625
   D33        0.93153  -0.00012   0.00071   0.01179   0.01256   0.94408
   D34       -1.36686   0.00053  -0.00164   0.03292   0.03130  -1.33556
   D35       -1.11942  -0.00001   0.00048   0.01400   0.01448  -1.10494
   D36        2.86538   0.00064  -0.00188   0.03513   0.03322   2.89860
   D37        0.61172  -0.00210   0.00023  -0.01529  -0.01484   0.59688
   D38       -2.60357  -0.00098  -0.00184   0.01227   0.01034  -2.59323
   D39        2.89427  -0.00224   0.00311  -0.03848  -0.03517   2.85910
   D40       -0.32102  -0.00112   0.00103  -0.01092  -0.00999  -0.33102
   D41       -2.95460   0.00056   0.00593  -0.00664  -0.00076  -2.95536
   D42        0.26942   0.00027   0.00834  -0.03682  -0.02843   0.24100
   D43       -3.01803   0.00020   0.00389  -0.04254  -0.03877  -3.05680
   D44        0.93734  -0.00041   0.00217  -0.02924  -0.02717   0.91017
   D45        0.04593   0.00015   0.00178  -0.01556  -0.01357   0.03236
   D46       -2.28188  -0.00047   0.00006  -0.00226  -0.00197  -2.28385
   D47       -0.24233   0.00389  -0.00039   0.04241   0.04200  -0.20033
   D48        1.60420   0.00179  -0.00223   0.05147   0.04931   1.65352
   D49       -2.54662   0.00296  -0.00005   0.02544   0.02537  -2.52125
   D50       -0.70009   0.00086  -0.00189   0.03450   0.03269  -0.66740
   D51        2.26863   0.00322  -0.00105   0.01192   0.01077   2.27941
   D52       -0.78371  -0.00420  -0.00000  -0.00000   0.00000  -0.78371
   D53        1.26728  -0.00357  -0.00147  -0.00785  -0.00939   1.25789
   D54       -2.87722  -0.00087  -0.00037  -0.00272  -0.00315  -2.88037
   D55        2.55645  -0.00470   0.00298   0.01105   0.01396   2.57041
   D56       -1.54187  -0.00377   0.00323   0.01370   0.01688  -1.52500
   D57        0.44649  -0.00368   0.00304   0.01141   0.01439   0.46088
   D58        0.44265   0.00203   0.00364   0.01431   0.01792   0.46057
   D59        2.62751   0.00296   0.00390   0.01695   0.02084   2.64835
   D60       -1.66731   0.00305   0.00371   0.01467   0.01835  -1.64895
   D61       -1.65762  -0.00054   0.00242   0.00901   0.01143  -1.64618
   D62        0.52725   0.00039   0.00267   0.01166   0.01435   0.54160
   D63        2.51561   0.00048   0.00249   0.00937   0.01186   2.52748
   D64        3.11420   0.00218  -0.00000   0.00000   0.00000   3.11420
   D65       -2.16245   0.00116   0.00331   0.01320   0.01648  -2.14597
   D66        1.06808   0.00105   0.00520   0.02083   0.02601   1.09409
   D67        1.93853   0.00027   0.00282   0.01165   0.01444   1.95297
   D68       -1.11413   0.00016   0.00471   0.01928   0.02397  -1.09015
   D69       -0.04211   0.00025   0.00305   0.01388   0.01691  -0.02520
   D70       -3.09477   0.00014   0.00494   0.02151   0.02644  -3.06833
   D71       -3.08178  -0.00065   0.00049   0.00526   0.00576  -3.07602
   D72        0.05052  -0.00014   0.00054   0.00722   0.00774   0.05826
   D73       -0.01200  -0.00051  -0.00104  -0.00084  -0.00186  -0.01386
   D74        3.12030  -0.00000  -0.00098   0.00112   0.00012   3.12042
   D75        3.06821   0.00035  -0.00144  -0.00756  -0.00902   3.05919
   D76       -0.05028   0.00054   0.00012  -0.00191  -0.00180  -0.05208
   D77        0.00240   0.00026   0.00019  -0.00100  -0.00082   0.00159
   D78       -3.11609   0.00045   0.00175   0.00466   0.00641  -3.10969
   D79        0.01743   0.00056   0.00152   0.00243   0.00394   0.02137
   D80        2.93898  -0.00022  -0.00038  -0.00359  -0.00402   2.93496
   D81       -3.11590   0.00011   0.00148   0.00069   0.00217  -3.11372
   D82       -0.19435  -0.00067  -0.00042  -0.00533  -0.00579  -0.20014
   D83        0.00785   0.00007   0.00071   0.00245   0.00315   0.01100
   D84       -3.12984   0.00033   0.00161   0.00466   0.00628  -3.12357
   D85        3.13062  -0.00009  -0.00057  -0.00216  -0.00273   3.12789
   D86       -0.00707   0.00017   0.00033   0.00005   0.00039  -0.00668
   D87        3.11952  -0.00044  -0.00204  -0.00702  -0.00907   3.11045
   D88       -0.02424  -0.00021  -0.00127  -0.00519  -0.00647  -0.03071
   D89        0.00310  -0.00023  -0.00034  -0.00085  -0.00119   0.00191
   D90       -3.14066  -0.00001   0.00043   0.00098   0.00141  -3.13924
   D91       -0.01525  -0.00037  -0.00135  -0.00298  -0.00432  -0.01956
   D92       -2.91962   0.00018   0.00056   0.00352   0.00413  -2.91549
   D93        3.12202  -0.00066  -0.00234  -0.00544  -0.00778   3.11423
   D94        0.21764  -0.00010  -0.00044   0.00107   0.00066   0.21831
   D95        0.00563   0.00002  -0.00007   0.00123   0.00116   0.00679
   D96        3.13253  -0.00008  -0.00073   0.00157   0.00084   3.13337
   D97       -3.13108   0.00035   0.00105   0.00400   0.00506  -3.12602
   D98       -0.00418   0.00024   0.00039   0.00434   0.00474   0.00056
   D99        0.00196   0.00011   0.00009   0.00035   0.00044   0.00240
   D100       3.13998   0.00014   0.00031   0.00101   0.00132   3.14130
   D101      -3.13747  -0.00012  -0.00068  -0.00148  -0.00216  -3.13963
   D102       0.00056  -0.00009  -0.00046  -0.00083  -0.00129  -0.00073
   D103       0.07158  -0.00209  -0.00337  -0.04129  -0.04463   0.02695
   D104       2.94822  -0.00297  -0.00555  -0.04856  -0.05413   2.89409
   D105      -0.00038  -0.00016  -0.00019  -0.00175  -0.00194  -0.00231
   D106       3.13965  -0.00006  -0.00022  -0.00042  -0.00063   3.13901
   D107      -3.12717  -0.00005   0.00048  -0.00209  -0.00161  -3.12879
   D108       0.01285   0.00004   0.00045  -0.00076  -0.00031   0.01254
   D109      -0.00343   0.00009   0.00018   0.00100   0.00118  -0.00226
   D110       3.13972   0.00000   0.00021  -0.00034  -0.00012   3.13960
   D111      -3.14147   0.00006  -0.00004   0.00034   0.00030  -3.14117
   D112       0.00169  -0.00003  -0.00001  -0.00099  -0.00100   0.00069
   D113      -1.72456  -0.00077  -0.00163   0.00492   0.00332  -1.72124
   D114       0.52233  -0.00083  -0.00296   0.01076   0.00785   0.53017
   D115       2.37755   0.00075  -0.00095   0.00479   0.00390   2.38144
   D116      -1.20782  -0.00034   0.00000   0.00000  -0.00000  -1.20782
   D117       2.86516   0.00025   0.00155   0.00208   0.00362   2.86877
   D118       0.78888  -0.00179   0.00099   0.00403   0.00500   0.79388
   D119      -1.44087  -0.00308  -0.00114   0.00422   0.00302  -1.43786
   D120       0.71941  -0.00380  -0.00128  -0.00527  -0.00659   0.71282
   D121       2.73618  -0.00406  -0.00143  -0.00383  -0.00530   2.73088
   D122       2.63705   0.00528   0.00059   0.01170   0.01232   2.64937
   D123      -1.48585   0.00456   0.00045   0.00221   0.00272  -1.48313
   D124       0.53092   0.00430   0.00030   0.00365   0.00400   0.53492
   D125       0.61354  -0.00006  -0.00054   0.00077   0.00020   0.61373
   D126       2.77382  -0.00078  -0.00068  -0.00872  -0.00941   2.76441
   D127      -1.49260  -0.00104  -0.00083  -0.00728  -0.00812  -1.50072
   D128      -0.09476  -0.00121  -0.00079  -0.03004  -0.03082  -0.12558
   D129      -3.12653  -0.00171  -0.00040  -0.04134  -0.04172   3.11493
   D130      -2.25455  -0.00026  -0.00034  -0.02033  -0.02068  -2.27524
   D131       0.99687  -0.00075   0.00005  -0.03163  -0.03159   0.96528
   D132       2.02088  -0.00002  -0.00015  -0.02242  -0.02256   1.99832
   D133      -1.01089  -0.00051   0.00024  -0.03372  -0.03346  -1.04435
   D134      -3.05659   0.00051   0.00108   0.00499   0.00612  -3.05047
   D135       0.12362  -0.00048   0.00008  -0.00868  -0.00855   0.11506
   D136      -0.01117   0.00107   0.00078   0.01506   0.01586   0.00469
   D137      -3.11415   0.00008  -0.00023   0.00140   0.00119  -3.11296
   D138       3.06213   0.00006  -0.00051   0.00595   0.00543   3.06756
   D139      -0.20618  -0.00029  -0.00023  -0.00222  -0.00242  -0.20860
   D140       0.00307  -0.00022  -0.00020  -0.00240  -0.00263   0.00044
   D141       3.01795  -0.00056   0.00008  -0.01057  -0.01048   3.00746
   D142       0.01520  -0.00153  -0.00107  -0.02227  -0.02334  -0.00814
   D143      -3.04678  -0.00027  -0.00167   0.00034  -0.00125  -3.04803
   D144       3.12153  -0.00063  -0.00015  -0.00980  -0.00995   3.11158
   D145       0.05955   0.00062  -0.00075   0.01281   0.01214   0.07169
   D146       0.00647  -0.00076  -0.00047  -0.01172  -0.01216  -0.00569
   D147      -3.13914  -0.00055  -0.00009  -0.00603  -0.00606   3.13798
   D148      -3.01221  -0.00037  -0.00072  -0.00373  -0.00444  -3.01665
   D149       0.12536  -0.00016  -0.00034   0.00196   0.00165   0.12702
   D150      -0.01311   0.00140   0.00093   0.02060   0.02150   0.00838
   D151       3.07873   0.00057   0.00111   0.00778   0.00910   3.08783
   D152       3.13259   0.00119   0.00054   0.01479   0.01526  -3.13534
   D153      -0.05874   0.00035   0.00072   0.00197   0.00286  -0.05589
   D154       2.15214   0.00179   0.00149   0.02498   0.02649   2.17863
   D155      -0.90808   0.00305   0.00092   0.04765   0.04860  -0.85948
   D156      -1.27552  -0.00359   0.00099  -0.00480  -0.00388  -1.27940
   D157       0.88095  -0.00388   0.00082  -0.00351  -0.00275   0.87821
   D158       2.90303  -0.00402   0.00078  -0.00307  -0.00235   2.90068
   D159       2.78938   0.00418   0.00069  -0.00272  -0.00220   2.78718
   D160      -1.33734   0.00388   0.00052  -0.00144  -0.00106  -1.33840
   D161       0.68474   0.00374   0.00048  -0.00099  -0.00066   0.68407
   D162       0.78155   0.00025   0.00031  -0.00034  -0.00003   0.78152
   D163       2.93802  -0.00005   0.00014   0.00095   0.00111   2.93913
   D164      -1.32309  -0.00018   0.00010   0.00139   0.00150  -1.32158
   D165       0.04874  -0.00068  -0.00024   0.00350   0.00317   0.05191
   D166      -3.03206  -0.00079  -0.00017   0.00507   0.00483  -3.02722
   D167      -2.10708  -0.00022  -0.00003   0.00189   0.00182  -2.10526
   D168       1.09532  -0.00034   0.00005   0.00346   0.00348   1.09879
   D169       2.15978  -0.00003   0.00004   0.00169   0.00169   2.16148
   D170      -0.92101  -0.00015   0.00012   0.00326   0.00336  -0.91766
   D171      -3.08061  -0.00012   0.00086  -0.00065   0.00022  -3.08039
   D172       0.05101  -0.00014  -0.00020   0.00207   0.00187   0.05288
   D173       0.00813  -0.00003   0.00079  -0.00192  -0.00113   0.00700
   D174       3.13975  -0.00005  -0.00028   0.00081   0.00052   3.14027
   D175       3.08798   0.00029  -0.00055  -0.00012  -0.00068   3.08730
   D176      -0.03450   0.00015  -0.00028   0.00122   0.00093  -0.03357
   D177      -0.00714   0.00019  -0.00051   0.00123   0.00073  -0.00641
   D178      -3.12962   0.00005  -0.00024   0.00257   0.00234  -3.12728
   D179      -0.00629  -0.00014  -0.00079   0.00194   0.00114  -0.00515
   D180       3.14103  -0.00024  -0.00138   0.00186   0.00047   3.14151
   D181      -3.13891  -0.00012   0.00017  -0.00051  -0.00034  -3.13926
   D182       0.00841  -0.00022  -0.00042  -0.00059  -0.00101   0.00740
   D183       0.00352  -0.00029   0.00004  -0.00007  -0.00005   0.00347
   D184      -3.13421  -0.00001   0.00039   0.00039   0.00079  -3.13343
   D185       3.12610  -0.00015  -0.00023  -0.00140  -0.00165   3.12445
   D186      -0.01163   0.00013   0.00012  -0.00094  -0.00082  -0.01245
   D187       0.00164   0.00026   0.00045  -0.00113  -0.00066   0.00098
   D188       3.13747   0.00036   0.00104  -0.00113  -0.00005   3.13742
   D189       3.13936  -0.00002   0.00010  -0.00160  -0.00150   3.13786
   D190      -0.00800   0.00008   0.00069  -0.00159  -0.00089  -0.00888
   D191      -2.19398  -0.00087   0.00088  -0.00620  -0.00533  -2.19931
   D192       2.51887  -0.00038   0.00099  -0.00652  -0.00553   2.51333
   D193      -0.62875  -0.00058   0.00095  -0.00692  -0.00598  -0.63473
   D194       0.93376  -0.00009   0.00085  -0.00464  -0.00380   0.92996
   D195       0.95439  -0.00099   0.00018  -0.00625  -0.00609   0.94831
   D196      -0.61595  -0.00051   0.00029  -0.00657  -0.00629  -0.62224
   D197       2.51962  -0.00071   0.00026  -0.00697  -0.00674   2.51288
   D198      -2.20105  -0.00021   0.00015  -0.00470  -0.00456  -2.20561
   D199       1.15598  -0.00098   0.00011  -0.00272  -0.00265   1.15333
   D200      -1.11036  -0.00021   0.00214  -0.01539  -0.01327  -1.12363
   D201      -3.10441   0.00140   0.00005   0.00134   0.00135  -3.10306
   D202      -1.93978  -0.00126  -0.00017  -0.00428  -0.00446  -1.94424
   D203       2.07707  -0.00049   0.00186  -0.01695  -0.01508   2.06199
   D204       0.08301   0.00112  -0.00023  -0.00022  -0.00046   0.08255
   D205      -0.93329  -0.00243   0.00019   0.01511   0.01525  -0.91804
   D206       1.20351  -0.00326   0.00002   0.01142   0.01142   1.21493
   D207      -3.05510  -0.00292   0.00001   0.01199   0.01197  -3.04313
   D208      -3.10405   0.00415   0.00049   0.01917   0.01957  -3.08448
   D209      -0.96725   0.00332   0.00033   0.01548   0.01574  -0.95151
   D210       1.05733   0.00366   0.00031   0.01605   0.01629   1.07361
   D211       1.10876   0.00030   0.00037   0.01190   0.01227   1.12103
   D212      -3.03762  -0.00053   0.00021   0.00821   0.00843  -3.02919
   D213      -1.01305  -0.00019   0.00019   0.00878   0.00898  -1.00407
   D214       3.10209  -0.00080   0.00000   0.00001  -0.00000   3.10209
   D215      -1.03839  -0.00054   0.00003   0.00092   0.00093  -1.03746
   D216       0.98736  -0.00025  -0.00011   0.00131   0.00119   0.98855
   D217       0.94996  -0.00024   0.00008   0.00164   0.00171   0.95167
   D218       3.09267   0.00002   0.00010   0.00255   0.00264   3.09531
   D219      -1.16477   0.00031  -0.00003   0.00294   0.00290  -1.16187
   D220      -1.04891  -0.00050   0.00015   0.00118   0.00132  -1.04758
   D221       1.09380  -0.00024   0.00017   0.00209   0.00226   1.09606
   D222       3.11955   0.00004   0.00004   0.00247   0.00251   3.12206
   D223      -2.98617  -0.00005   0.00057  -0.00997  -0.00944  -2.99561
   D224      -0.83033  -0.00012   0.00048  -0.00789  -0.00743  -0.83776
   D225       1.21200   0.00003   0.00053  -0.00769  -0.00719   1.20481
   D226       1.15287  -0.00017   0.00055  -0.01127  -0.01073   1.14214
   D227      -2.97447  -0.00024   0.00047  -0.00920  -0.00873  -2.98319
   D228      -0.93214  -0.00009   0.00051  -0.00899  -0.00849  -0.94062
   D229      -0.87213  -0.00048   0.00067  -0.01191  -0.01126  -0.88339
   D230       1.28372  -0.00055   0.00059  -0.00984  -0.00925   1.27447
   D231      -2.95714  -0.00040   0.00063  -0.00963  -0.00901  -2.96615
   D232      -3.07564   0.00007   0.00026   0.01678   0.01702  -3.05863
   D233       0.39967   0.00002  -0.00012   0.01223   0.01209   0.41176
   D234       1.06053   0.00022   0.00015   0.01491   0.01504   1.07558
   D235      -1.74734   0.00017  -0.00023   0.01037   0.01012  -1.73723
   D236      -0.98527  -0.00003   0.00021   0.01368   0.01389  -0.97139
   D237       2.49003  -0.00008  -0.00017   0.00914   0.00896   2.49900
   D238       0.28011  -0.00034   0.00074  -0.00611  -0.00541   0.27471
   D239      -2.94227  -0.00093   0.00029  -0.01081  -0.01055  -2.95282
   D240       3.09280  -0.00025   0.00111  -0.00172  -0.00063   3.09217
   D241      -0.12958  -0.00084   0.00066  -0.00641  -0.00578  -0.13535
   D242      -2.71638   0.00016  -0.00089  -0.00270  -0.00350  -2.71988
   D243      -0.23903   0.00029   0.00003  -0.01419  -0.01409  -0.25312
   D244       0.50511   0.00077  -0.00047   0.00198   0.00160   0.50671
   D245       2.98246   0.00090   0.00044  -0.00951  -0.00899   2.97347
   D246       0.71370  -0.00021   0.00067  -0.00334  -0.00265   0.71104
   D247      -3.12797   0.00101   0.00017   0.00721   0.00746  -3.12050
   D248      -2.50722  -0.00107   0.00024  -0.00811  -0.00787  -2.51509
   D249      -0.06570   0.00015  -0.00026   0.00244   0.00224  -0.06345
   D250       1.74851  -0.00223   0.00155  -0.03570  -0.03418   1.71433
   D251      -0.79628  -0.00013   0.00021  -0.02100  -0.02073  -0.81702
   D252      -2.23157  -0.00321  -0.00042   0.00625   0.00581  -2.22576
   D253       0.25185  -0.00553   0.00058  -0.00394  -0.00340   0.24845
   D254      -0.97151  -0.00237   0.00057  -0.01809  -0.01758  -0.98909
   D255       1.53704  -0.00074  -0.00036  -0.00068  -0.00102   1.53602
   D256      -2.76723   0.00019  -0.00129   0.02321   0.02193  -2.74530
   D257       0.79601   0.00102  -0.00300   0.03737   0.03443   0.83044
   D258       2.04952   0.00135  -0.00223   0.02505   0.02286   2.07238
   D259      -2.59864  -0.00490   0.00020  -0.02859  -0.02821  -2.62685
   D260       1.78627  -0.00343  -0.00025   0.00788   0.00738   1.79366
   D261      -2.81386   0.00154  -0.00072   0.00815   0.00749  -2.80637
   D262       1.30110   0.00102  -0.00079   0.01069   0.00992   1.31102
   D263      -0.71477   0.00089  -0.00067   0.00654   0.00589  -0.70888
   D264      -0.67045   0.00130  -0.00077   0.00944   0.00870  -0.66175
   D265      -2.83867   0.00078  -0.00084   0.01199   0.01113  -2.82754
   D266       1.42864   0.00065  -0.00072   0.00783   0.00710   1.43574
   D267       1.32000   0.00136  -0.00048   0.00602   0.00557   1.32557
   D268      -0.84823   0.00084  -0.00055   0.00856   0.00800  -0.84023
   D269      -2.86409   0.00071  -0.00043   0.00441   0.00397  -2.86013
   D270       1.28664   0.00351  -0.00091   0.01664   0.01570   1.30234
   D271      -1.76841   0.00317  -0.00038   0.00778   0.00736  -1.76105
   D272      -0.82336   0.00177  -0.00099   0.01493   0.01394  -0.80942
   D273       2.40477   0.00142  -0.00046   0.00606   0.00560   2.41037
   D274      -2.85216   0.00165  -0.00120   0.01764   0.01643  -2.83573
   D275       0.37597   0.00131  -0.00067   0.00877   0.00809   0.38406
   D276      -3.13995   0.00002   0.00017  -0.00040  -0.00023  -3.14019
   D277       0.03039  -0.00012   0.00022  -0.00295  -0.00273   0.02766
   D278       0.03703  -0.00000   0.00012  -0.00061  -0.00050   0.03653
   D279      -3.07581  -0.00014   0.00017  -0.00316  -0.00300  -3.07881
   D280      -2.62230   0.00030  -0.00125   0.01391   0.01266  -2.60964
   D281       0.53676   0.00037  -0.00080   0.01333   0.01252   0.54928
   D282       0.48471   0.00032  -0.00120   0.01411   0.01292   0.49762
   D283      -2.63941   0.00039  -0.00075   0.01353   0.01277  -2.62664
   D284      -3.11176  -0.00006  -0.00054   0.00092   0.00037  -3.11139
   D285       0.08067   0.00006  -0.00014   0.00106   0.00092   0.08159
   D286       0.02469   0.00009   0.00038   0.00028   0.00066   0.02535
   D287      -3.06607   0.00021   0.00079   0.00043   0.00122  -3.06485
   D288       0.53111  -0.00007   0.00071  -0.00497  -0.00426   0.52685
   D289      -2.66229   0.00046   0.00324   0.00133   0.00457  -2.65772
   D290      -2.60543  -0.00021  -0.00020  -0.00435  -0.00455  -2.60997
   D291       0.48436   0.00031   0.00233   0.00195   0.00428   0.48864
   D292       3.13097   0.00023  -0.00024   0.01114   0.01089  -3.14132
   D293       1.03309   0.00000  -0.00012   0.00853   0.00840   1.04148
   D294      -1.01612   0.00006  -0.00012   0.00676   0.00663  -1.00949
   D295      -1.02737   0.00014  -0.00035   0.01135   0.01099  -1.01638
   D296      -3.12526  -0.00009  -0.00022   0.00874   0.00850  -3.11676
   D297       1.10872  -0.00003  -0.00022   0.00696   0.00673   1.11545
   D298       0.98026   0.00035  -0.00013   0.00966   0.00953   0.98979
   D299      -1.11762   0.00013  -0.00001   0.00705   0.00704  -1.11059
   D300       3.11635   0.00018  -0.00001   0.00527   0.00527   3.12162
   D301       1.63051   0.00053  -0.00089   0.01343   0.01251   1.64302
   D302      -1.42853   0.00082  -0.00089   0.01730   0.01640  -1.41213
   D303      -0.47913   0.00025  -0.00084   0.01144   0.01059  -0.46854
   D304       2.74502   0.00054  -0.00084   0.01531   0.01448   2.75949
   D305      -2.52486   0.00007  -0.00107   0.01365   0.01256  -2.51231
   D306       0.69928   0.00037  -0.00107   0.01752   0.01644   0.71572
   D307       3.13447  -0.00024  -0.00031   0.00214   0.00185   3.13632
   D308      -0.03299   0.00028  -0.00093   0.00788   0.00697  -0.02602
   D309      -0.06033  -0.00032   0.00037  -0.00479  -0.00440  -0.06473
   D310       3.05539   0.00019  -0.00025   0.00096   0.00072   3.05611
   D311      -3.04839  -0.00017   0.00013   0.00144   0.00157  -3.04682
   D312       0.03963  -0.00057   0.00053  -0.00218  -0.00166   0.03797
   D313       0.14639  -0.00013  -0.00054   0.00823   0.00768   0.15407
   D314      -3.04878  -0.00052  -0.00015   0.00461   0.00444  -3.04434
   D315       1.45670   0.00067   0.00007   0.00044   0.00051   1.45721
   D316       3.03384   0.00048   0.00031  -0.00033  -0.00002   3.03381
   D317      -0.09597   0.00039  -0.00049   0.00404   0.00354  -0.09242
   D318      -1.73607   0.00154   0.00004   0.00266   0.00269  -1.73338
   D319      -1.74899   0.00059   0.00087  -0.00780  -0.00692  -1.75591
   D320      -0.17185   0.00039   0.00112  -0.00858  -0.00746  -0.17931
   D321       2.98153   0.00030   0.00031  -0.00421  -0.00389   2.97764
   D322       1.34142   0.00145   0.00085  -0.00559  -0.00474   1.33668
   D323      -3.00513   0.00157  -0.00054   0.00576   0.00514  -2.99999
   D324       0.17738   0.00212  -0.00077   0.01008   0.00929   0.18667
   D325      -0.81337   0.00092  -0.00063   0.00426   0.00360  -0.80976
   D326       2.36914   0.00147  -0.00086   0.00859   0.00776   2.37690
   D327       1.14307   0.00080  -0.00062   0.00619   0.00552   1.14859
   D328      -1.95761   0.00135  -0.00085   0.01051   0.00968  -1.94793
   D329       2.69854   0.00054  -0.00185   0.02553   0.02365   2.72218
   D330      -0.39818   0.00031  -0.00124   0.01833   0.01708  -0.38110
   D331      -1.45417   0.00055  -0.00157   0.02526   0.02368  -1.43050
   D332       1.73230   0.00032  -0.00096   0.01806   0.01711   1.74940
   D333       0.53908   0.00051  -0.00175   0.02764   0.02586   0.56494
   D334      -2.55764   0.00028  -0.00114   0.02044   0.01929  -2.53835
   D335       3.13197   0.00027   0.00094   0.00574   0.00666   3.13863
   D336       0.00499   0.00026   0.00088   0.00156   0.00243   0.00742
   D337      -0.01846  -0.00020   0.00102  -0.00657  -0.00555  -0.02402
   D338       3.13774  -0.00022   0.00096  -0.01075  -0.00979   3.12795
   D339       2.99224  -0.00063  -0.00196  -0.00321  -0.00517   2.98707
   D340      -0.03730  -0.00016  -0.00069  -0.00045  -0.00113  -0.03843
   D341      -0.14050  -0.00016  -0.00204   0.00914   0.00710  -0.13340
   D342       3.11314   0.00031  -0.00077   0.01189   0.01113   3.12428
   D343       1.67657  -0.00038  -0.00113   0.01171   0.01058   1.68715
   D344       0.11011  -0.00012  -0.00132   0.00780   0.00649   0.11660
   D345      -3.02022   0.00051   0.00059   0.00632   0.00691  -3.01331
   D346      -1.49489  -0.00079  -0.00184   0.01266   0.01078  -1.48411
   D347      -1.47556  -0.00095  -0.00104  -0.00299  -0.00403  -1.47959
   D348      -3.04202  -0.00069  -0.00123  -0.00690  -0.00812  -3.05015
   D349       0.11083  -0.00006   0.00069  -0.00838  -0.00770   0.10313
   D350       1.63616  -0.00136  -0.00174  -0.00204  -0.00383   1.63233
   D351      -1.72233   0.00404  -0.00077   0.01571   0.01496  -1.70738
   D352       1.37491   0.00337  -0.00052   0.01087   0.01029   1.38520
   D353       2.97757  -0.00336   0.00031  -0.00070  -0.00053   2.97704
   D354      -0.11826  -0.00272   0.00004   0.00425   0.00424  -0.11402
   D355      -2.98679   0.00108  -0.00132   0.02232   0.02096  -2.96583
   D356       1.18481  -0.00187   0.00266  -0.03391  -0.03122   1.15358
   D357       0.11048   0.00130  -0.00191   0.02939   0.02742   0.13790
   D358      -2.00112  -0.00165   0.00207  -0.02684  -0.02476  -2.02587
   D359       3.06624   0.00060   0.00211  -0.00204   0.00005   3.06630
   D360      -0.01757   0.00035   0.00050   0.00291   0.00340  -0.01417
   D361       0.03471   0.00014   0.00206  -0.01158  -0.00952   0.02519
   D362      -3.04910  -0.00011   0.00046  -0.00663  -0.00617  -3.05527
   D363       3.03169  -0.00034  -0.00110   0.00006  -0.00102   3.03067
   D364       0.00054  -0.00041  -0.00031  -0.00507  -0.00535  -0.00481
   D365      -0.21884   0.00018  -0.00102   0.00926   0.00827  -0.21057
   D366       3.03320   0.00011  -0.00022   0.00413   0.00394   3.03714
   D367       1.66742   0.00056   0.00066   0.00139   0.00203   1.66945
   D368      -3.04921   0.00029   0.00084   0.00533   0.00616  -3.04305
   D369       0.08097  -0.00032  -0.00106   0.00677   0.00571   0.08667
   D370      -1.44459   0.00096   0.00136   0.00044   0.00183  -1.44276
   D371      -1.34220  -0.00007   0.00058  -0.00990  -0.00933  -1.35154
   D372       0.22436  -0.00034   0.00076  -0.00596  -0.00521   0.21915
   D373      -2.92865  -0.00095  -0.00114  -0.00452  -0.00566  -2.93431
   D374       1.82897   0.00033   0.00128  -0.01085  -0.00954   1.81944
   D375       0.14832   0.00008  -0.00033   0.00624   0.00589   0.15421
   D376      -2.96421  -0.00046   0.00036  -0.00015   0.00019  -2.96402
   D377      -3.07201   0.00030  -0.00053   0.00504   0.00449  -3.06752
   D378       0.09864  -0.00024   0.00016  -0.00135  -0.00120   0.09743
   D379      -0.00262   0.00002   0.00069  -0.00893  -0.00825  -0.01088
   D380       3.01473   0.00012  -0.00019  -0.00316  -0.00337   3.01136
   D381      -3.06528  -0.00023   0.00089  -0.00779  -0.00691  -3.07219
   D382      -0.04793  -0.00013   0.00001  -0.00202  -0.00203  -0.04996
   D383      -0.07266   0.00048   0.00007   0.00292   0.00298  -0.06968
   D384       3.05238   0.00050   0.00013   0.00767   0.00779   3.06016
   D385       3.08459   0.00018  -0.00028  -0.00022  -0.00049   3.08410
   D386      -0.07356   0.00021  -0.00021   0.00453   0.00432  -0.06924
   D387       0.00418  -0.00030  -0.00030  -0.00389  -0.00418  -0.00000
   D388      -3.07605   0.00007  -0.00076   0.00021  -0.00054  -3.07659
   D389       3.13009  -0.00001   0.00004  -0.00075  -0.00071   3.12937
   D390       0.04986   0.00036  -0.00042   0.00334   0.00293   0.05279
   D391      -3.03909   0.00075   0.00336   0.00492   0.00828  -3.03081
   D392       0.07334   0.00018   0.00126  -0.00363  -0.00238   0.07097
   D393      -0.00114   0.00051   0.00218   0.00423   0.00641   0.00527
   D394       3.11130  -0.00006   0.00007  -0.00431  -0.00425   3.10705
   D395       0.03785   0.00017   0.00124  -0.00212  -0.00088   0.03697
   D396       3.05091  -0.00029  -0.00022  -0.00513  -0.00534   3.04556
   D397      -3.00016   0.00037   0.00243  -0.00153   0.00090  -2.99927
   D398       0.01289  -0.00008   0.00097  -0.00453  -0.00356   0.00933
   D399      -0.12231   0.00036  -0.00096   0.00811   0.00716  -0.11516
   D400       2.95384   0.00059   0.00085   0.00251   0.00337   2.95721
   D401       3.06525  -0.00025  -0.00256   0.00617   0.00362   3.06887
   D402      -0.14177  -0.00002  -0.00075   0.00058  -0.00017  -0.14195
   D403      -3.07684  -0.00122  -0.00387  -0.00617  -0.01004  -3.08689
   D404       0.03193  -0.00053  -0.00115  -0.00095  -0.00210   0.02983
   D405       0.01856  -0.00061  -0.00227  -0.00424  -0.00651   0.01204
   D406       3.12733   0.00008   0.00046   0.00097   0.00144   3.12877
   D407      -2.14505  -0.00031   0.00010  -0.00021  -0.00010  -2.14515
   D408       1.02887   0.00014   0.00013  -0.00453  -0.00440   1.02447
   D409       2.04497  -0.00024   0.00017  -0.00012   0.00006   2.04503
   D410      -1.06430   0.00022   0.00020  -0.00444  -0.00424  -1.06854
   D411      -0.04453  -0.00031   0.00012  -0.00049  -0.00036  -0.04489
   D412       3.12939   0.00015   0.00015  -0.00480  -0.00466   3.12473
   D413      -0.91456  -0.00022  -0.00001  -0.00609  -0.00610  -0.92065
   D414       2.21131   0.00003   0.00027  -0.00065  -0.00038   2.21093
   D415      -3.01102  -0.00021   0.00003  -0.00629  -0.00626  -3.01728
   D416       0.11484   0.00003   0.00031  -0.00085  -0.00054   0.11430
   D417       1.16981  -0.00016   0.00003  -0.00592  -0.00590   1.16391
   D418      -1.98752   0.00008   0.00030  -0.00048  -0.00018  -1.98769
   D419       1.55622  -0.00019  -0.00115  -0.00243  -0.00358   1.55264
   D420      -1.61621   0.00013   0.00071   0.00309   0.00380  -1.61242
   D421      -0.53942  -0.00011  -0.00108  -0.00232  -0.00340  -0.54282
   D422       2.57133   0.00022   0.00078   0.00319   0.00398   2.57531
   D423      -2.63930  -0.00019  -0.00118  -0.00220  -0.00338  -2.64268
   D424       0.47146   0.00013   0.00068   0.00331   0.00399   0.47545
   D425      -3.13694  -0.00005  -0.00021  -0.00051  -0.00072  -3.13766
   D426      -0.00283   0.00002   0.00038  -0.00313  -0.00275  -0.00557
   D427      -1.03357  -0.00010  -0.00019  -0.00090  -0.00110  -1.03467
   D428       2.10054  -0.00003   0.00039  -0.00352  -0.00312   2.09742
   D429       1.05726  -0.00010  -0.00018  -0.00092  -0.00111   1.05615
   D430      -2.09181  -0.00002   0.00040  -0.00354  -0.00313  -2.09495
   D431      -3.05966   0.00002   0.00141  -0.01752  -0.01617  -3.07583
   D432       0.01357   0.00017   0.00100  -0.01074  -0.00977   0.00380
   D433       0.05641   0.00048   0.00079  -0.01194  -0.01119   0.04522
   D434       3.12964   0.00063   0.00038  -0.00516  -0.00479   3.12485
   D435      -3.12422  -0.00006  -0.00049   0.00233   0.00185  -3.12238
   D436       0.03024  -0.00026  -0.00071  -0.00213  -0.00283   0.02741
   D437       0.03166  -0.00008  -0.00055  -0.00177  -0.00230   0.02936
   D438      -3.09706  -0.00027  -0.00077  -0.00622  -0.00698  -3.10404
   D439      -0.07317   0.00041   0.00104   0.00489   0.00593  -0.06724
   D440       3.09360   0.00014  -0.00048   0.00039  -0.00010   3.09350
   D441       3.09384   0.00091   0.00288   0.01235   0.01522   3.10907
   D442      -0.02257   0.00064   0.00136   0.00784   0.00920  -0.01337
   D443      -3.09677  -0.00020  -0.00004   0.00108   0.00104  -3.09573
   D444      -0.06890  -0.00049  -0.00261   0.00149  -0.00112  -0.07002
   D445       0.01901  -0.00072  -0.00191  -0.00648  -0.00839   0.01062
   D446       3.04688  -0.00100  -0.00448  -0.00607  -0.01055   3.03633
   D447      -3.11908  -0.00010  -0.00003  -0.00177  -0.00180  -3.12088
   D448       0.02864  -0.00017  -0.00051   0.00037  -0.00014   0.02850
   D449       0.07935  -0.00030  -0.00160   0.00306   0.00147   0.08082
   D450      -3.05611  -0.00036  -0.00207   0.00521   0.00313  -3.05298
   D451       2.38518   0.00423   0.00356  -0.03454  -0.03108   2.35410
   D452      -2.20817  -0.00096   0.00164  -0.03067  -0.02916  -2.23734
   D453       1.43123  -0.00015   0.00060  -0.02289  -0.02239   1.40884
   D454      -0.09458  -0.00038   0.00073  -0.00510  -0.00431  -0.09889
   D455      -2.73836   0.00043  -0.00032   0.00269   0.00247  -2.73589
   D456       2.25530  -0.00147   0.00107  -0.03015  -0.02907   2.22623
   D457      -1.83883  -0.00043  -0.00097   0.00722   0.00651  -1.83232
   D458      -2.89843   0.00137  -0.00109   0.02017   0.01947  -2.87896
   D459       1.11946  -0.00096   0.00131  -0.01356  -0.01207   1.10738
   D460      -0.03642   0.00024  -0.00105   0.01288   0.01182  -0.02460
   D461       3.07736  -0.00014  -0.00107   0.01661   0.01554   3.09290
   D462      -3.10300  -0.00012  -0.00060   0.00503   0.00443  -3.09857
   D463       0.01078  -0.00050  -0.00062   0.00876   0.00815   0.01893
   D464      -0.02287   0.00001   0.00039  -0.00337  -0.00298  -0.02584
   D465       3.10436  -0.00004   0.00003  -0.00291  -0.00288   3.10148
   D466       3.10520   0.00022   0.00063   0.00132   0.00195   3.10715
   D467      -0.05076   0.00017   0.00027   0.00178   0.00205  -0.04871
   D468      -0.00205  -0.00010   0.00033  -0.00497  -0.00465  -0.00670
   D469      -3.09917  -0.00056  -0.00185  -0.01042  -0.01226  -3.11144
   D470       3.11330   0.00017   0.00191  -0.00028   0.00162   3.11492
   D471       0.01618  -0.00029  -0.00026  -0.00573  -0.00599   0.01019
   D472       0.05060   0.00014  -0.00018   0.00217   0.00202   0.05262
   D473       3.12127  -0.00017  -0.00020  -0.00112  -0.00132   3.11995
   D474      -3.09741   0.00021   0.00032  -0.00008   0.00028  -3.09713
   D475      -0.02674  -0.00010   0.00030  -0.00337  -0.00306  -0.02980
   D476       1.53679  -0.00219   0.00134  -0.03663  -0.03527   1.50152
   D477      -1.60957  -0.00262   0.00113  -0.01809  -0.01687  -1.62644
   D478       3.08319   0.00033   0.00007  -0.00097  -0.00091   3.08229
   D479      -0.11231   0.00000   0.00047  -0.00456  -0.00411  -0.11642
   D480      -0.03206   0.00070   0.00008  -0.00447  -0.00440  -0.03646
   D481       3.05562   0.00037   0.00048  -0.00806  -0.00760   3.04802
   D482      -3.10014  -0.00003  -0.00011  -0.00032  -0.00043  -3.10058
   D483       0.15317   0.00042   0.00115   0.00234   0.00348   0.15666
   D484       0.05622   0.00002   0.00026  -0.00083  -0.00057   0.05565
   D485      -2.97365   0.00047   0.00153   0.00182   0.00334  -2.97030
   D486       0.00780   0.00004  -0.00059   0.00157   0.00098   0.00878
   D487      -3.10502  -0.00056  -0.00298  -0.00300  -0.00598  -3.11100
   D488       3.10750   0.00046   0.00146   0.00661   0.00808   3.11558
   D489      -0.00532  -0.00014  -0.00092   0.00204   0.00112  -0.00420
   D490       3.09173   0.00012   0.00002   0.00220   0.00219   3.09392
   D491       0.05792  -0.00000   0.00076  -0.00284  -0.00211   0.05582
   D492       0.01717   0.00033   0.00000   0.00540   0.00538   0.02255
   D493      -3.01663   0.00021   0.00074   0.00036   0.00108  -3.01555
   D494      -3.12137  -0.00009  -0.00065  -0.00182  -0.00246  -3.12383
   D495       0.13605   0.00014   0.00197  -0.00254  -0.00057   0.13548
   D496      -0.00856   0.00053   0.00174   0.00278   0.00452  -0.00404
   D497      -3.03433   0.00075   0.00436   0.00206   0.00641  -3.02792
   D498       1.56443   0.00021   0.00175   0.00261   0.00436   1.56879
   D499      -0.01293   0.00040   0.00148   0.00349   0.00497  -0.00796
   D500       3.11695   0.00050   0.00229  -0.00089   0.00141   3.11835
   D501      -1.52555  -0.00067   0.00179   0.00033   0.00213  -1.52342
   D502      -1.71472  -0.00006  -0.00136   0.00333   0.00197  -1.71275
   D503       2.99111   0.00013  -0.00163   0.00421   0.00257   2.99369
   D504      -0.16220   0.00022  -0.00082  -0.00017  -0.00098  -0.16319
   D505       1.47849  -0.00094  -0.00132   0.00105  -0.00026   1.47822
   D506      -2.92393   0.00017  -0.00040   0.00242   0.00204  -2.92190
   D507       1.10366   0.00042   0.00137  -0.01051  -0.00912   1.09454
   D508      -0.87701   0.00207  -0.00046   0.00560   0.00515  -0.87186
   D509      -1.35553  -0.00032  -0.00055   0.00309   0.00254  -1.35299
   D510       2.67207  -0.00006   0.00122  -0.00984  -0.00862   2.66345
   D511       0.69139   0.00158  -0.00061   0.00627   0.00565   0.69705
   D512       1.79175  -0.00012  -0.00050   0.00337   0.00288   1.79463
   D513      -0.46384   0.00013   0.00127  -0.00956  -0.00827  -0.47211
   D514      -2.44451   0.00178  -0.00055   0.00655   0.00600  -2.43852
   D515       0.23208  -0.00058  -0.00027   0.00076   0.00051   0.23258
   D516      -2.02351  -0.00033   0.00150  -0.01217  -0.01065  -2.03416
   D517       2.27900   0.00131  -0.00033   0.00394   0.00362   2.28262
   D518       0.02651   0.00025  -0.00098   0.01163   0.01064   0.03715
   D519      -3.04557   0.00001  -0.00050   0.00399   0.00349  -3.04208
   D520       3.12808   0.00006  -0.00081   0.01032   0.00949   3.13757
   D521       0.05600  -0.00018  -0.00033   0.00269   0.00234   0.05834
   D522       3.12165  -0.00035   0.00056  -0.00915  -0.00859   3.11306
   D523       0.01524  -0.00015   0.00039  -0.00796  -0.00756   0.00768
   D524      -2.85953   0.00034  -0.00052   0.00150   0.00094  -2.85860
   D525      -0.14244   0.00051  -0.00006  -0.00193  -0.00183  -0.14427
   D526      -1.07093   0.00129   0.00034   0.00159   0.00194  -1.06899
   D527       0.20595   0.00047  -0.00091   0.00950   0.00855   0.21451
   D528       2.92305   0.00064  -0.00046   0.00607   0.00578   2.92883
   D529       1.99456   0.00142  -0.00006   0.00959   0.00956   2.00411
   D530       3.07454   0.00077   0.00033   0.00714   0.00751   3.08205
   D531      -0.09818   0.00043   0.00018   0.00333   0.00352  -0.09466
   D532      -0.00057   0.00076   0.00072   0.00025   0.00097   0.00040
   D533       3.10989   0.00042   0.00056  -0.00357  -0.00301   3.10687
   D534      -0.11733  -0.00113  -0.00050   0.00728   0.00678  -0.11055
   D535      -2.23262   0.00084  -0.00144   0.01687   0.01547  -2.21714
   D536       0.48138  -0.00025  -0.00019   0.00637   0.00619   0.48756
   D537      -2.62438   0.00012  -0.00002   0.01074   0.01074  -2.61364
   D538       0.10300  -0.00043   0.00000  -0.00779  -0.00781   0.09520
   D539      -2.01009  -0.00057  -0.00002  -0.00766  -0.00769  -2.01778
   D540       2.14304  -0.00024   0.00011  -0.00672  -0.00662   2.13642
   D541      -3.06608  -0.00074  -0.00010  -0.01124  -0.01138  -3.07747
   D542       1.10401  -0.00088  -0.00012  -0.01111  -0.01126   1.09275
   D543      -1.02605  -0.00055   0.00001  -0.01017  -0.01020  -1.03625
   D544      -0.07281   0.00051  -0.00022   0.00995   0.00971  -0.06310
   D545       2.06486  -0.00071  -0.00061   0.00529   0.00466   2.06952
   D546      -2.15442  -0.00011  -0.00061   0.00819   0.00756  -2.14686
   D547       0.81771  -0.00101  -0.00009  -0.02186  -0.02195   0.79575
   D548       2.86764  -0.00019   0.00023  -0.01726  -0.01704   2.85060
   D549      -1.32608  -0.00005   0.00022  -0.01502  -0.01481  -1.34088
   D550      -1.25217  -0.00050   0.00003  -0.01980  -0.01976  -1.27192
   D551       0.79777   0.00032   0.00035  -0.01520  -0.01484   0.78293
   D552       2.88724   0.00046   0.00034  -0.01296  -0.01261   2.87463
   D553       2.97535  -0.00102   0.00003  -0.02238  -0.02234   2.95301
   D554      -1.25790  -0.00020   0.00036  -0.01778  -0.01743  -1.27533
   D555       0.83157  -0.00006   0.00035  -0.01554  -0.01520   0.81637
   D556      -1.28313   0.00175  -0.00109   0.02947   0.02836  -1.25477
   D557       2.89755   0.00058  -0.00136   0.02423   0.02287   2.92042
   D558       0.79980   0.00050  -0.00133   0.02221   0.02088   0.82068
   D559       0.65928   0.00046   0.00030  -0.00496  -0.00466   0.65462
   D560       2.76583   0.00027   0.00027  -0.00709  -0.00682   2.75901
   D561      -1.48114   0.00017   0.00023  -0.00749  -0.00726  -1.48841
   D562       2.80513  -0.00034   0.00031  -0.00460  -0.00428   2.80085
   D563      -1.37150  -0.00053   0.00028  -0.00673  -0.00645  -1.37795
   D564       0.66471  -0.00063   0.00024  -0.00713  -0.00689   0.65782
   D565      -1.37126   0.00006   0.00023  -0.00516  -0.00493  -1.37619
   D566       0.73529  -0.00012   0.00020  -0.00730  -0.00709   0.72819
   D567       2.77150  -0.00022   0.00016  -0.00770  -0.00754   2.76396
   D568      -3.11190  -0.00017   0.00095   0.00636   0.00725  -3.10465
   D569      -1.23894   0.00016  -0.00135   0.01349   0.01214  -1.22680
   D570       2.90693   0.00041  -0.00144   0.01595   0.01451   2.92145
   D571       0.84869   0.00053  -0.00134   0.01627   0.01493   0.86362
   D572       0.42688  -0.00105   0.00101  -0.01904  -0.01795   0.40893
   D573       0.63603  -0.00046   0.00098  -0.00466  -0.00369   0.63234
   D574      -1.19274   0.00006   0.00098  -0.00237  -0.00142  -1.19416
   D575       2.65538   0.00283   0.00281  -0.01964  -0.01675   2.63864
   D576      -1.30750  -0.00062  -0.00062  -0.00898  -0.00965  -1.31714
   D577       0.81815  -0.00317   0.00018  -0.01986  -0.01967   0.79848
   D578      -1.22766  -0.00415  -0.00264  -0.00907  -0.01173  -1.23939
   D579       2.83266  -0.00097   0.00008  -0.01498  -0.01475   2.81791
   D580       0.76369  -0.00138  -0.00171  -0.00108  -0.00275   0.76095
   D581      -0.50848   0.00020   0.00172   0.00408   0.00582  -0.50266
   D582       1.38507  -0.00022   0.00026   0.00432   0.00461   1.38968
   D583       0.47701   0.00079  -0.00336   0.02314   0.01991   0.49692
   D584      -1.28683  -0.00351  -0.00317   0.00628   0.00317  -1.28365
   D585      -0.43988   0.00454  -0.00049   0.03548   0.03484  -0.40504
   D586       1.67125   0.00238  -0.00028  -0.00157  -0.00179   1.66946
   D587       1.19293   0.00077  -0.00174   0.02358   0.02192   1.21485
   D588      -2.75147  -0.00188  -0.00020  -0.00009  -0.00041  -2.75188
   D589       1.65192  -0.00020  -0.00081   0.00763   0.00683   1.65875
   D590       1.69854  -0.00227   0.00286  -0.01973  -0.01697   1.68157
   D591      -0.18125  -0.00059   0.00225  -0.01200  -0.00973  -0.19098
   D592      -1.03674   0.00321   0.00240   0.01084   0.01325  -1.02350
   D593       0.66926   0.00173   0.00223   0.01503   0.01731   0.68657
   D594       3.12391  -0.00301  -0.00076   0.01864   0.01799  -3.14128
   D595      -1.01175  -0.00267  -0.00039   0.01764   0.01729  -0.99446
   D596       0.98855  -0.00324  -0.00028   0.01647   0.01628   1.00483
   D597       0.95848   0.00347  -0.00070   0.01408   0.01340   0.97188
   D598       3.10601   0.00382  -0.00033   0.01308   0.01270   3.11870
   D599      -1.17688   0.00325  -0.00022   0.01190   0.01168  -1.16519
   D600      -1.12158   0.00129  -0.00095   0.01629   0.01531  -1.10627
   D601       1.02594   0.00163  -0.00058   0.01529   0.01461   1.04055
   D602       3.02625   0.00106  -0.00048   0.01412   0.01360   3.03984
   D603      -1.83240   0.00417   0.00062  -0.01254  -0.01189  -1.84429
   D604       0.23835  -0.00300   0.00044  -0.01439  -0.01401   0.22434
   D605       2.37918  -0.00178   0.00075  -0.01508  -0.01429   2.36488
   D606       0.98266   0.00002   0.00070  -0.00007   0.00073   0.98339
   D607      -3.13940   0.00004   0.00046   0.00071   0.00121  -3.13819
   D608      -1.08407   0.00010   0.00037   0.00100   0.00142  -1.08265
   D609      -1.16767  -0.00048   0.00041  -0.00015   0.00036  -1.16731
   D610       0.99345  -0.00045   0.00017   0.00063   0.00084   0.99429
   D611       3.04879  -0.00040   0.00008   0.00093   0.00105   3.04983
   D612       3.12670  -0.00008   0.00037   0.00061   0.00106   3.12776
   D613      -0.99536  -0.00005   0.00013   0.00139   0.00154  -0.99382
   D614       1.05997   0.00000   0.00003   0.00169   0.00175   1.06172
   D615      -1.94978  -0.00109  -0.00033  -0.00894  -0.00924  -1.95901
   D616      -0.96626   0.00033  -0.00055  -0.00290  -0.00355  -0.96981
   D617       0.26779  -0.00106   0.00023  -0.01087  -0.01051   0.25728
   D618       1.25130   0.00036   0.00001  -0.00482  -0.00482   1.24649
   D619       2.28982  -0.00079  -0.00017  -0.00874  -0.00883   2.28099
   D620      -3.00985   0.00063  -0.00039  -0.00269  -0.00313  -3.01299
   D621       3.12599   0.00011  -0.00064   0.00800   0.00736   3.13334
   D622      -1.06713   0.00002  -0.00049   0.00757   0.00708  -1.06005
   D623       1.05086  -0.00013  -0.00064   0.00737   0.00676   1.05762
   D624       0.96716   0.00007  -0.00021   0.00581   0.00561   0.97277
   D625       3.05723  -0.00002  -0.00006   0.00538   0.00533   3.06256
   D626      -1.10796  -0.00017  -0.00020   0.00519   0.00501  -1.10295
   D627      -1.08475   0.00014  -0.00034   0.00743   0.00710  -1.07764
   D628       1.00532   0.00005  -0.00020   0.00700   0.00682   1.01215
   D629       3.12331  -0.00010  -0.00034   0.00681   0.00651   3.12982
   D630       0.96981   0.00007  -0.00042   0.00116   0.00075   0.97056
   D631       3.07001  -0.00000  -0.00034   0.00009  -0.00025   3.06976
   D632      -1.11211  -0.00007  -0.00038  -0.00018  -0.00056  -1.11267
   D633      -3.12312   0.00015   0.00010   0.00124   0.00132  -3.12180
   D634      -1.02293   0.00008   0.00018   0.00016   0.00033  -1.02260
   D635       1.07814   0.00001   0.00014  -0.00011   0.00002   1.07815
   D636      -1.08142  -0.00001  -0.00003  -0.00004  -0.00006  -1.08148
   D637       1.01878  -0.00008   0.00006  -0.00112  -0.00105   1.01773
   D638       3.11984  -0.00015   0.00001  -0.00139  -0.00137   3.11847
   D639      -1.77631  -0.00046   0.00148  -0.02662  -0.02514  -1.80145
   D640       2.39646  -0.00074   0.00141  -0.02750  -0.02607   2.37039
   D641       0.38543  -0.00053   0.00137  -0.02697  -0.02559   0.35984
   D642      -1.03208  -0.00285   0.00015  -0.01001  -0.00992  -1.04200
   D643       1.10580  -0.00292   0.00021  -0.01301  -0.01282   1.09298
   D644       3.11020  -0.00265   0.00028  -0.01333  -0.01307   3.09713
   D645      -3.08428   0.00189   0.00022  -0.00700  -0.00678  -3.09106
   D646      -0.94640   0.00181   0.00029  -0.00999  -0.00969  -0.95609
   D647       1.05800   0.00208   0.00036  -0.01032  -0.00994   1.04806
   D648       1.09501  -0.00008   0.00017  -0.00998  -0.00985   1.08516
   D649      -3.05029  -0.00016   0.00024  -0.01298  -0.01275  -3.06304
   D650      -1.04589   0.00012   0.00031  -0.01331  -0.01300  -1.05890
   D651       1.15114  -0.00035   0.00033  -0.01672  -0.01635   1.13479
   D652      -2.06252  -0.00035   0.00105  -0.02636  -0.02527  -2.08779
   D653      -0.96489  -0.00038   0.00026  -0.01494  -0.01468  -0.97956
   D654       2.10463  -0.00038   0.00097  -0.02457  -0.02359   2.08104
   D655      -2.96823  -0.00053   0.00034  -0.01435  -0.01401  -2.98224
   D656       0.10129  -0.00053   0.00105  -0.02399  -0.02293   0.07836
   D657       3.06912   0.00031   0.00075   0.00059   0.00136   3.07048
   D658      -0.05400  -0.00025   0.00071  -0.00750  -0.00677  -0.06078
   D659      -0.01538   0.00023   0.00018   0.00816   0.00836  -0.00702
   D660      -3.13851  -0.00033   0.00015   0.00006   0.00022  -3.13828
   D661      -3.06652  -0.00042  -0.00089   0.00146   0.00055  -3.06597
   D662       0.06148   0.00023  -0.00027   0.00293   0.00265   0.06413
   D663       0.01361  -0.00052  -0.00028  -0.00680  -0.00709   0.00652
   D664      -3.14158   0.00013   0.00034  -0.00533  -0.00499   3.13661
   D665       0.01226   0.00014  -0.00002  -0.00693  -0.00698   0.00529
   D666      -3.12913  -0.00040  -0.00056  -0.00268  -0.00325  -3.13238
   D667       3.13506   0.00066   0.00002   0.00128   0.00129   3.13635
   D668      -0.00633   0.00012  -0.00052   0.00553   0.00502  -0.00131
   D669      -0.00644   0.00060   0.00027   0.00274   0.00301  -0.00343
   D670       2.94807   0.00119   0.00042   0.00401   0.00443   2.95250
   D671      -3.13552   0.00001  -0.00030   0.00138   0.00108  -3.13444
   D672      -0.18100   0.00060  -0.00015   0.00266   0.00249  -0.17851
   D673      -0.00368  -0.00044  -0.00015   0.00263   0.00249  -0.00119
   D674      -2.83130  -0.00103  -0.00064   0.00129   0.00065  -2.83065
   D675       3.13770   0.00012   0.00040  -0.00175  -0.00135   3.13635
   D676       0.31009  -0.00047  -0.00009  -0.00310  -0.00319   0.30690
   D677       0.03112  -0.00152  -0.00081  -0.00157  -0.00238   0.02874
   D678       2.85504  -0.00091  -0.00035  -0.00016  -0.00052   2.85453
   D679       2.95950  -0.00251  -0.00050  -0.00943  -0.00993   2.94957
   D680       1.22762  -0.00087  -0.00049  -0.00553  -0.00601   1.22161
         Item               Value     Threshold  Converged?
 Maximum Force            0.013798     0.000450     NO 
 RMS     Force            0.001254     0.000300     NO 
 Maximum Displacement     0.455116     0.001800     NO 
 RMS     Displacement     0.046334     0.001200     NO 
 Predicted change in Energy=-4.714963D-03
 GradGradGradGradGradGradGradGradGradGradGradGradGradGradGradGradGradGrad

 Stoichiometry    C80H123FeN17O16(1-,2)
 Framework group  C1[X(C80H123FeN17O16)]
 Deg. of freedom   705
 Full point group                 C1      NOp   1
 Largest Abelian subgroup         C1      NOp   1
 Largest concise Abelian subgroup C1      NOp   1
                         Standard orientation:                         
 ---------------------------------------------------------------------
 Center     Atomic      Atomic             Coordinates (Angstroms)
 Number     Number       Type             X           Y           Z
 ---------------------------------------------------------------------
      1          1           0        0.798776   -5.013668    0.194172
      2          6           0        1.059928   -4.323631    0.884085
      3          1           0        1.093096   -4.712326    1.815867
      4          6           0        0.031502   -3.179003    0.956376
      5          6           0        0.246844   -2.342309    2.220987
      6          6           0       -0.768136   -1.216941    2.404814
      7          7           0       -0.283265   -0.284589    3.421215
      8          6           0       -1.009973    0.866299    3.665581
      9          7           0       -2.303787    0.833485    3.569766
     10          7           0       -0.246902    1.951744    4.057144
     11          1           0        2.054396   -3.934247    0.635886
     12          1           0        0.109480   -2.529008    0.078353
     13          1           0       -0.984566   -3.595099    0.938901
     14          1           0        0.215628   -2.987400    3.110395
     15          1           0        1.249707   -1.906552    2.169243
     16          1           0       -0.920300   -0.687634    1.454769
     17          1           0       -1.739961   -1.621739    2.702622
     18          1           0        0.695801   -0.088833    3.267311
     19          1           0       -2.691443    1.773047    3.601077
     20          1           0       -3.382570    0.260574    2.267801
     21          1           0       -0.815104    2.751885    4.302872
     22          1           0        4.718919   -6.837086    2.490105
     23          6           0        5.522528   -6.225201    2.468182
     24          1           0        5.622752   -5.714941    3.333938
     25          6           0        5.266540   -5.270652    1.267370
     26          6           0        5.780363   -3.867348    1.366182
     27          6           0        5.004487   -2.735354    1.250965
     28          6           0        7.139683   -3.403839    1.482191
     29          6           0        7.098775   -1.973679    1.430217
     30          6           0        8.388635   -4.039288    1.593786
     31          7           0        5.782121   -1.601598    1.304772
     32          6           0        8.256934   -1.192998    1.494663
     33          6           0        9.542442   -3.263996    1.652501
     34          6           0        9.476405   -1.854603    1.604693
     35          1           0        6.430160   -6.820947    2.323330
     36          1           0        5.654126   -5.736633    0.352550
     37          1           0        4.182500   -5.199436    1.117427
     38          1           0        3.935233   -2.646230    1.126037
     39          1           0        5.411604   -0.682579    1.060453
     40          1           0        8.450527   -5.123507    1.633197
     41          1           0        8.201461   -0.109941    1.445686
     42          1           0       10.511513   -3.747461    1.739054
     43          1           0       10.394139   -1.275654    1.654440
     44          1           0        4.598775   -4.660665    4.710762
     45          6           0        4.652688   -4.155305    5.583341
     46          1           0        4.827640   -4.780291    6.357244
     47          6           0        3.410500   -3.275294    5.811921
     48          6           0        3.488535   -1.957401    5.098086
     49          6           0        4.487935   -1.327160    4.389528
     50          7           0        2.458697   -1.028070    5.146773
     51          6           0        2.865253    0.092094    4.485032
     52          7           0        4.090282   -0.054426    4.020993
     53          1           0        5.536864   -3.510581    5.518431
     54          1           0        2.506016   -3.817433    5.502460
     55          1           0        3.287958   -3.084468    6.887337
     56          1           0        1.522245   -1.179125    5.494152
     57          1           0        5.454717   -1.712338    4.105137
     58          1           0        2.251037    0.972506    4.369335
     59          1           0        3.912691   -0.889153   -6.948312
     60          6           0        3.224429   -0.166864   -7.107396
     61          1           0        2.782031   -0.226002   -8.013293
     62          6           0        3.803152    1.246153   -6.908321
     63          6           0        4.037228    1.584045   -5.469274
     64          6           0        3.883126    0.858443   -4.317723
     65          7           0        4.428676    2.849148   -5.042814
     66          6           0        4.490901    2.857445   -3.686856
     67          7           0        4.163887    1.663603   -3.230245
     68          1           0        2.421992   -0.321650   -6.374930
     69          1           0        4.735429    1.356584   -7.479696
     70          1           0        3.102711    1.981651   -7.326691
     71          1           0        4.617528    3.639713   -5.639674
     72          1           0        3.588248   -0.168557   -4.187255
     73          1           0        4.760534    3.707639   -3.081197
     74          1           0       -5.761852    6.512636    4.147036
     75          6           0       -5.037021    5.936446    4.550315
     76          1           0       -4.164121    6.443675    4.589940
     77          6           0       -4.923358    4.607299    3.784706
     78          6           0       -6.277972    3.892158    3.667456
     79          6           0       -6.198195    2.594728    2.861841
     80          7           0       -7.539971    2.059979    2.612921
     81          6           0       -7.770816    0.873784    2.004711
     82          7           0       -6.797326   -0.019911    1.871981
     83          7           0       -9.015163    0.545953    1.615057
     84          1           0       -5.339256    5.736348    5.587989
     85          1           0       -4.514354    4.767967    2.781906
     86          1           0       -4.206605    3.944199    4.285404
     87          1           0       -6.677641    3.682302    4.668855
     88          1           0       -6.996020    4.569634    3.183235
     89          1           0       -5.656070    2.758917    1.926550
     90          1           0       -5.627109    1.854215    3.432754
     91          1           0       -8.314210    2.705255    2.637753
     92          1           0       -6.937732   -0.680574    1.091512
     93          1           0       -5.815513    0.219519    2.014513
     94          1           0       -9.592566    1.262489    1.195852
     95          1           0       -9.142675   -0.392492    1.166331
     96          6           0       -0.543892    4.217684   -0.548772
     97          6           0        9.274298    3.138826   -0.718784
     98          6           0        6.098268   -4.036753   -2.320527
     99          6           0       -1.088311   -0.592046   -2.655529
    100          7           0        2.845397    2.642540   -0.922689
    101          6           0       -1.305342    3.452561    0.550032
    102          6           0       10.101759    2.547005   -1.593927
    103          6           0        7.011102   -4.936073   -1.922617
    104          6           0       -1.897930   -0.687118   -1.352465
    105          7           0        5.660979    2.255343   -0.916079
    106          6           0       -2.831742    3.362705    0.328050
    107          6           0       -3.395261   -0.585694   -1.577773
    108          7           0        2.523777   -0.030913   -1.774232
    109          6           0        0.734879    1.659876   -1.658399
    110          6           0        4.474971    4.257860   -0.096578
    111          6           0        7.462861    0.660618   -1.390860
    112          6           0        3.640994   -2.197876   -2.106663
    113          6           0        1.980453    5.967405    0.593508
    114          6           0        7.298810    5.375971    0.344892
    115          6           0        8.665043   -2.135483   -1.906538
    116          6           0        0.820540   -3.209687   -2.825167
    117          6           0        1.488070    2.677028   -1.094454
    118          6           0        5.624581    3.531995   -0.398228
    119          6           0        6.684189   -0.449288   -1.660880
    120          6           0        2.523240   -1.378193   -2.080764
    121          8           0       -3.490523    2.879174    1.298196
    122          8           0       -4.124452   -1.160804   -0.594072
    123          6           0        0.925809    3.919065   -0.579182
    124          6           0        6.960200    4.031683   -0.219276
    125          6           0        7.215262   -1.781881   -1.870089
    126          6           0        1.193125   -1.808217   -2.455479
    127          8           0       -3.300055    3.716491   -0.784024
    128          8           0       -3.896910   -0.080276   -2.556321
    129          6           0        1.987628    4.638389   -0.093949
    130          6           0        7.820700    3.047106   -0.672462
    131          6           0        6.128172   -2.608301   -2.046106
    132          6           0        0.387052   -0.694905   -2.409341
    133          6           0        3.181765    3.842136   -0.341492
    134          6           0        6.986924    1.924508   -1.062895
    135          6           0        4.947182   -1.757430   -1.954503
    136          6           0        1.222501    0.399785   -1.966930
    137          7           0        5.309894   -0.459832   -1.725047
    138         26           0        4.090268    1.098952   -1.333343
    139          1           0       -1.011314    3.967107   -1.506313
    140          1           0       -0.704663    5.292922   -0.419858
    141          1           0        9.717562    3.790696    0.033102
    142          1           0        5.252319   -4.391944   -2.907921
    143          1           0       -1.412110   -1.391551   -3.328182
    144          1           0       -1.340726    0.345424   -3.158569
    145          1           0       -1.116783    3.880070    1.540470
    146          1           0       11.175495    2.690057   -1.526732
    147          1           0        9.740855    1.929002   -2.408874
    148          1           0        6.917710   -5.981321   -2.200660
    149          1           0        7.840249   -4.668440   -1.277974
    150          1           0       -1.613499    0.119697   -0.663749
    151          1           0       -1.689663   -1.620838   -0.828083
    152          1           0       -0.322998    1.840071   -1.801498
    153          1           0        4.609215    5.232077    0.357286
    154          1           0        3.480508   -3.251557   -2.297021
    155          1           0        2.609179    6.699782    0.073038
    156          1           0        2.358385    5.881482    1.618994
    157          1           0        0.967556    6.373631    0.644508
    158          1           0        6.770472    6.179046   -0.181417
    159          1           0        8.368302    5.583823    0.269271
    160          1           0        7.014924    5.440386    1.401892
    161          1           0        9.042295   -2.376122   -0.906741
    162          1           0        9.268685   -1.310101   -2.296498
    163          1           0        8.827480   -3.009694   -2.543750
    164          1           0       -0.240586   -3.282244   -3.072384
    165          1           0        1.393214   -3.564967   -3.689892
    166          6           0       -7.410125   -2.964454   -2.203120
    167          8           0       -6.403160   -3.125293   -2.874602
    168          6           0       -7.652560   -2.153007   -1.054817
    169          8           0       -6.746151   -1.308588   -0.466005
    170          6           0       -8.914770   -2.367205   -0.528837
    171          8           0       -9.495357   -1.904638    0.497688
    172          6           0       -9.593820   -3.314940   -1.504784
    173          8           0       -8.587134   -3.679718   -2.478689
    174          6           0      -10.807985   -2.672996   -2.195458
    175          8           0      -10.567335   -1.367397   -2.667095
    176          6           0      -11.203508   -3.481150   -3.443047
    177          8           0      -11.066742   -4.889425   -3.286488
    178          1           0       -5.831610   -1.372626   -0.809756
    179          1           0      -10.503885   -0.733678   -1.920453
    180          1           0      -10.110351   -5.041665   -3.257837
    181          1           0       -9.923084   -4.233712   -1.005845
    182          1           0      -11.613248   -2.689437   -1.442756
    183          1           0      -12.247741   -3.285446   -3.707397
    184          1           0      -10.571479   -3.106201   -4.258035
    185          8           0        4.128349    0.559145    0.526072
    186          1           0        3.198347    0.289377    0.824547
    187          1           0        4.335967    1.335767    1.200278
    188          8           0       -4.048683    0.285988    1.509540
    189          1           0       -3.913692    1.226133    1.226599
    190          1           0       -4.026181   -0.673329    0.303651
    191          8           0        1.707335    0.298945    1.283325
    192          1           0        1.739994    1.231108    1.756129
    193          1           0        1.215500    0.429829    0.462457
    194          8           0        4.480112    2.188835    2.388070
    195          1           0        4.558823    1.458603    3.051356
    196          1           0        3.489945    2.429124    2.477364
    197          8           0        1.892146    2.501349    2.454532
    198          1           0        0.571130    2.202704    3.442999
    199          1           0        1.596902    3.172452    1.824696
    200          1           0        1.014345   -3.902172   -1.999541
    201          1           0       -0.939117    2.420563    0.620985
    202          1           0        8.531864    0.511618   -1.340236
    203          1           0       -3.755873   -4.706716   -1.302703
    204          6           0       -3.776961   -4.651212   -0.304464
    205          1           0       -3.289859   -5.424026    0.102356
    206          6           0       -5.223638   -4.529373    0.186300
    207          6           0       -5.402361   -4.434558    1.710216
    208          6           0       -4.619632   -3.271585    2.338732
    209          6           0       -6.893277   -4.322343    2.061320
    210          1           0       -3.228488   -3.741521   -0.029786
    211          1           0       -5.686926   -3.657360   -0.276311
    212          1           0       -5.801487   -5.390225   -0.177250
    213          1           0       -5.014321   -5.366535    2.154059
    214          1           0       -4.785282   -3.240740    3.422027
    215          1           0       -3.540296   -3.362751    2.175255
    216          1           0       -4.938454   -2.302622    1.939838
    217          1           0       -7.462303   -5.156871    1.636265
    218          1           0       -7.048517   -4.326628    3.146595
    219          1           0       -7.327494   -3.399269    1.663880
    220          1           0       -5.225915    5.992196   -0.831902
    221          6           0       -6.115929    6.301915   -0.497312
    222          1           0       -5.984766    7.068784    0.130960
    223          6           0       -6.746311    5.167528    0.334877
    224          6           0       -6.986105    3.869832   -0.359478
    225          7           0       -5.988913    3.049963   -0.855082
    226          6           0       -8.157154    3.184005   -0.577872
    227          6           0       -6.582597    1.922365   -1.334270
    228          7           0       -7.899685    1.971942   -1.182118
    229          1           0       -6.753516    6.597417   -1.335414
    230          1           0       -6.082037    4.997084    1.189658
    231          1           0       -7.705059    5.498883    0.751948
    232          1           0       -4.963826    3.266477   -0.847106
    233          1           0       -9.166112    3.485923   -0.327852
    234          1           0       -6.029320    1.104444   -1.773926
    235          8           0      -10.322848    0.812394   -0.966175
    236          1           0      -10.800950    1.373825   -1.590118
    237          1           0       -9.363866    1.040796   -1.144720
 ---------------------------------------------------------------------
 Rotational constants (GHZ):           0.0204923           0.0077156           0.0072981
 Basis read from rwf:  (5D, 7F)
 Pseudo-potential data read from rwf file.
 There are  2334 symmetry adapted cartesian basis functions of A   symmetry.
 There are  2219 symmetry adapted basis functions of A   symmetry.
  2219 basis functions,  4077 primitive gaussians,  2334 cartesian basis functions
   434 alpha electrons      433 beta electrons
       nuclear repulsion energy     28693.4254834549 Hartrees.
 NAtoms=  237 NActive=  237 NUniq=  237 SFac= 1.00D+00 NAtFMM=   60 NAOKFM=T Big=T
 Integral buffers will be    131072 words long.
 Raffenetti 2 integral format.
 Two-electron integral symmetry is turned on.
 Nuclear repulsion after empirical dispersion term =    28692.8106725503 Hartrees.
 One-electron integrals computed using PRISM.
   1 Symmetry operations used in ECPInt.
 ECPInt:  NShTT=  344035 NPrTT= 1761168 LenC2=  158950 LenP2D=  395072.
 LDataN:  DoStor=T MaxTD1= 4 Len=   56
 Number of processors reduced to  14 by ecpmxn.
 NBasis=  2219 RedAO= T EigKep=  2.69D-04  NBF=  2219
 NBsUse=  2219 1.00D-06 EigRej= -1.00D+00 NBFU=  2219
 Initial guess from the checkpoint file:  "tau2_m2.chk"
 B after Tr=    -0.000000    0.000000    0.000000
         Rot=    0.999999    0.001039    0.000373   -0.000204 Ang=   0.13 deg.
 Initial guess <Sx>= 0.0000 <Sy>= 0.0000 <Sz>= 0.5000 <S**2>= 0.8315 S= 0.5400
 ExpMin= 2.20D-02 ExpMax= 5.48D+03 ExpMxC= 8.25D+02 IAcc=3 IRadAn=         5 AccDes= 0.00D+00
 Harris functional with IExCor=  402 and IRadAn=       5 diagonalized for initial guess.
 HarFok:  IExCor=  402 AccDes= 0.00D+00 IRadAn=         5 IDoV= 1 UseB2=F ITyADJ=14
 ICtDFT=  3500011 ScaDFX=  1.000000  1.000000  1.000000  1.000000
 FoFCou: FMM=F IPFlag=           0 FMFlag=      100000 FMFlg1=        2001
         NFxFlg=           0 DoJE=T BraDBF=F KetDBF=T FulRan=T
         wScrn=  0.000000 ICntrl=       500 IOpCl=  0 I1Cent=   200000004 NGrid=           0
         NMat0=    1 NMatS0=      1 NMatT0=    0 NMatD0=    1 NMtDS0=    0 NMtDT0=    0
 Petite list used in FoFCou.
 Requested convergence on RMS density matrix=1.00D-08 within 128 cycles.
 Requested convergence on MAX density matrix=1.00D-06.
 Requested convergence on             energy=1.00D-06.
 No special actions if energy rises.
 Rare condition: small coef for last iteration:  0.000D+00
 EnCoef did   100 forward-backward iterations
 EnCoef did   100 forward-backward iterations
 Rare condition: small coef for last iteration:  0.000D+00
 EnCoef did   100 forward-backward iterations
 EnCoef did   100 forward-backward iterations
 Rare condition: small coef for last iteration:  0.000D+00
 EnCoef did   100 forward-backward iterations
 Restarting incremental Fock formation.
 Rare condition: small coef for last iteration:  0.000D+00
 Rare condition: small coef for last iteration:  0.000D+00
 Rare condition: small coef for last iteration:  0.000D+00
 Rare condition: small coef for last iteration:  0.000D+00
 EnCoef did   100 forward-backward iterations
 Rare condition: small coef for last iteration: -0.306D-17
 Restarting incremental Fock formation.
 Restarting incremental Fock formation.
 SCF Done:  E(UB3LYP) =  -5381.36294085     A.U. after   70 cycles
            NFock= 70  Conv=0.60D-09     -V/T= 2.0166
 <Sx>= 0.0000 <Sy>= 0.0000 <Sz>= 0.5000 <S**2>= 0.7971 S= 0.5233
 <L.S>=  0.00000000000    
 Annihilation of the first spin contaminant:
 S**2 before annihilation     0.7971,   after     0.7508
 QCSCF skips out because SCF is already converged.
   1 Symmetry operations used in ECPInt.
 ECPInt:  NShTT=  344035 NPrTT= 1761168 LenC2=  158950 LenP2D=  395072.
 LDataN:  DoStor=T MaxTD1= 5 Len=  102
 Number of processors reduced to  19 by ecpmxn.
 Calling FoFJK, ICntrl=      2127 FMM=T ISym2X=0 I1Cent= 0 IOpClX= 1 NMat=1 NMatS=1 NMatT=0.
 ***** Axes restored to original set *****
 -------------------------------------------------------------------
 Center     Atomic                   Forces (Hartrees/Bohr)
 Number     Number              X              Y              Z
 -------------------------------------------------------------------
      1        1          -0.016807578   -0.050250001   -0.044058917
      2        6           0.009188998    0.080735127   -0.016028025
      3        1           0.007321656   -0.033942274    0.061407611
      4        6           0.000064139    0.001454807   -0.000293443
      5        6          -0.000168120   -0.000104176   -0.000058642
      6        6          -0.000061196   -0.000768730   -0.000780036
      7        7           0.000603401   -0.001341191    0.001588323
      8        6          -0.001903887    0.002326223   -0.001971769
      9        7          -0.008282343   -0.001921673   -0.006867629
     10        7          -0.002174937   -0.002302435    0.001605881
     11        1          -0.000357200    0.000089431    0.000241118
     12        1           0.000900009    0.000053107   -0.000333211
     13        1          -0.000103840   -0.000411880    0.001068498
     14        1           0.000732580   -0.000742292   -0.000506039
     15        1          -0.000027370    0.000630936    0.000543367
     16        1          -0.000131096   -0.000353734   -0.000938290
     17        1           0.000433348    0.001363490    0.000934566
     18        1           0.001239719    0.001009683   -0.002549568
     19        1           0.001291709    0.002313819    0.002226633
     20        1          -0.000687886   -0.004848211    0.000758710
     21        1           0.000113181    0.000359767   -0.001298414
     22        1          -0.050160368   -0.047008099    0.010950098
     23        6           0.044229170    0.010572943   -0.069346998
     24        1           0.004958217    0.035161320    0.057100458
     25        6           0.000004051    0.000618100   -0.000048624
     26        6           0.000326239   -0.000096665   -0.000024800
     27        6           0.000316699    0.000648549   -0.000013291
     28        6           0.000107709   -0.000284064   -0.000035432
     29        6          -0.000472221    0.000183036    0.000072071
     30        6          -0.000168134    0.000050339   -0.000113240
     31        7           0.001424898   -0.001547957   -0.001089390
     32        6           0.000024337    0.000066956    0.000609691
     33        6           0.000140966    0.000050326    0.000259385
     34        6          -0.000055664    0.000041936    0.000633755
     35        1          -0.000109083   -0.000041708   -0.000043722
     36        1           0.000332257   -0.000045651   -0.000253936
     37        1          -0.000059808   -0.000107006   -0.000021393
     38        1          -0.000042425    0.000168635   -0.000020862
     39        1          -0.002405669    0.001669273    0.001161645
     40        1          -0.000015615   -0.000057009   -0.000003693
     41        1          -0.000034199   -0.000160767   -0.000060987
     42        1           0.000063952   -0.000024124   -0.000057436
     43        1           0.000033664    0.000035931   -0.000086218
     44        1          -0.005884336   -0.035656588   -0.056590944
     45        6          -0.001829156    0.083083956    0.003413628
     46        1           0.007174771   -0.044388947    0.052460335
     47        6          -0.000087460   -0.000155099   -0.000677212
     48        6          -0.000228790   -0.000065594   -0.000250724
     49        6          -0.000679885    0.000092182    0.000887843
     50        7          -0.000038614    0.000167807   -0.000143583
     51        6           0.000183454    0.000976715   -0.000302302
     52        7           0.000665844   -0.001734926    0.000376362
     53        1           0.000159859   -0.000272471    0.000339689
     54        1          -0.000116738   -0.000070128    0.000119253
     55        1           0.000173411    0.000201820    0.000060211
     56        1          -0.000359017    0.000089109   -0.000656137
     57        1           0.000138042    0.000210283    0.000089912
     58        1          -0.000533251    0.000954020    0.000342738
     59        1           0.047636910   -0.048236604    0.007381205
     60        6          -0.024453521    0.059773058    0.056639748
     61        1          -0.024367962   -0.010377929   -0.063563276
     62        6           0.000269631    0.000345419    0.000518901
     63        6           0.000119677    0.000283595   -0.000467877
     64        6           0.000852831    0.001152337    0.000082702
     65        7           0.000083082    0.000825897   -0.002691086
     66        6          -0.001164125   -0.002044443    0.000949883
     67        7           0.000852971   -0.001049714    0.000571009
     68        1           0.000291572    0.000094079    0.000113011
     69        1           0.000018305   -0.000191479   -0.000255442
     70        1          -0.000081741   -0.000063927   -0.000396712
     71        1          -0.000183515   -0.000232243    0.000033304
     72        1           0.000186428    0.000082945    0.000164603
     73        1           0.000041671   -0.000121098    0.000057249
     74        1          -0.048815402    0.041362505   -0.030480452
     75        6          -0.013036531   -0.078280625    0.031784466
     76        1           0.059984935    0.034157207   -0.001601054
     77        6           0.000105476    0.000007823    0.000057541
     78        6          -0.000048317   -0.000200976    0.000541177
     79        6           0.000645174    0.000245426    0.000627945
     80        7          -0.000255671   -0.002929135   -0.000762338
     81        6          -0.000991796    0.003863518    0.001638171
     82        7          -0.002930401   -0.003450187   -0.001743773
     83        7           0.000921122   -0.001436881   -0.000653448
     84        1           0.000014133    0.000030676   -0.000062508
     85        1           0.000191544   -0.000165748    0.000016001
     86        1          -0.000042866   -0.000021643   -0.000083391
     87        1          -0.000309780   -0.000031630   -0.000168392
     88        1           0.000224804    0.000102055   -0.000065894
     89        1          -0.000355826    0.000270682   -0.000104157
     90        1           0.000090107    0.000003861   -0.000039954
     91        1           0.000084847    0.000118864   -0.000334525
     92        1           0.002838949    0.001699859    0.005919237
     93        1           0.000921885    0.001345593    0.000860243
     94        1          -0.000421555   -0.000413162    0.000518853
     95        1          -0.000102245    0.002725512    0.001866360
     96        6           0.000562905    0.000757733    0.000074172
     97        6          -0.000286770    0.000183702    0.000053759
     98        6           0.000244009    0.000625190    0.000530381
     99        6           0.000722541   -0.000093227    0.000269397
    100        7          -0.001120465    0.001851502    0.000134556
    101        6          -0.000618751    0.000449181   -0.000664089
    102        6           0.000141775    0.000372312   -0.000200709
    103        6           0.000106998   -0.000588898    0.000252243
    104        6          -0.000649048    0.001040538   -0.000653700
    105        7          -0.001469639    0.000234295   -0.002316588
    106        6           0.003481206   -0.000903430   -0.000301157
    107        6           0.005036878    0.000275221   -0.001554751
    108        7          -0.001530200   -0.000076486   -0.002188170
    109        6           0.000575223   -0.001990183   -0.000547296
    110        6           0.002519701   -0.000765315   -0.000771805
    111        6          -0.000113475    0.002527822    0.000305159
    112        6          -0.001877716    0.001250318   -0.000154242
    113        6          -0.000442867   -0.000154508    0.000026529
    114        6           0.000327557   -0.000359585   -0.000164124
    115        6          -0.000079412   -0.000395870   -0.000339683
    116        6          -0.000280874    0.000485041    0.000155314
    117        6           0.003024208    0.002525869    0.000721313
    118        6          -0.000899529   -0.001396848    0.000200485
    119        6          -0.003483467   -0.002378986   -0.000438901
    120        6           0.000833315    0.001993675    0.000825817
    121        8          -0.002293131   -0.002184612    0.001844433
    122        8          -0.007240524    0.003374467    0.002166760
    123        6           0.000044069   -0.000909592    0.000579570
    124        6           0.002445905    0.000090849   -0.000501189
    125        6           0.000552104   -0.000544505   -0.000429667
    126        6          -0.003046559    0.000276208   -0.000464295
    127        8          -0.000963699    0.000167050   -0.000389052
    128        8          -0.001489313   -0.001922523    0.000876632
    129        6          -0.000342866    0.000864599   -0.000276798
    130        6           0.000719705    0.002482764    0.001559101
    131        6           0.000074460   -0.000914311    0.000037540
    132        6          -0.000104404   -0.002480247    0.000092076
    133        6          -0.002871868   -0.002646668   -0.000976455
    134        6          -0.001617821   -0.000307270    0.000280176
    135        6           0.002730709    0.002399581   -0.000133237
    136        6           0.001856131   -0.001204425    0.002312140
    137        7           0.001306002   -0.000756895    0.000224769
    138       26           0.001202115    0.001121693    0.000246286
    139        1           0.000183919    0.000053659   -0.000071456
    140        1          -0.000196243    0.000122720    0.000077746
    141        1           0.000284525   -0.000167957    0.000233579
    142        1          -0.000227545   -0.000085288    0.000001177
    143        1          -0.000316481    0.000011846   -0.000085023
    144        1           0.000078382   -0.000005051   -0.000337774
    145        1          -0.000267918    0.000013002   -0.000072114
    146        1           0.000072972   -0.000006787    0.000015591
    147        1          -0.000204645   -0.000130642    0.000140902
    148        1           0.000011326   -0.000138467   -0.000032754
    149        1          -0.000053075   -0.000022050    0.000048462
    150        1          -0.000057389   -0.000278949    0.000354672
    151        1           0.000362142   -0.000419503    0.000042155
    152        1          -0.000232563    0.000069820   -0.000320085
    153        1           0.000165279    0.000156647    0.000076843
    154        1          -0.000053972   -0.000214378   -0.000227980
    155        1           0.000149397    0.000116498    0.000081039
    156        1           0.000046084   -0.000056925    0.000016593
    157        1          -0.000054542    0.000221601   -0.000010185
    158        1           0.000040988    0.000093134   -0.000019227
    159        1           0.000146052    0.000021332    0.000094591
    160        1          -0.000110808    0.000104588    0.000017941
    161        1          -0.000086219   -0.000000229   -0.000546573
    162        1           0.000065424    0.000113523    0.000027042
    163        1           0.000108852   -0.000021492   -0.000168757
    164        1          -0.000160664   -0.000157193   -0.000112421
    165        1          -0.000006437   -0.000125711   -0.000003088
    166        6           0.000410043   -0.008754706   -0.010279495
    167        8          -0.003137154    0.002658322    0.004193823
    168        6           0.010288460    0.011960360    0.010259363
    169        8          -0.011001957   -0.007442163   -0.007067194
    170        6          -0.010760354   -0.000586058    0.003100996
    171        8           0.005195268   -0.002739838   -0.005882453
    172        6          -0.001324978   -0.001289724    0.000399606
    173        8           0.004399149    0.004556316    0.003241190
    174        6          -0.001102503    0.001407077   -0.000041332
    175        8           0.000021332    0.000581409    0.000082280
    176        6           0.000639877   -0.001447023   -0.000629772
    177        8           0.000299087    0.001305661    0.000250054
    178        1           0.004314712   -0.002622464   -0.004091757
    179        1           0.000445071   -0.001415854    0.000477929
    180        1          -0.000357451   -0.000813000   -0.000193781
    181        1           0.000573054    0.000373137    0.000230967
    182        1          -0.000287115   -0.000235521   -0.000436884
    183        1           0.000233309    0.000097556    0.000653897
    184        1          -0.000398388    0.000179109   -0.000185514
    185        8           0.001803438   -0.002173085    0.003834803
    186        1          -0.002756612    0.001039755   -0.002568614
    187        1           0.001753186   -0.001622174    0.000085565
    188        8           0.009252716    0.000401308    0.005021282
    189        1          -0.002302855    0.005675549   -0.001241676
    190        1           0.005027540    0.000172928    0.000625775
    191        8          -0.000499847   -0.007938482   -0.001327354
    192        1           0.000597064    0.009830150    0.001399028
    193        1          -0.000347499   -0.000099538    0.001088623
    194        8          -0.005387183   -0.001371178    0.004003799
    195        1           0.002587065    0.001486626   -0.002306699
    196        1           0.001744344    0.002952436   -0.002431815
    197        8          -0.001804627   -0.003847297    0.000945982
    198        1           0.002996527   -0.000199375    0.000900163
    199        1           0.001354456   -0.000275941    0.000677185
    200        1           0.000133209   -0.000268184    0.000147831
    201        1           0.000091134    0.000004402   -0.000110291
    202        1           0.000160593    0.000175057   -0.000242581
    203        1           0.000771540   -0.008367167   -0.079842276
    204        6          -0.038089304    0.075474518    0.045790260
    205        1           0.037650193   -0.064003760    0.034165102
    206        6          -0.001009686   -0.002265586    0.000448711
    207        6           0.000178369    0.000530282    0.000641452
    208        6           0.000273374    0.000663376    0.001305049
    209        6           0.000231770   -0.000627035   -0.000191927
    210        1           0.000152313   -0.000163926   -0.000845901
    211        1           0.001709239    0.001147952   -0.000429545
    212        1          -0.000059270   -0.000301956    0.000386879
    213        1          -0.000354726    0.000198026   -0.000190009
    214        1           0.000344664    0.000038119   -0.000220050
    215        1          -0.000625926    0.000156252   -0.000301845
    216        1          -0.000316626   -0.001639129   -0.001139626
    217        1          -0.000066479   -0.000202954    0.000118112
    218        1          -0.000112823    0.000232339   -0.000308665
    219        1           0.000249713    0.000309779    0.000496850
    220        1           0.071008007   -0.023843776   -0.030203879
    221        6          -0.078332018   -0.043420063   -0.013724730
    222        1           0.011080447    0.067571493    0.043473730
    223        6           0.000164896    0.000231088    0.000432088
    224        6           0.000303948   -0.000098580   -0.000510241
    225        7          -0.000842275   -0.000262768   -0.000665039
    226        6          -0.000358003   -0.000156013    0.000337636
    227        6           0.000696583    0.001065658    0.000350716
    228        7          -0.000397116   -0.000717526   -0.000172521
    229        1           0.000164192   -0.000191895   -0.000174696
    230        1          -0.000098837   -0.000378349   -0.000295022
    231        1          -0.000048434    0.000157380   -0.000227623
    232        1           0.000020647   -0.000000416    0.000519849
    233        1           0.000017275    0.000178125   -0.000142018
    234        1           0.000458360    0.000238228   -0.000225545
    235        8          -0.000331380    0.001390470   -0.001023930
    236        1          -0.000127315   -0.000183702   -0.000227801
    237        1           0.000295425   -0.000036730   -0.000104276
 -------------------------------------------------------------------
 Cartesian Forces:  Max     0.083083956 RMS     0.013463925

 GradGradGradGradGradGradGradGradGradGradGradGradGradGradGradGradGradGrad
 Berny optimization.
 Using GEDIIS/GDIIS optimizer.
 FormGI is forming the generalized inverse of G from B-inverse, IUseBI=4.
 Internal  Forces:  Max     0.046519031 RMS     0.005654281
 Search for a local minimum.
 Step number   9 out of a maximum of 1000
 All quantities printed in internal units (Hartrees-Bohrs-Radians)
 Mixed Optimization -- RFO/linear search
 Update second derivatives using D2CorX and points    7    8    9
 DE= -6.85D-03 DEPred=-4.71D-03 R= 1.45D+00
 TightC=F SS=  1.41D+00  RLast= 3.63D-01 DXNew= 3.1179D-01 1.0893D+00
 Trust test= 1.45D+00 RLast= 3.63D-01 DXMaxT set to 3.12D-01
 ITU=  1  0  0 -1  0 -1  1  1  0
 Use linear search instead of GDIIS.
     Eigenvalues ---    0.00228   0.00239   0.00261   0.00300   0.00327
     Eigenvalues ---    0.00349   0.00359   0.00363   0.00396   0.00408
     Eigenvalues ---    0.00456   0.00482   0.00491   0.00510   0.00524
     Eigenvalues ---    0.00540   0.00547   0.00563   0.00574   0.00583
     Eigenvalues ---    0.00607   0.00636   0.00681   0.00710   0.00743
     Eigenvalues ---    0.00773   0.00786   0.00791   0.00794   0.00799
     Eigenvalues ---    0.00808   0.00846   0.00857   0.00876   0.00895
     Eigenvalues ---    0.00964   0.01044   0.01050   0.01074   0.01099
     Eigenvalues ---    0.01142   0.01171   0.01249   0.01277   0.01293
     Eigenvalues ---    0.01299   0.01336   0.01368   0.01374   0.01393
     Eigenvalues ---    0.01403   0.01405   0.01411   0.01414   0.01426
     Eigenvalues ---    0.01454   0.01485   0.01523   0.01536   0.01564
     Eigenvalues ---    0.01570   0.01611   0.01647   0.01654   0.01665
     Eigenvalues ---    0.01666   0.01685   0.01687   0.01714   0.01732
     Eigenvalues ---    0.01738   0.01756   0.01762   0.01786   0.01808
     Eigenvalues ---    0.01828   0.01843   0.01849   0.01860   0.01889
     Eigenvalues ---    0.01898   0.01908   0.01924   0.01943   0.01952
     Eigenvalues ---    0.01962   0.01966   0.01970   0.01989   0.01998
     Eigenvalues ---    0.02011   0.02021   0.02026   0.02026   0.02033
     Eigenvalues ---    0.02046   0.02054   0.02065   0.02072   0.02076
     Eigenvalues ---    0.02079   0.02091   0.02095   0.02121   0.02123
     Eigenvalues ---    0.02123   0.02135   0.02145   0.02147   0.02151
     Eigenvalues ---    0.02161   0.02193   0.02207   0.02222   0.02225
     Eigenvalues ---    0.02235   0.02240   0.02244   0.02252   0.02283
     Eigenvalues ---    0.02285   0.02331   0.02387   0.02421   0.02432
     Eigenvalues ---    0.02452   0.02475   0.02506   0.02525   0.02534
     Eigenvalues ---    0.02570   0.02690   0.02721   0.02766   0.02806
     Eigenvalues ---    0.02809   0.02848   0.02856   0.02872   0.02891
     Eigenvalues ---    0.02953   0.03099   0.03124   0.03152   0.03166
     Eigenvalues ---    0.03244   0.03297   0.03382   0.03443   0.03470
     Eigenvalues ---    0.03480   0.03649   0.03672   0.03779   0.03877
     Eigenvalues ---    0.03912   0.03961   0.04004   0.04047   0.04124
     Eigenvalues ---    0.04173   0.04184   0.04252   0.04350   0.04479
     Eigenvalues ---    0.04541   0.04594   0.04616   0.04662   0.04670
     Eigenvalues ---    0.04747   0.04763   0.04797   0.04856   0.04888
     Eigenvalues ---    0.04906   0.04921   0.04944   0.05052   0.05077
     Eigenvalues ---    0.05174   0.05237   0.05292   0.05302   0.05316
     Eigenvalues ---    0.05347   0.05371   0.05405   0.05408   0.05425
     Eigenvalues ---    0.05458   0.05464   0.05499   0.05529   0.05594
     Eigenvalues ---    0.05669   0.05701   0.05736   0.05755   0.05846
     Eigenvalues ---    0.05927   0.05963   0.06005   0.06158   0.06162
     Eigenvalues ---    0.06214   0.06310   0.06327   0.06413   0.06486
     Eigenvalues ---    0.06566   0.06644   0.06667   0.06839   0.06919
     Eigenvalues ---    0.06943   0.07024   0.07115   0.07148   0.07156
     Eigenvalues ---    0.07158   0.07218   0.07221   0.07223   0.07243
     Eigenvalues ---    0.07262   0.07313   0.07332   0.07365   0.07466
     Eigenvalues ---    0.07587   0.07642   0.07712   0.07817   0.07878
     Eigenvalues ---    0.08016   0.08122   0.08251   0.08367   0.08369
     Eigenvalues ---    0.08525   0.08547   0.08649   0.08831   0.08967
     Eigenvalues ---    0.09001   0.09089   0.09141   0.09269   0.09293
     Eigenvalues ---    0.09360   0.09478   0.09496   0.09518   0.09523
     Eigenvalues ---    0.09541   0.09620   0.09721   0.09753   0.09901
     Eigenvalues ---    0.10095   0.10140   0.10234   0.10266   0.10408
     Eigenvalues ---    0.10460   0.10704   0.10876   0.11076   0.11188
     Eigenvalues ---    0.11299   0.11417   0.11464   0.11554   0.11666
     Eigenvalues ---    0.11731   0.11780   0.11986   0.12070   0.12168
     Eigenvalues ---    0.12196   0.12291   0.12304   0.12466   0.12517
     Eigenvalues ---    0.12534   0.12811   0.12874   0.12960   0.13047
     Eigenvalues ---    0.13200   0.13348   0.13383   0.13506   0.13666
     Eigenvalues ---    0.14037   0.14068   0.14196   0.14425   0.14692
     Eigenvalues ---    0.14875   0.15009   0.15314   0.15433   0.15683
     Eigenvalues ---    0.15753   0.15775   0.15848   0.15926   0.15952
     Eigenvalues ---    0.15978   0.15989   0.15994   0.15994   0.15996
     Eigenvalues ---    0.15996   0.15997   0.15998   0.15998   0.15999
     Eigenvalues ---    0.15999   0.15999   0.16000   0.16000   0.16000
     Eigenvalues ---    0.16000   0.16000   0.16000   0.16000   0.16000
     Eigenvalues ---    0.16000   0.16000   0.16000   0.16000   0.16000
     Eigenvalues ---    0.16000   0.16000   0.16000   0.16000   0.16000
     Eigenvalues ---    0.16000   0.16000   0.16000   0.16000   0.16000
     Eigenvalues ---    0.16000   0.16000   0.16000   0.16002   0.16016
     Eigenvalues ---    0.16167   0.16270   0.16481   0.16550   0.16828
     Eigenvalues ---    0.17186   0.17417   0.17722   0.17915   0.17958
     Eigenvalues ---    0.18069   0.18141   0.18434   0.18445   0.18697
     Eigenvalues ---    0.18766   0.18872   0.18912   0.19385   0.19529
     Eigenvalues ---    0.19725   0.19840   0.20208   0.20433   0.20580
     Eigenvalues ---    0.20760   0.21358   0.21491   0.21546   0.21658
     Eigenvalues ---    0.21851   0.21907   0.21957   0.21975   0.22000
     Eigenvalues ---    0.22000   0.22089   0.22092   0.22276   0.22295
     Eigenvalues ---    0.22509   0.22563   0.22746   0.22769   0.22872
     Eigenvalues ---    0.23047   0.23188   0.23371   0.23437   0.23542
     Eigenvalues ---    0.23619   0.23648   0.23675   0.23731   0.23828
     Eigenvalues ---    0.24328   0.24426   0.24439   0.24500   0.24630
     Eigenvalues ---    0.24685   0.24702   0.24778   0.24805   0.24844
     Eigenvalues ---    0.24870   0.24911   0.24936   0.24959   0.24971
     Eigenvalues ---    0.24980   0.24986   0.24991   0.24994   0.24998
     Eigenvalues ---    0.24999   0.26083   0.26589   0.26912   0.27215
     Eigenvalues ---    0.27730   0.27798   0.28051   0.28187   0.28267
     Eigenvalues ---    0.28317   0.28463   0.28478   0.28521   0.28679
     Eigenvalues ---    0.28727   0.28910   0.28946   0.29035   0.29221
     Eigenvalues ---    0.29348   0.29759   0.30106   0.30802   0.31001
     Eigenvalues ---    0.31566   0.31725   0.32033   0.32191   0.32348
     Eigenvalues ---    0.32573   0.32596   0.32646   0.33080   0.33154
     Eigenvalues ---    0.33216   0.33455   0.33487   0.33718   0.33762
     Eigenvalues ---    0.33765   0.33777   0.33786   0.33805   0.33807
     Eigenvalues ---    0.33809   0.33845   0.33872   0.33893   0.33894
     Eigenvalues ---    0.33934   0.33951   0.33957   0.33963   0.34008
     Eigenvalues ---    0.34012   0.34018   0.34034   0.34037   0.34039
     Eigenvalues ---    0.34044   0.34056   0.34057   0.34061   0.34106
     Eigenvalues ---    0.34121   0.34126   0.34138   0.34145   0.34153
     Eigenvalues ---    0.34154   0.34167   0.34178   0.34204   0.34223
     Eigenvalues ---    0.34225   0.34226   0.34238   0.34246   0.34261
     Eigenvalues ---    0.34287   0.34290   0.34305   0.34316   0.34326
     Eigenvalues ---    0.34328   0.34334   0.34344   0.34373   0.34412
     Eigenvalues ---    0.34444   0.34449   0.34455   0.34464   0.34574
     Eigenvalues ---    0.34659   0.34729   0.34825   0.35189   0.35204
     Eigenvalues ---    0.35234   0.35250   0.35269   0.35319   0.35337
     Eigenvalues ---    0.35369   0.35454   0.35523   0.35535   0.35580
     Eigenvalues ---    0.35596   0.35612   0.35656   0.35700   0.35758
     Eigenvalues ---    0.35869   0.35921   0.35939   0.35959   0.36115
     Eigenvalues ---    0.36191   0.36374   0.36387   0.36424   0.36908
     Eigenvalues ---    0.37296   0.37583   0.37651   0.37973   0.38049
     Eigenvalues ---    0.38225   0.38572   0.38647   0.39332   0.40036
     Eigenvalues ---    0.40759   0.40880   0.41188   0.41315   0.41751
     Eigenvalues ---    0.41897   0.42042   0.42180   0.42238   0.42342
     Eigenvalues ---    0.42414   0.42711   0.42913   0.43075   0.43162
     Eigenvalues ---    0.43336   0.43394   0.43952   0.44168   0.44267
     Eigenvalues ---    0.44330   0.44372   0.44628   0.44810   0.44968
     Eigenvalues ---    0.45434   0.45692   0.45792   0.45927   0.46033
     Eigenvalues ---    0.46075   0.46208   0.46296   0.46308   0.46377
     Eigenvalues ---    0.46504   0.46696   0.46729   0.46905   0.46973
     Eigenvalues ---    0.47310   0.47393   0.47836   0.48092   0.48295
     Eigenvalues ---    0.48366   0.48403   0.48505   0.48588   0.48787
     Eigenvalues ---    0.48834   0.48961   0.49506   0.49696   0.49707
     Eigenvalues ---    0.49966   0.50819   0.51529   0.51673   0.52057
     Eigenvalues ---    0.53145   0.53239   0.53380   0.53821   0.53869
     Eigenvalues ---    0.54201   0.54323   0.55022   0.55959   0.56592
     Eigenvalues ---    0.57327   0.57729   0.59114   0.59280   0.59745
     Eigenvalues ---    0.63257   0.66331   0.68259   0.68395   0.71113
     Eigenvalues ---    0.71906   0.76366   0.80119   0.84241   0.97735
     Eigenvalues ---    1.00287   1.30154   3.213681000.000001000.00000
     Eigenvalues --- 1000.000001000.000001000.000001000.000001000.00000
     Eigenvalues --- 1000.000001000.000001000.000001000.000001000.00000
     Eigenvalues --- 1000.000001000.000001000.000001000.000001000.00000
     Eigenvalues --- 1000.000001000.000001000.000001000.000001000.00000
     Eigenvalues --- 1000.000001000.000001000.000001000.000001000.00000
     Eigenvalues --- 1000.000001000.000001000.000001000.000001000.00000
     Eigenvalues --- 1000.000001000.000001000.000001000.000001000.00000
     Eigenvalues --- 1000.000001000.000001000.000001000.000001000.00000
     Eigenvalues --- 1000.000001000.000001000.000001000.000001000.00000
     Eigenvalues --- 1000.000001000.000001000.000001000.000001000.00000
     Eigenvalues --- 1000.000001000.000001000.000001000.000001000.00000
     Eigenvalues --- 1000.000001000.000001000.000001000.000001000.00000
     Eigenvalues --- 1000.000001000.000001000.000001000.000001000.00000
     Eigenvalues --- 1000.000001000.000001000.000001000.000001000.00000
     Eigenvalues --- 1000.000001000.000001000.000001000.000001000.00000
     Eigenvalues --- 1000.000001000.000001000.000001000.000001000.00000
     Eigenvalues --- 1000.000001000.000001000.000001000.000001000.00000
     Eigenvalues --- 1000.000001000.000001000.000001000.000001000.00000
     Eigenvalues --- 1000.000001000.000001000.000001000.000001000.00000
     Eigenvalues --- 1000.000001000.000001000.000001000.000001000.00000
     Eigenvalues --- 1000.000001000.000001000.000001000.000001000.00000
     Eigenvalues --- 1000.000001000.000001000.000001000.000001000.00000
     Eigenvalues --- 1000.000001000.000001000.000001000.000001000.00000
     Eigenvalues --- 1000.000001000.000001000.000001000.000001000.00000
     Eigenvalues --- 1000.000001000.000001000.000001000.000001000.00000
     Eigenvalues --- 1000.000001000.000001000.000001000.000001000.00000
     Eigenvalues --- 1000.000001000.000001000.000001000.000001000.00000
     Eigenvalues --- 1000.000001000.000001000.000001000.000001000.00000
     Eigenvalues --- 1000.000001000.000001000.000001000.000001000.00000
     Eigenvalues --- 1000.000001000.000001000.000001000.000001000.00000
     Eigenvalues --- 1000.000001000.000001000.000001000.000001000.00000
     Eigenvalues --- 1000.000001000.000001000.000001000.000001000.00000
     Eigenvalues --- 1000.000001000.000001000.000001000.000001000.00000
     Eigenvalues --- 1000.000001000.000001000.000001000.000001000.00000
     Eigenvalues --- 1000.000001000.000001000.000001000.000001000.00000
     Eigenvalues --- 1000.000001000.000001000.000001000.000001000.00000
     Eigenvalues --- 1000.000001000.000001000.000001000.000001000.00000
     Eigenvalues --- 1000.000001000.000001000.000001000.000001000.00000
     Eigenvalues --- 1000.000001000.000001000.000001000.000001000.00000
     Eigenvalues --- 1000.000001000.000001000.000001000.000001000.00000
     Eigenvalues --- 1000.000001000.000001000.000001000.000001000.00000
     Eigenvalues --- 1000.000001000.000001000.000001000.000001000.00000
     Eigenvalues --- 1000.000001000.000001000.000001000.000001000.00000
     Eigenvalues --- 1000.000001000.000001000.000001000.000001000.00000
     Eigenvalues --- 1000.000001000.000001000.000001000.000001000.00000
     Eigenvalues --- 1000.000001000.000001000.000001000.000001000.00000
     Eigenvalues --- 1000.000001000.000001000.000001000.000001000.00000
     Eigenvalues --- 1000.000001000.000001000.000001000.000001000.00000
     Eigenvalues --- 1000.000001000.000001000.000001000.000001000.00000
     Eigenvalues --- 1000.000001000.000001000.000001000.000001000.00000
     Eigenvalues --- 1000.000001000.000001000.000001000.000001000.00000
     Eigenvalues --- 1000.000001000.000001000.000001000.000001000.00000
     Eigenvalues --- 1000.000001000.000001000.000001000.000001000.00000
     Eigenvalues --- 1000.000001000.000001000.000001000.000001000.00000
     Eigenvalues --- 1000.000001000.000001000.000001000.000001000.00000
     Eigenvalues --- 1000.000001000.000001000.000001000.000001000.00000
     Eigenvalues --- 1000.000001000.000001000.000001000.000001000.00000
     Eigenvalues --- 1000.000001000.000001000.000001000.000001000.00000
     Eigenvalues --- 1000.000001000.000001000.000001000.000001000.00000
     Eigenvalues --- 1000.000001000.000001000.000001000.000001000.00000
     Eigenvalues --- 1000.000001000.000001000.000001000.000001000.00000
     Eigenvalues --- 1000.000001000.000001000.000001000.000001000.00000
     Eigenvalues --- 1000.000001000.000001000.000001000.000001000.00000
     Eigenvalues --- 1000.000001000.000001000.000001000.000001000.00000
     Eigenvalues --- 1000.000001000.000001000.000001000.000001000.00000
     Eigenvalues --- 1000.000001000.000001000.000001000.000001000.00000
     Eigenvalues --- 1000.000001000.000001000.000001000.000001000.00000
     Eigenvalues --- 1000.000001000.000001000.000001000.000001000.00000
     Eigenvalues --- 1000.000001000.000001000.000001000.000001000.00000
     Eigenvalues --- 1000.000001000.000001000.000001000.000001000.00000
     Eigenvalues --- 1000.000001000.000001000.000001000.000001000.00000
     Eigenvalues --- 1000.000001000.000001000.000001000.000001000.00000
     Eigenvalues --- 1000.000001000.000001000.000001000.000001000.00000
     Eigenvalues --- 1000.000001000.000001000.000001000.000001000.00000
     Eigenvalues --- 1000.000001000.000001000.000001000.000001000.00000
     Eigenvalues --- 1000.000001000.000001000.000001000.000001000.00000
     Eigenvalues --- 1000.000001000.000001000.000001000.000001000.00000
     Eigenvalues --- 1000.000001000.000001000.000001000.000001000.00000
     Eigenvalues --- 1000.000001000.000001000.000001000.000001000.00000
     Eigenvalues --- 1000.000001000.000001000.000001000.000001000.00000
     Eigenvalues --- 1000.000001000.000001000.000001000.000001000.00000
     Eigenvalues --- 1000.000001000.000001000.000001000.000001000.00000
     Eigenvalues --- 1000.000001000.000001000.000001000.000001000.00000
     Eigenvalues --- 1000.000001000.000001000.000001000.000001000.00000
     Eigenvalues --- 1000.000001000.000001000.000001000.000001000.00000
     Eigenvalues --- 1000.000001000.000001000.000001000.000001000.00000
     Eigenvalues --- 1000.000001000.000001000.000001000.000001000.00000
     Eigenvalues --- 1000.000001000.000001000.000001000.000001000.00000
     Eigenvalues --- 1000.000001000.000001000.000001000.000001000.00000
     Eigenvalues --- 1000.000001000.000001000.000001000.000001000.00000
     Eigenvalues --- 1000.000001000.000001000.000001000.000001000.00000
     Eigenvalues --- 1000.000001000.000001000.000001000.000001000.00000
     Eigenvalues --- 1000.000001000.000001000.000001000.000001000.00000
     Eigenvalues --- 1000.000001000.000001000.000001000.000001000.00000
     Eigenvalues --- 1000.000001000.000001000.000001000.000001000.00000
     Eigenvalues --- 1000.000001000.000001000.000001000.000001000.00000
     Eigenvalues --- 1000.000001000.000001000.000001000.000001000.00000
     Eigenvalues --- 1000.000001000.000001000.000001000.000001000.00000
     Eigenvalues --- 1000.000001000.000001000.000001000.000001000.00000
     Eigenvalues --- 1000.000001000.000001000.000001000.000001000.00000
     Eigenvalues --- 1000.000001000.000001000.000001000.000001000.00000
     Eigenvalues --- 1000.000001000.000001000.000001000.000001000.00000
     Eigenvalues --- 1000.000001000.000001000.000001000.000001000.00000
     Eigenvalues --- 1000.000001000.000001000.000001000.000001000.00000
     Eigenvalues --- 1000.000001000.000001000.000001000.000001000.00000
     Eigenvalues --- 1000.000001000.000001000.000001000.000001000.00000
     Eigenvalues --- 1000.000001000.000001000.000001000.000001000.00000
     Eigenvalues --- 1000.000001000.000001000.000001000.000001000.00000
     Eigenvalues --- 1000.000001000.000001000.000001000.000001000.00000
     Eigenvalues --- 1000.000001000.000001000.000001000.000001000.00000
     Eigenvalues --- 1000.000001000.000001000.000001000.000001000.00000
     Eigenvalues --- 1000.000001000.000001000.000001000.000001000.00000
     Eigenvalues --- 1000.000001000.000001000.000001000.000001000.00000
     Eigenvalues --- 1000.000001000.000001000.000001000.000001000.00000
     Eigenvalues --- 1000.000001000.000001000.000001000.000001000.00000
     Eigenvalues --- 1000.000001000.000001000.000001000.000001000.00000
     Eigenvalues --- 1000.000001000.000001000.000001000.000001000.00000
     Eigenvalues --- 1000.000001000.000001000.000001000.000001000.00000
     Eigenvalues --- 1000.000001000.000001000.000001000.000001000.00000
     Eigenvalues --- 1000.000001000.000001000.000001000.000001000.00000
     Eigenvalues --- 1000.000001000.000001000.000001000.000001000.00000
     Eigenvalues --- 1000.000001000.000001000.000001000.000001000.00000
     Eigenvalues --- 1000.000001000.000001000.000001000.000001000.00000
     Eigenvalues --- 1000.000001000.000001000.000001000.000001000.00000
     Eigenvalues --- 1000.000001000.000001000.000001000.000001000.00000
     Eigenvalues --- 1000.000001000.000001000.000001000.000001000.00000
     Eigenvalues --- 1000.000001000.000001000.000001000.000001000.00000
     Eigenvalues --- 1000.000001000.000001000.000001000.000001000.00000
     Eigenvalues --- 1000.000001000.000001000.000001000.000001000.00000
     Eigenvalues --- 1000.000001000.000001000.000001000.000001000.00000
     Eigenvalues --- 1000.000001000.000001000.000001000.000001000.00000
     Eigenvalues --- 1000.000001000.000001000.000001000.000001000.00000
     Eigenvalues --- 1000.000001000.000001000.000001000.000001000.00000
     Eigenvalues --- 1000.000001000.000001000.000001000.000001000.00000
     Eigenvalues --- 1000.000001000.000001000.000001000.000001000.00000
     Eigenvalues --- 1000.000001000.000001000.000001000.000001000.00000
     Eigenvalues --- 1000.000001000.000001000.000001000.000001000.00000
     Eigenvalues --- 1000.000001000.000001000.000001000.000001000.00000
     Eigenvalues --- 1000.000001000.000001000.000001000.000001000.00000
     Eigenvalues --- 1000.000001000.000001000.000001000.000001000.00000
     Eigenvalues --- 1000.000001000.000001000.000001000.000001000.00000
     Eigenvalues --- 1000.000001000.000001000.000001000.000001000.00000
     Eigenvalues --- 1000.000001000.000001000.000001000.000001000.00000
     Eigenvalues --- 1000.000001000.000001000.000001000.000001000.00000
     Eigenvalues --- 1000.000001000.000001000.000001000.000001000.00000
     Eigenvalues --- 1000.000001000.000001000.000001000.000001000.00000
     Eigenvalues --- 1000.000001000.000001000.000001000.000001000.00000
     Eigenvalues --- 1000.000001000.000001000.000001000.000001000.00000
     Eigenvalues --- 1000.000001000.000001000.000001000.000001000.00000
     Eigenvalues --- 1000.000001000.000001000.000001000.000001000.00000
     Eigenvalues --- 1000.000001000.000001000.000001000.000001000.00000
     Eigenvalues --- 1000.000001000.000001000.000001000.000001000.00000
     Eigenvalues --- 1000.000001000.000001000.000001000.000001000.00000
     Eigenvalues --- 1000.000001000.000001000.000001000.000001000.00000
     Eigenvalues --- 1000.000001000.000001000.000001000.000001000.00000
     Eigenvalues --- 1000.000001000.000001000.000001000.000001000.00000
     Eigenvalues --- 1000.000001000.000001000.000001000.000001000.00000
     Eigenvalues --- 1000.000001000.000001000.000001000.000001000.00000
     Eigenvalues --- 1000.000001000.000001000.000001000.000001000.00000
     Eigenvalues --- 1000.000001000.000001000.000001000.000001000.00000
     Eigenvalues --- 1000.000001000.000001000.000001000.000001000.00000
     Eigenvalues --- 1000.000001000.000001000.000001000.000001000.00000
     Eigenvalues --- 1000.000001000.000001000.000001000.000001000.00000
     Eigenvalues --- 1000.00000
 RFO step:  Lambda=-1.22847414D-02 EMin= 2.27524771D-03
 Quartic linear search produced a step of -0.07302.
 Maximum step size (   0.312) exceeded in Quadratic search.
    -- Step size scaled by   0.942
 Iteration  1 RMS(Cart)=  0.06808525 RMS(Int)=  0.00111162
 Iteration  2 RMS(Cart)=  0.00264937 RMS(Int)=  0.00020540
 Iteration  3 RMS(Cart)=  0.00000333 RMS(Int)=  0.00020539
 New curvilinear step failed, DQL= 1.02D-04 SP=-5.76D-05.
 ITry= 1 IFail=1 DXMaxC= 4.83D-01 DCOld= 1.00D+10 DXMaxT= 3.12D-01 DXLimC= 3.00D+00 Rises=F
 Iteration  1 RMS(Cart)=  0.06125294 RMS(Int)=  0.00089815
 Iteration  2 RMS(Cart)=  0.00214070 RMS(Int)=  0.00016512
 Iteration  3 RMS(Cart)=  0.00000176 RMS(Int)=  0.00016512
 New curvilinear step failed, DQL= 8.55D-05 SP=-1.80D-05.
 ITry= 2 IFail=1 DXMaxC= 4.32D-01 DCOld= 1.00D+10 DXMaxT= 3.12D-01 DXLimC= 3.00D+00 Rises=F
 Iteration  1 RMS(Cart)=  0.05440979 RMS(Int)=  0.00070724
 Iteration  2 RMS(Cart)=  0.00168629 RMS(Int)=  0.00012918
 Iteration  3 RMS(Cart)=  0.00000079 RMS(Int)=  0.00012918
 ITry= 3 IFail=0 DXMaxC= 3.82D-01 DCOld= 1.00D+10 DXMaxT= 3.12D-01 DXLimC= 3.00D+00 Rises=F
 Variable       Old X    -DE/DX   Delta X   Delta X   Delta X     New X
                                 (Linear)    (Quad)   (Total)
    X1        1.41306  -0.00509  -0.00000   0.00000   0.00000   1.41306
    Y1       -9.46926  -0.01601  -0.00000   0.00000   0.00000  -9.46926
    Z1        0.67842  -0.02414   0.00000   0.00000  -0.00000   0.67842
    X2        1.91360  -0.00128  -0.00000   0.00000   0.00000   1.91360
    Y2       -8.13135   0.02067   0.00000   0.00000   0.00000  -8.13135
    Z2        1.94457  -0.00366   0.00000   0.00000  -0.00000   1.94457
    X3        1.99230   0.00471  -0.00000   0.00000   0.00000   1.99230
    Y3       -8.82069  -0.00662   0.00000   0.00000   0.00000  -8.82069
    Z3        3.72292   0.02880   0.00000   0.00000  -0.00000   3.72292
   X22        8.86456  -0.01659  -0.00000   0.00000   0.00000   8.86456
   Y22      -12.78571  -0.02696  -0.00000   0.00000   0.00000 -12.78571
   Z22        5.04329  -0.00401   0.00000   0.00000   0.00000   5.04329
   X23       10.37976   0.01112   0.00000   0.00000   0.00000  10.37976
   Y23      -11.62720   0.00071   0.00000   0.00000   0.00000 -11.62720
   Z23        4.96021  -0.01973   0.00000   0.00000  -0.00000   4.96021
   X24       10.57974   0.01046   0.00000   0.00000   0.00000  10.57974
   Y24      -10.62119   0.01820   0.00000   0.00000   0.00000 -10.62119
   Z24        6.56963   0.00787  -0.00000   0.00000   0.00000   6.56963
   X44        8.66044  -0.00608  -0.00000   0.00000   0.00000   8.66044
   Y44       -8.56802   0.00183   0.00000   0.00000   0.00000  -8.56802
   Z44        9.13552  -0.02012  -0.00000   0.00000   0.00000   9.13552
   X45        8.77304  -0.00717   0.00000   0.00000   0.00000   8.77304
   Y45       -7.57115   0.02179  -0.00000   0.00000   0.00000  -7.57115
   Z45       10.75878   0.00618  -0.00000   0.00000   0.00000  10.75878
   X46        9.11844   0.00359  -0.00000   0.00000   0.00000   9.11844
   Y46       -8.71382  -0.01091   0.00000   0.00000  -0.00000  -8.71382
   Z46       12.24807   0.02879   0.00000   0.00000  -0.00000  12.24807
   X59        7.16877   0.02063   0.00000   0.00000   0.00000   7.16877
   Y59       -2.00679  -0.01610   0.00000   0.00000   0.00000  -2.00679
   Z59      -13.05978   0.01253   0.00000   0.00000   0.00000 -13.05978
   X60        5.86222  -0.00507   0.00000   0.00000   0.00000   5.86222
   Y60       -0.65309   0.01582   0.00000   0.00000  -0.00000  -0.65309
   Z60      -13.38448   0.01148   0.00000   0.00000   0.00000 -13.38448
   X61        5.01281  -0.01624   0.00000   0.00000   0.00000   5.01281
   Y61       -0.81036   0.00103   0.00000   0.00000  -0.00000  -0.81036
   Z61      -15.08617  -0.02513   0.00000   0.00000   0.00000 -15.08617
   X74      -10.98123  -0.02641   0.00000   0.00000  -0.00000 -10.98123
   Y74       12.46541   0.01027   0.00000   0.00000   0.00000  12.46541
   Z74        7.69212  -0.01065   0.00000   0.00000  -0.00000   7.69212
   X75       -9.60260  -0.00231  -0.00000   0.00000  -0.00000  -9.60260
   Y75       11.39960  -0.01771   0.00000   0.00000   0.00000  11.39960
   Z75        8.47054   0.01032   0.00000   0.00000  -0.00000   8.47054
   X76       -7.95502   0.02921   0.00000   0.00000  -0.00000  -7.95502
   Y76       12.36368   0.00764   0.00000   0.00000  -0.00000  12.36368
   Z76        8.50771   0.00274   0.00000   0.00000  -0.00000   8.50771
   X203      -7.21786  -0.00719  -0.00000   0.00000   0.00000  -7.21786
   Y203      -8.98203   0.00460  -0.00000   0.00000   0.00000  -8.98203
   Z203      -2.09446  -0.03482  -0.00000   0.00000   0.00000  -2.09446
   X204      -7.24286  -0.00772  -0.00000   0.00000   0.00000  -7.24286
   Y204      -8.82929   0.01400  -0.00000   0.00000   0.00000  -8.82929
   Z204      -0.21108   0.01059   0.00000   0.00000   0.00000  -0.21108
   X205      -6.31244   0.01721   0.00000   0.00000   0.00000  -6.31244
   Y205     -10.26745  -0.02338   0.00000   0.00000   0.00000 -10.26745
   Z205       0.58711   0.02269   0.00000   0.00000   0.00000   0.58711
   X220     -10.04135   0.02611   0.00000   0.00000  -0.00000 -10.04135
   Y220      11.24533  -0.01757   0.00000   0.00000  -0.00000  11.24533
   Z220      -1.69655  -0.01677   0.00000   0.00000   0.00000  -1.69655
   X221     -11.71963  -0.01792   0.00000   0.00000  -0.00000 -11.71963
   Y221      11.84247  -0.01304   0.00000   0.00000   0.00000  11.84247
   Z221      -1.06578   0.00062   0.00000   0.00000   0.00000  -1.06578
   X222     -11.46604  -0.00397  -0.00000   0.00000   0.00000 -11.46604
   Y222      13.32196   0.03173   0.00000   0.00000   0.00000  13.32196
   Z222       0.08223   0.01641  -0.00000   0.00000  -0.00000   0.08223
    R1        1.90884   0.04029   0.00000  -0.00000  -0.00000   1.90884
    R2        1.90891   0.04035   0.00000  -0.00000  -0.00000   1.90891
    R3        2.91107   0.00168   0.00033  -0.00134  -0.00094   2.91014
    R4        2.07198  -0.00035   0.00004  -0.00167  -0.00118   2.07080
    R5        2.89422  -0.00525   0.00001  -0.00443  -0.00371   2.89052
    R6        2.06966   0.00036  -0.00002   0.00089   0.00069   2.07035
    R7        2.07512  -0.00127  -0.00004  -0.00057  -0.00051   2.07461
    R8        2.88481   0.00056   0.00025  -0.00123  -0.00076   2.88405
    R9        2.07712  -0.00001   0.00001   0.00010   0.00008   2.07720
   R10        2.06862   0.00019   0.00004  -0.00091  -0.00069   2.06794
   R11        2.76278  -0.00500   0.00009  -0.00245  -0.00204   2.76074
   R12        2.07518   0.00068  -0.00003   0.00095   0.00072   2.07590
   R13        2.06750  -0.00061  -0.00001  -0.00013  -0.00011   2.06739
   R14        2.61327   0.00118   0.00039  -0.00482  -0.00351   2.60976
   R15        1.90907   0.00181  -0.00017   0.00456   0.00348   1.91255
   R16        2.45243   0.00726   0.00100  -0.00171  -0.00036   2.45208
   R17        2.61424  -0.00033  -0.00048  -0.00685  -0.00607   2.60817
   R18        1.92161   0.00166   0.00031  -0.00470  -0.00343   1.91818
   R19        1.91176  -0.00007   0.00012  -0.00087  -0.00056   1.91121
   R20        1.99035   0.00194  -0.00064  -0.01694  -0.01413   1.97622
   R21        4.62693  -0.00240  -0.00148  -0.00719  -0.00729   4.61963
   R22        1.90789   0.00013  -0.00026  -0.01357  -0.01111   1.89678
   R23        1.90916   0.03946   0.00000  -0.00000  -0.00000   1.90916
   R24        1.90848   0.03243  -0.00000   0.00000   0.00000   1.90848
   R25        2.93890   0.00050  -0.00001   0.00132   0.00102   2.93992
   R26        2.06983  -0.00006   0.00002  -0.00039  -0.00033   2.06950
   R27        3.80566  -0.01936   0.00000   0.00000  -0.00000   3.80566
   R28        2.83020   0.00129   0.00004  -0.00045  -0.00030   2.82990
   R29        2.07376   0.00035   0.00004  -0.00020  -0.00012   2.07364
   R30        2.07242   0.00006  -0.00001   0.00024   0.00018   2.07260
   R31        2.60252   0.00165  -0.00002   0.00062   0.00048   2.60300
   R32        2.72281  -0.00024   0.00001  -0.00019  -0.00013   2.72268
   R33        2.60001  -0.00059   0.00005  -0.00188  -0.00145   2.59857
   R34        2.04130   0.00006   0.00001  -0.00026  -0.00020   2.04111
   R35        2.70550   0.00096  -0.00005   0.00105   0.00080   2.70630
   R36        2.65648  -0.00006  -0.00001   0.00014   0.00010   2.65658
   R37        2.59640   0.00047  -0.00002   0.00002  -0.00001   2.59640
   R38        2.64221   0.00002  -0.00001   0.00021   0.00016   2.64236
   R39        2.62923   0.00016  -0.00001   0.00031   0.00024   2.62947
   R40        2.05356   0.00006   0.00000   0.00015   0.00012   2.05368
   R41        1.92860   0.00325  -0.00011   0.00391   0.00302   1.93162
   R42        2.63001   0.00007  -0.00000  -0.00006  -0.00005   2.62996
   R43        2.05145  -0.00015   0.00001  -0.00044  -0.00035   2.05110
   R44        2.66782   0.00005  -0.00001   0.00035   0.00027   2.66808
   R45        2.05305   0.00006   0.00000   0.00016   0.00013   2.05319
   R46        2.05267   0.00005   0.00000   0.00006   0.00005   2.05272
   R47        3.52229   0.00116  -0.00013  -0.00617  -0.00507   3.51722
   R48        1.90824   0.03274  -0.00000   0.00000   0.00000   1.90824
   R49        1.90866   0.03916   0.00000  -0.00000   0.00000   1.90866
   R50        2.90901   0.00195   0.00008   0.00363   0.00289   2.91190
   R51        2.07152  -0.00006  -0.00005   0.00088   0.00067   2.07219
   R52        2.83616   0.00080   0.00003   0.00413   0.00332   2.83948
   R53        2.07678   0.00010  -0.00000   0.00018   0.00015   2.07693
   R54        2.07694   0.00008  -0.00000   0.00015   0.00012   2.07706
   R55        2.60348  -0.00113   0.00010  -0.00266  -0.00202   2.60146
   R56        2.62297   0.00149   0.00000   0.00235   0.00189   2.62487
   R57        2.61425  -0.00044  -0.00001   0.00030   0.00021   2.61446
   R58        2.03872   0.00002   0.00001  -0.00014  -0.00009   2.03863
   R59        2.57583   0.00067   0.00004   0.00089   0.00075   2.57658
   R60        1.90893   0.00009   0.00003  -0.00048  -0.00035   1.90859
   R61        2.49093  -0.00001  -0.00003   0.00207   0.00165   2.49258
   R62        2.04036   0.00104   0.00011   0.00056   0.00057   2.04092
   R63        3.50949   0.00022  -0.00084   0.03855   0.02998   3.53948
   R64        1.90920   0.04039   0.00000  -0.00000   0.00000   1.90920
   R65        1.90840   0.03883   0.00000   0.00000   0.00000   1.90840
   R66        2.90991  -0.00056  -0.00004  -0.00096  -0.00084   2.90907
   R67        2.07386  -0.00015  -0.00001  -0.00010   0.00010   2.07395
   R68        2.82817  -0.00164   0.00015  -0.00165  -0.00104   2.82713
   R69        2.07681   0.00013  -0.00000   0.00042   0.00034   2.07715
   R70        2.07578   0.00017  -0.00000   0.00051   0.00040   2.07618
   R71        2.58852   0.00004   0.00014   0.00026   0.00044   2.58896
   R72        2.62909  -0.00105  -0.00003  -0.00043  -0.00036   2.62872
   R73        2.61146  -0.00122   0.00012  -0.00175  -0.00117   2.61029
   R74        2.03416  -0.00011  -0.00001   0.00007   0.00005   2.03421
   R75        2.56513   0.00154  -0.00008   0.00308   0.00240   2.56753
   R76        1.90563  -0.00023   0.00000  -0.00047  -0.00037   1.90526
   R77        2.49321  -0.00076   0.00005  -0.00221  -0.00173   2.49149
   R78        2.03736  -0.00006  -0.00000   0.00016   0.00012   2.03749
   R79        3.74265  -0.00036   0.00011   0.00688   0.00573   3.74838
   R80        1.90854   0.04159  -0.00000  -0.00000   0.00000   1.90854
   R81        1.90928   0.03986   0.00000   0.00000   0.00000   1.90928
   R82        2.90656  -0.00373   0.00005  -0.00327  -0.00254   2.90402
   R83        2.07711  -0.00007  -0.00001   0.00004  -0.00012   2.07699
   R84        2.90315  -0.00347   0.00003  -0.00356  -0.00289   2.90026
   R85        2.06897   0.00003   0.00003  -0.00071  -0.00054   2.06843
   R86        2.07366  -0.00005  -0.00002   0.00033   0.00025   2.07390
   R87        2.88993  -0.00394   0.00006  -0.00357  -0.00284   2.88708
   R88        2.07575  -0.00004  -0.00000   0.00008   0.00006   2.07582
   R89        2.07787  -0.00006  -0.00000  -0.00025  -0.00020   2.07767
   R90        2.76977  -0.00300   0.00002  -0.00249  -0.00204   2.76774
   R91        2.06632  -0.00005  -0.00001  -0.00025  -0.00021   2.06610
   R92        2.07047   0.00002  -0.00001   0.00020   0.00015   2.07062
   R93        2.55656  -0.00658  -0.00000  -0.00404  -0.00330   2.55326
   R94        1.90520   0.00001  -0.00000   0.00005   0.00004   1.90524
   R95        2.50985   0.00158  -0.00012   0.00571   0.00450   2.51435
   R96        2.54075  -0.00015   0.00013  -0.00256  -0.00192   2.53883
   R97        1.95047  -0.00212  -0.00000  -0.00325  -0.00259   1.94788
   R98        1.92863   0.00630   0.00002   0.00411   0.00331   1.93194
   R99        1.91091  -0.00027  -0.00004   0.00042   0.00030   1.91121
   R100       1.98042  -0.00250  -0.00028   0.00145   0.00082   1.98124
   R101       3.19412   0.00477   0.00020   0.01324   0.01083   3.20495
   R102       3.47479   0.00421  -0.00040   0.03355   0.02646   3.50124
   R103       3.19473   0.00074   0.00264  -0.05240  -0.03935   3.15538
   R104       2.91079   0.00091   0.00012  -0.00074  -0.00045   2.91034
   R105       2.83466  -0.00054   0.00008  -0.00021  -0.00013   2.83454
   R106       2.06850  -0.00003   0.00001  -0.00053  -0.00042   2.06808
   R107       2.06889   0.00016  -0.00002   0.00101   0.00079   2.06968
   R108       2.53591  -0.00007   0.00007  -0.00044  -0.00029   2.53563
   R109       2.75376   0.00001   0.00001  -0.00054  -0.00043   2.75333
   R110       2.05863   0.00017  -0.00001   0.00078   0.00062   2.05925
   R111       2.53560   0.00062   0.00001   0.00090   0.00074   2.53633
   R112       2.74933   0.00007   0.00002  -0.00063  -0.00049   2.74884
   R113       2.05869   0.00021   0.00000   0.00039   0.00032   2.05901
   R114       2.90459  -0.00056   0.00003  -0.00144  -0.00106   2.90353
   R115       2.83326  -0.00079   0.00010  -0.00076  -0.00040   2.83286
   R116       2.06708   0.00014   0.00000   0.00030   0.00025   2.06733
   R117       2.06630   0.00014  -0.00000   0.00034   0.00027   2.06657
   R118       2.58625  -0.00250   0.00014  -0.00215  -0.00163   2.58462
   R119       2.59792  -0.00142   0.00004  -0.00107  -0.00082   2.59709
   R120       3.82687   0.00046  -0.00007   0.00440   0.00341   3.83028
   R121       2.91976  -0.00120   0.00004   0.00014   0.00013   2.91990
   R122       2.06947  -0.00011  -0.00002   0.00051   0.00039   2.06986
   R123       2.07369   0.00002  -0.00002   0.00052   0.00039   2.07408
   R124       2.05093   0.00007   0.00000   0.00028   0.00023   2.05116
   R125       2.04956   0.00004  -0.00002   0.00040   0.00030   2.04987
   R126       2.05153   0.00014   0.00000   0.00036   0.00029   2.05182
   R127       2.04813  -0.00002   0.00000   0.00003   0.00003   2.04816
   R128       2.86781  -0.00074  -0.00015   0.00420   0.00332   2.87113
   R129       2.07542  -0.00001  -0.00001   0.00007   0.00004   2.07546
   R130       2.06161   0.00045  -0.00001   0.00117   0.00092   2.06253
   R131       2.60435  -0.00098   0.00010  -0.00146  -0.00105   2.60330
   R132       2.59735  -0.00044   0.00007  -0.00220  -0.00169   2.59567
   R133       3.76927  -0.00027  -0.00014   0.00064   0.00037   3.76964
   R134       2.39703   0.00400   0.00020   0.00038   0.00051   2.39754
   R135       2.37624   0.00236  -0.00011   0.00328   0.00250   2.37874
   R136       2.55647   0.00127   0.00027  -0.01076  -0.00830   2.54817
   R137       2.28700  -0.00085   0.00006   0.00197   0.00164   2.28865
   R138       2.61105  -0.00177   0.00007  -0.00271  -0.00212   2.60893
   R139       2.61572  -0.00228   0.00010  -0.00427  -0.00330   2.61242
   R140       3.74379   0.00078   0.00036  -0.00027   0.00019   3.74398
   R141       2.61843   0.00213  -0.00011   0.00332   0.00247   2.62091
   R142       2.61902  -0.00008   0.00008   0.00132   0.00107   2.62009
   R143       2.04584   0.00028  -0.00000   0.00054   0.00043   2.04627
   R144       2.63173  -0.00140   0.00013   0.00082   0.00081   2.63254
   R145       2.60836   0.00190  -0.00003   0.00195   0.00154   2.60990
   R146       2.04677   0.00019   0.00001   0.00013   0.00012   2.04689
   R147       2.61243   0.00251  -0.00005   0.00290   0.00227   2.61470
   R148       2.62631  -0.00011   0.00007   0.00186   0.00155   2.62786
   R149       2.04189   0.00013  -0.00000   0.00032   0.00025   2.04214
   R150       2.61979  -0.00103   0.00009   0.00097   0.00089   2.62068
   R151       2.62071   0.00164  -0.00010   0.00237   0.00185   2.62256
   R152       2.04600   0.00025   0.00002   0.00014   0.00013   2.04613
   R153       2.82761   0.00016  -0.00001   0.00101   0.00080   2.82841
   R154       2.07230   0.00012   0.00000   0.00007   0.00006   2.07236
   R155       2.07168   0.00003  -0.00000   0.00021   0.00017   2.07185
   R156       2.06455   0.00013  -0.00001   0.00080   0.00063   2.06518
   R157       2.82832  -0.00006   0.00000   0.00043   0.00035   2.82867
   R158       2.07102   0.00006   0.00001   0.00027   0.00023   2.07124
   R159       2.06381   0.00014  -0.00000   0.00059   0.00047   2.06428
   R160       2.07181   0.00005   0.00001   0.00020   0.00017   2.07198
   R161       2.82084   0.00011  -0.00000   0.00031   0.00024   2.82109
   R162       2.06994  -0.00053   0.00000  -0.00074  -0.00059   2.06935
   R163       2.06811   0.00011   0.00001   0.00006   0.00006   2.06817
   R164       2.06722   0.00013  -0.00000   0.00042   0.00033   2.06755
   R165       2.82803   0.00010  -0.00001   0.00125   0.00099   2.82902
   R166       2.06350   0.00019   0.00000   0.00058   0.00046   2.06397
   R167       2.07175   0.00004   0.00001   0.00020   0.00017   2.07192
   R168       2.06902   0.00030   0.00005  -0.00021  -0.00012   2.06890
   R169       2.75427   0.00044  -0.00011   0.00104   0.00062   2.75489
   R170       2.71595   0.00213  -0.00005   0.00199   0.00154   2.71748
   R171       2.73952   0.00148   0.00001   0.00178   0.00144   2.74096
   R172       2.59995  -0.00202   0.00003  -0.00159  -0.00125   2.59870
   R173       2.73491   0.00201  -0.00001   0.00092   0.00082   2.73573
   R174       3.22736  -0.00208   0.00124  -0.03211  -0.02445   3.20292
   R175       3.27625   0.00033  -0.00233   0.05976   0.04577   3.32202
   R176       1.93934   0.00044  -0.00085   0.00292   0.00150   1.94083
   R177       2.59129  -0.00097   0.00016  -0.00127  -0.00085   2.59045
   R178       2.61523  -0.00219   0.00013  -0.00234  -0.00173   2.61349
   R179       2.60187  -0.00027   0.00004  -0.00033  -0.00021   2.60166
   R180       2.59887  -0.00246   0.00012  -0.00279  -0.00205   2.59682
   R181       3.25923   0.00036  -0.00088   0.02790   0.02144   3.28067
   R182       2.75230   0.00023   0.00014  -0.00017   0.00003   2.75233
   R183       2.74359   0.00221   0.00004   0.00117   0.00097   2.74456
   R184       2.75609   0.00027  -0.00005   0.00176   0.00136   2.75745
   R185       2.73328   0.00115   0.00005   0.00090   0.00072   2.73400
   R186       2.58276  -0.00138   0.00007  -0.00194  -0.00145   2.58131
   R187       3.81272   0.00044  -0.00003   0.00209   0.00164   3.81436
   R188       3.65957   0.00141   0.00113  -0.00412  -0.00206   3.65751
   R189       2.30727  -0.00528  -0.00002  -0.00894  -0.00717   2.30010
   R190       2.69630   0.00454   0.00030   0.01157   0.00956   2.70586
   R191       2.65430  -0.00422  -0.00022  -0.00167  -0.00158   2.65272
   R192       2.59197  -0.00957  -0.00065  -0.01107  -0.00952   2.58246
   R193       2.61555   0.00379   0.00045   0.01115   0.00937   2.62492
   R194       1.85024   0.00473  -0.00051  -0.00066  -0.00032   1.84992
   R195       4.88218  -0.00220  -0.00150   0.00814   0.00453   4.88671
   R196       2.39392  -0.00745  -0.00003  -0.01175  -0.00949   2.38443
   R197       2.87324  -0.00026   0.00000   0.00013   0.00007   2.87331
   R198       2.73519   0.00039   0.00027  -0.00317  -0.00229   2.73290
   R199       2.90509   0.00095   0.00015  -0.00053  -0.00028   2.90482
   R200       2.07138  -0.00037  -0.00002  -0.00048  -0.00040   2.07098
   R201       2.66240  -0.00043   0.00003   0.00040   0.00039   2.66279
   R202       2.90676   0.00034  -0.00008   0.00226   0.00173   2.90849
   R203       2.08323  -0.00009   0.00000  -0.00048  -0.00038   2.08285
   R204       1.85453  -0.00160   0.00008  -0.00328  -0.00249   1.85204
   R205       2.69009  -0.00048   0.00003  -0.00127  -0.00099   2.68911
   R206       2.06889  -0.00036   0.00002  -0.00148  -0.00116   2.06772
   R207       2.07376  -0.00003  -0.00000   0.00012   0.00009   2.07385
   R208       1.83087  -0.00023  -0.00002   0.00006   0.00003   1.83090
   R209       4.44206  -0.00214   0.00051  -0.03245  -0.02550   4.41656
   R210       3.45037  -0.00072  -0.00138   0.03211   0.02437   3.47475
   R211       1.91485   0.00475  -0.00017   0.00669   0.00518   1.92003
   R212       1.98268   0.00122  -0.00065   0.01618   0.01231   1.99499
   R213       2.94802   0.00331   0.00197  -0.02801  -0.02043   2.92759
   R214       2.77690   0.00157   0.00218  -0.04843  -0.03656   2.74034
   R215       1.87278   0.00432   0.00000   0.00246   0.00196   1.87475
   R216       4.69168  -0.00042  -0.00058   0.00789   0.00584   4.69751
   R217       1.97613   0.00709  -0.00131   0.03637   0.02793   2.00406
   R218       1.82518  -0.00076   0.00007  -0.00074  -0.00052   1.82466
   R219       2.75435  -0.00258   0.00411  -0.11121  -0.08467   2.66968
   R220       1.87014  -0.00181  -0.00002   0.00058   0.00043   1.87057
   R221       1.93283  -0.00121  -0.00040   0.00307   0.00206   1.93489
   R222       3.16851   0.00034   0.00063  -0.03176  -0.02471   3.14380
   R223       1.82654  -0.00106  -0.00004   0.00092   0.00070   1.82724
   R224       1.88973   0.04602   0.00000   0.00000  -0.00000   1.88973
   R225       1.88974   0.04583  -0.00000   0.00000  -0.00000   1.88974
   R226       2.89601  -0.00201  -0.00004  -0.00294  -0.00258   2.89343
   R227       2.07337  -0.00319  -0.00004  -0.00283  -0.00227   2.07111
   R228       2.90505   0.00093  -0.00014   0.00343   0.00256   2.90761
   R229       2.06063  -0.00402  -0.00011  -0.00128  -0.00155   2.05908
   R230       2.07624   0.00015  -0.00003   0.00128   0.00100   2.07724
   R231       2.90318  -0.00037  -0.00011   0.00180   0.00132   2.90450
   R232       2.90225  -0.00029   0.00006  -0.00208  -0.00160   2.90065
   R233       2.08398  -0.00037  -0.00001  -0.00069  -0.00056   2.08342
   R234       2.07175  -0.00026  -0.00001  -0.00002  -0.00002   2.07172
   R235       2.07009  -0.00058   0.00004  -0.00210  -0.00164   2.06845
   R236       2.06979  -0.00154   0.00004  -0.00113  -0.00059   2.06920
   R237       2.07087   0.00015  -0.00001   0.00066   0.00052   2.07138
   R238       2.07176  -0.00029   0.00002  -0.00112  -0.00087   2.07089
   R239       2.06886  -0.00003   0.00003  -0.00075  -0.00057   2.06829
   R240       1.88973   0.04634  -0.00000   0.00000   0.00000   1.88973
   R241       1.88974   0.04652   0.00000  -0.00000   0.00000   1.88974
   R242       2.91334  -0.00034  -0.00011   0.00056   0.00031   2.91365
   R243       2.06686  -0.00001  -0.00000  -0.00012  -0.00007   2.06679
   R244       2.81794  -0.00135  -0.00003  -0.00106  -0.00090   2.81703
   R245       2.07092  -0.00024  -0.00002  -0.00030  -0.00026   2.07066
   R246       2.07263   0.00000  -0.00001   0.00021   0.00016   2.07279
   R247       2.61316  -0.00086   0.00002  -0.00120  -0.00101   2.61215
   R248       2.59754  -0.00059  -0.00003  -0.00036  -0.00027   2.59727
   R249       2.57278  -0.00094   0.00003  -0.00146  -0.00115   2.57162
   R250       1.97993   0.00038   0.00008   0.00008   0.00014   1.98007
   R251       2.60515  -0.00052  -0.00001   0.00026   0.00026   2.60541
   R252       2.04550   0.00000   0.00001  -0.00016  -0.00012   2.04538
   R253       2.50724   0.00102   0.00000   0.00198   0.00158   2.50882
   R254       2.04266   0.00014   0.00001   0.00007   0.00007   2.04273
   R255       3.27978  -0.00057  -0.00067   0.01639   0.01248   3.29226
   R256       1.82541   0.00011   0.00001   0.00004   0.00004   1.82545
   R257       1.89321   0.00011   0.00009  -0.00058  -0.00035   1.89286
    A1        1.95589  -0.01149  -0.00000   0.00000   0.00000   1.95589
    A2        1.94662   0.00191  -0.00077  -0.00375  -0.00402   1.94260
    A3        1.89915   0.00042  -0.00002   0.00570   0.00415   1.90330
    A4        1.83853   0.01308   0.00085  -0.00396  -0.00173   1.83680
    A5        1.89197  -0.00260  -0.00008   0.00141   0.00111   1.89308
    A6        1.93078  -0.00129   0.00006   0.00042   0.00040   1.93118
    A7        1.92922   0.01204   0.00068   0.00621   0.00575   1.93498
    A8        1.93459  -0.00472   0.00009  -0.00274  -0.00208   1.93251
    A9        1.91286   0.00285   0.00048  -0.00187  -0.00109   1.91176
   A10        1.90469  -0.00172   0.00006   0.00027   0.00010   1.90479
   A11        1.92863  -0.01350  -0.00118  -0.01115  -0.01004   1.91859
   A12        1.85251   0.00446  -0.00019   0.00918   0.00724   1.85975
   A13        1.99179  -0.01752   0.00015  -0.01583  -0.01268   1.97911
   A14        1.92146   0.00239  -0.00044   0.00464   0.00344   1.92490
   A15        1.88310   0.00783   0.00020   0.00432   0.00355   1.88665
   A16        1.89265   0.00795  -0.00031   0.01395   0.01098   1.90363
   A17        1.89795   0.00278   0.00018  -0.00428  -0.00327   1.89468
   A18        1.87328  -0.00278   0.00025  -0.00244  -0.00172   1.87156
   A19        1.91063   0.00456  -0.00027  -0.00350  -0.00339   1.90724
   A20        1.92120  -0.00403   0.00003  -0.00514  -0.00406   1.91714
   A21        1.92902   0.00199  -0.00004   0.01272   0.01030   1.93931
   A22        1.91774   0.00161   0.00030   0.00341   0.00301   1.92076
   A23        1.91910  -0.00494   0.00004  -0.00820  -0.00631   1.91279
   A24        1.86580   0.00067  -0.00005   0.00080   0.00055   1.86635
   A25        2.07066   0.00130   0.00168  -0.00821  -0.00463   2.06602
   A26        1.91673   0.00282  -0.00002  -0.00755  -0.00640   1.91033
   A27        1.95513  -0.00325  -0.00016  -0.01405  -0.01168   1.94346
   A28        2.08267   0.00748   0.00167  -0.00867  -0.00500   2.07767
   A29        1.99670  -0.01123  -0.00052  -0.01151  -0.01048   1.98623
   A30        2.20265   0.00371  -0.00126   0.02153   0.01625   2.21891
   A31        1.93310  -0.00430  -0.00008  -0.00793  -0.00643   1.92666
   A32        1.96007   0.00157  -0.00003   0.01031   0.00821   1.96828
   A33        2.03792   0.00197   0.00028  -0.01306  -0.01078   2.02714
   A34        1.97077  -0.00104   0.00039  -0.00505  -0.00346   1.96732
   A35        2.64027   0.00687   0.00063  -0.01002  -0.00727   2.63300
   A36        1.94587  -0.00744   0.00000  -0.00000  -0.00000   1.94587
   A37        1.83130   0.00704   0.00066   0.00221   0.00243   1.83372
   A38        1.90984   0.00042  -0.00010   0.00065   0.00038   1.91022
   A39        1.94780  -0.00198  -0.00022  -0.00064  -0.00085   1.94694
   A40        1.88172   0.00042  -0.00016  -0.00145  -0.00123   1.88049
   A41        1.94779   0.00153  -0.00017  -0.00067  -0.00063   1.94716
   A42        2.49829  -0.00597  -0.00000  -0.00000   0.00000   2.49829
   A43        2.05747  -0.00260  -0.00030  -0.00059  -0.00073   2.05674
   A44        1.90171  -0.00063   0.00009  -0.00210  -0.00158   1.90013
   A45        1.88403   0.00209   0.00003   0.00271   0.00217   1.88619
   A46        1.90890   0.00312  -0.00004   0.00207   0.00158   1.91048
   A47        1.86220  -0.00155   0.00016  -0.00150  -0.00102   1.86118
   A48        1.83663  -0.00025   0.00010  -0.00057  -0.00035   1.83628
   A49        2.17896  -0.00260   0.00012  -0.00044  -0.00021   2.17875
   A50        2.25286   0.00304  -0.00008   0.00092   0.00064   2.25350
   A51        1.84815  -0.00039   0.00000  -0.00019  -0.00015   1.84800
   A52        1.93438   0.00076  -0.00004   0.00095   0.00072   1.93510
   A53        2.25900  -0.00022  -0.00001   0.00082   0.00064   2.25964
   A54        2.08978  -0.00054   0.00005  -0.00174  -0.00134   2.08844
   A55        1.86656  -0.00029   0.00003  -0.00078  -0.00059   1.86597
   A56        2.34502   0.00019  -0.00000   0.00031   0.00024   2.34526
   A57        2.07125   0.00011  -0.00002   0.00055   0.00042   2.07166
   A58        1.87677   0.00069  -0.00003   0.00057   0.00042   1.87719
   A59        2.13224  -0.00040   0.00003  -0.00081  -0.00062   2.13162
   A60        2.27415  -0.00030   0.00000   0.00027   0.00021   2.27436
   A61        2.08088   0.00003   0.00001  -0.00016  -0.00012   2.08076
   A62        2.09958  -0.00003  -0.00000  -0.00003  -0.00003   2.09955
   A63        2.10273   0.00001  -0.00001   0.00019   0.00015   2.10287
   A64        1.89868  -0.00076   0.00004  -0.00044  -0.00031   1.89836
   A65        2.12643   0.00120   0.00002  -0.00154  -0.00128   2.12514
   A66        2.23144  -0.00069   0.00007   0.00341   0.00286   2.23430
   A67        2.05331   0.00021  -0.00001   0.00031   0.00024   2.05356
   A68        2.10906  -0.00015   0.00000  -0.00033  -0.00026   2.10880
   A69        2.12071  -0.00006   0.00000   0.00005   0.00004   2.12076
   A70        2.11307  -0.00004   0.00000  -0.00025  -0.00020   2.11287
   A71        2.08874   0.00003  -0.00000   0.00015   0.00011   2.08886
   A72        2.08138   0.00001  -0.00000   0.00010   0.00008   2.08146
   A73        2.11560   0.00009  -0.00001   0.00034   0.00026   2.11586
   A74        2.08352  -0.00007   0.00001  -0.00033  -0.00025   2.08327
   A75        2.08407  -0.00003   0.00001  -0.00002  -0.00001   2.08406
   A76        2.73502   0.00359  -0.00044   0.01059   0.00787   2.74289
   A77        2.54209  -0.00620  -0.00000   0.00000   0.00000   2.54209
   A78        1.94086  -0.00835   0.00000   0.00000  -0.00000   1.94086
   A79        1.95123   0.00111   0.00159  -0.03125  -0.02325   1.92797
   A80        1.86109   0.00136  -0.00036   0.00534   0.00387   1.86497
   A81        1.96031   0.00423  -0.00074   0.02353   0.01810   1.97841
   A82        1.84377   0.00154  -0.00014  -0.00292  -0.00261   1.84116
   A83        1.90015   0.00019  -0.00047   0.00636   0.00454   1.90470
   A84        1.97078   0.00179   0.00019   0.00100   0.00088   1.97166
   A85        1.91804  -0.00074   0.00032  -0.00748  -0.00563   1.91241
   A86        1.91189  -0.00025  -0.00037   0.00618   0.00459   1.91648
   A87        1.91988  -0.00122   0.00025  -0.00420  -0.00308   1.91680
   A88        1.89518   0.00006  -0.00037   0.00393   0.00278   1.89796
   A89        1.84358   0.00026  -0.00005   0.00078   0.00057   1.84415
   A90        2.32407  -0.00082   0.00014  -0.00479  -0.00373   2.32034
   A91        2.13254   0.00143  -0.00025   0.00935   0.00726   2.13981
   A92        1.82345  -0.00058   0.00005  -0.00368  -0.00291   1.82054
   A93        1.92768   0.00056  -0.00007   0.00397   0.00306   1.93074
   A94        2.24249  -0.00013   0.00004  -0.00145  -0.00113   2.24135
   A95        2.11277  -0.00046  -0.00000  -0.00213  -0.00172   2.11106
   A96        1.88798   0.00033  -0.00007   0.00308   0.00236   1.89034
   A97        2.21399   0.00020   0.00010  -0.00162  -0.00118   2.21280
   A98        2.17285  -0.00059   0.00003  -0.00304  -0.00240   2.17045
   A99        1.93559  -0.00104   0.00005  -0.00257  -0.00203   1.93356
   A100       2.15610   0.00036   0.00003  -0.00066  -0.00049   2.15561
   A101       2.19149   0.00068  -0.00008   0.00322   0.00250   2.19399
   A102       1.85003   0.00072   0.00003  -0.00106  -0.00089   1.84914
   A103       2.52543  -0.00112  -0.00090   0.02011   0.01514   2.54057
   A104       1.90468   0.00036   0.00096  -0.02107  -0.01594   1.88874
   A105       1.97993  -0.01050   0.00000  -0.00000  -0.00000   1.97993
   A106       1.96021   0.00407  -0.00042   0.00644   0.00478   1.96499
   A107       1.86731   0.00080   0.00000  -0.00102  -0.00088   1.86643
   A108       1.91170   0.00359   0.00057  -0.00559  -0.00364   1.90806
   A109       1.84433   0.00146  -0.00010   0.00113   0.00059   1.84492
   A110       1.89435   0.00074  -0.00005  -0.00120  -0.00108   1.89327
   A111       1.97172  -0.00049   0.00011  -0.00198  -0.00129   1.97042
   A112       1.92176  -0.00028  -0.00010   0.00055   0.00018   1.92195
   A113       1.90237   0.00018   0.00002  -0.00136  -0.00103   1.90134
   A114       1.92255   0.00021  -0.00007   0.00259   0.00199   1.92454
   A115       1.89103   0.00051   0.00002   0.00112   0.00085   1.89188
   A116       1.85004  -0.00009   0.00001  -0.00090  -0.00069   1.84934
   A117       2.30656  -0.00067   0.00023  -0.00035   0.00007   2.30663
   A118       2.14605   0.00025  -0.00020   0.00020  -0.00012   2.14593
   A119       1.82931   0.00042  -0.00002   0.00010   0.00001   1.82933
   A120       1.90717   0.00069  -0.00001   0.00225   0.00180   1.90897
   A121       2.26283  -0.00015  -0.00001  -0.00007  -0.00008   2.26275
   A122       2.11315  -0.00053   0.00002  -0.00212  -0.00169   2.11146
   A123       1.90145  -0.00134   0.00003  -0.00309  -0.00240   1.89904
   A124       2.19463   0.00053  -0.00001   0.00112   0.00087   2.19549
   A125       2.18691   0.00081  -0.00001   0.00196   0.00154   2.18845
   A126       1.90585   0.00102   0.00009   0.00316   0.00264   1.90849
   A127       2.18640  -0.00040  -0.00006  -0.00073  -0.00065   2.18575
   A128       2.19092  -0.00062  -0.00003  -0.00243  -0.00199   2.18893
   A129       1.88097  -0.00079  -0.00009  -0.00237  -0.00202   1.87895
   A130       2.18957   0.00074   0.00063  -0.00261  -0.00138   2.18819
   A131       2.21263   0.00005  -0.00055   0.00498   0.00340   2.21603
   A132       1.92762  -0.00887  -0.00000   0.00000   0.00000   1.92762
   A133       1.92547   0.00511   0.00039   0.01265   0.01049   1.93596
   A134       1.85822   0.00032   0.00007  -0.00503  -0.00384   1.85439
   A135       1.97090   0.00235   0.00002  -0.00305  -0.00276   1.96814
   A136       1.86704   0.00045  -0.00035  -0.00184  -0.00164   1.86540
   A137       1.91020   0.00044  -0.00016  -0.00346  -0.00285   1.90735
   A138       1.95530  -0.00199   0.00008  -0.00249  -0.00190   1.95340
   A139       1.93554  -0.00032  -0.00006   0.00444   0.00353   1.93907
   A140       1.92127   0.00160   0.00001  -0.00238  -0.00193   1.91934
   A141       1.90477   0.00120   0.00021   0.00226   0.00199   1.90676
   A142       1.90654   0.00002  -0.00024  -0.00126  -0.00126   1.90528
   A143       1.83651  -0.00040  -0.00001  -0.00047  -0.00037   1.83613
   A144       1.97049  -0.00370   0.00006  -0.00486  -0.00392   1.96657
   A145       1.91790   0.00115  -0.00009   0.00293   0.00229   1.92019
   A146       1.89928   0.00111   0.00007  -0.00070  -0.00046   1.89883
   A147       1.91468   0.00202  -0.00004   0.00156   0.00123   1.91592
   A148       1.90160   0.00016  -0.00001   0.00092   0.00076   1.90236
   A149       1.85623  -0.00058  -0.00001   0.00043   0.00031   1.85655
   A150       1.92969  -0.00186   0.00001  -0.00593  -0.00476   1.92493
   A151       1.92737  -0.00110  -0.00007  -0.00176  -0.00146   1.92591
   A152       1.90296   0.00210   0.00016   0.00197   0.00172   1.90468
   A153       1.94270   0.00075  -0.00008   0.00197   0.00150   1.94420
   A154       1.89555   0.00039   0.00005   0.00090   0.00077   1.89632
   A155       1.86374  -0.00015  -0.00006   0.00326   0.00255   1.86629
   A156       2.15610  -0.00253   0.00005   0.00338   0.00270   2.15880
   A157       2.05480   0.00137  -0.00005  -0.00288  -0.00234   2.05246
   A158       2.02775   0.00064  -0.00009  -0.00285  -0.00235   2.02540
   A159       2.10580  -0.00031   0.00017   0.00538   0.00436   2.11015
   A160       2.09671  -0.00167  -0.00006  -0.00606  -0.00500   2.09171
   A161       2.07754   0.00206  -0.00008   0.00099   0.00091   2.07845
   A162       1.98949  -0.00580  -0.00024  -0.00455  -0.00397   1.98552
   A163       2.13330   0.00252   0.00072   0.00049   0.00063   2.13392
   A164       1.96777   0.00316   0.00003  -0.01603  -0.01262   1.95515
   A165       2.06671   0.00058  -0.00025   0.00644   0.00486   2.07156
   A166       2.04321   0.00147  -0.00010   0.00621   0.00493   2.04814
   A167       1.96876  -0.00140  -0.00013  -0.00130  -0.00122   1.96754
   A168       2.73680   0.00114  -0.00032   0.00309   0.00238   2.73919
   A169       2.67809   0.00407   0.00031  -0.02019  -0.01555   2.66254
   A170       1.98223  -0.00236  -0.00036   0.00631   0.00478   1.98701
   A171       1.87468   0.00230   0.00005  -0.00478  -0.00382   1.87086
   A172       1.90843  -0.00090   0.00016   0.00090   0.00085   1.90928
   A173       1.93380  -0.00028   0.00009  -0.00462  -0.00363   1.93017
   A174       1.91961   0.00170  -0.00000   0.00361   0.00283   1.92244
   A175       1.83913  -0.00033   0.00011  -0.00219  -0.00163   1.83750
   A176       2.22440  -0.00029   0.00018  -0.00441  -0.00334   2.22105
   A177       2.05230  -0.00007  -0.00008   0.00116   0.00085   2.05314
   A178       2.00601   0.00036  -0.00011   0.00328   0.00252   2.00853
   A179       2.19956   0.00067  -0.00001   0.00225   0.00179   2.20135
   A180       2.05969  -0.00033   0.00001  -0.00114  -0.00090   2.05879
   A181       2.02392  -0.00034   0.00000  -0.00110  -0.00088   2.02304
   A182       1.95506  -0.00164  -0.00024   0.01005   0.00797   1.96303
   A183       1.89673   0.00023  -0.00007  -0.00263  -0.00227   1.89447
   A184       1.89806   0.00077   0.00015  -0.00183  -0.00132   1.89674
   A185       1.91997   0.00064   0.00015  -0.00450  -0.00346   1.91651
   A186       1.94069   0.00041  -0.00003  -0.00012  -0.00022   1.94048
   A187       1.84981  -0.00033   0.00006  -0.00168  -0.00128   1.84854
   A188       1.84807  -0.00007  -0.00000   0.00077   0.00060   1.84867
   A189       2.21858   0.00003  -0.00010   0.00081   0.00052   2.21911
   A190       2.21484   0.00003   0.00013  -0.00238  -0.00180   2.21304
   A191       1.99849   0.00249   0.00034  -0.00177  -0.00126   1.99723
   A192       1.94566  -0.00162  -0.00010   0.00263   0.00203   1.94769
   A193       1.92654   0.00030  -0.00014  -0.00012  -0.00017   1.92637
   A194       1.89942  -0.00027  -0.00000  -0.00160  -0.00123   1.89820
   A195       1.85907  -0.00146  -0.00001  -0.00137  -0.00105   1.85803
   A196       1.82470   0.00038  -0.00012   0.00243   0.00180   1.82650
   A197       2.10776   0.00015  -0.00005   0.00186   0.00144   2.10920
   A198       2.13664  -0.00029   0.00009  -0.00314  -0.00243   2.13421
   A199       2.03850   0.00015  -0.00004   0.00142   0.00109   2.03959
   A200       2.10696   0.00002  -0.00002   0.00075   0.00058   2.10754
   A201       2.13097  -0.00001   0.00003  -0.00079  -0.00061   2.13036
   A202       2.04417  -0.00002  -0.00001   0.00001   0.00000   2.04418
   A203       1.97111   0.00123   0.00021  -0.00419  -0.00313   1.96799
   A204       1.92813   0.00004   0.00005   0.00070   0.00069   1.92882
   A205       1.93893  -0.00071  -0.00008  -0.00067  -0.00072   1.93821
   A206       1.87500  -0.00040  -0.00028   0.00781   0.00593   1.88093
   A207       1.89328  -0.00029   0.00017  -0.00453  -0.00344   1.88983
   A208       1.85239   0.00006  -0.00009   0.00141   0.00105   1.85344
   A209       1.86355  -0.00111   0.00008  -0.00322  -0.00251   1.86104
   A210       2.20789   0.00105   0.00005  -0.00089  -0.00071   2.20719
   A211       2.21153   0.00006  -0.00012   0.00370   0.00279   2.21433
   A212       2.01016   0.00031   0.00005   0.00297   0.00269   2.01286
   A213       2.06989  -0.00250   0.00018  -0.00616  -0.00479   2.06510
   A214       2.20214   0.00218  -0.00021   0.00317   0.00210   2.20424
   A215       1.97736  -0.00001  -0.00045   0.00988   0.00743   1.98479
   A216       2.16148   0.00239   0.00024  -0.00039  -0.00006   2.16142
   A217       2.14368  -0.00239   0.00019  -0.00961  -0.00749   2.13619
   A218       1.84643  -0.00063  -0.00002  -0.00155  -0.00130   1.84513
   A219       2.22154   0.00053   0.00007  -0.00191  -0.00146   2.22008
   A220       2.21039   0.00015  -0.00011   0.00527   0.00404   2.21443
   A221       2.17339   0.00098   0.00002   0.00105   0.00085   2.17424
   A222       2.05192  -0.00041  -0.00006   0.00051   0.00036   2.05227
   A223       2.05523  -0.00056   0.00004  -0.00179  -0.00138   2.05384
   A224       2.18706   0.00054  -0.00007   0.00267   0.00206   2.18912
   A225       2.04571  -0.00042   0.00008  -0.00262  -0.00202   2.04369
   A226       2.05035  -0.00012  -0.00001   0.00002   0.00000   2.05035
   A227       2.19363   0.00073   0.00002   0.00123   0.00098   2.19460
   A228       2.04395  -0.00023  -0.00006   0.00099   0.00074   2.04469
   A229       2.04109  -0.00047   0.00006  -0.00219  -0.00169   2.03941
   A230       2.17676   0.00090  -0.00008   0.00379   0.00293   2.17970
   A231       2.04787  -0.00048   0.00007  -0.00246  -0.00189   2.04598
   A232       2.05780  -0.00041   0.00000  -0.00135  -0.00107   2.05673
   A233       1.95237   0.00011  -0.00001   0.00066   0.00051   1.95288
   A234       1.93746  -0.00017  -0.00008   0.00111   0.00081   1.93826
   A235       1.93494   0.00026   0.00001   0.00074   0.00061   1.93555
   A236       1.87408  -0.00008   0.00006  -0.00175  -0.00134   1.87274
   A237       1.88114  -0.00012   0.00001  -0.00051  -0.00040   1.88074
   A238       1.88083  -0.00001   0.00001  -0.00040  -0.00031   1.88052
   A239       1.94773   0.00008  -0.00003   0.00111   0.00085   1.94859
   A240       1.94593   0.00003   0.00002  -0.00031  -0.00023   1.94570
   A241       1.93650   0.00005   0.00003  -0.00029  -0.00020   1.93630
   A242       1.87484  -0.00004  -0.00001   0.00002   0.00001   1.87485
   A243       1.87037  -0.00010  -0.00001  -0.00053  -0.00043   1.86994
   A244       1.88509  -0.00004  -0.00001  -0.00002  -0.00003   1.88507
   A245       1.94363   0.00020  -0.00000   0.00098   0.00078   1.94440
   A246       1.94524  -0.00007   0.00002  -0.00093  -0.00072   1.94452
   A247       1.92596   0.00008  -0.00002   0.00095   0.00074   1.92670
   A248       1.87649  -0.00006   0.00000  -0.00024  -0.00019   1.87630
   A249       1.88071  -0.00009   0.00000  -0.00030  -0.00023   1.88047
   A250       1.88941  -0.00006   0.00000  -0.00051  -0.00041   1.88900
   A251       1.93916   0.00021  -0.00000   0.00085   0.00068   1.93984
   A252       1.94795   0.00008   0.00000   0.00035   0.00028   1.94823
   A253       1.94116   0.00006  -0.00000   0.00054   0.00043   1.94159
   A254       1.88337  -0.00014   0.00002  -0.00101  -0.00078   1.88258
   A255       1.87623  -0.00007  -0.00002   0.00030   0.00022   1.87645
   A256       1.87272  -0.00015   0.00000  -0.00114  -0.00091   1.87180
   A257       2.17936  -0.00071   0.00015  -0.00161  -0.00111   2.17825
   A258       1.93875   0.00026   0.00005  -0.00081  -0.00057   1.93818
   A259       2.16488   0.00044  -0.00021   0.00240   0.00165   2.16653
   A260       2.19692  -0.00084  -0.00000  -0.00099  -0.00080   2.19612
   A261       1.92230   0.00101  -0.00006   0.00283   0.00220   1.92451
   A262       2.16391  -0.00016   0.00006  -0.00178  -0.00137   2.16254
   A263       2.16501   0.00072  -0.00000   0.00235   0.00190   2.16690
   A264       2.18694  -0.00124   0.00003  -0.00251  -0.00200   2.18495
   A265       1.93066   0.00053  -0.00001   0.00002   0.00001   1.93067
   A266       2.18996  -0.00077  -0.00003  -0.00065  -0.00063   2.18933
   A267       1.92573   0.00083   0.00003   0.00188   0.00151   1.92724
   A268       2.16577  -0.00006   0.00002  -0.00178  -0.00134   2.16443
   A269       2.05509   0.00029   0.00115  -0.02855  -0.02136   2.03373
   A270       2.08545   0.00088  -0.00027   0.00600   0.00321   2.08866
   A271       1.96333  -0.00151  -0.00022   0.00748   0.00431   1.96764
   A272       1.83501   0.00252  -0.00236   0.07785   0.05942   1.89443
   A273       2.15890   0.00037  -0.00027   0.00143   0.00077   2.15966
   A274       2.27454  -0.00047   0.00025  -0.00148  -0.00083   2.27371
   A275       1.84773   0.00009  -0.00001   0.00053   0.00040   1.84813
   A276       2.17664   0.00078  -0.00007   0.00277   0.00214   2.17879
   A277       2.24179  -0.00044   0.00003  -0.00120  -0.00094   2.24085
   A278       1.86472  -0.00034   0.00004  -0.00151  -0.00117   1.86354
   A279       2.18593   0.00084   0.00001   0.00065   0.00053   2.18646
   A280       2.24149  -0.00025  -0.00002  -0.00039  -0.00033   2.24116
   A281       1.85558  -0.00059  -0.00000  -0.00019  -0.00015   1.85543
   A282       2.17856   0.00072  -0.00000   0.00057   0.00045   2.17901
   A283       2.24014   0.00022  -0.00001   0.00099   0.00078   2.24092
   A284       1.86446  -0.00095   0.00001  -0.00161  -0.00128   1.86318
   A285       1.89463   0.00562   0.00131  -0.01731  -0.01275   1.88188
   A286       2.24566   0.00027   0.00006  -0.00165  -0.00124   2.24441
   A287       2.17439   0.00072  -0.00007   0.00249   0.00193   2.17632
   A288       1.86288  -0.00101   0.00001  -0.00079  -0.00066   1.86222
   A289       2.19675  -0.00000  -0.00012   0.00282   0.00214   2.19888
   A290       2.23062   0.00039   0.00011  -0.00194  -0.00144   2.22918
   A291       1.85572  -0.00038   0.00001  -0.00083  -0.00066   1.85506
   A292       2.25192   0.00075   0.00008  -0.00045  -0.00028   2.25163
   A293       2.17488  -0.00008  -0.00010   0.00140   0.00102   2.17590
   A294       1.85577  -0.00068   0.00000  -0.00090  -0.00071   1.85506
   A295       2.24823   0.00008   0.00004  -0.00290  -0.00213   2.24610
   A296       2.17328  -0.00001  -0.00001   0.00368   0.00286   2.17614
   A297       1.85917  -0.00008  -0.00002  -0.00078  -0.00071   1.85846
   A298       2.17373  -0.00035  -0.00002  -0.00180  -0.00148   2.17225
   A299       1.92655   0.00074  -0.00005   0.00015   0.00006   1.92660
   A300       2.18138  -0.00040   0.00008   0.00153   0.00134   2.18273
   A301       2.18276  -0.00036   0.00001  -0.00122  -0.00099   2.18176
   A302       1.91684   0.00084  -0.00007   0.00305   0.00237   1.91921
   A303       2.17727  -0.00046   0.00010  -0.00199  -0.00148   2.17579
   A304       2.17790  -0.00079  -0.00006   0.00050   0.00034   2.17824
   A305       2.17718  -0.00017   0.00004  -0.00096  -0.00072   2.17647
   A306       1.92788   0.00096   0.00001   0.00057   0.00044   1.92832
   A307       2.19282  -0.00058  -0.00005  -0.00185  -0.00156   2.19126
   A308       1.92847   0.00083   0.00001   0.00176   0.00148   1.92995
   A309       2.15675  -0.00025   0.00002   0.00154   0.00115   2.15789
   A310       1.85479  -0.00024  -0.00002   0.00047   0.00036   1.85515
   A311       2.20042   0.00075  -0.00011   0.00317   0.00243   2.20285
   A312       2.22142  -0.00049   0.00015  -0.00256  -0.00194   2.21948
   A313       1.57055   0.00063  -0.00030   0.00408   0.00304   1.57359
   A314       1.57660  -0.00084   0.00004  -0.00899  -0.00718   1.56942
   A315       1.54964   0.00071   0.00022  -0.00024   0.00005   1.54968
   A316       1.58265  -0.00073   0.00027  -0.01009  -0.00789   1.57476
   A317       1.57055  -0.00040  -0.00001   0.00043   0.00033   1.57087
   A318       1.56457   0.00024   0.00004  -0.00144  -0.00112   1.56345
   A319       1.60065  -0.00173   0.00031  -0.00747  -0.00564   1.59502
   A320       1.58330   0.00010   0.00012  -0.00211  -0.00157   1.58173
   A321       1.51603   0.00318  -0.00020   0.00665   0.00502   1.52105
   A322       1.56495   0.00006  -0.00016   0.00313   0.00234   1.56729
   A323       1.64111  -0.00305  -0.00006   0.00259   0.00212   1.64323
   A324       1.52995   0.00178  -0.00027   0.01341   0.01044   1.54039
   A325       2.28850  -0.00289   0.00008  -0.00864  -0.00684   2.28166
   A326       2.11311   0.00305   0.00003   0.00901   0.00722   2.12033
   A327       1.88086  -0.00019  -0.00011  -0.00070  -0.00066   1.88019
   A328       2.19361  -0.00245   0.00023  -0.00988  -0.00777   2.18584
   A329       1.95280  -0.00221   0.00007  -0.00930  -0.00737   1.94543
   A330       2.13504   0.00468  -0.00033   0.01991   0.01566   2.15070
   A331       2.15246   0.00016   0.00063  -0.01125  -0.00841   2.14404
   A332       2.04169   0.00005  -0.00179   0.03975   0.03000   2.07170
   A333       1.89294  -0.00109   0.00006  -0.01547  -0.01208   1.88086
   A334       2.01117  -0.00069   0.00139  -0.03684  -0.02823   1.98294
   A335       1.31063  -0.00032  -0.00011   0.00532   0.00397   1.31460
   A336       2.30417  -0.00317   0.00017  -0.01355  -0.01068   2.29349
   A337       1.83363   0.00063  -0.00019   0.00694   0.00534   1.83898
   A338       2.14486   0.00254   0.00003   0.00717   0.00569   2.15055
   A339       2.15494  -0.00034   0.00017   0.00506   0.00429   2.15923
   A340       1.85289  -0.00093   0.00003  -0.00454  -0.00358   1.84931
   A341       1.96149   0.00246   0.00038   0.00504   0.00427   1.96576
   A342       1.94384  -0.00143  -0.00014  -0.00577  -0.00472   1.93912
   A343       1.93077  -0.00156  -0.00019  -0.00319  -0.00266   1.92811
   A344       1.87964   0.00096  -0.00003   0.00302   0.00232   1.88196
   A345       1.89364   0.00039  -0.00007   0.00510   0.00407   1.89771
   A346       1.89913   0.00269   0.00013   0.00823   0.00670   1.90584
   A347       1.98500  -0.00096   0.00024  -0.00190  -0.00135   1.98365
   A348       1.92633   0.00036  -0.00031   0.00102   0.00053   1.92686
   A349       1.83790   0.00050   0.00018   0.00146   0.00137   1.83926
   A350       1.83307  -0.00019  -0.00024  -0.00072  -0.00076   1.83231
   A351       1.94675   0.00096   0.00020   0.00307   0.00265   1.94940
   A352       1.93706  -0.00070  -0.00009  -0.00307  -0.00256   1.93450
   A353       1.93345   0.00236   0.00054   0.00628   0.00545   1.93891
   A354       1.98871   0.00040  -0.00012   0.00346   0.00264   1.99135
   A355       1.92536  -0.00094   0.00014  -0.00858  -0.00673   1.91863
   A356       1.84912   0.00038  -0.00006   0.00458   0.00359   1.85272
   A357       1.87029  -0.00001   0.00011  -0.00364  -0.00281   1.86748
   A358       1.94374   0.00007  -0.00006   0.00392   0.00306   1.94680
   A359       1.88487   0.00008  -0.00000   0.00002   0.00002   1.88490
   A360       1.82713   0.00151   0.00002   0.00648   0.00520   1.83234
   A361       1.60071   0.00161  -0.00082   0.02591   0.01952   1.62023
   A362       2.82673  -0.00306   0.00061  -0.02443  -0.01876   2.80797
   A363       2.06521  -0.00033  -0.00016   0.01398   0.01075   2.07596
   A364       1.94988   0.00795  -0.00070   0.01275   0.00922   1.95910
   A365       1.74432   0.00058  -0.00022  -0.01194  -0.00952   1.73480
   A366       1.91664  -0.01115   0.00036  -0.00751  -0.00518   1.91145
   A367       1.99825  -0.00038   0.00024  -0.00277  -0.00208   1.99618
   A368       1.76135   0.00569   0.00053  -0.00783  -0.00596   1.75538
   A369       2.86572  -0.00267   0.00022   0.00843   0.00734   2.87307
   A370       2.89009   0.00385  -0.00043   0.01379   0.01073   2.90083
   A371       2.01174   0.00080   0.00184  -0.02923  -0.02150   1.99024
   A372       1.71978   0.00684   0.00120   0.00959   0.00905   1.72883
   A373       1.81685  -0.00223   0.00065  -0.01846  -0.01493   1.80192
   A374       2.79339   0.00509   0.00078  -0.00539  -0.00301   2.79038
   A375       1.80244  -0.00084   0.00138  -0.04048  -0.03099   1.77146
   A376       1.67959   0.00655  -0.00007   0.01697   0.01367   1.69327
   A377       1.81068  -0.00686  -0.00120   0.02380   0.01778   1.82846
   A378       1.85394  -0.00426   0.00032  -0.00394  -0.00303   1.85090
   A379       1.69229  -0.00259  -0.00007  -0.01178  -0.00932   1.68298
   A380       1.68302   0.00023  -0.00010   0.00342   0.00269   1.68571
   A381       1.76383   0.00614  -0.00118   0.05403   0.04199   1.80582
   A382       2.76801   0.00121   0.00049  -0.01359  -0.01041   2.75760
   A383       1.61582   0.00080  -0.00056   0.04451   0.03521   1.65103
   A384       1.83483  -0.00030  -0.00020   0.00217   0.00206   1.83689
   A385       1.84124  -0.00498   0.00058  -0.01862  -0.01416   1.82708
   A386       1.93150  -0.00675  -0.00000  -0.00000   0.00000   1.93150
   A387       1.92196   0.00682  -0.00034   0.01634   0.01279   1.93475
   A388       1.86020  -0.00257   0.00024  -0.00765  -0.00626   1.85395
   A389       1.97249  -0.00335  -0.00010  -0.01618  -0.01295   1.95955
   A390       1.87068   0.00374   0.00007   0.00213   0.00180   1.87247
   A391       1.90266   0.00217   0.00018   0.00543   0.00469   1.90735
   A392       2.01762   0.00049   0.00011  -0.00346  -0.00229   2.01533
   A393       1.90582  -0.00216  -0.00010  -0.00337  -0.00291   1.90291
   A394       1.90522   0.00065   0.00002   0.00195   0.00147   1.90670
   A395       1.89847   0.00117   0.00004   0.00079   0.00027   1.89874
   A396       1.89146  -0.00096  -0.00017   0.00281   0.00204   1.89350
   A397       1.83666   0.00088   0.00010   0.00180   0.00182   1.83848
   A398       1.97470   0.00058   0.00002  -0.00115  -0.00094   1.97376
   A399       1.92196  -0.00025  -0.00013   0.00575   0.00455   1.92651
   A400       1.88172  -0.00013  -0.00002  -0.00090  -0.00075   1.88097
   A401       1.92385   0.00015   0.00004  -0.00039  -0.00041   1.92344
   A402       1.87110  -0.00043   0.00004  -0.00002   0.00015   1.87126
   A403       1.88738   0.00005   0.00005  -0.00366  -0.00289   1.88449
   A404       1.92684  -0.00004  -0.00005   0.00218   0.00172   1.92855
   A405       1.95837  -0.00014   0.00003  -0.00042  -0.00030   1.95807
   A406       1.95238   0.00068  -0.00001  -0.00185  -0.00156   1.95082
   A407       1.87410   0.00007   0.00003  -0.00065  -0.00050   1.87360
   A408       1.86606   0.00005  -0.00000   0.00152   0.00119   1.86725
   A409       1.88187  -0.00063   0.00001  -0.00071  -0.00049   1.88138
   A410       1.93881   0.00014   0.00002   0.00068   0.00057   1.93938
   A411       1.94280   0.00016   0.00007  -0.00116  -0.00086   1.94194
   A412       1.94297  -0.00020  -0.00010   0.00086   0.00059   1.94356
   A413       1.88332  -0.00010   0.00001  -0.00047  -0.00037   1.88295
   A414       1.87060   0.00027  -0.00004   0.00300   0.00236   1.87295
   A415       1.88231  -0.00026   0.00003  -0.00289  -0.00228   1.88003
   A416       2.22277   0.00245  -0.00004  -0.00712  -0.00559   2.21718
   A417       2.77169  -0.00129   0.00045  -0.01570  -0.01198   2.75971
   A418       2.68987  -0.00156  -0.00046   0.01364   0.01081   2.70068
   A419       2.36544  -0.00138  -0.00018   0.00464   0.00355   2.36899
   A420       1.90815  -0.00869   0.00000  -0.00000  -0.00000   1.90815
   A421       1.89298   0.00796   0.00030  -0.00126  -0.00072   1.89226
   A422       1.92423  -0.00201  -0.00010  -0.00172  -0.00151   1.92272
   A423       1.85330   0.00362   0.00015  -0.00339  -0.00254   1.85076
   A424       1.92911   0.00012  -0.00019   0.00487   0.00372   1.93283
   A425       1.95419  -0.00091  -0.00014   0.00136   0.00095   1.95514
   A426       2.04288  -0.00114  -0.00011   0.00056   0.00029   2.04317
   A427       1.86254   0.00147   0.00003   0.00335   0.00270   1.86524
   A428       1.91814  -0.00076  -0.00000  -0.00306  -0.00242   1.91572
   A429       1.90214  -0.00030   0.00020  -0.00565  -0.00432   1.89783
   A430       1.87487   0.00083  -0.00011   0.00363   0.00283   1.87771
   A431       1.85485  -0.00003   0.00000   0.00113   0.00090   1.85575
   A432       2.17352  -0.00081   0.00007  -0.00215  -0.00183   2.17169
   A433       2.27206   0.00012  -0.00007   0.00107   0.00093   2.27298
   A434       1.83547   0.00069   0.00004   0.00018   0.00017   1.83564
   A435       1.87836  -0.00006  -0.00003   0.00056   0.00042   1.87879
   A436       2.18988  -0.00039   0.00006  -0.00181  -0.00138   2.18850
   A437       2.21489   0.00045  -0.00004   0.00130   0.00098   2.21587
   A438       1.92752  -0.00038  -0.00003   0.00037   0.00024   1.92775
   A439       2.23731   0.00008   0.00001  -0.00079  -0.00060   2.23671
   A440       2.11830   0.00030   0.00002   0.00043   0.00038   2.11868
   A441       1.94075  -0.00018  -0.00002   0.00017   0.00012   1.94087
   A442       2.14917  -0.00040   0.00005  -0.00317  -0.00250   2.14667
   A443       2.19326   0.00058  -0.00003   0.00295   0.00231   2.19556
   A444       1.84265  -0.00007   0.00003  -0.00118  -0.00093   1.84172
   A445       1.88041  -0.00138   0.00003  -0.00916  -0.00720   1.87322
   A446       2.53201   0.00142  -0.00009   0.00955   0.00746   2.53948
   A447       1.67648   0.00044   0.00027  -0.00490  -0.00361   1.67286
   A448       1.76686  -0.00163  -0.00010   0.01204   0.00965   1.77651
   A449       1.79892   0.00096   0.00011   0.00008   0.00022   1.79914
   A450       2.77536   0.00012   0.00045  -0.01838  -0.01423   2.76113
   A451       3.22645  -0.00025   0.00008   0.00865   0.00704   3.23350
   A452       3.17121  -0.00110   0.00001  -0.00339  -0.00260   3.16861
   A453       3.15320  -0.00010  -0.00003  -0.00602  -0.00485   3.14835
   A454       3.12623  -0.00013   0.00026  -0.00923  -0.00713   3.11910
   A455       2.72620   0.00011   0.00408  -0.11762  -0.08983   2.63636
   A456       3.16632  -0.00252  -0.00027  -0.07634  -0.06132   3.10500
   A457       3.08363   0.00250  -0.00009   0.05126   0.04056   3.12419
   A458       3.18972   0.00086   0.00137  -0.01401  -0.01004   3.17968
   A459       3.10235   0.00171   0.00088   0.01445   0.01226   3.11462
   A460       3.19059  -0.00234   0.00016   0.00231   0.00214   3.19273
   A461       3.15392  -0.00031   0.00011  -0.00182  -0.00132   3.15260
   A462       3.14807   0.00017  -0.00003   0.00107   0.00086   3.14893
   A463       3.45595   0.00277  -0.00045   0.03926   0.03081   3.48676
   A464       3.06284   0.00633  -0.00254   0.00854   0.00478   3.06762
   A465       3.16233  -0.00914  -0.00378  -0.04030  -0.03610   3.12623
   A466       3.09914   0.00023   0.00198  -0.02040  -0.01429   3.08485
    D1        2.89503  -0.00498  -0.00013  -0.01832  -0.01420   2.88083
    D2       -1.27390  -0.00223   0.00047  -0.01564  -0.01160  -1.28550
    D3        0.76516   0.00216   0.00057  -0.00717  -0.00465   0.76051
    D4        0.76918  -0.00040  -0.00023  -0.01368  -0.01085   0.75833
    D5        2.88344   0.00235   0.00037  -0.01100  -0.00825   2.87519
    D6       -1.36069   0.00674   0.00048  -0.00253  -0.00130  -1.36199
    D7       -1.27176  -0.00404  -0.00064  -0.01333  -0.01139  -1.28314
    D8        0.84250  -0.00128  -0.00004  -0.01065  -0.00879   0.83372
    D9        2.88156   0.00311   0.00007  -0.00218  -0.00184   2.87972
   D10       -3.09930  -0.00242  -0.00131   0.01627   0.01157  -3.08773
   D11       -0.96655  -0.00271  -0.00195   0.02674   0.01943  -0.94712
   D12        1.07259  -0.00025  -0.00178   0.02883   0.02131   1.09391
   D13        1.05198  -0.00316  -0.00191   0.01551   0.01038   1.06236
   D14       -3.09847  -0.00346  -0.00255   0.02597   0.01824  -3.08022
   D15       -1.05932  -0.00099  -0.00238   0.02807   0.02012  -1.03919
   D16       -0.97873   0.00019  -0.00105   0.01061   0.00730  -0.97143
   D17        1.15402  -0.00011  -0.00169   0.02107   0.01517   1.16918
   D18       -3.09002   0.00235  -0.00151   0.02317   0.01705  -3.07298
   D19       -2.16823  -0.00114  -0.00112  -0.01892  -0.01635  -2.18458
   D20        1.98473  -0.00927  -0.00152  -0.01816  -0.01628   1.96845
   D21       -0.07816  -0.00266  -0.00087  -0.01790  -0.01524  -0.09340
   D22       -2.88740  -0.00419  -0.00255   0.02188   0.01522  -2.87218
   D23       -0.77769  -0.00184  -0.00233   0.02063   0.01425  -0.76344
   D24        1.27942  -0.00229  -0.00240   0.02622   0.01872   1.29813
   D25        1.24733  -0.00117  -0.00185   0.01631   0.01135   1.25868
   D26       -2.92615   0.00118  -0.00163   0.01506   0.01038  -2.91577
   D27       -0.86904   0.00073  -0.00170   0.02065   0.01485  -0.85420
   D28       -0.78438  -0.00371  -0.00207   0.01392   0.00919  -0.77519
   D29        1.32533  -0.00135  -0.00185   0.01266   0.00823   1.33356
   D30       -2.90075  -0.00180  -0.00192   0.01826   0.01269  -2.88806
   D31        3.05589  -0.00364  -0.00086  -0.02416  -0.02039   3.03550
   D32        0.77625  -0.00297  -0.00223   0.01214   0.00736   0.78361
   D33        0.94408  -0.00256  -0.00092  -0.01774  -0.01513   0.92896
   D34       -1.33556  -0.00189  -0.00229   0.01856   0.01263  -1.32293
   D35       -1.10494  -0.00139  -0.00106  -0.01586  -0.01383  -1.11877
   D36        2.89860  -0.00072  -0.00243   0.02043   0.01392   2.91252
   D37        0.59688  -0.00672   0.00108  -0.07432  -0.05817   0.53871
   D38       -2.59323  -0.00737  -0.00076  -0.04557  -0.03714  -2.63038
   D39        2.85910  -0.00460   0.00257  -0.10834  -0.08394   2.77515
   D40       -0.33102  -0.00525   0.00073  -0.07960  -0.06291  -0.39393
   D41       -2.95536  -0.00242   0.00006  -0.06463  -0.05155  -3.00691
   D42        0.24100  -0.00126   0.00208  -0.09593  -0.07476   0.16623
   D43       -3.05680   0.00046   0.00283  -0.06866  -0.05229  -3.10909
   D44        0.91017  -0.00165   0.00198  -0.05861  -0.04474   0.86543
   D45        0.03236  -0.00016   0.00099  -0.03867  -0.03001   0.00235
   D46       -2.28385  -0.00227   0.00014  -0.02862  -0.02246  -2.30631
   D47       -0.20033   0.00038  -0.00307   0.06635   0.05092  -0.14941
   D48        1.65352  -0.00053  -0.00360   0.08377   0.06344   1.71696
   D49       -2.52125   0.00185  -0.00185   0.09065   0.07102  -2.45023
   D50       -0.66740   0.00095  -0.00239   0.10807   0.08354  -0.58386
   D51        2.27941  -0.00369  -0.00079   0.03753   0.02902   2.30843
   D52       -0.78371  -0.00497   0.00000   0.00000  -0.00000  -0.78371
   D53        1.25789  -0.00221   0.00069   0.00236   0.00249   1.26038
   D54       -2.88037  -0.00128   0.00023   0.00013   0.00033  -2.88004
   D55        2.57041  -0.00706  -0.00102  -0.00870  -0.00795   2.56246
   D56       -1.52500  -0.00537  -0.00123  -0.00818  -0.00776  -1.53276
   D57        0.46088  -0.00490  -0.00105  -0.00850  -0.00784   0.45304
   D58        0.46057  -0.00137  -0.00131  -0.00972  -0.00899   0.45158
   D59        2.64835   0.00031  -0.00152  -0.00920  -0.00880   2.63956
   D60       -1.64895   0.00079  -0.00134  -0.00952  -0.00888  -1.65783
   D61       -1.64618  -0.00159  -0.00083  -0.00696  -0.00638  -1.65257
   D62        0.54160   0.00010  -0.00105  -0.00644  -0.00619   0.53541
   D63        2.52748   0.00057  -0.00087  -0.00676  -0.00628   2.52120
   D64        3.11420   0.00322  -0.00000  -0.00000   0.00000   3.11420
   D65       -2.14597  -0.00138  -0.00120  -0.00120  -0.00213  -2.14810
   D66        1.09409  -0.00209  -0.00190  -0.00576  -0.00646   1.08764
   D67        1.95297  -0.00121  -0.00105   0.00034  -0.00077   1.95220
   D68       -1.09015  -0.00192  -0.00175  -0.00422  -0.00509  -1.09525
   D69       -0.02520  -0.00162  -0.00123   0.00077  -0.00059  -0.02580
   D70       -3.06833  -0.00233  -0.00193  -0.00379  -0.00492  -3.07324
   D71       -3.07602  -0.00047  -0.00042  -0.00119  -0.00132  -3.07734
   D72        0.05826  -0.00110  -0.00057   0.00329   0.00208   0.06034
   D73       -0.01386   0.00031   0.00014   0.00255   0.00220  -0.01166
   D74        3.12042  -0.00032  -0.00001   0.00703   0.00561   3.12603
   D75        3.05919   0.00070   0.00066   0.00430   0.00405   3.06324
   D76       -0.05208   0.00010   0.00013   0.00102   0.00093  -0.05115
   D77        0.00159   0.00024   0.00006   0.00043   0.00037   0.00196
   D78       -3.10969  -0.00036  -0.00047  -0.00285  -0.00275  -3.11244
   D79        0.02137  -0.00078  -0.00029  -0.00471  -0.00406   0.01730
   D80        2.93496  -0.00192   0.00029   0.00184   0.00172   2.93667
   D81       -3.11372  -0.00022  -0.00016  -0.00870  -0.00710  -3.12082
   D82       -0.20014  -0.00136   0.00042  -0.00215  -0.00131  -0.20145
   D83        0.01100  -0.00070  -0.00023  -0.00322  -0.00278   0.00822
   D84       -3.12357  -0.00041  -0.00046  -0.00664  -0.00575  -3.12931
   D85        3.12789  -0.00021   0.00020  -0.00055  -0.00024   3.12765
   D86       -0.00668   0.00008  -0.00003  -0.00397  -0.00320  -0.00988
   D87        3.11045   0.00073   0.00066   0.00612   0.00553   3.11598
   D88       -0.03071   0.00049   0.00047   0.00326   0.00306  -0.02765
   D89        0.00191   0.00009   0.00009   0.00256   0.00214   0.00405
   D90       -3.13924  -0.00015  -0.00010  -0.00030  -0.00033  -3.13958
   D91       -0.01956   0.00090   0.00032   0.00481   0.00416  -0.01540
   D92       -2.91549   0.00181  -0.00030  -0.00136  -0.00135  -2.91684
   D93        3.11423   0.00058   0.00057   0.00860   0.00744   3.12168
   D94        0.21831   0.00149  -0.00005   0.00243   0.00193   0.22024
   D95        0.00679  -0.00025  -0.00008   0.00271   0.00208   0.00887
   D96        3.13337  -0.00017  -0.00006   0.00517   0.00408   3.13745
   D97       -3.12602   0.00011  -0.00037  -0.00156  -0.00163  -3.12764
   D98        0.00056   0.00020  -0.00035   0.00090   0.00037   0.00093
   D99        0.00240  -0.00009  -0.00003  -0.00009  -0.00011   0.00229
   D100       3.14130  -0.00007  -0.00010  -0.00038  -0.00040   3.14090
   D101      -3.13963   0.00016   0.00016   0.00277   0.00236  -3.13727
   D102      -0.00073   0.00017   0.00009   0.00248   0.00208   0.00135
   D103       0.02695   0.00006   0.00326  -0.02050  -0.01294   0.01401
   D104       2.89409  -0.00124   0.00395  -0.01334  -0.00656   2.88753
   D105      -0.00231   0.00025   0.00014  -0.00012   0.00005  -0.00227
   D106       3.13901   0.00006   0.00005  -0.00065  -0.00047   3.13855
   D107      -3.12879   0.00017   0.00012  -0.00260  -0.00197  -3.13075
   D108       0.01254  -0.00002   0.00002  -0.00313  -0.00248   0.01006
   D109      -0.00226  -0.00009  -0.00009  -0.00119  -0.00104  -0.00329
   D110       3.13960   0.00010   0.00001  -0.00066  -0.00052   3.13908
   D111      -3.14117  -0.00010  -0.00002  -0.00091  -0.00075   3.14127
   D112       0.00069   0.00009   0.00007  -0.00038  -0.00023   0.00045
   D113      -1.72124   0.00440  -0.00024   0.03224   0.02548  -1.69576
   D114       0.53017  -0.00435  -0.00057   0.04735   0.03771   0.56788
   D115       2.38144   0.00463  -0.00028   0.03684   0.02928   2.41073
   D116      -1.20782  -0.00044  -0.00000   0.00000   0.00000  -1.20782
   D117       2.86877  -0.00038  -0.00026  -0.00697  -0.00599   2.86279
   D118       0.79388  -0.00207  -0.00036  -0.00046  -0.00091   0.79297
   D119      -1.43786  -0.00185  -0.00022   0.00032  -0.00003  -1.43789
   D120       0.71282  -0.00270   0.00048  -0.00997  -0.00755   0.70527
   D121       2.73088  -0.00295   0.00039  -0.00974  -0.00746   2.72342
   D122       2.64937   0.00510  -0.00090   0.00658   0.00439   2.65376
   D123      -1.48313   0.00425  -0.00020  -0.00371  -0.00313  -1.48626
   D124       0.53492   0.00400  -0.00029  -0.00348  -0.00303   0.53189
   D125       0.61373   0.00060  -0.00001  -0.00767  -0.00618   0.60755
   D126       2.76441  -0.00026   0.00069  -0.01797  -0.01370   2.75071
   D127      -1.50072  -0.00051   0.00059  -0.01774  -0.01360  -1.51432
   D128      -0.12558  -0.00043   0.00225  -0.05620  -0.04268  -0.16826
   D129       3.11493  -0.00102   0.00305  -0.07012  -0.05302   3.06191
   D130      -2.27524   0.00015   0.00151  -0.04408  -0.03374  -2.30898
   D131       0.96528  -0.00043   0.00231  -0.05800  -0.04408   0.92120
   D132       1.99832   0.00047   0.00165  -0.04494  -0.03430   1.96403
   D133      -1.04435  -0.00011   0.00244  -0.05885  -0.04464  -1.08899
   D134      -3.05047  -0.00125  -0.00045   0.00825   0.00621  -3.04427
   D135       0.11506  -0.00035   0.00062  -0.01109  -0.00818   0.10688
   D136       0.00469  -0.00065  -0.00116   0.02099   0.01565   0.02034
   D137      -3.11296   0.00026  -0.00009   0.00165   0.00126  -3.11170
   D138       3.06756   0.00068  -0.00040   0.00409   0.00288   3.07044
   D139      -0.20860   0.00015   0.00018  -0.00871  -0.00676  -0.21536
   D140       0.00044   0.00028   0.00019  -0.00610  -0.00471  -0.00427
   D141       3.00746  -0.00025   0.00077  -0.01891  -0.01435   2.99311
   D142      -0.00814   0.00077   0.00170  -0.02821  -0.02087  -0.02901
   D143      -3.04803   0.00115   0.00009   0.00733   0.00609  -3.04193
   D144       3.11158  -0.00005   0.00073  -0.01054  -0.00772   3.10385
   D145       0.07169   0.00033  -0.00089   0.02501   0.01924   0.09093
   D146      -0.00569   0.00020   0.00089  -0.01155  -0.00830  -0.01398
   D147       3.13798  -0.00019   0.00044  -0.00609  -0.00435   3.13363
   D148      -3.01665   0.00064   0.00032   0.00077   0.00095  -3.01570
   D149       0.12702   0.00025  -0.00012   0.00622   0.00489   0.13191
   D150       0.00838  -0.00059  -0.00157   0.02402   0.01757   0.02595
   D151       3.08783  -0.00092  -0.00066   0.00457   0.00325   3.09108
   D152      -3.13534  -0.00019  -0.00111   0.01842   0.01351  -3.12182
   D153      -0.05589  -0.00052  -0.00021  -0.00103  -0.00080  -0.05669
   D154       2.17863  -0.00037  -0.00193   0.04756   0.03615   2.21478
   D155      -0.85948   0.00000  -0.00355   0.08300   0.06292  -0.79656
   D156      -1.27940  -0.00363   0.00028  -0.00672  -0.00500  -1.28440
   D157       0.87821  -0.00391   0.00020  -0.00435  -0.00320   0.87501
   D158       2.90068  -0.00408   0.00017  -0.00592  -0.00452   2.89616
   D159       2.78718   0.00434   0.00016  -0.00721  -0.00575   2.78143
   D160      -1.33840   0.00405   0.00008  -0.00484  -0.00395  -1.34235
   D161       0.68407   0.00388   0.00005  -0.00640  -0.00527   0.67880
   D162       0.78152   0.00028   0.00000  -0.00490  -0.00392   0.77760
   D163       2.93913  -0.00000  -0.00008  -0.00254  -0.00212   2.93701
   D164      -1.32158  -0.00017  -0.00011  -0.00410  -0.00344  -1.32503
   D165       0.05191  -0.00038  -0.00023   0.00463   0.00334   0.05525
   D166      -3.02722  -0.00054  -0.00035   0.00616   0.00442  -3.02280
   D167      -2.10526   0.00018  -0.00013   0.00339   0.00254  -2.10272
   D168       1.09879   0.00002  -0.00025   0.00492   0.00362   1.10241
   D169       2.16148  -0.00012  -0.00012   0.00243   0.00180   2.16327
   D170      -0.91766  -0.00027  -0.00025   0.00396   0.00288  -0.91477
   D171      -3.08039  -0.00004  -0.00002  -0.00466  -0.00383  -3.08422
   D172       0.05288  -0.00006  -0.00014   0.00395   0.00301   0.05588
   D173       0.00700   0.00009   0.00008  -0.00598  -0.00478   0.00222
   D174       3.14027   0.00008  -0.00004   0.00263   0.00206  -3.14085
   D175       3.08730   0.00023   0.00005   0.00376   0.00313   3.09043
   D176      -0.03357   0.00007  -0.00007   0.00398   0.00314  -0.03042
   D177      -0.00641   0.00015  -0.00005   0.00495   0.00396  -0.00245
   D178      -3.12728  -0.00002  -0.00017   0.00517   0.00397  -3.12330
   D179      -0.00515  -0.00029  -0.00008   0.00496   0.00395  -0.00120
   D180       3.14151   0.00002  -0.00003   0.00642   0.00516  -3.13652
   D181      -3.13926  -0.00028   0.00003  -0.00278  -0.00221  -3.14146
   D182       0.00740   0.00003   0.00007  -0.00132  -0.00099   0.00641
   D183       0.00347  -0.00033   0.00000  -0.00204  -0.00166   0.00181
   D184      -3.13343  -0.00012  -0.00006  -0.00177  -0.00151  -3.13493
   D185       3.12445  -0.00017   0.00012  -0.00228  -0.00168   3.12277
   D186      -0.01245   0.00003   0.00006  -0.00200  -0.00153  -0.01398
   D187       0.00098   0.00038   0.00005  -0.00175  -0.00137  -0.00039
   D188       3.13742   0.00007   0.00000  -0.00326  -0.00262   3.13480
   D189       3.13786   0.00017   0.00011  -0.00202  -0.00151   3.13634
   D190      -0.00888  -0.00014   0.00006  -0.00353  -0.00277  -0.01166
   D191      -2.19931  -0.00097   0.00039  -0.01306  -0.01011  -2.20941
   D192       2.51333  -0.00058   0.00040  -0.01351  -0.01043   2.50290
   D193      -0.63473  -0.00074   0.00044  -0.01458  -0.01129  -0.64603
   D194       0.92996  -0.00066   0.00028  -0.01123  -0.00879   0.92118
   D195       0.94831  -0.00060   0.00044  -0.01129  -0.00864   0.93967
   D196      -0.62224  -0.00021   0.00046  -0.01175  -0.00897  -0.63120
   D197       2.51288  -0.00038   0.00049  -0.01282  -0.00983   2.50305
   D198      -2.20561  -0.00029   0.00033  -0.00947  -0.00732  -2.21293
   D199       1.15333   0.00011   0.00019  -0.01255  -0.00992   1.14341
   D200      -1.12363   0.00053   0.00097  -0.03881  -0.03015  -1.15378
   D201      -3.10306   0.00141  -0.00010  -0.02115  -0.01715  -3.12022
   D202      -1.94424  -0.00111   0.00033  -0.01157  -0.00886  -1.95310
   D203       2.06199  -0.00068   0.00110  -0.03782  -0.02909   2.03289
   D204       0.08255   0.00020   0.00003  -0.02016  -0.01609   0.06646
   D205      -0.91804  -0.00365  -0.00111  -0.00472  -0.00502  -0.92306
   D206       1.21493  -0.00373  -0.00083  -0.00037  -0.00126   1.21367
   D207      -3.04313  -0.00344  -0.00087   0.00025  -0.00079  -3.04392
   D208      -3.08448   0.00236  -0.00143  -0.01212  -0.01101  -3.09549
   D209      -0.95151   0.00227  -0.00115  -0.00777  -0.00725  -0.95876
   D210       1.07361   0.00256  -0.00119  -0.00715  -0.00678   1.06684
   D211       1.12103  -0.00001  -0.00090  -0.00551  -0.00528   1.11575
   D212      -3.02919  -0.00010  -0.00062  -0.00117  -0.00151  -3.03070
   D213      -1.00407   0.00019  -0.00066  -0.00054  -0.00104  -1.00511
   D214       3.10209  -0.00209   0.00000   0.00187   0.00154   3.10363
   D215      -1.03746  -0.00123  -0.00007   0.00262   0.00206  -1.03540
   D216       0.98855  -0.00066  -0.00009   0.00437   0.00345   0.99200
   D217       0.95167  -0.00118  -0.00012  -0.00371  -0.00308   0.94858
   D218       3.09531  -0.00033  -0.00019  -0.00296  -0.00257   3.09274
   D219      -1.16187   0.00025  -0.00021  -0.00121  -0.00118  -1.16305
   D220      -1.04758  -0.00138  -0.00010  -0.00370  -0.00304  -1.05062
   D221       1.09606  -0.00052  -0.00016  -0.00294  -0.00252   1.09354
   D222       3.12206   0.00006  -0.00018  -0.00120  -0.00113   3.12093
   D223      -2.99561   0.00082   0.00069  -0.02100  -0.01613  -3.01174
   D224      -0.83776  -0.00029   0.00054  -0.02385  -0.01853  -0.85629
   D225       1.20481   0.00015   0.00052  -0.01974  -0.01527   1.18955
   D226       1.14214   0.00043   0.00078  -0.02252  -0.01724   1.12490
   D227      -2.98319  -0.00067   0.00064  -0.02537  -0.01965  -3.00284
   D228      -0.94062  -0.00023   0.00062  -0.02126  -0.01638  -0.95700
   D229      -0.88339  -0.00009   0.00082  -0.02442  -0.01874  -0.90212
   D230       1.27447  -0.00119   0.00068  -0.02727  -0.02114   1.25332
   D231      -2.96615  -0.00075   0.00066  -0.02316  -0.01787  -2.98402
   D232      -3.05863  -0.00365  -0.00124  -0.00354  -0.00402  -3.06265
   D233       0.41176  -0.00190  -0.00088   0.00544   0.00349   0.41525
   D234       1.07558  -0.00145  -0.00110   0.00155   0.00017   1.07575
   D235      -1.73723   0.00029  -0.00074   0.01053   0.00768  -1.72954
   D236      -0.97139  -0.00194  -0.00101  -0.00412  -0.00429  -0.97567
   D237       2.49900  -0.00020  -0.00065   0.00486   0.00322   2.50222
   D238       0.27471  -0.00032   0.00039  -0.00962  -0.00732   0.26739
   D239      -2.95282   0.00074   0.00077  -0.00535  -0.00356  -2.95637
   D240       3.09217  -0.00190   0.00005  -0.01850  -0.01474   3.07743
   D241      -0.13535  -0.00084   0.00042  -0.01423  -0.01098  -0.14633
   D242      -2.71988   0.00229   0.00026   0.01546   0.01262  -2.70726
   D243      -0.25312   0.00303   0.00103  -0.02155  -0.01626  -0.26937
   D244       0.50671   0.00142  -0.00012   0.01158   0.00917   0.51588
   D245       2.97347   0.00216   0.00066  -0.02543  -0.01970   2.95377
   D246       0.71104  -0.00167   0.00019  -0.02251  -0.01780   0.69324
   D247      -3.12050  -0.00124  -0.00054  -0.00639  -0.00552  -3.12602
   D248      -2.51509  -0.00074   0.00057  -0.01808  -0.01393  -2.52902
   D249      -0.06345  -0.00031  -0.00016  -0.00196  -0.00165  -0.06510
   D250       1.71433  -0.00226   0.00250  -0.04662  -0.03449   1.67984
   D251      -0.81702  -0.00309   0.00151  -0.01919  -0.01344  -0.83046
   D252      -2.22576  -0.00077  -0.00042   0.03582   0.02822  -2.19754
   D253       0.24845  -0.00312   0.00025   0.00307   0.00266   0.25112
   D254      -0.98909  -0.00128   0.00128  -0.00103   0.00046  -0.98862
   D255       1.53602  -0.00105   0.00007   0.01022   0.00825   1.54427
   D256      -2.74530  -0.00163  -0.00160   0.03262   0.02461  -2.72069
   D257       0.83044  -0.00020  -0.00251   0.06281   0.04835   0.87879
   D258       2.07238  -0.00060  -0.00167   0.03877   0.02943   2.10182
   D259      -2.62685   0.00273   0.00206   0.03035   0.02618  -2.60067
   D260       1.79366  -0.00437  -0.00054   0.04136   0.03223   1.82589
   D261      -2.80637   0.00072  -0.00055   0.01838   0.01415  -2.79222
   D262       1.31102   0.00046  -0.00072   0.01978   0.01513   1.32615
   D263      -0.70888   0.00078  -0.00043   0.01528   0.01179  -0.69708
   D264      -0.66175   0.00048  -0.00064   0.01318   0.00990  -0.65185
   D265      -2.82754   0.00022  -0.00081   0.01458   0.01088  -2.81667
   D266       1.43574   0.00054  -0.00052   0.01008   0.00754   1.44328
   D267       1.32557   0.00085  -0.00041   0.00856   0.00641   1.33198
   D268      -0.84023   0.00059  -0.00058   0.00997   0.00740  -0.83283
   D269      -2.86013   0.00091  -0.00029   0.00547   0.00406  -2.85607
   D270       1.30234   0.00230  -0.00115  -0.00161  -0.00248   1.29986
   D271      -1.76105   0.00248  -0.00054  -0.01082  -0.00924  -1.77030
   D272      -0.80942   0.00118  -0.00102   0.00355   0.00180  -0.80762
   D273       2.41037   0.00135  -0.00041  -0.00565  -0.00496   2.40541
   D274      -2.83573   0.00073  -0.00120   0.00679   0.00424  -2.83149
   D275       0.38406   0.00090  -0.00059  -0.00241  -0.00252   0.38154
   D276      -3.14019   0.00004   0.00002  -0.00018  -0.00013  -3.14032
   D277       0.02766  -0.00013   0.00020  -0.00650  -0.00500   0.02266
   D278       0.03653  -0.00001   0.00004  -0.00128  -0.00098   0.03555
   D279      -3.07881  -0.00018   0.00022  -0.00759  -0.00585  -3.08466
   D280      -2.60964   0.00025  -0.00092   0.02667   0.02041  -2.58923
   D281       0.54928   0.00004  -0.00091   0.02217   0.01682   0.56611
   D282       0.49762   0.00029  -0.00094   0.02771   0.02122   0.51885
   D283      -2.62664   0.00008  -0.00093   0.02321   0.01764  -2.60901
   D284      -3.11139  -0.00009  -0.00003  -0.00001  -0.00004  -3.11142
   D285       0.08159  -0.00004  -0.00007   0.00074   0.00052   0.08211
   D286       0.02535   0.00012  -0.00005   0.00211   0.00164   0.02700
   D287      -3.06485   0.00017  -0.00009   0.00286   0.00220  -3.06265
   D288       0.52685   0.00027   0.00031  -0.00139  -0.00080   0.52606
   D289      -2.65772   0.00019  -0.00033   0.00046   0.00003  -2.65769
   D290      -2.60997   0.00006   0.00033  -0.00348  -0.00245  -2.61242
   D291       0.48864  -0.00002  -0.00031  -0.00163  -0.00162   0.48702
   D292      -3.14132   0.00020  -0.00080   0.02306   0.01764  -3.12368
   D293       1.04148  -0.00016  -0.00061   0.01541   0.01168   1.05317
   D294      -1.00949   0.00019  -0.00048   0.01363   0.01039  -0.99910
   D295      -1.01638   0.00010  -0.00080   0.02211   0.01688  -0.99950
   D296      -3.11676  -0.00026  -0.00062   0.01445   0.01092  -3.10583
   D297       1.11545   0.00009  -0.00049   0.01268   0.00963   1.12509
   D298       0.98979   0.00024  -0.00070   0.01775   0.01348   1.00327
   D299      -1.11059  -0.00012  -0.00051   0.01009   0.00752  -1.10307
   D300       3.12162   0.00023  -0.00038   0.00832   0.00623   3.12785
   D301       1.64302  -0.00024  -0.00091   0.01889   0.01412   1.65715
   D302      -1.41213  -0.00011  -0.00120   0.01892   0.01383  -1.39829
   D303      -0.46854   0.00012  -0.00077   0.01862   0.01409  -0.45445
   D304       2.75949   0.00025  -0.00106   0.01865   0.01380   2.77329
   D305      -2.51231  -0.00011  -0.00092   0.02357   0.01793  -2.49438
   D306       0.71572   0.00002  -0.00120   0.02360   0.01764   0.73337
   D307       3.13632   0.00008  -0.00014   0.00740   0.00577  -3.14110
   D308      -0.02602  -0.00032  -0.00051   0.00638   0.00459  -0.02143
   D309      -0.06473  -0.00010   0.00032  -0.00680  -0.00514  -0.06987
   D310       3.05611  -0.00050  -0.00005  -0.00782  -0.00632   3.04979
   D311      -3.04682  -0.00006  -0.00011   0.00319   0.00245  -3.04437
   D312       0.03797  -0.00028   0.00012   0.00103   0.00096   0.03892
   D313       0.15407   0.00013  -0.00056   0.01721   0.01320   0.16727
   D314      -3.04434  -0.00010  -0.00032   0.01505   0.01171  -3.03262
   D315       1.45721   0.00118  -0.00004   0.00735   0.00585   1.46306
   D316       3.03381   0.00034   0.00000  -0.00164  -0.00133   3.03248
   D317      -0.09242   0.00047  -0.00026   0.00762   0.00583  -0.08660
   D318      -1.73338   0.00352  -0.00020   0.00504   0.00371  -1.72967
   D319      -1.75591   0.00095   0.00051  -0.00960  -0.00715  -1.76306
   D320      -0.17931   0.00011   0.00054  -0.01859  -0.01433  -0.19365
   D321       2.97764   0.00025   0.00028  -0.00933  -0.00718   2.97046
   D322       1.33668   0.00329   0.00035  -0.01191  -0.00929   1.32739
   D323      -2.99999   0.00159  -0.00038   0.00315   0.00221  -2.99778
   D324       0.18667   0.00169  -0.00068   0.00346   0.00210   0.18877
   D325      -0.80976   0.00107  -0.00026   0.00403   0.00299  -0.80678
   D326       2.37690   0.00117  -0.00057   0.00434   0.00287   2.37977
   D327       1.14859   0.00067  -0.00040   0.00542   0.00399   1.15258
   D328      -1.94793   0.00077  -0.00071   0.00573   0.00388  -1.94406
   D329       2.72218  -0.00045  -0.00173   0.03036   0.02238   2.74456
   D330      -0.38110  -0.00003  -0.00125   0.03404   0.02590  -0.35520
   D331      -1.43050   0.00010  -0.00173   0.03402   0.02538  -1.40512
   D332       1.74940   0.00052  -0.00125   0.03769   0.02890   1.77831
   D333       0.56494  -0.00017  -0.00189   0.03739   0.02791   0.59284
   D334      -2.53835   0.00025  -0.00141   0.04106   0.03143  -2.50692
   D335       3.13863   0.00009  -0.00049   0.00616   0.00443  -3.14012
   D336       0.00742  -0.00007  -0.00018  -0.00051  -0.00059   0.00682
   D337      -0.02402  -0.00003   0.00041  -0.01395  -0.01074  -0.03476
   D338       3.12795  -0.00019   0.00071  -0.02062  -0.01576   3.11219
   D339       2.98707   0.00039   0.00038   0.00197   0.00195   2.98902
   D340      -0.03843   0.00019   0.00008   0.00354   0.00292  -0.03551
   D341      -0.13340   0.00049  -0.00052   0.02221   0.01726  -0.11615
   D342       3.12428   0.00029  -0.00081   0.02378   0.01823  -3.14068
   D343       1.68715   0.00050  -0.00077   0.02086   0.01598   1.70313
   D344       0.11660  -0.00012  -0.00047   0.01678   0.01295   0.12954
   D345      -3.01331  -0.00024  -0.00050   0.01064   0.00801  -3.00531
   D346      -1.48411   0.00159  -0.00079   0.02429   0.01861  -1.46550
   D347      -1.47959   0.00035   0.00029  -0.00326  -0.00226  -1.48186
   D348      -3.05015  -0.00027   0.00059  -0.00734  -0.00530  -3.05545
   D349       0.10313  -0.00038   0.00056  -0.01347  -0.01024   0.09289
   D350       1.63233   0.00144   0.00028   0.00018   0.00037   1.63269
   D351      -1.70738   0.00266  -0.00109   0.00415   0.00178  -1.70559
   D352       1.38520   0.00241  -0.00075   0.00354   0.00170   1.38690
   D353       2.97704   0.00040   0.00004   0.00622   0.00482   2.98185
   D354      -0.11402   0.00059  -0.00031   0.00661   0.00470  -0.10932
   D355      -2.96583   0.00093  -0.00153   0.05113   0.03916  -2.92667
   D356       1.15358  -0.00204   0.00228  -0.07401  -0.05665   1.09694
   D357       0.13790   0.00063  -0.00200   0.04772   0.03588   0.17378
   D358      -2.02587  -0.00234   0.00181  -0.07742  -0.05993  -2.08580
   D359       3.06630  -0.00008  -0.00000  -0.00512  -0.00410   3.06219
   D360      -0.01417   0.00001  -0.00025   0.00464   0.00349  -0.01068
   D361       0.02519  -0.00053   0.00069  -0.02423  -0.01864   0.00655
   D362      -3.05527  -0.00044   0.00045  -0.01446  -0.01105  -3.06632
   D363       3.03067  -0.00009   0.00007   0.00374   0.00304   3.03371
   D364      -0.00481  -0.00004   0.00039  -0.01124  -0.00863  -0.01344
   D365      -0.21057   0.00039  -0.00060   0.02215   0.01710  -0.19346
   D366       3.03714   0.00043  -0.00029   0.00717   0.00544   3.04257
   D367       1.66945  -0.00053  -0.00015   0.00440   0.00329   1.67273
   D368      -3.04305   0.00009  -0.00045   0.00851   0.00635  -3.03670
   D369       0.08667   0.00020  -0.00042   0.01456   0.01123   0.09790
   D370      -1.44276  -0.00162  -0.00013   0.00091   0.00061  -1.44216
   D371      -1.35154  -0.00103   0.00068  -0.01804  -0.01383  -1.36537
   D372       0.21915  -0.00042   0.00038  -0.01393  -0.01077   0.20838
   D373      -2.93431  -0.00030   0.00041  -0.00788  -0.00589  -2.94021
   D374       1.81944  -0.00212   0.00070  -0.02152  -0.01651   1.80292
   D375       0.15421  -0.00014  -0.00043   0.01059   0.00808   0.16229
   D376      -2.96402   0.00032  -0.00001   0.01179   0.00944  -2.95458
   D377      -3.06752  -0.00003  -0.00033   0.00708   0.00537  -3.06215
   D378       0.09743   0.00043   0.00009   0.00828   0.00673   0.10416
   D379      -0.01088   0.00005   0.00060  -0.01912  -0.01468  -0.02555
   D380       3.01136   0.00005   0.00025  -0.00230  -0.00156   3.00980
   D381      -3.07219  -0.00007   0.00050  -0.01570  -0.01204  -3.08423
   D382      -0.04996  -0.00007   0.00015   0.00112   0.00108  -0.04888
   D383      -0.06968   0.00027  -0.00022   0.00559   0.00425  -0.06543
   D384       3.06016   0.00046  -0.00057   0.01317   0.00995   3.07011
   D385       3.08410  -0.00003   0.00004  -0.00170  -0.00132   3.08278
   D386      -0.06924   0.00016  -0.00032   0.00588   0.00438  -0.06486
   D387      -0.00000  -0.00033   0.00031  -0.00750  -0.00570  -0.00570
   D388      -3.07659  -0.00011   0.00004  -0.00496  -0.00393  -3.08052
   D389       3.12937  -0.00004   0.00005  -0.00021  -0.00012   3.12925
   D390       0.05279   0.00019  -0.00021   0.00233   0.00164   0.05443
   D391      -3.03081  -0.00059  -0.00060  -0.00046  -0.00098  -3.03179
   D392       0.07097  -0.00006   0.00017  -0.00537  -0.00412   0.06685
   D393       0.00527  -0.00032  -0.00047  -0.00024  -0.00066   0.00461
   D394       3.10705   0.00020   0.00031  -0.00515  -0.00380   3.10325
   D395       0.03697  -0.00021   0.00006  -0.01238  -0.00982   0.02715
   D396       3.04556   0.00010   0.00039  -0.01385  -0.01069   3.03488
   D397      -2.99927  -0.00049  -0.00007  -0.01277  -0.01027  -3.00954
   D398       0.00933  -0.00018   0.00026  -0.01425  -0.01114  -0.00181
   D399      -0.11516   0.00032  -0.00052   0.01468   0.01121  -0.10395
   D400       2.95721   0.00024  -0.00025   0.00375   0.00272   2.95993
   D401       3.06887   0.00025  -0.00026   0.01558   0.01220   3.08107
   D402      -0.14195   0.00018   0.00001   0.00465   0.00371  -0.13823
   D403      -3.08689  -0.00024   0.00073  -0.00382  -0.00231  -3.08919
   D404       0.02983   0.00021   0.00015   0.00213   0.00185   0.03169
   D405       0.01204  -0.00017   0.00048  -0.00475  -0.00332   0.00872
   D406       3.12877   0.00027  -0.00010   0.00120   0.00084   3.12961
   D407      -2.14515  -0.00053   0.00001  -0.00484  -0.00386  -2.14900
   D408       1.02447   0.00024   0.00032  -0.00746  -0.00565   1.01882
   D409       2.04503  -0.00039  -0.00000  -0.00382  -0.00305   2.04198
   D410      -1.06854   0.00039   0.00031  -0.00644  -0.00484  -1.07338
   D411      -0.04489  -0.00044   0.00003  -0.00453  -0.00360  -0.04848
   D412       3.12473   0.00034   0.00034  -0.00716  -0.00539   3.11934
   D413      -0.92065  -0.00012   0.00045  -0.01188  -0.00905  -0.92971
   D414       2.21093  -0.00002   0.00003  -0.00330  -0.00261   2.20832
   D415      -3.01728  -0.00014   0.00046  -0.01244  -0.00949  -3.02678
   D416       0.11430  -0.00005   0.00004  -0.00386  -0.00305   0.11125
   D417       1.16391  -0.00015   0.00043  -0.01200  -0.00917   1.15474
   D418      -1.98769  -0.00006   0.00001  -0.00342  -0.00273  -1.99042
   D419       1.55264   0.00010   0.00026   0.00126   0.00127   1.55391
   D420      -1.61242   0.00005  -0.00028   0.00573   0.00431  -1.60811
   D421      -0.54282   0.00010   0.00025   0.00152   0.00147  -0.54135
   D422       2.57531   0.00004  -0.00029   0.00600   0.00451   2.57982
   D423      -2.64268   0.00017   0.00025   0.00215   0.00197  -2.64071
   D424       0.47545   0.00012  -0.00029   0.00662   0.00500   0.48045
   D425      -3.13766  -0.00002   0.00005   0.00067   0.00059  -3.13707
   D426      -0.00557   0.00006   0.00020  -0.00626  -0.00481  -0.01039
   D427      -1.03467  -0.00001   0.00008   0.00021   0.00025  -1.03442
   D428       2.09742   0.00007   0.00023  -0.00672  -0.00515   2.09227
   D429       1.05615  -0.00011   0.00008  -0.00064  -0.00043   1.05573
   D430      -2.09495  -0.00004   0.00023  -0.00757  -0.00583  -2.10078
   D431      -3.07583   0.00100   0.00118  -0.01882  -0.01390  -3.08973
   D432       0.00380   0.00084   0.00071  -0.01162  -0.00859  -0.00479
   D433       0.04522   0.00058   0.00082  -0.01989  -0.01511   0.03011
   D434       3.12485   0.00042   0.00035  -0.01269  -0.00980   3.11505
   D435      -3.12238   0.00003  -0.00013   0.00419   0.00322  -3.11916
   D436       0.02741  -0.00004   0.00021  -0.00283  -0.00205   0.02536
   D437       0.02936  -0.00012   0.00017  -0.00233  -0.00169   0.02766
   D438      -3.10404  -0.00020   0.00051  -0.00935  -0.00696  -3.11101
   D439      -0.06724  -0.00028  -0.00043  -0.00288  -0.00273  -0.06997
   D440       3.09350  -0.00023   0.00001  -0.00653  -0.00521   3.08830
   D441       3.10907  -0.00070  -0.00111   0.00146   0.00006   3.10913
   D442      -0.01337  -0.00066  -0.00067  -0.00219  -0.00241  -0.01579
   D443      -3.09573  -0.00015  -0.00008   0.00140   0.00102  -3.09471
   D444      -0.07002  -0.00000   0.00008   0.01067   0.00862  -0.06140
   D445       0.01062   0.00033   0.00061  -0.00289  -0.00171   0.00891
   D446       3.03633   0.00047   0.00077   0.00638   0.00588   3.04221
   D447      -3.12088   0.00011   0.00013  -0.00181  -0.00133  -3.12221
   D448       0.02850   0.00004   0.00001   0.00386   0.00308   0.03158
   D449       0.08082   0.00023  -0.00011   0.00774   0.00610   0.08692
   D450      -3.05298   0.00016  -0.00023   0.01341   0.01052  -3.04246
   D451       2.35410   0.00357   0.00227  -0.10197  -0.07919   2.27491
   D452      -2.23734  -0.00214   0.00213  -0.08221  -0.06435  -2.30169
   D453       1.40884  -0.00120   0.00163  -0.05860  -0.04591   1.36293
   D454      -0.09889  -0.00176   0.00031  -0.01859  -0.01426  -0.11314
   D455      -2.73589  -0.00082  -0.00018   0.00503   0.00418  -2.73171
   D456       2.22623  -0.00086   0.00212  -0.07158  -0.05493   2.17130
   D457      -1.83232   0.00003  -0.00048   0.01502   0.01244  -1.81988
   D458      -2.87896   0.00048  -0.00142   0.04923   0.03919  -2.83977
   D459       1.10738  -0.00156   0.00088  -0.02585  -0.01958   1.08780
   D460      -0.02460  -0.00046  -0.00086   0.01718   0.01288  -0.01171
   D461       3.09290  -0.00111  -0.00113   0.01948   0.01446   3.10736
   D462      -3.09857  -0.00033  -0.00032   0.00917   0.00701  -3.09155
   D463       0.01893  -0.00097  -0.00060   0.01147   0.00859   0.02753
   D464      -0.02584  -0.00007   0.00022  -0.00619  -0.00473  -0.03058
   D465       3.10148   0.00011   0.00021  -0.00251  -0.00179   3.09969
   D466       3.10715   0.00002  -0.00014   0.00120   0.00081   3.10796
   D467      -0.04871   0.00020  -0.00015   0.00488   0.00375  -0.04496
   D468      -0.00670   0.00064   0.00034   0.00380   0.00338  -0.00333
   D469      -3.11144   0.00070   0.00090   0.00217   0.00264  -3.10880
   D470       3.11492   0.00061  -0.00012   0.00762   0.00597   3.12089
   D471       0.01019   0.00067   0.00044   0.00599   0.00523   0.01542
   D472       0.05262   0.00000  -0.00015  -0.00451  -0.00377   0.04885
   D473       3.11995  -0.00011   0.00010  -0.00433  -0.00336   3.11659
   D474      -3.09713   0.00008  -0.00002  -0.01045  -0.00839  -3.10552
   D475      -0.02980  -0.00003   0.00022  -0.01027  -0.00798  -0.03778
   D476       1.50152   0.00128   0.00258  -0.01203  -0.00713   1.49439
   D477      -1.62644   0.00143   0.00123   0.00411   0.00457  -1.62187
   D478       3.08229   0.00021   0.00007  -0.00618  -0.00488   3.07741
   D479      -0.11642  -0.00001   0.00030  -0.00848  -0.00649  -0.12291
   D480      -0.03646   0.00083   0.00032  -0.00829  -0.00632  -0.04278
   D481       3.04802   0.00061   0.00055  -0.01060  -0.00794   3.04008
   D482      -3.10058  -0.00001   0.00003  -0.00142  -0.00112  -3.10169
   D483       0.15666  -0.00022  -0.00025   0.00009  -0.00019   0.15647
   D484       0.05565  -0.00019   0.00004  -0.00525  -0.00417   0.05148
   D485      -2.97030  -0.00040  -0.00024  -0.00374  -0.00323  -2.97354
   D486       0.00878  -0.00010  -0.00007  -0.00449  -0.00368   0.00510
   D487      -3.11100  -0.00048   0.00044  -0.00969  -0.00732  -3.11832
   D488       3.11558  -0.00014  -0.00059  -0.00300  -0.00301   3.11257
   D489      -0.00420  -0.00052  -0.00008  -0.00820  -0.00665  -0.01085
   D490       3.09392  -0.00001  -0.00016   0.01367   0.01084   3.10476
   D491       0.05582   0.00006   0.00015  -0.00069  -0.00036   0.05545
   D492       0.02255   0.00008  -0.00039   0.01384   0.01071   0.03326
   D493      -3.01555   0.00016  -0.00008  -0.00052  -0.00049  -3.01605
   D494      -3.12383  -0.00026   0.00018   0.00151   0.00142  -3.12241
   D495       0.13548  -0.00052   0.00004  -0.00841  -0.00665   0.12882
   D496      -0.00404   0.00011  -0.00033   0.00673   0.00507   0.00102
   D497      -3.02792  -0.00015  -0.00047  -0.00319  -0.00301  -3.03092
   D498       1.56879  -0.00060  -0.00032  -0.01075  -0.00894   1.55985
   D499      -0.00796   0.00025  -0.00036  -0.00160  -0.00165  -0.00961
   D500       3.11835   0.00011  -0.00010  -0.01089  -0.00884   3.10951
   D501      -1.52342  -0.00296  -0.00016  -0.00854  -0.00688  -1.53030
   D502      -1.71275  -0.00038  -0.00014   0.00077   0.00046  -1.71230
   D503       2.99369   0.00046  -0.00019   0.00991   0.00774   3.00143
   D504      -0.16319   0.00033   0.00007   0.00063   0.00056  -0.16263
   D505       1.47822  -0.00274   0.00002   0.00297   0.00252   1.48074
   D506      -2.92190   0.00074  -0.00015  -0.00144  -0.00130  -2.92320
   D507       1.09454   0.00063   0.00067  -0.02541  -0.01964   1.07491
   D508      -0.87186   0.00096  -0.00038  -0.00923  -0.00775  -0.87961
   D509      -1.35299   0.00054  -0.00019  -0.00040  -0.00055  -1.35353
   D510       2.66345   0.00042   0.00063  -0.02437  -0.01888   2.64457
   D511       0.69705   0.00076  -0.00041  -0.00819  -0.00699   0.69005
   D512       1.79463   0.00072  -0.00021   0.00045   0.00017   1.79480
   D513      -0.47211   0.00060   0.00060  -0.02352  -0.01817  -0.49028
   D514      -2.43852   0.00094  -0.00044  -0.00734  -0.00628  -2.44480
   D515       0.23258   0.00040  -0.00004  -0.00354  -0.00285   0.22973
   D516      -2.03416   0.00028   0.00078  -0.02751  -0.02119  -2.05535
   D517       2.28262   0.00062  -0.00026  -0.01133  -0.00930   2.27332
   D518       0.03715   0.00018  -0.00078   0.01752   0.01321   0.05036
   D519      -3.04208  -0.00031  -0.00025   0.00351   0.00255  -3.03953
   D520       3.13757  -0.00051  -0.00069   0.00800   0.00579  -3.13983
   D521       0.05834  -0.00100  -0.00017  -0.00601  -0.00487   0.05347
   D522       3.11306   0.00031   0.00063  -0.00664  -0.00471   3.10834
   D523       0.00768   0.00108   0.00055   0.00220   0.00225   0.00993
   D524      -2.85860   0.00191  -0.00007   0.01440   0.01123  -2.84736
   D525      -0.14427   0.00066   0.00013   0.00186   0.00155  -0.14272
   D526      -1.06899   0.00038  -0.00014   0.00048   0.00023  -1.06876
   D527       0.21451   0.00218  -0.00062   0.02867   0.02219   0.23670
   D528       2.92883   0.00094  -0.00042   0.01613   0.01251   2.94134
   D529       2.00411   0.00065  -0.00070   0.01474   0.01119   2.01531
   D530       3.08205   0.00017  -0.00055  -0.01266  -0.01063   3.07142
   D531      -0.09466   0.00044  -0.00026   0.00654   0.00489  -0.08977
   D532       0.00040  -0.00002  -0.00007  -0.02494  -0.02009  -0.01969
   D533       3.10687   0.00025   0.00022  -0.00574  -0.00456   3.10231
   D534      -0.11055  -0.00077  -0.00049   0.02523   0.01958  -0.09097
   D535      -2.21714  -0.00099  -0.00113   0.03420   0.02622  -2.19092
   D536       0.48756  -0.00132  -0.00045   0.00702   0.00505   0.49261
   D537      -2.61364  -0.00156  -0.00078  -0.01495  -0.01276  -2.62640
   D538       0.09520   0.00027   0.00057  -0.00473  -0.00319   0.09200
   D539      -2.01778   0.00135   0.00056  -0.00079  -0.00007  -2.01784
   D540       2.13642   0.00012   0.00048  -0.00681  -0.00496   2.13145
   D541      -3.07747   0.00036   0.00083   0.01173   0.01031  -3.06716
   D542       1.09275   0.00144   0.00082   0.01568   0.01344   1.10618
   D543      -1.03625   0.00021   0.00074   0.00965   0.00854  -1.02771
   D544      -0.06310  -0.00089  -0.00071   0.00158   0.00058  -0.06252
   D545       2.06952   0.00062  -0.00034   0.00301   0.00199   2.07151
   D546      -2.14686   0.00078  -0.00055   0.00918   0.00679  -2.14007
   D547       0.79575   0.00105   0.00160   0.00351   0.00435   0.80011
   D548       2.85060   0.00044   0.00124   0.00206   0.00287   2.85347
   D549      -1.34088   0.00009   0.00108  -0.00020   0.00091  -1.33998
   D550      -1.27192   0.00167   0.00144   0.00811   0.00789  -1.26403
   D551       0.78293   0.00105   0.00108   0.00666   0.00641   0.78933
   D552       2.87463   0.00070   0.00092   0.00440   0.00444   2.87907
   D553       2.95301   0.00117   0.00163   0.00321   0.00416   2.95717
   D554      -1.27533   0.00056   0.00127   0.00176   0.00268  -1.27265
   D555       0.81637   0.00020   0.00111  -0.00050   0.00071   0.81708
   D556      -1.25477   0.00002  -0.00207   0.02396   0.01709  -1.23768
   D557       2.92042   0.00025  -0.00167   0.02427   0.01772   2.93814
   D558       0.82068   0.00070  -0.00152   0.02675   0.01984   0.84052
   D559       0.65462   0.00082   0.00034  -0.00290  -0.00196   0.65267
   D560       2.75901   0.00038   0.00050  -0.01152  -0.00869   2.75031
   D561      -1.48841   0.00021   0.00053  -0.01328  -0.01008  -1.49848
   D562       2.80085  -0.00025   0.00031  -0.00506  -0.00375   2.79710
   D563      -1.37795  -0.00068   0.00047  -0.01368  -0.01049  -1.38844
   D564       0.65782  -0.00086   0.00050  -0.01544  -0.01187   0.64594
   D565      -1.37619   0.00040   0.00036  -0.00347  -0.00241  -1.37860
   D566       0.72819  -0.00003   0.00052  -0.01209  -0.00915   0.71904
   D567       2.76396  -0.00020   0.00055  -0.01385  -0.01053   2.75343
   D568      -3.10465  -0.00274  -0.00053   0.00009  -0.00055  -3.10520
   D569      -1.22680  -0.00077  -0.00089   0.01177   0.00852  -1.21828
   D570       2.92145   0.00018  -0.00106   0.02306   0.01738   2.93883
   D571       0.86362   0.00006  -0.00109   0.02306   0.01736   0.88098
   D572       0.40893  -0.00125   0.00131  -0.04676  -0.03561   0.37333
   D573       0.63234  -0.00070   0.00027  -0.02880  -0.02280   0.60954
   D574      -1.19416  -0.00154   0.00010  -0.02969  -0.02372  -1.21788
   D575       2.63864   0.00862   0.00122  -0.04664  -0.03608   2.60256
   D576      -1.31714   0.00518   0.00070  -0.02283  -0.01762  -1.33476
   D577       0.79848   0.00285   0.00144  -0.03356  -0.02543   0.77305
   D578      -1.23939  -0.00268   0.00086  -0.01013  -0.00731  -1.24670
   D579       2.81791  -0.00247   0.00108  -0.01740  -0.01271   2.80521
   D580       0.76095   0.00748   0.00020  -0.00235  -0.00197   0.75898
   D581      -0.50266   0.00676  -0.00042  -0.01009  -0.00849  -0.51116
   D582       1.38968   0.00287  -0.00034  -0.00455  -0.00379   1.38589
   D583       0.49692   0.00437  -0.00145   0.02707   0.02009   0.51700
   D584      -1.28365  -0.00154  -0.00023  -0.02674  -0.02168  -1.30533
   D585      -0.40504   0.00077  -0.00254   0.02190   0.01496  -0.39008
   D586       1.66946   0.00346   0.00013  -0.01174  -0.00944   1.66002
   D587       1.21485   0.00078  -0.00160   0.04946   0.03815   1.25300
   D588      -2.75188  -0.01140   0.00003  -0.04438  -0.03500  -2.78688
   D589       1.65875  -0.00565  -0.00050  -0.03156  -0.02553   1.63322
   D590       1.68157  -0.00654   0.00124  -0.09209  -0.07232   1.60926
   D591      -0.19098  -0.00079   0.00071  -0.07927  -0.06285  -0.25383
   D592      -1.02350   0.00037  -0.00097   0.04055   0.03156  -0.99194
   D593       0.68657   0.00098  -0.00126   0.04969   0.03843   0.72500
   D594      -3.14128  -0.00390  -0.00131   0.01355   0.00976  -3.13152
   D595      -0.99446  -0.00372  -0.00126   0.00940   0.00616  -0.98830
   D596       1.00483  -0.00349  -0.00119   0.01078   0.00754   1.01237
   D597       0.97188   0.00220  -0.00098   0.01293   0.00958   0.98146
   D598       3.11870   0.00238  -0.00093   0.00878   0.00598   3.12468
   D599      -1.16519   0.00261  -0.00085   0.01016   0.00736  -1.15783
   D600      -1.10627  -0.00186  -0.00112   0.01678   0.01232  -1.09395
   D601       1.04055  -0.00168  -0.00107   0.01262   0.00872   1.04927
   D602       3.03984  -0.00145  -0.00099   0.01400   0.01010   3.04994
   D603      -1.84429   0.00326   0.00087  -0.01062  -0.00763  -1.85191
   D604       0.22434  -0.00401   0.00102  -0.01347  -0.00993   0.21441
   D605       2.36488  -0.00452   0.00104  -0.02856  -0.02175   2.34313
   D606       0.98339  -0.00135  -0.00005  -0.00525  -0.00413   0.97925
   D607      -3.13819  -0.00093  -0.00009  -0.00222  -0.00188  -3.14008
   D608      -1.08265  -0.00108  -0.00010  -0.00395  -0.00327  -1.08592
   D609      -1.16731   0.00023  -0.00003   0.00107   0.00113  -1.16618
   D610       0.99429   0.00065  -0.00006   0.00409   0.00338   0.99767
   D611       3.04983   0.00050  -0.00008   0.00237   0.00199   3.05183
   D612       3.12776  -0.00091  -0.00008  -0.00292  -0.00221   3.12555
   D613      -0.99382  -0.00049  -0.00011   0.00011   0.00004  -0.99378
   D614       1.06172  -0.00064  -0.00013  -0.00162  -0.00135   1.06038
   D615      -1.95901  -0.00040   0.00067  -0.00933  -0.00660  -1.96562
   D616      -0.96981  -0.00050   0.00026  -0.00132  -0.00098  -0.97079
   D617       0.25728  -0.00046   0.00077  -0.01547  -0.01129   0.24598
   D618       1.24649  -0.00056   0.00035  -0.00746  -0.00567   1.24081
   D619       2.28099  -0.00057   0.00064  -0.01093  -0.00787   2.27312
   D620      -3.01299  -0.00067   0.00023  -0.00292  -0.00225  -3.01524
   D621       3.13334   0.00014  -0.00054   0.01426   0.01086  -3.13898
   D622      -1.06005   0.00010  -0.00052   0.01465   0.01120  -1.04885
   D623       1.05762  -0.00034  -0.00049   0.01210   0.00923   1.06685
   D624       0.97277  -0.00007  -0.00041   0.00786   0.00589   0.97867
   D625       3.06256  -0.00011  -0.00039   0.00825   0.00624   3.06880
   D626      -1.10295  -0.00054  -0.00037   0.00570   0.00426  -1.09869
   D627      -1.07764   0.00003  -0.00052   0.01246   0.00948  -1.06816
   D628       1.01215  -0.00000  -0.00050   0.01285   0.00982   1.02197
   D629       3.12982  -0.00044  -0.00048   0.01030   0.00785   3.13767
   D630       0.97056  -0.00028  -0.00005  -0.00072  -0.00060   0.96996
   D631       3.06976  -0.00021   0.00002  -0.00164  -0.00127   3.06850
   D632      -1.11267  -0.00058   0.00004  -0.00552  -0.00434  -1.11702
   D633      -3.12180   0.00038  -0.00010   0.00164   0.00116  -3.12064
   D634      -1.02260   0.00046  -0.00002   0.00072   0.00050  -1.02210
   D635       1.07815   0.00009  -0.00000  -0.00316  -0.00258   1.07557
   D636      -1.08148  -0.00002   0.00000  -0.00072  -0.00055  -1.08203
   D637       1.01773   0.00006   0.00008  -0.00164  -0.00121   1.01651
   D638       3.11847  -0.00031   0.00010  -0.00552  -0.00429   3.11418
   D639      -1.80145  -0.00026   0.00184  -0.05268  -0.04029  -1.84174
   D640       2.37039  -0.00065   0.00190  -0.05525  -0.04225   2.32814
   D641       0.35984  -0.00044   0.00187  -0.05491  -0.04203   0.31782
   D642      -1.04200  -0.00207   0.00072  -0.00656  -0.00444  -1.04644
   D643       1.09298  -0.00207   0.00094  -0.01093  -0.00777   1.08521
   D644       3.09713  -0.00169   0.00095  -0.00933  -0.00647   3.09066
   D645      -3.09106   0.00219   0.00050  -0.00414  -0.00275  -3.09382
   D646      -0.95609   0.00219   0.00071  -0.00851  -0.00608  -0.96216
   D647       1.04806   0.00257   0.00073  -0.00691  -0.00478   1.04329
   D648       1.08516   0.00024   0.00072  -0.00871  -0.00622   1.07894
   D649      -3.06304   0.00024   0.00093  -0.01308  -0.00954  -3.07259
   D650      -1.05890   0.00062   0.00095  -0.01148  -0.00824  -1.06714
   D651       1.13479   0.00158   0.00119  -0.00837  -0.00554   1.12925
   D652      -2.08779   0.00165   0.00185  -0.02525  -0.01840  -2.10619
   D653      -0.97956   0.00068   0.00107  -0.00867  -0.00586  -0.98542
   D654       2.08104   0.00075   0.00172  -0.02555  -0.01872   2.06232
   D655      -2.98224   0.00043   0.00102  -0.00904  -0.00621  -2.98845
   D656       0.07836   0.00050   0.00167  -0.02592  -0.01908   0.05929
   D657       3.07048   0.00051  -0.00010   0.00097   0.00069   3.07117
   D658      -0.06078   0.00080   0.00049  -0.00366  -0.00243  -0.06320
   D659      -0.00702   0.00046  -0.00061   0.01426   0.01080   0.00378
   D660      -3.13828   0.00075  -0.00002   0.00963   0.00769  -3.13060
   D661      -3.06597  -0.00040  -0.00004   0.00407   0.00326  -3.06271
   D662       0.06413   0.00003  -0.00019   0.00596   0.00459   0.06872
   D663       0.00652  -0.00039   0.00052  -0.01043  -0.00781  -0.00129
   D664       3.13661   0.00003   0.00036  -0.00854  -0.00648   3.13013
   D665       0.00529  -0.00038   0.00051  -0.01367  -0.01043  -0.00515
   D666      -3.13238  -0.00003   0.00024  -0.00159  -0.00104  -3.13342
   D667       3.13635  -0.00069  -0.00009  -0.00897  -0.00728   3.12908
   D668      -0.00131  -0.00034  -0.00037   0.00311   0.00212   0.00081
   D669      -0.00343   0.00017  -0.00022   0.00242   0.00170  -0.00174
   D670       2.95250   0.00033  -0.00032   0.00149   0.00084   2.95334
   D671      -3.13444  -0.00022  -0.00008   0.00069   0.00048  -3.13396
   D672      -0.17851  -0.00006  -0.00018  -0.00024  -0.00038  -0.17889
   D673      -0.00119   0.00014  -0.00018   0.00697   0.00541   0.00422
   D674      -2.83065   0.00066  -0.00005   0.01394   0.01115  -2.81949
   D675       3.13635  -0.00023   0.00010  -0.00549  -0.00431   3.13204
   D676       0.30690   0.00030   0.00023   0.00147   0.00143   0.30832
   D677       0.02874   0.00077   0.00017   0.01911   0.01552   0.04426
   D678       2.85453   0.00037   0.00004   0.01291   0.01038   2.86491
   D679       2.94957   0.00103   0.00072   0.00976   0.00865   2.95822
   D680       1.22161   0.00077   0.00044   0.01170   0.00983   1.23144
         Item               Value     Threshold  Converged?
 Maximum Force            0.017735     0.000450     NO 
 RMS     Force            0.001842     0.000300     NO 
 Maximum Displacement     0.381722     0.001800     NO 
 RMS     Displacement     0.054488     0.001200     NO 
 Predicted change in Energy=-5.682243D-03
 GradGradGradGradGradGradGradGradGradGradGradGradGradGradGradGradGradGrad

 Stoichiometry    C80H123FeN17O16(1-,2)
 Framework group  C1[X(C80H123FeN17O16)]
 Deg. of freedom   705
 Full point group                 C1      NOp   1
 Largest Abelian subgroup         C1      NOp   1
 Largest concise Abelian subgroup C1      NOp   1
                         Standard orientation:                         
 ---------------------------------------------------------------------
 Center     Atomic      Atomic             Coordinates (Angstroms)
 Number     Number       Type             X           Y           Z
 ---------------------------------------------------------------------
      1          1           0        0.797834   -5.012733    0.139024
      2          6           0        1.057087   -4.329769    0.836649
      3          1           0        1.083653   -4.726962    1.765052
      4          6           0        0.025194   -3.189244    0.913647
      5          6           0        0.212447   -2.370499    2.192027
      6          6           0       -0.829421   -1.268620    2.364005
      7          7           0       -0.371576   -0.326670    3.382534
      8          6           0       -1.113457    0.817897    3.598880
      9          7           0       -2.396612    0.782070    3.409279
     10          7           0       -0.366048    1.891052    4.040051
     11          1           0        2.051626   -3.935680    0.599149
     12          1           0        0.114752   -2.526158    0.046122
     13          1           0       -0.988805   -3.608918    0.883259
     14          1           0        0.188578   -3.027936    3.072633
     15          1           0        1.204411   -1.909661    2.158301
     16          1           0       -0.981289   -0.746720    1.409382
     17          1           0       -1.797890   -1.684299    2.657511
     18          1           0        0.604390   -0.109123    3.226109
     19          1           0       -2.790894    1.714659    3.481118
     20          1           0       -3.332946    0.227473    2.119091
     21          1           0       -0.928635    2.711559    4.222060
     22          1           0        4.698978   -6.869003    2.440985
     23          6           0        5.504570   -6.259451    2.429242
     24          1           0        5.601327   -5.757342    3.300143
     25          6           0        5.262009   -5.291697    1.235531
     26          6           0        5.772601   -3.889189    1.357286
     27          6           0        4.996791   -2.756747    1.242996
     28          6           0        7.128729   -3.425009    1.503235
     29          6           0        7.085163   -1.993959    1.469401
     30          6           0        8.376617   -4.059536    1.631427
     31          7           0        5.770524   -1.622740    1.322199
     32          6           0        8.239950   -1.212119    1.571253
     33          6           0        9.527102   -3.282646    1.726175
     34          6           0        9.458294   -1.872712    1.698222
     35          1           0        6.411407   -6.856384    2.285607
     36          1           0        5.662086   -5.748377    0.321477
     37          1           0        4.180090   -5.218843    1.071050
     38          1           0        3.929310   -2.666871    1.105018
     39          1           0        5.399703   -0.700604    1.083474
     40          1           0        8.440002   -5.144123    1.657967
     41          1           0        8.182705   -0.128704    1.539275
     42          1           0       10.495428   -3.765175    1.826136
     43          1           0       10.373199   -1.292397    1.776532
     44          1           0        4.572605   -4.712355    4.680507
     45          6           0        4.622997   -4.215064    5.557918
     46          1           0        4.791539   -4.847553    6.327135
     47          6           0        3.371804   -3.336870    5.752083
     48          6           0        3.464371   -2.018236    5.037654
     49          6           0        4.494153   -1.371260    4.392604
     50          7           0        2.412741   -1.111541    5.000860
     51          6           0        2.839462    0.013530    4.359634
     52          7           0        4.102144   -0.104766    3.997089
     53          1           0        5.509513   -3.571596    5.508220
     54          1           0        2.481547   -3.883823    5.411160
     55          1           0        3.211940   -3.147930    6.822988
     56          1           0        1.455527   -1.284227    5.272855
     57          1           0        5.486892   -1.736371    4.180541
     58          1           0        2.212529    0.876032    4.187981
     59          1           0        3.965784   -0.833622   -6.947745
     60          6           0        3.280672   -0.107787   -7.104263
     61          1           0        2.843364   -0.157366   -8.013199
     62          6           0        3.856223    1.304151   -6.892209
     63          6           0        4.075188    1.632804   -5.449222
     64          6           0        3.912931    0.898583   -4.303996
     65          7           0        4.456388    2.896603   -5.010418
     66          6           0        4.509034    2.891457   -3.652768
     67          7           0        4.184422    1.693663   -3.207574
     68          1           0        2.474037   -0.267357   -6.377380
     69          1           0        4.793188    1.419015   -7.455324
     70          1           0        3.158321    2.040687   -7.313543
     71          1           0        4.644525    3.693257   -5.599019
     72          1           0        3.623187   -0.131129   -4.183565
     73          1           0        4.770822    3.737064   -3.037210
     74          1           0       -5.750316    6.497790    4.158012
     75          6           0       -5.029606    5.915728    4.560244
     76          1           0       -4.155402    6.419857    4.609499
     77          6           0       -4.907808    4.587230    3.797462
     78          6           0       -6.258922    3.869105    3.678089
     79          6           0       -6.167543    2.571635    2.876636
     80          7           0       -7.505440    2.022799    2.644405
     81          6           0       -7.734243    0.836296    2.039913
     82          7           0       -6.755133   -0.050934    1.883406
     83          7           0       -8.982943    0.502337    1.673597
     84          1           0       -5.339847    5.713027    5.594976
     85          1           0       -4.492819    4.743997    2.796821
     86          1           0       -4.192823    3.927550    4.305440
     87          1           0       -6.663611    3.660666    4.677802
     88          1           0       -6.976094    4.542911    3.187733
     89          1           0       -5.637718    2.742567    1.935653
     90          1           0       -5.582106    1.839555    3.444031
     91          1           0       -8.284138    2.662563    2.672938
     92          1           0       -6.905107   -0.700645    1.097351
     93          1           0       -5.769726    0.199004    1.991496
     94          1           0       -9.581117    1.216829    1.280454
     95          1           0       -9.118010   -0.433473    1.220590
     96          6           0       -0.516230    4.238749   -0.483464
     97          6           0        9.298026    3.111437   -0.664766
     98          6           0        6.092380   -4.018205   -2.394936
     99          6           0       -1.085328   -0.553490   -2.650894
    100          7           0        2.863793    2.650694   -0.882640
    101          6           0       -1.299569    3.457199    0.587712
    102          6           0       10.118979    2.546002   -1.562950
    103          6           0        7.005250   -4.926931   -2.017704
    104          6           0       -1.906216   -0.639773   -1.354948
    105          7           0        5.679857    2.253400   -0.893873
    106          6           0       -2.821619    3.375971    0.334270
    107          6           0       -3.403179   -0.555690   -1.600759
    108          7           0        2.530530   -0.008684   -1.772137
    109          6           0        0.748839    1.684422   -1.626256
    110          6           0        4.502806    4.242488   -0.031722
    111          6           0        7.475676    0.662026   -1.398370
    112          6           0        3.640874   -2.172460   -2.139301
    113          6           0        2.010980    5.941177    0.714763
    114          6           0        7.332732    5.338781    0.439197
    115          6           0        8.667747   -2.130161   -1.980841
    116          6           0        0.812741   -3.174301   -2.842355
    117          6           0        1.506792    2.692022   -1.048495
    118          6           0        5.649783    3.518899   -0.350357
    119          6           0        6.693382   -0.442592   -1.685236
    120          6           0        2.523850   -1.352022   -2.090595
    121          8           0       -3.504038    2.880690    1.282250
    122          8           0       -4.146140   -1.096373   -0.613869
    123          6           0        0.950817    3.927306   -0.509772
    124          6           0        6.987503    4.009780   -0.156775
    125          6           0        7.219346   -1.773026   -1.924247
    126          6           0        1.190339   -1.776769   -2.460919
    127          8           0       -3.261544    3.749722   -0.784343
    128          8           0       -3.896806   -0.090974   -2.604320
    129          6           0        2.015006    4.629792   -0.006658
    130          6           0        7.843863    3.029849   -0.624829
    131          6           0        6.128442   -2.593781   -2.102281
    132          6           0        0.389226   -0.661744   -2.403465
    133          6           0        3.205876    3.836121   -0.277241
    134          6           0        7.004225    1.921248   -1.043579
    135          6           0        4.950841   -1.739603   -1.988959
    136          6           0        1.229558    0.424425   -1.948248
    137          7           0        5.319189   -0.448638   -1.736752
    138         26           0        4.103162    1.106170   -1.314759
    139          1           0       -0.975416    4.011118   -1.450419
    140          1           0       -0.671262    5.312873   -0.336014
    141          1           0        9.747562    3.728635    0.112695
    142          1           0        5.239129   -4.362983   -2.978270
    143          1           0       -1.408532   -1.355121   -3.321512
    144          1           0       -1.332843    0.381870   -3.160561
    145          1           0       -1.130650    3.866583    1.589514
    146          1           0       11.194439    2.674736   -1.492467
    147          1           0        9.749142    1.960501   -2.397861
    148          1           0        6.905525   -5.968103   -2.309121
    149          1           0        7.840774   -4.671147   -1.376470
    150          1           0       -1.632561    0.174876   -0.671069
    151          1           0       -1.698692   -1.568515   -0.820511
    152          1           0       -0.308435    1.870667   -1.767786
    153          1           0        4.643277    5.206059    0.442672
    154          1           0        3.475937   -3.221932   -2.348549
    155          1           0        2.644763    6.684223    0.215935
    156          1           0        2.385282    5.828376    1.739072
    157          1           0        0.999557    6.350993    0.772956
    158          1           0        6.816933    6.158359   -0.074201
    159          1           0        8.405038    5.538089    0.378262
    160          1           0        7.039199    5.383097    1.494688
    161          1           0        9.053880   -2.391804   -0.990094
    162          1           0        9.269836   -1.298455   -2.359689
    163          1           0        8.822599   -2.991683   -2.637239
    164          1           0       -0.250174   -3.243208   -3.083957
    165          1           0        1.379098   -3.522173   -3.714334
    166          6           0       -7.458931   -2.937902   -2.213806
    167          8           0       -6.463297   -3.092003   -2.896780
    168          6           0       -7.677184   -2.135821   -1.047911
    169          8           0       -6.756049   -1.299678   -0.482307
    170          6           0       -8.937306   -2.357388   -0.507119
    171          8           0       -9.487463   -1.911507    0.537208
    172          6           0       -9.633662   -3.296226   -1.479521
    173          8           0       -8.642014   -3.648100   -2.471630
    174          6           0      -10.858710   -2.652455   -2.148615
    175          8           0      -10.623528   -1.345890   -2.620956
    176          6           0      -11.274749   -3.456657   -3.393213
    177          8           0      -11.134515   -4.865313   -3.248321
    178          1           0       -5.861656   -1.380489   -0.871987
    179          1           0      -10.530979   -0.713576   -1.877903
    180          1           0      -10.178468   -5.021212   -3.228868
    181          1           0       -9.949966   -4.218657   -0.979418
    182          1           0      -11.653283   -2.672750   -1.385020
    183          1           0      -12.325468   -3.262341   -3.628767
    184          1           0      -10.665172   -3.074102   -4.221721
    185          8           0        4.134129    0.550854    0.539077
    186          1           0        3.194545    0.301287    0.834427
    187          1           0        4.352685    1.325430    1.222287
    188          8           0       -4.019657    0.285065    1.389304
    189          1           0       -3.909621    1.240636    1.146433
    190          1           0       -4.026756   -0.611892    0.283820
    191          8           0        1.715718    0.332803    1.295017
    192          1           0        1.760461    1.258168    1.811118
    193          1           0        1.210619    0.500622    0.489390
    194          8           0        4.508035    2.170952    2.390117
    195          1           0        4.585999    1.436468    3.049118
    196          1           0        3.526372    2.452894    2.462349
    197          8           0        1.857361    2.432845    2.589940
    198          1           0        0.498017    2.107227    3.492055
    199          1           0        1.593388    3.151775    1.999668
    200          1           0        1.011083   -3.875787   -2.025537
    201          1           0       -0.938425    2.422408    0.646161
    202          1           0        8.545004    0.511633   -1.356676
    203          1           0       -3.747085   -4.678098   -1.381308
    204          6           0       -3.773799   -4.631543   -0.382747
    205          1           0       -3.291436   -5.409511    0.019874
    206          6           0       -5.215975   -4.519925    0.119300
    207          6           0       -5.379665   -4.427117    1.646393
    208          6           0       -4.592820   -3.261860    2.267200
    209          6           0       -6.864904   -4.322205    2.019423
    210          1           0       -3.222295   -3.726519   -0.103547
    211          1           0       -5.684756   -3.648812   -0.337507
    212          1           0       -5.793008   -5.383225   -0.241323
    213          1           0       -4.983819   -5.358192    2.084463
    214          1           0       -4.737025   -3.236962    3.353699
    215          1           0       -3.517111   -3.344579    2.082518
    216          1           0       -4.925711   -2.294011    1.878072
    217          1           0       -7.437083   -5.158549    1.601526
    218          1           0       -7.003155   -4.329715    3.106509
    219          1           0       -7.308545   -3.399038    1.633601
    220          1           0       -5.187073    6.020653   -0.822250
    221          6           0       -6.078062    6.330109   -0.490021
    222          1           0       -5.948202    7.090863    0.145910
    223          6           0       -6.713759    5.191239    0.332243
    224          6           0       -6.957641    3.900390   -0.372348
    225          7           0       -5.961935    3.085644   -0.877802
    226          6           0       -8.127789    3.210411   -0.581404
    227          6           0       -6.555859    1.962790   -1.366015
    228          7           0       -7.872249    2.004477   -1.198903
    229          1           0       -6.709945    6.631259   -1.330380
    230          1           0       -6.051291    5.006901    1.185365
    231          1           0       -7.670531    5.525866    0.751463
    232          1           0       -4.937294    3.304676   -0.871986
    233          1           0       -9.134807    3.506114   -0.316827
    234          1           0       -6.000907    1.151039   -1.814993
    235          8           0      -10.302777    0.859340   -0.953303
    236          1           0      -10.780167    1.414202   -1.583665
    237          1           0       -9.343018    1.072175   -1.145354
 ---------------------------------------------------------------------
 Rotational constants (GHZ):           0.0205619           0.0077153           0.0072883
 Basis read from rwf:  (5D, 7F)
 Pseudo-potential data read from rwf file.
 There are  2334 symmetry adapted cartesian basis functions of A   symmetry.
 There are  2219 symmetry adapted basis functions of A   symmetry.
  2219 basis functions,  4077 primitive gaussians,  2334 cartesian basis functions
   434 alpha electrons      433 beta electrons
       nuclear repulsion energy     28702.1615727483 Hartrees.
 NAtoms=  237 NActive=  237 NUniq=  237 SFac= 1.00D+00 NAtFMM=   60 NAOKFM=T Big=T
 Integral buffers will be    131072 words long.
 Raffenetti 2 integral format.
 Two-electron integral symmetry is turned on.
 Nuclear repulsion after empirical dispersion term =    28701.5476970826 Hartrees.
 One-electron integrals computed using PRISM.
   1 Symmetry operations used in ECPInt.
 ECPInt:  NShTT=  344035 NPrTT= 1761168 LenC2=  159158 LenP2D=  395449.
 LDataN:  DoStor=T MaxTD1= 4 Len=   56
 Number of processors reduced to  14 by ecpmxn.
 NBasis=  2219 RedAO= T EigKep=  2.68D-04  NBF=  2219
 NBsUse=  2219 1.00D-06 EigRej= -1.00D+00 NBFU=  2219
 Initial guess from the checkpoint file:  "tau2_m2.chk"
 B after Tr=     0.000000   -0.000000    0.000000
         Rot=    0.999990   -0.004356    0.000534    0.001027 Ang=  -0.52 deg.
 Initial guess <Sx>= 0.0000 <Sy>= 0.0000 <Sz>= 0.5000 <S**2>= 0.7972 S= 0.5233
 ExpMin= 2.20D-02 ExpMax= 5.48D+03 ExpMxC= 8.25D+02 IAcc=3 IRadAn=         5 AccDes= 0.00D+00
 Harris functional with IExCor=  402 and IRadAn=       5 diagonalized for initial guess.
 HarFok:  IExCor=  402 AccDes= 0.00D+00 IRadAn=         5 IDoV= 1 UseB2=F ITyADJ=14
 ICtDFT=  3500011 ScaDFX=  1.000000  1.000000  1.000000  1.000000
 FoFCou: FMM=F IPFlag=           0 FMFlag=      100000 FMFlg1=        2001
         NFxFlg=           0 DoJE=T BraDBF=F KetDBF=T FulRan=T
         wScrn=  0.000000 ICntrl=       500 IOpCl=  0 I1Cent=   200000004 NGrid=           0
         NMat0=    1 NMatS0=      1 NMatT0=    0 NMatD0=    1 NMtDS0=    0 NMtDT0=    0
 Petite list used in FoFCou.
 Requested convergence on RMS density matrix=1.00D-08 within 128 cycles.
 Requested convergence on MAX density matrix=1.00D-06.
 Requested convergence on             energy=1.00D-06.
 No special actions if energy rises.
 EnCoef did    13 forward-backward iterations
 EnCoef did    17 forward-backward iterations
 EnCoef did     1 forward-backward iterations
 Restarting incremental Fock formation.
 Restarting incremental Fock formation.
 SCF Done:  E(UB3LYP) =  -5381.36488285     A.U. after   44 cycles
            NFock= 44  Conv=0.10D-08     -V/T= 2.0165
 <Sx>= 0.0000 <Sy>= 0.0000 <Sz>= 0.5000 <S**2>= 0.7966 S= 0.5230
 <L.S>=  0.00000000000    
 Annihilation of the first spin contaminant:
 S**2 before annihilation     0.7966,   after     0.7506
 QCSCF skips out because SCF is already converged.
   1 Symmetry operations used in ECPInt.
 ECPInt:  NShTT=  344035 NPrTT= 1761168 LenC2=  159158 LenP2D=  395449.
 LDataN:  DoStor=T MaxTD1= 5 Len=  102
 Number of processors reduced to  19 by ecpmxn.
 Calling FoFJK, ICntrl=      2127 FMM=T ISym2X=0 I1Cent= 0 IOpClX= 1 NMat=1 NMatS=1 NMatT=0.
 ***** Axes restored to original set *****
 -------------------------------------------------------------------
 Center     Atomic                   Forces (Hartrees/Bohr)
 Number     Number              X              Y              Z
 -------------------------------------------------------------------
      1        1          -0.016287820   -0.050303834   -0.044107192
      2        6           0.008571096    0.080617380   -0.015481813
      3        1           0.007572561   -0.034105702    0.061358616
      4        6           0.000266724    0.000533733   -0.000494659
      5        6          -0.000115387    0.000554092   -0.000950439
      6        6           0.000602423   -0.000532434   -0.000114590
      7        7           0.003987169   -0.002294379    0.000629854
      8        6          -0.000239884    0.001200196   -0.003467084
      9        7          -0.003686904    0.000006825   -0.000398252
     10        7          -0.008064797   -0.002492078    0.004548007
     11        1          -0.000088523   -0.000012797    0.000057103
     12        1           0.000192124   -0.000105890    0.000028315
     13        1          -0.000245026   -0.000538690    0.000081320
     14        1           0.000082581   -0.000503029   -0.000481690
     15        1           0.000473397    0.000650744    0.000224802
     16        1          -0.000027427   -0.000306308   -0.000383977
     17        1           0.000553322    0.000500037    0.000419821
     18        1           0.000520791    0.000226178   -0.002728214
     19        1          -0.000650284    0.003260841    0.000399308
     20        1           0.003093802   -0.002551460    0.009344763
     21        1          -0.000076933    0.000368920   -0.001110346
     22        1          -0.050225261   -0.046930597    0.010806951
     23        6           0.044222300    0.010875076   -0.069229710
     24        1           0.004879062    0.035172143    0.057113917
     25        6           0.000026092    0.000378861   -0.000098627
     26        6           0.000185785    0.000205865   -0.000093744
     27        6           0.000108944    0.000291064   -0.000068772
     28        6           0.000023508   -0.000106849   -0.000239972
     29        6          -0.000410383    0.000125057   -0.000307423
     30        6          -0.000186431    0.000159447   -0.000064114
     31        7           0.001296533   -0.000572523   -0.001514284
     32        6          -0.000026421   -0.000166539   -0.000242869
     33        6          -0.000044592    0.000199790   -0.000161004
     34        6           0.000080089   -0.000198922   -0.000172553
     35        1          -0.000070484   -0.000180946   -0.000114765
     36        1           0.000389304   -0.000002636   -0.000508473
     37        1          -0.000025476   -0.000305792    0.000101561
     38        1          -0.000124113    0.000065308   -0.000218108
     39        1          -0.001893752    0.000593831    0.001378634
     40        1          -0.000008605   -0.000046208   -0.000048846
     41        1          -0.000015626    0.000112125   -0.000231267
     42        1           0.000055569   -0.000015906   -0.000005713
     43        1           0.000061685    0.000031789   -0.000002576
     44        1          -0.004006735   -0.036192998   -0.056484300
     45        6          -0.002608909    0.083759629    0.001150308
     46        1           0.005853041   -0.043826122    0.053080661
     47        6          -0.000231965    0.000138462    0.000273976
     48        6          -0.000395505   -0.000519977   -0.001473735
     49        6           0.001390813    0.001305281    0.002361765
     50        7          -0.000138220   -0.000750519    0.000007486
     51        6           0.000600058   -0.000175491    0.002134060
     52        7          -0.000756832   -0.001502344   -0.002396108
     53        1          -0.000292244   -0.000336753    0.000086428
     54        1          -0.000221602    0.000041634    0.000428453
     55        1           0.000175918    0.000346148    0.000020492
     56        1          -0.000985000    0.000416281   -0.000056232
     57        1           0.000294345    0.000262164    0.000107621
     58        1           0.001354081    0.001329800    0.000678506
     59        1           0.047890336   -0.047942914    0.007407237
     60        6          -0.025008162    0.059662164    0.056234492
     61        1          -0.024478796   -0.010724588   -0.063518388
     62        6           0.000340067    0.000243282    0.000453465
     63        6          -0.000195039    0.000435027   -0.000257486
     64        6           0.001155771    0.000129038   -0.000378420
     65        7           0.000265412    0.000248796   -0.001215037
     66        6          -0.000823009   -0.000423985    0.000692121
     67        7           0.000258280   -0.001382987    0.000179652
     68        1           0.000245102    0.000056329   -0.000010377
     69        1           0.000021059   -0.000167931   -0.000064230
     70        1          -0.000017309   -0.000112447   -0.000299508
     71        1          -0.000072567   -0.000125532    0.000039927
     72        1           0.000113346    0.000058754    0.000034435
     73        1           0.000084847   -0.000045491   -0.000069787
     74        1          -0.048778752    0.040747241   -0.031259179
     75        6          -0.012176036   -0.077492934    0.032896004
     76        1           0.059887885    0.034451171   -0.001574540
     77        6          -0.000068292    0.000285016    0.000399008
     78        6           0.000292816   -0.000098441    0.000208885
     79        6           0.000266914    0.000268641    0.000344487
     80        7           0.000219453   -0.002618105   -0.000663845
     81        6          -0.000466775    0.003466104    0.000208999
     82        7          -0.002028541   -0.002092233   -0.000993130
     83        7          -0.000032028   -0.002031669   -0.001572611
     84        1           0.000107117    0.000017168    0.000135790
     85        1           0.000002613   -0.000007592   -0.000197128
     86        1           0.000032614    0.000041194    0.000020761
     87        1          -0.000112898   -0.000045203   -0.000124007
     88        1           0.000090804    0.000031583   -0.000227600
     89        1          -0.000418208    0.000138769   -0.000211781
     90        1           0.000054778   -0.000169411   -0.000029870
     91        1          -0.000007621    0.000169571   -0.000046273
     92        1           0.002670464    0.001341202    0.005544271
     93        1          -0.000944062    0.001623154    0.001047095
     94        1           0.000192165    0.000165009    0.000298274
     95        1           0.000234695    0.002681789    0.001657805
     96        6           0.000198863    0.000577896   -0.000169303
     97        6           0.000172737    0.000298975    0.000100292
     98        6           0.000048318    0.000126387    0.000424664
     99        6           0.000534613   -0.000165331   -0.000321131
    100        7          -0.000694602    0.001120497    0.000699841
    101        6          -0.000648278    0.000176042   -0.000155371
    102        6           0.000190767    0.000137016   -0.000072259
    103        6          -0.000244254   -0.000247346    0.000459025
    104        6          -0.000699971    0.001035631   -0.000544252
    105        7          -0.001186373    0.000746603   -0.001233027
    106        6           0.004060981    0.000519538   -0.003183210
    107        6           0.001296648   -0.002443142    0.001427873
    108        7          -0.001369146   -0.000654329   -0.000992079
    109        6           0.000271165   -0.001804583   -0.000383135
    110        6           0.002379806   -0.000683437   -0.000510877
    111        6          -0.000228599    0.002287715    0.000434694
    112        6          -0.001777997    0.001129025    0.000097924
    113        6          -0.000378363   -0.000008804   -0.000295822
    114        6           0.000197374   -0.000325558   -0.000215273
    115        6           0.000031349    0.000016788   -0.000218601
    116        6          -0.000242447    0.000609594   -0.000006980
    117        6           0.002190093    0.002220890   -0.000284107
    118        6          -0.001699513   -0.000334302    0.000529108
    119        6          -0.002718200   -0.001756803    0.000051945
    120        6           0.002265678    0.000891809    0.000228298
    121        8          -0.002489222   -0.001775808    0.001429796
    122        8          -0.005317825   -0.005718552   -0.013084096
    123        6          -0.000506109   -0.001334561    0.001106542
    124        6           0.002033007   -0.000022448   -0.000115822
    125        6           0.000218711    0.000063516    0.000288434
    126        6          -0.002539166   -0.000266349   -0.000910265
    127        8          -0.001499958   -0.000878652    0.002077299
    128        8          -0.000433308   -0.000278466   -0.001742390
    129        6          -0.000109551    0.001009753   -0.000018490
    130        6           0.000311259    0.002120962    0.000920185
    131        6          -0.000039590   -0.000490308   -0.000033033
    132        6          -0.001085701   -0.002283897    0.001199817
    133        6          -0.002018704   -0.002029948   -0.000648008
    134        6          -0.000750629   -0.002143121   -0.000164925
    135        6           0.002010404    0.001736506    0.000490946
    136        6           0.001676272    0.000687103    0.001170947
    137        7           0.000918583   -0.000906974    0.000378699
    138       26           0.001455796    0.002269704   -0.001406834
    139        1           0.000120747    0.000082639   -0.000242939
    140        1           0.000100088   -0.000119051    0.000217768
    141        1           0.000120968   -0.000107948    0.000013277
    142        1          -0.000090904   -0.000094012   -0.000041990
    143        1          -0.000375313    0.000226248   -0.000120235
    144        1           0.000124627    0.000019665   -0.000354606
    145        1          -0.000109055   -0.000053163   -0.000142137
    146        1          -0.000017269   -0.000022533    0.000020469
    147        1          -0.000062596    0.000030050    0.000039996
    148        1          -0.000011393    0.000011835    0.000058155
    149        1           0.000043751    0.000020983    0.000125708
    150        1          -0.000325601   -0.000417118    0.000326406
    151        1           0.000433873   -0.000183801   -0.000005669
    152        1          -0.000169112    0.000096528   -0.000192746
    153        1           0.000064875    0.000262362    0.000038852
    154        1          -0.000018204   -0.000249608   -0.000048356
    155        1           0.000147238    0.000115109    0.000094126
    156        1           0.000080454    0.000049076    0.000030701
    157        1           0.000113085    0.000081223   -0.000023455
    158        1           0.000048985    0.000039961   -0.000039132
    159        1           0.000001204   -0.000049990    0.000075801
    160        1          -0.000076257    0.000099970   -0.000010764
    161        1           0.000118133   -0.000075676    0.000686156
    162        1           0.000078103    0.000079484    0.000066756
    163        1           0.000076840   -0.000018368    0.000043136
    164        1          -0.000001662   -0.000062274   -0.000008381
    165        1           0.000008002   -0.000057709   -0.000017015
    166        6          -0.003867967   -0.006246431   -0.003959450
    167        8           0.000130834    0.001582075    0.000820011
    168        6           0.004262270    0.007897047    0.006030395
    169        8          -0.010879651   -0.008762862   -0.007558506
    170        6          -0.003509548   -0.000932248   -0.000035006
    171        8           0.000744445   -0.001215191   -0.001822340
    172        6           0.000044360   -0.000203773    0.000461457
    173        8           0.004896601    0.003282108    0.001554144
    174        6          -0.000332935    0.001342030   -0.000095500
    175        8          -0.000104995   -0.000227608   -0.000523681
    176        6           0.000178690   -0.001256143   -0.000340002
    177        8           0.000446692    0.001200481    0.000662732
    178        1           0.006188983    0.000454355   -0.001713020
    179        1           0.000368004   -0.000633503    0.001223584
    180        1          -0.000368832   -0.000392917   -0.000461045
    181        1           0.000328922    0.000153825   -0.000007154
    182        1          -0.000356507   -0.000006358   -0.000250730
    183        1          -0.000087603    0.000093377    0.000132243
    184        1          -0.000134489    0.000061910    0.000112690
    185        8           0.001948981   -0.000615883    0.005423419
    186        1          -0.002435028    0.000519776   -0.002994399
    187        1           0.001556188   -0.004540578   -0.003584777
    188        8           0.001628959    0.003665390    0.003401328
    189        1          -0.002190767    0.005087583   -0.001337746
    190        1           0.005006824    0.004165135    0.005107645
    191        8          -0.001083690   -0.006858275   -0.000483591
    192        1          -0.001493441    0.005637415    0.001895982
    193        1          -0.000296279   -0.000702338    0.000519101
    194        8          -0.009463926    0.004527991    0.000905920
    195        1          -0.001669905    0.002002463   -0.000677627
    196        1           0.007930434   -0.005529310    0.005386638
    197        8           0.005131119    0.001721520   -0.003493267
    198        1           0.005129985    0.002282382   -0.000345977
    199        1          -0.000970118   -0.000217713    0.000256356
    200        1           0.000119745   -0.000191149    0.000171038
    201        1           0.000071779    0.000198780    0.000051324
    202        1           0.000118990    0.000003528   -0.000103997
    203        1          -0.000391186   -0.008831630   -0.079787480
    204        6          -0.037201287    0.073834337    0.046341972
    205        1           0.038721050   -0.063733242    0.033675212
    206        6          -0.001685680   -0.001358074    0.000239054
    207        6           0.000940790    0.000452421    0.000500813
    208        6          -0.000171624    0.000501926    0.001212325
    209        6          -0.000056413   -0.000646376   -0.000512410
    210        1           0.000188951    0.000537394   -0.000181829
    211        1           0.000967407    0.001466548   -0.000521334
    212        1           0.000120730   -0.000000122    0.000574586
    213        1          -0.000066387    0.000055420   -0.000194957
    214        1           0.000137004   -0.000029112   -0.000262276
    215        1          -0.000279880    0.000020851   -0.000341983
    216        1          -0.000230090   -0.001630573   -0.001117599
    217        1          -0.000040217    0.000023281    0.000071991
    218        1          -0.000095240    0.000132308   -0.000000924
    219        1           0.000122753    0.000279367    0.000277293
    220        1           0.071078881   -0.023763247   -0.030190507
    221        6          -0.077864416   -0.043875464   -0.013370716
    222        1           0.011028976    0.067795984    0.043134064
    223        6          -0.000125878    0.000335666    0.000354371
    224        6           0.000056238   -0.000501353    0.000802889
    225        7           0.000219988    0.000730865   -0.001884422
    226        6          -0.000612349   -0.000202569    0.000224771
    227        6           0.000285964    0.000013046    0.001451637
    228        7           0.000283671   -0.000818774   -0.000198269
    229        1           0.000000187   -0.000022280    0.000057475
    230        1           0.000164113    0.000047304    0.000053964
    231        1          -0.000073534   -0.000192589   -0.000197942
    232        1          -0.000716780   -0.000358914    0.000486761
    233        1          -0.000007104    0.000053968   -0.000252649
    234        1           0.000368372   -0.000064603   -0.000367556
    235        8           0.000299941    0.000441214   -0.000501207
    236        1          -0.000017013   -0.000213805   -0.000091809
    237        1          -0.000106004    0.000310303    0.000330795
 -------------------------------------------------------------------
 Cartesian Forces:  Max     0.083759629 RMS     0.013431930

 GradGradGradGradGradGradGradGradGradGradGradGradGradGradGradGradGradGrad
 Berny optimization.
 Using GEDIIS/GDIIS optimizer.
 FormGI is forming the generalized inverse of G from B-inverse, IUseBI=4.
 Internal  Forces:  Max     0.046877260 RMS     0.005666470
 Search for a local minimum.
 Step number  10 out of a maximum of 1000
 All quantities printed in internal units (Hartrees-Bohrs-Radians)
 Mixed Optimization -- RFO/linear search
 Update second derivatives using D2CorX and points    9   10
 DE= -1.94D-03 DEPred=-5.68D-03 R= 3.42D-01
 Trust test= 3.42D-01 RLast= 4.88D-01 DXMaxT set to 3.12D-01
 ITU=  0  1  0  0 -1  0 -1  1  1  0
 Use linear search instead of GDIIS.
     Eigenvalues ---    0.00215   0.00255   0.00262   0.00300   0.00327
     Eigenvalues ---    0.00349   0.00351   0.00381   0.00397   0.00412
     Eigenvalues ---    0.00476   0.00481   0.00493   0.00507   0.00530
     Eigenvalues ---    0.00537   0.00547   0.00570   0.00575   0.00596
     Eigenvalues ---    0.00612   0.00648   0.00665   0.00704   0.00746
     Eigenvalues ---    0.00776   0.00790   0.00792   0.00797   0.00800
     Eigenvalues ---    0.00818   0.00845   0.00857   0.00877   0.00945
     Eigenvalues ---    0.00968   0.01010   0.01057   0.01084   0.01096
     Eigenvalues ---    0.01159   0.01214   0.01231   0.01259   0.01298
     Eigenvalues ---    0.01310   0.01348   0.01370   0.01375   0.01400
     Eigenvalues ---    0.01403   0.01406   0.01410   0.01417   0.01426
     Eigenvalues ---    0.01452   0.01510   0.01513   0.01532   0.01556
     Eigenvalues ---    0.01566   0.01609   0.01654   0.01659   0.01665
     Eigenvalues ---    0.01667   0.01687   0.01698   0.01715   0.01726
     Eigenvalues ---    0.01749   0.01755   0.01776   0.01785   0.01807
     Eigenvalues ---    0.01838   0.01847   0.01853   0.01868   0.01886
     Eigenvalues ---    0.01896   0.01909   0.01925   0.01940   0.01951
     Eigenvalues ---    0.01963   0.01966   0.01970   0.01988   0.02005
     Eigenvalues ---    0.02009   0.02020   0.02026   0.02029   0.02033
     Eigenvalues ---    0.02046   0.02054   0.02065   0.02071   0.02077
     Eigenvalues ---    0.02079   0.02090   0.02094   0.02121   0.02123
     Eigenvalues ---    0.02123   0.02134   0.02146   0.02148   0.02160
     Eigenvalues ---    0.02163   0.02198   0.02213   0.02224   0.02225
     Eigenvalues ---    0.02234   0.02237   0.02242   0.02250   0.02285
     Eigenvalues ---    0.02308   0.02342   0.02369   0.02417   0.02452
     Eigenvalues ---    0.02457   0.02504   0.02516   0.02526   0.02569
     Eigenvalues ---    0.02574   0.02698   0.02741   0.02789   0.02806
     Eigenvalues ---    0.02808   0.02848   0.02855   0.02860   0.02944
     Eigenvalues ---    0.02973   0.03102   0.03146   0.03163   0.03250
     Eigenvalues ---    0.03280   0.03319   0.03402   0.03424   0.03465
     Eigenvalues ---    0.03485   0.03655   0.03665   0.03778   0.03889
     Eigenvalues ---    0.03919   0.03947   0.04007   0.04067   0.04098
     Eigenvalues ---    0.04179   0.04191   0.04285   0.04447   0.04482
     Eigenvalues ---    0.04535   0.04582   0.04633   0.04661   0.04667
     Eigenvalues ---    0.04733   0.04756   0.04811   0.04852   0.04901
     Eigenvalues ---    0.04913   0.04936   0.04971   0.05050   0.05069
     Eigenvalues ---    0.05166   0.05229   0.05283   0.05299   0.05332
     Eigenvalues ---    0.05354   0.05382   0.05407   0.05419   0.05447
     Eigenvalues ---    0.05461   0.05465   0.05518   0.05558   0.05607
     Eigenvalues ---    0.05682   0.05718   0.05750   0.05772   0.05856
     Eigenvalues ---    0.05932   0.05963   0.06014   0.06122   0.06167
     Eigenvalues ---    0.06234   0.06327   0.06390   0.06419   0.06488
     Eigenvalues ---    0.06599   0.06652   0.06747   0.06828   0.06928
     Eigenvalues ---    0.06950   0.07022   0.07100   0.07146   0.07150
     Eigenvalues ---    0.07155   0.07208   0.07213   0.07219   0.07224
     Eigenvalues ---    0.07250   0.07316   0.07331   0.07458   0.07521
     Eigenvalues ---    0.07569   0.07626   0.07766   0.07893   0.07938
     Eigenvalues ---    0.08071   0.08234   0.08251   0.08331   0.08411
     Eigenvalues ---    0.08420   0.08652   0.08812   0.08851   0.08953
     Eigenvalues ---    0.09060   0.09086   0.09157   0.09257   0.09350
     Eigenvalues ---    0.09411   0.09490   0.09496   0.09514   0.09555
     Eigenvalues ---    0.09560   0.09663   0.09712   0.09786   0.09925
     Eigenvalues ---    0.10100   0.10168   0.10238   0.10276   0.10460
     Eigenvalues ---    0.10671   0.10815   0.10936   0.11184   0.11252
     Eigenvalues ---    0.11379   0.11458   0.11541   0.11623   0.11677
     Eigenvalues ---    0.11738   0.11783   0.12001   0.12106   0.12172
     Eigenvalues ---    0.12226   0.12273   0.12405   0.12423   0.12478
     Eigenvalues ---    0.12533   0.12812   0.12862   0.12884   0.13061
     Eigenvalues ---    0.13238   0.13345   0.13456   0.13490   0.13752
     Eigenvalues ---    0.14047   0.14112   0.14234   0.14676   0.14796
     Eigenvalues ---    0.15010   0.15288   0.15408   0.15625   0.15698
     Eigenvalues ---    0.15741   0.15774   0.15903   0.15935   0.15953
     Eigenvalues ---    0.15986   0.15990   0.15993   0.15995   0.15996
     Eigenvalues ---    0.15998   0.15999   0.15999   0.15999   0.15999
     Eigenvalues ---    0.16000   0.16000   0.16000   0.16000   0.16000
     Eigenvalues ---    0.16000   0.16000   0.16000   0.16000   0.16000
     Eigenvalues ---    0.16000   0.16000   0.16000   0.16000   0.16000
     Eigenvalues ---    0.16000   0.16000   0.16000   0.16000   0.16000
     Eigenvalues ---    0.16000   0.16000   0.16000   0.16000   0.16000
     Eigenvalues ---    0.16000   0.16000   0.16001   0.16011   0.16047
     Eigenvalues ---    0.16239   0.16481   0.16524   0.16793   0.16878
     Eigenvalues ---    0.17352   0.17426   0.17677   0.17935   0.18032
     Eigenvalues ---    0.18058   0.18113   0.18402   0.18687   0.18705
     Eigenvalues ---    0.18786   0.18892   0.19110   0.19396   0.19550
     Eigenvalues ---    0.19740   0.19846   0.20397   0.20463   0.20691
     Eigenvalues ---    0.21335   0.21367   0.21501   0.21648   0.21754
     Eigenvalues ---    0.21896   0.21927   0.21965   0.21992   0.22000
     Eigenvalues ---    0.22001   0.22084   0.22192   0.22245   0.22439
     Eigenvalues ---    0.22503   0.22629   0.22750   0.22785   0.22945
     Eigenvalues ---    0.23046   0.23323   0.23427   0.23489   0.23582
     Eigenvalues ---    0.23595   0.23640   0.23702   0.23836   0.23869
     Eigenvalues ---    0.24370   0.24430   0.24494   0.24605   0.24617
     Eigenvalues ---    0.24703   0.24781   0.24793   0.24817   0.24852
     Eigenvalues ---    0.24909   0.24920   0.24938   0.24962   0.24971
     Eigenvalues ---    0.24987   0.24990   0.24992   0.24995   0.24998
     Eigenvalues ---    0.25062   0.26502   0.26743   0.27173   0.27615
     Eigenvalues ---    0.27747   0.28001   0.28059   0.28255   0.28302
     Eigenvalues ---    0.28352   0.28461   0.28499   0.28677   0.28718
     Eigenvalues ---    0.28883   0.28913   0.28950   0.29154   0.29284
     Eigenvalues ---    0.29383   0.29846   0.30296   0.30805   0.31032
     Eigenvalues ---    0.31566   0.31834   0.32029   0.32181   0.32368
     Eigenvalues ---    0.32573   0.32596   0.32645   0.33100   0.33176
     Eigenvalues ---    0.33454   0.33484   0.33716   0.33750   0.33762
     Eigenvalues ---    0.33765   0.33777   0.33787   0.33805   0.33809
     Eigenvalues ---    0.33810   0.33845   0.33892   0.33893   0.33925
     Eigenvalues ---    0.33934   0.33952   0.33962   0.33993   0.34012
     Eigenvalues ---    0.34016   0.34034   0.34036   0.34038   0.34044
     Eigenvalues ---    0.34051   0.34056   0.34061   0.34066   0.34106
     Eigenvalues ---    0.34121   0.34134   0.34140   0.34153   0.34153
     Eigenvalues ---    0.34154   0.34173   0.34180   0.34214   0.34224
     Eigenvalues ---    0.34226   0.34229   0.34246   0.34260   0.34283
     Eigenvalues ---    0.34285   0.34297   0.34315   0.34321   0.34326
     Eigenvalues ---    0.34333   0.34335   0.34357   0.34373   0.34401
     Eigenvalues ---    0.34444   0.34450   0.34457   0.34467   0.34578
     Eigenvalues ---    0.34695   0.34730   0.34825   0.35189   0.35204
     Eigenvalues ---    0.35249   0.35268   0.35317   0.35320   0.35337
     Eigenvalues ---    0.35454   0.35521   0.35526   0.35580   0.35596
     Eigenvalues ---    0.35612   0.35655   0.35661   0.35699   0.35759
     Eigenvalues ---    0.35903   0.35921   0.35957   0.36115   0.36191
     Eigenvalues ---    0.36307   0.36387   0.36415   0.36763   0.37244
     Eigenvalues ---    0.37580   0.37650   0.37787   0.37980   0.38084
     Eigenvalues ---    0.38540   0.38576   0.39306   0.39721   0.40045
     Eigenvalues ---    0.40816   0.40930   0.41227   0.41327   0.41753
     Eigenvalues ---    0.41899   0.41974   0.42152   0.42240   0.42329
     Eigenvalues ---    0.42392   0.42813   0.42920   0.43084   0.43185
     Eigenvalues ---    0.43360   0.43610   0.43991   0.44155   0.44216
     Eigenvalues ---    0.44349   0.44430   0.44627   0.44740   0.44967
     Eigenvalues ---    0.45333   0.45609   0.45731   0.45927   0.46071
     Eigenvalues ---    0.46207   0.46241   0.46297   0.46306   0.46378
     Eigenvalues ---    0.46537   0.46726   0.46739   0.46940   0.46967
     Eigenvalues ---    0.47291   0.47687   0.47836   0.48167   0.48302
     Eigenvalues ---    0.48365   0.48491   0.48523   0.48672   0.48782
     Eigenvalues ---    0.48942   0.49111   0.49564   0.49695   0.49711
     Eigenvalues ---    0.50084   0.50784   0.51532   0.51990   0.52733
     Eigenvalues ---    0.53227   0.53282   0.53408   0.53792   0.53868
     Eigenvalues ---    0.54200   0.54594   0.55573   0.55954   0.56627
     Eigenvalues ---    0.57324   0.57744   0.59126   0.59359   0.59601
     Eigenvalues ---    0.62670   0.65472   0.68349   0.70604   0.71596
     Eigenvalues ---    0.72480   0.74023   0.80807   0.82128   0.97743
     Eigenvalues ---    1.00005   1.09642   3.001031000.000001000.00000
     Eigenvalues --- 1000.000001000.000001000.000001000.000001000.00000
     Eigenvalues --- 1000.000001000.000001000.000001000.000001000.00000
     Eigenvalues --- 1000.000001000.000001000.000001000.000001000.00000
     Eigenvalues --- 1000.000001000.000001000.000001000.000001000.00000
     Eigenvalues --- 1000.000001000.000001000.000001000.000001000.00000
     Eigenvalues --- 1000.000001000.000001000.000001000.000001000.00000
     Eigenvalues --- 1000.000001000.000001000.000001000.000001000.00000
     Eigenvalues --- 1000.000001000.000001000.000001000.000001000.00000
     Eigenvalues --- 1000.000001000.000001000.000001000.000001000.00000
     Eigenvalues --- 1000.000001000.000001000.000001000.000001000.00000
     Eigenvalues --- 1000.000001000.000001000.000001000.000001000.00000
     Eigenvalues --- 1000.000001000.000001000.000001000.000001000.00000
     Eigenvalues --- 1000.000001000.000001000.000001000.000001000.00000
     Eigenvalues --- 1000.000001000.000001000.000001000.000001000.00000
     Eigenvalues --- 1000.000001000.000001000.000001000.000001000.00000
     Eigenvalues --- 1000.000001000.000001000.000001000.000001000.00000
     Eigenvalues --- 1000.000001000.000001000.000001000.000001000.00000
     Eigenvalues --- 1000.000001000.000001000.000001000.000001000.00000
     Eigenvalues --- 1000.000001000.000001000.000001000.000001000.00000
     Eigenvalues --- 1000.000001000.000001000.000001000.000001000.00000
     Eigenvalues --- 1000.000001000.000001000.000001000.000001000.00000
     Eigenvalues --- 1000.000001000.000001000.000001000.000001000.00000
     Eigenvalues --- 1000.000001000.000001000.000001000.000001000.00000
     Eigenvalues --- 1000.000001000.000001000.000001000.000001000.00000
     Eigenvalues --- 1000.000001000.000001000.000001000.000001000.00000
     Eigenvalues --- 1000.000001000.000001000.000001000.000001000.00000
     Eigenvalues --- 1000.000001000.000001000.000001000.000001000.00000
     Eigenvalues --- 1000.000001000.000001000.000001000.000001000.00000
     Eigenvalues --- 1000.000001000.000001000.000001000.000001000.00000
     Eigenvalues --- 1000.000001000.000001000.000001000.000001000.00000
     Eigenvalues --- 1000.000001000.000001000.000001000.000001000.00000
     Eigenvalues --- 1000.000001000.000001000.000001000.000001000.00000
     Eigenvalues --- 1000.000001000.000001000.000001000.000001000.00000
     Eigenvalues --- 1000.000001000.000001000.000001000.000001000.00000
     Eigenvalues --- 1000.000001000.000001000.000001000.000001000.00000
     Eigenvalues --- 1000.000001000.000001000.000001000.000001000.00000
     Eigenvalues --- 1000.000001000.000001000.000001000.000001000.00000
     Eigenvalues --- 1000.000001000.000001000.000001000.000001000.00000
     Eigenvalues --- 1000.000001000.000001000.000001000.000001000.00000
     Eigenvalues --- 1000.000001000.000001000.000001000.000001000.00000
     Eigenvalues --- 1000.000001000.000001000.000001000.000001000.00000
     Eigenvalues --- 1000.000001000.000001000.000001000.000001000.00000
     Eigenvalues --- 1000.000001000.000001000.000001000.000001000.00000
     Eigenvalues --- 1000.000001000.000001000.000001000.000001000.00000
     Eigenvalues --- 1000.000001000.000001000.000001000.000001000.00000
     Eigenvalues --- 1000.000001000.000001000.000001000.000001000.00000
     Eigenvalues --- 1000.000001000.000001000.000001000.000001000.00000
     Eigenvalues --- 1000.000001000.000001000.000001000.000001000.00000
     Eigenvalues --- 1000.000001000.000001000.000001000.000001000.00000
     Eigenvalues --- 1000.000001000.000001000.000001000.000001000.00000
     Eigenvalues --- 1000.000001000.000001000.000001000.000001000.00000
     Eigenvalues --- 1000.000001000.000001000.000001000.000001000.00000
     Eigenvalues --- 1000.000001000.000001000.000001000.000001000.00000
     Eigenvalues --- 1000.000001000.000001000.000001000.000001000.00000
     Eigenvalues --- 1000.000001000.000001000.000001000.000001000.00000
     Eigenvalues --- 1000.000001000.000001000.000001000.000001000.00000
     Eigenvalues --- 1000.000001000.000001000.000001000.000001000.00000
     Eigenvalues --- 1000.000001000.000001000.000001000.000001000.00000
     Eigenvalues --- 1000.000001000.000001000.000001000.000001000.00000
     Eigenvalues --- 1000.000001000.000001000.000001000.000001000.00000
     Eigenvalues --- 1000.000001000.000001000.000001000.000001000.00000
     Eigenvalues --- 1000.000001000.000001000.000001000.000001000.00000
     Eigenvalues --- 1000.000001000.000001000.000001000.000001000.00000
     Eigenvalues --- 1000.000001000.000001000.000001000.000001000.00000
     Eigenvalues --- 1000.000001000.000001000.000001000.000001000.00000
     Eigenvalues --- 1000.000001000.000001000.000001000.000001000.00000
     Eigenvalues --- 1000.000001000.000001000.000001000.000001000.00000
     Eigenvalues --- 1000.000001000.000001000.000001000.000001000.00000
     Eigenvalues --- 1000.000001000.000001000.000001000.000001000.00000
     Eigenvalues --- 1000.000001000.000001000.000001000.000001000.00000
     Eigenvalues --- 1000.000001000.000001000.000001000.000001000.00000
     Eigenvalues --- 1000.000001000.000001000.000001000.000001000.00000
     Eigenvalues --- 1000.000001000.000001000.000001000.000001000.00000
     Eigenvalues --- 1000.000001000.000001000.000001000.000001000.00000
     Eigenvalues --- 1000.000001000.000001000.000001000.000001000.00000
     Eigenvalues --- 1000.000001000.000001000.000001000.000001000.00000
     Eigenvalues --- 1000.000001000.000001000.000001000.000001000.00000
     Eigenvalues --- 1000.000001000.000001000.000001000.000001000.00000
     Eigenvalues --- 1000.000001000.000001000.000001000.000001000.00000
     Eigenvalues --- 1000.000001000.000001000.000001000.000001000.00000
     Eigenvalues --- 1000.000001000.000001000.000001000.000001000.00000
     Eigenvalues --- 1000.000001000.000001000.000001000.000001000.00000
     Eigenvalues --- 1000.000001000.000001000.000001000.000001000.00000
     Eigenvalues --- 1000.000001000.000001000.000001000.000001000.00000
     Eigenvalues --- 1000.000001000.000001000.000001000.000001000.00000
     Eigenvalues --- 1000.000001000.000001000.000001000.000001000.00000
     Eigenvalues --- 1000.000001000.000001000.000001000.000001000.00000
     Eigenvalues --- 1000.000001000.000001000.000001000.000001000.00000
     Eigenvalues --- 1000.000001000.000001000.000001000.000001000.00000
     Eigenvalues --- 1000.000001000.000001000.000001000.000001000.00000
     Eigenvalues --- 1000.000001000.000001000.000001000.000001000.00000
     Eigenvalues --- 1000.000001000.000001000.000001000.000001000.00000
     Eigenvalues --- 1000.000001000.000001000.000001000.000001000.00000
     Eigenvalues --- 1000.000001000.000001000.000001000.000001000.00000
     Eigenvalues --- 1000.000001000.000001000.000001000.000001000.00000
     Eigenvalues --- 1000.000001000.000001000.000001000.000001000.00000
     Eigenvalues --- 1000.000001000.000001000.000001000.000001000.00000
     Eigenvalues --- 1000.000001000.000001000.000001000.000001000.00000
     Eigenvalues --- 1000.000001000.000001000.000001000.000001000.00000
     Eigenvalues --- 1000.000001000.000001000.000001000.000001000.00000
     Eigenvalues --- 1000.000001000.000001000.000001000.000001000.00000
     Eigenvalues --- 1000.000001000.000001000.000001000.000001000.00000
     Eigenvalues --- 1000.000001000.000001000.000001000.000001000.00000
     Eigenvalues --- 1000.000001000.000001000.000001000.000001000.00000
     Eigenvalues --- 1000.000001000.000001000.000001000.000001000.00000
     Eigenvalues --- 1000.000001000.000001000.000001000.000001000.00000
     Eigenvalues --- 1000.000001000.000001000.000001000.000001000.00000
     Eigenvalues --- 1000.000001000.000001000.000001000.000001000.00000
     Eigenvalues --- 1000.000001000.000001000.000001000.000001000.00000
     Eigenvalues --- 1000.000001000.000001000.000001000.000001000.00000
     Eigenvalues --- 1000.000001000.000001000.000001000.000001000.00000
     Eigenvalues --- 1000.000001000.000001000.000001000.000001000.00000
     Eigenvalues --- 1000.000001000.000001000.000001000.000001000.00000
     Eigenvalues --- 1000.000001000.000001000.000001000.000001000.00000
     Eigenvalues --- 1000.000001000.000001000.000001000.000001000.00000
     Eigenvalues --- 1000.000001000.000001000.000001000.000001000.00000
     Eigenvalues --- 1000.000001000.000001000.000001000.000001000.00000
     Eigenvalues --- 1000.000001000.000001000.000001000.000001000.00000
     Eigenvalues --- 1000.000001000.000001000.000001000.000001000.00000
     Eigenvalues --- 1000.000001000.000001000.000001000.000001000.00000
     Eigenvalues --- 1000.000001000.000001000.000001000.000001000.00000
     Eigenvalues --- 1000.000001000.000001000.000001000.000001000.00000
     Eigenvalues --- 1000.000001000.000001000.000001000.000001000.00000
     Eigenvalues --- 1000.000001000.000001000.000001000.000001000.00000
     Eigenvalues --- 1000.000001000.000001000.000001000.000001000.00000
     Eigenvalues --- 1000.000001000.000001000.000001000.000001000.00000
     Eigenvalues --- 1000.000001000.000001000.000001000.000001000.00000
     Eigenvalues --- 1000.000001000.000001000.000001000.000001000.00000
     Eigenvalues --- 1000.000001000.000001000.000001000.000001000.00000
     Eigenvalues --- 1000.000001000.000001000.000001000.000001000.00000
     Eigenvalues --- 1000.000001000.000001000.000001000.000001000.00000
     Eigenvalues --- 1000.000001000.000001000.000001000.000001000.00000
     Eigenvalues --- 1000.000001000.000001000.000001000.000001000.00000
     Eigenvalues --- 1000.000001000.000001000.000001000.000001000.00000
     Eigenvalues --- 1000.000001000.000001000.000001000.000001000.00000
     Eigenvalues --- 1000.000001000.000001000.000001000.000001000.00000
     Eigenvalues --- 1000.000001000.000001000.000001000.000001000.00000
     Eigenvalues --- 1000.000001000.000001000.000001000.000001000.00000
     Eigenvalues --- 1000.000001000.000001000.000001000.000001000.00000
     Eigenvalues --- 1000.000001000.000001000.000001000.000001000.00000
     Eigenvalues --- 1000.000001000.000001000.000001000.000001000.00000
     Eigenvalues --- 1000.000001000.000001000.000001000.000001000.00000
     Eigenvalues --- 1000.000001000.000001000.000001000.000001000.00000
     Eigenvalues --- 1000.000001000.000001000.000001000.000001000.00000
     Eigenvalues --- 1000.000001000.000001000.000001000.000001000.00000
     Eigenvalues --- 1000.000001000.000001000.000001000.000001000.00000
     Eigenvalues --- 1000.000001000.000001000.000001000.000001000.00000
     Eigenvalues --- 1000.000001000.000001000.000001000.000001000.00000
     Eigenvalues --- 1000.000001000.000001000.000001000.000001000.00000
     Eigenvalues --- 1000.000001000.000001000.000001000.000001000.00000
     Eigenvalues --- 1000.000001000.000001000.000001000.000001000.00000
     Eigenvalues --- 1000.000001000.000001000.000001000.000001000.00000
     Eigenvalues --- 1000.000001000.000001000.000001000.000001000.00000
     Eigenvalues --- 1000.000001000.000001000.000001000.000001000.00000
     Eigenvalues --- 1000.000001000.000001000.000001000.000001000.00000
     Eigenvalues --- 1000.000001000.000001000.000001000.000001000.00000
     Eigenvalues --- 1000.000001000.000001000.000001000.000001000.00000
     Eigenvalues --- 1000.000001000.000001000.000001000.000001000.00000
     Eigenvalues --- 1000.000001000.000001000.000001000.000001000.00000
     Eigenvalues --- 1000.000001000.000001000.000001000.000001000.00000
     Eigenvalues --- 1000.000001000.000001000.000001000.000001000.00000
     Eigenvalues --- 1000.000001000.000001000.000001000.000001000.00000
     Eigenvalues --- 1000.000001000.000001000.000001000.000001000.00000
     Eigenvalues --- 1000.00000
 RFO step:  Lambda=-1.18882321D-02 EMin= 2.15037473D-03
 Quartic linear search produced a step of -0.33279.
 Iteration  1 RMS(Cart)=  0.05491534 RMS(Int)=  0.00090867
 Iteration  2 RMS(Cart)=  0.00210549 RMS(Int)=  0.00013532
 Iteration  3 RMS(Cart)=  0.00000401 RMS(Int)=  0.00013531
 Iteration  4 RMS(Cart)=  0.00000001 RMS(Int)=  0.00013531
 Variable       Old X    -DE/DX   Delta X   Delta X   Delta X     New X
                                 (Linear)    (Quad)   (Total)
    X1        1.41306  -0.00745  -0.00000   0.00000   0.00000   1.41306
    Y1       -9.46926  -0.01672  -0.00000   0.00000   0.00000  -9.46926
    Z1        0.67842  -0.02279   0.00000   0.00000  -0.00000   0.67842
    X2        1.91360  -0.00064  -0.00000   0.00000   0.00000   1.91360
    Y2       -8.13135   0.02108  -0.00000   0.00000   0.00000  -8.13135
    Z2        1.94457  -0.00513   0.00000   0.00000   0.00000   1.94457
    X3        1.99230   0.00678  -0.00000   0.00000   0.00000   1.99230
    Y3       -8.82069  -0.00503   0.00000   0.00000   0.00000  -8.82069
    Z3        3.72292   0.02854   0.00000   0.00000   0.00000   3.72292
   X22        8.86456  -0.01759  -0.00000   0.00000   0.00000   8.86456
   Y22      -12.78571  -0.02646  -0.00000   0.00000   0.00000 -12.78571
   Z22        5.04329  -0.00240   0.00000   0.00000   0.00000   5.04329
   X23       10.37976   0.00983   0.00000   0.00000   0.00000  10.37976
   Y23      -11.62720   0.00042   0.00000   0.00000   0.00000 -11.62720
   Z23        4.96021  -0.02141   0.00000   0.00000   0.00000   4.96021
   X24       10.57974   0.01249  -0.00000   0.00000   0.00000  10.57974
   Y24      -10.62119   0.01843   0.00000   0.00000  -0.00000 -10.62119
   Z24        6.56963   0.00681   0.00000   0.00000   0.00000   6.56963
   X44        8.66044  -0.00599  -0.00000   0.00000   0.00000   8.66044
   Y44       -8.56802   0.00068   0.00000   0.00000   0.00000  -8.56802
   Z44        9.13552  -0.01975   0.00000   0.00000   0.00000   9.13552
   X45        8.77304  -0.00659  -0.00000   0.00000   0.00000   8.77304
   Y45       -7.57115   0.02066  -0.00000   0.00000   0.00000  -7.57115
   Z45       10.75878   0.00699   0.00000   0.00000   0.00000  10.75878
   X46        9.11844   0.00472  -0.00000   0.00000   0.00000   9.11844
   Y46       -8.71382  -0.01183   0.00000   0.00000   0.00000  -8.71382
   Z46       12.24807   0.02867   0.00000   0.00000   0.00000  12.24807
   X59        7.16877   0.02074  -0.00000   0.00000   0.00000   7.16877
   Y59       -2.00679  -0.01661   0.00000   0.00000   0.00000  -2.00679
   Z59      -13.05978   0.01216  -0.00000   0.00000   0.00000 -13.05978
   X60        5.86222  -0.00510  -0.00000   0.00000   0.00000   5.86222
   Y60       -0.65309   0.01496   0.00000   0.00000  -0.00000  -0.65309
   Z60      -13.38448   0.01261  -0.00000   0.00000   0.00000 -13.38448
   X61        5.01281  -0.01557  -0.00000   0.00000   0.00000   5.01281
   Y61       -0.81036   0.00190   0.00000   0.00000  -0.00000  -0.81036
   Z61      -15.08617  -0.02505   0.00000   0.00000   0.00000 -15.08617
   X74      -10.98123  -0.02568   0.00000   0.00000  -0.00000 -10.98123
   Y74       12.46541   0.01218   0.00000   0.00000   0.00000  12.46541
   Z74        7.69212  -0.01184   0.00000   0.00000   0.00000   7.69212
   X75       -9.60260  -0.00443   0.00000   0.00000  -0.00000  -9.60260
   Y75       11.39960  -0.01808   0.00000   0.00000  -0.00000  11.39960
   Z75        8.47054   0.00857   0.00000   0.00000   0.00000   8.47054
   X76       -7.95502   0.02927   0.00000   0.00000  -0.00000  -7.95502
   Y76       12.36368   0.00552   0.00000   0.00000   0.00000  12.36368
   Z76        8.50771   0.00423   0.00000   0.00000   0.00000   8.50771
   X203      -7.21786  -0.00732   0.00000   0.00000  -0.00000  -7.21786
   Y203      -8.98203   0.00275  -0.00000   0.00000   0.00000  -8.98203
   Z203      -2.09446  -0.03502   0.00000   0.00000  -0.00000  -2.09446
   X204      -7.24286  -0.00795   0.00000   0.00000  -0.00000  -7.24286
   Y204      -8.82929   0.01596  -0.00000   0.00000   0.00000  -8.82929
   Z204      -0.21108   0.00971   0.00000   0.00000  -0.00000  -0.21108
   X205      -6.31244   0.01764   0.00000   0.00000  -0.00000  -6.31244
   Y205     -10.26745  -0.02082   0.00000   0.00000   0.00000 -10.26745
   Z205       0.58711   0.02459   0.00000   0.00000  -0.00000   0.58711
   X220     -10.04135   0.02573   0.00000   0.00000  -0.00000 -10.04135
   Y220      11.24533  -0.01795   0.00000   0.00000   0.00000  11.24533
   Z220      -1.69655  -0.01636  -0.00000   0.00000   0.00000  -1.69655
   X221     -11.71963  -0.01867   0.00000   0.00000  -0.00000 -11.71963
   Y221      11.84247  -0.01313   0.00000   0.00000  -0.00000  11.84247
   Z221      -1.06578   0.00091   0.00000   0.00000   0.00000  -1.06578
   X222     -11.46604  -0.00423   0.00000   0.00000  -0.00000 -11.46604
   Y222      13.32196   0.03210  -0.00000   0.00000   0.00000  13.32196
   Z222       0.08223   0.01597   0.00000   0.00000   0.00000   0.08223
    R1        1.90884   0.03999   0.00000   0.00000   0.00000   1.90884
    R2        1.90891   0.04110  -0.00000  -0.00000   0.00000   1.90891
    R3        2.91014   0.00300   0.00031   0.00314   0.00401   2.91415
    R4        2.07080  -0.00010   0.00039  -0.00161  -0.00137   2.06943
    R5        2.89052   0.00014   0.00123  -0.00130  -0.00002   2.89049
    R6        2.07035  -0.00007  -0.00023   0.00094   0.00071   2.07107
    R7        2.07461   0.00172   0.00017   0.00270   0.00272   2.07733
    R8        2.88405   0.00203   0.00025   0.00454   0.00497   2.88902
    R9        2.07720  -0.00011  -0.00003  -0.00010  -0.00012   2.07708
   R10        2.06794   0.00069   0.00023   0.00064   0.00087   2.06880
   R11        2.76074   0.00092   0.00068   0.00075   0.00144   2.76219
   R12        2.07590   0.00021  -0.00024   0.00127   0.00103   2.07693
   R13        2.06739  -0.00055   0.00004  -0.00177  -0.00173   2.06566
   R14        2.60976   0.00757   0.00117   0.00740   0.00874   2.61850
   R15        1.91255   0.00103  -0.00116   0.00705   0.00590   1.91845
   R16        2.45208   0.00417   0.00012   0.00358   0.00370   2.45578
   R17        2.60817   0.00100   0.00202  -0.00870  -0.00670   2.60147
   R18        1.91818   0.00327   0.00114   0.00281   0.00395   1.92213
   R19        1.91121   0.00017   0.00019  -0.00046  -0.00027   1.91093
   R20        1.97622   0.00529   0.00470  -0.01006  -0.00548   1.97074
   R21        4.61963   0.00076   0.00243   0.01665   0.01896   4.63859
   R22        1.89678   0.00894   0.00370  -0.00154   0.00216   1.89894
   R23        1.90916   0.03890   0.00000   0.00000  -0.00000   1.90916
   R24        1.90848   0.03357  -0.00000  -0.00000   0.00000   1.90848
   R25        2.93992   0.00106  -0.00034   0.00147   0.00115   2.94107
   R26        2.06950   0.00005   0.00011  -0.00035  -0.00025   2.06925
   R27        3.80566  -0.01816  -0.00000  -0.00000   0.00000   3.80566
   R28        2.82990   0.00135   0.00010  -0.00124  -0.00113   2.82877
   R29        2.07364   0.00056   0.00004   0.00102   0.00106   2.07470
   R30        2.07260  -0.00001  -0.00006   0.00023   0.00017   2.07277
   R31        2.60300   0.00098  -0.00016  -0.00037  -0.00055   2.60245
   R32        2.72268  -0.00009   0.00004  -0.00010  -0.00005   2.72263
   R33        2.59857   0.00010   0.00048  -0.00308  -0.00258   2.59599
   R34        2.04111   0.00015   0.00007   0.00009   0.00016   2.04126
   R35        2.70630   0.00055  -0.00027   0.00079   0.00053   2.70683
   R36        2.65658  -0.00021  -0.00003  -0.00016  -0.00020   2.65639
   R37        2.59640  -0.00017   0.00000  -0.00080  -0.00081   2.59558
   R38        2.64236  -0.00002  -0.00005   0.00007   0.00002   2.64238
   R39        2.62947   0.00006  -0.00008   0.00053   0.00045   2.62992
   R40        2.05368   0.00004  -0.00004   0.00023   0.00019   2.05387
   R41        1.93162   0.00104  -0.00100   0.00276   0.00173   1.93335
   R42        2.62996   0.00007   0.00002   0.00007   0.00008   2.63004
   R43        2.05110   0.00013   0.00012  -0.00036  -0.00024   2.05086
   R44        2.66808  -0.00016  -0.00009   0.00016   0.00007   2.66815
   R45        2.05319   0.00006  -0.00004   0.00026   0.00022   2.05341
   R46        2.05272   0.00007  -0.00002   0.00019   0.00017   2.05290
   R47        3.51722  -0.00023   0.00169  -0.02684  -0.02519   3.49204
   R48        1.90824   0.03315  -0.00000  -0.00000   0.00000   1.90824
   R49        1.90866   0.03841  -0.00000   0.00000   0.00000   1.90866
   R50        2.91190  -0.00053  -0.00096   0.00718   0.00622   2.91812
   R51        2.07219  -0.00044  -0.00022   0.00002  -0.00022   2.07197
   R52        2.83948  -0.00323  -0.00111   0.00315   0.00203   2.84151
   R53        2.07693   0.00004  -0.00005   0.00032   0.00027   2.07720
   R54        2.07706   0.00007  -0.00004   0.00031   0.00027   2.07733
   R55        2.60146  -0.00087   0.00067  -0.00336  -0.00269   2.59877
   R56        2.62487   0.00018  -0.00063   0.00505   0.00443   2.62930
   R57        2.61446  -0.00240  -0.00007  -0.00185  -0.00194   2.61252
   R58        2.03863   0.00016   0.00003   0.00011   0.00014   2.03878
   R59        2.57658  -0.00090  -0.00025   0.00187   0.00161   2.57819
   R60        1.90859   0.00084   0.00012   0.00053   0.00064   1.90923
   R61        2.49258  -0.00109  -0.00055   0.00215   0.00158   2.49416
   R62        2.04092   0.00013  -0.00019   0.00422   0.00403   2.04496
   R63        3.53948  -0.00308  -0.00998   0.01605   0.00605   3.54553
   R64        1.90920   0.03999  -0.00000   0.00000   0.00000   1.90920
   R65        1.90840   0.03931  -0.00000  -0.00000   0.00000   1.90840
   R66        2.90907  -0.00025   0.00028  -0.00195  -0.00188   2.90719
   R67        2.07395  -0.00019  -0.00003  -0.00026  -0.00010   2.07386
   R68        2.82713  -0.00048   0.00035  -0.00034  -0.00000   2.82713
   R69        2.07715   0.00004  -0.00011   0.00053   0.00042   2.07757
   R70        2.07618   0.00006  -0.00013   0.00067   0.00054   2.07672
   R71        2.58896   0.00064  -0.00015   0.00301   0.00293   2.59189
   R72        2.62872  -0.00069   0.00012  -0.00200  -0.00191   2.62681
   R73        2.61029   0.00014   0.00039  -0.00044  -0.00003   2.61026
   R74        2.03421  -0.00008  -0.00002  -0.00019  -0.00021   2.03400
   R75        2.56753   0.00041  -0.00080   0.00436   0.00352   2.57106
   R76        1.90526  -0.00013   0.00012  -0.00072  -0.00059   1.90466
   R77        2.49149  -0.00003   0.00057  -0.00207  -0.00149   2.49000
   R78        2.03749  -0.00005  -0.00004  -0.00005  -0.00009   2.03740
   R79        3.74838   0.00038  -0.00191   0.01220   0.01032   3.75870
   R80        1.90854   0.04057  -0.00000   0.00000   0.00000   1.90854
   R81        1.90928   0.04091   0.00000  -0.00000   0.00000   1.90928
   R82        2.90402  -0.00202   0.00084  -0.00475  -0.00394   2.90008
   R83        2.07699   0.00010   0.00004  -0.00013  -0.00013   2.07686
   R84        2.90026  -0.00092   0.00096  -0.00359  -0.00270   2.89756
   R85        2.06843   0.00018   0.00018  -0.00023  -0.00005   2.06838
   R86        2.07390   0.00001  -0.00008   0.00020   0.00012   2.07402
   R87        2.88708  -0.00181   0.00095  -0.00489  -0.00401   2.88307
   R88        2.07582  -0.00007  -0.00002  -0.00008  -0.00010   2.07572
   R89        2.07767   0.00006   0.00007  -0.00011  -0.00004   2.07763
   R90        2.76774  -0.00063   0.00068  -0.00180  -0.00119   2.76655
   R91        2.06610   0.00001   0.00007  -0.00029  -0.00022   2.06589
   R92        2.07062   0.00012  -0.00005   0.00023   0.00018   2.07080
   R93        2.55326  -0.00399   0.00110  -0.00785  -0.00682   2.54645
   R94        1.90524   0.00011  -0.00001   0.00016   0.00014   1.90538
   R95        2.51435  -0.00052  -0.00150   0.00538   0.00393   2.51828
   R96        2.53883  -0.00026   0.00064  -0.00219  -0.00150   2.53733
   R97        1.94788   0.00536   0.00086  -0.00028   0.00055   1.94843
   R98        1.93194   0.00280  -0.00110   0.00861   0.00759   1.93953
   R99        1.91121  -0.00012  -0.00010  -0.00008  -0.00018   1.91104
   R100       1.98124  -0.00223  -0.00027  -0.00338  -0.00366   1.97758
   R101       3.20495   0.01215  -0.00361   0.09467   0.09098   3.29593
   R102       3.50124  -0.00010  -0.00880   0.02354   0.01483   3.51607
   R103       3.15538   0.00098   0.01309  -0.01940  -0.00632   3.14907
   R104       2.91034   0.00166   0.00015   0.00174   0.00203   2.91237
   R105       2.83454  -0.00067   0.00004  -0.00148  -0.00131   2.83322
   R106       2.06808   0.00014   0.00014  -0.00025  -0.00011   2.06797
   R107       2.06968  -0.00011  -0.00026   0.00077   0.00051   2.07019
   R108       2.53563   0.00001   0.00010  -0.00038  -0.00029   2.53534
   R109       2.75333   0.00042   0.00014   0.00016   0.00031   2.75363
   R110       2.05925  -0.00000  -0.00020   0.00078   0.00057   2.05982
   R111       2.53633   0.00019  -0.00024   0.00133   0.00109   2.53742
   R112       2.74884   0.00001   0.00016  -0.00034  -0.00018   2.74866
   R113       2.05901   0.00013  -0.00011   0.00074   0.00063   2.05964
   R114       2.90353  -0.00253   0.00035  -0.00504  -0.00468   2.89885
   R115       2.83286  -0.00018   0.00013  -0.00156  -0.00134   2.83152
   R116       2.06733   0.00001  -0.00008   0.00043   0.00034   2.06767
   R117       2.06657   0.00016  -0.00009   0.00069   0.00060   2.06717
   R118       2.58462  -0.00108   0.00054  -0.00423  -0.00357   2.58105
   R119       2.59709  -0.00047   0.00027  -0.00386  -0.00362   2.59348
   R120       3.83028   0.00071  -0.00113   0.00357   0.00248   3.83276
   R121       2.91990  -0.00201  -0.00004  -0.00348  -0.00339   2.91651
   R122       2.06986  -0.00017  -0.00013  -0.00020  -0.00033   2.06953
   R123       2.07408  -0.00016  -0.00013   0.00007  -0.00006   2.07402
   R124       2.05116  -0.00002  -0.00008   0.00025   0.00018   2.05134
   R125       2.04987  -0.00003  -0.00010   0.00033   0.00023   2.05009
   R126       2.05182  -0.00002  -0.00010   0.00041   0.00031   2.05213
   R127       2.04816   0.00011  -0.00001   0.00015   0.00014   2.04830
   R128       2.87113  -0.00065  -0.00111   0.00109   0.00007   2.87120
   R129       2.07546  -0.00021  -0.00001  -0.00045  -0.00047   2.07499
   R130       2.06253   0.00024  -0.00031   0.00169   0.00139   2.06392
   R131       2.60330  -0.00052   0.00035  -0.00250  -0.00216   2.60114
   R132       2.59567   0.00007   0.00056  -0.00198  -0.00143   2.59423
   R133       3.76964   0.00048  -0.00012  -0.00104  -0.00119   3.76845
   R134       2.39754   0.00489  -0.00017   0.00573   0.00571   2.40326
   R135       2.37874  -0.00127  -0.00083   0.00217   0.00141   2.38015
   R136       2.54817  -0.00212   0.00276  -0.00769  -0.00496   2.54322
   R137       2.28865   0.00154  -0.00055   0.00187   0.00132   2.28997
   R138       2.60893  -0.00074   0.00071  -0.00477  -0.00411   2.60482
   R139       2.61242  -0.00096   0.00110  -0.00613  -0.00490   2.60752
   R140       3.74398   0.00103  -0.00006   0.00472   0.00468   3.74866
   R141       2.62091   0.00356  -0.00082   0.00790   0.00708   2.62799
   R142       2.62009   0.00147  -0.00036   0.00186   0.00151   2.62160
   R143       2.04627   0.00020  -0.00014   0.00107   0.00093   2.04720
   R144       2.63254  -0.00227  -0.00027  -0.00292  -0.00318   2.62935
   R145       2.60990   0.00099  -0.00051   0.00464   0.00414   2.61404
   R146       2.04689   0.00026  -0.00004   0.00069   0.00065   2.04754
   R147       2.61470   0.00115  -0.00076   0.00575   0.00501   2.61971
   R148       2.62786  -0.00150  -0.00052  -0.00027  -0.00078   2.62708
   R149       2.04214   0.00011  -0.00008   0.00055   0.00047   2.04261
   R150       2.62068  -0.00117  -0.00030  -0.00156  -0.00184   2.61884
   R151       2.62256   0.00087  -0.00061   0.00429   0.00368   2.62624
   R152       2.04613   0.00025  -0.00004   0.00077   0.00073   2.04686
   R153       2.82841   0.00012  -0.00027   0.00099   0.00072   2.82913
   R154       2.07236   0.00011  -0.00002   0.00039   0.00037   2.07273
   R155       2.07185   0.00005  -0.00006   0.00024   0.00018   2.07203
   R156       2.06518  -0.00008  -0.00021   0.00060   0.00039   2.06557
   R157       2.82867  -0.00024  -0.00012  -0.00019  -0.00031   2.82836
   R158       2.07124   0.00002  -0.00008   0.00028   0.00020   2.07145
   R159       2.06428  -0.00001  -0.00016   0.00058   0.00043   2.06471
   R160       2.07198   0.00002  -0.00006   0.00022   0.00017   2.07214
   R161       2.82109   0.00027  -0.00008   0.00078   0.00070   2.82179
   R162       2.06935   0.00068   0.00020  -0.00033  -0.00013   2.06921
   R163       2.06817   0.00008  -0.00002   0.00030   0.00028   2.06845
   R164       2.06755   0.00000  -0.00011   0.00047   0.00036   2.06791
   R165       2.82902  -0.00028  -0.00033   0.00053   0.00020   2.82922
   R166       2.06397   0.00001  -0.00015   0.00066   0.00051   2.06447
   R167       2.07192   0.00004  -0.00006   0.00024   0.00018   2.07210
   R168       2.06890   0.00027   0.00004   0.00062   0.00066   2.06956
   R169       2.75489   0.00266  -0.00021   0.00310   0.00295   2.75785
   R170       2.71748   0.00155  -0.00051   0.00570   0.00519   2.72268
   R171       2.74096   0.00011  -0.00048   0.00356   0.00308   2.74404
   R172       2.59870  -0.00164   0.00042  -0.00518  -0.00476   2.59394
   R173       2.73573   0.00194  -0.00027   0.00503   0.00470   2.74044
   R174       3.20292  -0.00446   0.00814  -0.02651  -0.01822   3.18470
   R175       3.32202  -0.00201  -0.01523   0.03814   0.02299   3.34501
   R176       1.94083   0.00696  -0.00050   0.00649   0.00605   1.94688
   R177       2.59045  -0.00097   0.00028  -0.00174  -0.00143   2.58902
   R178       2.61349  -0.00174   0.00058  -0.00567  -0.00509   2.60841
   R179       2.60166   0.00008   0.00007  -0.00003   0.00004   2.60170
   R180       2.59682  -0.00142   0.00068  -0.00585  -0.00515   2.59167
   R181       3.28067  -0.00063  -0.00713   0.01013   0.00305   3.28372
   R182       2.75233  -0.00079  -0.00001  -0.00053  -0.00056   2.75176
   R183       2.74456   0.00195  -0.00032   0.00600   0.00568   2.75024
   R184       2.75745   0.00002  -0.00045   0.00195   0.00150   2.75895
   R185       2.73400   0.00348  -0.00024   0.00676   0.00656   2.74056
   R186       2.58131  -0.00159   0.00048  -0.00477  -0.00429   2.57702
   R187       3.81436   0.00001  -0.00055   0.00162   0.00105   3.81541
   R188       3.65751  -0.00078   0.00069   0.01760   0.01830   3.67581
   R189       2.30010  -0.00058   0.00239  -0.00955  -0.00717   2.29294
   R190       2.70586   0.00239  -0.00318   0.01606   0.01286   2.71872
   R191       2.65272  -0.00509   0.00053  -0.01150  -0.01096   2.64176
   R192       2.58246  -0.00709   0.00317  -0.02056  -0.01739   2.56507
   R193       2.62492   0.00049  -0.00312   0.01432   0.01120   2.63612
   R194       1.84992   0.00677   0.00011   0.00972   0.00993   1.85985
   R195       4.88671  -0.00013  -0.00151   0.00788   0.00621   4.89292
   R196       2.38443  -0.00268   0.00316  -0.01395  -0.01079   2.37364
   R197       2.87331  -0.00173  -0.00002  -0.00231  -0.00232   2.87099
   R198       2.73290   0.00046   0.00076  -0.00111  -0.00032   2.73258
   R199       2.90482  -0.00033   0.00009   0.00237   0.00248   2.90730
   R200       2.07098  -0.00022   0.00013  -0.00114  -0.00101   2.06997
   R201       2.66279  -0.00113  -0.00013  -0.00036  -0.00052   2.66227
   R202       2.90849   0.00007  -0.00058   0.00239   0.00181   2.91031
   R203       2.08285   0.00008   0.00013  -0.00033  -0.00021   2.08264
   R204       1.85204   0.00086   0.00083  -0.00221  -0.00138   1.85066
   R205       2.68911  -0.00076   0.00033  -0.00239  -0.00206   2.68705
   R206       2.06772   0.00007   0.00039  -0.00139  -0.00100   2.06672
   R207       2.07385  -0.00014  -0.00003  -0.00018  -0.00021   2.07364
   R208       1.83090  -0.00031  -0.00001  -0.00045  -0.00046   1.83044
   R209       4.41656  -0.00282   0.00849  -0.02900  -0.02025   4.39631
   R210       3.47475   0.00023  -0.00811   0.02482   0.01670   3.49145
   R211       1.92003   0.00072  -0.00172   0.00897   0.00712   1.92716
   R212       1.99499   0.00068  -0.00410   0.01143   0.00733   2.00232
   R213       2.92759  -0.00065   0.00680  -0.01914  -0.01249   2.91510
   R214       2.74034   0.00642   0.01217  -0.00506   0.00711   2.74745
   R215       1.87475   0.00216  -0.00065   0.01035   0.00986   1.88461
   R216       4.69751   0.00047  -0.00194   0.02428   0.02223   4.71974
   R217       2.00406   0.00471  -0.00929   0.03774   0.02836   2.03241
   R218       1.82466  -0.00037   0.00017  -0.00182  -0.00165   1.82302
   R219       2.66968  -0.00140   0.02818  -0.09499  -0.06687   2.60281
   R220       1.87057  -0.00438  -0.00014  -0.00535  -0.00552   1.86505
   R221       1.93489  -0.00871  -0.00068  -0.00787  -0.00855   1.92634
   R222       3.14380   0.00042   0.00822  -0.02293  -0.01481   3.12899
   R223       1.82724  -0.00004  -0.00023  -0.00111  -0.00135   1.82589
   R224       1.88973   0.04565   0.00000   0.00000   0.00000   1.88973
   R225       1.88974   0.04688  -0.00000  -0.00000   0.00000   1.88974
   R226       2.89343   0.00017   0.00086  -0.00157  -0.00080   2.89263
   R227       2.07111   0.00096   0.00075   0.00092   0.00135   2.07246
   R228       2.90761  -0.00060  -0.00085   0.00192   0.00108   2.90869
   R229       2.05908  -0.00195   0.00052  -0.00053   0.00009   2.05917
   R230       2.07724  -0.00023  -0.00033   0.00076   0.00043   2.07767
   R231       2.90450  -0.00088  -0.00044  -0.00047  -0.00101   2.90348
   R232       2.90065   0.00001   0.00053  -0.00198  -0.00145   2.89920
   R233       2.08342  -0.00015   0.00019  -0.00115  -0.00096   2.08245
   R234       2.07172  -0.00028   0.00001  -0.00075  -0.00074   2.07098
   R235       2.06845  -0.00021   0.00055  -0.00265  -0.00210   2.06635
   R236       2.06920  -0.00074   0.00020  -0.00207  -0.00200   2.06720
   R237       2.07138  -0.00002  -0.00017   0.00065   0.00047   2.07186
   R238       2.07089   0.00001   0.00029  -0.00114  -0.00085   2.07004
   R239       2.06829   0.00008   0.00019  -0.00050  -0.00031   2.06798
   R240       1.88973   0.04672   0.00000  -0.00000  -0.00000   1.88973
   R241       1.88974   0.04650  -0.00000   0.00000   0.00000   1.88974
   R242       2.91365   0.00042  -0.00010   0.00403   0.00395   2.91759
   R243       2.06679  -0.00005   0.00002  -0.00012  -0.00013   2.06666
   R244       2.81703  -0.00068   0.00030   0.00181   0.00216   2.81919
   R245       2.07066   0.00014   0.00009  -0.00025  -0.00017   2.07049
   R246       2.07279  -0.00007  -0.00005   0.00004  -0.00001   2.07278
   R247       2.61215  -0.00217   0.00034  -0.00216  -0.00168   2.61047
   R248       2.59727   0.00038   0.00009   0.00149   0.00163   2.59890
   R249       2.57162  -0.00035   0.00038  -0.00358  -0.00325   2.56837
   R250       1.98007  -0.00156  -0.00005  -0.00341  -0.00340   1.97666
   R251       2.60541   0.00065  -0.00009   0.00207   0.00199   2.60740
   R252       2.04538  -0.00004   0.00004  -0.00018  -0.00014   2.04525
   R253       2.50882   0.00044  -0.00053   0.00125   0.00064   2.50945
   R254       2.04273   0.00038  -0.00002   0.00069   0.00067   2.04340
   R255       3.29226  -0.00017  -0.00415   0.00749   0.00329   3.29555
   R256       1.82545  -0.00005  -0.00001   0.00005   0.00004   1.82549
   R257       1.89286  -0.00017   0.00012  -0.00093  -0.00086   1.89200
    A1        1.95589  -0.01210   0.00000   0.00000  -0.00000   1.95589
    A2        1.94260   0.00406   0.00134  -0.00341  -0.00237   1.94023
    A3        1.90330  -0.00125  -0.00138  -0.00256  -0.00341   1.89989
    A4        1.83680   0.01281   0.00058   0.01827   0.01865   1.85545
    A5        1.89308  -0.00188  -0.00037  -0.00509  -0.00556   1.88752
    A6        1.93118  -0.00151  -0.00013  -0.00693  -0.00714   1.92403
    A7        1.93498   0.00625  -0.00191   0.00873   0.00743   1.94241
    A8        1.93251  -0.00187   0.00069  -0.00576  -0.00529   1.92722
    A9        1.91176  -0.00049   0.00036  -0.00573  -0.00519   1.90657
   A10        1.90479  -0.00254  -0.00003  -0.00277  -0.00276   1.90203
   A11        1.91859  -0.00398   0.00334  -0.00151   0.00114   1.91973
   A12        1.85975   0.00238  -0.00241   0.00690   0.00455   1.86430
   A13        1.97911  -0.00577   0.00422   0.00221   0.00569   1.98481
   A14        1.92490   0.00052  -0.00115  -0.00776  -0.00885   1.91605
   A15        1.88665   0.00273  -0.00118   0.00653   0.00571   1.89236
   A16        1.90363   0.00311  -0.00365   0.01154   0.00805   1.91168
   A17        1.89468   0.00045   0.00109  -0.00959  -0.00821   1.88647
   A18        1.87156  -0.00084   0.00057  -0.00343  -0.00295   1.86861
   A19        1.90724   0.00553   0.00113  -0.01273  -0.01079   1.89644
   A20        1.91714  -0.00230   0.00135   0.00189   0.00310   1.92024
   A21        1.93931  -0.00075  -0.00343   0.01093   0.00710   1.94641
   A22        1.92076  -0.00057  -0.00100   0.01485   0.01377   1.93452
   A23        1.91279  -0.00294   0.00210  -0.01473  -0.01302   1.89977
   A24        1.86635   0.00086  -0.00018   0.00034   0.00029   1.86664
   A25        2.06602   0.00088   0.00154   0.02936   0.03049   2.09651
   A26        1.91033   0.00060   0.00213  -0.01162  -0.00911   1.90122
   A27        1.94346  -0.00082   0.00389  -0.01602  -0.01190   1.93156
   A28        2.07767   0.00498   0.00166   0.02458   0.02594   2.10361
   A29        1.98623   0.00006   0.00349  -0.02263  -0.01875   1.96747
   A30        2.21891  -0.00507  -0.00541  -0.00242  -0.00814   2.21077
   A31        1.92666  -0.00137   0.00214  -0.02374  -0.02160   1.90506
   A32        1.96828  -0.00020  -0.00273   0.00941   0.00615   1.97443
   A33        2.02714   0.00094   0.00359  -0.00319   0.00095   2.02809
   A34        1.96732   0.00023   0.00115  -0.00899  -0.00802   1.95929
   A35        2.63300   0.00601   0.00242  -0.00650  -0.00439   2.62861
   A36        1.94587  -0.00773  -0.00000   0.00000   0.00000   1.94587
   A37        1.83372   0.00572  -0.00081   0.01048   0.00971   1.84343
   A38        1.91022   0.00022  -0.00013  -0.00206  -0.00227   1.90795
   A39        1.94694  -0.00150   0.00028  -0.00101  -0.00086   1.94608
   A40        1.88049   0.00147   0.00041  -0.00376  -0.00321   1.87729
   A41        1.94716   0.00172   0.00021  -0.00350  -0.00329   1.94387
   A42        2.49829  -0.00792   0.00000   0.00000  -0.00000   2.49829
   A43        2.05674  -0.00165   0.00024  -0.00452  -0.00435   2.05239
   A44        1.90013   0.00091   0.00053   0.00051   0.00112   1.90125
   A45        1.88619  -0.00006  -0.00072   0.00142   0.00067   1.88686
   A46        1.91048   0.00119  -0.00053   0.00094   0.00037   1.91085
   A47        1.86118  -0.00016   0.00034   0.00119   0.00160   1.86279
   A48        1.83628  -0.00014   0.00012   0.00108   0.00118   1.83747
   A49        2.17875  -0.00087   0.00007  -0.00078  -0.00065   2.17810
   A50        2.25350   0.00137  -0.00021   0.00147   0.00116   2.25466
   A51        1.84800  -0.00048   0.00005   0.00021   0.00025   1.84825
   A52        1.93510   0.00046  -0.00024   0.00012  -0.00011   1.93499
   A53        2.25964  -0.00017  -0.00021   0.00153   0.00131   2.26095
   A54        2.08844  -0.00029   0.00045  -0.00164  -0.00120   2.08724
   A55        1.86597   0.00008   0.00020  -0.00086  -0.00066   1.86531
   A56        2.34526  -0.00003  -0.00008   0.00075   0.00064   2.34591
   A57        2.07166  -0.00005  -0.00014   0.00032   0.00017   2.07183
   A58        1.87719   0.00036  -0.00014  -0.00037  -0.00052   1.87667
   A59        2.13162  -0.00013   0.00021  -0.00056  -0.00035   2.13128
   A60        2.27436  -0.00022  -0.00007   0.00095   0.00087   2.27523
   A61        2.08076   0.00006   0.00004  -0.00001   0.00003   2.08079
   A62        2.09955  -0.00005   0.00001  -0.00019  -0.00019   2.09937
   A63        2.10287  -0.00002  -0.00005   0.00019   0.00014   2.10301
   A64        1.89836  -0.00042   0.00010   0.00101   0.00111   1.89947
   A65        2.12514   0.00096   0.00043  -0.00648  -0.00618   2.11897
   A66        2.23430  -0.00075  -0.00095   0.00884   0.00795   2.24225
   A67        2.05356   0.00007  -0.00008   0.00032   0.00024   2.05379
   A68        2.10880  -0.00006   0.00009  -0.00048  -0.00040   2.10840
   A69        2.12076  -0.00001  -0.00001   0.00019   0.00017   2.12093
   A70        2.11287   0.00006   0.00007  -0.00022  -0.00016   2.11271
   A71        2.08886  -0.00002  -0.00004   0.00019   0.00015   2.08900
   A72        2.08146  -0.00004  -0.00003   0.00004   0.00001   2.08147
   A73        2.11586  -0.00001  -0.00009   0.00013   0.00004   2.11590
   A74        2.08327   0.00001   0.00008  -0.00021  -0.00012   2.08314
   A75        2.08406  -0.00000   0.00000   0.00008   0.00008   2.08414
   A76        2.74289   0.00123  -0.00262   0.00409   0.00129   2.74418
   A77        2.54209  -0.00674  -0.00000   0.00000  -0.00000   2.54209
   A78        1.94086  -0.00840   0.00000   0.00000   0.00000   1.94086
   A79        1.92797   0.00632   0.00774  -0.01314  -0.00542   1.92255
   A80        1.86497  -0.00038  -0.00129   0.00557   0.00426   1.86923
   A81        1.97841  -0.00027  -0.00602   0.01092   0.00486   1.98328
   A82        1.84116   0.00296   0.00087  -0.00807  -0.00712   1.83403
   A83        1.90470  -0.00031  -0.00151   0.00505   0.00358   1.90828
   A84        1.97166  -0.00143  -0.00029   0.00359   0.00328   1.97494
   A85        1.91241   0.00078   0.00187  -0.00185   0.00002   1.91243
   A86        1.91648   0.00022  -0.00153   0.00016  -0.00137   1.91511
   A87        1.91680  -0.00024   0.00103   0.00294   0.00394   1.92075
   A88        1.89796   0.00099  -0.00093  -0.00610  -0.00698   1.89098
   A89        1.84415  -0.00025  -0.00019   0.00107   0.00088   1.84503
   A90        2.32034  -0.00148   0.00124  -0.00914  -0.00790   2.31244
   A91        2.13981   0.00009  -0.00242   0.01079   0.00836   2.14817
   A92        1.82054   0.00140   0.00097  -0.00207  -0.00112   1.81943
   A93        1.93074  -0.00134  -0.00102   0.00234   0.00129   1.93203
   A94        2.24135   0.00090   0.00038   0.00023   0.00062   2.24197
   A95        2.11106   0.00043   0.00057  -0.00258  -0.00199   2.10906
   A96        1.89034  -0.00154  -0.00078   0.00168   0.00088   1.89122
   A97        2.21280   0.00149   0.00039   0.00205   0.00245   2.21526
   A98        2.17045   0.00002   0.00080  -0.00384  -0.00302   2.16743
   A99        1.93356   0.00013   0.00068  -0.00384  -0.00321   1.93035
   A100       2.15561   0.00126   0.00016   0.00364   0.00381   2.15943
   A101       2.19399  -0.00138  -0.00083   0.00024  -0.00058   2.19341
   A102       1.84914   0.00143   0.00030   0.00226   0.00254   1.85168
   A103       2.54057   0.00037  -0.00504   0.01648   0.01148   2.55205
   A104       1.88874  -0.00175   0.00531  -0.01944  -0.01410   1.87464
   A105       1.97993  -0.01071   0.00000   0.00000   0.00000   1.97993
   A106       1.96499   0.00266  -0.00159  -0.00365  -0.00499   1.96000
   A107       1.86643   0.00106   0.00029   0.00022   0.00033   1.86676
   A108       1.90806   0.00572   0.00121   0.00107   0.00239   1.91045
   A109       1.84492   0.00071  -0.00020   0.00324   0.00285   1.84777
   A110       1.89327   0.00070   0.00036  -0.00048  -0.00016   1.89311
   A111       1.97042   0.00031   0.00043  -0.00357  -0.00310   1.96732
   A112       1.92195  -0.00022  -0.00006   0.00102   0.00088   1.92283
   A113       1.90134  -0.00023   0.00034  -0.00345  -0.00307   1.89827
   A114       1.92454  -0.00021  -0.00066   0.00263   0.00197   1.92651
   A115       1.89188   0.00030  -0.00028   0.00404   0.00375   1.89563
   A116       1.84934   0.00004   0.00023  -0.00052  -0.00029   1.84906
   A117       2.30663   0.00031  -0.00002   0.00164   0.00170   2.30833
   A118       2.14593  -0.00059   0.00004  -0.00164  -0.00168   2.14425
   A119       1.82933   0.00028  -0.00000  -0.00011  -0.00011   1.82921
   A120       1.90897   0.00005  -0.00060   0.00412   0.00348   1.91245
   A121       2.26275   0.00003   0.00003  -0.00066  -0.00061   2.26214
   A122       2.11146  -0.00008   0.00056  -0.00347  -0.00289   2.10857
   A123       1.89904  -0.00044   0.00080  -0.00471  -0.00392   1.89513
   A124       2.19549   0.00017  -0.00029   0.00146   0.00116   2.19665
   A125       2.18845   0.00027  -0.00051   0.00311   0.00259   2.19104
   A126       1.90849   0.00069  -0.00088   0.00708   0.00624   1.91473
   A127       2.18575  -0.00039   0.00022  -0.00281  -0.00261   2.18314
   A128       2.18893  -0.00030   0.00066  -0.00428  -0.00364   2.18529
   A129       1.87895  -0.00058   0.00067  -0.00639  -0.00574   1.87321
   A130       2.18819   0.00247   0.00046   0.00861   0.00926   2.19745
   A131       2.21603  -0.00189  -0.00113  -0.00219  -0.00351   2.21253
   A132       1.92762  -0.00873  -0.00000  -0.00000  -0.00000   1.92762
   A133       1.93596   0.00215  -0.00349   0.01375   0.01016   1.94612
   A134       1.85439   0.00071   0.00128  -0.00710  -0.00569   1.84870
   A135       1.96814   0.00467   0.00092   0.00211   0.00290   1.97104
   A136       1.86540   0.00038   0.00055  -0.00458  -0.00403   1.86137
   A137       1.90735   0.00064   0.00095  -0.00562  -0.00463   1.90272
   A138       1.95340  -0.00132   0.00063  -0.00457  -0.00404   1.94936
   A139       1.93907   0.00004  -0.00117   0.00375   0.00261   1.94168
   A140       1.91934   0.00075   0.00064  -0.00005   0.00064   1.91997
   A141       1.90676  -0.00017  -0.00066   0.00145   0.00084   1.90760
   A142       1.90528   0.00100   0.00042   0.00057   0.00100   1.90627
   A143       1.83613  -0.00020   0.00012  -0.00093  -0.00082   1.83531
   A144       1.96657  -0.00148   0.00130  -0.00558  -0.00426   1.96231
   A145       1.92019   0.00098  -0.00076   0.00576   0.00498   1.92517
   A146       1.89883  -0.00004   0.00015  -0.00258  -0.00242   1.89641
   A147       1.91592   0.00082  -0.00041   0.00255   0.00215   1.91807
   A148       1.90236  -0.00004  -0.00025  -0.00021  -0.00049   1.90187
   A149       1.85655  -0.00018  -0.00010   0.00027   0.00018   1.85672
   A150       1.92493   0.00113   0.00158  -0.00260  -0.00113   1.92380
   A151       1.92591  -0.00081   0.00049  -0.00437  -0.00385   1.92206
   A152       1.90468   0.00033  -0.00057   0.00437   0.00382   1.90851
   A153       1.94420  -0.00099  -0.00050  -0.00282  -0.00327   1.94093
   A154       1.89632   0.00010  -0.00026   0.00296   0.00270   1.89902
   A155       1.86629   0.00024  -0.00085   0.00292   0.00207   1.86835
   A156       2.15880  -0.00379  -0.00090  -0.00147  -0.00238   2.15642
   A157       2.05246   0.00151   0.00078  -0.00237  -0.00162   2.05084
   A158       2.02540   0.00182   0.00078  -0.00112  -0.00038   2.02502
   A159       2.11015  -0.00454  -0.00145  -0.00245  -0.00390   2.10625
   A160       2.09171   0.00193   0.00166  -0.00223  -0.00062   2.09108
   A161       2.07845   0.00253  -0.00030   0.00465   0.00441   2.08286
   A162       1.98552  -0.00509   0.00132  -0.00944  -0.00843   1.97709
   A163       2.13392  -0.00359  -0.00021  -0.01627  -0.01691   2.11702
   A164       1.95515   0.00907   0.00420   0.02581   0.03066   1.98581
   A165       2.07156   0.00034  -0.00162   0.00596   0.00420   2.07576
   A166       2.04814   0.00116  -0.00164   0.00891   0.00721   2.05535
   A167       1.96754  -0.00002   0.00041  -0.00070  -0.00028   1.96726
   A168       2.73919   0.00436  -0.00079   0.02332   0.02267   2.76186
   A169       2.66254   0.01047   0.00517   0.01118   0.01654   2.67909
   A170       1.98701  -0.00238  -0.00159   0.00030  -0.00096   1.98605
   A171       1.87086   0.00455   0.00127   0.00381   0.00498   1.87584
   A172       1.90928  -0.00301  -0.00028  -0.00376  -0.00412   1.90516
   A173       1.93017  -0.00123   0.00121  -0.00166  -0.00047   1.92971
   A174       1.92244   0.00255  -0.00094   0.00225   0.00112   1.92356
   A175       1.83750  -0.00031   0.00054  -0.00109  -0.00049   1.83701
   A176       2.22105   0.00006   0.00111  -0.00381  -0.00269   2.21836
   A177       2.05314  -0.00016  -0.00028   0.00017  -0.00011   2.05303
   A178       2.00853   0.00010  -0.00084   0.00367   0.00283   2.01136
   A179       2.20135  -0.00006  -0.00059   0.00289   0.00229   2.20364
   A180       2.05879  -0.00002   0.00030  -0.00162  -0.00132   2.05746
   A181       2.02304   0.00009   0.00029  -0.00125  -0.00096   2.02208
   A182       1.96303  -0.00061  -0.00265   0.00058  -0.00195   1.96108
   A183       1.89447  -0.00000   0.00075  -0.00200  -0.00115   1.89331
   A184       1.89674   0.00045   0.00044   0.00311   0.00338   1.90012
   A185       1.91651   0.00095   0.00115  -0.00093   0.00001   1.91652
   A186       1.94048  -0.00051   0.00007   0.00158   0.00179   1.94226
   A187       1.84854  -0.00025   0.00042  -0.00257  -0.00213   1.84641
   A188       1.84867   0.00011  -0.00020   0.00114   0.00094   1.84961
   A189       2.21911   0.00033  -0.00017   0.00064   0.00052   2.21962
   A190       2.21304  -0.00043   0.00060  -0.00239  -0.00183   2.21121
   A191       1.99723   0.00266   0.00042   0.00074   0.00104   1.99827
   A192       1.94769  -0.00279  -0.00068  -0.00098  -0.00164   1.94605
   A193       1.92637   0.00137   0.00006   0.00157   0.00167   1.92804
   A194       1.89820   0.00077   0.00041  -0.00272  -0.00236   1.89584
   A195       1.85803  -0.00250   0.00035  -0.00004   0.00042   1.85845
   A196       1.82650   0.00033  -0.00060   0.00155   0.00093   1.82744
   A197       2.10920   0.00005  -0.00048   0.00183   0.00135   2.11055
   A198       2.13421  -0.00010   0.00081  -0.00334  -0.00254   2.13167
   A199       2.03959   0.00006  -0.00036   0.00162   0.00125   2.04084
   A200       2.10754   0.00003  -0.00019   0.00059   0.00040   2.10794
   A201       2.13036  -0.00002   0.00020  -0.00058  -0.00038   2.12998
   A202       2.04418  -0.00001  -0.00000  -0.00003  -0.00003   2.04415
   A203       1.96799   0.00264   0.00104   0.00802   0.00912   1.97710
   A204       1.92882  -0.00097  -0.00023  -0.00211  -0.00245   1.92637
   A205       1.93821  -0.00034   0.00024  -0.00213  -0.00181   1.93640
   A206       1.88093  -0.00156  -0.00197   0.00096  -0.00087   1.88007
   A207       1.88983  -0.00014   0.00115  -0.00352  -0.00256   1.88727
   A208       1.85344   0.00021  -0.00035  -0.00174  -0.00209   1.85135
   A209       1.86104  -0.00100   0.00083  -0.00563  -0.00479   1.85625
   A210       2.20719   0.00100   0.00023   0.00204   0.00226   2.20945
   A211       2.21433  -0.00002  -0.00093   0.00308   0.00215   2.21648
   A212       2.01286   0.00369  -0.00090   0.00880   0.00817   2.02102
   A213       2.06510  -0.00278   0.00159  -0.01209  -0.01055   2.05454
   A214       2.20424  -0.00094  -0.00070   0.00382   0.00285   2.20709
   A215       1.98479  -0.00419  -0.00247  -0.00127  -0.00434   1.98044
   A216       2.16142   0.00200   0.00002   0.00884   0.00886   2.17028
   A217       2.13619   0.00230   0.00249  -0.00623  -0.00374   2.13245
   A218       1.84513   0.00025   0.00043  -0.00192  -0.00150   1.84363
   A219       2.22008  -0.00029   0.00049  -0.00177  -0.00131   2.21877
   A220       2.21443   0.00005  -0.00134   0.00454   0.00327   2.21770
   A221       2.17424   0.00115  -0.00028   0.00456   0.00424   2.17848
   A222       2.05227  -0.00050  -0.00012  -0.00099  -0.00109   2.05118
   A223       2.05384  -0.00060   0.00046  -0.00339  -0.00292   2.05093
   A224       2.18912   0.00030  -0.00069   0.00363   0.00295   2.19207
   A225       2.04369  -0.00018   0.00067  -0.00326  -0.00260   2.04109
   A226       2.05035  -0.00012  -0.00000  -0.00032  -0.00033   2.05002
   A227       2.19460   0.00036  -0.00033   0.00281   0.00248   2.19709
   A228       2.04469  -0.00016  -0.00025   0.00027   0.00003   2.04472
   A229       2.03941  -0.00023   0.00056  -0.00294  -0.00238   2.03703
   A230       2.17970   0.00072  -0.00098   0.00578   0.00482   2.18452
   A231       2.04598  -0.00030   0.00063  -0.00348  -0.00286   2.04312
   A232       2.05673  -0.00040   0.00036  -0.00248  -0.00214   2.05459
   A233       1.95288   0.00010  -0.00017   0.00096   0.00079   1.95367
   A234       1.93826  -0.00001  -0.00027  -0.00022  -0.00049   1.93777
   A235       1.93555   0.00014  -0.00020   0.00186   0.00166   1.93721
   A236       1.87274  -0.00015   0.00045  -0.00202  -0.00158   1.87116
[truncated: 16,977,548 more chars]
