# Supplementary material for: Solvent Channels and Electric Fields Guide Proton Delivery to the Active Site of Heme Peroxidases
Source: Angew Chem Int Ed Engl. 2025 Sep 21;64(50):e202515743. doi: 10.1002/anie.202515743 (PMC12684355; doi:10.1002/anie.202515743)
Supplement: Supplementary file 8 — Supporting Information [file ANIE-64-e202515743-s008.zip › Tau2_4.log]

 Entering Gaussian System, Link 0=g16
 Initial command:
 /mnt/storage/software/apps/Gaussain-16/g16/l1.exe "/user/home/rs17282/scratch/Gau-31093.inp" -scrdir="/user/home/rs17282/scratch/"
 Entering Link 1 = /mnt/storage/software/apps/Gaussain-16/g16/l1.exe PID=     31094.
  
 Copyright (c) 1988,1990,1992,1993,1995,1998,2003,2009,2016,
            Gaussian, Inc.  All Rights Reserved.
  
 This is part of the Gaussian(R) 16 program.  It is based on
 the Gaussian(R) 09 system (copyright 2009, Gaussian, Inc.),
 the Gaussian(R) 03 system (copyright 2003, Gaussian, Inc.),
 the Gaussian(R) 98 system (copyright 1998, Gaussian, Inc.),
 the Gaussian(R) 94 system (copyright 1995, Gaussian, Inc.),
 the Gaussian 92(TM) system (copyright 1992, Gaussian, Inc.),
 the Gaussian 90(TM) system (copyright 1990, Gaussian, Inc.),
 the Gaussian 88(TM) system (copyright 1988, Gaussian, Inc.),
 the Gaussian 86(TM) system (copyright 1986, Carnegie Mellon
 University), and the Gaussian 82(TM) system (copyright 1983,
 Carnegie Mellon University). Gaussian is a federally registered
 trademark of Gaussian, Inc.
  
 This software contains proprietary and confidential information,
 including trade secrets, belonging to Gaussian, Inc.
  
 This software is provided under written license and may be
 used, copied, transmitted, or stored only in accord with that
 written license.
  
 The following legend is applicable only to US Government
 contracts under FAR:
  
                    RESTRICTED RIGHTS LEGEND
  
 Use, reproduction and disclosure by the US Government is
 subject to restrictions as set forth in subparagraphs (a)
 and (c) of the Commercial Computer Software - Restricted
 Rights clause in FAR 52.227-19.
  
 Gaussian, Inc.
 340 Quinnipiac St., Bldg. 40, Wallingford CT 06492
  
  
 ---------------------------------------------------------------
 Warning -- This program may not be used in any manner that
 competes with the business of Gaussian, Inc. or will provide
 assistance to any competitor of Gaussian, Inc.  The licensee
 of this program is prohibited from giving any competitor of
 Gaussian, Inc. access to this program.  By using this program,
 the user acknowledges that Gaussian, Inc. is engaged in the
 business of creating and licensing software in the field of
 computational chemistry and represents and warrants to the
 licensee that it is not a competitor of Gaussian, Inc. and that
 it will not use this program in any manner prohibited above.
 ---------------------------------------------------------------
  

 Cite this work as:
 Gaussian 16, Revision A.03,
 M. J. Frisch, G. W. Trucks, H. B. Schlegel, G. E. Scuseria, 
 M. A. Robb, J. R. Cheeseman, G. Scalmani, V. Barone, 
 G. A. Petersson, H. Nakatsuji, X. Li, M. Caricato, A. V. Marenich, 
 J. Bloino, B. G. Janesko, R. Gomperts, B. Mennucci, H. P. Hratchian, 
 J. V. Ortiz, A. F. Izmaylov, J. L. Sonnenberg, D. Williams-Young, 
 F. Ding, F. Lipparini, F. Egidi, J. Goings, B. Peng, A. Petrone, 
 T. Henderson, D. Ranasinghe, V. G. Zakrzewski, J. Gao, N. Rega, 
 G. Zheng, W. Liang, M. Hada, M. Ehara, K. Toyota, R. Fukuda, 
 J. Hasegawa, M. Ishida, T. Nakajima, Y. Honda, O. Kitao, H. Nakai, 
 T. Vreven, K. Throssell, J. A. Montgomery, Jr., J. E. Peralta, 
 F. Ogliaro, M. J. Bearpark, J. J. Heyd, E. N. Brothers, K. N. Kudin, 
 V. N. Staroverov, T. A. Keith, R. Kobayashi, J. Normand, 
 K. Raghavachari, A. P. Rendell, J. C. Burant, S. S. Iyengar, 
 J. Tomasi, M. Cossi, J. M. Millam, M. Klene, C. Adamo, R. Cammi, 
 J. W. Ochterski, R. L. Martin, K. Morokuma, O. Farkas, 
 J. B. Foresman, and D. J. Fox, Gaussian, Inc., Wallingford CT, 2016.
 
 ******************************************
 Gaussian 16:  ES64L-G16RevA.03 25-Dec-2016
                 6-Jul-2023 
 ******************************************
 %chk=tau2_m4
 %mem=10gb
 %nproc=28
 Will use up to   28 processors via shared memory.
 ----------------------------------------------------------------------
 # UB3LYP EmpiricalDispersion=GD3BJ Gen Pseudo=Read opt(maxcycle=1000,m
 odred) SCF(yqc,Maxcycle=1000)
 ----------------------------------------------------------------------
 1/6=1000,18=120,19=15,26=3,38=1/1,3;
 2/9=110,12=2,17=6,18=5,40=1/2;
 3/5=7,11=2,16=1,17=8,25=1,30=1,71=1,74=-5,116=2,124=41/1,2,3;
 4//1;
 5/5=2,7=1000,8=4,13=1,38=1/8,2,8;
 6/7=2,8=2,9=2,10=2,28=1/1;
 7//1,2,3,16;
 1/6=1000,18=20,19=15,26=3/3(2);
 2/9=110/2;
 99//99;
 2/9=110/2;
 3/5=7,6=1,11=2,16=1,17=8,25=1,30=1,71=1,74=-5,82=7,116=2,124=41/1,2,3;
 4/5=5,16=3,69=1/1;
 5/5=2,7=1000,8=4,13=1,38=1/8,2,8;
 7//1,2,3,16;
 1/6=1000,18=20,19=15,26=3/3(-5);
 2/9=110/2;
 6/7=2,8=2,9=2,10=2,19=2,28=1/1;
 99/9=1/99;
 ---
 fff
 ---
 Symbolic Z-matrix:
 Charge = -1 Multiplicity = 4
 H                     0.74776  -5.01091   0.359 
 C                     1.01263  -4.30292   1.02902 
 H                     1.05428  -4.66771   1.97008 
 C                     0.00253  -3.13585   1.04799 
 C                     0.20515  -2.25125   2.28361 
 C                    -0.76284  -1.06885   2.37763 
 N                    -0.27544  -0.13845   3.40684 
 C                    -0.86108   1.08981   3.62944 
 N                    -2.22098   1.17363   3.57945 
 N                    -0.08716   2.10553   3.94288 
 H                     2.00947  -3.93135   0.76464 
 H                     0.11165  -2.52981   0.14238 
 H                    -1.02049  -3.53594   1.04089 
 H                     0.1164   -2.85729   3.19597 
 H                     1.22577  -1.85524   2.26062 
 H                    -0.82532  -0.56726   1.40386 
 H                    -1.76892  -1.41911   2.62907 
 H                     0.72684  -0.02948   3.3145 
 H                    -2.56288   2.03238   3.14118 
 H                    -3.4826    0.29805   2.40619 
 H                    -0.66165   2.89154   4.24119 
 H                     4.69092  -6.76591   2.66879 
 C                     5.49273  -6.15285   2.62483 
 H                     5.59856  -5.62049   3.4765 
 C                     5.25036  -5.23045   1.39782 
 C                     5.79198  -3.83639   1.46172 
 C                     5.0406   -2.6934    1.30839 
 C                     7.16138  -3.3991    1.56625 
 C                     7.15211  -1.97149   1.46752 
 C                     8.39623  -4.05738   1.69743 
 N                     5.84322  -1.57615   1.33063 
 C                     8.32594  -1.21331   1.50113 
 C                     9.56619  -3.30506   1.73088 
 C                     9.53066  -1.89721   1.63491 
 H                     6.39834  -6.75618   2.49791 
 H                     5.6339   -5.72608   0.49649 
 H                     4.16787  -5.14543   1.2429 
 H                     3.97558  -2.58605   1.16258 
 H                     5.49013  -0.65821   1.06399 
 H                     8.43491  -5.14118   1.76768 
 H                     8.29332  -0.13308   1.39937 
 H                     10.52519  -3.80636   1.82985 
 H                     10.46098  -1.3369    1.6572 
 H                     4.58291  -4.534     4.83431 
 C                     4.64249  -4.00648   5.6933 
 H                     4.82527  -4.61115   6.4814 
 C                     3.38913  -3.13912   5.91671 
 C                     3.43324  -1.82619   5.19081 
 C                     4.3996   -1.1921    4.44224 
 N                     2.40661  -0.89726   5.28805 
 C                     2.78288   0.23045   4.61877 
 N                     3.98556   0.08214   4.09808 
 H                     5.52051  -3.35617   5.60823 
 H                     2.48991  -3.70103   5.62726 
 H                     3.2763   -2.93184   6.99033 
 H                     1.49182  -1.05149   5.68598 
 H                     5.3544   -1.57297   4.11434 
 H                     2.14946   1.10559   4.55368 
 H                     3.79355  -1.06195  -6.91094 
 C                     3.10215  -0.3456   -7.08276 
 H                     2.65266  -0.42882  -7.98326 
 C                     3.68807   1.06767  -6.91862 
 C                     3.94233   1.42318  -5.48808 
 C                     3.79573   0.71827  -4.32294 
 N                     4.35667   2.69235  -5.0896 
 C                     4.44306   2.72237  -3.73725 
 N                     4.10675   1.53954  -3.25672 
 H                     2.30902  -0.48247  -6.33731 
 H                     4.61372   1.16142  -7.5041 
 H                     2.98619   1.79932  -7.34236 
 H                     4.55162   3.46861  -5.7025 
 H                     3.48828  -0.30111  -4.16237 
 H                     4.7403    3.57383  -3.14602 
 H                    -5.81102   6.59641   4.0705 
 C                    -5.08148   6.03241   4.48242 
 H                    -4.20961   6.54258   4.50209 
 C                    -4.95998   4.68432   3.7524 
 C                    -6.30875   3.95569   3.65557 
 C                    -6.22222   2.64451   2.87223 
 N                    -7.56683   2.12584   2.5957 
 C                    -7.81125   0.95237   1.97841 
 N                    -6.87106   0.02315   1.87856 
 N                    -9.06007   0.67755   1.54456 
 H                    -5.37481   5.85815   5.52718 
 H                    -4.55759   4.82543   2.7439 
 H                    -4.23456   4.03993   4.26343 
 H                    -6.70867   3.76299   4.65994 
 H                    -7.03016   4.61999   3.15802 
 H                    -5.66232   2.78979   1.94466 
 H                    -5.67091   1.90382   3.4611 
 H                    -8.32928   2.78597   2.60878 
 H                    -6.98584  -0.64471   1.1017 
 H                    -5.88428   0.22317   2.08411 
 H                    -9.57688   1.41837   1.0921 
 H                    -9.1975   -0.24145   1.09753 
 C                    -0.55068   4.16777  -0.51849 
 C                     9.26118   3.18227  -1.05802 
 C                     6.08346  -4.08518  -2.19911 
 C                    -1.13237  -0.68816  -2.59803 
 N                     2.84638   2.60917  -0.94999 
 C                    -1.25018   3.40347   0.62194 
 C                     10.08374   2.51983  -1.89199 
 C                     7.00837  -4.96254  -1.77797 
 C                    -1.9868   -0.81213  -1.32812 
 N                     5.65824   2.2758   -1.02633 
 C                    -2.78035   3.29232   0.50135 
 C                    -3.47853  -0.70248  -1.57345 
 N                     2.47405  -0.11664  -1.71468 
 C                     0.6985    1.59494  -1.58862 
 C                     4.47392   4.30778  -0.2622 
 C                     7.43665   0.6528   -1.52636 
 C                     3.61933  -2.27921  -2.01517 
 C                     1.98809   6.00592   0.41224 
 C                     7.3208    5.47975  -0.04764 
 C                     8.63451  -2.14816  -1.9633 
 C                     0.78832  -3.30787  -2.73014 
 C                     1.46977   2.61915  -1.09196 
 C                     5.64088   3.58261  -0.57526 
 C                     6.65272  -0.46019  -1.71579 
 C                     2.47327  -1.46761  -2.00045 
 O                    -3.38175   2.79622   1.51338 
 O                    -4.17106  -1.3096   -0.59384 
 C                     0.92121   3.87746  -0.59976 
 C                     6.96046   4.09823  -0.50078 
 C                     7.18385  -1.80245  -1.88914 
 C                     1.15881  -1.90485  -2.35769 
 O                    -3.32906   3.64866  -0.56858 
 O                    -3.99176  -0.11351  -2.5034 
 C                     1.98898   4.63479  -0.18974 
 C                     7.81764   3.08036  -0.94205 
 C                     6.1038   -2.6454   -1.99323 
 C                     0.33978  -0.78067  -2.315 
 C                     3.19287   3.84989  -0.44362 
 C                     6.97763   1.94731  -1.23035 
 C                     4.90822  -1.80857  -1.91222 
 C                     1.16829   0.30807  -1.89743 
 N                     5.27081  -0.49167  -1.74089 
 Fe                    4.0798    1.07011  -1.35671 
 H                    -1.0479    3.8968   -1.4548 
 H                    -0.7199    5.24221  -0.39377 
 H                     9.71997   3.9139   -0.39151 
 H                     5.22791  -4.47143  -2.75291 
 H                    -1.42895  -1.47825  -3.29596 
 H                    -1.37752   0.25544  -3.09491 
 H                    -1.01016   3.83798   1.59883 
 H                     11.15603   2.68721  -1.86296 
 H                     9.71842   1.81575  -2.63158 
 H                     6.91637  -6.0197   -2.00937 
 H                     7.84738  -4.66306  -1.16057 
 H                    -1.71896  -0.01599  -0.62017 
 H                    -1.78676  -1.75465  -0.8142 
 H                    -0.36387   1.77501  -1.69919 
 H                     4.6038    5.30797   0.13322 
 H                     3.47332  -3.34226  -2.16042 
 H                     2.58519   6.70616  -0.1844 
 H                     2.41914   5.99889   1.42081 
 H                     0.97377   6.40701   0.4829 
 H                     6.75685   6.24897  -0.59071 
 H                     8.38253   5.68658  -0.20563 
 H                     7.11003   5.62516   1.01981 
 H                     9.04989  -2.34197  -0.96832 
 H                     9.21531  -1.33477  -2.40901 
 H                     8.78162  -3.04892  -2.56681 
 H                    -0.27363  -3.38301  -2.97864 
 H                     1.35829  -3.66596  -3.59695 
 C                    -7.29979  -3.02946  -2.15663 
 O                    -6.26414  -3.20516  -2.75682 
 C                    -7.57473  -2.13245  -1.01206 
 O                    -6.70856  -1.36824  -0.46652 
 C                    -8.92417  -2.34999  -0.58839 
 O                    -9.54321  -1.84825   0.37093 
 C                    -9.53421  -3.32937  -1.57117 
 O                    -8.44706  -3.74003  -2.44072 
 C                    -10.66306  -2.69624  -2.4031 
 O                    -10.31571  -1.43761  -2.92424 
 C                    -10.9869  -3.57649  -3.62226 
 O                    -10.94994  -4.97096  -3.34771 
 H                    -5.82526  -1.3437   -0.63734 
 H                    -10.33248  -0.75467  -2.21624 
 H                    -10.01197  -5.19898  -3.28068 
 H                    -9.91237  -4.22445  -1.06726 
 H                    -11.53134  -2.63809  -1.7269 
 H                    -11.99346  -3.34587  -3.98373 
 H                    -10.27332  -3.2968   -4.40683 
 O                     4.19716   0.57239   0.53582 
 H                     3.28383   0.28426   0.83328 
 H                     4.43907   1.33843   1.16492 
 O                    -4.11191   0.22      1.76754 
 H                    -3.89577   1.14622   1.4942 
 H                    -4.10448  -0.83929   0.17061 
 O                     1.73815   0.28617   1.27609 
 H                     1.75634   1.23209   1.5876 
 H                     1.31143   0.30382   0.40529 
 O                     4.629     2.24035   2.43451 
 H                     4.58135   1.512     3.10214 
 H                     3.73478   2.63665   2.47255 
 O                     1.89194   2.71681   2.32495 
 H                     0.59478   2.35793   3.41255 
 H                     1.58855   3.34611   1.65152 
 H                     0.98133  -4.01035  -1.9105 
 H                    -0.86727   2.37643   0.66637 
 H                     8.50704   0.50532  -1.51141 
 H                    -3.81953  -4.75309  -1.10834 
 C                    -3.83276  -4.67226  -0.1117 
 H                    -3.3404   -5.4333    0.31068 
 C                    -5.27287  -4.54306   0.39436 
 C                    -5.43413  -4.40497   1.91773 
 C                    -4.64634  -3.21528   2.48289 
 C                    -6.92081  -4.27231   2.27698 
 H                    -3.28428  -3.75343   0.1246 
 H                    -5.71831  -3.66613  -0.07859 
 H                    -5.86103  -5.4079    0.05729 
 H                    -5.04733  -5.32292   2.38856 
 H                    -4.80699  -3.11434   3.56212 
 H                    -3.56992  -3.31772   2.3142 
 H                    -4.96662  -2.28213   2.01206 
 H                    -7.50222  -5.11499   1.8856 
 H                    -7.06954  -4.2351    3.36209 
 H                    -7.34332  -3.35402   1.85397 
 H                    -5.31365   5.95077  -0.89777 
 C                    -6.20176   6.26676  -0.56398 
 H                    -6.06757   7.04968   0.04351 
 C                    -6.83612   5.1458    0.28269 
 C                    -7.02682   3.83306  -0.39967 
 N                    -5.99007   3.01565  -0.80941 
 C                    -8.17391   3.14279  -0.71055 
 C                    -6.53512   1.88679  -1.33669 
 N                    -7.86111   1.93096  -1.29219 
 H                    -6.83739   6.54326  -1.41016 
 H                    -6.19444   5.00238   1.15876 
 H                    -7.81205   5.47125   0.6624 
 H                    -4.96709   3.22784  -0.71136 
 H                    -9.20122   3.44687  -0.55603 
 H                    -5.94113   1.079    -1.74325 
 O                    -10.2655   0.76719  -1.29404 
 H                    -10.69682   1.32111  -1.95759 
 H                    -9.29594   1.0174   -1.38106 
 
 Add virtual bond connecting atoms O194       and H187       Dist= 2.96D+00.
 Add virtual bond connecting atoms O191       and H186       Dist= 3.04D+00.
 Add virtual bond connecting atoms H178       and O122       Dist= 3.13D+00.
 Add virtual bond connecting atoms O197       and H192       Dist= 3.14D+00.
 Add virtual bond connecting atoms H232       and O127       Dist= 3.21D+00.
 Add virtual bond connecting atoms O235       and H179       Dist= 3.37D+00.
 Add virtual bond connecting atoms H237       and N228       Dist= 3.22D+00.
 Add virtual bond connecting atoms H189       and O121       Dist= 3.27D+00.
 Add virtual bond connecting atoms H198       and O197       Dist= 3.27D+00.
 Add virtual bond connecting atoms O169       and H92        Dist= 3.31D+00.
 Add virtual bond connecting atoms O171       and H95        Dist= 3.40D+00.
 Add virtual bond connecting atoms O188       and H93        Dist= 3.40D+00.
 Add virtual bond connecting atoms H195       and N52        Dist= 3.48D+00.
 Add virtual bond connecting atoms H44        and H24        Dist= 3.81D+00.
 Add virtual bond connecting atoms O185       and H39        Dist= 3.52D+00.
 Add virtual bond connecting atoms H210       and H13        Dist= 4.63D+00.
 Add virtual bond connecting atoms H211       and O169       Dist= 4.78D+00.
 Add virtual bond connecting atoms H211       and H178       Dist= 4.52D+00.
 Add virtual bond connecting atoms H216       and H190       Dist= 4.71D+00.
 The following ModRedundant input section has been read:
 X       1 F                                                                   
 X       2 F                                                                   
 X       3 F                                                                   
 X      22 F                                                                   
 X      23 F                                                                   
 X      24 F                                                                   
 X      44 F                                                                   
 X      45 F                                                                   
 X      46 F                                                                   
 X      59 F                                                                   
 X      60 F                                                                   
 X      61 F                                                                   
 X      74 F                                                                   
 X      75 F                                                                   
 X      76 F                                                                   
 X     203 F                                                                   
 X     204 F                                                                   
 X     205 F                                                                   
 X     220 F                                                                   
 X     221 F                                                                   
 X     222 F                                                                   
 

 GradGradGradGradGradGradGradGradGradGradGradGradGradGradGradGradGradGrad
 Berny optimization.
 Initialization pass.
                           ----------------------------
                           !    Initial Parameters    !
                           ! (Angstroms and Degrees)  !
 --------------------------                            --------------------------
 ! Name  Definition              Value          Derivative Info.                !
 --------------------------------------------------------------------------------
 ! X1    R(1,-1)                 0.7478         Frozen                          !
 ! Y1    R(1,-2)                -5.0109         Frozen                          !
 ! Z1    R(1,-3)                 0.359          Frozen                          !
 ! X2    R(2,-1)                 1.0126         Frozen                          !
 ! Y2    R(2,-2)                -4.3029         Frozen                          !
 ! Z2    R(2,-3)                 1.029          Frozen                          !
 ! X3    R(3,-1)                 1.0543         Frozen                          !
 ! Y3    R(3,-2)                -4.6677         Frozen                          !
 ! Z3    R(3,-3)                 1.9701         Frozen                          !
 ! X22   R(22,-1)                4.6909         Frozen                          !
 ! Y22   R(22,-2)               -6.7659         Frozen                          !
 ! Z22   R(22,-3)                2.6688         Frozen                          !
 ! X23   R(23,-1)                5.4927         Frozen                          !
 ! Y23   R(23,-2)               -6.1528         Frozen                          !
 ! Z23   R(23,-3)                2.6248         Frozen                          !
 ! X24   R(24,-1)                5.5986         Frozen                          !
 ! Y24   R(24,-2)               -5.6205         Frozen                          !
 ! Z24   R(24,-3)                3.4765         Frozen                          !
 ! X44   R(44,-1)                4.5829         Frozen                          !
 ! Y44   R(44,-2)               -4.534          Frozen                          !
 ! Z44   R(44,-3)                4.8343         Frozen                          !
 ! X45   R(45,-1)                4.6425         Frozen                          !
 ! Y45   R(45,-2)               -4.0065         Frozen                          !
 ! Z45   R(45,-3)                5.6933         Frozen                          !
 ! X46   R(46,-1)                4.8253         Frozen                          !
 ! Y46   R(46,-2)               -4.6112         Frozen                          !
 ! Z46   R(46,-3)                6.4814         Frozen                          !
 ! X59   R(59,-1)                3.7936         Frozen                          !
 ! Y59   R(59,-2)               -1.0619         Frozen                          !
 ! Z59   R(59,-3)               -6.9109         Frozen                          !
 ! X60   R(60,-1)                3.1022         Frozen                          !
 ! Y60   R(60,-2)               -0.3456         Frozen                          !
 ! Z60   R(60,-3)               -7.0828         Frozen                          !
 ! X61   R(61,-1)                2.6527         Frozen                          !
 ! Y61   R(61,-2)               -0.4288         Frozen                          !
 ! Z61   R(61,-3)               -7.9833         Frozen                          !
 ! X74   R(74,-1)               -5.811          Frozen                          !
 ! Y74   R(74,-2)                6.5964         Frozen                          !
 ! Z74   R(74,-3)                4.0705         Frozen                          !
 ! X75   R(75,-1)               -5.0815         Frozen                          !
 ! Y75   R(75,-2)                6.0324         Frozen                          !
 ! Z75   R(75,-3)                4.4824         Frozen                          !
 ! X76   R(76,-1)               -4.2096         Frozen                          !
 ! Y76   R(76,-2)                6.5426         Frozen                          !
 ! Z76   R(76,-3)                4.5021         Frozen                          !
 ! X203  R(203,-1)              -3.8195         Frozen                          !
 ! Y203  R(203,-2)              -4.7531         Frozen                          !
 ! Z203  R(203,-3)              -1.1083         Frozen                          !
 ! X204  R(204,-1)              -3.8328         Frozen                          !
 ! Y204  R(204,-2)              -4.6723         Frozen                          !
 ! Z204  R(204,-3)              -0.1117         Frozen                          !
 ! X205  R(205,-1)              -3.3404         Frozen                          !
 ! Y205  R(205,-2)              -5.4333         Frozen                          !
 ! Z205  R(205,-3)               0.3107         Frozen                          !
 ! X220  R(220,-1)              -5.3137         Frozen                          !
 ! Y220  R(220,-2)               5.9508         Frozen                          !
 ! Z220  R(220,-3)              -0.8978         Frozen                          !
 ! X221  R(221,-1)              -6.2018         Frozen                          !
 ! Y221  R(221,-2)               6.2668         Frozen                          !
 ! Z221  R(221,-3)              -0.564          Frozen                          !
 ! X222  R(222,-1)              -6.0676         Frozen                          !
 ! Y222  R(222,-2)               7.0497         Frozen                          !
 ! Z222  R(222,-3)               0.0435         Frozen                          !
 ! R1    R(1,2)                  1.0101         estimate D2E/DX2                !
 ! R2    R(2,3)                  1.0101         estimate D2E/DX2                !
 ! R3    R(2,4)                  1.5436         estimate D2E/DX2                !
 ! R4    R(2,11)                 1.0962         estimate D2E/DX2                !
 ! R5    R(4,5)                  1.5331         estimate D2E/DX2                !
 ! R6    R(4,12)                 1.0951         estimate D2E/DX2                !
 ! R7    R(4,13)                 1.0985         estimate D2E/DX2                !
 ! R8    R(5,6)                  1.531          estimate D2E/DX2                !
 ! R9    R(5,14)                 1.0989         estimate D2E/DX2                !
 ! R10   R(5,15)                 1.095          estimate D2E/DX2                !
 ! R11   R(6,7)                  1.4705         estimate D2E/DX2                !
 ! R12   R(6,16)                 1.0971         estimate D2E/DX2                !
 ! R13   R(6,17)                 1.0946         estimate D2E/DX2                !
 ! R14   R(7,8)                  1.3788         estimate D2E/DX2                !
 ! R15   R(7,18)                 1.0124         estimate D2E/DX2                !
 ! R16   R(8,9)                  1.3634         estimate D2E/DX2                !
 ! R17   R(8,10)                 1.3149         estimate D2E/DX2                !
 ! R18   R(9,19)                 1.023          estimate D2E/DX2                !
 ! R19   R(10,21)                1.0182         estimate D2E/DX2                !
 ! R20   R(10,198)               0.9            estimate D2E/DX2                !
 ! R21   R(13,210)               2.4519         estimate D2E/DX2                !
 ! R22   R(20,188)               0.9            estimate D2E/DX2                !
 ! R23   R(22,23)                1.0103         estimate D2E/DX2                !
 ! R24   R(23,24)                1.0099         estimate D2E/DX2                !
 ! R25   R(23,25)                1.5541         estimate D2E/DX2                !
 ! R26   R(23,35)                1.0956         estimate D2E/DX2                !
 ! R27   R(24,44)                2.0139         estimate D2E/DX2                !
 ! R28   R(25,26)                1.4969         estimate D2E/DX2                !
 ! R29   R(25,36)                1.0978         estimate D2E/DX2                !
 ! R30   R(25,37)                1.0968         estimate D2E/DX2                !
 ! R31   R(26,27)                1.3764         estimate D2E/DX2                !
 ! R32   R(26,28)                1.4413         estimate D2E/DX2                !
 ! R33   R(27,31)                1.3758         estimate D2E/DX2                !
 ! R34   R(27,38)                1.0803         estimate D2E/DX2                !
 ! R35   R(28,29)                1.431          estimate D2E/DX2                !
 ! R36   R(28,30)                1.4055         estimate D2E/DX2                !
 ! R37   R(29,31)                1.3741         estimate D2E/DX2                !
 ! R38   R(29,32)                1.3978         estimate D2E/DX2                !
 ! R39   R(30,33)                1.3914         estimate D2E/DX2                !
 ! R40   R(30,40)                1.0868         estimate D2E/DX2                !
 ! R41   R(31,39)                1.019          estimate D2E/DX2                !
 ! R42   R(32,34)                1.3918         estimate D2E/DX2                !
 ! R43   R(32,41)                1.0855         estimate D2E/DX2                !
 ! R44   R(33,34)                1.4116         estimate D2E/DX2                !
 ! R45   R(33,42)                1.0866         estimate D2E/DX2                !
 ! R46   R(34,43)                1.0863         estimate D2E/DX2                !
 ! R47   R(39,185)               1.8615         estimate D2E/DX2                !
 ! R48   R(44,45)                1.0098         estimate D2E/DX2                !
 ! R49   R(45,46)                1.01           estimate D2E/DX2                !
 ! R50   R(45,47)                1.5405         estimate D2E/DX2                !
 ! R51   R(45,53)                1.0959         estimate D2E/DX2                !
 ! R52   R(47,48)                1.5009         estimate D2E/DX2                !
 ! R53   R(47,54)                1.0991         estimate D2E/DX2                !
 ! R54   R(47,55)                1.0993         estimate D2E/DX2                !
 ! R55   R(48,49)                1.3771         estimate D2E/DX2                !
 ! R56   R(48,50)                1.3879         estimate D2E/DX2                !
 ! R57   R(49,52)                1.3833         estimate D2E/DX2                !
 ! R58   R(49,57)                1.079          estimate D2E/DX2                !
 ! R59   R(50,51)                1.3643         estimate D2E/DX2                !
 ! R60   R(50,56)                1.0094         estimate D2E/DX2                !
 ! R61   R(51,52)                1.3189         estimate D2E/DX2                !
 ! R62   R(51,58)                1.0823         estimate D2E/DX2                !
 ! R63   R(52,195)               1.8416         estimate D2E/DX2                !
 ! R64   R(59,60)                1.0103         estimate D2E/DX2                !
 ! R65   R(60,61)                1.0099         estimate D2E/DX2                !
 ! R66   R(60,62)                1.5387         estimate D2E/DX2                !
 ! R67   R(60,68)                1.097          estimate D2E/DX2                !
 ! R68   R(62,63)                1.4958         estimate D2E/DX2                !
 ! R69   R(62,69)                1.0993         estimate D2E/DX2                !
 ! R70   R(62,70)                1.0989         estimate D2E/DX2                !
 ! R71   R(63,64)                1.3697         estimate D2E/DX2                !
 ! R72   R(63,65)                1.3933         estimate D2E/DX2                !
 ! R73   R(64,67)                1.3813         estimate D2E/DX2                !
 ! R74   R(64,72)                1.0768         estimate D2E/DX2                !
 ! R75   R(65,66)                1.3554         estimate D2E/DX2                !
 ! R76   R(65,71)                1.0081         estimate D2E/DX2                !
 ! R77   R(66,67)                1.3203         estimate D2E/DX2                !
 ! R78   R(66,73)                1.0784         estimate D2E/DX2                !
 ! R79   R(67,138)               1.9573         estimate D2E/DX2                !
 ! R80   R(74,75)                1.01           estimate D2E/DX2                !
 ! R81   R(75,76)                1.0103         estimate D2E/DX2                !
 ! R82   R(75,77)                1.5379         estimate D2E/DX2                !
 ! R83   R(75,84)                1.0991         estimate D2E/DX2                !
 ! R84   R(77,78)                1.5361         estimate D2E/DX2                !
 ! R85   R(77,85)                1.0949         estimate D2E/DX2                !
 ! R86   R(77,86)                1.0966         estimate D2E/DX2                !
 ! R87   R(78,79)                1.5298         estimate D2E/DX2                !
 ! R88   R(78,87)                1.0981         estimate D2E/DX2                !
 ! R89   R(78,88)                1.0997         estimate D2E/DX2                !
 ! R90   R(79,80)                1.4675         estimate D2E/DX2                !
 ! R91   R(79,89)                1.0932         estimate D2E/DX2                !
 ! R92   R(79,90)                1.0951         estimate D2E/DX2                !
 ! R93   R(80,81)                1.3483         estimate D2E/DX2                !
 ! R94   R(80,91)                1.0086         estimate D2E/DX2                !
 ! R95   R(81,82)                1.3257         estimate D2E/DX2                !
 ! R96   R(81,83)                1.3503         estimate D2E/DX2                !
 ! R97   R(82,92)                1.0309         estimate D2E/DX2                !
 ! R98   R(82,93)                1.0276         estimate D2E/DX2                !
 ! R99   R(83,94)                1.0103         estimate D2E/DX2                !
 ! R100  R(83,95)                1.0312         estimate D2E/DX2                !
 ! R101  R(92,169)               1.7492         estimate D2E/DX2                !
 ! R102  R(93,188)               1.8004         estimate D2E/DX2                !
 ! R103  R(95,171)               1.797          estimate D2E/DX2                !
 ! R104  R(96,101)               1.5408         estimate D2E/DX2                !
 ! R105  R(96,123)               1.5024         estimate D2E/DX2                !
 ! R106  R(96,139)               1.0942         estimate D2E/DX2                !
 ! R107  R(96,140)               1.0948         estimate D2E/DX2                !
 ! R108  R(97,102)               1.3457         estimate D2E/DX2                !
 ! R109  R(97,130)               1.4518         estimate D2E/DX2                !
 ! R110  R(97,141)               1.0909         estimate D2E/DX2                !
 ! R111  R(98,103)               1.3426         estimate D2E/DX2                !
 ! R112  R(98,131)               1.4546         estimate D2E/DX2                !
 ! R113  R(98,142)               1.0899         estimate D2E/DX2                !
 ! R114  R(99,104)               1.5356         estimate D2E/DX2                !
 ! R115  R(99,132)               1.502          estimate D2E/DX2                !
 ! R116  R(99,143)               1.0951         estimate D2E/DX2                !
 ! R117  R(99,144)               1.0942         estimate D2E/DX2                !
 ! R118  R(100,117)              1.3839         estimate D2E/DX2                !
 ! R119  R(100,133)              1.3841         estimate D2E/DX2                !
 ! R120  R(100,138)              2.0138         estimate D2E/DX2                !
 ! R121  R(101,106)              1.5389         estimate D2E/DX2                !
 ! R122  R(101,145)              1.0958         estimate D2E/DX2                !
 ! R123  R(101,201)              1.097          estimate D2E/DX2                !
 ! R124  R(102,146)              1.0857         estimate D2E/DX2                !
 ! R125  R(102,147)              1.0845         estimate D2E/DX2                !
 ! R126  R(103,148)              1.0861         estimate D2E/DX2                !
 ! R127  R(103,149)              1.0839         estimate D2E/DX2                !
 ! R128  R(104,107)              1.5157         estimate D2E/DX2                !
 ! R129  R(104,150)              1.0985         estimate D2E/DX2                !
 ! R130  R(104,151)              1.092          estimate D2E/DX2                !
 ! R131  R(105,118)              1.3826         estimate D2E/DX2                !
 ! R132  R(105,134)              1.3749         estimate D2E/DX2                !
 ! R133  R(105,138)              2.0135         estimate D2E/DX2                !
 ! R134  R(106,121)              1.2775         estimate D2E/DX2                !
 ! R135  R(106,127)              1.2541         estimate D2E/DX2                !
 ! R136  R(107,122)              1.3446         estimate D2E/DX2                !
 ! R137  R(107,128)              1.2145         estimate D2E/DX2                !
 ! R138  R(108,120)              1.3809         estimate D2E/DX2                !
 ! R139  R(108,136)              1.3852         estimate D2E/DX2                !
 ! R140  R(108,138)              2.0285         estimate D2E/DX2                !
 ! R141  R(109,117)              1.375          estimate D2E/DX2                !
 ! R142  R(109,136)              1.4043         estimate D2E/DX2                !
 ! R143  R(109,152)              1.0832         estimate D2E/DX2                !
 ! R144  R(110,118)              1.4092         estimate D2E/DX2                !
 ! R145  R(110,133)              1.3725         estimate D2E/DX2                !
 ! R146  R(110,153)              1.0833         estimate D2E/DX2                !
 ! R147  R(111,119)              1.3745         estimate D2E/DX2                !
 ! R148  R(111,134)              1.405          estimate D2E/DX2                !
 ! R149  R(111,202)              1.0806         estimate D2E/DX2                !
 ! R150  R(112,120)              1.4044         estimate D2E/DX2                !
 ! R151  R(112,135)              1.376          estimate D2E/DX2                !
 ! R152  R(112,154)              1.0828         estimate D2E/DX2                !
 ! R153  R(113,129)              1.4975         estimate D2E/DX2                !
 ! R154  R(113,155)              1.0967         estimate D2E/DX2                !
 ! R155  R(113,156)              1.0968         estimate D2E/DX2                !
 ! R156  R(113,157)              1.093          estimate D2E/DX2                !
 ! R157  R(114,124)              1.4979         estimate D2E/DX2                !
 ! R158  R(114,158)              1.0976         estimate D2E/DX2                !
 ! R159  R(114,159)              1.0932         estimate D2E/DX2                !
 ! R160  R(114,160)              1.0977         estimate D2E/DX2                !
 ! R161  R(115,125)              1.4931         estimate D2E/DX2                !
 ! R162  R(115,161)              1.0955         estimate D2E/DX2                !
 ! R163  R(115,162)              1.0943         estimate D2E/DX2                !
 ! R164  R(115,163)              1.0942         estimate D2E/DX2                !
 ! R165  R(116,126)              1.4981         estimate D2E/DX2                !
 ! R166  R(116,164)              1.0932         estimate D2E/DX2                !
 ! R167  R(116,165)              1.0975         estimate D2E/DX2                !
 ! R168  R(116,200)              1.0966         estimate D2E/DX2                !
 ! R169  R(117,123)              1.4583         estimate D2E/DX2                !
 ! R170  R(118,124)              1.4187         estimate D2E/DX2                !
 ! R171  R(119,125)              1.4539         estimate D2E/DX2                !
 ! R172  R(119,137)              1.3825         estimate D2E/DX2                !
 ! R173  R(120,126)              1.4306         estimate D2E/DX2                !
 ! R174  R(121,189)              1.7283         estimate D2E/DX2                !
 ! R175  R(122,178)              1.6551         estimate D2E/DX2                !
 ! R176  R(122,190)              0.9            estimate D2E/DX2                !
 ! R177  R(123,129)              1.3718         estimate D2E/DX2                !
 ! R178  R(124,130)              1.402          estimate D2E/DX2                !
 ! R179  R(125,131)              1.374          estimate D2E/DX2                !
 ! R180  R(126,132)              1.3916         estimate D2E/DX2                !
 ! R181  R(127,232)              1.6972         estimate D2E/DX2                !
 ! R182  R(129,133)              1.4594         estimate D2E/DX2                !
 ! R183  R(130,134)              1.4396         estimate D2E/DX2                !
 ! R184  R(131,135)              1.4616         estimate D2E/DX2                !
 ! R185  R(132,136)              1.4304         estimate D2E/DX2                !
 ! R186  R(135,137)              1.3766         estimate D2E/DX2                !
 ! R187  R(137,138)              2.0013         estimate D2E/DX2                !
 ! R188  R(138,185)              1.9604         estimate D2E/DX2                !
 ! R189  R(166,167)              1.2098         estimate D2E/DX2                !
 ! R190  R(166,168)              1.48           estimate D2E/DX2                !
 ! R191  R(166,173)              1.3791         estimate D2E/DX2                !
 ! R192  R(168,169)              1.2775         estimate D2E/DX2                !
 ! R193  R(168,170)              1.431          estimate D2E/DX2                !
 ! R194  R(169,178)              0.9            estimate D2E/DX2                !
 ! R195  R(169,211)              2.5321         estimate D2E/DX2                !
 ! R196  R(170,171)              1.2471         estimate D2E/DX2                !
 ! R197  R(170,172)              1.5156         estimate D2E/DX2                !
 ! R198  R(172,173)              1.4514         estimate D2E/DX2                !
 ! R199  R(172,174)              1.5386         estimate D2E/DX2                !
 ! R200  R(172,181)              1.0946         estimate D2E/DX2                !
 ! R201  R(174,175)              1.4058         estimate D2E/DX2                !
 ! R202  R(174,176)              1.5382         estimate D2E/DX2                !
 ! R203  R(174,182)              1.1021         estimate D2E/DX2                !
 ! R204  R(175,179)              0.9838         estimate D2E/DX2                !
 ! R205  R(176,177)              1.4217         estimate D2E/DX2                !
 ! R206  R(176,183)              1.0941         estimate D2E/DX2                !
 ! R207  R(176,184)              1.0968         estimate D2E/DX2                !
 ! R208  R(177,180)              0.9676         estimate D2E/DX2                !
 ! R209  R(178,211)              2.3911         estimate D2E/DX2                !
 ! R210  R(179,235)              1.7807         estimate D2E/DX2                !
 ! R211  R(185,186)              1.0028         estimate D2E/DX2                !
 ! R212  R(185,187)              1.0203         estimate D2E/DX2                !
 ! R213  R(186,191)              1.6079         estimate D2E/DX2                !
 ! R214  R(187,194)              1.5689         estimate D2E/DX2                !
 ! R215  R(188,189)              0.9896         estimate D2E/DX2                !
 ! R216  R(190,216)              2.4932         estimate D2E/DX2                !
 ! R217  R(191,192)              0.9961         estimate D2E/DX2                !
 ! R218  R(191,193)              0.9699         estimate D2E/DX2                !
 ! R219  R(192,197)              1.6633         estimate D2E/DX2                !
 ! R220  R(194,195)              0.9892         estimate D2E/DX2                !
 ! R221  R(194,196)              0.9788         estimate D2E/DX2                !
 ! R222  R(197,198)              1.7304         estimate D2E/DX2                !
 ! R223  R(197,199)              0.9703         estimate D2E/DX2                !
 ! R224  R(203,204)              1.0            estimate D2E/DX2                !
 ! R225  R(204,205)              1.0            estimate D2E/DX2                !
 ! R226  R(204,206)              1.5319         estimate D2E/DX2                !
 ! R227  R(204,210)              1.0959         estimate D2E/DX2                !
 ! R228  R(206,207)              1.5381         estimate D2E/DX2                !
 ! R229  R(206,211)              1.0914         estimate D2E/DX2                !
 ! R230  R(206,212)              1.0989         estimate D2E/DX2                !
 ! R231  R(207,208)              1.5347         estimate D2E/DX2                !
 ! R232  R(207,209)              1.5352         estimate D2E/DX2                !
 ! R233  R(207,213)              1.1018         estimate D2E/DX2                !
 ! R234  R(208,214)              1.0958         estimate D2E/DX2                !
 ! R235  R(208,215)              1.0944         estimate D2E/DX2                !
 ! R236  R(208,216)              1.0932         estimate D2E/DX2                !
 ! R237  R(209,217)              1.0961         estimate D2E/DX2                !
 ! R238  R(209,218)              1.0959         estimate D2E/DX2                !
 ! R239  R(209,219)              1.0958         estimate D2E/DX2                !
 ! R240  R(220,221)              1.0            estimate D2E/DX2                !
 ! R241  R(221,222)              1.0            estimate D2E/DX2                !
 ! R242  R(221,223)              1.5414         estimate D2E/DX2                !
 ! R243  R(221,229)              1.0938         estimate D2E/DX2                !
 ! R244  R(223,224)              1.4917         estimate D2E/DX2                !
 ! R245  R(223,230)              1.0954         estimate D2E/DX2                !
 ! R246  R(223,231)              1.0966         estimate D2E/DX2                !
 ! R247  R(224,225)              1.3824         estimate D2E/DX2                !
 ! R248  R(224,226)              1.3744         estimate D2E/DX2                !
 ! R249  R(225,227)              1.3599         estimate D2E/DX2                !
 ! R250  R(225,232)              1.0494         estimate D2E/DX2                !
 ! R251  R(226,228)              1.3801         estimate D2E/DX2                !
 ! R252  R(226,233)              1.0825         estimate D2E/DX2                !
 ! R253  R(227,228)              1.3275         estimate D2E/DX2                !
 ! R254  R(227,234)              1.082          estimate D2E/DX2                !
 ! R255  R(228,237)              1.7033         estimate D2E/DX2                !
 ! R256  R(235,236)              0.966          estimate D2E/DX2                !
 ! R257  R(235,237)              1.0051         estimate D2E/DX2                !
 ! A1    A(1,2,3)              112.0642         estimate D2E/DX2                !
 ! A2    A(1,2,4)              111.4991         estimate D2E/DX2                !
 ! A3    A(1,2,11)             108.4245         estimate D2E/DX2                !
 ! A4    A(3,2,4)              106.7721         estimate D2E/DX2                !
 ! A5    A(3,2,11)             108.0353         estimate D2E/DX2                !
 ! A6    A(4,2,11)             109.9833         estimate D2E/DX2                !
 ! A7    A(2,4,5)              111.0801         estimate D2E/DX2                !
 ! A8    A(2,4,12)             110.0622         estimate D2E/DX2                !
 ! A9    A(2,4,13)             109.5099         estimate D2E/DX2                !
 ! A10   A(5,4,12)             109.5121         estimate D2E/DX2                !
 ! A11   A(5,4,13)             109.7819         estimate D2E/DX2                !
 ! A12   A(12,4,13)            106.7989         estimate D2E/DX2                !
 ! A13   A(4,5,6)              114.3032         estimate D2E/DX2                !
 ! A14   A(4,5,14)             109.8934         estimate D2E/DX2                !
 ! A15   A(4,5,15)             108.3572         estimate D2E/DX2                !
 ! A16   A(6,5,14)             108.8984         estimate D2E/DX2                !
 ! A17   A(6,5,15)             108.1371         estimate D2E/DX2                !
 ! A18   A(14,5,15)            106.9871         estimate D2E/DX2                !
 ! A19   A(5,6,7)              108.7876         estimate D2E/DX2                !
 ! A20   A(5,6,16)             109.5477         estimate D2E/DX2                !
 ! A21   A(5,6,17)             110.3715         estimate D2E/DX2                !
 ! A22   A(7,6,16)             110.5372         estimate D2E/DX2                !
 ! A23   A(7,6,17)             110.2629         estimate D2E/DX2                !
 ! A24   A(16,6,17)            107.3274         estimate D2E/DX2                !
 ! A25   A(6,7,8)              122.3994         estimate D2E/DX2                !
 ! A26   A(6,7,18)             109.414          estimate D2E/DX2                !
 ! A27   A(8,7,18)             109.8363         estimate D2E/DX2                !
 ! A28   A(7,8,9)              118.1964         estimate D2E/DX2                !
 ! A29   A(7,8,10)             118.4648         estimate D2E/DX2                !
 ! A30   A(9,8,10)             123.2527         estimate D2E/DX2                !
 ! A31   A(8,9,19)             113.6212         estimate D2E/DX2                !
 ! A32   A(8,10,21)            109.515          estimate D2E/DX2                !
 ! A33   A(8,10,198)           121.4762         estimate D2E/DX2                !
 ! A34   A(21,10,198)          112.5601         estimate D2E/DX2                !
 ! A35   A(4,13,210)           153.4541         estimate D2E/DX2                !
 ! A36   A(22,23,24)           111.4902         estimate D2E/DX2                !
 ! A37   A(22,23,25)           105.709          estimate D2E/DX2                !
 ! A38   A(22,23,35)           109.081          estimate D2E/DX2                !
 ! A39   A(24,23,25)           111.6723         estimate D2E/DX2                !
 ! A40   A(24,23,35)           107.5398         estimate D2E/DX2                !
 ! A41   A(25,23,35)           111.3657         estimate D2E/DX2                !
 ! A42   A(23,24,44)           143.1414         estimate D2E/DX2                !
 ! A43   A(23,25,26)           117.5558         estimate D2E/DX2                !
 ! A44   A(23,25,36)           109.0131         estimate D2E/DX2                !
 ! A45   A(23,25,37)           108.1466         estimate D2E/DX2                !
 ! A46   A(26,25,36)           109.2136         estimate D2E/DX2                !
 ! A47   A(26,25,37)           106.9142         estimate D2E/DX2                !
 ! A48   A(36,25,37)           105.298          estimate D2E/DX2                !
 ! A49   A(25,26,27)           124.8244         estimate D2E/DX2                !
 ! A50   A(25,26,28)           129.0065         estimate D2E/DX2                !
 ! A51   A(27,26,28)           105.9497         estimate D2E/DX2                !
 ! A52   A(26,27,31)           110.737          estimate D2E/DX2                !
 ! A53   A(26,27,38)           129.4742         estimate D2E/DX2                !
 ! A54   A(31,27,38)           119.7753         estimate D2E/DX2                !
 ! A55   A(26,28,29)           106.9486         estimate D2E/DX2                !
 ! A56   A(26,28,30)           134.3802         estimate D2E/DX2                !
 ! A57   A(29,28,30)           118.6442         estimate D2E/DX2                !
 ! A58   A(28,29,31)           107.4609         estimate D2E/DX2                !
 ! A59   A(28,29,32)           122.2771         estimate D2E/DX2                !
 ! A60   A(31,29,32)           130.2585         estimate D2E/DX2                !
 ! A61   A(28,30,33)           119.1945         estimate D2E/DX2                !
 ! A62   A(28,30,40)           120.2913         estimate D2E/DX2                !
 ! A63   A(33,30,40)           120.5138         estimate D2E/DX2                !
 ! A64   A(27,31,29)           108.8836         estimate D2E/DX2                !
 ! A65   A(27,31,39)           121.6779         estimate D2E/DX2                !
 ! A66   A(29,31,39)           127.9727         estimate D2E/DX2                !
 ! A67   A(29,32,34)           117.5606         estimate D2E/DX2                !
 ! A68   A(29,32,41)           120.8167         estimate D2E/DX2                !
 ! A69   A(34,32,41)           121.6029         estimate D2E/DX2                !
 ! A70   A(30,33,34)           121.0968         estimate D2E/DX2                !
 ! A71   A(30,33,42)           119.6596         estimate D2E/DX2                !
 ! A72   A(34,33,42)           119.2434         estimate D2E/DX2                !
 ! A73   A(32,34,33)           121.2265         estimate D2E/DX2                !
 ! A74   A(32,34,43)           119.3314         estimate D2E/DX2                !
 ! A75   A(33,34,43)           119.44           estimate D2E/DX2                !
 ! A76   A(31,39,185)          155.5658         estimate D2E/DX2                !
 ! A77   A(24,44,45)           145.651          estimate D2E/DX2                !
 ! A78   A(44,45,46)           111.2033         estimate D2E/DX2                !
 ! A79   A(44,45,47)           111.6841         estimate D2E/DX2                !
 ! A80   A(44,45,53)           106.932          estimate D2E/DX2                !
 ! A81   A(46,45,47)           111.7865         estimate D2E/DX2                !
 ! A82   A(46,45,53)           105.7137         estimate D2E/DX2                !
 ! A83   A(47,45,53)           109.2075         estimate D2E/DX2                !
 ! A84   A(45,47,48)           113.4829         estimate D2E/DX2                !
 ! A85   A(45,47,54)           109.8523         estimate D2E/DX2                !
 ! A86   A(45,47,55)           109.3497         estimate D2E/DX2                !
 ! A87   A(48,47,54)           110.1131         estimate D2E/DX2                !
 ! A88   A(48,47,55)           108.0852         estimate D2E/DX2                !
 ! A89   A(54,47,55)           105.6419         estimate D2E/DX2                !
 ! A90   A(47,48,49)           133.341          estimate D2E/DX2                !
 ! A91   A(47,48,50)           121.9959         estimate D2E/DX2                !
 ! A92   A(49,48,50)           104.4169         estimate D2E/DX2                !
 ! A93   A(48,49,52)           110.4484         estimate D2E/DX2                !
 ! A94   A(48,49,57)           128.5825         estimate D2E/DX2                !
 ! A95   A(52,49,57)           120.9579         estimate D2E/DX2                !
 ! A96   A(48,50,51)           108.3522         estimate D2E/DX2                !
 ! A97   A(48,50,56)           126.5615         estimate D2E/DX2                !
 ! A98   A(51,50,56)           124.7243         estimate D2E/DX2                !
 ! A99   A(50,51,52)           110.6233         estimate D2E/DX2                !
 ! A100  A(50,51,58)           122.444          estimate D2E/DX2                !
 ! A101  A(52,51,58)           126.9322         estimate D2E/DX2                !
 ! A102  A(49,52,51)           106.1582         estimate D2E/DX2                !
 ! A103  A(49,52,195)          138.8448         estimate D2E/DX2                !
 ! A104  A(51,52,195)          114.9109         estimate D2E/DX2                !
 ! A105  A(59,60,61)           113.4416         estimate D2E/DX2                !
 ! A106  A(59,60,62)           111.8709         estimate D2E/DX2                !
 ! A107  A(59,60,68)           106.9019         estimate D2E/DX2                !
 ! A108  A(61,60,62)           109.8953         estimate D2E/DX2                !
 ! A109  A(61,60,68)           105.8929         estimate D2E/DX2                !
 ! A110  A(62,60,68)           108.5062         estimate D2E/DX2                !
 ! A111  A(60,62,63)           112.6467         estimate D2E/DX2                !
 ! A112  A(60,62,69)           110.008          estimate D2E/DX2                !
 ! A113  A(60,62,70)           109.0983         estimate D2E/DX2                !
 ! A114  A(63,62,69)           110.2406         estimate D2E/DX2                !
 ! A115  A(63,62,70)           108.6098         estimate D2E/DX2                !
 ! A116  A(69,62,70)           106.0025         estimate D2E/DX2                !
 ! A117  A(62,63,64)           132.3021         estimate D2E/DX2                !
 ! A118  A(62,63,65)           122.722          estimate D2E/DX2                !
 ! A119  A(64,63,65)           104.9133         estimate D2E/DX2                !
 ! A120  A(63,64,67)           109.0584         estimate D2E/DX2                !
 ! A121  A(63,64,72)           130.1396         estimate D2E/DX2                !
 ! A122  A(67,64,72)           120.8003         estimate D2E/DX2                !
 ! A123  A(63,65,66)           108.9336         estimate D2E/DX2                !
 ! A124  A(63,65,71)           125.8075         estimate D2E/DX2                !
 ! A125  A(66,65,71)           125.2555         estimate D2E/DX2                !
 ! A126  A(65,66,67)           109.0907         estimate D2E/DX2                !
 ! A127  A(65,66,73)           125.5961         estimate D2E/DX2                !
 ! A128  A(67,66,73)           125.3131         estimate D2E/DX2                !
 ! A129  A(64,67,66)           108.0034         estimate D2E/DX2                !
 ! A130  A(64,67,138)          127.1275         estimate D2E/DX2                !
 ! A131  A(66,67,138)          124.8677         estimate D2E/DX2                !
 ! A132  A(74,75,76)           110.4443         estimate D2E/DX2                !
 ! A133  A(74,75,77)           110.6702         estimate D2E/DX2                !
 ! A134  A(74,75,84)           106.467          estimate D2E/DX2                !
 ! A135  A(76,75,77)           112.5628         estimate D2E/DX2                !
 ! A136  A(76,75,84)           106.97           estimate D2E/DX2                !
 ! A137  A(77,75,84)           109.4715         estimate D2E/DX2                !
 ! A138  A(75,77,78)           112.109          estimate D2E/DX2                !
 ! A139  A(75,77,85)           110.6883         estimate D2E/DX2                !
 ! A140  A(75,77,86)           110.2516         estimate D2E/DX2                !
 ! A141  A(78,77,85)           109.0112         estimate D2E/DX2                !
 ! A142  A(78,77,86)           109.3593         estimate D2E/DX2                !
 ! A143  A(85,77,86)           105.1791         estimate D2E/DX2                !
 ! A144  A(77,78,79)           112.9033         estimate D2E/DX2                !
 ! A145  A(77,78,87)           110.2044         estimate D2E/DX2                !
 ! A146  A(77,78,88)           108.5426         estimate D2E/DX2                !
 ! A147  A(79,78,87)           109.7879         estimate D2E/DX2                !
 ! A148  A(79,78,88)           108.8557         estimate D2E/DX2                !
 ! A149  A(87,78,88)           106.315          estimate D2E/DX2                !
 ! A150  A(78,79,80)           110.3403         estimate D2E/DX2                !
 ! A151  A(78,79,89)           110.4603         estimate D2E/DX2                !
 ! A152  A(78,79,90)           109.44           estimate D2E/DX2                !
 ! A153  A(80,79,89)           110.8788         estimate D2E/DX2                !
 ! A154  A(80,79,90)           108.8773         estimate D2E/DX2                !
 ! A155  A(89,79,90)           106.7564         estimate D2E/DX2                !
 ! A156  A(79,80,81)           124.0558         estimate D2E/DX2                !
 ! A157  A(79,80,91)           117.3157         estimate D2E/DX2                !
 ! A158  A(81,80,91)           116.0108         estimate D2E/DX2                !
 ! A159  A(80,81,82)           121.0637         estimate D2E/DX2                !
 ! A160  A(80,81,83)           119.4658         estimate D2E/DX2                !
 ! A161  A(82,81,83)           119.2787         estimate D2E/DX2                !
 ! A162  A(81,82,92)           115.5889         estimate D2E/DX2                !
 ! A163  A(81,82,93)           121.9741         estimate D2E/DX2                !
 ! A164  A(92,82,93)           112.5665         estimate D2E/DX2                !
 ! A165  A(81,83,94)           117.8894         estimate D2E/DX2                !
 ! A166  A(81,83,95)           116.3561         estimate D2E/DX2                !
 ! A167  A(94,83,95)           113.0288         estimate D2E/DX2                !
 ! A168  A(82,92,169)          157.8106         estimate D2E/DX2                !
 ! A169  A(82,93,188)          155.4757         estimate D2E/DX2                !
 ! A170  A(101,96,123)         112.8886         estimate D2E/DX2                !
 ! A171  A(101,96,139)         107.7108         estimate D2E/DX2                !
 ! A172  A(101,96,140)         109.4103         estimate D2E/DX2                !
 ! A173  A(123,96,139)         110.5501         estimate D2E/DX2                !
 ! A174  A(123,96,140)         110.3165         estimate D2E/DX2                !
 ! A175  A(139,96,140)         105.6806         estimate D2E/DX2                !
 ! A176  A(102,97,130)         128.5158         estimate D2E/DX2                !
 ! A177  A(102,97,141)         116.8544         estimate D2E/DX2                !
 ! A178  A(130,97,141)         114.611          estimate D2E/DX2                !
 ! A179  A(103,98,131)         126.3563         estimate D2E/DX2                !
 ! A180  A(103,98,142)         117.9413         estimate D2E/DX2                !
 ! A181  A(131,98,142)         115.7022         estimate D2E/DX2                !
 ! A182  A(104,99,132)         112.6166         estimate D2E/DX2                !
 ! A183  A(104,99,143)         108.5486         estimate D2E/DX2                !
 ! A184  A(104,99,144)         108.6917         estimate D2E/DX2                !
 ! A185  A(132,99,143)         109.9436         estimate D2E/DX2                !
 ! A186  A(132,99,144)         110.9936         estimate D2E/DX2                !
 ! A187  A(143,99,144)         105.7879         estimate D2E/DX2                !
 ! A188  A(117,100,133)        106.2643         estimate D2E/DX2                !
 ! A189  A(117,100,138)        126.4431         estimate D2E/DX2                !
 ! A190  A(133,100,138)        127.2738         estimate D2E/DX2                !
 ! A191  A(96,101,106)         115.4186         estimate D2E/DX2                !
 ! A192  A(96,101,145)         111.3287         estimate D2E/DX2                !
 ! A193  A(96,101,201)         109.6288         estimate D2E/DX2                !
 ! A194  A(106,101,145)        108.4387         estimate D2E/DX2                !
 ! A195  A(106,101,201)        106.4164         estimate D2E/DX2                !
 ! A196  A(145,101,201)        104.9921         estimate D2E/DX2                !
 ! A197  A(97,102,146)         120.7475         estimate D2E/DX2                !
 ! A198  A(97,102,147)         122.4325         estimate D2E/DX2                !
 ! A199  A(146,102,147)        116.8093         estimate D2E/DX2                !
 ! A200  A(98,103,148)         120.7228         estimate D2E/DX2                !
 ! A201  A(98,103,149)         122.0981         estimate D2E/DX2                !
 ! A202  A(148,103,149)        117.1213         estimate D2E/DX2                !
 ! A203  A(99,104,107)         114.0737         estimate D2E/DX2                !
 ! A204  A(99,104,150)         109.8025         estimate D2E/DX2                !
 ! A205  A(99,104,151)         110.9122         estimate D2E/DX2                !
 ! A206  A(107,104,150)        106.9678         estimate D2E/DX2                !
 ! A207  A(107,104,151)        108.5962         estimate D2E/DX2                !
 ! A208  A(150,104,151)        106.1149         estimate D2E/DX2                !
 ! A209  A(118,105,134)        106.636          estimate D2E/DX2                !
 ! A210  A(118,105,138)        127.5654         estimate D2E/DX2                !
 ! A211  A(134,105,138)        125.7932         estimate D2E/DX2                !
 ! A212  A(101,106,121)        115.7253         estimate D2E/DX2                !
 ! A213  A(101,106,127)        118.7748         estimate D2E/DX2                !
 ! A214  A(121,106,127)        125.4655         estimate D2E/DX2                !
 ! A215  A(104,107,122)        110.8742         estimate D2E/DX2                !
 ! A216  A(104,107,128)        125.0917         estimate D2E/DX2                !
 ! A217  A(122,107,128)        123.9988         estimate D2E/DX2                !
 ! A218  A(120,108,136)        105.7911         estimate D2E/DX2                !
 ! A219  A(120,108,138)        127.541          estimate D2E/DX2                !
 ! A220  A(136,108,138)        126.1637         estimate D2E/DX2                !
 ! A221  A(117,109,136)        125.0558         estimate D2E/DX2                !
 ! A222  A(117,109,152)        117.594          estimate D2E/DX2                !
 ! A223  A(136,109,152)        117.2582         estimate D2E/DX2                !
 ! A224  A(118,110,133)        124.8836         estimate D2E/DX2                !
 ! A225  A(118,110,153)        117.1893         estimate D2E/DX2                !
 ! A226  A(133,110,153)        117.9163         estimate D2E/DX2                !
 ! A227  A(119,111,134)        126.07           estimate D2E/DX2                !
 ! A228  A(119,111,202)        117.1522         estimate D2E/DX2                !
 ! A229  A(134,111,202)        116.515          estimate D2E/DX2                !
 ! A230  A(120,112,135)        124.4679         estimate D2E/DX2                !
 ! A231  A(120,112,154)        117.3037         estimate D2E/DX2                !
 ! A232  A(135,112,154)        118.1736         estimate D2E/DX2                !
 ! A233  A(129,113,155)        111.4442         estimate D2E/DX2                !
 ! A234  A(129,113,156)        111.3182         estimate D2E/DX2                !
 ! A235  A(129,113,157)        111.256          estimate D2E/DX2                !
 ! A236  A(155,113,156)        106.8799         estimate D2E/DX2                !
 ! A237  A(155,113,157)        107.8242         estimate D2E/DX2                !
 ! A238  A(156,113,157)        107.9149         estimate D2E/DX2                !
 ! A239  A(124,114,158)        111.9066         estimate D2E/DX2                !
 ! A240  A(124,114,159)        111.3719         estimate D2E/DX2                !
 ! A241  A(124,114,160)        111.7243         estimate D2E/DX2                !
 ! A242  A(158,114,159)        107.1534         estimate D2E/DX2                !
 ! A243  A(158,114,160)        106.8375         estimate D2E/DX2                !
 ! A244  A(159,114,160)        107.5753         estimate D2E/DX2                !
 ! A245  A(125,115,161)        111.3613         estimate D2E/DX2                !
 ! A246  A(125,115,162)        111.3321         estimate D2E/DX2                !
 ! A247  A(125,115,163)        110.403          estimate D2E/DX2                !
 ! A248  A(161,115,162)        107.4678         estimate D2E/DX2                !
 ! A249  A(161,115,163)        107.7186         estimate D2E/DX2                !
 ! A250  A(162,115,163)        108.4137         estimate D2E/DX2                !
 ! A251  A(126,116,164)        111.1682         estimate D2E/DX2                !
 ! A252  A(126,116,165)        111.9307         estimate D2E/DX2                !
 ! A253  A(126,116,200)        111.7516         estimate D2E/DX2                !
 ! A254  A(164,116,165)        107.6091         estimate D2E/DX2                !
 ! A255  A(164,116,200)        107.268          estimate D2E/DX2                !
 ! A256  A(165,116,200)        106.8527         estimate D2E/DX2                !
 ! A257  A(100,117,109)        126.1322         estimate D2E/DX2                !
 ! A258  A(100,117,123)        110.2291         estimate D2E/DX2                !
 ! A259  A(109,117,123)        123.6191         estimate D2E/DX2                !
 ! A260  A(105,118,110)        124.7015         estimate D2E/DX2                !
 ! A261  A(105,118,124)        110.4253         estimate D2E/DX2                !
 ! A262  A(110,118,124)        124.8597         estimate D2E/DX2                !
 ! A263  A(111,119,125)        123.756          estimate D2E/DX2                !
 ! A264  A(111,119,137)        126.2312         estimate D2E/DX2                !
 ! A265  A(125,119,137)        109.9973         estimate D2E/DX2                !
 ! A266  A(108,120,112)        124.5475         estimate D2E/DX2                !
 ! A267  A(108,120,126)        110.5619         estimate D2E/DX2                !
 ! A268  A(112,120,126)        124.789          estimate D2E/DX2                !
 ! A269  A(106,121,189)        120.1296         estimate D2E/DX2                !
 ! A270  A(107,122,178)        120.3267         estimate D2E/DX2                !
 ! A271  A(107,122,190)        110.1681         estimate D2E/DX2                !
 ! A272  A(178,122,190)         96.1444         estimate D2E/DX2                !
 ! A273  A(96,123,117)         123.6081         estimate D2E/DX2                !
 ! A274  A(96,123,129)         129.7699         estimate D2E/DX2                !
 ! A275  A(117,123,129)        106.5265         estimate D2E/DX2                !
 ! A276  A(114,124,118)        125.0886         estimate D2E/DX2                !
 ! A277  A(114,124,130)        128.1513         estimate D2E/DX2                !
 ! A278  A(118,124,130)        106.7557         estimate D2E/DX2                !
 ! A279  A(115,125,119)        125.0717         estimate D2E/DX2                !
 ! A280  A(115,125,131)        128.1622         estimate D2E/DX2                !
 ! A281  A(119,125,131)        106.7543         estimate D2E/DX2                !
 ! A282  A(116,126,120)        125.1372         estimate D2E/DX2                !
 ! A283  A(116,126,132)        128.2168         estimate D2E/DX2                !
 ! A284  A(120,126,132)        106.6315         estimate D2E/DX2                !
 ! A285  A(106,127,232)        115.0614         estimate D2E/DX2                !
 ! A286  A(113,129,123)        128.6968         estimate D2E/DX2                !
 ! A287  A(113,129,133)        124.2548         estimate D2E/DX2                !
 ! A288  A(123,129,133)        107.0483         estimate D2E/DX2                !
 ! A289  A(97,130,124)         125.6            estimate D2E/DX2                !
 ! A290  A(97,130,134)         128.2742         estimate D2E/DX2                !
 ! A291  A(124,130,134)        106.1228         estimate D2E/DX2                !
 ! A292  A(98,131,125)         128.9744         estimate D2E/DX2                !
 ! A293  A(98,131,135)         124.2729         estimate D2E/DX2                !
 ! A294  A(125,131,135)        106.7103         estimate D2E/DX2                !
 ! A295  A(99,132,126)         128.3793         estimate D2E/DX2                !
 ! A296  A(99,132,136)         125.1585         estimate D2E/DX2                !
 ! A297  A(126,132,136)        106.4354         estimate D2E/DX2                !
 ! A298  A(100,133,110)        125.5261         estimate D2E/DX2                !
 ! A299  A(100,133,129)        109.8303         estimate D2E/DX2                !
 ! A300  A(110,133,129)        124.5787         estimate D2E/DX2                !
 ! A301  A(105,134,111)        124.3955         estimate D2E/DX2                !
 ! A302  A(105,134,130)        110.0094         estimate D2E/DX2                !
 ! A303  A(111,134,130)        125.2195         estimate D2E/DX2                !
 ! A304  A(112,135,131)        124.4882         estimate D2E/DX2                !
 ! A305  A(112,135,137)        125.6787         estimate D2E/DX2                !
 ! A306  A(131,135,137)        109.8255         estimate D2E/DX2                !
 ! A307  A(108,136,109)        124.5623         estimate D2E/DX2                !
 ! A308  A(108,136,132)        110.5569         estimate D2E/DX2                !
 ! A309  A(109,136,132)        124.6034         estimate D2E/DX2                !
 ! A310  A(119,137,135)        106.6977         estimate D2E/DX2                !
 ! A311  A(119,137,138)        125.0024         estimate D2E/DX2                !
 ! A312  A(135,137,138)        127.8553         estimate D2E/DX2                !
 ! A313  A(67,138,100)          91.2146         estimate D2E/DX2                !
 ! A314  A(67,138,105)          90.279          estimate D2E/DX2                !
 ! A315  A(67,138,108)          88.8488         estimate D2E/DX2                !
 ! A316  A(67,138,137)          89.577          estimate D2E/DX2                !
 ! A317  A(100,138,105)         89.3908         estimate D2E/DX2                !
 ! A318  A(100,138,108)         89.8808         estimate D2E/DX2                !
 ! A319  A(100,138,185)         92.0475         estimate D2E/DX2                !
 ! A320  A(105,138,137)         91.8487         estimate D2E/DX2                !
 ! A321  A(105,138,185)         86.9445         estimate D2E/DX2                !
 ! A322  A(108,138,137)         88.8921         estimate D2E/DX2                !
 ! A323  A(108,138,185)         93.9691         estimate D2E/DX2                !
 ! A324  A(137,138,185)         87.2237         estimate D2E/DX2                !
 ! A325  A(167,166,168)        129.1036         estimate D2E/DX2                !
 ! A326  A(167,166,173)        122.3524         estimate D2E/DX2                !
 ! A327  A(168,166,173)        108.4856         estimate D2E/DX2                !
 ! A328  A(166,168,169)        124.5346         estimate D2E/DX2                !
 ! A329  A(166,168,170)        108.1807         estimate D2E/DX2                !
 ! A330  A(169,168,170)        127.1498         estimate D2E/DX2                !
 ! A331  A(92,169,168)         121.5227         estimate D2E/DX2                !
 ! A332  A(92,169,178)         108.3284         estimate D2E/DX2                !
 ! A333  A(92,169,211)         107.4584         estimate D2E/DX2                !
 ! A334  A(168,169,178)        126.9211         estimate D2E/DX2                !
 ! A335  A(168,169,211)         77.7425         estimate D2E/DX2                !
 ! A336  A(168,170,171)        129.3954         estimate D2E/DX2                !
 ! A337  A(168,170,172)        106.6073         estimate D2E/DX2                !
 ! A338  A(171,170,172)        123.9851         estimate D2E/DX2                !
 ! A339  A(95,171,170)         125.1194         estimate D2E/DX2                !
 ! A340  A(170,172,173)        105.6533         estimate D2E/DX2                !
 ! A341  A(170,172,174)        112.3344         estimate D2E/DX2                !
 ! A342  A(170,172,181)        111.6513         estimate D2E/DX2                !
 ! A343  A(173,172,174)        110.0009         estimate D2E/DX2                !
 ! A344  A(173,172,181)        107.6505         estimate D2E/DX2                !
 ! A345  A(174,172,181)        109.387          estimate D2E/DX2                !
 ! A346  A(166,173,172)        110.7274         estimate D2E/DX2                !
 ! A347  A(172,174,175)        112.8034         estimate D2E/DX2                !
 ! A348  A(172,174,176)        110.3371         estimate D2E/DX2                !
 ! A349  A(172,174,182)        105.5453         estimate D2E/DX2                !
 ! A350  A(175,174,176)        105.6963         estimate D2E/DX2                !
 ! A351  A(175,174,182)        112.0167         estimate D2E/DX2                !
 ! A352  A(176,174,182)        110.5263         estimate D2E/DX2                !
 ! A353  A(174,175,179)        110.5172         estimate D2E/DX2                !
 ! A354  A(174,176,177)        113.7507         estimate D2E/DX2                !
 ! A355  A(174,176,183)        109.5679         estimate D2E/DX2                !
 ! A356  A(174,176,184)        106.5027         estimate D2E/DX2                !
 ! A357  A(177,176,183)        107.1256         estimate D2E/DX2                !
 ! A358  A(177,176,184)        111.7988         estimate D2E/DX2                !
 ! A359  A(183,176,184)        107.9666         estimate D2E/DX2                !
 ! A360  A(176,177,180)        105.6473         estimate D2E/DX2                !
 ! A361  A(122,178,211)         88.2332         estimate D2E/DX2                !
 ! A362  A(175,179,235)        164.8574         estimate D2E/DX2                !
 ! A363  A(39,185,138)         118.9039         estimate D2E/DX2                !
 ! A364  A(39,185,186)         111.008          estimate D2E/DX2                !
 ! A365  A(39,185,187)          99.0155         estimate D2E/DX2                !
 ! A366  A(138,185,186)        107.7444         estimate D2E/DX2                !
 ! A367  A(138,185,187)        114.759          estimate D2E/DX2                !
 ! A368  A(186,185,187)        104.4028         estimate D2E/DX2                !
 ! A369  A(185,186,191)        163.113          estimate D2E/DX2                !
 ! A370  A(185,187,194)        163.5858         estimate D2E/DX2                !
 ! A371  A(20,188,93)          124.2921         estimate D2E/DX2                !
 ! A372  A(20,188,189)          87.8289         estimate D2E/DX2                !
 ! A373  A(93,188,189)         105.1845         estimate D2E/DX2                !
 ! A374  A(121,189,188)        162.8297         estimate D2E/DX2                !
 ! A375  A(122,190,216)        107.4186         estimate D2E/DX2                !
 ! A376  A(186,191,192)         93.9972         estimate D2E/DX2                !
 ! A377  A(186,191,193)        100.1197         estimate D2E/DX2                !
 ! A378  A(192,191,193)        105.756          estimate D2E/DX2                !
 ! A379  A(187,194,195)         96.722          estimate D2E/DX2                !
 ! A380  A(187,194,196)         98.8362         estimate D2E/DX2                !
 ! A381  A(195,194,196)        103.1716         estimate D2E/DX2                !
 ! A382  A(52,195,194)         162.2301         estimate D2E/DX2                !
 ! A383  A(192,197,198)         91.8556         estimate D2E/DX2                !
 ! A384  A(192,197,199)        104.2267         estimate D2E/DX2                !
 ! A385  A(198,197,199)        109.6529         estimate D2E/DX2                !
 ! A386  A(203,204,205)        110.6669         estimate D2E/DX2                !
 ! A387  A(203,204,206)        110.3953         estimate D2E/DX2                !
 ! A388  A(203,204,210)        106.0249         estimate D2E/DX2                !
 ! A389  A(205,204,206)        112.7998         estimate D2E/DX2                !
 ! A390  A(205,204,210)        107.493          estimate D2E/DX2                !
 ! A391  A(206,204,210)        109.1815         estimate D2E/DX2                !
 ! A392  A(204,206,207)        115.6789         estimate D2E/DX2                !
 ! A393  A(204,206,211)        107.9571         estimate D2E/DX2                !
 ! A394  A(204,206,212)        109.6006         estimate D2E/DX2                !
 ! A395  A(207,206,211)        108.3168         estimate D2E/DX2                !
 ! A396  A(207,206,212)        108.563          estimate D2E/DX2                !
 ! A397  A(211,206,212)        106.3197         estimate D2E/DX2                !
 ! A398  A(206,207,208)        112.3647         estimate D2E/DX2                !
 ! A399  A(206,207,209)        109.9415         estimate D2E/DX2                !
 ! A400  A(206,207,213)        108.1578         estimate D2E/DX2                !
 ! A401  A(208,207,209)        110.1161         estimate D2E/DX2                !
 ! A402  A(208,207,213)        107.9548         estimate D2E/DX2                !
 ! A403  A(209,207,213)        108.1776         estimate D2E/DX2                !
 ! A404  A(207,208,214)        111.029          estimate D2E/DX2                !
 ! A405  A(207,208,215)        112.0592         estimate D2E/DX2                !
 ! A406  A(207,208,216)        110.6533         estimate D2E/DX2                !
 ! A407  A(214,208,215)        107.7367         estimate D2E/DX2                !
 ! A408  A(214,208,216)        107.6142         estimate D2E/DX2                !
 ! A409  A(215,208,216)        107.5595         estimate D2E/DX2                !
 ! A410  A(207,209,217)        111.3273         estimate D2E/DX2                !
 ! A411  A(207,209,218)        111.4731         estimate D2E/DX2                !
 ! A412  A(207,209,219)        110.8227         estimate D2E/DX2                !
 ! A413  A(217,209,218)        107.9193         estimate D2E/DX2                !
 ! A414  A(217,209,219)        107.5732         estimate D2E/DX2                !
 ! A415  A(218,209,219)        107.5455         estimate D2E/DX2                !
 ! A416  A(13,210,204)         128.1024         estimate D2E/DX2                !
 ! A417  A(169,211,206)        162.7858         estimate D2E/DX2                !
 ! A418  A(178,211,206)        154.1522         estimate D2E/DX2                !
 ! A419  A(190,216,208)        135.2995         estimate D2E/DX2                !
 ! A420  A(220,221,222)        109.3288         estimate D2E/DX2                !
 ! A421  A(220,221,223)        108.6055         estimate D2E/DX2                !
 ! A422  A(220,221,229)        109.7392         estimate D2E/DX2                !
 ! A423  A(222,221,223)        106.9121         estimate D2E/DX2                !
 ! A424  A(222,221,229)        110.4888         estimate D2E/DX2                !
 ! A425  A(223,221,229)        111.6913         estimate D2E/DX2                !
 ! A426  A(221,223,224)        116.1891         estimate D2E/DX2                !
 ! A427  A(221,223,230)        107.0649         estimate D2E/DX2                !
 ! A428  A(221,223,231)        109.9151         estimate D2E/DX2                !
 ! A429  A(224,223,230)        108.9971         estimate D2E/DX2                !
 ! A430  A(224,223,231)        107.8055         estimate D2E/DX2                !
 ! A431  A(230,223,231)        106.4558         estimate D2E/DX2                !
 ! A432  A(223,224,225)        124.0609         estimate D2E/DX2                !
 ! A433  A(223,224,226)        130.7031         estimate D2E/DX2                !
 ! A434  A(225,224,226)        105.1845         estimate D2E/DX2                !
 ! A435  A(224,225,227)        107.7689         estimate D2E/DX2                !
 ! A436  A(224,225,232)        125.7238         estimate D2E/DX2                !
 ! A437  A(227,225,232)        126.4985         estimate D2E/DX2                !
 ! A438  A(224,226,228)        110.3137         estimate D2E/DX2                !
 ! A439  A(224,226,233)        128.2231         estimate D2E/DX2                !
 ! A440  A(228,226,233)        121.4622         estimate D2E/DX2                !
 ! A441  A(225,227,228)        111.0834         estimate D2E/DX2                !
 ! A442  A(225,227,234)        123.0518         estimate D2E/DX2                !
 ! A443  A(228,227,234)        125.8611         estimate D2E/DX2                !
 ! A444  A(226,228,227)        105.6493         estimate D2E/DX2                !
 ! A445  A(226,228,237)        107.5786         estimate D2E/DX2                !
 ! A446  A(227,228,237)        145.2699         estimate D2E/DX2                !
 ! A447  A(179,235,236)         96.7496         estimate D2E/DX2                !
 ! A448  A(179,235,237)        101.7825         estimate D2E/DX2                !
 ! A449  A(236,235,237)        103.209          estimate D2E/DX2                !
 ! A450  A(228,237,235)        160.3217         estimate D2E/DX2                !
 ! A451  L(83,95,171,1,-1)     183.202          estimate D2E/DX2                !
 ! A452  L(67,138,185,100,-1)  183.2621         estimate D2E/DX2                !
 ! A453  L(100,138,137,67,-1)  180.7916         estimate D2E/DX2                !
 ! A454  L(105,138,108,67,-1)  179.1278         estimate D2E/DX2                !
 ! A455  L(122,178,169,74,-1)  174.008          estimate D2E/DX2                !
 ! A456  L(191,192,197,7,-1)   176.3973         estimate D2E/DX2                !
 ! A457  L(10,198,197,1,-1)    175.28           estimate D2E/DX2                !
 ! A458  L(127,232,225,13,-1)  182.7321         estimate D2E/DX2                !
 ! A459  L(83,95,171,1,-2)     177.9139         estimate D2E/DX2                !
 ! A460  L(67,138,185,100,-2)  182.8133         estimate D2E/DX2                !
 ! A461  L(100,138,137,67,-2)  181.2433         estimate D2E/DX2                !
 ! A462  L(105,138,108,67,-2)  180.7471         estimate D2E/DX2                !
 ! A463  L(122,178,169,74,-2)  190.9248         estimate D2E/DX2                !
 ! A464  L(191,192,197,7,-2)   171.6063         estimate D2E/DX2                !
 ! A465  L(10,198,197,1,-2)    179.2766         estimate D2E/DX2                !
 ! A466  L(127,232,225,13,-2)  179.9836         estimate D2E/DX2                !
 ! D1    D(1,2,4,5)            165.8659         estimate D2E/DX2                !
 ! D2    D(1,2,4,12)           -72.6771         estimate D2E/DX2                !
 ! D3    D(1,2,4,13)            44.4407         estimate D2E/DX2                !
 ! D4    D(3,2,4,5)             43.1558         estimate D2E/DX2                !
 ! D5    D(3,2,4,12)           164.6129         estimate D2E/DX2                !
 ! D6    D(3,2,4,13)           -78.2694         estimate D2E/DX2                !
 ! D7    D(11,2,4,5)           -73.8236         estimate D2E/DX2                !
 ! D8    D(11,2,4,12)           47.6335         estimate D2E/DX2                !
 ! D9    D(11,2,4,13)          164.7512         estimate D2E/DX2                !
 ! D10   D(2,4,5,6)           -179.8964         estimate D2E/DX2                !
 ! D11   D(2,4,5,14)           -57.1208         estimate D2E/DX2                !
 ! D12   D(2,4,5,15)            59.4583         estimate D2E/DX2                !
 ! D13   D(12,4,5,6)            58.3251         estimate D2E/DX2                !
 ! D14   D(12,4,5,14)         -178.8993         estimate D2E/DX2                !
 ! D15   D(12,4,5,15)          -62.3203         estimate D2E/DX2                !
 ! D16   D(13,4,5,6)           -58.6306         estimate D2E/DX2                !
 ! D17   D(13,4,5,14)           64.145          estimate D2E/DX2                !
 ! D18   D(13,4,5,15)         -179.276          estimate D2E/DX2                !
 ! D19   D(2,4,13,210)        -123.7054         estimate D2E/DX2                !
 ! D20   D(5,4,13,210)         114.0898         estimate D2E/DX2                !
 ! D21   D(12,4,13,210)         -4.5536         estimate D2E/DX2                !
 ! D22   D(4,5,6,7)           -166.9149         estimate D2E/DX2                !
 ! D23   D(4,5,6,16)           -45.9837         estimate D2E/DX2                !
 ! D24   D(4,5,6,17)            71.9841         estimate D2E/DX2                !
 ! D25   D(14,5,6,7)            69.771          estimate D2E/DX2                !
 ! D26   D(14,5,6,16)         -169.2979         estimate D2E/DX2                !
 ! D27   D(14,5,6,17)          -51.33           estimate D2E/DX2                !
 ! D28   D(15,5,6,7)           -46.1474         estimate D2E/DX2                !
 ! D29   D(15,5,6,16)           74.7838         estimate D2E/DX2                !
 ! D30   D(15,5,6,17)         -167.2483         estimate D2E/DX2                !
 ! D31   D(5,6,7,8)            173.295          estimate D2E/DX2                !
 ! D32   D(5,6,7,18)            42.7702         estimate D2E/DX2                !
 ! D33   D(16,6,7,8)            52.9736         estimate D2E/DX2                !
 ! D34   D(16,6,7,18)          -77.5512         estimate D2E/DX2                !
 ! D35   D(17,6,7,8)           -65.5375         estimate D2E/DX2                !
 ! D36   D(17,6,7,18)          163.9377         estimate D2E/DX2                !
 ! D37   D(6,7,8,9)             39.9414         estimate D2E/DX2                !
 ! D38   D(6,7,8,10)          -143.321          estimate D2E/DX2                !
 ! D39   D(18,7,8,9)           170.2896         estimate D2E/DX2                !
 ! D40   D(18,7,8,10)          -12.9729         estimate D2E/DX2                !
 ! D41   D(7,8,9,19)          -141.4247         estimate D2E/DX2                !
 ! D42   D(10,8,9,19)           42.0051         estimate D2E/DX2                !
 ! D43   D(7,8,10,21)         -169.7346         estimate D2E/DX2                !
 ! D44   D(7,8,10,198)          56.2985         estimate D2E/DX2                !
 ! D45   D(9,8,10,21)            6.8269         estimate D2E/DX2                !
 ! D46   D(9,8,10,198)        -127.14           estimate D2E/DX2                !
 ! D47   D(8,10,197,192)       -16.0541         estimate D2E/DX2                !
 ! D48   D(8,10,197,199)        89.1948         estimate D2E/DX2                !
 ! D49   D(21,10,197,192)     -148.4671         estimate D2E/DX2                !
 ! D50   D(21,10,197,199)      -43.2182         estimate D2E/DX2                !
 ! D51   D(4,13,210,204)       128.9049         estimate D2E/DX2                !
 ! D52   D(22,23,24,44)        -44.9033         estimate D2E/DX2                !
 ! D53   D(25,23,24,44)         73.1031         estimate D2E/DX2                !
 ! D54   D(35,23,24,44)       -164.4345         estimate D2E/DX2                !
 ! D55   D(22,23,25,26)        148.1774         estimate D2E/DX2                !
 ! D56   D(22,23,25,36)        -86.9031         estimate D2E/DX2                !
 ! D57   D(22,23,25,37)         27.0887         estimate D2E/DX2                !
 ! D58   D(24,23,25,26)         26.7599         estimate D2E/DX2                !
 ! D59   D(24,23,25,36)        151.6794         estimate D2E/DX2                !
 ! D60   D(24,23,25,37)        -94.3288         estimate D2E/DX2                !
 ! D61   D(35,23,25,26)        -93.4842         estimate D2E/DX2                !
 ! D62   D(35,23,25,36)         31.4353         estimate D2E/DX2                !
 ! D63   D(35,23,25,37)        145.4272         estimate D2E/DX2                !
 ! D64   D(23,24,44,45)        178.4303         estimate D2E/DX2                !
 ! D65   D(23,25,26,27)       -123.5101         estimate D2E/DX2                !
 ! D66   D(23,25,26,28)         62.6479         estimate D2E/DX2                !
 ! D67   D(36,25,26,27)        111.6701         estimate D2E/DX2                !
 ! D68   D(36,25,26,28)        -62.1719         estimate D2E/DX2                !
 ! D69   D(37,25,26,27)         -1.7839         estimate D2E/DX2                !
 ! D70   D(37,25,26,28)       -175.6259         estimate D2E/DX2                !
 ! D71   D(25,26,27,31)       -175.9428         estimate D2E/DX2                !
 ! D72   D(25,26,27,38)          2.6902         estimate D2E/DX2                !
 ! D73   D(28,26,27,31)         -0.9163         estimate D2E/DX2                !
 ! D74   D(28,26,27,38)        177.7167         estimate D2E/DX2                !
 ! D75   D(25,26,28,29)        174.7976         estimate D2E/DX2                !
 ! D76   D(25,26,28,30)         -3.2079         estimate D2E/DX2                !
 ! D77   D(27,26,28,29)          0.0524         estimate D2E/DX2                !
 ! D78   D(27,26,28,30)       -177.9531         estimate D2E/DX2                !
 ! D79   D(26,27,31,29)          1.4693         estimate D2E/DX2                !
 ! D80   D(26,27,31,39)        168.6842         estimate D2E/DX2                !
 ! D81   D(38,27,31,29)       -177.3149         estimate D2E/DX2                !
 ! D82   D(38,27,31,39)        -10.1001         estimate D2E/DX2                !
 ! D83   D(26,28,29,31)          0.8137         estimate D2E/DX2                !
 ! D84   D(26,28,29,32)       -178.5687         estimate D2E/DX2                !
 ! D85   D(30,28,29,31)        179.1895         estimate D2E/DX2                !
 ! D86   D(30,28,29,32)         -0.1928         estimate D2E/DX2                !
 ! D87   D(26,28,30,33)        178.0002         estimate D2E/DX2                !
 ! D88   D(26,28,30,40)         -1.7544         estimate D2E/DX2                !
 ! D89   D(29,28,30,33)          0.1742         estimate D2E/DX2                !
 ! D90   D(29,28,30,40)       -179.5804         estimate D2E/DX2                !
 ! D91   D(28,29,31,27)         -1.3824         estimate D2E/DX2                !
 ! D92   D(28,29,31,39)       -167.5607         estimate D2E/DX2                !
 ! D93   D(32,29,31,27)        177.9333         estimate D2E/DX2                !
 ! D94   D(32,29,31,39)         11.755          estimate D2E/DX2                !
 ! D95   D(28,29,32,34)          0.0521         estimate D2E/DX2                !
 ! D96   D(28,29,32,41)        178.46           estimate D2E/DX2                !
 ! D97   D(31,29,32,34)       -179.1758         estimate D2E/DX2                !
 ! D98   D(31,29,32,41)         -0.7679         estimate D2E/DX2                !
 ! D99   D(28,30,33,34)         -0.0245         estimate D2E/DX2                !
 ! D100  D(28,30,33,42)       -179.8643         estimate D2E/DX2                !
 ! D101  D(40,30,33,34)        179.7296         estimate D2E/DX2                !
 ! D102  D(40,30,33,42)         -0.1102         estimate D2E/DX2                !
 ! D103  D(27,31,39,185)         4.2309         estimate D2E/DX2                !
 ! D104  D(29,31,39,185)       168.8274         estimate D2E/DX2                !
 ! D105  D(29,32,34,33)          0.1046         estimate D2E/DX2                !
 ! D106  D(29,32,34,43)        179.5728         estimate D2E/DX2                !
 ! D107  D(41,32,34,33)       -178.29           estimate D2E/DX2                !
 ! D108  D(41,32,34,43)          1.1781         estimate D2E/DX2                !
 ! D109  D(30,33,34,32)         -0.121          estimate D2E/DX2                !
 ! D110  D(30,33,34,43)       -179.5886         estimate D2E/DX2                !
 ! D111  D(42,33,34,32)        179.7195         estimate D2E/DX2                !
 ! D112  D(42,33,34,43)          0.2519         estimate D2E/DX2                !
 ! D113  D(31,39,185,138)      -99.8591         estimate D2E/DX2                !
 ! D114  D(31,39,185,186)       25.9406         estimate D2E/DX2                !
 ! D115  D(31,39,185,187)      135.2526         estimate D2E/DX2                !
 ! D116  D(24,44,45,46)        -69.2029         estimate D2E/DX2                !
 ! D117  D(24,44,45,47)        165.1584         estimate D2E/DX2                !
 ! D118  D(24,44,45,53)         45.743          estimate D2E/DX2                !
 ! D119  D(44,45,47,48)        -83.2663         estimate D2E/DX2                !
 ! D120  D(44,45,47,54)         40.4773         estimate D2E/DX2                !
 ! D121  D(44,45,47,55)        155.9836         estimate D2E/DX2                !
 ! D122  D(46,45,47,48)        151.4172         estimate D2E/DX2                !
 ! D123  D(46,45,47,54)        -84.8392         estimate D2E/DX2                !
 ! D124  D(46,45,47,55)         30.6672         estimate D2E/DX2                !
 ! D125  D(53,45,47,48)         34.7951         estimate D2E/DX2                !
 ! D126  D(53,45,47,54)        158.5387         estimate D2E/DX2                !
 ! D127  D(53,45,47,55)        -85.9549         estimate D2E/DX2                !
 ! D128  D(45,47,48,49)         -5.4603         estimate D2E/DX2                !
 ! D129  D(45,47,48,50)       -178.8014         estimate D2E/DX2                !
 ! D130  D(54,47,48,49)       -129.0616         estimate D2E/DX2                !
 ! D131  D(54,47,48,50)         57.5973         estimate D2E/DX2                !
 ! D132  D(55,47,48,49)        115.9998         estimate D2E/DX2                !
 ! D133  D(55,47,48,50)        -57.3413         estimate D2E/DX2                !
 ! D134  D(47,48,49,52)       -173.8596         estimate D2E/DX2                !
 ! D135  D(47,48,49,57)          7.3662         estimate D2E/DX2                !
 ! D136  D(50,48,49,52)          0.3125         estimate D2E/DX2                !
 ! D137  D(50,48,49,57)       -178.4617         estimate D2E/DX2                !
 ! D138  D(47,48,50,51)        174.7884         estimate D2E/DX2                !
 ! D139  D(47,48,50,56)        -11.8949         estimate D2E/DX2                !
 ! D140  D(49,48,50,51)         -0.2162         estimate D2E/DX2                !
 ! D141  D(49,48,50,56)        173.1006         estimate D2E/DX2                !
 ! D142  D(48,49,52,51)         -0.2928         estimate D2E/DX2                !
 ! D143  D(48,49,52,195)      -176.5321         estimate D2E/DX2                !
 ! D144  D(57,49,52,51)        178.5898         estimate D2E/DX2                !
 ! D145  D(57,49,52,195)         2.3505         estimate D2E/DX2                !
 ! D146  D(48,50,51,52)          0.0439         estimate D2E/DX2                !
 ! D147  D(48,50,51,58)       -179.7234         estimate D2E/DX2                !
 ! D148  D(56,50,51,52)       -173.4255         estimate D2E/DX2                !
 ! D149  D(56,50,51,58)          6.8072         estimate D2E/DX2                !
 ! D150  D(50,51,52,49)          0.1488         estimate D2E/DX2                !
 ! D151  D(50,51,52,195)       177.421          estimate D2E/DX2                !
 ! D152  D(58,51,52,49)        179.9032         estimate D2E/DX2                !
 ! D153  D(58,51,52,195)        -2.8247         estimate D2E/DX2                !
 ! D154  D(49,52,195,194)      124.8396         estimate D2E/DX2                !
 ! D155  D(51,52,195,194)      -51.1774         estimate D2E/DX2                !
 ! D156  D(59,60,62,63)        -72.7558         estimate D2E/DX2                !
 ! D157  D(59,60,62,69)         50.6706         estimate D2E/DX2                !
 ! D158  D(59,60,62,70)        166.5549         estimate D2E/DX2                !
 ! D159  D(61,60,62,63)        160.2922         estimate D2E/DX2                !
 ! D160  D(61,60,62,69)        -76.2815         estimate D2E/DX2                !
 ! D161  D(61,60,62,70)         39.6028         estimate D2E/DX2                !
 ! D162  D(68,60,62,63)         44.9365         estimate D2E/DX2                !
 ! D163  D(68,60,62,69)        168.3629         estimate D2E/DX2                !
 ! D164  D(68,60,62,70)        -75.7528         estimate D2E/DX2                !
 ! D165  D(60,62,63,64)          2.5992         estimate D2E/DX2                !
 ! D166  D(60,62,63,65)       -174.0641         estimate D2E/DX2                !
 ! D167  D(69,62,63,64)       -120.6977         estimate D2E/DX2                !
 ! D168  D(69,62,63,65)         62.639          estimate D2E/DX2                !
 ! D169  D(70,62,63,64)        123.5681         estimate D2E/DX2                !
 ! D170  D(70,62,63,65)        -53.0952         estimate D2E/DX2                !
 ! D171  D(62,63,64,67)       -176.8531         estimate D2E/DX2                !
 ! D172  D(62,63,64,72)          2.665          estimate D2E/DX2                !
 ! D173  D(65,63,64,67)          0.2423         estimate D2E/DX2                !
 ! D174  D(65,63,64,72)        179.7604         estimate D2E/DX2                !
 ! D175  D(62,63,65,66)        177.2626         estimate D2E/DX2                !
 ! D176  D(62,63,65,71)         -2.0941         estimate D2E/DX2                !
 ! D177  D(64,63,65,66)         -0.1841         estimate D2E/DX2                !
 ! D178  D(64,63,65,71)       -179.5408         estimate D2E/DX2                !
 ! D179  D(63,64,67,66)         -0.2175         estimate D2E/DX2                !
 ! D180  D(63,64,67,138)      -179.8022         estimate D2E/DX2                !
 ! D181  D(72,64,67,66)       -179.7886         estimate D2E/DX2                !
 ! D182  D(72,64,67,138)         0.6266         estimate D2E/DX2                !
 ! D183  D(63,65,66,67)          0.0557         estimate D2E/DX2                !
 ! D184  D(63,65,66,73)        179.9501         estimate D2E/DX2                !
 ! D185  D(71,65,66,67)        179.4168         estimate D2E/DX2                !
 ! D186  D(71,65,66,73)         -0.6889         estimate D2E/DX2                !
 ! D187  D(65,66,67,64)          0.0973         estimate D2E/DX2                !
 ! D188  D(65,66,67,138)       179.6938         estimate D2E/DX2                !
 ! D189  D(73,66,67,64)       -179.7975         estimate D2E/DX2                !
 ! D190  D(73,66,67,138)        -0.2009         estimate D2E/DX2                !
 ! D191  D(64,67,138,100)     -125.2083         estimate D2E/DX2                !
 ! D192  D(64,67,138,105)      145.3952         estimate D2E/DX2                !
 ! D193  D(64,67,138,108)      -35.3519         estimate D2E/DX2                !
 ! D194  D(64,67,138,137)       53.5485         estimate D2E/DX2                !
 ! D195  D(66,67,138,100)       55.273          estimate D2E/DX2                !
 ! D196  D(66,67,138,105)      -34.1235         estimate D2E/DX2                !
 ! D197  D(66,67,138,108)      145.1294         estimate D2E/DX2                !
 ! D198  D(66,67,138,137)     -125.9702         estimate D2E/DX2                !
 ! D199  D(64,67,185,39)        65.5829         estimate D2E/DX2                !
 ! D200  D(64,67,185,186)      -62.0158         estimate D2E/DX2                !
 ! D201  D(64,67,185,187)     -179.0976         estimate D2E/DX2                !
 ! D202  D(66,67,185,39)      -110.8197         estimate D2E/DX2                !
 ! D203  D(66,67,185,186)      121.5816         estimate D2E/DX2                !
 ! D204  D(66,67,185,187)        4.4998         estimate D2E/DX2                !
 ! D205  D(74,75,77,78)        -52.4789         estimate D2E/DX2                !
 ! D206  D(74,75,77,85)         69.4761         estimate D2E/DX2                !
 ! D207  D(74,75,77,86)       -174.5695         estimate D2E/DX2                !
 ! D208  D(76,75,77,78)       -176.6059         estimate D2E/DX2                !
 ! D209  D(76,75,77,85)        -54.6509         estimate D2E/DX2                !
 ! D210  D(76,75,77,86)         61.3035         estimate D2E/DX2                !
 ! D211  D(84,75,77,78)         64.5688         estimate D2E/DX2                !
 ! D212  D(84,75,77,85)       -173.4762         estimate D2E/DX2                !
 ! D213  D(84,75,77,86)        -57.5217         estimate D2E/DX2                !
 ! D214  D(75,77,78,79)        177.1657         estimate D2E/DX2                !
 ! D215  D(75,77,78,87)        -59.6667         estimate D2E/DX2                !
 ! D216  D(75,77,78,88)         56.3841         estimate D2E/DX2                !
 ! D217  D(85,77,78,79)         54.2578         estimate D2E/DX2                !
 ! D218  D(85,77,78,87)        177.4255         estimate D2E/DX2                !
 ! D219  D(85,77,78,88)        -66.5237         estimate D2E/DX2                !
 ! D220  D(86,77,78,79)        -60.2363         estimate D2E/DX2                !
 ! D221  D(86,77,78,87)         62.9314         estimate D2E/DX2                !
 ! D222  D(86,77,78,88)        178.9822         estimate D2E/DX2                !
 ! D223  D(77,78,79,80)       -169.3419         estimate D2E/DX2                !
 ! D224  D(77,78,79,89)        -46.3858         estimate D2E/DX2                !
 ! D225  D(77,78,79,90)         70.8723         estimate D2E/DX2                !
 ! D226  D(87,78,79,80)         67.2596         estimate D2E/DX2                !
 ! D227  D(87,78,79,89)       -169.7843         estimate D2E/DX2                !
 ! D228  D(87,78,79,90)        -52.5262         estimate D2E/DX2                !
 ! D229  D(88,78,79,80)        -48.7389         estimate D2E/DX2                !
 ! D230  D(88,78,79,89)         74.2172         estimate D2E/DX2                !
 ! D231  D(88,78,79,90)       -168.5247         estimate D2E/DX2                !
 ! D232  D(78,79,80,81)       -176.6504         estimate D2E/DX2                !
 ! D233  D(78,79,80,91)         22.465          estimate D2E/DX2                !
 ! D234  D(89,79,80,81)         60.6381         estimate D2E/DX2                !
 ! D235  D(89,79,80,91)       -100.2465         estimate D2E/DX2                !
 ! D236  D(90,79,80,81)        -56.5254         estimate D2E/DX2                !
 ! D237  D(90,79,80,91)        142.59           estimate D2E/DX2                !
 ! D238  D(79,80,81,82)         17.4932         estimate D2E/DX2                !
 ! D239  D(79,80,81,83)       -167.5756         estimate D2E/DX2                !
 ! D240  D(91,80,81,82)        178.6034         estimate D2E/DX2                !
 ! D241  D(91,80,81,83)         -6.4654         estimate D2E/DX2                !
 ! D242  D(80,81,82,92)       -156.0777         estimate D2E/DX2                !
 ! D243  D(80,81,82,93)        -12.8977         estimate D2E/DX2                !
 ! D244  D(83,81,82,92)         28.9818         estimate D2E/DX2                !
 ! D245  D(83,81,82,93)        172.1617         estimate D2E/DX2                !
 ! D246  D(80,81,83,94)         42.1481         estimate D2E/DX2                !
 ! D247  D(80,81,83,95)       -178.7255         estimate D2E/DX2                !
 ! D248  D(82,81,83,94)       -142.8295         estimate D2E/DX2                !
 ! D249  D(82,81,83,95)         -3.7031         estimate D2E/DX2                !
 ! D250  D(81,82,92,169)       101.8526         estimate D2E/DX2                !
 ! D251  D(93,82,92,169)       -44.7437         estimate D2E/DX2                !
 ! D252  D(81,82,93,188)      -130.9751         estimate D2E/DX2                !
 ! D253  D(92,82,93,188)        13.198          estimate D2E/DX2                !
 ! D254  D(81,83,171,170)      -54.5281         estimate D2E/DX2                !
 ! D255  D(94,83,171,170)       88.2744         estimate D2E/DX2                !
 ! D256  D(82,92,169,168)     -159.1049         estimate D2E/DX2                !
 ! D257  D(82,92,169,178)       39.89           estimate D2E/DX2                !
 ! D258  D(82,92,169,211)      114.805          estimate D2E/DX2                !
 ! D259  D(82,93,188,20)      -157.8784         estimate D2E/DX2                !
 ! D260  D(82,93,188,189)      104.2143         estimate D2E/DX2                !
 ! D261  D(123,96,101,106)    -161.4706         estimate D2E/DX2                !
 ! D262  D(123,96,101,145)      74.37           estimate D2E/DX2                !
 ! D263  D(123,96,101,201)     -41.3579         estimate D2E/DX2                !
 ! D264  D(139,96,101,106)     -39.1397         estimate D2E/DX2                !
 ! D265  D(139,96,101,145)    -163.2991         estimate D2E/DX2                !
 ! D266  D(139,96,101,201)      80.9731         estimate D2E/DX2                !
 ! D267  D(140,96,101,106)      75.2754         estimate D2E/DX2                !
 ! D268  D(140,96,101,145)     -48.884          estimate D2E/DX2                !
 ! D269  D(140,96,101,201)    -164.6118         estimate D2E/DX2                !
 ! D270  D(101,96,123,117)      73.1263         estimate D2E/DX2                !
 ! D271  D(101,96,123,129)    -102.8259         estimate D2E/DX2                !
 ! D272  D(139,96,123,117)     -47.5991         estimate D2E/DX2                !
 ! D273  D(139,96,123,129)     136.4488         estimate D2E/DX2                !
 ! D274  D(140,96,123,117)    -164.1238         estimate D2E/DX2                !
 ! D275  D(140,96,123,129)      19.924          estimate D2E/DX2                !
 ! D276  D(130,97,102,146)    -179.2706         estimate D2E/DX2                !
 ! D277  D(130,97,102,147)       1.9612         estimate D2E/DX2                !
 ! D278  D(141,97,102,146)       2.4069         estimate D2E/DX2                !
 ! D279  D(141,97,102,147)    -176.3614         estimate D2E/DX2                !
 ! D280  D(102,97,130,124)    -152.3734         estimate D2E/DX2                !
 ! D281  D(102,97,130,134)      28.3433         estimate D2E/DX2                !
 ! D282  D(141,97,130,124)      25.9805         estimate D2E/DX2                !
 ! D283  D(141,97,130,134)    -153.3028         estimate D2E/DX2                !
 ! D284  D(131,98,103,148)    -178.1416         estimate D2E/DX2                !
 ! D285  D(131,98,103,149)       4.7043         estimate D2E/DX2                !
 ! D286  D(142,98,103,148)       1.7146         estimate D2E/DX2                !
 ! D287  D(142,98,103,149)    -175.4395         estimate D2E/DX2                !
 ! D288  D(103,98,131,125)      30.9023         estimate D2E/DX2                !
 ! D289  D(103,98,131,135)    -151.7872         estimate D2E/DX2                !
 ! D290  D(142,98,131,125)    -148.9567         estimate D2E/DX2                !
 ! D291  D(142,98,131,135)      28.3539         estimate D2E/DX2                !
 ! D292  D(132,99,104,107)     179.1357         estimate D2E/DX2                !
 ! D293  D(132,99,104,150)      59.0963         estimate D2E/DX2                !
 ! D294  D(132,99,104,151)     -57.8656         estimate D2E/DX2                !
 ! D295  D(143,99,104,107)     -58.8897         estimate D2E/DX2                !
 ! D296  D(143,99,104,150)    -178.9291         estimate D2E/DX2                !
 ! D297  D(143,99,104,151)      64.109          estimate D2E/DX2                !
 ! D298  D(144,99,104,107)      55.7231         estimate D2E/DX2                !
 ! D299  D(144,99,104,150)     -64.3163         estimate D2E/DX2                !
 ! D300  D(144,99,104,151)     178.7218         estimate D2E/DX2                !
 ! D301  D(104,99,132,126)      93.873          estimate D2E/DX2                !
 ! D302  D(104,99,132,136)     -83.9809         estimate D2E/DX2                !
 ! D303  D(143,99,132,126)     -27.3092         estimate D2E/DX2                !
 ! D304  D(143,99,132,136)     154.8369         estimate D2E/DX2                !
 ! D305  D(144,99,132,126)    -144.005          estimate D2E/DX2                !
 ! D306  D(144,99,132,136)      38.1411         estimate D2E/DX2                !
 ! D307  D(133,100,117,109)    178.69           estimate D2E/DX2                !
 ! D308  D(133,100,117,123)     -2.8829         estimate D2E/DX2                !
 ! D309  D(138,100,117,109)     -2.8014         estimate D2E/DX2                !
 ! D310  D(138,100,117,123)    175.6257         estimate D2E/DX2                !
 ! D311  D(117,100,133,110)   -173.8994         estimate D2E/DX2                !
 ! D312  D(117,100,133,129)      3.2729         estimate D2E/DX2                !
 ! D313  D(138,100,133,110)      7.6083         estimate D2E/DX2                !
 ! D314  D(138,100,133,129)   -175.2194         estimate D2E/DX2                !
 ! D315  D(117,100,138,67)      82.8429         estimate D2E/DX2                !
 ! D316  D(117,100,138,105)    173.109          estimate D2E/DX2                !
 ! D317  D(117,100,138,108)     -6.0031         estimate D2E/DX2                !
 ! D318  D(117,100,138,185)    -99.9705         estimate D2E/DX2                !
 ! D319  D(133,100,138,67)     -98.9564         estimate D2E/DX2                !
 ! D320  D(133,100,138,105)     -8.6903         estimate D2E/DX2                !
 ! D321  D(133,100,138,108)    172.1976         estimate D2E/DX2                !
 ! D322  D(133,100,138,185)     78.2302         estimate D2E/DX2                !
 ! D323  D(96,101,106,121)    -172.3294         estimate D2E/DX2                !
 ! D324  D(96,101,106,127)       9.6864         estimate D2E/DX2                !
 ! D325  D(145,101,106,121)    -46.6719         estimate D2E/DX2                !
 ! D326  D(145,101,106,127)    135.3438         estimate D2E/DX2                !
 ! D327  D(201,101,106,121)     65.817          estimate D2E/DX2                !
 ! D328  D(201,101,106,127)   -112.1672         estimate D2E/DX2                !
 ! D329  D(99,104,107,122)     156.1433         estimate D2E/DX2                !
 ! D330  D(99,104,107,128)     -25.9523         estimate D2E/DX2                !
 ! D331  D(150,104,107,122)    -82.2384         estimate D2E/DX2                !
 ! D332  D(150,104,107,128)     95.6659         estimate D2E/DX2                !
 ! D333  D(151,104,107,122)     31.8938         estimate D2E/DX2                !
 ! D334  D(151,104,107,128)   -150.2019         estimate D2E/DX2                !
 ! D335  D(134,105,118,110)    179.2063         estimate D2E/DX2                !
 ! D336  D(134,105,118,124)      0.4908         estimate D2E/DX2                !
 ! D337  D(138,105,118,110)      0.023          estimate D2E/DX2                !
 ! D338  D(138,105,118,124)   -178.6925         estimate D2E/DX2                !
 ! D339  D(118,105,134,111)    171.5166         estimate D2E/DX2                !
 ! D340  D(118,105,134,130)     -1.753          estimate D2E/DX2                !
 ! D341  D(138,105,134,111)     -9.2815         estimate D2E/DX2                !
 ! D342  D(138,105,134,130)    177.4489         estimate D2E/DX2                !
 ! D343  D(118,105,138,67)      96.3171         estimate D2E/DX2                !
 ! D344  D(118,105,138,100)      5.1054         estimate D2E/DX2                !
 ! D345  D(118,105,138,137)   -174.0971         estimate D2E/DX2                !
 ! D346  D(118,105,138,185)    -86.9777         estimate D2E/DX2                !
 ! D347  D(134,105,138,67)     -82.7182         estimate D2E/DX2                !
 ! D348  D(134,105,138,100)   -173.9299         estimate D2E/DX2                !
 ! D349  D(134,105,138,137)      6.8676         estimate D2E/DX2                !
 ! D350  D(134,105,138,185)     93.987          estimate D2E/DX2                !
 ! D351  D(101,106,121,189)   -100.9238         estimate D2E/DX2                !
 ! D352  D(127,106,121,189)     76.9068         estimate D2E/DX2                !
 ! D353  D(101,106,127,232)    169.309          estimate D2E/DX2                !
 ! D354  D(121,106,127,232)     -8.4612         estimate D2E/DX2                !
 ! D355  D(104,107,122,178)   -179.3756         estimate D2E/DX2                !
 ! D356  D(104,107,122,190)     70.3226         estimate D2E/DX2                !
 ! D357  D(128,107,122,178)      2.6927         estimate D2E/DX2                !
 ! D358  D(128,107,122,190)   -107.6091         estimate D2E/DX2                !
 ! D359  D(136,108,120,112)    176.0876         estimate D2E/DX2                !
 ! D360  D(136,108,120,126)     -0.3918         estimate D2E/DX2                !
 ! D361  D(138,108,120,112)      3.8996         estimate D2E/DX2                !
 ! D362  D(138,108,120,126)   -172.5798         estimate D2E/DX2                !
 ! D363  D(120,108,136,109)    173.5844         estimate D2E/DX2                !
 ! D364  D(120,108,136,132)     -0.5936         estimate D2E/DX2                !
 ! D365  D(138,108,136,109)    -14.0873         estimate D2E/DX2                !
 ! D366  D(138,108,136,132)    171.7347         estimate D2E/DX2                !
 ! D367  D(120,108,138,67)      93.3262         estimate D2E/DX2                !
 ! D368  D(120,108,138,100)   -175.4566         estimate D2E/DX2                !
 ! D369  D(120,108,138,137)      3.7271         estimate D2E/DX2                !
 ! D370  D(120,108,138,185)    -83.4124         estimate D2E/DX2                !
 ! D371  D(136,108,138,67)     -77.3504         estimate D2E/DX2                !
 ! D372  D(136,108,138,100)     13.8669         estimate D2E/DX2                !
 ! D373  D(136,108,138,137)   -166.9495         estimate D2E/DX2                !
 ! D374  D(136,108,138,185)    105.9111         estimate D2E/DX2                !
 ! D375  D(136,109,117,100)      7.4968         estimate D2E/DX2                !
 ! D376  D(136,109,117,123)   -170.7308         estimate D2E/DX2                !
 ! D377  D(152,109,117,100)   -176.0981         estimate D2E/DX2                !
 ! D378  D(152,109,117,123)      5.6743         estimate D2E/DX2                !
 ! D379  D(117,109,136,108)      1.5255         estimate D2E/DX2                !
 ! D380  D(117,109,136,132)    174.8994         estimate D2E/DX2                !
 ! D381  D(152,109,136,108)   -174.8905         estimate D2E/DX2                !
 ! D382  D(152,109,136,132)     -1.5167         estimate D2E/DX2                !
 ! D383  D(133,110,118,105)     -4.4818         estimate D2E/DX2                !
 ! D384  D(133,110,118,124)    174.0512         estimate D2E/DX2                !
 ! D385  D(153,110,118,105)    176.7448         estimate D2E/DX2                !
 ! D386  D(153,110,118,124)     -4.7222         estimate D2E/DX2                !
 ! D387  D(118,110,133,100)      0.4876         estimate D2E/DX2                !
 ! D388  D(118,110,133,129)   -176.2813         estimate D2E/DX2                !
 ! D389  D(153,110,133,100)    179.2528         estimate D2E/DX2                !
 ! D390  D(153,110,133,129)      2.4839         estimate D2E/DX2                !
 ! D391  D(134,111,119,125)   -173.6575         estimate D2E/DX2                !
 ! D392  D(134,111,119,137)      4.7667         estimate D2E/DX2                !
 ! D393  D(202,111,119,125)      0.2227         estimate D2E/DX2                !
 ! D394  D(202,111,119,137)    178.6469         estimate D2E/DX2                !
 ! D395  D(119,111,134,105)      3.0864         estimate D2E/DX2                !
 ! D396  D(119,111,134,130)    175.3394         estimate D2E/DX2                !
 ! D397  D(202,111,134,105)   -170.8282         estimate D2E/DX2                !
 ! D398  D(202,111,134,130)      1.4248         estimate D2E/DX2                !
 ! D399  D(135,112,120,108)     -8.5056         estimate D2E/DX2                !
 ! D400  D(135,112,120,126)    167.4799         estimate D2E/DX2                !
 ! D401  D(154,112,120,108)    174.2435         estimate D2E/DX2                !
 ! D402  D(154,112,120,126)     -9.771          estimate D2E/DX2                !
 ! D403  D(120,112,135,131)   -176.8507         estimate D2E/DX2                !
 ! D404  D(120,112,135,137)      2.0429         estimate D2E/DX2                !
 ! D405  D(154,112,135,131)      0.3781         estimate D2E/DX2                !
 ! D406  D(154,112,135,137)    179.2717         estimate D2E/DX2                !
 ! D407  D(155,113,129,123)   -122.0124         estimate D2E/DX2                !
 ! D408  D(155,113,129,133)     58.135          estimate D2E/DX2                !
 ! D409  D(156,113,129,123)    118.7678         estimate D2E/DX2                !
 ! D410  D(156,113,129,133)    -61.0847         estimate D2E/DX2                !
 ! D411  D(157,113,129,123)     -1.6371         estimate D2E/DX2                !
 ! D412  D(157,113,129,133)    178.5104         estimate D2E/DX2                !
 ! D413  D(158,114,124,118)    -52.3588         estimate D2E/DX2                !
 ! D414  D(158,114,124,130)    126.7723         estimate D2E/DX2                !
 ! D415  D(159,114,124,118)   -172.2744         estimate D2E/DX2                !
 ! D416  D(159,114,124,130)      6.8567         estimate D2E/DX2                !
 ! D417  D(160,114,124,118)     67.3964         estimate D2E/DX2                !
 ! D418  D(160,114,124,130)   -113.4725         estimate D2E/DX2                !
 ! D419  D(161,115,125,119)     88.8168         estimate D2E/DX2                !
 ! D420  D(161,115,125,131)    -92.6031         estimate D2E/DX2                !
 ! D421  D(162,115,125,119)    -31.1013         estimate D2E/DX2                !
 ! D422  D(162,115,125,131)    147.4788         estimate D2E/DX2                !
 ! D423  D(163,115,125,119)   -151.57           estimate D2E/DX2                !
 ! D424  D(163,115,125,131)     27.0102         estimate D2E/DX2                !
 ! D425  D(164,116,126,120)   -178.9777         estimate D2E/DX2                !
 ! D426  D(164,116,126,132)     -0.5518         estimate D2E/DX2                !
 ! D427  D(165,116,126,120)    -58.6047         estimate D2E/DX2                !
 ! D428  D(165,116,126,132)    119.8212         estimate D2E/DX2                !
 ! D429  D(200,116,126,120)     61.2056         estimate D2E/DX2                !
 ! D430  D(200,116,126,132)   -120.3686         estimate D2E/DX2                !
 ! D431  D(100,117,123,96)    -175.3719         estimate D2E/DX2                !
 ! D432  D(100,117,123,129)      1.3837         estimate D2E/DX2                !
 ! D433  D(109,117,123,96)       3.1026         estimate D2E/DX2                !
 ! D434  D(109,117,123,129)    179.8582         estimate D2E/DX2                !
 ! D435  D(105,118,124,114)   -179.7431         estimate D2E/DX2                !
 ! D436  D(105,118,124,130)      0.9705         estimate D2E/DX2                !
 ! D437  D(110,118,124,114)      1.5439         estimate D2E/DX2                !
 ! D438  D(110,118,124,130)   -177.7426         estimate D2E/DX2                !
 ! D439  D(111,119,125,115)     -3.645          estimate D2E/DX2                !
 ! D440  D(111,119,125,131)    177.5209         estimate D2E/DX2                !
 ! D441  D(137,119,125,115)    177.7076         estimate D2E/DX2                !
 ! D442  D(137,119,125,131)     -1.1266         estimate D2E/DX2                !
 ! D443  D(111,119,137,135)   -178.0859         estimate D2E/DX2                !
 ! D444  D(111,119,137,138)     -5.2399         estimate D2E/DX2                !
 ! D445  D(125,119,137,135)      0.52           estimate D2E/DX2                !
 ! D446  D(125,119,137,138)    173.3661         estimate D2E/DX2                !
 ! D447  D(108,120,126,116)    179.9464         estimate D2E/DX2                !
 ! D448  D(108,120,126,132)      1.2372         estimate D2E/DX2                !
 ! D449  D(112,120,126,116)      3.4774         estimate D2E/DX2                !
 ! D450  D(112,120,126,132)   -175.2319         estimate D2E/DX2                !
 ! D451  D(106,121,189,188)    143.6007         estimate D2E/DX2                !
 ! D452  D(107,122,169,92)    -122.7598         estimate D2E/DX2                !
 ! D453  D(107,122,169,168)     83.7017         estimate D2E/DX2                !
 ! D454  D(190,122,169,92)      -6.2478         estimate D2E/DX2                !
 ! D455  D(190,122,169,168)   -159.7863         estimate D2E/DX2                !
 ! D456  D(107,122,178,211)    134.1887         estimate D2E/DX2                !
 ! D457  D(190,122,178,211)   -108.1194         estimate D2E/DX2                !
 ! D458  D(107,122,190,216)   -167.4764         estimate D2E/DX2                !
 ! D459  D(178,122,190,216)     67.0336         estimate D2E/DX2                !
 ! D460  D(96,123,129,113)      -2.7483         estimate D2E/DX2                !
 ! D461  D(96,123,129,133)     177.1242         estimate D2E/DX2                !
 ! D462  D(117,123,129,113)   -179.2325         estimate D2E/DX2                !
 ! D463  D(117,123,129,133)      0.64           estimate D2E/DX2                !
 ! D464  D(114,124,130,97)      -0.6302         estimate D2E/DX2                !
 ! D465  D(114,124,130,134)    178.7842         estimate D2E/DX2                !
 ! D466  D(118,124,130,97)     178.6274         estimate D2E/DX2                !
 ! D467  D(118,124,130,134)     -1.9583         estimate D2E/DX2                !
 ! D468  D(115,125,131,98)       0.111          estimate D2E/DX2                !
 ! D469  D(115,125,131,135)   -177.5687         estimate D2E/DX2                !
 ! D470  D(119,125,131,98)     178.8975         estimate D2E/DX2                !
 ! D471  D(119,125,131,135)      1.2178         estimate D2E/DX2                !
 ! D472  D(116,126,132,99)       1.647          estimate D2E/DX2                !
 ! D473  D(116,126,132,136)    179.8178         estimate D2E/DX2                !
 ! D474  D(120,126,132,99)    -179.6965         estimate D2E/DX2                !
 ! D475  D(120,126,132,136)     -1.5257         estimate D2E/DX2                !
 ! D476  D(106,127,225,224)     89.8969         estimate D2E/DX2                !
 ! D477  D(106,127,225,227)    -90.3477         estimate D2E/DX2                !
 ! D478  D(113,129,133,100)    177.4048         estimate D2E/DX2                !
 ! D479  D(113,129,133,110)     -5.3902         estimate D2E/DX2                !
 ! D480  D(123,129,133,100)     -2.4748         estimate D2E/DX2                !
 ! D481  D(123,129,133,110)    174.7302         estimate D2E/DX2                !
 ! D482  D(97,130,134,105)    -178.2536         estimate D2E/DX2                !
 ! D483  D(97,130,134,111)       8.5448         estimate D2E/DX2                !
 ! D484  D(124,130,134,105)      2.353          estimate D2E/DX2                !
 ! D485  D(124,130,134,111)   -170.8486         estimate D2E/DX2                !
 ! D486  D(98,131,135,112)       0.2705         estimate D2E/DX2                !
 ! D487  D(98,131,135,137)    -178.7742         estimate D2E/DX2                !
 ! D488  D(125,131,135,112)    178.0877         estimate D2E/DX2                !
 ! D489  D(125,131,135,137)     -0.957          estimate D2E/DX2                !
 ! D490  D(99,132,136,108)     179.6075         estimate D2E/DX2                !
 ! D491  D(99,132,136,109)       5.4323         estimate D2E/DX2                !
 ! D492  D(126,132,136,108)      1.3614         estimate D2E/DX2                !
 ! D493  D(126,132,136,109)   -172.8138         estimate D2E/DX2                !
 ! D494  D(112,135,137,119)   -178.7803         estimate D2E/DX2                !
 ! D495  D(112,135,137,138)      8.643          estimate D2E/DX2                !
 ! D496  D(131,135,137,119)      0.2503         estimate D2E/DX2                !
 ! D497  D(131,135,137,138)   -172.3264         estimate D2E/DX2                !
 ! D498  D(119,137,138,67)      90.1841         estimate D2E/DX2                !
 ! D499  D(119,137,138,105)     -0.0814         estimate D2E/DX2                !
 ! D500  D(119,137,138,108)    179.0408         estimate D2E/DX2                !
 ! D501  D(119,137,138,185)    -86.9308         estimate D2E/DX2                !
 ! D502  D(135,137,138,67)     -98.5053         estimate D2E/DX2                !
 ! D503  D(135,137,138,105)    171.2293         estimate D2E/DX2                !
 ! D504  D(135,137,138,108)     -9.6485         estimate D2E/DX2                !
 ! D505  D(135,137,138,185)     84.3798         estimate D2E/DX2                !
 ! D506  D(100,138,185,39)    -168.104          estimate D2E/DX2                !
 ! D507  D(100,138,185,186)     64.5489         estimate D2E/DX2                !
 ! D508  D(100,138,185,187)    -51.2478         estimate D2E/DX2                !
 ! D509  D(105,138,185,39)     -78.8238         estimate D2E/DX2                !
 ! D510  D(105,138,185,186)    153.8291         estimate D2E/DX2                !
 ! D511  D(105,138,185,187)     38.0324         estimate D2E/DX2                !
 ! D512  D(108,138,185,39)     101.8734         estimate D2E/DX2                !
 ! D513  D(108,138,185,186)    -25.4737         estimate D2E/DX2                !
 ! D514  D(108,138,185,187)   -141.2704         estimate D2E/DX2                !
 ! D515  D(137,138,185,39)      13.1781         estimate D2E/DX2                !
 ! D516  D(137,138,185,186)   -114.169          estimate D2E/DX2                !
 ! D517  D(137,138,185,187)    130.0343         estimate D2E/DX2                !
 ! D518  D(167,166,168,169)      0.2824         estimate D2E/DX2                !
 ! D519  D(167,166,168,170)   -175.7511         estimate D2E/DX2                !
 ! D520  D(173,166,168,169)    177.5094         estimate D2E/DX2                !
 ! D521  D(173,166,168,170)      1.476          estimate D2E/DX2                !
 ! D522  D(167,166,173,172)    179.9334         estimate D2E/DX2                !
 ! D523  D(168,166,173,172)      2.4805         estimate D2E/DX2                !
 ! D524  D(166,168,169,92)    -164.6358         estimate D2E/DX2                !
 ! D525  D(166,168,169,178)     -7.3711         estimate D2E/DX2                !
 ! D526  D(166,168,169,211)    -61.5209         estimate D2E/DX2                !
 ! D527  D(170,168,169,92)      10.6345         estimate D2E/DX2                !
 ! D528  D(170,168,169,178)    167.8993         estimate D2E/DX2                !
 ! D529  D(170,168,169,211)    113.7495         estimate D2E/DX2                !
 ! D530  D(166,168,170,171)    176.6681         estimate D2E/DX2                !
 ! D531  D(166,168,170,172)     -4.5828         estimate D2E/DX2                !
 ! D532  D(169,168,170,171)      0.7679         estimate D2E/DX2                !
 ! D533  D(169,168,170,172)    179.517          estimate D2E/DX2                !
 ! D534  D(92,169,211,206)      -9.983          estimate D2E/DX2                !
 ! D535  D(168,169,211,206)   -129.4907         estimate D2E/DX2                !
 ! D536  D(168,170,171,95)      27.0933         estimate D2E/DX2                !
 ! D537  D(172,170,171,95)    -151.461          estimate D2E/DX2                !
 ! D538  D(168,170,172,173)      5.9365         estimate D2E/DX2                !
 ! D539  D(168,170,172,174)   -114.0064         estimate D2E/DX2                !
 ! D540  D(168,170,172,181)    122.6818         estimate D2E/DX2                !
 ! D541  D(171,170,172,173)   -175.2293         estimate D2E/DX2                !
 ! D542  D(171,170,172,174)     64.8278         estimate D2E/DX2                !
 ! D543  D(171,170,172,181)    -58.484          estimate D2E/DX2                !
 ! D544  D(170,172,173,166)     -5.2174         estimate D2E/DX2                !
 ! D545  D(174,172,173,166)    116.2472         estimate D2E/DX2                !
 ! D546  D(181,172,173,166)   -124.6406         estimate D2E/DX2                !
 ! D547  D(170,172,174,175)     46.6916         estimate D2E/DX2                !
 ! D548  D(170,172,174,176)    164.6493         estimate D2E/DX2                !
 ! D549  D(170,172,174,182)    -75.9278         estimate D2E/DX2                !
 ! D550  D(173,172,174,175)    -70.6928         estimate D2E/DX2                !
 ! D551  D(173,172,174,176)     47.2649         estimate D2E/DX2                !
 ! D552  D(173,172,174,182)    166.6877         estimate D2E/DX2                !
 ! D553  D(181,172,174,175)    171.2628         estimate D2E/DX2                !
 ! D554  D(181,172,174,176)    -70.7795         estimate D2E/DX2                !
 ! D555  D(181,172,174,182)     48.6434         estimate D2E/DX2                !
 ! D556  D(172,174,175,179)    -74.77           estimate D2E/DX2                !
 ! D557  D(176,174,175,179)    164.582          estimate D2E/DX2                !
 ! D558  D(182,174,175,179)     44.1508         estimate D2E/DX2                !
 ! D559  D(172,174,176,177)     38.9905         estimate D2E/DX2                !
 ! D560  D(172,174,176,183)    158.8479         estimate D2E/DX2                !
 ! D561  D(172,174,176,184)    -84.6172         estimate D2E/DX2                !
 ! D562  D(175,174,176,177)    161.2332         estimate D2E/DX2                !
 ! D563  D(175,174,176,183)    -78.9094         estimate D2E/DX2                !
 ! D564  D(175,174,176,184)     37.6255         estimate D2E/DX2                !
 ! D565  D(182,174,176,177)    -77.3667         estimate D2E/DX2                !
 ! D566  D(182,174,176,183)     42.4907         estimate D2E/DX2                !
 ! D567  D(182,174,176,184)    159.0256         estimate D2E/DX2                !
 ! D568  D(174,175,179,235)   -176.2688         estimate D2E/DX2                !
 ! D569  D(174,176,177,180)    -74.6877         estimate D2E/DX2                !
 ! D570  D(183,176,177,180)    164.0821         estimate D2E/DX2                !
 ! D571  D(184,176,177,180)     45.9915         estimate D2E/DX2                !
 ! D572  D(122,178,211,206)     30.622          estimate D2E/DX2                !
 ! D573  D(175,179,235,236)     38.8194         estimate D2E/DX2                !
 ! D574  D(175,179,235,237)    -66.2352         estimate D2E/DX2                !
 ! D575  D(39,185,186,191)     155.793          estimate D2E/DX2                !
 ! D576  D(138,185,186,191)    -72.4091         estimate D2E/DX2                !
 ! D577  D(187,185,186,191)     50.0141         estimate D2E/DX2                !
 ! D578  D(39,185,187,194)     -72.4908         estimate D2E/DX2                !
 ! D579  D(138,185,187,194)    159.7677         estimate D2E/DX2                !
 ! D580  D(186,185,187,194)     42.0605         estimate D2E/DX2                !
 ! D581  D(185,186,191,192)    -24.6296         estimate D2E/DX2                !
 ! D582  D(185,186,191,193)     82.1671         estimate D2E/DX2                !
 ! D583  D(185,187,194,195)     21.9175         estimate D2E/DX2                !
 ! D584  D(185,187,194,196)    -82.591          estimate D2E/DX2                !
 ! D585  D(20,188,189,121)     -27.1799         estimate D2E/DX2                !
 ! D586  D(93,188,189,121)      97.8443         estimate D2E/DX2                !
 ! D587  D(122,190,216,208)     66.1526         estimate D2E/DX2                !
 ! D588  D(186,191,197,198)   -153.3925         estimate D2E/DX2                !
 ! D589  D(186,191,197,199)     95.6566         estimate D2E/DX2                !
 ! D590  D(193,191,197,198)    104.4759         estimate D2E/DX2                !
 ! D591  D(193,191,197,199)     -6.4751         estimate D2E/DX2                !
 ! D592  D(187,194,195,52)     -58.2803         estimate D2E/DX2                !
 ! D593  D(196,194,195,52)      42.4645         estimate D2E/DX2                !
 ! D594  D(203,204,206,207)   -179.7587         estimate D2E/DX2                !
 ! D595  D(203,204,206,211)    -58.2656         estimate D2E/DX2                !
 ! D596  D(203,204,206,212)     57.1362         estimate D2E/DX2                !
 ! D597  D(205,204,206,207)     55.8568         estimate D2E/DX2                !
 ! D598  D(205,204,206,211)    177.3499         estimate D2E/DX2                !
 ! D599  D(205,204,206,212)    -67.2483         estimate D2E/DX2                !
 ! D600  D(210,204,206,207)    -63.58           estimate D2E/DX2                !
 ! D601  D(210,204,206,211)     57.913          estimate D2E/DX2                !
 ! D602  D(210,204,206,212)    173.3148         estimate D2E/DX2                !
 ! D603  D(203,204,210,13)    -105.1031         estimate D2E/DX2                !
 ! D604  D(205,204,210,13)      13.2907         estimate D2E/DX2                !
 ! D605  D(206,204,210,13)     135.9622         estimate D2E/DX2                !
 ! D606  D(204,206,207,208)     56.4677         estimate D2E/DX2                !
 ! D607  D(204,206,207,209)    179.4854         estimate D2E/DX2                !
 ! D608  D(204,206,207,213)    -62.5941         estimate D2E/DX2                !
 ! D609  D(211,206,207,208)    -64.8323         estimate D2E/DX2                !
 ! D610  D(211,206,207,209)     58.1854         estimate D2E/DX2                !
 ! D611  D(211,206,207,213)    176.1059         estimate D2E/DX2                !
 ! D612  D(212,206,207,208)   -179.8824         estimate D2E/DX2                !
 ! D613  D(212,206,207,209)    -56.8646         estimate D2E/DX2                !
 ! D614  D(212,206,207,213)     61.0558         estimate D2E/DX2                !
 ! D615  D(204,206,211,169)   -110.6075         estimate D2E/DX2                !
 ! D616  D(204,206,211,178)    -56.2058         estimate D2E/DX2                !
 ! D617  D(207,206,211,169)     15.3452         estimate D2E/DX2                !
 ! D618  D(207,206,211,178)     69.7468         estimate D2E/DX2                !
 ! D619  D(212,206,211,169)    131.8545         estimate D2E/DX2                !
 ! D620  D(212,206,211,178)   -173.7438         estimate D2E/DX2                !
 ! D621  D(206,207,208,214)    177.8314         estimate D2E/DX2                !
 ! D622  D(206,207,208,215)    -61.6413         estimate D2E/DX2                !
 ! D623  D(206,207,208,216)     58.4003         estimate D2E/DX2                !
 ! D624  D(209,207,208,214)     54.9118         estimate D2E/DX2                !
 ! D625  D(209,207,208,215)    175.439          estimate D2E/DX2                !
 ! D626  D(209,207,208,216)    -64.5193         estimate D2E/DX2                !
 ! D627  D(213,207,208,214)    -62.988          estimate D2E/DX2                !
 ! D628  D(213,207,208,215)     57.5393         estimate D2E/DX2                !
 ! D629  D(213,207,208,216)    177.5809         estimate D2E/DX2                !
 ! D630  D(206,207,209,217)     55.8861         estimate D2E/DX2                !
 ! D631  D(206,207,209,218)    176.4511         estimate D2E/DX2                !
 ! D632  D(206,207,209,219)    -63.8006         estimate D2E/DX2                !
 ! D633  D(208,207,209,217)   -179.7842         estimate D2E/DX2                !
 ! D634  D(208,207,209,218)    -59.2192         estimate D2E/DX2                !
 ! D635  D(208,207,209,219)     60.5291         estimate D2E/DX2                !
 ! D636  D(213,207,209,217)    -62.0221         estimate D2E/DX2                !
 ! D637  D(213,207,209,218)     58.5429         estimate D2E/DX2                !
 ! D638  D(213,207,209,219)    178.2912         estimate D2E/DX2                !
 ! D639  D(207,208,216,190)    -99.0397         estimate D2E/DX2                !
 ! D640  D(214,208,216,190)    139.4921         estimate D2E/DX2                !
 ! D641  D(215,208,216,190)     23.6612         estimate D2E/DX2                !
 ! D642  D(220,221,223,224)    -57.413          estimate D2E/DX2                !
 ! D643  D(220,221,223,230)     64.6223         estimate D2E/DX2                !
 ! D644  D(220,221,223,231)    179.8606         estimate D2E/DX2                !
 ! D645  D(222,221,223,224)   -175.2777         estimate D2E/DX2                !
 ! D646  D(222,221,223,230)    -53.2423         estimate D2E/DX2                !
 ! D647  D(222,221,223,231)     61.9959         estimate D2E/DX2                !
 ! D648  D(229,221,223,224)     63.7469         estimate D2E/DX2                !
 ! D649  D(229,221,223,230)   -174.2178         estimate D2E/DX2                !
 ! D650  D(229,221,223,231)    -58.9795         estimate D2E/DX2                !
 ! D651  D(221,223,224,225)     67.1546         estimate D2E/DX2                !
 ! D652  D(221,223,224,226)   -115.8565         estimate D2E/DX2                !
 ! D653  D(230,223,224,225)    -53.8553         estimate D2E/DX2                !
 ! D654  D(230,223,224,226)    123.1336         estimate D2E/DX2                !
 ! D655  D(231,223,224,225)   -169.0208         estimate D2E/DX2                !
 ! D656  D(231,223,224,226)      7.9681         estimate D2E/DX2                !
 ! D657  D(223,224,225,227)    177.4658         estimate D2E/DX2                !
 ! D658  D(223,224,225,232)     -1.5085         estimate D2E/DX2                !
 ! D659  D(226,224,225,227)     -0.1694         estimate D2E/DX2                !
 ! D660  D(226,224,225,232)   -179.1436         estimate D2E/DX2                !
 ! D661  D(223,224,226,228)   -177.2339         estimate D2E/DX2                !
 ! D662  D(223,224,226,233)      3.1342         estimate D2E/DX2                !
 ! D663  D(225,224,226,228)      0.1816         estimate D2E/DX2                !
 ! D664  D(225,224,226,233)   -179.4502         estimate D2E/DX2                !
 ! D665  D(224,225,227,228)      0.1012         estimate D2E/DX2                !
 ! D666  D(224,225,227,234)    179.427          estimate D2E/DX2                !
 ! D667  D(232,225,227,228)    179.0653         estimate D2E/DX2                !
 ! D668  D(232,225,227,234)     -1.6089         estimate D2E/DX2                !
 ! D669  D(224,226,228,227)     -0.1231         estimate D2E/DX2                !
 ! D670  D(224,226,228,237)    169.626          estimate D2E/DX2                !
 ! D671  D(233,226,228,227)    179.5379         estimate D2E/DX2                !
 ! D672  D(233,226,228,237)    -10.7131         estimate D2E/DX2                !
 ! D673  D(225,227,228,226)      0.0119         estimate D2E/DX2                !
 ! D674  D(225,227,228,237)   -162.6636         estimate D2E/DX2                !
 ! D675  D(234,227,228,226)   -179.2909         estimate D2E/DX2                !
 ! D676  D(234,227,228,237)     18.0336         estimate D2E/DX2                !
 ! D677  D(226,228,237,235)      1.4223         estimate D2E/DX2                !
 ! D678  D(227,228,237,235)    163.9172         estimate D2E/DX2                !
 ! D679  D(179,235,237,228)    170.1783         estimate D2E/DX2                !
 ! D680  D(236,235,237,228)     70.2577         estimate D2E/DX2                !
 --------------------------------------------------------------------------------
 Trust Radius=3.00D-01 FncErr=1.00D-07 GrdErr=1.00D-06 EigMax=2.50D+02 EigMin=1.00D-04
 Number of steps in this run=   1000 maximum allowed number of steps=   1422.
 GradGradGradGradGradGradGradGradGradGradGradGradGradGradGradGradGradGrad

 Stoichiometry    C80H123FeN17O16(1-,4)
 Framework group  C1[X(C80H123FeN17O16)]
 Deg. of freedom   705
 Full point group                 C1      NOp   1
 Largest Abelian subgroup         C1      NOp   1
 Largest concise Abelian subgroup C1      NOp   1
                         Standard orientation:                         
 ---------------------------------------------------------------------
 Center     Atomic      Atomic             Coordinates (Angstroms)
 Number     Number       Type             X           Y           Z
 ---------------------------------------------------------------------
      1          1           0        0.749696   -5.010048    0.360173
      2          6           0        1.014620   -4.302077    1.030192
      3          1           0        1.056243   -4.666866    1.971254
      4          6           0        0.004601   -3.134932    1.049157
      5          6           0        0.207284   -2.250347    2.284781
      6          6           0       -0.760611   -1.067869    2.378798
      7          7           0       -0.273146   -0.137510    3.408011
      8          6           0       -0.858703    1.090795    3.630611
      9          7           0       -2.218595    1.174708    3.580618
     10          7           0       -0.084708    2.106461    3.944054
     11          1           0        2.011481   -3.930576    0.765808
     12          1           0        0.113768   -2.528897    0.143553
     13          1           0       -1.018449   -3.534943    1.042065
     14          1           0        0.118498   -2.856382    3.197143
     15          1           0        1.227937   -1.854410    2.261788
     16          1           0       -0.823062   -0.566281    1.405033
     17          1           0       -1.766721   -1.418062    2.630243
     18          1           0        0.729142   -0.028608    3.315668
     19          1           0       -2.560431    2.033485    3.142351
     20          1           0       -3.480278    0.299222    2.407365
     21          1           0       -0.659142    2.892507    4.242359
     22          1           0        4.692733   -6.765329    2.669964
     23          6           0        5.494585   -6.152328    2.626003
     24          1           0        5.600453   -5.619978    3.477672
     25          6           0        5.252279   -5.229906    1.398992
     26          6           0        5.794007   -3.835887    1.462895
     27          6           0        5.042709   -2.692846    1.309562
     28          6           0        7.163432   -3.398695    1.567425
     29          6           0        7.154269   -1.971090    1.468694
     30          6           0        8.398233   -4.057069    1.698600
     31          7           0        5.845406   -1.575650    1.331801
     32          6           0        8.328149   -1.212988    1.502297
     33          6           0        9.568249   -3.304834    1.732052
     34          6           0        9.532827   -1.896979    1.636078
     35          1           0        6.400151   -6.755726    2.499083
     36          1           0        5.635784   -5.725570    0.497663
     37          1           0        4.169798   -5.144811    1.244073
     38          1           0        3.977691   -2.585419    1.163748
     39          1           0        5.492387   -0.657686    1.065162
     40          1           0        8.436837   -5.140872    1.768852
     41          1           0        8.295611   -0.132762    1.400542
     42          1           0       10.527210   -3.806203    1.831022
     43          1           0       10.463188   -1.336738    1.658371
     44          1           0        4.584877   -4.533411    4.835482
     45          6           0        4.644503   -4.005894    5.694470
     46          1           0        4.827239   -4.610582    6.482570
     47          6           0        3.391206   -3.138450    5.917884
     48          6           0        3.435405   -1.825519    5.191982
     49          6           0        4.401812   -1.191493    4.443415
     50          7           0        2.408842   -0.896516    5.289219
     51          6           0        2.785201    0.231168    4.619940
     52          7           0        3.987862    0.082774    4.099252
     53          1           0        5.522564   -3.355646    5.609404
     54          1           0        2.491942   -3.700289    5.628432
     55          1           0        3.278384   -2.931157    6.991502
     56          1           0        1.494042   -1.050681    5.687149
     57          1           0        5.356592   -1.572439    4.115512
     58          1           0        2.151837    1.106358    4.554855
     59          1           0        3.795774   -1.061304   -6.909765
     60          6           0        3.104429   -0.344902   -7.081590
     61          1           0        2.654934   -0.428096   -7.982087
     62          6           0        3.690447    1.068327   -6.917444
     63          6           0        3.944738    1.423819   -5.486908
     64          6           0        3.798080    0.718913   -4.321768
     65          7           0        4.359170    2.692956   -5.088431
     66          6           0        4.445555    2.722967   -3.736080
     67          7           0        4.109168    1.540159   -3.255544
     68          1           0        2.311287   -0.481719   -6.336139
     69          1           0        4.616106    1.162005   -7.502933
     70          1           0        2.988624    1.800020   -7.341187
     71          1           0        4.554176    3.469200   -5.701331
     72          1           0        3.490561   -0.300442   -4.161198
     73          1           0        4.742860    3.574405   -3.144845
     74          1           0       -5.808239    6.597751    4.071666
     75          6           0       -5.078739    6.033697    4.483590
     76          1           0       -4.206838    6.543803    4.503256
     77          6           0       -4.957337    4.685597    3.753575
     78          6           0       -6.306161    3.957064    3.656739
     79          6           0       -6.219727    2.645882    2.873397
     80          7           0       -7.564377    2.127312    2.596875
     81          6           0       -7.808878    0.953861    1.979578
     82          7           0       -6.868758    0.024571    1.879728
     83          7           0       -9.057717    0.679127    1.545733
     84          1           0       -5.372087    5.859458    5.528348
     85          1           0       -4.554939    4.826676    2.745068
     86          1           0       -4.231965    4.041163    4.264604
     87          1           0       -6.706097    3.764392    4.661111
     88          1           0       -7.027528    4.621421    3.159190
     89          1           0       -5.659811    2.791116    1.945831
     90          1           0       -5.668469    1.905147    3.462275
     91          1           0       -8.326781    2.787494    2.609952
     92          1           0       -6.983584   -0.643286    1.102870
     93          1           0       -5.881967    0.224519    2.085280
     94          1           0       -9.574477    1.419988    1.093275
     95          1           0       -9.195220   -0.239863    1.098698
     96          6           0       -0.548077    4.168729   -0.517319
     97          6           0        9.263711    3.182516   -1.056845
     98          6           0        6.085466   -4.084696   -2.197939
     99          6           0       -1.130120   -0.687156   -2.596858
    100          7           0        2.848868    2.609885   -0.948816
    101          6           0       -1.247628    3.404478    0.623111
    102          6           0       10.086220    2.520020   -1.890815
    103          6           0        7.010315   -4.962128   -1.776797
    104          6           0       -1.984561   -0.811060   -1.326949
    105          7           0        5.660707    2.276309   -1.025160
    106          6           0       -2.777809    3.293443    0.502523
    107          6           0       -3.476279   -0.701302   -1.572275
    108          7           0        2.476338   -0.115897   -1.713510
    109          6           0        0.700912    1.595807   -1.587452
    110          6           0        4.476532    4.308381   -0.261025
    111          6           0        7.438996    0.653176   -1.525189
    112          6           0        3.621466   -2.278551   -2.013995
    113          6           0        1.990828    6.006695    0.413411
    114          6           0        7.323496    5.480144   -0.046469
    115          6           0        8.636653   -2.147865   -1.962128
    116          6           0        0.790377   -3.307003   -2.728966
    117          6           0        1.472262    2.619964   -1.090791
    118          6           0        5.643444    3.583117   -0.574093
    119          6           0        6.654987   -0.459754   -1.714621
    120          6           0        2.475460   -1.466867   -1.999283
    121          8           0       -3.379245    2.797390    1.514548
    122          8           0       -4.168854   -1.308373   -0.592665
    123          6           0        0.923793    3.878315   -0.598587
    124          6           0        6.963055    4.098648   -0.499607
    125          6           0        7.186017   -1.802050   -1.887971
    126          6           0        1.160971   -1.904015   -2.356519
    127          8           0       -3.326499    3.649818   -0.567409
    128          8           0       -3.989464   -0.112299   -2.502230
    129          6           0        1.991616    4.635570   -0.188568
    130          6           0        7.820162    3.080718   -0.940878
    131          6           0        6.105907   -2.644926   -1.992056
    132          6           0        0.342025   -0.779769   -2.313831
    133          6           0        3.195448    3.850578   -0.442450
    134          6           0        6.980073    1.947723   -1.229181
    135          6           0        4.910386   -1.808002   -1.911050
    136          6           0        1.170617    0.308903   -1.896259
    137          7           0        5.273074   -0.491128   -1.739721
    138         26           0        4.082177    1.070736   -1.355538
    139          1           0       -1.045314    3.897795   -1.453631
    140          1           0       -0.717214    5.243186   -0.392601
    141          1           0        9.722551    3.914117   -0.390336
    142          1           0        5.229883   -4.470891   -2.751737
    143          1           0       -1.426753   -1.477228   -3.294789
    144          1           0       -1.375197    0.256463   -3.093737
    145          1           0       -1.007576    3.838971    1.600000
    146          1           0       11.158523    2.687320   -1.861788
    147          1           0        9.720849    1.815969   -2.630407
    148          1           0        6.918239   -6.019279   -2.008198
    149          1           0        7.849342   -4.662707   -1.159399
    150          1           0       -1.716661   -0.014942   -0.618994
    151          1           0       -1.784585   -1.753599   -0.813030
    152          1           0       -0.361444    1.775952   -1.698022
    153          1           0        4.606487    5.308557    0.134391
    154          1           0        3.475374   -3.341591   -2.159248
    155          1           0        2.587979    6.706897   -0.183233
    156          1           0        2.421876    5.999634    1.421977
    157          1           0        0.976533    6.407864    0.484067
    158          1           0        6.759608    6.249401   -0.589535
    159          1           0        8.385247    5.686896   -0.204457
    160          1           0        7.112737    5.625561    1.020980
    161          1           0        9.052026   -2.341703   -0.967145
    162          1           0        9.217513   -1.334520   -2.407837
    163          1           0        8.783698   -3.048634   -2.565642
    164          1           0       -0.271575   -3.382067   -2.977472
    165          1           0        1.360320   -3.665133   -3.595781
    166          6           0       -7.297712   -3.028009   -2.155460
    167          8           0       -6.262068   -3.203785   -2.755645
    168          6           0       -7.572585   -2.130981   -1.010886
    169          8           0       -6.706362   -1.366829   -0.465349
    170          6           0       -8.922039   -2.348418   -0.587223
    171          8           0       -9.541040   -1.846632    0.372101
    172          6           0       -9.532150   -3.327755   -1.569994
    173          8           0       -8.445026   -3.738493   -2.439548
    174          6           0      -10.660952   -2.694548   -2.401925
    175          8           0      -10.313509   -1.435937   -2.923072
    176          6           0      -10.984853   -3.574772   -3.621086
    177          8           0      -10.947998   -4.969243   -3.346535
    178          1           0       -5.823060   -1.342361   -0.636170
    179          1           0      -10.330228   -0.752995   -2.215068
    180          1           0      -10.010049   -5.197335   -3.279509
    181          1           0       -9.910373   -4.222815   -1.066087
    182          1           0      -11.529235   -2.636335   -1.725725
    183          1           0      -11.991397   -3.344076   -3.982558
    184          1           0      -10.271262   -3.295130   -4.405654
    185          8           0        4.199507    0.573006    0.536987
    186          1           0        3.286150    0.284944    0.834450
    187          1           0        4.441464    1.339024    1.166094
    188          8           0       -4.109592    0.221218    1.768711
    189          1           0       -3.893381    1.147420    1.495370
    190          1           0       -4.102237   -0.838070    0.171780
    191          8           0        1.740471    0.286969    1.277264
    192          1           0        1.758726    1.232879    1.588770
    193          1           0        1.313750    0.304649    0.406460
    194          8           0        4.631464    2.240936    2.435679
    195          1           0        4.583761    1.512592    3.103315
    196          1           0        3.737275    2.637303    2.473725
    197          8           0        1.894442    2.717591    2.326117
    198          1           0        0.597250    2.358804    3.413718
    199          1           0        1.591097    3.346910    1.652691
    200          1           0        0.983335   -4.009506   -1.909329
    201          1           0       -0.864799    2.377412    0.667536
    202          1           0        8.509378    0.505628   -1.510243
    203          1           0       -3.817572   -4.751890   -1.107171
    204          6           0       -3.830797   -4.671061   -0.110528
    205          1           0       -3.338491   -5.432139    0.311855
    206          6           0       -5.270893   -4.541752    0.395534
    207          6           0       -5.432150   -4.403651    1.918896
    208          6           0       -4.644275   -3.214019    2.484060
    209          6           0       -6.918817   -4.270883    2.278148
    210          1           0       -3.282246   -3.752269    0.125775
    211          1           0       -5.716274   -3.664791   -0.077417
    212          1           0       -5.859119   -5.406551    0.058464
    213          1           0       -5.045413   -5.321635    2.389731
    214          1           0       -4.804918   -3.113068    3.563288
    215          1           0       -3.567858   -3.316541    2.315370
    216          1           0       -4.964486   -2.280846    2.013234
    217          1           0       -7.500290   -5.113527    1.886773
    218          1           0       -7.067542   -4.233667    3.363261
    219          1           0       -7.341265   -3.352567    1.855138
    220          1           0       -5.310921    5.952079   -0.896603
    221          6           0       -6.199006    6.268133   -0.562813
    222          1           0       -6.064755    7.051040    0.044684
    223          6           0       -6.833446    5.147212    0.283864
    224          6           0       -7.024243    3.834486   -0.398496
    225          7           0       -5.987553    3.017000   -0.808237
    226          6           0       -8.171385    3.144302   -0.709379
    227          6           0       -6.532685    1.888187   -1.335518
    228          7           0       -7.858668    1.932455   -1.291017
    229          1           0       -6.834615    6.544674   -1.408988
    230          1           0       -6.191777    5.003749    1.159934
    231          1           0       -7.809352    5.472735    0.663566
    232          1           0       -4.964550    3.229118   -0.710191
    233          1           0       -9.198671    3.448459   -0.554859
    234          1           0       -5.938751    1.080353   -1.742082
    235          8           0      -10.263140    0.768856   -1.292872
    236          1           0      -10.694427    1.322804   -1.956416
    237          1           0       -9.293564    1.018995   -1.379891
 ---------------------------------------------------------------------
 Rotational constants (GHZ):           0.0202784           0.0077251           0.0073265
 General basis read from cards:  (5D, 7F)
 ======================================================================================================
                                       Pseudopotential Parameters
 ======================================================================================================
  Center     Atomic      Valence      Angular      Power
  Number     Number     Electrons     Momentum     of R      Exponent        Coefficient   SO-Coeffient
 ======================================================================================================
    1          1
                                   No pseudopotential on this center.
    2          6
                                   No pseudopotential on this center.
    3          1
                                   No pseudopotential on this center.
    4          6
                                   No pseudopotential on this center.
    5          6
                                   No pseudopotential on this center.
    6          6
                                   No pseudopotential on this center.
    7          7
                                   No pseudopotential on this center.
    8          6
                                   No pseudopotential on this center.
    9          7
                                   No pseudopotential on this center.
   10          7
                                   No pseudopotential on this center.
   11          1
                                   No pseudopotential on this center.
   12          1
                                   No pseudopotential on this center.
   13          1
                                   No pseudopotential on this center.
   14          1
                                   No pseudopotential on this center.
   15          1
                                   No pseudopotential on this center.
   16          1
                                   No pseudopotential on this center.
   17          1
                                   No pseudopotential on this center.
   18          1
                                   No pseudopotential on this center.
   19          1
                                   No pseudopotential on this center.
   20          1
                                   No pseudopotential on this center.
   21          1
                                   No pseudopotential on this center.
   22          1
                                   No pseudopotential on this center.
   23          6
                                   No pseudopotential on this center.
   24          1
                                   No pseudopotential on this center.
   25          6
                                   No pseudopotential on this center.
   26          6
                                   No pseudopotential on this center.
   27          6
                                   No pseudopotential on this center.
   28          6
                                   No pseudopotential on this center.
   29          6
                                   No pseudopotential on this center.
   30          6
                                   No pseudopotential on this center.
   31          7
                                   No pseudopotential on this center.
   32          6
                                   No pseudopotential on this center.
   33          6
                                   No pseudopotential on this center.
   34          6
                                   No pseudopotential on this center.
   35          1
                                   No pseudopotential on this center.
   36          1
                                   No pseudopotential on this center.
   37          1
                                   No pseudopotential on this center.
   38          1
                                   No pseudopotential on this center.
   39          1
                                   No pseudopotential on this center.
   40          1
                                   No pseudopotential on this center.
   41          1
                                   No pseudopotential on this center.
   42          1
                                   No pseudopotential on this center.
   43          1
                                   No pseudopotential on this center.
   44          1
                                   No pseudopotential on this center.
   45          6
                                   No pseudopotential on this center.
   46          1
                                   No pseudopotential on this center.
   47          6
                                   No pseudopotential on this center.
   48          6
                                   No pseudopotential on this center.
   49          6
                                   No pseudopotential on this center.
   50          7
                                   No pseudopotential on this center.
   51          6
                                   No pseudopotential on this center.
   52          7
                                   No pseudopotential on this center.
   53          1
                                   No pseudopotential on this center.
   54          1
                                   No pseudopotential on this center.
   55          1
                                   No pseudopotential on this center.
   56          1
                                   No pseudopotential on this center.
   57          1
                                   No pseudopotential on this center.
   58          1
                                   No pseudopotential on this center.
   59          1
                                   No pseudopotential on this center.
   60          6
                                   No pseudopotential on this center.
   61          1
                                   No pseudopotential on this center.
   62          6
                                   No pseudopotential on this center.
   63          6
                                   No pseudopotential on this center.
   64          6
                                   No pseudopotential on this center.
   65          7
                                   No pseudopotential on this center.
   66          6
                                   No pseudopotential on this center.
   67          7
                                   No pseudopotential on this center.
   68          1
                                   No pseudopotential on this center.
   69          1
                                   No pseudopotential on this center.
   70          1
                                   No pseudopotential on this center.
   71          1
                                   No pseudopotential on this center.
   72          1
                                   No pseudopotential on this center.
   73          1
                                   No pseudopotential on this center.
   74          1
                                   No pseudopotential on this center.
   75          6
                                   No pseudopotential on this center.
   76          1
                                   No pseudopotential on this center.
   77          6
                                   No pseudopotential on this center.
   78          6
                                   No pseudopotential on this center.
   79          6
                                   No pseudopotential on this center.
   80          7
                                   No pseudopotential on this center.
   81          6
                                   No pseudopotential on this center.
   82          7
                                   No pseudopotential on this center.
   83          7
                                   No pseudopotential on this center.
   84          1
                                   No pseudopotential on this center.
   85          1
                                   No pseudopotential on this center.
   86          1
                                   No pseudopotential on this center.
   87          1
                                   No pseudopotential on this center.
   88          1
                                   No pseudopotential on this center.
   89          1
                                   No pseudopotential on this center.
   90          1
                                   No pseudopotential on this center.
   91          1
                                   No pseudopotential on this center.
   92          1
                                   No pseudopotential on this center.
   93          1
                                   No pseudopotential on this center.
   94          1
                                   No pseudopotential on this center.
   95          1
                                   No pseudopotential on this center.
   96          6
                                   No pseudopotential on this center.
   97          6
                                   No pseudopotential on this center.
   98          6
                                   No pseudopotential on this center.
   99          6
                                   No pseudopotential on this center.
  100          7
                                   No pseudopotential on this center.
  101          6
                                   No pseudopotential on this center.
  102          6
                                   No pseudopotential on this center.
  103          6
                                   No pseudopotential on this center.
  104          6
                                   No pseudopotential on this center.
  105          7
                                   No pseudopotential on this center.
  106          6
                                   No pseudopotential on this center.
  107          6
                                   No pseudopotential on this center.
  108          7
                                   No pseudopotential on this center.
  109          6
                                   No pseudopotential on this center.
  110          6
                                   No pseudopotential on this center.
  111          6
                                   No pseudopotential on this center.
  112          6
                                   No pseudopotential on this center.
  113          6
                                   No pseudopotential on this center.
  114          6
                                   No pseudopotential on this center.
  115          6
                                   No pseudopotential on this center.
  116          6
                                   No pseudopotential on this center.
  117          6
                                   No pseudopotential on this center.
  118          6
                                   No pseudopotential on this center.
  119          6
                                   No pseudopotential on this center.
  120          6
                                   No pseudopotential on this center.
  121          8
                                   No pseudopotential on this center.
  122          8
                                   No pseudopotential on this center.
  123          6
                                   No pseudopotential on this center.
  124          6
                                   No pseudopotential on this center.
  125          6
                                   No pseudopotential on this center.
  126          6
                                   No pseudopotential on this center.
  127          8
                                   No pseudopotential on this center.
  128          8
                                   No pseudopotential on this center.
  129          6
                                   No pseudopotential on this center.
  130          6
                                   No pseudopotential on this center.
  131          6
                                   No pseudopotential on this center.
  132          6
                                   No pseudopotential on this center.
  133          6
                                   No pseudopotential on this center.
  134          6
                                   No pseudopotential on this center.
  135          6
                                   No pseudopotential on this center.
  136          6
                                   No pseudopotential on this center.
  137          7
                                   No pseudopotential on this center.
  138         26           16
                                      D and up 
                                                     1      392.6149787      -10.00000000    0.00000000
                                                     2       71.1756979      -63.26675180    0.00000000
                                                     2       17.7320281      -10.96133380    0.00000000
                                      S - D
                                                     0      126.0571895        3.00000000    0.00000000
                                                     1      138.1264251       18.17291370    0.00000000
                                                     2       54.2098858      339.12311640    0.00000000
                                                     2        9.2837966      317.10680120    0.00000000
                                                     2        8.6289082     -207.34216490    0.00000000
                                      P - D
                                                     0       83.1759490        5.00000000    0.00000000
                                                     1      106.0559938        5.95359300    0.00000000
                                                     2       42.8284937      294.26655270    0.00000000
                                                     2        8.7701805      154.42446350    0.00000000
                                                     2        8.0397818      -95.31642490    0.00000000
  139          1
                                   No pseudopotential on this center.
  140          1
                                   No pseudopotential on this center.
  141          1
                                   No pseudopotential on this center.
  142          1
                                   No pseudopotential on this center.
  143          1
                                   No pseudopotential on this center.
  144          1
                                   No pseudopotential on this center.
  145          1
                                   No pseudopotential on this center.
  146          1
                                   No pseudopotential on this center.
  147          1
                                   No pseudopotential on this center.
  148          1
                                   No pseudopotential on this center.
  149          1
                                   No pseudopotential on this center.
  150          1
                                   No pseudopotential on this center.
  151          1
                                   No pseudopotential on this center.
  152          1
                                   No pseudopotential on this center.
  153          1
                                   No pseudopotential on this center.
  154          1
                                   No pseudopotential on this center.
  155          1
                                   No pseudopotential on this center.
  156          1
                                   No pseudopotential on this center.
  157          1
                                   No pseudopotential on this center.
  158          1
                                   No pseudopotential on this center.
  159          1
                                   No pseudopotential on this center.
  160          1
                                   No pseudopotential on this center.
  161          1
                                   No pseudopotential on this center.
  162          1
                                   No pseudopotential on this center.
  163          1
                                   No pseudopotential on this center.
  164          1
                                   No pseudopotential on this center.
  165          1
                                   No pseudopotential on this center.
  166          6
                                   No pseudopotential on this center.
  167          8
                                   No pseudopotential on this center.
  168          6
                                   No pseudopotential on this center.
  169          8
                                   No pseudopotential on this center.
  170          6
                                   No pseudopotential on this center.
  171          8
                                   No pseudopotential on this center.
  172          6
                                   No pseudopotential on this center.
  173          8
                                   No pseudopotential on this center.
  174          6
                                   No pseudopotential on this center.
  175          8
                                   No pseudopotential on this center.
  176          6
                                   No pseudopotential on this center.
  177          8
                                   No pseudopotential on this center.
  178          1
                                   No pseudopotential on this center.
  179          1
                                   No pseudopotential on this center.
  180          1
                                   No pseudopotential on this center.
  181          1
                                   No pseudopotential on this center.
  182          1
                                   No pseudopotential on this center.
  183          1
                                   No pseudopotential on this center.
  184          1
                                   No pseudopotential on this center.
  185          8
                                   No pseudopotential on this center.
  186          1
                                   No pseudopotential on this center.
  187          1
                                   No pseudopotential on this center.
  188          8
                                   No pseudopotential on this center.
  189          1
                                   No pseudopotential on this center.
  190          1
                                   No pseudopotential on this center.
  191          8
                                   No pseudopotential on this center.
  192          1
                                   No pseudopotential on this center.
  193          1
                                   No pseudopotential on this center.
  194          8
                                   No pseudopotential on this center.
  195          1
                                   No pseudopotential on this center.
  196          1
                                   No pseudopotential on this center.
  197          8
                                   No pseudopotential on this center.
  198          1
                                   No pseudopotential on this center.
  199          1
                                   No pseudopotential on this center.
  200          1
                                   No pseudopotential on this center.
  201          1
                                   No pseudopotential on this center.
  202          1
                                   No pseudopotential on this center.
  203          1
                                   No pseudopotential on this center.
  204          6
                                   No pseudopotential on this center.
  205          1
                                   No pseudopotential on this center.
  206          6
                                   No pseudopotential on this center.
  207          6
                                   No pseudopotential on this center.
  208          6
                                   No pseudopotential on this center.
  209          6
                                   No pseudopotential on this center.
  210          1
                                   No pseudopotential on this center.
  211          1
                                   No pseudopotential on this center.
  212          1
                                   No pseudopotential on this center.
  213          1
                                   No pseudopotential on this center.
  214          1
                                   No pseudopotential on this center.
  215          1
                                   No pseudopotential on this center.
  216          1
                                   No pseudopotential on this center.
  217          1
                                   No pseudopotential on this center.
  218          1
                                   No pseudopotential on this center.
  219          1
                                   No pseudopotential on this center.
  220          1
                                   No pseudopotential on this center.
  221          6
                                   No pseudopotential on this center.
  222          1
                                   No pseudopotential on this center.
  223          6
                                   No pseudopotential on this center.
  224          6
                                   No pseudopotential on this center.
  225          7
                                   No pseudopotential on this center.
  226          6
                                   No pseudopotential on this center.
  227          6
                                   No pseudopotential on this center.
  228          7
                                   No pseudopotential on this center.
  229          1
                                   No pseudopotential on this center.
  230          1
                                   No pseudopotential on this center.
  231          1
                                   No pseudopotential on this center.
  232          1
                                   No pseudopotential on this center.
  233          1
                                   No pseudopotential on this center.
  234          1
                                   No pseudopotential on this center.
  235          8
                                   No pseudopotential on this center.
  236          1
                                   No pseudopotential on this center.
  237          1
                                   No pseudopotential on this center.
 ======================================================================================================
 There are  2334 symmetry adapted cartesian basis functions of A   symmetry.
 There are  2219 symmetry adapted basis functions of A   symmetry.
  2219 basis functions,  4077 primitive gaussians,  2334 cartesian basis functions
   435 alpha electrons      432 beta electrons
       nuclear repulsion energy     28663.8111430205 Hartrees.
 NAtoms=  237 NActive=  237 NUniq=  237 SFac= 1.00D+00 NAtFMM=   60 NAOKFM=T Big=T
 Integral buffers will be    131072 words long.
 Raffenetti 2 integral format.
 Two-electron integral symmetry is turned on.
 Nuclear repulsion after empirical dispersion term =    28663.1971830418 Hartrees.
 One-electron integrals computed using PRISM.
   1 Symmetry operations used in ECPInt.
 ECPInt:  NShTT=  344035 NPrTT= 1761168 LenC2=  158656 LenP2D=  394214.
 LDataN:  DoStor=T MaxTD1= 4 Len=   56
 Number of processors reduced to  14 by ecpmxn.
 NBasis=  2219 RedAO= T EigKep=  2.78D-04  NBF=  2219
 NBsUse=  2219 1.00D-06 EigRej= -1.00D+00 NBFU=  2219
 ExpMin= 2.20D-02 ExpMax= 5.48D+03 ExpMxC= 8.25D+02 IAcc=3 IRadAn=         5 AccDes= 0.00D+00
 Harris functional with IExCor=  402 and IRadAn=       5 diagonalized for initial guess.
 HarFok:  IExCor=  402 AccDes= 0.00D+00 IRadAn=         5 IDoV= 1 UseB2=F ITyADJ=14
 ICtDFT=  3500011 ScaDFX=  1.000000  1.000000  1.000000  1.000000
 FoFCou: FMM=F IPFlag=           0 FMFlag=      100000 FMFlg1=        2001
         NFxFlg=           0 DoJE=T BraDBF=F KetDBF=T FulRan=T
         wScrn=  0.000000 ICntrl=       500 IOpCl=  0 I1Cent=   200000004 NGrid=           0
         NMat0=    1 NMatS0=      1 NMatT0=    0 NMatD0=    1 NMtDS0=    0 NMtDT0=    0
 Petite list used in FoFCou.
 Initial guess <Sx>= 0.0000 <Sy>= 0.0000 <Sz>= 1.5000 <S**2>= 3.7500 S= 1.5000
 Gradient too large for Newton-Raphson -- use scaled steepest descent instead.
     Note:  rotation exceeds Pi/2.
     Note:  rotation exceeds Pi/2.
     Accept linear search using points  4 and  5.
 Gradient too large for Newton-Raphson -- use scaled steepest descent instead.
     Accept linear search using points  1 and  2.
 Gradient too large for Newton-Raphson -- use scaled steepest descent instead.
 Gradient too large for Newton-Raphson -- use scaled steepest descent instead.
 Gradient too large for Newton-Raphson -- use scaled steepest descent instead.
     Accept linear search using points  3 and  4.
 Gradient too large for Newton-Raphson -- use scaled steepest descent instead.
 Restarting incremental Fock formation.
 Gradient too large for Newton-Raphson -- use scaled steepest descent instead.
     Minimum is close to point  4 DX=  1.59D-01 DF= -4.01D-04 DXR=  9.61D-02 DFR=  9.29D-03 which will be used.
 Gradient too large for Newton-Raphson -- use scaled steepest descent instead.
 Gradient too large for Newton-Raphson -- use scaled steepest descent instead.
     Accept linear search using points  1 and  2.
 Gradient too large for Newton-Raphson -- use scaled steepest descent instead.
 Gradient too large for Newton-Raphson -- use scaled steepest descent instead.
 Gradient too large for Newton-Raphson -- use scaled steepest descent instead.
     Minimum is close to point  2 DX= -5.12D-03 DF= -3.28D-06 DXR=  2.63D-02 DFR=  6.90D-04 which will be used.
 Gradient too large for Newton-Raphson -- use scaled steepest descent instead.
     Accept linear search using points  1 and  2.
 Gradient too large for Newton-Raphson -- use scaled steepest descent instead.
 Restarting incremental Fock formation.
     Accept linear search using points  3 and  4.
 Gradient too large for Newton-Raphson -- use scaled steepest descent instead.
     Accept linear search using points  1 and  2.
 Gradient too large for Newton-Raphson -- use scaled steepest descent instead.
     Accept linear search using points  3 and  4.
 Gradient too large for Newton-Raphson -- use scaled steepest descent instead.
 Gradient too large for Newton-Raphson -- use scaled steepest descent instead.
     Accept linear search using points  1 and  2.
 Gradient too large for Newton-Raphson -- use scaled steepest descent instead.
 Gradient too large for Newton-Raphson -- use scaled steepest descent instead.
     Accept linear search using points  1 and  2.
 Gradient too large for Newton-Raphson -- use scaled steepest descent instead.
 Restarting incremental Fock formation.
 Gradient too large for Newton-Raphson -- use scaled steepest descent instead.
     Accept linear search using points  1 and  2.
 Gradient too large for Newton-Raphson -- use scaled steepest descent instead.
     Accept linear search using points  1 and  2.
 Gradient too large for Newton-Raphson -- use scaled steepest descent instead.
 Gradient too large for Newton-Raphson -- use scaled steepest descent instead.
 Gradient too large for Newton-Raphson -- use scaled steepest descent instead.
     Accept linear search using points  1 and  2.
 Gradient too large for Newton-Raphson -- use scaled steepest descent instead.
     Accept linear search using points  1 and  2.
 Gradient too large for Newton-Raphson -- use scaled steepest descent instead.
 Gradient too large for Newton-Raphson -- use scaled steepest descent instead.
 Restarting incremental Fock formation.
 Gradient too large for Newton-Raphson -- use scaled steepest descent instead.
     Accept linear search using points  1 and  2.
 Gradient too large for Newton-Raphson -- use scaled steepest descent instead.
     Accept linear search using points  1 and  2.
 Gradient too large for Newton-Raphson -- use scaled steepest descent instead.
     Minimum is close to point  3 DX=  2.00D-02 DF= -1.05D-06 DXR=  2.44D-02 DFR=  6.28D-04 which will be used.
 Gradient too large for Newton-Raphson -- use scaled steepest descent instead.
 Gradient too large for Newton-Raphson -- use scaled steepest descent instead.
     Accept linear search using points  1 and  2.
 Gradient too large for Newton-Raphson -- use scaled steepest descent instead.
     Accept linear search using points  1 and  2.
 Gradient too large for Newton-Raphson -- use scaled steepest descent instead.
 Restarting incremental Fock formation.
 Gradient too large for Newton-Raphson -- use scaled steepest descent instead.
 Gradient too large for Newton-Raphson -- use scaled steepest descent instead.
 Gradient too large for Newton-Raphson -- use scaled steepest descent instead.
 Gradient too large for Newton-Raphson -- use scaled steepest descent instead.
 Gradient too large for Newton-Raphson -- use scaled steepest descent instead.
 Gradient too large for Newton-Raphson -- use scaled steepest descent instead.
     Minimum is close to point  2 DX=  5.02D-03 DF= -1.34D-08 DXR=  2.95D-03 DFR=  8.68D-06 which will be used.
 Gradient too large for Newton-Raphson -- use scaled steepest descent instead.
 Restarting incremental Fock formation.
 Gradient too large for Newton-Raphson -- use scaled steepest descent instead.
     Accept linear search using points  1 and  2.
 Gradient too large for Newton-Raphson -- use scaled steepest descent instead.
 Gradient too large for Newton-Raphson -- use scaled steepest descent instead.
     Accept linear search using points  1 and  2.
 Gradient too large for Newton-Raphson -- use scaled steepest descent instead.
 SCF Done:  E(UB3LYP) =  -5381.18758724     a.u. after   48 cycles
            Convg  =    0.9131D-02                   131 Fock formations.
              S**2 =  3.8122                  -V/T =  2.0164
 <Sx>= 0.0000 <Sy>= 0.0000 <Sz>= 1.5000 <S**2>= 3.8122 S= 1.5155
 <L.S>=  0.00000000000    
 Annihilation of the first spin contaminant:
 S**2 before annihilation     3.8122,   after     3.7517
 Requested convergence on RMS density matrix=1.00D-08 within 128 cycles.
 Requested convergence on MAX density matrix=1.00D-06.
 Requested convergence on             energy=1.00D-06.
 No special actions if energy rises.
 EnCoef did    18 forward-backward iterations
 EnCoef did    91 forward-backward iterations
 EnCoef did    45 forward-backward iterations
 EnCoef did    32 forward-backward iterations
 EnCoef did     9 forward-backward iterations
 EnCoef did     3 forward-backward iterations
 EnCoef did     4 forward-backward iterations
 Rare condition: small coef for last iteration:  0.000D+00
 EnCoef did   100 forward-backward iterations
 Rare condition: small coef for last iteration:  0.000D+00
 EnCoef did   100 forward-backward iterations
 EnCoef did   100 forward-backward iterations
 Rare condition: small coef for last iteration: -0.456D-15
 Restarting incremental Fock formation.
 EnCoef did   100 forward-backward iterations
 Rare condition: small coef for last iteration:  0.000D+00
 EnCoef did   100 forward-backward iterations
 Rare condition: small coef for last iteration:  0.614D-18
 EnCoef did   100 forward-backward iterations
 Rare condition: small coef for last iteration:  0.000D+00
 EnCoef did   100 forward-backward iterations
 EnCoef did   100 forward-backward iterations
 Rare condition: small coef for last iteration: -0.114D-15
 Restarting incremental Fock formation.
 Restarting incremental Fock formation.
 Restarting incremental Fock formation.
 Restarting incremental Fock formation.
 Restarting incremental Fock formation.
 >>>>>>>>>> Convergence criterion not met.
 SCF Done:  E(UB3LYP) =  -5381.22083961     A.U. after  129 cycles
            NFock=128  Conv=0.29D-05     -V/T= 2.0164
 <Sx>= 0.0000 <Sy>= 0.0000 <Sz>= 1.5000 <S**2>= 3.8012 S= 1.5128
 <L.S>=  0.00000000000    
 Annihilation of the first spin contaminant:
 S**2 before annihilation     3.8012,   after     3.7510
 LinEq1:  Iter=  0 NonCon=     1 RMS=3.49D-05 Max=4.31D-02 NDo=     1
 AX will form     1 AO Fock derivatives at one time.
 LinEq1:  Iter=  1 NonCon=     1 RMS=4.25D-05 Max=2.06D-02 NDo=     1
 LinEq1:  Iter=  2 NonCon=     1 RMS=6.51D-05 Max=1.29D-02 NDo=     1
 LinEq1:  Iter=  3 NonCon=     1 RMS=5.78D-05 Max=2.26D-02 NDo=     1
 LinEq1:  Iter=  4 NonCon=     1 RMS=9.19D-05 Max=3.68D-02 NDo=     1
 LinEq1:  Iter=  5 NonCon=     1 RMS=5.65D-05 Max=2.26D-02 NDo=     1
 LinEq1:  Iter=  6 NonCon=     1 RMS=6.01D-05 Max=2.47D-02 NDo=     1
 LinEq1:  Iter=  7 NonCon=     1 RMS=6.60D-05 Max=2.25D-02 NDo=     1
 LinEq1:  Iter=  8 NonCon=     1 RMS=6.60D-05 Max=1.80D-02 NDo=     1
 LinEq1:  Iter=  9 NonCon=     1 RMS=7.54D-05 Max=2.16D-02 NDo=     1
 LinEq1:  Iter= 10 NonCon=     1 RMS=8.98D-05 Max=2.63D-02 NDo=     1
 LinEq1:  Iter= 11 NonCon=     1 RMS=9.53D-05 Max=3.61D-02 NDo=     1
 LinEq1:  Iter= 12 NonCon=     1 RMS=1.11D-04 Max=2.77D-02 NDo=     1
 LinEq1:  Iter= 13 NonCon=     1 RMS=1.00D-04 Max=2.73D-02 NDo=     1
 LinEq1:  Iter= 14 NonCon=     1 RMS=9.00D-05 Max=2.62D-02 NDo=     1
 LinEq1:  Iter= 15 NonCon=     1 RMS=8.05D-05 Max=1.93D-02 NDo=     1
 LinEq1:  Iter= 16 NonCon=     1 RMS=7.24D-05 Max=1.78D-02 NDo=     1
 LinEq1:  Iter= 17 NonCon=     1 RMS=7.30D-05 Max=2.27D-02 NDo=     1
 LinEq1:  Iter= 18 NonCon=     1 RMS=6.91D-05 Max=1.91D-02 NDo=     1
 LinEq1:  Iter= 19 NonCon=     1 RMS=6.37D-05 Max=2.07D-02 NDo=     1
 LinEq1:  Iter= 20 NonCon=     1 RMS=5.29D-05 Max=1.73D-02 NDo=     1
 LinEq1:  Iter= 21 NonCon=     1 RMS=5.15D-05 Max=1.52D-02 NDo=     1
 LinEq1:  Iter= 22 NonCon=     1 RMS=3.95D-05 Max=1.02D-02 NDo=     1
 LinEq1:  Iter= 23 NonCon=     1 RMS=3.68D-05 Max=6.23D-03 NDo=     1
 LinEq1:  Iter= 24 NonCon=     1 RMS=2.87D-05 Max=5.58D-03 NDo=     1
 LinEq1:  Iter= 25 NonCon=     1 RMS=2.51D-05 Max=5.35D-03 NDo=     1
 LinEq1:  Iter= 26 NonCon=     1 RMS=2.33D-05 Max=3.66D-03 NDo=     1
 LinEq1:  Iter= 27 NonCon=     1 RMS=1.79D-05 Max=2.97D-03 NDo=     1
 LinEq1:  Iter= 28 NonCon=     1 RMS=1.43D-05 Max=2.50D-03 NDo=     1
 LinEq1:  Iter= 29 NonCon=     1 RMS=1.37D-05 Max=2.61D-03 NDo=     1
 LinEq1:  Iter= 30 NonCon=     1 RMS=1.02D-05 Max=1.76D-03 NDo=     1
 LinEq1:  Iter= 31 NonCon=     1 RMS=8.77D-06 Max=2.21D-03 NDo=     1
 LinEq1:  Iter= 32 NonCon=     1 RMS=7.31D-06 Max=1.58D-03 NDo=     1
 LinEq1:  Iter= 33 NonCon=     1 RMS=6.16D-06 Max=1.21D-03 NDo=     1
 LinEq1:  Iter= 34 NonCon=     1 RMS=4.88D-06 Max=9.05D-04 NDo=     1
 LinEq1:  Iter= 35 NonCon=     1 RMS=3.72D-06 Max=7.12D-04 NDo=     1
 LinEq1:  Iter= 36 NonCon=     1 RMS=2.91D-06 Max=5.34D-04 NDo=     1
 LinEq1:  Iter= 37 NonCon=     1 RMS=2.53D-06 Max=7.20D-04 NDo=     1
 LinEq1:  Iter= 38 NonCon=     1 RMS=2.12D-06 Max=8.66D-04 NDo=     1
 LinEq1:  Iter= 39 NonCon=     1 RMS=2.10D-06 Max=1.04D-03 NDo=     1
 LinEq1:  Iter= 40 NonCon=     1 RMS=1.69D-06 Max=5.94D-04 NDo=     1
 LinEq1:  Iter= 41 NonCon=     1 RMS=1.45D-06 Max=4.03D-04 NDo=     1
 LinEq1:  Iter= 42 NonCon=     1 RMS=1.15D-06 Max=2.75D-04 NDo=     1
 LinEq1:  Iter= 43 NonCon=     1 RMS=9.30D-07 Max=3.36D-04 NDo=     1
 LinEq1:  Iter= 44 NonCon=     1 RMS=8.03D-07 Max=2.95D-04 NDo=     1
 LinEq1:  Iter= 45 NonCon=     1 RMS=7.23D-07 Max=2.17D-04 NDo=     1
 LinEq1:  Iter= 46 NonCon=     1 RMS=5.45D-07 Max=1.16D-04 NDo=     1
 LinEq1:  Iter= 47 NonCon=     1 RMS=4.05D-07 Max=7.92D-05 NDo=     1
 LinEq1:  Iter= 48 NonCon=     1 RMS=3.29D-07 Max=5.19D-05 NDo=     1
 LinEq1:  Iter= 49 NonCon=     1 RMS=2.68D-07 Max=4.94D-05 NDo=     1
 LinEq1:  Iter= 50 NonCon=     1 RMS=2.21D-07 Max=3.61D-05 NDo=     1
 LinEq1:  Iter= 51 NonCon=     1 RMS=1.70D-07 Max=3.16D-05 NDo=     1
 LinEq1:  Iter= 52 NonCon=     1 RMS=1.27D-07 Max=2.34D-05 NDo=     1
 LinEq1:  Iter= 53 NonCon=     1 RMS=9.70D-08 Max=1.97D-05 NDo=     1
 LinEq1:  Iter= 54 NonCon=     1 RMS=8.49D-08 Max=1.37D-05 NDo=     1
 LinEq1:  Iter= 55 NonCon=     1 RMS=6.50D-08 Max=1.09D-05 NDo=     1
 LinEq1:  Iter= 56 NonCon=     1 RMS=5.00D-08 Max=8.79D-06 NDo=     1
 LinEq1:  Iter= 57 NonCon=     1 RMS=3.72D-08 Max=4.67D-06 NDo=     1
 LinEq1:  Iter= 58 NonCon=     1 RMS=2.67D-08 Max=3.97D-06 NDo=     1
 LinEq1:  Iter= 59 NonCon=     1 RMS=1.95D-08 Max=3.12D-06 NDo=     1
 LinEq1:  Iter= 60 NonCon=     1 RMS=1.55D-08 Max=2.43D-06 NDo=     1
 LinEq1:  Iter= 61 NonCon=     1 RMS=1.13D-08 Max=1.53D-06 NDo=     1
 LinEq1:  Iter= 62 NonCon=     1 RMS=8.67D-09 Max=1.50D-06 NDo=     1
 LinEq1:  Iter= 63 NonCon=     1 RMS=6.33D-09 Max=9.87D-07 NDo=     1
 LinEq1:  Iter= 64 NonCon=     1 RMS=4.49D-09 Max=7.14D-07 NDo=     1
 LinEq1:  Iter= 65 NonCon=     1 RMS=3.20D-09 Max=5.16D-07 NDo=     1
 LinEq1:  Iter= 66 NonCon=     1 RMS=2.41D-09 Max=4.32D-07 NDo=     1
 LinEq1:  Iter= 67 NonCon=     1 RMS=1.86D-09 Max=2.61D-07 NDo=     1
 LinEq1:  Iter= 68 NonCon=     1 RMS=1.48D-09 Max=2.49D-07 NDo=     1
 LinEq1:  Iter= 69 NonCon=     0 RMS=9.57D-10 Max=1.18D-07 NDo=     1
 Linear equations converged to 2.070D-08 2.070D-07 after    69 iterations.
     Minimum is close to point  3 DX=  8.77D-02 DF= -1.33D-06 DXR=  5.20D-02 DFR=  7.99D-03 which will be used.
 Gradient too large for Newton-Raphson -- use scaled steepest descent instead.
 LinEq1:  Iter=  0 NonCon=     1 RMS=3.15D-05 Max=3.63D-02 NDo=     1
 LinEq1:  Iter=  1 NonCon=     1 RMS=1.33D-04 Max=6.18D-02 NDo=     1
 LinEq1:  Iter=  2 NonCon=     1 RMS=2.63D-04 Max=8.16D-02 NDo=     1
 LinEq1:  Iter=  3 NonCon=     1 RMS=2.83D-04 Max=6.02D-02 NDo=     1
 LinEq1:  Iter=  4 NonCon=     1 RMS=3.92D-04 Max=1.33D-01 NDo=     1
 LinEq1:  Iter=  5 NonCon=     1 RMS=2.65D-04 Max=1.29D-01 NDo=     1
 LinEq1:  Iter=  6 NonCon=     1 RMS=3.08D-04 Max=1.02D-01 NDo=     1
 LinEq1:  Iter=  7 NonCon=     1 RMS=4.31D-04 Max=1.71D-01 NDo=     1
 LinEq1:  Iter=  8 NonCon=     1 RMS=3.42D-04 Max=1.07D-01 NDo=     1
 LinEq1:  Iter=  9 NonCon=     1 RMS=3.85D-04 Max=1.77D-01 NDo=     1
 LinEq1:  Iter= 10 NonCon=     1 RMS=3.67D-04 Max=1.29D-01 NDo=     1
 LinEq1:  Iter= 11 NonCon=     1 RMS=3.09D-04 Max=7.89D-02 NDo=     1
 LinEq1:  Iter= 12 NonCon=     1 RMS=2.53D-04 Max=6.90D-02 NDo=     1
 LinEq1:  Iter= 13 NonCon=     1 RMS=2.38D-04 Max=6.44D-02 NDo=     1
 LinEq1:  Iter= 14 NonCon=     1 RMS=2.22D-04 Max=1.04D-01 NDo=     1
 LinEq1:  Iter= 15 NonCon=     1 RMS=2.13D-04 Max=4.13D-02 NDo=     1
 LinEq1:  Iter= 16 NonCon=     1 RMS=2.05D-04 Max=9.78D-02 NDo=     1
 LinEq1:  Iter= 17 NonCon=     1 RMS=2.08D-04 Max=6.11D-02 NDo=     1
 LinEq1:  Iter= 18 NonCon=     1 RMS=2.34D-04 Max=6.97D-02 NDo=     1
 LinEq1:  Iter= 19 NonCon=     1 RMS=2.57D-04 Max=6.32D-02 NDo=     1
 LinEq1:  Iter= 20 NonCon=     1 RMS=2.31D-04 Max=8.53D-02 NDo=     1
 LinEq1:  Iter= 21 NonCon=     1 RMS=2.11D-04 Max=6.04D-02 NDo=     1
 LinEq1:  Iter= 22 NonCon=     1 RMS=1.75D-04 Max=4.39D-02 NDo=     1
 LinEq1:  Iter= 23 NonCon=     1 RMS=1.61D-04 Max=6.67D-02 NDo=     1
 LinEq1:  Iter= 24 NonCon=     1 RMS=1.36D-04 Max=5.61D-02 NDo=     1
 LinEq1:  Iter= 25 NonCon=     1 RMS=1.27D-04 Max=6.31D-02 NDo=     1
 LinEq1:  Iter= 26 NonCon=     1 RMS=1.07D-04 Max=4.22D-02 NDo=     1
 LinEq1:  Iter= 27 NonCon=     1 RMS=8.56D-05 Max=3.12D-02 NDo=     1
 LinEq1:  Iter= 28 NonCon=     1 RMS=8.47D-05 Max=2.70D-02 NDo=     1
 LinEq1:  Iter= 29 NonCon=     1 RMS=6.97D-05 Max=1.87D-02 NDo=     1
 LinEq1:  Iter= 30 NonCon=     1 RMS=5.49D-05 Max=1.01D-02 NDo=     1
 LinEq1:  Iter= 31 NonCon=     1 RMS=5.04D-05 Max=1.12D-02 NDo=     1
 LinEq1:  Iter= 32 NonCon=     1 RMS=3.98D-05 Max=7.77D-03 NDo=     1
 LinEq1:  Iter= 33 NonCon=     1 RMS=3.26D-05 Max=5.20D-03 NDo=     1
 LinEq1:  Iter= 34 NonCon=     1 RMS=2.69D-05 Max=3.85D-03 NDo=     1
 LinEq1:  Iter= 35 NonCon=     1 RMS=2.08D-05 Max=3.14D-03 NDo=     1
 LinEq1:  Iter= 36 NonCon=     1 RMS=1.76D-05 Max=3.51D-03 NDo=     1
 LinEq1:  Iter= 37 NonCon=     1 RMS=1.48D-05 Max=2.86D-03 NDo=     1
 LinEq1:  Iter= 38 NonCon=     1 RMS=1.14D-05 Max=1.73D-03 NDo=     1
 LinEq1:  Iter= 39 NonCon=     1 RMS=9.37D-06 Max=1.78D-03 NDo=     1
 LinEq1:  Iter= 40 NonCon=     1 RMS=7.15D-06 Max=1.55D-03 NDo=     1
 LinEq1:  Iter= 41 NonCon=     1 RMS=5.59D-06 Max=9.99D-04 NDo=     1
 LinEq1:  Iter= 42 NonCon=     1 RMS=4.26D-06 Max=8.93D-04 NDo=     1
 LinEq1:  Iter= 43 NonCon=     1 RMS=3.57D-06 Max=7.16D-04 NDo=     1
 LinEq1:  Iter= 44 NonCon=     1 RMS=2.89D-06 Max=4.94D-04 NDo=     1
 LinEq1:  Iter= 45 NonCon=     1 RMS=2.56D-06 Max=4.63D-04 NDo=     1
 LinEq1:  Iter= 46 NonCon=     1 RMS=1.99D-06 Max=2.32D-04 NDo=     1
 LinEq1:  Iter= 47 NonCon=     1 RMS=1.53D-06 Max=2.54D-04 NDo=     1
 LinEq1:  Iter= 48 NonCon=     1 RMS=1.32D-06 Max=3.05D-04 NDo=     1
 LinEq1:  Iter= 49 NonCon=     1 RMS=1.02D-06 Max=2.22D-04 NDo=     1
 LinEq1:  Iter= 50 NonCon=     1 RMS=7.40D-07 Max=1.03D-04 NDo=     1
 LinEq1:  Iter= 51 NonCon=     1 RMS=5.84D-07 Max=1.13D-04 NDo=     1
 LinEq1:  Iter= 52 NonCon=     1 RMS=4.70D-07 Max=1.16D-04 NDo=     1
 LinEq1:  Iter= 53 NonCon=     1 RMS=3.82D-07 Max=9.21D-05 NDo=     1
 LinEq1:  Iter= 54 NonCon=     1 RMS=3.33D-07 Max=7.19D-05 NDo=     1
 LinEq1:  Iter= 55 NonCon=     1 RMS=2.61D-07 Max=4.43D-05 NDo=     1
 LinEq1:  Iter= 56 NonCon=     1 RMS=2.26D-07 Max=3.67D-05 NDo=     1
 LinEq1:  Iter= 57 NonCon=     1 RMS=1.61D-07 Max=3.75D-05 NDo=     1
 LinEq1:  Iter= 58 NonCon=     1 RMS=1.26D-07 Max=3.30D-05 NDo=     1
 LinEq1:  Iter= 59 NonCon=     1 RMS=9.92D-08 Max=2.49D-05 NDo=     1
 LinEq1:  Iter= 60 NonCon=     1 RMS=7.85D-08 Max=1.51D-05 NDo=     1
 LinEq1:  Iter= 61 NonCon=     1 RMS=6.09D-08 Max=1.19D-05 NDo=     1
 LinEq1:  Iter= 62 NonCon=     1 RMS=4.17D-08 Max=6.82D-06 NDo=     1
 LinEq1:  Iter= 63 NonCon=     1 RMS=3.02D-08 Max=5.32D-06 NDo=     1
 LinEq1:  Iter= 64 NonCon=     1 RMS=2.40D-08 Max=5.09D-06 NDo=     1
 LinEq1:  Iter= 65 NonCon=     1 RMS=1.96D-08 Max=4.99D-06 NDo=     1
 LinEq1:  Iter= 66 NonCon=     1 RMS=1.33D-08 Max=2.24D-06 NDo=     1
 LinEq1:  Iter= 67 NonCon=     1 RMS=9.25D-09 Max=1.44D-06 NDo=     1
 LinEq1:  Iter= 68 NonCon=     1 RMS=6.54D-09 Max=1.01D-06 NDo=     1
 LinEq1:  Iter= 69 NonCon=     1 RMS=5.56D-09 Max=9.28D-07 NDo=     1
 LinEq1:  Iter= 70 NonCon=     1 RMS=4.44D-09 Max=7.99D-07 NDo=     1
 LinEq1:  Iter= 71 NonCon=     0 RMS=3.08D-09 Max=5.17D-07 NDo=     1
 Linear equations converged to 5.985D-08 5.985D-07 after    71 iterations.
 Incorrect curvature in search direction -- initial direction reversed.
     Accept linear search using points  2 and  3.
 Gradient too large for Newton-Raphson -- use scaled steepest descent instead.
     Minimum is close to point  2 DX=  1.21D-02 DF= -1.25D-07 DXR=  2.37D-02 DFR=  5.63D-04 which will be used.
 Gradient too large for Newton-Raphson -- use scaled steepest descent instead.
     Accept linear search using points  1 and  2.
 LinEq1:  Iter=  0 NonCon=     1 RMS=2.18D-05 Max=1.72D-02 NDo=     1
 LinEq1:  Iter=  1 NonCon=     1 RMS=9.99D-05 Max=9.00D-02 NDo=     1
 LinEq1:  Iter=  2 NonCon=     1 RMS=2.94D-04 Max=9.40D-02 NDo=     1
 LinEq1:  Iter=  3 NonCon=     1 RMS=2.94D-04 Max=8.95D-02 NDo=     1
 LinEq1:  Iter=  4 NonCon=     1 RMS=1.77D-04 Max=1.38D-01 NDo=     1
 LinEq1:  Iter=  5 NonCon=     1 RMS=1.68D-04 Max=5.89D-02 NDo=     1
 LinEq1:  Iter=  6 NonCon=     1 RMS=1.91D-04 Max=8.19D-02 NDo=     1
 LinEq1:  Iter=  7 NonCon=     1 RMS=1.70D-04 Max=6.90D-02 NDo=     1
 LinEq1:  Iter=  8 NonCon=     1 RMS=1.82D-04 Max=4.05D-02 NDo=     1
 LinEq1:  Iter=  9 NonCon=     1 RMS=2.06D-04 Max=6.50D-02 NDo=     1
 LinEq1:  Iter= 10 NonCon=     1 RMS=2.46D-04 Max=6.43D-02 NDo=     1
 LinEq1:  Iter= 11 NonCon=     1 RMS=2.19D-04 Max=4.52D-02 NDo=     1
 LinEq1:  Iter= 12 NonCon=     1 RMS=2.07D-04 Max=5.18D-02 NDo=     1
 LinEq1:  Iter= 13 NonCon=     1 RMS=1.85D-04 Max=4.79D-02 NDo=     1
 LinEq1:  Iter= 14 NonCon=     1 RMS=1.75D-04 Max=5.89D-02 NDo=     1
 LinEq1:  Iter= 15 NonCon=     1 RMS=1.61D-04 Max=5.81D-02 NDo=     1
 LinEq1:  Iter= 16 NonCon=     1 RMS=1.59D-04 Max=7.52D-02 NDo=     1
 LinEq1:  Iter= 17 NonCon=     1 RMS=1.20D-04 Max=2.18D-02 NDo=     1
 LinEq1:  Iter= 18 NonCon=     1 RMS=1.23D-04 Max=4.10D-02 NDo=     1
 LinEq1:  Iter= 19 NonCon=     1 RMS=1.03D-04 Max=1.75D-02 NDo=     1
 LinEq1:  Iter= 20 NonCon=     1 RMS=8.71D-05 Max=2.42D-02 NDo=     1
 LinEq1:  Iter= 21 NonCon=     1 RMS=8.43D-05 Max=1.55D-02 NDo=     1
 LinEq1:  Iter= 22 NonCon=     1 RMS=7.82D-05 Max=1.87D-02 NDo=     1
 LinEq1:  Iter= 23 NonCon=     1 RMS=6.31D-05 Max=1.15D-02 NDo=     1
 LinEq1:  Iter= 24 NonCon=     1 RMS=5.57D-05 Max=1.07D-02 NDo=     1
 LinEq1:  Iter= 25 NonCon=     1 RMS=4.60D-05 Max=9.76D-03 NDo=     1
 LinEq1:  Iter= 26 NonCon=     1 RMS=3.40D-05 Max=8.53D-03 NDo=     1
 LinEq1:  Iter= 27 NonCon=     1 RMS=3.17D-05 Max=7.70D-03 NDo=     1
 LinEq1:  Iter= 28 NonCon=     1 RMS=2.61D-05 Max=4.25D-03 NDo=     1
 LinEq1:  Iter= 29 NonCon=     1 RMS=2.07D-05 Max=3.61D-03 NDo=     1
 LinEq1:  Iter= 30 NonCon=     1 RMS=1.90D-05 Max=5.31D-03 NDo=     1
 LinEq1:  Iter= 31 NonCon=     1 RMS=1.48D-05 Max=5.89D-03 NDo=     1
 LinEq1:  Iter= 32 NonCon=     1 RMS=1.34D-05 Max=4.94D-03 NDo=     1
 LinEq1:  Iter= 33 NonCon=     1 RMS=1.12D-05 Max=2.62D-03 NDo=     1
 LinEq1:  Iter= 34 NonCon=     1 RMS=8.27D-06 Max=2.88D-03 NDo=     1
 LinEq1:  Iter= 35 NonCon=     1 RMS=6.78D-06 Max=2.68D-03 NDo=     1
 LinEq1:  Iter= 36 NonCon=     1 RMS=5.77D-06 Max=1.93D-03 NDo=     1
 LinEq1:  Iter= 37 NonCon=     1 RMS=4.88D-06 Max=1.54D-03 NDo=     1
 LinEq1:  Iter= 38 NonCon=     1 RMS=3.96D-06 Max=9.79D-04 NDo=     1
 LinEq1:  Iter= 39 NonCon=     1 RMS=3.17D-06 Max=6.53D-04 NDo=     1
 LinEq1:  Iter= 40 NonCon=     1 RMS=2.49D-06 Max=5.15D-04 NDo=     1
 LinEq1:  Iter= 41 NonCon=     1 RMS=2.05D-06 Max=4.21D-04 NDo=     1
 LinEq1:  Iter= 42 NonCon=     1 RMS=1.73D-06 Max=3.67D-04 NDo=     1
 LinEq1:  Iter= 43 NonCon=     1 RMS=1.52D-06 Max=3.11D-04 NDo=     1
 LinEq1:  Iter= 44 NonCon=     1 RMS=1.23D-06 Max=1.78D-04 NDo=     1
 LinEq1:  Iter= 45 NonCon=     1 RMS=1.05D-06 Max=1.89D-04 NDo=     1
 LinEq1:  Iter= 46 NonCon=     1 RMS=7.49D-07 Max=1.69D-04 NDo=     1
 LinEq1:  Iter= 47 NonCon=     1 RMS=6.13D-07 Max=1.27D-04 NDo=     1
 LinEq1:  Iter= 48 NonCon=     1 RMS=5.10D-07 Max=1.40D-04 NDo=     1
 LinEq1:  Iter= 49 NonCon=     1 RMS=4.14D-07 Max=1.18D-04 NDo=     1
 LinEq1:  Iter= 50 NonCon=     1 RMS=3.41D-07 Max=8.06D-05 NDo=     1
 LinEq1:  Iter= 51 NonCon=     1 RMS=2.81D-07 Max=6.83D-05 NDo=     1
 LinEq1:  Iter= 52 NonCon=     1 RMS=2.23D-07 Max=5.34D-05 NDo=     1
 LinEq1:  Iter= 53 NonCon=     1 RMS=1.75D-07 Max=2.74D-05 NDo=     1
 LinEq1:  Iter= 54 NonCon=     1 RMS=1.34D-07 Max=1.91D-05 NDo=     1
 LinEq1:  Iter= 55 NonCon=     1 RMS=1.00D-07 Max=2.22D-05 NDo=     1
 LinEq1:  Iter= 56 NonCon=     1 RMS=7.24D-08 Max=1.83D-05 NDo=     1
 LinEq1:  Iter= 57 NonCon=     1 RMS=5.58D-08 Max=1.29D-05 NDo=     1
 LinEq1:  Iter= 58 NonCon=     1 RMS=4.51D-08 Max=8.15D-06 NDo=     1
 LinEq1:  Iter= 59 NonCon=     1 RMS=3.17D-08 Max=5.11D-06 NDo=     1
 LinEq1:  Iter= 60 NonCon=     1 RMS=2.35D-08 Max=4.02D-06 NDo=     1
 LinEq1:  Iter= 61 NonCon=     1 RMS=1.71D-08 Max=3.91D-06 NDo=     1
 LinEq1:  Iter= 62 NonCon=     1 RMS=1.28D-08 Max=3.05D-06 NDo=     1
 LinEq1:  Iter= 63 NonCon=     1 RMS=1.01D-08 Max=2.77D-06 NDo=     1
 LinEq1:  Iter= 64 NonCon=     1 RMS=7.10D-09 Max=1.73D-06 NDo=     1
 LinEq1:  Iter= 65 NonCon=     1 RMS=4.97D-09 Max=9.07D-07 NDo=     1
 LinEq1:  Iter= 66 NonCon=     0 RMS=4.01D-09 Max=6.21D-07 NDo=     1
 Linear equations converged to 7.316D-08 7.316D-07 after    66 iterations.
 LinEq1:  Iter=  0 NonCon=     1 RMS=2.07D-05 Max=1.81D-02 NDo=     1
 LinEq1:  Iter=  1 NonCon=     1 RMS=1.01D-04 Max=8.73D-02 NDo=     1
 LinEq1:  Iter=  2 NonCon=     1 RMS=2.11D-04 Max=6.25D-02 NDo=     1
 LinEq1:  Iter=  3 NonCon=     1 RMS=2.67D-04 Max=9.75D-02 NDo=     1
 LinEq1:  Iter=  4 NonCon=     1 RMS=2.39D-04 Max=1.50D-01 NDo=     1
 LinEq1:  Iter=  5 NonCon=     1 RMS=1.73D-04 Max=6.33D-02 NDo=     1
 LinEq1:  Iter=  6 NonCon=     1 RMS=2.19D-04 Max=8.35D-02 NDo=     1
 LinEq1:  Iter=  7 NonCon=     1 RMS=2.06D-04 Max=5.99D-02 NDo=     1
 LinEq1:  Iter=  8 NonCon=     1 RMS=2.57D-04 Max=1.06D-01 NDo=     1
 LinEq1:  Iter=  9 NonCon=     1 RMS=2.53D-04 Max=9.42D-02 NDo=     1
 LinEq1:  Iter= 10 NonCon=     1 RMS=2.62D-04 Max=1.09D-01 NDo=     1
 LinEq1:  Iter= 11 NonCon=     1 RMS=2.96D-04 Max=1.02D-01 NDo=     1
 LinEq1:  Iter= 12 NonCon=     1 RMS=2.68D-04 Max=9.07D-02 NDo=     1
 LinEq1:  Iter= 13 NonCon=     1 RMS=2.34D-04 Max=8.00D-02 NDo=     1
 LinEq1:  Iter= 14 NonCon=     1 RMS=2.45D-04 Max=7.70D-02 NDo=     1
 LinEq1:  Iter= 15 NonCon=     1 RMS=2.17D-04 Max=9.52D-02 NDo=     1
 LinEq1:  Iter= 16 NonCon=     1 RMS=1.79D-04 Max=3.99D-02 NDo=     1
 LinEq1:  Iter= 17 NonCon=     1 RMS=1.86D-04 Max=6.28D-02 NDo=     1
 LinEq1:  Iter= 18 NonCon=     1 RMS=1.47D-04 Max=2.42D-02 NDo=     1
 LinEq1:  Iter= 19 NonCon=     1 RMS=1.48D-04 Max=5.31D-02 NDo=     1
 LinEq1:  Iter= 20 NonCon=     1 RMS=1.08D-04 Max=1.82D-02 NDo=     1
 LinEq1:  Iter= 21 NonCon=     1 RMS=1.17D-04 Max=3.96D-02 NDo=     1
 LinEq1:  Iter= 22 NonCon=     1 RMS=1.03D-04 Max=1.99D-02 NDo=     1
 LinEq1:  Iter= 23 NonCon=     1 RMS=9.60D-05 Max=2.16D-02 NDo=     1
 LinEq1:  Iter= 24 NonCon=     1 RMS=8.18D-05 Max=1.71D-02 NDo=     1
 LinEq1:  Iter= 25 NonCon=     1 RMS=7.10D-05 Max=1.16D-02 NDo=     1
 LinEq1:  Iter= 26 NonCon=     1 RMS=5.50D-05 Max=1.23D-02 NDo=     1
 LinEq1:  Iter= 27 NonCon=     1 RMS=4.43D-05 Max=1.31D-02 NDo=     1
 LinEq1:  Iter= 28 NonCon=     1 RMS=3.93D-05 Max=1.02D-02 NDo=     1
 LinEq1:  Iter= 29 NonCon=     1 RMS=3.35D-05 Max=9.43D-03 NDo=     1
 LinEq1:  Iter= 30 NonCon=     1 RMS=3.02D-05 Max=1.11D-02 NDo=     1
 LinEq1:  Iter= 31 NonCon=     1 RMS=2.56D-05 Max=6.74D-03 NDo=     1
 LinEq1:  Iter= 32 NonCon=     1 RMS=2.26D-05 Max=5.31D-03 NDo=     1
 LinEq1:  Iter= 33 NonCon=     1 RMS=1.88D-05 Max=3.65D-03 NDo=     1
 LinEq1:  Iter= 34 NonCon=     1 RMS=1.28D-05 Max=2.62D-03 NDo=     1
 LinEq1:  Iter= 35 NonCon=     1 RMS=1.12D-05 Max=2.84D-03 NDo=     1
 LinEq1:  Iter= 36 NonCon=     1 RMS=9.69D-06 Max=2.60D-03 NDo=     1
 LinEq1:  Iter= 37 NonCon=     1 RMS=7.82D-06 Max=2.21D-03 NDo=     1
 LinEq1:  Iter= 38 NonCon=     1 RMS=6.27D-06 Max=1.39D-03 NDo=     1
 LinEq1:  Iter= 39 NonCon=     1 RMS=5.46D-06 Max=1.09D-03 NDo=     1
 LinEq1:  Iter= 40 NonCon=     1 RMS=4.13D-06 Max=8.01D-04 NDo=     1
 LinEq1:  Iter= 41 NonCon=     1 RMS=3.43D-06 Max=5.77D-04 NDo=     1
 LinEq1:  Iter= 42 NonCon=     1 RMS=2.93D-06 Max=5.25D-04 NDo=     1
 LinEq1:  Iter= 43 NonCon=     1 RMS=2.35D-06 Max=4.76D-04 NDo=     1
 LinEq1:  Iter= 44 NonCon=     1 RMS=2.14D-06 Max=3.83D-04 NDo=     1
 LinEq1:  Iter= 45 NonCon=     1 RMS=1.85D-06 Max=2.82D-04 NDo=     1
 LinEq1:  Iter= 46 NonCon=     1 RMS=1.32D-06 Max=2.29D-04 NDo=     1
 LinEq1:  Iter= 47 NonCon=     1 RMS=1.06D-06 Max=2.46D-04 NDo=     1
 LinEq1:  Iter= 48 NonCon=     1 RMS=8.17D-07 Max=1.74D-04 NDo=     1
 LinEq1:  Iter= 49 NonCon=     1 RMS=6.55D-07 Max=1.28D-04 NDo=     1
 LinEq1:  Iter= 50 NonCon=     1 RMS=5.33D-07 Max=1.11D-04 NDo=     1
 LinEq1:  Iter= 51 NonCon=     1 RMS=4.24D-07 Max=1.13D-04 NDo=     1
 LinEq1:  Iter= 52 NonCon=     1 RMS=3.39D-07 Max=1.01D-04 NDo=     1
 LinEq1:  Iter= 53 NonCon=     1 RMS=2.96D-07 Max=8.20D-05 NDo=     1
 LinEq1:  Iter= 54 NonCon=     1 RMS=2.08D-07 Max=5.30D-05 NDo=     1
 LinEq1:  Iter= 55 NonCon=     1 RMS=1.61D-07 Max=2.83D-05 NDo=     1
 LinEq1:  Iter= 56 NonCon=     1 RMS=1.36D-07 Max=3.09D-05 NDo=     1
 LinEq1:  Iter= 57 NonCon=     1 RMS=1.06D-07 Max=2.20D-05 NDo=     1
 LinEq1:  Iter= 58 NonCon=     1 RMS=7.97D-08 Max=1.56D-05 NDo=     1
 LinEq1:  Iter= 59 NonCon=     1 RMS=6.35D-08 Max=1.10D-05 NDo=     1
 LinEq1:  Iter= 60 NonCon=     1 RMS=4.78D-08 Max=7.26D-06 NDo=     1
 LinEq1:  Iter= 61 NonCon=     1 RMS=3.86D-08 Max=7.06D-06 NDo=     1
 LinEq1:  Iter= 62 NonCon=     1 RMS=2.94D-08 Max=7.59D-06 NDo=     1
 LinEq1:  Iter= 63 NonCon=     1 RMS=2.12D-08 Max=5.36D-06 NDo=     1
 LinEq1:  Iter= 64 NonCon=     1 RMS=1.45D-08 Max=3.25D-06 NDo=     1
 LinEq1:  Iter= 65 NonCon=     1 RMS=1.07D-08 Max=2.18D-06 NDo=     1
 LinEq1:  Iter= 66 NonCon=     1 RMS=7.96D-09 Max=1.52D-06 NDo=     1
 LinEq1:  Iter= 67 NonCon=     1 RMS=5.69D-09 Max=1.01D-06 NDo=     1
 LinEq1:  Iter= 68 NonCon=     0 RMS=3.71D-09 Max=4.75D-07 NDo=     1
 Linear equations converged to 7.760D-08 7.760D-07 after    68 iterations.
     Accept linear search using points  1 and  2.
     Minimum is close to point  2 DX= -6.34D-02 DF= -2.11D-06 DXR=  6.77D-02 DFR=  4.99D-03 which will be used.
 LinEq1:  Iter=  0 NonCon=     1 RMS=2.01D-05 Max=2.35D-02 NDo=     1
 LinEq1:  Iter=  1 NonCon=     1 RMS=7.15D-05 Max=2.96D-02 NDo=     1
 LinEq1:  Iter=  2 NonCon=     1 RMS=1.11D-04 Max=4.49D-02 NDo=     1
 LinEq1:  Iter=  3 NonCon=     1 RMS=1.11D-04 Max=5.92D-02 NDo=     1
 LinEq1:  Iter=  4 NonCon=     1 RMS=1.52D-04 Max=7.52D-02 NDo=     1
 LinEq1:  Iter=  5 NonCon=     1 RMS=9.83D-05 Max=2.70D-02 NDo=     1
 LinEq1:  Iter=  6 NonCon=     1 RMS=1.43D-04 Max=5.29D-02 NDo=     1
 LinEq1:  Iter=  7 NonCon=     1 RMS=1.51D-04 Max=5.46D-02 NDo=     1
 LinEq1:  Iter=  8 NonCon=     1 RMS=1.72D-04 Max=9.21D-02 NDo=     1
 LinEq1:  Iter=  9 NonCon=     1 RMS=1.73D-04 Max=7.45D-02 NDo=     1
 LinEq1:  Iter= 10 NonCon=     1 RMS=1.61D-04 Max=5.61D-02 NDo=     1
 LinEq1:  Iter= 11 NonCon=     1 RMS=1.77D-04 Max=5.05D-02 NDo=     1
 LinEq1:  Iter= 12 NonCon=     1 RMS=1.85D-04 Max=4.88D-02 NDo=     1
 LinEq1:  Iter= 13 NonCon=     1 RMS=1.83D-04 Max=5.71D-02 NDo=     1
 LinEq1:  Iter= 14 NonCon=     1 RMS=1.78D-04 Max=5.71D-02 NDo=     1
 LinEq1:  Iter= 15 NonCon=     1 RMS=1.64D-04 Max=5.38D-02 NDo=     1
 LinEq1:  Iter= 16 NonCon=     1 RMS=1.47D-04 Max=3.69D-02 NDo=     1
 LinEq1:  Iter= 17 NonCon=     1 RMS=1.42D-04 Max=5.71D-02 NDo=     1
 LinEq1:  Iter= 18 NonCon=     1 RMS=1.27D-04 Max=4.51D-02 NDo=     1
 LinEq1:  Iter= 19 NonCon=     1 RMS=1.10D-04 Max=3.25D-02 NDo=     1
 LinEq1:  Iter= 20 NonCon=     1 RMS=1.01D-04 Max=3.04D-02 NDo=     1
 LinEq1:  Iter= 21 NonCon=     1 RMS=9.25D-05 Max=2.71D-02 NDo=     1
 LinEq1:  Iter= 22 NonCon=     1 RMS=8.16D-05 Max=1.57D-02 NDo=     1
 LinEq1:  Iter= 23 NonCon=     1 RMS=6.84D-05 Max=1.00D-02 NDo=     1
 LinEq1:  Iter= 24 NonCon=     1 RMS=5.44D-05 Max=1.24D-02 NDo=     1
 LinEq1:  Iter= 25 NonCon=     1 RMS=4.82D-05 Max=1.12D-02 NDo=     1
 LinEq1:  Iter= 26 NonCon=     1 RMS=4.57D-05 Max=8.17D-03 NDo=     1
 LinEq1:  Iter= 27 NonCon=     1 RMS=3.33D-05 Max=5.77D-03 NDo=     1
 LinEq1:  Iter= 28 NonCon=     1 RMS=2.74D-05 Max=5.15D-03 NDo=     1
 LinEq1:  Iter= 29 NonCon=     1 RMS=2.38D-05 Max=4.29D-03 NDo=     1
 LinEq1:  Iter= 30 NonCon=     1 RMS=1.71D-05 Max=2.87D-03 NDo=     1
 LinEq1:  Iter= 31 NonCon=     1 RMS=1.49D-05 Max=3.75D-03 NDo=     1
 LinEq1:  Iter= 32 NonCon=     1 RMS=1.28D-05 Max=4.15D-03 NDo=     1
 LinEq1:  Iter= 33 NonCon=     1 RMS=1.07D-05 Max=4.22D-03 NDo=     1
 LinEq1:  Iter= 34 NonCon=     1 RMS=8.49D-06 Max=2.17D-03 NDo=     1
 LinEq1:  Iter= 35 NonCon=     1 RMS=7.31D-06 Max=2.45D-03 NDo=     1
 LinEq1:  Iter= 36 NonCon=     1 RMS=6.47D-06 Max=2.14D-03 NDo=     1
 LinEq1:  Iter= 37 NonCon=     1 RMS=4.92D-06 Max=1.15D-03 NDo=     1
 LinEq1:  Iter= 38 NonCon=     1 RMS=4.11D-06 Max=8.90D-04 NDo=     1
 LinEq1:  Iter= 39 NonCon=     1 RMS=3.99D-06 Max=1.31D-03 NDo=     1
 LinEq1:  Iter= 40 NonCon=     1 RMS=3.21D-06 Max=8.61D-04 NDo=     1
 LinEq1:  Iter= 41 NonCon=     1 RMS=2.64D-06 Max=6.58D-04 NDo=     1
 LinEq1:  Iter= 42 NonCon=     1 RMS=2.41D-06 Max=7.10D-04 NDo=     1
 LinEq1:  Iter= 43 NonCon=     1 RMS=1.72D-06 Max=4.45D-04 NDo=     1
 LinEq1:  Iter= 44 NonCon=     1 RMS=1.44D-06 Max=3.56D-04 NDo=     1
 LinEq1:  Iter= 45 NonCon=     1 RMS=1.27D-06 Max=3.29D-04 NDo=     1
 LinEq1:  Iter= 46 NonCon=     1 RMS=1.04D-06 Max=2.31D-04 NDo=     1
 LinEq1:  Iter= 47 NonCon=     1 RMS=7.56D-07 Max=1.47D-04 NDo=     1
 LinEq1:  Iter= 48 NonCon=     1 RMS=5.87D-07 Max=1.50D-04 NDo=     1
 LinEq1:  Iter= 49 NonCon=     1 RMS=4.83D-07 Max=1.19D-04 NDo=     1
 LinEq1:  Iter= 50 NonCon=     1 RMS=3.64D-07 Max=8.83D-05 NDo=     1
 LinEq1:  Iter= 51 NonCon=     1 RMS=2.53D-07 Max=6.43D-05 NDo=     1
 LinEq1:  Iter= 52 NonCon=     1 RMS=2.03D-07 Max=5.53D-05 NDo=     1
 LinEq1:  Iter= 53 NonCon=     1 RMS=1.71D-07 Max=5.01D-05 NDo=     1
 LinEq1:  Iter= 54 NonCon=     1 RMS=1.33D-07 Max=5.07D-05 NDo=     1
 LinEq1:  Iter= 55 NonCon=     1 RMS=1.11D-07 Max=4.23D-05 NDo=     1
 LinEq1:  Iter= 56 NonCon=     1 RMS=8.94D-08 Max=2.54D-05 NDo=     1
 LinEq1:  Iter= 57 NonCon=     1 RMS=7.27D-08 Max=1.28D-05 NDo=     1
 LinEq1:  Iter= 58 NonCon=     1 RMS=5.26D-08 Max=8.20D-06 NDo=     1
 LinEq1:  Iter= 59 NonCon=     1 RMS=3.88D-08 Max=8.25D-06 NDo=     1
 LinEq1:  Iter= 60 NonCon=     1 RMS=2.90D-08 Max=5.65D-06 NDo=     1
 LinEq1:  Iter= 61 NonCon=     1 RMS=2.26D-08 Max=5.97D-06 NDo=     1
 LinEq1:  Iter= 62 NonCon=     1 RMS=1.83D-08 Max=4.57D-06 NDo=     1
 LinEq1:  Iter= 63 NonCon=     1 RMS=1.31D-08 Max=2.05D-06 NDo=     1
 LinEq1:  Iter= 64 NonCon=     1 RMS=1.00D-08 Max=2.47D-06 NDo=     1
 LinEq1:  Iter= 65 NonCon=     1 RMS=7.80D-09 Max=1.28D-06 NDo=     1
 LinEq1:  Iter= 66 NonCon=     1 RMS=5.73D-09 Max=8.32D-07 NDo=     1
 LinEq1:  Iter= 67 NonCon=     1 RMS=4.07D-09 Max=8.59D-07 NDo=     1
 LinEq1:  Iter= 68 NonCon=     0 RMS=2.81D-09 Max=3.94D-07 NDo=     1
 Linear equations converged to 4.372D-08 4.372D-07 after    68 iterations.
 Restarting incremental Fock formation.
     Minimum is close to point  2 DX=  4.78D-02 DF= -7.42D-08 DXR=  4.57D-02 DFR=  2.09D-03 which will be used.
 LinEq1:  Iter=  0 NonCon=     1 RMS=8.61D-06 Max=1.07D-02 NDo=     1
 LinEq1:  Iter=  1 NonCon=     1 RMS=9.97D-06 Max=1.08D-02 NDo=     1
 LinEq1:  Iter=  2 NonCon=     1 RMS=9.59D-06 Max=8.06D-03 NDo=     1
 LinEq1:  Iter=  3 NonCon=     1 RMS=7.44D-06 Max=2.40D-03 NDo=     1
 LinEq1:  Iter=  4 NonCon=     1 RMS=1.18D-05 Max=5.65D-03 NDo=     1
 LinEq1:  Iter=  5 NonCon=     1 RMS=8.54D-06 Max=2.34D-03 NDo=     1
 LinEq1:  Iter=  6 NonCon=     1 RMS=8.15D-06 Max=2.24D-03 NDo=     1
 LinEq1:  Iter=  7 NonCon=     1 RMS=1.07D-05 Max=2.89D-03 NDo=     1
 LinEq1:  Iter=  8 NonCon=     1 RMS=8.17D-06 Max=1.60D-03 NDo=     1
 LinEq1:  Iter=  9 NonCon=     1 RMS=9.32D-06 Max=2.68D-03 NDo=     1
 LinEq1:  Iter= 10 NonCon=     1 RMS=1.10D-05 Max=3.93D-03 NDo=     1
 LinEq1:  Iter= 11 NonCon=     1 RMS=1.48D-05 Max=3.76D-03 NDo=     1
 LinEq1:  Iter= 12 NonCon=     1 RMS=1.30D-05 Max=2.35D-03 NDo=     1
 LinEq1:  Iter= 13 NonCon=     1 RMS=1.21D-05 Max=2.44D-03 NDo=     1
 LinEq1:  Iter= 14 NonCon=     1 RMS=1.01D-05 Max=3.11D-03 NDo=     1
 LinEq1:  Iter= 15 NonCon=     1 RMS=9.39D-06 Max=2.91D-03 NDo=     1
 LinEq1:  Iter= 16 NonCon=     1 RMS=8.40D-06 Max=2.41D-03 NDo=     1
 LinEq1:  Iter= 17 NonCon=     1 RMS=7.68D-06 Max=2.60D-03 NDo=     1
 LinEq1:  Iter= 18 NonCon=     1 RMS=5.87D-06 Max=1.09D-03 NDo=     1
 LinEq1:  Iter= 19 NonCon=     1 RMS=5.26D-06 Max=1.12D-03 NDo=     1
 LinEq1:  Iter= 20 NonCon=     1 RMS=4.65D-06 Max=1.18D-03 NDo=     1
 LinEq1:  Iter= 21 NonCon=     1 RMS=4.15D-06 Max=8.53D-04 NDo=     1
 LinEq1:  Iter= 22 NonCon=     1 RMS=3.88D-06 Max=7.52D-04 NDo=     1
 LinEq1:  Iter= 23 NonCon=     1 RMS=4.07D-06 Max=8.60D-04 NDo=     1
 LinEq1:  Iter= 24 NonCon=     1 RMS=3.78D-06 Max=7.90D-04 NDo=     1
 LinEq1:  Iter= 25 NonCon=     1 RMS=3.18D-06 Max=8.49D-04 NDo=     1
 LinEq1:  Iter= 26 NonCon=     1 RMS=2.56D-06 Max=5.81D-04 NDo=     1
 LinEq1:  Iter= 27 NonCon=     1 RMS=2.03D-06 Max=6.09D-04 NDo=     1
 LinEq1:  Iter= 28 NonCon=     1 RMS=1.72D-06 Max=6.16D-04 NDo=     1
 LinEq1:  Iter= 29 NonCon=     1 RMS=1.72D-06 Max=5.35D-04 NDo=     1
 LinEq1:  Iter= 30 NonCon=     1 RMS=1.50D-06 Max=3.45D-04 NDo=     1
 LinEq1:  Iter= 31 NonCon=     1 RMS=1.08D-06 Max=2.15D-04 NDo=     1
 LinEq1:  Iter= 32 NonCon=     1 RMS=9.40D-07 Max=2.30D-04 NDo=     1
 LinEq1:  Iter= 33 NonCon=     1 RMS=8.11D-07 Max=1.74D-04 NDo=     1
 LinEq1:  Iter= 34 NonCon=     1 RMS=6.14D-07 Max=1.05D-04 NDo=     1
 LinEq1:  Iter= 35 NonCon=     1 RMS=4.56D-07 Max=1.16D-04 NDo=     1
 LinEq1:  Iter= 36 NonCon=     1 RMS=3.80D-07 Max=1.18D-04 NDo=     1
 LinEq1:  Iter= 37 NonCon=     1 RMS=2.91D-07 Max=5.80D-05 NDo=     1
 LinEq1:  Iter= 38 NonCon=     1 RMS=2.59D-07 Max=6.50D-05 NDo=     1
 LinEq1:  Iter= 39 NonCon=     1 RMS=2.21D-07 Max=8.66D-05 NDo=     1
 LinEq1:  Iter= 40 NonCon=     1 RMS=1.61D-07 Max=4.44D-05 NDo=     1
 LinEq1:  Iter= 41 NonCon=     1 RMS=1.40D-07 Max=4.98D-05 NDo=     1
 LinEq1:  Iter= 42 NonCon=     1 RMS=1.24D-07 Max=4.58D-05 NDo=     1
 LinEq1:  Iter= 43 NonCon=     1 RMS=9.26D-08 Max=2.87D-05 NDo=     1
 LinEq1:  Iter= 44 NonCon=     1 RMS=7.75D-08 Max=1.91D-05 NDo=     1
 LinEq1:  Iter= 45 NonCon=     1 RMS=6.42D-08 Max=1.14D-05 NDo=     1
 LinEq1:  Iter= 46 NonCon=     1 RMS=5.24D-08 Max=8.80D-06 NDo=     1
 LinEq1:  Iter= 47 NonCon=     1 RMS=4.32D-08 Max=7.65D-06 NDo=     1
 LinEq1:  Iter= 48 NonCon=     1 RMS=3.27D-08 Max=7.21D-06 NDo=     1
 LinEq1:  Iter= 49 NonCon=     1 RMS=2.41D-08 Max=6.37D-06 NDo=     1
 LinEq1:  Iter= 50 NonCon=     1 RMS=1.84D-08 Max=2.94D-06 NDo=     1
 LinEq1:  Iter= 51 NonCon=     1 RMS=1.35D-08 Max=2.01D-06 NDo=     1
 LinEq1:  Iter= 52 NonCon=     1 RMS=1.04D-08 Max=1.58D-06 NDo=     1
 LinEq1:  Iter= 53 NonCon=     1 RMS=7.97D-09 Max=1.26D-06 NDo=     1
 LinEq1:  Iter= 54 NonCon=     1 RMS=6.86D-09 Max=1.65D-06 NDo=     1
 LinEq1:  Iter= 55 NonCon=     1 RMS=5.21D-09 Max=1.59D-06 NDo=     1
 LinEq1:  Iter= 56 NonCon=     1 RMS=4.19D-09 Max=1.36D-06 NDo=     1
 LinEq1:  Iter= 57 NonCon=     1 RMS=3.37D-09 Max=1.05D-06 NDo=     1
 LinEq1:  Iter= 58 NonCon=     1 RMS=2.68D-09 Max=6.57D-07 NDo=     1
 LinEq1:  Iter= 59 NonCon=     1 RMS=2.15D-09 Max=3.71D-07 NDo=     1
 LinEq1:  Iter= 60 NonCon=     1 RMS=1.78D-09 Max=3.58D-07 NDo=     1
 LinEq1:  Iter= 61 NonCon=     1 RMS=1.32D-09 Max=1.85D-07 NDo=     1
 LinEq1:  Iter= 62 NonCon=     1 RMS=1.03D-09 Max=1.50D-07 NDo=     1
 LinEq1:  Iter= 63 NonCon=     1 RMS=8.07D-10 Max=9.49D-08 NDo=     1
 LinEq1:  Iter= 64 NonCon=     1 RMS=5.62D-10 Max=9.02D-08 NDo=     1
 LinEq1:  Iter= 65 NonCon=     1 RMS=3.96D-10 Max=6.76D-08 NDo=     1
 LinEq1:  Iter= 66 NonCon=     1 RMS=2.74D-10 Max=6.47D-08 NDo=     1
 LinEq1:  Iter= 67 NonCon=     1 RMS=2.11D-10 Max=6.19D-08 NDo=     1
 LinEq1:  Iter= 68 NonCon=     1 RMS=1.60D-10 Max=4.49D-08 NDo=     1
 LinEq1:  Iter= 69 NonCon=     0 RMS=1.19D-10 Max=2.85D-08 NDo=     1
 Linear equations converged to 3.235D-09 3.235D-08 after    69 iterations.
 LinEq1:  Iter=  0 NonCon=     1 RMS=8.87D-06 Max=1.10D-02 NDo=     1
 LinEq1:  Iter=  1 NonCon=     1 RMS=4.13D-06 Max=3.66D-03 NDo=     1
 LinEq1:  Iter=  2 NonCon=     1 RMS=7.93D-06 Max=6.66D-03 NDo=     1
 LinEq1:  Iter=  3 NonCon=     1 RMS=2.96D-06 Max=6.11D-04 NDo=     1
 LinEq1:  Iter=  4 NonCon=     1 RMS=3.71D-06 Max=9.20D-04 NDo=     1
 LinEq1:  Iter=  5 NonCon=     1 RMS=4.93D-06 Max=1.12D-03 NDo=     1
 LinEq1:  Iter=  6 NonCon=     1 RMS=4.30D-06 Max=1.16D-03 NDo=     1
 LinEq1:  Iter=  7 NonCon=     1 RMS=5.39D-06 Max=1.09D-03 NDo=     1
 LinEq1:  Iter=  8 NonCon=     1 RMS=5.01D-06 Max=9.78D-04 NDo=     1
 LinEq1:  Iter=  9 NonCon=     1 RMS=5.34D-06 Max=1.34D-03 NDo=     1
 LinEq1:  Iter= 10 NonCon=     1 RMS=5.74D-06 Max=2.45D-03 NDo=     1
 LinEq1:  Iter= 11 NonCon=     1 RMS=7.19D-06 Max=2.73D-03 NDo=     1
 LinEq1:  Iter= 12 NonCon=     1 RMS=7.07D-06 Max=1.46D-03 NDo=     1
 LinEq1:  Iter= 13 NonCon=     1 RMS=6.53D-06 Max=1.30D-03 NDo=     1
 LinEq1:  Iter= 14 NonCon=     1 RMS=6.38D-06 Max=1.46D-03 NDo=     1
 LinEq1:  Iter= 15 NonCon=     1 RMS=4.73D-06 Max=1.00D-03 NDo=     1
 LinEq1:  Iter= 16 NonCon=     1 RMS=4.46D-06 Max=1.25D-03 NDo=     1
 LinEq1:  Iter= 17 NonCon=     1 RMS=3.71D-06 Max=1.21D-03 NDo=     1
 LinEq1:  Iter= 18 NonCon=     1 RMS=3.45D-06 Max=1.33D-03 NDo=     1
 LinEq1:  Iter= 19 NonCon=     1 RMS=2.64D-06 Max=1.05D-03 NDo=     1
 LinEq1:  Iter= 20 NonCon=     1 RMS=2.30D-06 Max=6.99D-04 NDo=     1
 LinEq1:  Iter= 21 NonCon=     1 RMS=2.06D-06 Max=5.62D-04 NDo=     1
 LinEq1:  Iter= 22 NonCon=     1 RMS=1.74D-06 Max=6.79D-04 NDo=     1
 LinEq1:  Iter= 23 NonCon=     1 RMS=1.28D-06 Max=3.51D-04 NDo=     1
 LinEq1:  Iter= 24 NonCon=     1 RMS=1.13D-06 Max=3.58D-04 NDo=     1
 LinEq1:  Iter= 25 NonCon=     1 RMS=1.09D-06 Max=3.29D-04 NDo=     1
 LinEq1:  Iter= 26 NonCon=     1 RMS=8.98D-07 Max=2.74D-04 NDo=     1
 LinEq1:  Iter= 27 NonCon=     1 RMS=8.08D-07 Max=1.40D-04 NDo=     1
 LinEq1:  Iter= 28 NonCon=     1 RMS=6.55D-07 Max=1.71D-04 NDo=     1
 LinEq1:  Iter= 29 NonCon=     1 RMS=6.07D-07 Max=9.81D-05 NDo=     1
 LinEq1:  Iter= 30 NonCon=     1 RMS=5.59D-07 Max=1.04D-04 NDo=     1
 LinEq1:  Iter= 31 NonCon=     1 RMS=4.77D-07 Max=7.86D-05 NDo=     1
 LinEq1:  Iter= 32 NonCon=     1 RMS=4.49D-07 Max=1.23D-04 NDo=     1
 LinEq1:  Iter= 33 NonCon=     1 RMS=3.86D-07 Max=6.76D-05 NDo=     1
 LinEq1:  Iter= 34 NonCon=     1 RMS=3.06D-07 Max=5.71D-05 NDo=     1
 LinEq1:  Iter= 35 NonCon=     1 RMS=2.38D-07 Max=3.79D-05 NDo=     1
 LinEq1:  Iter= 36 NonCon=     1 RMS=1.98D-07 Max=4.58D-05 NDo=     1
 LinEq1:  Iter= 37 NonCon=     1 RMS=1.64D-07 Max=3.73D-05 NDo=     1
 LinEq1:  Iter= 38 NonCon=     1 RMS=1.44D-07 Max=2.31D-05 NDo=     1
 LinEq1:  Iter= 39 NonCon=     1 RMS=1.07D-07 Max=1.64D-05 NDo=     1
 LinEq1:  Iter= 40 NonCon=     1 RMS=8.42D-08 Max=1.57D-05 NDo=     1
 LinEq1:  Iter= 41 NonCon=     1 RMS=6.89D-08 Max=1.51D-05 NDo=     1
 LinEq1:  Iter= 42 NonCon=     1 RMS=6.37D-08 Max=1.64D-05 NDo=     1
 LinEq1:  Iter= 43 NonCon=     1 RMS=5.06D-08 Max=1.03D-05 NDo=     1
 LinEq1:  Iter= 44 NonCon=     1 RMS=4.12D-08 Max=6.74D-06 NDo=     1
 LinEq1:  Iter= 45 NonCon=     1 RMS=3.09D-08 Max=4.98D-06 NDo=     1
 LinEq1:  Iter= 46 NonCon=     1 RMS=2.49D-08 Max=4.89D-06 NDo=     1
 LinEq1:  Iter= 47 NonCon=     1 RMS=1.84D-08 Max=4.12D-06 NDo=     1
 LinEq1:  Iter= 48 NonCon=     1 RMS=1.25D-08 Max=2.40D-06 NDo=     1
 LinEq1:  Iter= 49 NonCon=     1 RMS=9.66D-09 Max=1.62D-06 NDo=     1
 LinEq1:  Iter= 50 NonCon=     1 RMS=7.56D-09 Max=1.34D-06 NDo=     1
 LinEq1:  Iter= 51 NonCon=     1 RMS=6.36D-09 Max=1.10D-06 NDo=     1
 LinEq1:  Iter= 52 NonCon=     1 RMS=4.75D-09 Max=9.54D-07 NDo=     1
 LinEq1:  Iter= 53 NonCon=     1 RMS=3.87D-09 Max=8.55D-07 NDo=     1
 LinEq1:  Iter= 54 NonCon=     1 RMS=3.22D-09 Max=7.44D-07 NDo=     1
 LinEq1:  Iter= 55 NonCon=     1 RMS=2.47D-09 Max=5.12D-07 NDo=     1
 LinEq1:  Iter= 56 NonCon=     1 RMS=2.04D-09 Max=3.12D-07 NDo=     1
 LinEq1:  Iter= 57 NonCon=     1 RMS=1.63D-09 Max=2.96D-07 NDo=     1
 LinEq1:  Iter= 58 NonCon=     1 RMS=1.22D-09 Max=1.75D-07 NDo=     1
 LinEq1:  Iter= 59 NonCon=     1 RMS=1.05D-09 Max=1.41D-07 NDo=     1
 LinEq1:  Iter= 60 NonCon=     1 RMS=7.43D-10 Max=1.24D-07 NDo=     1
 LinEq1:  Iter= 61 NonCon=     1 RMS=5.48D-10 Max=8.42D-08 NDo=     1
 LinEq1:  Iter= 62 NonCon=     1 RMS=4.16D-10 Max=7.11D-08 NDo=     1
 LinEq1:  Iter= 63 NonCon=     1 RMS=3.09D-10 Max=7.11D-08 NDo=     1
 LinEq1:  Iter= 64 NonCon=     1 RMS=2.13D-10 Max=3.96D-08 NDo=     1
 LinEq1:  Iter= 65 NonCon=     0 RMS=1.53D-10 Max=2.08D-08 NDo=     1
 Linear equations converged to 3.095D-09 3.095D-08 after    65 iterations.
 LinEq1:  Iter=  0 NonCon=     1 RMS=2.23D-06 Max=2.76D-03 NDo=     1
 LinEq1:  Iter=  1 NonCon=     1 RMS=2.03D-06 Max=2.30D-03 NDo=     1
 LinEq1:  Iter=  2 NonCon=     1 RMS=1.63D-06 Max=1.58D-03 NDo=     1
 LinEq1:  Iter=  3 NonCon=     1 RMS=6.82D-07 Max=1.64D-04 NDo=     1
 LinEq1:  Iter=  4 NonCon=     1 RMS=8.10D-07 Max=1.96D-04 NDo=     1
 LinEq1:  Iter=  5 NonCon=     1 RMS=7.82D-07 Max=2.28D-04 NDo=     1
 LinEq1:  Iter=  6 NonCon=     1 RMS=6.24D-07 Max=1.27D-04 NDo=     1
 LinEq1:  Iter=  7 NonCon=     1 RMS=1.00D-06 Max=2.38D-04 NDo=     1
 LinEq1:  Iter=  8 NonCon=     1 RMS=1.10D-06 Max=1.92D-04 NDo=     1
 LinEq1:  Iter=  9 NonCon=     1 RMS=1.20D-06 Max=3.54D-04 NDo=     1
 LinEq1:  Iter= 10 NonCon=     1 RMS=9.56D-07 Max=2.65D-04 NDo=     1
 LinEq1:  Iter= 11 NonCon=     1 RMS=1.27D-06 Max=4.64D-04 NDo=     1
 LinEq1:  Iter= 12 NonCon=     1 RMS=1.54D-06 Max=4.97D-04 NDo=     1
 LinEq1:  Iter= 13 NonCon=     1 RMS=1.79D-06 Max=4.93D-04 NDo=     1
 LinEq1:  Iter= 14 NonCon=     1 RMS=1.74D-06 Max=3.36D-04 NDo=     1
 LinEq1:  Iter= 15 NonCon=     1 RMS=1.21D-06 Max=3.53D-04 NDo=     1
 LinEq1:  Iter= 16 NonCon=     1 RMS=1.16D-06 Max=2.08D-04 NDo=     1
 LinEq1:  Iter= 17 NonCon=     1 RMS=9.51D-07 Max=2.59D-04 NDo=     1
 LinEq1:  Iter= 18 NonCon=     1 RMS=8.55D-07 Max=2.40D-04 NDo=     1
 LinEq1:  Iter= 19 NonCon=     1 RMS=7.42D-07 Max=2.59D-04 NDo=     1
 LinEq1:  Iter= 20 NonCon=     1 RMS=6.41D-07 Max=1.96D-04 NDo=     1
 LinEq1:  Iter= 21 NonCon=     1 RMS=6.51D-07 Max=1.82D-04 NDo=     1
 LinEq1:  Iter= 22 NonCon=     1 RMS=6.17D-07 Max=1.50D-04 NDo=     1
 LinEq1:  Iter= 23 NonCon=     1 RMS=5.58D-07 Max=1.07D-04 NDo=     1
 LinEq1:  Iter= 24 NonCon=     1 RMS=5.21D-07 Max=1.73D-04 NDo=     1
 LinEq1:  Iter= 25 NonCon=     1 RMS=4.57D-07 Max=1.47D-04 NDo=     1
 LinEq1:  Iter= 26 NonCon=     1 RMS=3.55D-07 Max=1.11D-04 NDo=     1
 LinEq1:  Iter= 27 NonCon=     1 RMS=3.16D-07 Max=7.50D-05 NDo=     1
 LinEq1:  Iter= 28 NonCon=     1 RMS=2.43D-07 Max=3.31D-05 NDo=     1
 LinEq1:  Iter= 29 NonCon=     1 RMS=2.18D-07 Max=3.18D-05 NDo=     1
 LinEq1:  Iter= 30 NonCon=     1 RMS=1.71D-07 Max=4.47D-05 NDo=     1
 LinEq1:  Iter= 31 NonCon=     1 RMS=1.43D-07 Max=2.15D-05 NDo=     1
 LinEq1:  Iter= 32 NonCon=     1 RMS=1.33D-07 Max=3.02D-05 NDo=     1
 LinEq1:  Iter= 33 NonCon=     1 RMS=1.12D-07 Max=1.70D-05 NDo=     1
 LinEq1:  Iter= 34 NonCon=     1 RMS=8.05D-08 Max=1.93D-05 NDo=     1
 LinEq1:  Iter= 35 NonCon=     1 RMS=5.70D-08 Max=1.03D-05 NDo=     1
 LinEq1:  Iter= 36 NonCon=     1 RMS=4.71D-08 Max=8.97D-06 NDo=     1
 LinEq1:  Iter= 37 NonCon=     1 RMS=3.80D-08 Max=1.23D-05 NDo=     1
 LinEq1:  Iter= 38 NonCon=     1 RMS=3.48D-08 Max=1.63D-05 NDo=     1
 LinEq1:  Iter= 39 NonCon=     1 RMS=2.70D-08 Max=1.06D-05 NDo=     1
 LinEq1:  Iter= 40 NonCon=     1 RMS=2.15D-08 Max=8.45D-06 NDo=     1
 LinEq1:  Iter= 41 NonCon=     1 RMS=1.61D-08 Max=4.57D-06 NDo=     1
 LinEq1:  Iter= 42 NonCon=     1 RMS=1.45D-08 Max=3.19D-06 NDo=     1
 LinEq1:  Iter= 43 NonCon=     1 RMS=1.16D-08 Max=2.82D-06 NDo=     1
 LinEq1:  Iter= 44 NonCon=     1 RMS=9.31D-09 Max=1.79D-06 NDo=     1
 LinEq1:  Iter= 45 NonCon=     1 RMS=7.18D-09 Max=8.68D-07 NDo=     1
 LinEq1:  Iter= 46 NonCon=     1 RMS=5.29D-09 Max=6.06D-07 NDo=     1
 LinEq1:  Iter= 47 NonCon=     1 RMS=4.03D-09 Max=5.99D-07 NDo=     1
 LinEq1:  Iter= 48 NonCon=     1 RMS=3.26D-09 Max=6.73D-07 NDo=     1
 LinEq1:  Iter= 49 NonCon=     1 RMS=2.64D-09 Max=4.07D-07 NDo=     1
 LinEq1:  Iter= 50 NonCon=     1 RMS=1.98D-09 Max=4.12D-07 NDo=     1
 LinEq1:  Iter= 51 NonCon=     1 RMS=1.69D-09 Max=3.97D-07 NDo=     1
 LinEq1:  Iter= 52 NonCon=     1 RMS=1.42D-09 Max=3.67D-07 NDo=     1
 LinEq1:  Iter= 53 NonCon=     1 RMS=1.20D-09 Max=2.55D-07 NDo=     1
 LinEq1:  Iter= 54 NonCon=     1 RMS=1.01D-09 Max=1.72D-07 NDo=     1
 LinEq1:  Iter= 55 NonCon=     1 RMS=6.70D-10 Max=9.37D-08 NDo=     1
 LinEq1:  Iter= 56 NonCon=     1 RMS=5.13D-10 Max=8.24D-08 NDo=     1
 LinEq1:  Iter= 57 NonCon=     1 RMS=4.27D-10 Max=8.30D-08 NDo=     1
 LinEq1:  Iter= 58 NonCon=     1 RMS=3.38D-10 Max=5.65D-08 NDo=     1
 LinEq1:  Iter= 59 NonCon=     1 RMS=2.43D-10 Max=4.92D-08 NDo=     1
 LinEq1:  Iter= 60 NonCon=     1 RMS=1.88D-10 Max=3.88D-08 NDo=     1
 LinEq1:  Iter= 61 NonCon=     1 RMS=1.45D-10 Max=2.77D-08 NDo=     1
 LinEq1:  Iter= 62 NonCon=     1 RMS=1.09D-10 Max=1.57D-08 NDo=     1
 LinEq1:  Iter= 63 NonCon=     1 RMS=8.83D-11 Max=1.82D-08 NDo=     1
 LinEq1:  Iter= 64 NonCon=     1 RMS=6.34D-11 Max=1.27D-08 NDo=     1
 LinEq1:  Iter= 65 NonCon=     1 RMS=4.52D-11 Max=7.99D-09 NDo=     1
 LinEq1:  Iter= 66 NonCon=     0 RMS=3.19D-11 Max=5.51D-09 NDo=     1
 Linear equations converged to 7.627D-10 7.627D-09 after    66 iterations.
 LinEq1:  Iter=  0 NonCon=     1 RMS=1.16D-06 Max=1.44D-03 NDo=     1
 LinEq1:  Iter=  1 NonCon=     1 RMS=3.93D-07 Max=3.15D-04 NDo=     1
 LinEq1:  Iter=  2 NonCon=     1 RMS=8.26D-07 Max=7.75D-04 NDo=     1
 LinEq1:  Iter=  3 NonCon=     1 RMS=3.38D-07 Max=8.47D-05 NDo=     1
 LinEq1:  Iter=  4 NonCon=     1 RMS=3.98D-07 Max=1.02D-04 NDo=     1
 LinEq1:  Iter=  5 NonCon=     1 RMS=4.25D-07 Max=1.14D-04 NDo=     1
 LinEq1:  Iter=  6 NonCon=     1 RMS=3.52D-07 Max=5.64D-05 NDo=     1
 LinEq1:  Iter=  7 NonCon=     1 RMS=5.56D-07 Max=1.11D-04 NDo=     1
 LinEq1:  Iter=  8 NonCon=     1 RMS=5.64D-07 Max=1.17D-04 NDo=     1
 LinEq1:  Iter=  9 NonCon=     1 RMS=5.84D-07 Max=1.55D-04 NDo=     1
 LinEq1:  Iter= 10 NonCon=     1 RMS=3.79D-07 Max=1.14D-04 NDo=     1
 LinEq1:  Iter= 11 NonCon=     1 RMS=4.23D-07 Max=1.52D-04 NDo=     1
 LinEq1:  Iter= 12 NonCon=     1 RMS=4.19D-07 Max=1.32D-04 NDo=     1
 LinEq1:  Iter= 13 NonCon=     1 RMS=5.40D-07 Max=2.06D-04 NDo=     1
 LinEq1:  Iter= 14 NonCon=     1 RMS=6.97D-07 Max=1.68D-04 NDo=     1
 LinEq1:  Iter= 15 NonCon=     1 RMS=5.68D-07 Max=1.45D-04 NDo=     1
 LinEq1:  Iter= 16 NonCon=     1 RMS=5.69D-07 Max=1.46D-04 NDo=     1
 LinEq1:  Iter= 17 NonCon=     1 RMS=4.68D-07 Max=1.25D-04 NDo=     1
 LinEq1:  Iter= 18 NonCon=     1 RMS=4.31D-07 Max=1.82D-04 NDo=     1
 LinEq1:  Iter= 19 NonCon=     1 RMS=3.22D-07 Max=1.12D-04 NDo=     1
 LinEq1:  Iter= 20 NonCon=     1 RMS=3.21D-07 Max=1.39D-04 NDo=     1
 LinEq1:  Iter= 21 NonCon=     1 RMS=2.91D-07 Max=7.54D-05 NDo=     1
 LinEq1:  Iter= 22 NonCon=     1 RMS=2.86D-07 Max=7.00D-05 NDo=     1
 LinEq1:  Iter= 23 NonCon=     1 RMS=2.71D-07 Max=7.53D-05 NDo=     1
 LinEq1:  Iter= 24 NonCon=     1 RMS=2.32D-07 Max=7.17D-05 NDo=     1
 LinEq1:  Iter= 25 NonCon=     1 RMS=2.11D-07 Max=7.73D-05 NDo=     1
 LinEq1:  Iter= 26 NonCon=     1 RMS=1.69D-07 Max=4.65D-05 NDo=     1
 LinEq1:  Iter= 27 NonCon=     1 RMS=1.55D-07 Max=3.45D-05 NDo=     1
 LinEq1:  Iter= 28 NonCon=     1 RMS=1.25D-07 Max=2.09D-05 NDo=     1
 LinEq1:  Iter= 29 NonCon=     1 RMS=1.13D-07 Max=1.90D-05 NDo=     1
 LinEq1:  Iter= 30 NonCon=     1 RMS=7.66D-08 Max=1.59D-05 NDo=     1
 LinEq1:  Iter= 31 NonCon=     1 RMS=6.25D-08 Max=8.34D-06 NDo=     1
 LinEq1:  Iter= 32 NonCon=     1 RMS=5.52D-08 Max=1.37D-05 NDo=     1
 LinEq1:  Iter= 33 NonCon=     1 RMS=4.35D-08 Max=8.60D-06 NDo=     1
 LinEq1:  Iter= 34 NonCon=     1 RMS=3.31D-08 Max=6.11D-06 NDo=     1
 LinEq1:  Iter= 35 NonCon=     1 RMS=2.59D-08 Max=4.66D-06 NDo=     1
 LinEq1:  Iter= 36 NonCon=     1 RMS=2.27D-08 Max=4.38D-06 NDo=     1
 LinEq1:  Iter= 37 NonCon=     1 RMS=1.87D-08 Max=4.77D-06 NDo=     1
 LinEq1:  Iter= 38 NonCon=     1 RMS=1.66D-08 Max=2.81D-06 NDo=     1
 LinEq1:  Iter= 39 NonCon=     1 RMS=1.21D-08 Max=2.20D-06 NDo=     1
 LinEq1:  Iter= 40 NonCon=     1 RMS=9.13D-09 Max=2.10D-06 NDo=     1
 LinEq1:  Iter= 41 NonCon=     1 RMS=6.98D-09 Max=1.51D-06 NDo=     1
 LinEq1:  Iter= 42 NonCon=     1 RMS=6.21D-09 Max=1.88D-06 NDo=     1
 LinEq1:  Iter= 43 NonCon=     1 RMS=5.11D-09 Max=1.51D-06 NDo=     1
 LinEq1:  Iter= 44 NonCon=     1 RMS=4.39D-09 Max=1.12D-06 NDo=     1
 LinEq1:  Iter= 45 NonCon=     1 RMS=3.48D-09 Max=6.34D-07 NDo=     1
 LinEq1:  Iter= 46 NonCon=     1 RMS=2.70D-09 Max=4.95D-07 NDo=     1
 LinEq1:  Iter= 47 NonCon=     1 RMS=2.10D-09 Max=4.25D-07 NDo=     1
 LinEq1:  Iter= 48 NonCon=     1 RMS=1.54D-09 Max=3.51D-07 NDo=     1
 LinEq1:  Iter= 49 NonCon=     1 RMS=1.23D-09 Max=1.78D-07 NDo=     1
 LinEq1:  Iter= 50 NonCon=     1 RMS=9.22D-10 Max=1.20D-07 NDo=     1
 LinEq1:  Iter= 51 NonCon=     1 RMS=7.68D-10 Max=1.25D-07 NDo=     1
 LinEq1:  Iter= 52 NonCon=     1 RMS=6.04D-10 Max=1.27D-07 NDo=     1
 LinEq1:  Iter= 53 NonCon=     1 RMS=5.01D-10 Max=1.01D-07 NDo=     1
 LinEq1:  Iter= 54 NonCon=     1 RMS=4.09D-10 Max=9.47D-08 NDo=     1
 LinEq1:  Iter= 55 NonCon=     1 RMS=3.04D-10 Max=6.28D-08 NDo=     1
 LinEq1:  Iter= 56 NonCon=     1 RMS=2.47D-10 Max=4.02D-08 NDo=     1
 LinEq1:  Iter= 57 NonCon=     1 RMS=2.04D-10 Max=4.03D-08 NDo=     1
 LinEq1:  Iter= 58 NonCon=     1 RMS=1.56D-10 Max=2.85D-08 NDo=     1
 LinEq1:  Iter= 59 NonCon=     1 RMS=1.20D-10 Max=1.66D-08 NDo=     1
 LinEq1:  Iter= 60 NonCon=     1 RMS=9.28D-11 Max=1.47D-08 NDo=     1
 LinEq1:  Iter= 61 NonCon=     1 RMS=7.31D-11 Max=1.17D-08 NDo=     1
 LinEq1:  Iter= 62 NonCon=     1 RMS=6.05D-11 Max=1.16D-08 NDo=     1
 LinEq1:  Iter= 63 NonCon=     1 RMS=5.09D-11 Max=8.25D-09 NDo=     1
 LinEq1:  Iter= 64 NonCon=     1 RMS=3.51D-11 Max=5.53D-09 NDo=     1
 LinEq1:  Iter= 65 NonCon=     0 RMS=2.44D-11 Max=3.80D-09 NDo=     1
 Linear equations converged to 3.953D-10 3.953D-09 after    65 iterations.
 SCF Done:  E(UB3LYP) =  -5381.22311632     a.u. after   13 cycles
            Convg  =    0.1699D-05                   632 Fock formations.
              S**2 =  3.8067                  -V/T =  2.0164
 <Sx>= 0.0000 <Sy>= 0.0000 <Sz>= 1.5000 <S**2>= 3.8067 S= 1.5141
 <L.S>=  0.00000000000    
 Annihilation of the first spin contaminant:
 S**2 before annihilation     3.8067,   after     3.7512
 Hyperfine terms turned off by default for NAtoms > 100.

 **********************************************************************

            Population analysis using the SCF density.

 **********************************************************************

 Orbital symmetries:
 Alpha Orbitals:
       Occupied  (A) (A) (A) (A) (A) (A) (A) (A) (A) (A) (A) (A)
                 (A) (A) (A) (A) (A) (A) (A) (A) (A) (A) (A) (A)
                 (A) (A) (A) (A) (A) (A) (A) (A) (A) (A) (A) (A)
                 (A) (A) (A) (A) (A) (A) (A) (A) (A) (A) (A) (A)
                 (A) (A) (A) (A) (A) (A) (A) (A) (A) (A) (A) (A)
                 (A) (A) (A) (A) (A) (A) (A) (A) (A) (A) (A) (A)
                 (A) (A) (A) (A) (A) (A) (A) (A) (A) (A) (A) (A)
                 (A) (A) (A) (A) (A) (A) (A) (A) (A) (A) (A) (A)
                 (A) (A) (A) (A) (A) (A) (A) (A) (A) (A) (A) (A)
                 (A) (A) (A) (A) (A) (A) (A) (A) (A) (A) (A) (A)
                 (A) (A) (A) (A) (A) (A) (A) (A) (A) (A) (A) (A)
                 (A) (A) (A) (A) (A) (A) (A) (A) (A) (A) (A) (A)
                 (A) (A) (A) (A) (A) (A) (A) (A) (A) (A) (A) (A)
                 (A) (A) (A) (A) (A) (A) (A) (A) (A) (A) (A) (A)
                 (A) (A) (A) (A) (A) (A) (A) (A) (A) (A) (A) (A)
                 (A) (A) (A) (A) (A) (A) (A) (A) (A) (A) (A) (A)
                 (A) (A) (A) (A) (A) (A) (A) (A) (A) (A) (A) (A)
                 (A) (A) (A) (A) (A) (A) (A) (A) (A) (A) (A) (A)
                 (A) (A) (A) (A) (A) (A) (A) (A) (A) (A) (A) (A)
                 (A) (A) (A) (A) (A) (A) (A) (A) (A) (A) (A) (A)
                 (A) (A) (A) (A) (A) (A) (A) (A) (A) (A) (A) (A)
                 (A) (A) (A) (A) (A) (A) (A) (A) (A) (A) (A) (A)
                 (A) (A) (A) (A) (A) (A) (A) (A) (A) (A) (A) (A)
                 (A) (A) (A) (A) (A) (A) (A) (A) (A) (A) (A) (A)
                 (A) (A) (A) (A) (A) (A) (A) (A) (A) (A) (A) (A)
                 (A) (A) (A) (A) (A) (A) (A) (A) (A) (A) (A) (A)
                 (A) (A) (A) (A) (A) (A) (A) (A) (A) (A) (A) (A)
                 (A) (A) (A) (A) (A) (A) (A) (A) (A) (A) (A) (A)
                 (A) (A) (A) (A) (A) (A) (A) (A) (A) (A) (A) (A)
                 (A) (A) (A) (A) (A) (A) (A) (A) (A) (A) (A) (A)
                 (A) (A) (A) (A) (A) (A) (A) (A) (A) (A) (A) (A)
                 (A) (A) (A) (A) (A) (A) (A) (A) (A) (A) (A) (A)
                 (A) (A) (A) (A) (A) (A) (A) (A) (A) (A) (A) (A)
                 (A) (A) (A) (A) (A) (A) (A) (A) (A) (A) (A) (A)
                 (A) (A) (A) (A) (A) (A) (A) (A) (A) (A) (A) (A)
                 (A) (A) (A) (A) (A) (A) (A) (A) (A) (A) (A) (A)
                 (A) (A) (A)
       Virtual   (A) (A) (A) (A) (A) (A) (A) (A) (A) (A) (A) (A)
                 (A) (A) (A) (A) (A) (A) (A) (A) (A) (A) (A) (A)
                 (A) (A) (A) (A) (A) (A) (A) (A) (A) (A) (A) (A)
                 (A) (A) (A) (A) (A) (A) (A) (A) (A) (A) (A) (A)
                 (A) (A) (A) (A) (A) (A) (A) (A) (A) (A) (A) (A)
                 (A) (A) (A) (A) (A) (A) (A) (A) (A) (A) (A) (A)
                 (A) (A) (A) (A) (A) (A) (A) (A) (A) (A) (A) (A)
                 (A) (A) (A) (A) (A) (A) (A) (A) (A) (A) (A) (A)
                 (A) (A) (A) (A) (A) (A) (A) (A) (A) (A) (A) (A)
                 (A) (A) (A) (A) (A) (A) (A) (A) (A) (A) (A) (A)
                 (A) (A) (A) (A) (A) (A) (A) (A) (A) (A) (A) (A)
                 (A) (A) (A) (A) (A) (A) (A) (A) (A) (A) (A) (A)
                 (A) (A) (A) (A) (A) (A) (A) (A) (A) (A) (A) (A)
                 (A) (A) (A) (A) (A) (A) (A) (A) (A) (A) (A) (A)
                 (A) (A) (A) (A) (A) (A) (A) (A) (A) (A) (A) (A)
                 (A) (A) (A) (A) (A) (A) (A) (A) (A) (A) (A) (A)
                 (A) (A) (A) (A) (A) (A) (A) (A) (A) (A) (A) (A)
                 (A) (A) (A) (A) (A) (A) (A) (A) (A) (A) (A) (A)
                 (A) (A) (A) (A) (A) (A) (A) (A) (A) (A) (A) (A)
                 (A) (A) (A) (A) (A) (A) (A) (A) (A) (A) (A) (A)
                 (A) (A) (A) (A) (A) (A) (A) (A) (A) (A) (A) (A)
                 (A) (A) (A) (A) (A) (A) (A) (A) (A) (A) (A) (A)
                 (A) (A) (A) (A) (A) (A) (A) (A) (A) (A) (A) (A)
                 (A) (A) (A) (A) (A) (A) (A) (A) (A) (A) (A) (A)
                 (A) (A) (A) (A) (A) (A) (A) (A) (A) (A) (A) (A)
                 (A) (A) (A) (A) (A) (A) (A) (A) (A) (A) (A) (A)
                 (A) (A) (A) (A) (A) (A) (A) (A) (A) (A) (A) (A)
                 (A) (A) (A) (A) (A) (A) (A) (A) (A) (A) (A) (A)
                 (A) (A) (A) (A) (A) (A) (A) (A) (A) (A) (A) (A)
                 (A) (A) (A) (A) (A) (A) (A) (A) (A) (A) (A) (A)
                 (A) (A) (A) (A) (A) (A) (A) (A) (A) (A) (A) (A)
                 (A) (A) (A) (A) (A) (A) (A) (A) (A) (A) (A) (A)
                 (A) (A) (A) (A) (A) (A) (A) (A) (A) (A) (A) (A)
                 (A) (A) (A) (A) (A) (A) (A) (A) (A) (A) (A) (A)
                 (A) (A) (A) (A) (A) (A) (A) (A) (A) (A) (A) (A)
                 (A) (A) (A) (A) (A) (A) (A) (A) (A) (A) (A) (A)
                 (A) (A) (A) (A) (A) (A) (A) (A) (A) (A) (A) (A)
                 (A) (A) (A) (A) (A) (A) (A) (A) (A) (A) (A) (A)
                 (A) (A) (A) (A) (A) (A) (A) (A) (A) (A) (A) (A)
                 (A) (A) (A) (A) (A) (A) (A) (A) (A) (A) (A) (A)
                 (A) (A) (A) (A) (A) (A) (A) (A) (A) (A) (A) (A)
                 (A) (A) (A) (A) (A) (A) (A) (A) (A) (A) (A) (A)
                 (A) (A) (A) (A) (A) (A) (A) (A) (A) (A) (A) (A)
                 (A) (A) (A) (A) (A) (A) (A) (A) (A) (A) (A) (A)
                 (A) (A) (A) (A) (A) (A) (A) (A) (A) (A) (A) (A)
                 (A) (A) (A) (A) (A) (A) (A) (A) (A) (A) (A) (A)
                 (A) (A) (A) (A) (A) (A) (A) (A) (A) (A) (A) (A)
                 (A) (A) (A) (A) (A) (A) (A) (A) (A) (A) (A) (A)
                 (A) (A) (A) (A) (A) (A) (A) (A) (A) (A) (A) (A)
                 (A) (A) (A) (A) (A) (A) (A) (A) (A) (A) (A) (A)
                 (A) (A) (A) (A) (A) (A) (A) (A) (A) (A) (A) (A)
                 (A) (A) (A) (A) (A) (A) (A) (A) (A) (A) (A) (A)
                 (A) (A) (A) (A) (A) (A) (A) (A) (A) (A) (A) (A)
                 (A) (A) (A) (A) (A) (A) (A) (A) (A) (A) (A) (A)
                 (A) (A) (A) (A) (A) (A) (A) (A) (A) (A) (A) (A)
                 (A) (A) (A) (A) (A) (A) (A) (A) (A) (A) (A) (A)
                 (A) (A) (A) (A) (A) (A) (A) (A) (A) (A) (A) (A)
                 (A) (A) (A) (A) (A) (A) (A) (A) (A) (A) (A) (A)
                 (A) (A) (A) (A) (A) (A) (A) (A) (A) (A) (A) (A)
                 (A) (A) (A) (A) (A) (A) (A) (A) (A) (A) (A) (A)
                 (A) (A) (A) (A) (A) (A) (A) (A) (A) (A) (A) (A)
                 (A) (A) (A) (A) (A) (A) (A) (A) (A) (A) (A) (A)
                 (A) (A) (A) (A) (A) (A) (A) (A) (A) (A) (A) (A)
                 (A) (A) (A) (A) (A) (A) (A) (A) (A) (A) (A) (A)
                 (A) (A) (A) (A) (A) (A) (A) (A) (A) (A) (A) (A)
                 (A) (A) (A) (A) (A) (A) (A) (A) (A) (A) (A) (A)
                 (A) (A) (A) (A) (A) (A) (A) (A) (A) (A) (A) (A)
                 (A) (A) (A) (A) (A) (A) (A) (A) (A) (A) (A) (A)
                 (A) (A) (A) (A) (A) (A) (A) (A) (A) (A) (A) (A)
                 (A) (A) (A) (A) (A) (A) (A) (A) (A) (A) (A) (A)
                 (A) (A) (A) (A) (A) (A) (A) (A) (A) (A) (A) (A)
                 (A) (A) (A) (A) (A) (A) (A) (A) (A) (A) (A) (A)
                 (A) (A) (A) (A) (A) (A) (A) (A) (A) (A) (A) (A)
                 (A) (A) (A) (A) (A) (A) (A) (A) (A) (A) (A) (A)
                 (A) (A) (A) (A) (A) (A) (A) (A) (A) (A) (A) (A)
                 (A) (A) (A) (A) (A) (A) (A) (A) (A) (A) (A) (A)
                 (A) (A) (A) (A) (A) (A) (A) (A) (A) (A) (A) (A)
                 (A) (A) (A) (A) (A) (A) (A) (A) (A) (A) (A) (A)
                 (A) (A) (A) (A) (A) (A) (A) (A) (A) (A) (A) (A)
                 (A) (A) (A) (A) (A) (A) (A) (A) (A) (A) (A) (A)
                 (A) (A) (A) (A) (A) (A) (A) (A) (A) (A) (A) (A)
                 (A) (A) (A) (A) (A) (A) (A) (A) (A) (A) (A) (A)
                 (A) (A) (A) (A) (A) (A) (A) (A) (A) (A) (A) (A)
                 (A) (A) (A) (A) (A) (A) (A) (A) (A) (A) (A) (A)
                 (A) (A) (A) (A) (A) (A) (A) (A) (A) (A) (A) (A)
                 (A) (A) (A) (A) (A) (A) (A) (A) (A) (A) (A) (A)
                 (A) (A) (A) (A) (A) (A) (A) (A) (A) (A) (A) (A)
                 (A) (A) (A) (A) (A) (A) (A) (A) (A) (A) (A) (A)
                 (A) (A) (A) (A) (A) (A) (A) (A) (A) (A) (A) (A)
                 (A) (A) (A) (A) (A) (A) (A) (A) (A) (A) (A) (A)
                 (A) (A) (A) (A) (A) (A) (A) (A) (A) (A) (A) (A)
                 (A) (A) (A) (A) (A) (A) (A) (A) (A) (A) (A) (A)
                 (A) (A) (A) (A) (A) (A) (A) (A) (A) (A) (A) (A)
                 (A) (A) (A) (A) (A) (A) (A) (A) (A) (A) (A) (A)
                 (A) (A) (A) (A) (A) (A) (A) (A) (A) (A) (A) (A)
                 (A) (A) (A) (A) (A) (A) (A) (A) (A) (A) (A) (A)
                 (A) (A) (A) (A) (A) (A) (A) (A) (A) (A) (A) (A)
                 (A) (A) (A) (A) (A) (A) (A) (A) (A) (A) (A) (A)
                 (A) (A) (A) (A) (A) (A) (A) (A) (A) (A) (A) (A)
                 (A) (A) (A) (A) (A) (A) (A) (A) (A) (A) (A) (A)
                 (A) (A) (A) (A) (A) (A) (A) (A) (A) (A) (A) (A)
                 (A) (A) (A) (A) (A) (A) (A) (A) (A) (A) (A) (A)
                 (A) (A) (A) (A) (A) (A) (A) (A) (A) (A) (A) (A)
                 (A) (A) (A) (A) (A) (A) (A) (A) (A) (A) (A) (A)
                 (A) (A) (A) (A) (A) (A) (A) (A) (A) (A) (A) (A)
                 (A) (A) (A) (A) (A) (A) (A) (A) (A) (A) (A) (A)
                 (A) (A) (A) (A) (A) (A) (A) (A) (A) (A) (A) (A)
                 (A) (A) (A) (A) (A) (A) (A) (A) (A) (A) (A) (A)
                 (A) (A) (A) (A) (A) (A) (A) (A) (A) (A) (A) (A)
                 (A) (A) (A) (A) (A) (A) (A) (A) (A) (A) (A) (A)
                 (A) (A) (A) (A) (A) (A) (A) (A) (A) (A) (A) (A)
                 (A) (A) (A) (A) (A) (A) (A) (A) (A) (A) (A) (A)
                 (A) (A) (A) (A) (A) (A) (A) (A) (A) (A) (A) (A)
                 (A) (A) (A) (A) (A) (A) (A) (A) (A) (A) (A) (A)
                 (A) (A) (A) (A) (A) (A) (A) (A) (A) (A) (A) (A)
                 (A) (A) (A) (A) (A) (A) (A) (A) (A) (A) (A) (A)
                 (A) (A) (A) (A) (A) (A) (A) (A) (A) (A) (A) (A)
                 (A) (A) (A) (A) (A) (A) (A) (A) (A) (A) (A) (A)
                 (A) (A) (A) (A) (A) (A) (A) (A) (A) (A) (A) (A)
                 (A) (A) (A) (A) (A) (A) (A) (A) (A) (A) (A) (A)
                 (A) (A) (A) (A) (A) (A) (A) (A) (A) (A) (A) (A)
                 (A) (A) (A) (A) (A) (A) (A) (A) (A) (A) (A) (A)
                 (A) (A) (A) (A) (A) (A) (A) (A) (A) (A) (A) (A)
                 (A) (A) (A) (A) (A) (A) (A) (A) (A) (A) (A) (A)
                 (A) (A) (A) (A) (A) (A) (A) (A) (A) (A) (A) (A)
                 (A) (A) (A) (A) (A) (A) (A) (A) (A) (A) (A) (A)
                 (A) (A) (A) (A) (A) (A) (A) (A) (A) (A) (A) (A)
                 (A) (A) (A) (A) (A) (A) (A) (A) (A) (A) (A) (A)
                 (A) (A) (A) (A) (A) (A) (A) (A) (A) (A) (A) (A)
                 (A) (A) (A) (A) (A) (A) (A) (A) (A) (A) (A) (A)
                 (A) (A) (A) (A) (A) (A) (A) (A) (A) (A) (A) (A)
                 (A) (A) (A) (A) (A) (A) (A) (A) (A) (A) (A) (A)
                 (A) (A) (A) (A) (A) (A) (A) (A) (A) (A) (A) (A)
                 (A) (A) (A) (A) (A) (A) (A) (A) (A) (A) (A) (A)
                 (A) (A) (A) (A) (A) (A) (A) (A) (A) (A) (A) (A)
                 (A) (A) (A) (A) (A) (A) (A) (A) (A) (A) (A) (A)
                 (A) (A) (A) (A) (A) (A) (A) (A) (A) (A) (A) (A)
                 (A) (A) (A) (A) (A) (A) (A) (A) (A) (A) (A) (A)
                 (A) (A) (A) (A) (A) (A) (A) (A) (A) (A) (A) (A)
                 (A) (A) (A) (A) (A) (A) (A) (A) (A) (A) (A) (A)
                 (A) (A) (A) (A) (A) (A) (A) (A) (A) (A) (A) (A)
                 (A) (A) (A) (A) (A) (A) (A) (A) (A) (A) (A) (A)
                 (A) (A) (A) (A) (A) (A) (A) (A) (A) (A) (A) (A)
                 (A) (A) (A) (A) (A) (A) (A) (A) (A) (A) (A) (A)
                 (A) (A) (A) (A) (A) (A) (A) (A) (A) (A) (A) (A)
                 (A) (A) (A) (A) (A) (A) (A) (A) (A) (A) (A) (A)
                 (A) (A) (A) (A) (A) (A) (A) (A) (A) (A) (A) (A)
                 (A) (A) (A) (A) (A) (A) (A) (A) (A) (A) (A) (A)
                 (A) (A) (A) (A) (A) (A) (A) (A)
 Beta  Orbitals:
       Occupied  (A) (A) (A) (A) (A) (A) (A) (A) (A) (A) (A) (A)
                 (A) (A) (A) (A) (A) (A) (A) (A) (A) (A) (A) (A)
                 (A) (A) (A) (A) (A) (A) (A) (A) (A) (A) (A) (A)
                 (A) (A) (A) (A) (A) (A) (A) (A) (A) (A) (A) (A)
                 (A) (A) (A) (A) (A) (A) (A) (A) (A) (A) (A) (A)
                 (A) (A) (A) (A) (A) (A) (A) (A) (A) (A) (A) (A)
                 (A) (A) (A) (A) (A) (A) (A) (A) (A) (A) (A) (A)
                 (A) (A) (A) (A) (A) (A) (A) (A) (A) (A) (A) (A)
                 (A) (A) (A) (A) (A) (A) (A) (A) (A) (A) (A) (A)
                 (A) (A) (A) (A) (A) (A) (A) (A) (A) (A) (A) (A)
                 (A) (A) (A) (A) (A) (A) (A) (A) (A) (A) (A) (A)
                 (A) (A) (A) (A) (A) (A) (A) (A) (A) (A) (A) (A)
                 (A) (A) (A) (A) (A) (A) (A) (A) (A) (A) (A) (A)
                 (A) (A) (A) (A) (A) (A) (A) (A) (A) (A) (A) (A)
                 (A) (A) (A) (A) (A) (A) (A) (A) (A) (A) (A) (A)
                 (A) (A) (A) (A) (A) (A) (A) (A) (A) (A) (A) (A)
                 (A) (A) (A) (A) (A) (A) (A) (A) (A) (A) (A) (A)
                 (A) (A) (A) (A) (A) (A) (A) (A) (A) (A) (A) (A)
                 (A) (A) (A) (A) (A) (A) (A) (A) (A) (A) (A) (A)
                 (A) (A) (A) (A) (A) (A) (A) (A) (A) (A) (A) (A)
                 (A) (A) (A) (A) (A) (A) (A) (A) (A) (A) (A) (A)
                 (A) (A) (A) (A) (A) (A) (A) (A) (A) (A) (A) (A)
                 (A) (A) (A) (A) (A) (A) (A) (A) (A) (A) (A) (A)
                 (A) (A) (A) (A) (A) (A) (A) (A) (A) (A) (A) (A)
                 (A) (A) (A) (A) (A) (A) (A) (A) (A) (A) (A) (A)
                 (A) (A) (A) (A) (A) (A) (A) (A) (A) (A) (A) (A)
                 (A) (A) (A) (A) (A) (A) (A) (A) (A) (A) (A) (A)
                 (A) (A) (A) (A) (A) (A) (A) (A) (A) (A) (A) (A)
                 (A) (A) (A) (A) (A) (A) (A) (A) (A) (A) (A) (A)
                 (A) (A) (A) (A) (A) (A) (A) (A) (A) (A) (A) (A)
                 (A) (A) (A) (A) (A) (A) (A) (A) (A) (A) (A) (A)
                 (A) (A) (A) (A) (A) (A) (A) (A) (A) (A) (A) (A)
                 (A) (A) (A) (A) (A) (A) (A) (A) (A) (A) (A) (A)
                 (A) (A) (A) (A) (A) (A) (A) (A) (A) (A) (A) (A)
                 (A) (A) (A) (A) (A) (A) (A) (A) (A) (A) (A) (A)
                 (A) (A) (A) (A) (A) (A) (A) (A) (A) (A) (A) (A)
       Virtual   (A) (A) (A) (A) (A) (A) (A) (A) (A) (A) (A) (A)
                 (A) (A) (A) (A) (A) (A) (A) (A) (A) (A) (A) (A)
                 (A) (A) (A) (A) (A) (A) (A) (A) (A) (A) (A) (A)
                 (A) (A) (A) (A) (A) (A) (A) (A) (A) (A) (A) (A)
                 (A) (A) (A) (A) (A) (A) (A) (A) (A) (A) (A) (A)
                 (A) (A) (A) (A) (A) (A) (A) (A) (A) (A) (A) (A)
                 (A) (A) (A) (A) (A) (A) (A) (A) (A) (A) (A) (A)
                 (A) (A) (A) (A) (A) (A) (A) (A) (A) (A) (A) (A)
                 (A) (A) (A) (A) (A) (A) (A) (A) (A) (A) (A) (A)
                 (A) (A) (A) (A) (A) (A) (A) (A) (A) (A) (A) (A)
                 (A) (A) (A) (A) (A) (A) (A) (A) (A) (A) (A) (A)
                 (A) (A) (A) (A) (A) (A) (A) (A) (A) (A) (A) (A)
                 (A) (A) (A) (A) (A) (A) (A) (A) (A) (A) (A) (A)
                 (A) (A) (A) (A) (A) (A) (A) (A) (A) (A) (A) (A)
                 (A) (A) (A) (A) (A) (A) (A) (A) (A) (A) (A) (A)
                 (A) (A) (A) (A) (A) (A) (A) (A) (A) (A) (A) (A)
                 (A) (A) (A) (A) (A) (A) (A) (A) (A) (A) (A) (A)
                 (A) (A) (A) (A) (A) (A) (A) (A) (A) (A) (A) (A)
                 (A) (A) (A) (A) (A) (A) (A) (A) (A) (A) (A) (A)
                 (A) (A) (A) (A) (A) (A) (A) (A) (A) (A) (A) (A)
                 (A) (A) (A) (A) (A) (A) (A) (A) (A) (A) (A) (A)
                 (A) (A) (A) (A) (A) (A) (A) (A) (A) (A) (A) (A)
                 (A) (A) (A) (A) (A) (A) (A) (A) (A) (A) (A) (A)
                 (A) (A) (A) (A) (A) (A) (A) (A) (A) (A) (A) (A)
                 (A) (A) (A) (A) (A) (A) (A) (A) (A) (A) (A) (A)
                 (A) (A) (A) (A) (A) (A) (A) (A) (A) (A) (A) (A)
                 (A) (A) (A) (A) (A) (A) (A) (A) (A) (A) (A) (A)
                 (A) (A) (A) (A) (A) (A) (A) (A) (A) (A) (A) (A)
                 (A) (A) (A) (A) (A) (A) (A) (A) (A) (A) (A) (A)
                 (A) (A) (A) (A) (A) (A) (A) (A) (A) (A) (A) (A)
                 (A) (A) (A) (A) (A) (A) (A) (A) (A) (A) (A) (A)
                 (A) (A) (A) (A) (A) (A) (A) (A) (A) (A) (A) (A)
                 (A) (A) (A) (A) (A) (A) (A) (A) (A) (A) (A) (A)
                 (A) (A) (A) (A) (A) (A) (A) (A) (A) (A) (A) (A)
                 (A) (A) (A) (A) (A) (A) (A) (A) (A) (A) (A) (A)
                 (A) (A) (A) (A) (A) (A) (A) (A) (A) (A) (A) (A)
                 (A) (A) (A) (A) (A) (A) (A) (A) (A) (A) (A) (A)
                 (A) (A) (A) (A) (A) (A) (A) (A) (A) (A) (A) (A)
                 (A) (A) (A) (A) (A) (A) (A) (A) (A) (A) (A) (A)
                 (A) (A) (A) (A) (A) (A) (A) (A) (A) (A) (A) (A)
                 (A) (A) (A) (A) (A) (A) (A) (A) (A) (A) (A) (A)
                 (A) (A) (A) (A) (A) (A) (A) (A) (A) (A) (A) (A)
                 (A) (A) (A) (A) (A) (A) (A) (A) (A) (A) (A) (A)
                 (A) (A) (A) (A) (A) (A) (A) (A) (A) (A) (A) (A)
                 (A) (A) (A) (A) (A) (A) (A) (A) (A) (A) (A) (A)
                 (A) (A) (A) (A) (A) (A) (A) (A) (A) (A) (A) (A)
                 (A) (A) (A) (A) (A) (A) (A) (A) (A) (A) (A) (A)
                 (A) (A) (A) (A) (A) (A) (A) (A) (A) (A) (A) (A)
                 (A) (A) (A) (A) (A) (A) (A) (A) (A) (A) (A) (A)
                 (A) (A) (A) (A) (A) (A) (A) (A) (A) (A) (A) (A)
                 (A) (A) (A) (A) (A) (A) (A) (A) (A) (A) (A) (A)
                 (A) (A) (A) (A) (A) (A) (A) (A) (A) (A) (A) (A)
                 (A) (A) (A) (A) (A) (A) (A) (A) (A) (A) (A) (A)
                 (A) (A) (A) (A) (A) (A) (A) (A) (A) (A) (A) (A)
                 (A) (A) (A) (A) (A) (A) (A) (A) (A) (A) (A) (A)
                 (A) (A) (A) (A) (A) (A) (A) (A) (A) (A) (A) (A)
                 (A) (A) (A) (A) (A) (A) (A) (A) (A) (A) (A) (A)
                 (A) (A) (A) (A) (A) (A) (A) (A) (A) (A) (A) (A)
                 (A) (A) (A) (A) (A) (A) (A) (A) (A) (A) (A) (A)
                 (A) (A) (A) (A) (A) (A) (A) (A) (A) (A) (A) (A)
                 (A) (A) (A) (A) (A) (A) (A) (A) (A) (A) (A) (A)
                 (A) (A) (A) (A) (A) (A) (A) (A) (A) (A) (A) (A)
                 (A) (A) (A) (A) (A) (A) (A) (A) (A) (A) (A) (A)
                 (A) (A) (A) (A) (A) (A) (A) (A) (A) (A) (A) (A)
                 (A) (A) (A) (A) (A) (A) (A) (A) (A) (A) (A) (A)
                 (A) (A) (A) (A) (A) (A) (A) (A) (A) (A) (A) (A)
                 (A) (A) (A) (A) (A) (A) (A) (A) (A) (A) (A) (A)
                 (A) (A) (A) (A) (A) (A) (A) (A) (A) (A) (A) (A)
                 (A) (A) (A) (A) (A) (A) (A) (A) (A) (A) (A) (A)
                 (A) (A) (A) (A) (A) (A) (A) (A) (A) (A) (A) (A)
                 (A) (A) (A) (A) (A) (A) (A) (A) (A) (A) (A) (A)
                 (A) (A) (A) (A) (A) (A) (A) (A) (A) (A) (A) (A)
                 (A) (A) (A) (A) (A) (A) (A) (A) (A) (A) (A) (A)
                 (A) (A) (A) (A) (A) (A) (A) (A) (A) (A) (A) (A)
                 (A) (A) (A) (A) (A) (A) (A) (A) (A) (A) (A) (A)
                 (A) (A) (A) (A) (A) (A) (A) (A) (A) (A) (A) (A)
                 (A) (A) (A) (A) (A) (A) (A) (A) (A) (A) (A) (A)
                 (A) (A) (A) (A) (A) (A) (A) (A) (A) (A) (A) (A)
                 (A) (A) (A) (A) (A) (A) (A) (A) (A) (A) (A) (A)
                 (A) (A) (A) (A) (A) (A) (A) (A) (A) (A) (A) (A)
                 (A) (A) (A) (A) (A) (A) (A) (A) (A) (A) (A) (A)
                 (A) (A) (A) (A) (A) (A) (A) (A) (A) (A) (A) (A)
                 (A) (A) (A) (A) (A) (A) (A) (A) (A) (A) (A) (A)
                 (A) (A) (A) (A) (A) (A) (A) (A) (A) (A) (A) (A)
                 (A) (A) (A) (A) (A) (A) (A) (A) (A) (A) (A) (A)
                 (A) (A) (A) (A) (A) (A) (A) (A) (A) (A) (A) (A)
                 (A) (A) (A) (A) (A) (A) (A) (A) (A) (A) (A) (A)
                 (A) (A) (A) (A) (A) (A) (A) (A) (A) (A) (A) (A)
                 (A) (A) (A) (A) (A) (A) (A) (A) (A) (A) (A) (A)
                 (A) (A) (A) (A) (A) (A) (A) (A) (A) (A) (A) (A)
                 (A) (A) (A) (A) (A) (A) (A) (A) (A) (A) (A) (A)
                 (A) (A) (A) (A) (A) (A) (A) (A) (A) (A) (A) (A)
                 (A) (A) (A) (A) (A) (A) (A) (A) (A) (A) (A) (A)
                 (A) (A) (A) (A) (A) (A) (A) (A) (A) (A) (A) (A)
                 (A) (A) (A) (A) (A) (A) (A) (A) (A) (A) (A) (A)
                 (A) (A) (A) (A) (A) (A) (A) (A) (A) (A) (A) (A)
                 (A) (A) (A) (A) (A) (A) (A) (A) (A) (A) (A) (A)
                 (A) (A) (A) (A) (A) (A) (A) (A) (A) (A) (A) (A)
                 (A) (A) (A) (A) (A) (A) (A) (A) (A) (A) (A) (A)
                 (A) (A) (A) (A) (A) (A) (A) (A) (A) (A) (A) (A)
                 (A) (A) (A) (A) (A) (A) (A) (A) (A) (A) (A) (A)
                 (A) (A) (A) (A) (A) (A) (A) (A) (A) (A) (A) (A)
                 (A) (A) (A) (A) (A) (A) (A) (A) (A) (A) (A) (A)
                 (A) (A) (A) (A) (A) (A) (A) (A) (A) (A) (A) (A)
                 (A) (A) (A) (A) (A) (A) (A) (A) (A) (A) (A) (A)
                 (A) (A) (A) (A) (A) (A) (A) (A) (A) (A) (A) (A)
                 (A) (A) (A) (A) (A) (A) (A) (A) (A) (A) (A) (A)
                 (A) (A) (A) (A) (A) (A) (A) (A) (A) (A) (A) (A)
                 (A) (A) (A) (A) (A) (A) (A) (A) (A) (A) (A) (A)
                 (A) (A) (A) (A) (A) (A) (A) (A) (A) (A) (A) (A)
                 (A) (A) (A) (A) (A) (A) (A) (A) (A) (A) (A) (A)
                 (A) (A) (A) (A) (A) (A) (A) (A) (A) (A) (A) (A)
                 (A) (A) (A) (A) (A) (A) (A) (A) (A) (A) (A) (A)
                 (A) (A) (A) (A) (A) (A) (A) (A) (A) (A) (A) (A)
                 (A) (A) (A) (A) (A) (A) (A) (A) (A) (A) (A) (A)
                 (A) (A) (A) (A) (A) (A) (A) (A) (A) (A) (A) (A)
                 (A) (A) (A) (A) (A) (A) (A) (A) (A) (A) (A) (A)
                 (A) (A) (A) (A) (A) (A) (A) (A) (A) (A) (A) (A)
                 (A) (A) (A) (A) (A) (A) (A) (A) (A) (A) (A) (A)
                 (A) (A) (A) (A) (A) (A) (A) (A) (A) (A) (A) (A)
                 (A) (A) (A) (A) (A) (A) (A) (A) (A) (A) (A) (A)
                 (A) (A) (A) (A) (A) (A) (A) (A) (A) (A) (A) (A)
                 (A) (A) (A) (A) (A) (A) (A) (A) (A) (A) (A) (A)
                 (A) (A) (A) (A) (A) (A) (A) (A) (A) (A) (A) (A)
                 (A) (A) (A) (A) (A) (A) (A) (A) (A) (A) (A) (A)
                 (A) (A) (A) (A) (A) (A) (A) (A) (A) (A) (A) (A)
                 (A) (A) (A) (A) (A) (A) (A) (A) (A) (A) (A) (A)
                 (A) (A) (A) (A) (A) (A) (A) (A) (A) (A) (A) (A)
                 (A) (A) (A) (A) (A) (A) (A) (A) (A) (A) (A) (A)
                 (A) (A) (A) (A) (A) (A) (A) (A) (A) (A) (A) (A)
                 (A) (A) (A) (A) (A) (A) (A) (A) (A) (A) (A) (A)
                 (A) (A) (A) (A) (A) (A) (A) (A) (A) (A) (A) (A)
                 (A) (A) (A) (A) (A) (A) (A) (A) (A) (A) (A) (A)
                 (A) (A) (A) (A) (A) (A) (A) (A) (A) (A) (A) (A)
                 (A) (A) (A) (A) (A) (A) (A) (A) (A) (A) (A) (A)
                 (A) (A) (A) (A) (A) (A) (A) (A) (A) (A) (A) (A)
                 (A) (A) (A) (A) (A) (A) (A) (A) (A) (A) (A) (A)
                 (A) (A) (A) (A) (A) (A) (A) (A) (A) (A) (A) (A)
                 (A) (A) (A) (A) (A) (A) (A) (A) (A) (A) (A) (A)
                 (A) (A) (A) (A) (A) (A) (A) (A) (A) (A) (A) (A)
                 (A) (A) (A) (A) (A) (A) (A) (A) (A) (A) (A) (A)
                 (A) (A) (A) (A) (A) (A) (A) (A) (A) (A) (A) (A)
                 (A) (A) (A) (A) (A) (A) (A) (A) (A) (A) (A) (A)
                 (A) (A) (A) (A) (A) (A) (A) (A) (A) (A) (A) (A)
                 (A) (A) (A) (A) (A) (A) (A) (A) (A) (A) (A) (A)
                 (A) (A) (A) (A) (A) (A) (A) (A) (A) (A) (A) (A)
                 (A) (A) (A) (A) (A) (A) (A) (A) (A) (A) (A) (A)
                 (A) (A) (A) (A) (A) (A) (A) (A) (A) (A) (A) (A)
                 (A) (A) (A) (A) (A) (A) (A) (A) (A) (A) (A)
 The electronic state is 4-A.
 Alpha  occ. eigenvalues --  -19.15015 -19.12693 -19.12492 -19.08831 -19.08451
 Alpha  occ. eigenvalues --  -19.07819 -19.07492 -19.07188 -19.06047 -19.06025
 Alpha  occ. eigenvalues --  -19.05903 -19.03358 -19.01627 -19.01045 -19.00939
 Alpha  occ. eigenvalues --  -18.93739 -14.35276 -14.32089 -14.30958 -14.30102
 Alpha  occ. eigenvalues --  -14.29816 -14.29388 -14.29067 -14.26669 -14.25730
 Alpha  occ. eigenvalues --  -14.24940 -14.24812 -14.24488 -14.24462 -14.24395
 Alpha  occ. eigenvalues --  -14.23968 -14.22147 -14.16476 -10.26935 -10.26310
 Alpha  occ. eigenvalues --  -10.25056 -10.21151 -10.20932 -10.20381 -10.19242
 Alpha  occ. eigenvalues --  -10.18479 -10.17903 -10.17644 -10.17093 -10.16641
 Alpha  occ. eigenvalues --  -10.15995 -10.15874 -10.15856 -10.15586 -10.15211
 Alpha  occ. eigenvalues --  -10.14815 -10.14132 -10.13436 -10.13297 -10.13295
 Alpha  occ. eigenvalues --  -10.13180 -10.13127 -10.12904 -10.12861 -10.12785
 Alpha  occ. eigenvalues --  -10.12684 -10.12496 -10.12438 -10.12360 -10.12332
 Alpha  occ. eigenvalues --  -10.12215 -10.12046 -10.11974 -10.11765 -10.11755
 Alpha  occ. eigenvalues --  -10.11666 -10.11655 -10.11544 -10.11427 -10.11370
 Alpha  occ. eigenvalues --  -10.10851 -10.10840 -10.10836 -10.10699 -10.10563
 Alpha  occ. eigenvalues --  -10.10396 -10.10310 -10.10294 -10.10244 -10.10228
 Alpha  occ. eigenvalues --  -10.10223 -10.10156 -10.10018 -10.10007 -10.09952
 Alpha  occ. eigenvalues --  -10.09896 -10.09893 -10.09882 -10.09879 -10.09826
 Alpha  occ. eigenvalues --  -10.09740 -10.09739 -10.09729 -10.09657 -10.09657
 Alpha  occ. eigenvalues --  -10.09647 -10.09584 -10.09508 -10.09442 -10.09419
 Alpha  occ. eigenvalues --  -10.09365 -10.09187 -10.09157 -10.09124 -10.08509
 Alpha  occ. eigenvalues --  -10.08369 -10.08209 -10.07743  -3.47007  -2.26518
 Alpha  occ. eigenvalues --   -2.25200  -2.21683  -1.07702  -1.05770  -1.03588
 Alpha  occ. eigenvalues --   -0.98219  -0.97806  -0.97113  -0.96268  -0.96134
 Alpha  occ. eigenvalues --   -0.95301  -0.95216  -0.94472  -0.94336  -0.93937
 Alpha  occ. eigenvalues --   -0.93583  -0.92936  -0.92464  -0.89384  -0.88336
 Alpha  occ. eigenvalues --   -0.87996  -0.87334  -0.86907  -0.86384  -0.86337
 Alpha  occ. eigenvalues --   -0.86036  -0.85701  -0.85412  -0.84092  -0.83261
 Alpha  occ. eigenvalues --   -0.80127  -0.79785  -0.79301  -0.75896  -0.75739
 Alpha  occ. eigenvalues --   -0.75188  -0.74281  -0.73988  -0.73924  -0.73490
 Alpha  occ. eigenvalues --   -0.73236  -0.73188  -0.72835  -0.72769  -0.72322
 Alpha  occ. eigenvalues --   -0.72047  -0.71654  -0.71605  -0.71014  -0.70639
 Alpha  occ. eigenvalues --   -0.70573  -0.70445  -0.69274  -0.69045  -0.68150
 Alpha  occ. eigenvalues --   -0.67909  -0.67043  -0.67020  -0.66829  -0.66820
 Alpha  occ. eigenvalues --   -0.66625  -0.65443  -0.65156  -0.64645  -0.64347
 Alpha  occ. eigenvalues --   -0.64271  -0.63941  -0.62832  -0.62404  -0.61831
 Alpha  occ. eigenvalues --   -0.61430  -0.61262  -0.61010  -0.60875  -0.60480
 Alpha  occ. eigenvalues --   -0.59504  -0.59228  -0.58410  -0.58346  -0.58136
 Alpha  occ. eigenvalues --   -0.57785  -0.56734  -0.56326  -0.56165  -0.56059
 Alpha  occ. eigenvalues --   -0.55871  -0.55423  -0.55078  -0.54790  -0.54392
 Alpha  occ. eigenvalues --   -0.54174  -0.53570  -0.53272  -0.53169  -0.52366
 Alpha  occ. eigenvalues --   -0.52266  -0.52193  -0.51935  -0.51688  -0.50797
 Alpha  occ. eigenvalues --   -0.50462  -0.50224  -0.50104  -0.49516  -0.49196
 Alpha  occ. eigenvalues --   -0.49081  -0.48935  -0.48672  -0.48250  -0.46687
 Alpha  occ. eigenvalues --   -0.46602  -0.46487  -0.45903  -0.45821  -0.45508
 Alpha  occ. eigenvalues --   -0.45317  -0.45104  -0.45007  -0.44789  -0.44686
 Alpha  occ. eigenvalues --   -0.44234  -0.44220  -0.44036  -0.43813  -0.43520
 Alpha  occ. eigenvalues --   -0.43383  -0.42987  -0.42872  -0.42860  -0.42663
 Alpha  occ. eigenvalues --   -0.42422  -0.42346  -0.42133  -0.42009  -0.41832
 Alpha  occ. eigenvalues --   -0.41619  -0.41220  -0.40982  -0.40514  -0.40384
 Alpha  occ. eigenvalues --   -0.40259  -0.40240  -0.40076  -0.39812  -0.39694
 Alpha  occ. eigenvalues --   -0.39643  -0.39596  -0.39341  -0.39277  -0.39169
 Alpha  occ. eigenvalues --   -0.39013  -0.38881  -0.38803  -0.38741  -0.38654
 Alpha  occ. eigenvalues --   -0.38585  -0.38122  -0.38041  -0.37954  -0.37900
 Alpha  occ. eigenvalues --   -0.37816  -0.37719  -0.37569  -0.37248  -0.37221
 Alpha  occ. eigenvalues --   -0.36955  -0.36817  -0.36776  -0.36737  -0.36571
 Alpha  occ. eigenvalues --   -0.36456  -0.36178  -0.36048  -0.35977  -0.35871
 Alpha  occ. eigenvalues --   -0.35824  -0.35675  -0.35544  -0.35361  -0.35291
 Alpha  occ. eigenvalues --   -0.35100  -0.35007  -0.34929  -0.34870  -0.34763
 Alpha  occ. eigenvalues --   -0.34707  -0.34631  -0.34585  -0.34450  -0.34441
 Alpha  occ. eigenvalues --   -0.34213  -0.34002  -0.33942  -0.33814  -0.33765
 Alpha  occ. eigenvalues --   -0.33656  -0.33646  -0.33491  -0.33271  -0.33170
 Alpha  occ. eigenvalues --   -0.33066  -0.32923  -0.32765  -0.32679  -0.32499
 Alpha  occ. eigenvalues --   -0.32258  -0.32221  -0.31970  -0.31910  -0.31809
 Alpha  occ. eigenvalues --   -0.31696  -0.31611  -0.31468  -0.31394  -0.31378
 Alpha  occ. eigenvalues --   -0.31309  -0.31166  -0.31113  -0.30917  -0.30870
 Alpha  occ. eigenvalues --   -0.30796  -0.30668  -0.30631  -0.30521  -0.30483
 Alpha  occ. eigenvalues --   -0.30292  -0.30073  -0.29948  -0.29915  -0.29674
 Alpha  occ. eigenvalues --   -0.29670  -0.29558  -0.29434  -0.29406  -0.29114
 Alpha  occ. eigenvalues --   -0.29061  -0.29019  -0.28836  -0.28770  -0.28750
 Alpha  occ. eigenvalues --   -0.28681  -0.28438  -0.28407  -0.28145  -0.28081
 Alpha  occ. eigenvalues --   -0.27955  -0.27839  -0.27739  -0.27701  -0.27588
 Alpha  occ. eigenvalues --   -0.27441  -0.27219  -0.27122  -0.26943  -0.26850
 Alpha  occ. eigenvalues --   -0.26668  -0.26411  -0.26216  -0.26162  -0.26024
 Alpha  occ. eigenvalues --   -0.25921  -0.25636  -0.25284  -0.25175  -0.24852
 Alpha  occ. eigenvalues --   -0.24809  -0.24697  -0.24499  -0.24425  -0.24371
 Alpha  occ. eigenvalues --   -0.24264  -0.24083  -0.24060  -0.23991  -0.23843
 Alpha  occ. eigenvalues --   -0.23684  -0.23419  -0.23020  -0.22529  -0.22476
 Alpha  occ. eigenvalues --   -0.22287  -0.22054  -0.21848  -0.21612  -0.21339
 Alpha  occ. eigenvalues --   -0.21292  -0.21131  -0.21095  -0.20814  -0.20650
 Alpha  occ. eigenvalues --   -0.20543  -0.20004  -0.19937  -0.19510  -0.19051
 Alpha  occ. eigenvalues --   -0.18949  -0.18594  -0.18410  -0.18316  -0.18033
 Alpha  occ. eigenvalues --   -0.17723  -0.17380  -0.16623  -0.16018  -0.15996
 Alpha  occ. eigenvalues --   -0.15580  -0.14823  -0.14796  -0.14511  -0.14163
 Alpha  occ. eigenvalues --   -0.13663  -0.13360  -0.13250  -0.12118  -0.11666
 Alpha  occ. eigenvalues --   -0.11326  -0.11102  -0.10707  -0.10339  -0.03501
 Alpha virt. eigenvalues --    0.00699   0.02171   0.03599   0.04201   0.04647
 Alpha virt. eigenvalues --    0.05077   0.06157   0.07002   0.07324   0.07567
 Alpha virt. eigenvalues --    0.08646   0.09220   0.09252   0.09532   0.09746
 Alpha virt. eigenvalues --    0.10349   0.10552   0.10904   0.11749   0.12243
 Alpha virt. eigenvalues --    0.12369   0.12678   0.12814   0.12867   0.13282
 Alpha virt. eigenvalues --    0.13359   0.13695   0.13855   0.14036   0.14277
 Alpha virt. eigenvalues --    0.14488   0.14531   0.14614   0.14809   0.15043
 Alpha virt. eigenvalues --    0.15257   0.15432   0.15888   0.16386   0.16426
 Alpha virt. eigenvalues --    0.16574   0.16945   0.17167   0.17186   0.17401
 Alpha virt. eigenvalues --    0.17525   0.17729   0.17817   0.17940   0.18096
 Alpha virt. eigenvalues --    0.18187   0.18320   0.18645   0.18664   0.18856
 Alpha virt. eigenvalues --    0.19046   0.19174   0.19410   0.19500   0.19636
 Alpha virt. eigenvalues --    0.19649   0.19725   0.20110   0.20218   0.20293
 Alpha virt. eigenvalues --    0.20461   0.20583   0.20671   0.20964   0.21109
 Alpha virt. eigenvalues --    0.21166   0.21219   0.21259   0.21337   0.21441
 Alpha virt. eigenvalues --    0.21706   0.21828   0.22093   0.22162   0.22293
 Alpha virt. eigenvalues --    0.22412   0.22530   0.22674   0.22849   0.22932
 Alpha virt. eigenvalues --    0.23030   0.23098   0.23234   0.23357   0.23397
 Alpha virt. eigenvalues --    0.23585   0.23612   0.23696   0.23819   0.23934
 Alpha virt. eigenvalues --    0.24005   0.24033   0.24212   0.24352   0.24459
 Alpha virt. eigenvalues --    0.24508   0.24651   0.24770   0.24878   0.25029
 Alpha virt. eigenvalues --    0.25148   0.25274   0.25350   0.25360   0.25517
 Alpha virt. eigenvalues --    0.25591   0.25759   0.25818   0.25922   0.26099
 Alpha virt. eigenvalues --    0.26204   0.26302   0.26357   0.26465   0.26542
 Alpha virt. eigenvalues --    0.26642   0.26777   0.26800   0.26872   0.27162
 Alpha virt. eigenvalues --    0.27222   0.27253   0.27457   0.27488   0.27600
 Alpha virt. eigenvalues --    0.27813   0.27952   0.28096   0.28129   0.28224
 Alpha virt. eigenvalues --    0.28424   0.28488   0.28559   0.28818   0.28852
 Alpha virt. eigenvalues --    0.28932   0.29044   0.29188   0.29484   0.29596
 Alpha virt. eigenvalues --    0.29604   0.29840   0.29922   0.29968   0.30295
 Alpha virt. eigenvalues --    0.30401   0.30567   0.30599   0.30840   0.30960
 Alpha virt. eigenvalues --    0.31097   0.31291   0.31451   0.31495   0.31539
 Alpha virt. eigenvalues --    0.31681   0.31952   0.32088   0.32157   0.32204
 Alpha virt. eigenvalues --    0.32255   0.32486   0.32625   0.32646   0.32766
 Alpha virt. eigenvalues --    0.32815   0.33056   0.33129   0.33312   0.33454
 Alpha virt. eigenvalues --    0.33596   0.33686   0.33979   0.34003   0.34070
 Alpha virt. eigenvalues --    0.34275   0.34458   0.34518   0.34701   0.34798
 Alpha virt. eigenvalues --    0.34979   0.35125   0.35282   0.35371   0.35454
 Alpha virt. eigenvalues --    0.35577   0.35751   0.35858   0.36125   0.36345
 Alpha virt. eigenvalues --    0.36458   0.36561   0.36726   0.36943   0.37256
 Alpha virt. eigenvalues --    0.37540   0.37621   0.37792   0.38131   0.38280
 Alpha virt. eigenvalues --    0.38379   0.38681   0.38980   0.39227   0.39415
 Alpha virt. eigenvalues --    0.39511   0.39849   0.40015   0.40338   0.40600
 Alpha virt. eigenvalues --    0.41128   0.41172   0.41737   0.41869   0.41921
 Alpha virt. eigenvalues --    0.42152   0.42285   0.42512   0.42713   0.42955
 Alpha virt. eigenvalues --    0.43159   0.43533   0.43574   0.43903   0.44287
 Alpha virt. eigenvalues --    0.44559   0.44630   0.45125   0.45455   0.45840
 Alpha virt. eigenvalues --    0.46549   0.46856   0.46936   0.47217   0.47362
 Alpha virt. eigenvalues --    0.47651   0.48109   0.48390   0.48905   0.49393
 Alpha virt. eigenvalues --    0.49625   0.49802   0.50110   0.50394   0.50688
 Alpha virt. eigenvalues --    0.50698   0.51460   0.51742   0.51874   0.52210
 Alpha virt. eigenvalues --    0.52976   0.53304   0.53563   0.53771   0.54045
 Alpha virt. eigenvalues --    0.54137   0.54268   0.54337   0.54797   0.54939
 Alpha virt. eigenvalues --    0.55082   0.55278   0.55537   0.55580   0.55873
 Alpha virt. eigenvalues --    0.55972   0.56218   0.56313   0.56564   0.56754
 Alpha virt. eigenvalues --    0.56867   0.57053   0.57217   0.57243   0.57442
 Alpha virt. eigenvalues --    0.57570   0.57739   0.57826   0.57993   0.58217
 Alpha virt. eigenvalues --    0.58288   0.58442   0.58698   0.58781   0.58894
 Alpha virt. eigenvalues --    0.59016   0.59149   0.59386   0.59497   0.59526
 Alpha virt. eigenvalues --    0.59868   0.60074   0.60258   0.60386   0.60474
 Alpha virt. eigenvalues --    0.60583   0.60989   0.61053   0.61128   0.61350
 Alpha virt. eigenvalues --    0.61399   0.61546   0.61717   0.61818   0.62026
 Alpha virt. eigenvalues --    0.62219   0.62386   0.62486   0.62556   0.62711
 Alpha virt. eigenvalues --    0.62737   0.62894   0.63090   0.63237   0.63314
 Alpha virt. eigenvalues --    0.63523   0.63724   0.63810   0.64020   0.64107
 Alpha virt. eigenvalues --    0.64378   0.64507   0.64598   0.64751   0.64878
 Alpha virt. eigenvalues --    0.64994   0.65328   0.65466   0.65670   0.65695
 Alpha virt. eigenvalues --    0.65814   0.66063   0.66335   0.66523   0.66585
 Alpha virt. eigenvalues --    0.66689   0.66857   0.67008   0.67174   0.67351
 Alpha virt. eigenvalues --    0.67505   0.67661   0.67828   0.67837   0.68111
 Alpha virt. eigenvalues --    0.68256   0.68404   0.68485   0.68719   0.68905
 Alpha virt. eigenvalues --    0.68983   0.69018   0.69083   0.69304   0.69350
 Alpha virt. eigenvalues --    0.69419   0.69539   0.69823   0.69920   0.70041
 Alpha virt. eigenvalues --    0.70247   0.70285   0.70513   0.70629   0.70713
 Alpha virt. eigenvalues --    0.70845   0.70975   0.71221   0.71255   0.71347
 Alpha virt. eigenvalues --    0.71467   0.71608   0.71678   0.71726   0.71867
 Alpha virt. eigenvalues --    0.71926   0.72144   0.72260   0.72347   0.72459
 Alpha virt. eigenvalues --    0.72751   0.72879   0.72971   0.73141   0.73205
 Alpha virt. eigenvalues --    0.73336   0.73447   0.73538   0.73757   0.73917
 Alpha virt. eigenvalues --    0.74058   0.74263   0.74652   0.74740   0.74875
 Alpha virt. eigenvalues --    0.75085   0.75353   0.75492   0.75694   0.75742
 Alpha virt. eigenvalues --    0.75891   0.76009   0.76219   0.76450   0.76556
 Alpha virt. eigenvalues --    0.76813   0.76994   0.77137   0.77342   0.77410
 Alpha virt. eigenvalues --    0.77554   0.77567   0.77667   0.77854   0.78212
 Alpha virt. eigenvalues --    0.78406   0.78471   0.78962   0.79227   0.79325
 Alpha virt. eigenvalues --    0.79538   0.79647   0.80024   0.80132   0.80273
 Alpha virt. eigenvalues --    0.80374   0.80642   0.80951   0.81118   0.81230
 Alpha virt. eigenvalues --    0.81346   0.81422   0.81474   0.81823   0.81911
 Alpha virt. eigenvalues --    0.81984   0.82135   0.82533   0.82582   0.82613
 Alpha virt. eigenvalues --    0.82903   0.83011   0.83292   0.83523   0.83636
 Alpha virt. eigenvalues --    0.83714   0.83820   0.84089   0.84339   0.84387
 Alpha virt. eigenvalues --    0.84640   0.84900   0.84992   0.85063   0.85306
 Alpha virt. eigenvalues --    0.85451   0.85666   0.85751   0.85831   0.86073
 Alpha virt. eigenvalues --    0.86261   0.86408   0.86464   0.86790   0.86955
 Alpha virt. eigenvalues --    0.86992   0.87240   0.87400   0.87590   0.87707
 Alpha virt. eigenvalues --    0.87773   0.87993   0.88241   0.88376   0.88477
 Alpha virt. eigenvalues --    0.88595   0.88754   0.88947   0.88968   0.89073
 Alpha virt. eigenvalues --    0.89232   0.89361   0.89515   0.89603   0.89676
 Alpha virt. eigenvalues --    0.89838   0.89976   0.90016   0.90238   0.90314
 Alpha virt. eigenvalues --    0.90679   0.90878   0.91017   0.91112   0.91338
 Alpha virt. eigenvalues --    0.91551   0.91557   0.91746   0.91867   0.92067
 Alpha virt. eigenvalues --    0.92109   0.92199   0.92254   0.92419   0.92593
 Alpha virt. eigenvalues --    0.92603   0.92750   0.92794   0.92916   0.93062
 Alpha virt. eigenvalues --    0.93215   0.93288   0.93466   0.93619   0.93705
 Alpha virt. eigenvalues --    0.93795   0.94011   0.94117   0.94324   0.94472
 Alpha virt. eigenvalues --    0.94588   0.94619   0.94789   0.94968   0.95033
 Alpha virt. eigenvalues --    0.95097   0.95238   0.95419   0.95515   0.95662
 Alpha virt. eigenvalues --    0.95733   0.95953   0.96090   0.96140   0.96270
 Alpha virt. eigenvalues --    0.96302   0.96493   0.96577   0.96664   0.96767
 Alpha virt. eigenvalues --    0.96980   0.97091   0.97203   0.97320   0.97452
 Alpha virt. eigenvalues --    0.97606   0.97733   0.97745   0.97904   0.98122
 Alpha virt. eigenvalues --    0.98287   0.98503   0.98599   0.98811   0.98968
 Alpha virt. eigenvalues --    0.99155   0.99195   0.99376   0.99470   0.99621
 Alpha virt. eigenvalues --    0.99751   1.00008   1.00083   1.00408   1.00473
 Alpha virt. eigenvalues --    1.00623   1.00712   1.00886   1.01021   1.01177
 Alpha virt. eigenvalues --    1.01301   1.01611   1.01635   1.01951   1.01975
 Alpha virt. eigenvalues --    1.02144   1.02204   1.02441   1.02475   1.02681
 Alpha virt. eigenvalues --    1.02908   1.02956   1.03296   1.03309   1.03427
 Alpha virt. eigenvalues --    1.03597   1.03904   1.04079   1.04102   1.04347
 Alpha virt. eigenvalues --    1.04513   1.04642   1.04742   1.05034   1.05417
 Alpha virt. eigenvalues --    1.05492   1.05515   1.05683   1.05991   1.06185
 Alpha virt. eigenvalues --    1.06210   1.06344   1.06646   1.06703   1.06949
 Alpha virt. eigenvalues --    1.07007   1.07211   1.07448   1.07657   1.07774
 Alpha virt. eigenvalues --    1.07945   1.08093   1.08177   1.08416   1.08719
 Alpha virt. eigenvalues --    1.08755   1.08911   1.09051   1.09227   1.09464
 Alpha virt. eigenvalues --    1.09634   1.09991   1.10102   1.10322   1.10347
 Alpha virt. eigenvalues --    1.10757   1.10886   1.11131   1.11222   1.11446
 Alpha virt. eigenvalues --    1.11614   1.11983   1.12219   1.12475   1.12698
 Alpha virt. eigenvalues --    1.12822   1.13283   1.13414   1.13521   1.13616
 Alpha virt. eigenvalues --    1.13748   1.14016   1.14136   1.14322   1.14463
 Alpha virt. eigenvalues --    1.14739   1.14792   1.14855   1.15309   1.15394
 Alpha virt. eigenvalues --    1.15591   1.15877   1.16144   1.16300   1.16538
 Alpha virt. eigenvalues --    1.16764   1.16891   1.17175   1.17517   1.17878
 Alpha virt. eigenvalues --    1.17954   1.18199   1.18347   1.18540   1.18740
 Alpha virt. eigenvalues --    1.18856   1.18953   1.19134   1.19515   1.19746
 Alpha virt. eigenvalues --    1.19921   1.20138   1.20509   1.20622   1.20942
 Alpha virt. eigenvalues --    1.20965   1.21247   1.21289   1.21614   1.21800
 Alpha virt. eigenvalues --    1.22220   1.22360   1.22453   1.22889   1.23147
 Alpha virt. eigenvalues --    1.23369   1.23563   1.23866   1.23930   1.24260
 Alpha virt. eigenvalues --    1.24296   1.24362   1.24650   1.25130   1.25166
 Alpha virt. eigenvalues --    1.25460   1.25667   1.25837   1.25963   1.26154
 Alpha virt. eigenvalues --    1.26505   1.26630   1.26819   1.27068   1.27360
 Alpha virt. eigenvalues --    1.27487   1.27743   1.27910   1.28144   1.28498
 Alpha virt. eigenvalues --    1.28667   1.29101   1.29217   1.29407   1.29697
 Alpha virt. eigenvalues --    1.29796   1.30248   1.30402   1.30777   1.30891
 Alpha virt. eigenvalues --    1.31287   1.31312   1.31624   1.31906   1.32110
 Alpha virt. eigenvalues --    1.32390   1.32566   1.32914   1.33252   1.33375
 Alpha virt. eigenvalues --    1.33521   1.33588   1.34034   1.34052   1.34349
 Alpha virt. eigenvalues --    1.34510   1.34649   1.34797   1.35101   1.35388
 Alpha virt. eigenvalues --    1.35403   1.35635   1.35842   1.36111   1.36348
 Alpha virt. eigenvalues --    1.36462   1.36809   1.36980   1.37191   1.37426
 Alpha virt. eigenvalues --    1.37549   1.37645   1.37702   1.37803   1.37838
 Alpha virt. eigenvalues --    1.38308   1.38501   1.38816   1.38864   1.39017
 Alpha virt. eigenvalues --    1.39099   1.39185   1.39320   1.39522   1.39947
 Alpha virt. eigenvalues --    1.40143   1.40206   1.40463   1.40559   1.40724
 Alpha virt. eigenvalues --    1.40793   1.41088   1.41526   1.41634   1.41720
 Alpha virt. eigenvalues --    1.42112   1.42195   1.42460   1.42585   1.42688
 Alpha virt. eigenvalues --    1.43059   1.43190   1.43487   1.43617   1.43752
 Alpha virt. eigenvalues --    1.44017   1.44088   1.44235   1.44498   1.44847
 Alpha virt. eigenvalues --    1.45038   1.45243   1.45574   1.45659   1.45962
 Alpha virt. eigenvalues --    1.46476   1.46816   1.47186   1.47477   1.47563
 Alpha virt. eigenvalues --    1.47723   1.48042   1.48129   1.48333   1.48434
 Alpha virt. eigenvalues --    1.48619   1.48734   1.49086   1.49218   1.49343
 Alpha virt. eigenvalues --    1.49560   1.49729   1.49978   1.50150   1.50672
 Alpha virt. eigenvalues --    1.51102   1.51241   1.51349   1.51569   1.51658
 Alpha virt. eigenvalues --    1.52074   1.52329   1.52649   1.52828   1.53325
 Alpha virt. eigenvalues --    1.53444   1.53672   1.53825   1.53956   1.54207
 Alpha virt. eigenvalues --    1.54435   1.54628   1.54974   1.54981   1.55292
 Alpha virt. eigenvalues --    1.55323   1.55527   1.55671   1.55923   1.56032
 Alpha virt. eigenvalues --    1.56399   1.56843   1.57243   1.57487   1.57676
 Alpha virt. eigenvalues --    1.58086   1.58221   1.58503   1.58690   1.58851
 Alpha virt. eigenvalues --    1.59362   1.59826   1.60131   1.60432   1.60628
 Alpha virt. eigenvalues --    1.60795   1.61092   1.61551   1.61703   1.61756
 Alpha virt. eigenvalues --    1.61992   1.62038   1.62459   1.62593   1.62997
 Alpha virt. eigenvalues --    1.63243   1.63409   1.63538   1.63685   1.64073
 Alpha virt. eigenvalues --    1.64144   1.64370   1.64496   1.64936   1.65118
 Alpha virt. eigenvalues --    1.65193   1.65427   1.65800   1.65932   1.66264
 Alpha virt. eigenvalues --    1.66452   1.66509   1.66770   1.66939   1.67097
 Alpha virt. eigenvalues --    1.67470   1.67591   1.68011   1.68206   1.68426
 Alpha virt. eigenvalues --    1.68547   1.68809   1.69091   1.69418   1.69526
 Alpha virt. eigenvalues --    1.69923   1.70030   1.70243   1.70609   1.70725
 Alpha virt. eigenvalues --    1.71238   1.71616   1.71846   1.72052   1.72186
 Alpha virt. eigenvalues --    1.72561   1.72867   1.73174   1.73226   1.73662
 Alpha virt. eigenvalues --    1.73870   1.74322   1.74469   1.74614   1.74974
 Alpha virt. eigenvalues --    1.75155   1.75202   1.75304   1.75645   1.75927
 Alpha virt. eigenvalues --    1.76127   1.76327   1.76399   1.76740   1.77023
 Alpha virt. eigenvalues --    1.77100   1.77325   1.77354   1.77737   1.77898
 Alpha virt. eigenvalues --    1.78141   1.78218   1.78438   1.78657   1.78727
 Alpha virt. eigenvalues --    1.78938   1.79063   1.79502   1.79711   1.79940
 Alpha virt. eigenvalues --    1.80189   1.80385   1.80458   1.80956   1.81081
 Alpha virt. eigenvalues --    1.81195   1.81478   1.81674   1.82107   1.82260
 Alpha virt. eigenvalues --    1.82567   1.82774   1.82984   1.83145   1.83243
 Alpha virt. eigenvalues --    1.83556   1.83729   1.84038   1.84216   1.84490
 Alpha virt. eigenvalues --    1.84535   1.84876   1.85262   1.85556   1.85727
 Alpha virt. eigenvalues --    1.85877   1.86120   1.86232   1.86260   1.86508
 Alpha virt. eigenvalues --    1.86686   1.87149   1.87622   1.87656   1.88293
 Alpha virt. eigenvalues --    1.88616   1.88755   1.88857   1.89031   1.89138
 Alpha virt. eigenvalues --    1.89400   1.89507   1.89557   1.89665   1.89948
 Alpha virt. eigenvalues --    1.90084   1.90261   1.90425   1.90582   1.90759
 Alpha virt. eigenvalues --    1.90887   1.90911   1.91188   1.91288   1.91441
 Alpha virt. eigenvalues --    1.91552   1.91710   1.91808   1.91919   1.92089
 Alpha virt. eigenvalues --    1.92157   1.92346   1.92414   1.92553   1.92771
 Alpha virt. eigenvalues --    1.93167   1.93358   1.93510   1.93579   1.93802
 Alpha virt. eigenvalues --    1.93837   1.94014   1.94553   1.94697   1.94801
 Alpha virt. eigenvalues --    1.95109   1.95203   1.95241   1.95414   1.95460
 Alpha virt. eigenvalues --    1.95635   1.96018   1.96075   1.96361   1.96447
 Alpha virt. eigenvalues --    1.96700   1.96791   1.96937   1.97171   1.97253
 Alpha virt. eigenvalues --    1.97381   1.97668   1.98110   1.98199   1.98436
 Alpha virt. eigenvalues --    1.98438   1.98549   1.98775   1.98953   1.99261
 Alpha virt. eigenvalues --    1.99310   1.99373   1.99489   1.99930   2.00194
 Alpha virt. eigenvalues --    2.00260   2.00662   2.00730   2.01127   2.01336
 Alpha virt. eigenvalues --    2.01608   2.01668   2.01781   2.02059   2.02282
 Alpha virt. eigenvalues --    2.02458   2.02662   2.02853   2.03131   2.03443
 Alpha virt. eigenvalues --    2.03547   2.03661   2.03782   2.03831   2.03976
 Alpha virt. eigenvalues --    2.04305   2.04365   2.04652   2.04923   2.04950
 Alpha virt. eigenvalues --    2.05220   2.05250   2.05404   2.05533   2.05688
 Alpha virt. eigenvalues --    2.05903   2.06005   2.06147   2.06387   2.06852
 Alpha virt. eigenvalues --    2.07106   2.07341   2.07545   2.07730   2.08172
 Alpha virt. eigenvalues --    2.08215   2.08461   2.08580   2.08929   2.09222
 Alpha virt. eigenvalues --    2.09324   2.09455   2.09718   2.09807   2.10073
 Alpha virt. eigenvalues --    2.10117   2.10380   2.10559   2.10671   2.11109
 Alpha virt. eigenvalues --    2.11219   2.11359   2.11528   2.11628   2.11803
 Alpha virt. eigenvalues --    2.11939   2.12033   2.12182   2.12321   2.12492
 Alpha virt. eigenvalues --    2.12615   2.12692   2.12870   2.13149   2.13311
 Alpha virt. eigenvalues --    2.13463   2.13479   2.13856   2.13984   2.14117
 Alpha virt. eigenvalues --    2.14473   2.14509   2.14621   2.14750   2.14924
 Alpha virt. eigenvalues --    2.15087   2.15211   2.15296   2.15371   2.15693
 Alpha virt. eigenvalues --    2.15879   2.15904   2.16065   2.16335   2.16584
 Alpha virt. eigenvalues --    2.16612   2.17020   2.17131   2.17258   2.17374
 Alpha virt. eigenvalues --    2.17619   2.17715   2.17782   2.17873   2.18114
 Alpha virt. eigenvalues --    2.18282   2.18417   2.18587   2.18722   2.18866
 Alpha virt. eigenvalues --    2.19455   2.19568   2.19824   2.19948   2.20287
 Alpha virt. eigenvalues --    2.20526   2.20623   2.20691   2.20733   2.20819
 Alpha virt. eigenvalues --    2.21067   2.21130   2.21284   2.21418   2.21531
 Alpha virt. eigenvalues --    2.21764   2.22051   2.22221   2.22453   2.22525
 Alpha virt. eigenvalues --    2.22695   2.23110   2.23173   2.23228   2.23337
 Alpha virt. eigenvalues --    2.23400   2.23849   2.23981   2.24184   2.24428
 Alpha virt. eigenvalues --    2.24622   2.24819   2.24993   2.25225   2.25327
 Alpha virt. eigenvalues --    2.25406   2.25897   2.26013   2.26163   2.26272
 Alpha virt. eigenvalues --    2.26308   2.26515   2.26556   2.26937   2.27129
 Alpha virt. eigenvalues --    2.27192   2.27343   2.27477   2.27757   2.27850
 Alpha virt. eigenvalues --    2.27957   2.28041   2.28061   2.28318   2.28341
 Alpha virt. eigenvalues --    2.28751   2.28972   2.29077   2.29246   2.29593
 Alpha virt. eigenvalues --    2.29709   2.29848   2.29902   2.30000   2.30215
 Alpha virt. eigenvalues --    2.30431   2.30703   2.30744   2.30869   2.31320
 Alpha virt. eigenvalues --    2.31580   2.31812   2.32022   2.32270   2.32725
 Alpha virt. eigenvalues --    2.32831   2.32878   2.33125   2.33163   2.33246
 Alpha virt. eigenvalues --    2.33495   2.33686   2.34206   2.34287   2.34757
 Alpha virt. eigenvalues --    2.34956   2.35033   2.35223   2.35440   2.35692
 Alpha virt. eigenvalues --    2.35806   2.35924   2.36128   2.36213   2.36359
 Alpha virt. eigenvalues --    2.36692   2.36805   2.37089   2.37214   2.37318
 Alpha virt. eigenvalues --    2.37355   2.37742   2.37968   2.38261   2.38435
 Alpha virt. eigenvalues --    2.38523   2.38754   2.39020   2.39194   2.39380
 Alpha virt. eigenvalues --    2.39794   2.39983   2.40118   2.40205   2.40420
 Alpha virt. eigenvalues --    2.40865   2.41191   2.41499   2.41571   2.41747
 Alpha virt. eigenvalues --    2.41803   2.42346   2.42461   2.42668   2.42768
 Alpha virt. eigenvalues --    2.43044   2.43329   2.43519   2.43701   2.44064
 Alpha virt. eigenvalues --    2.44111   2.44471   2.44720   2.44847   2.45093
 Alpha virt. eigenvalues --    2.45516   2.45698   2.45931   2.46193   2.46319
 Alpha virt. eigenvalues --    2.46533   2.46789   2.46871   2.47026   2.47264
 Alpha virt. eigenvalues --    2.47372   2.47462   2.47647   2.47773   2.48010
 Alpha virt. eigenvalues --    2.48246   2.48297   2.48508   2.48924   2.49042
 Alpha virt. eigenvalues --    2.49269   2.49547   2.49596   2.49784   2.49846
 Alpha virt. eigenvalues --    2.49944   2.50147   2.50352   2.50482   2.50550
 Alpha virt. eigenvalues --    2.50661   2.50735   2.50980   2.51101   2.51462
 Alpha virt. eigenvalues --    2.51779   2.52095   2.52258   2.52541   2.52883
 Alpha virt. eigenvalues --    2.52943   2.53159   2.53299   2.53474   2.53626
 Alpha virt. eigenvalues --    2.53783   2.54023   2.54350   2.54513   2.54659
 Alpha virt. eigenvalues --    2.54908   2.54993   2.55215   2.55354   2.55602
 Alpha virt. eigenvalues --    2.55730   2.55965   2.56154   2.56322   2.56637
 Alpha virt. eigenvalues --    2.57006   2.57047   2.57429   2.57549   2.57656
 Alpha virt. eigenvalues --    2.57841   2.58000   2.58134   2.58281   2.58400
 Alpha virt. eigenvalues --    2.58501   2.58564   2.58984   2.59178   2.59236
 Alpha virt. eigenvalues --    2.59414   2.59557   2.59702   2.59947   2.60106
 Alpha virt. eigenvalues --    2.60476   2.60505   2.60697   2.60916   2.61032
 Alpha virt. eigenvalues --    2.61079   2.61155   2.61590   2.61929   2.62280
 Alpha virt. eigenvalues --    2.62537   2.62747   2.62890   2.63252   2.63388
 Alpha virt. eigenvalues --    2.63462   2.63809   2.64011   2.64354   2.64871
 Alpha virt. eigenvalues --    2.65013   2.65125   2.65209   2.65411   2.65682
 Alpha virt. eigenvalues --    2.65839   2.66092   2.66110   2.66282   2.66418
 Alpha virt. eigenvalues --    2.66804   2.66975   2.67074   2.67189   2.67206
 Alpha virt. eigenvalues --    2.67344   2.67685   2.67870   2.68115   2.68336
 Alpha virt. eigenvalues --    2.68586   2.68793   2.68887   2.69219   2.69351
 Alpha virt. eigenvalues --    2.69520   2.69952   2.70111   2.70305   2.70660
 Alpha virt. eigenvalues --    2.70841   2.71064   2.71344   2.71419   2.71461
 Alpha virt. eigenvalues --    2.71661   2.71816   2.72073   2.72134   2.72282
 Alpha virt. eigenvalues --    2.72796   2.73033   2.73227   2.73498   2.73957
 Alpha virt. eigenvalues --    2.74171   2.74223   2.74440   2.74764   2.74887
 Alpha virt. eigenvalues --    2.74977   2.75039   2.75165   2.75287   2.75451
 Alpha virt. eigenvalues --    2.75903   2.76000   2.76097   2.76143   2.76348
 Alpha virt. eigenvalues --    2.76453   2.76680   2.76727   2.77127   2.77355
 Alpha virt. eigenvalues --    2.77452   2.77485   2.77716   2.77928   2.78118
 Alpha virt. eigenvalues --    2.78155   2.78523   2.78812   2.78881   2.79045
 Alpha virt. eigenvalues --    2.79362   2.79369   2.79675   2.79912   2.80002
 Alpha virt. eigenvalues --    2.80129   2.80229   2.80327   2.80551   2.80596
 Alpha virt. eigenvalues --    2.80739   2.80899   2.81089   2.81158   2.81177
 Alpha virt. eigenvalues --    2.81344   2.81481   2.81710   2.81829   2.82173
 Alpha virt. eigenvalues --    2.82229   2.82380   2.82539   2.82739   2.83397
 Alpha virt. eigenvalues --    2.83556   2.83875   2.83971   2.84008   2.84120
 Alpha virt. eigenvalues --    2.84395   2.84546   2.84616   2.84830   2.85143
 Alpha virt. eigenvalues --    2.85224   2.85337   2.85451   2.85940   2.86133
 Alpha virt. eigenvalues --    2.86239   2.86350   2.86552   2.86588   2.87062
 Alpha virt. eigenvalues --    2.87197   2.87317   2.87674   2.87787   2.87956
 Alpha virt. eigenvalues --    2.88185   2.88381   2.88861   2.88878   2.89029
 Alpha virt. eigenvalues --    2.89351   2.89499   2.89670   2.89776   2.90027
 Alpha virt. eigenvalues --    2.90422   2.90497   2.90964   2.91120   2.91264
 Alpha virt. eigenvalues --    2.91368   2.91491   2.91681   2.91790   2.92180
 Alpha virt. eigenvalues --    2.92428   2.92759   2.93217   2.93621   2.93830
 Alpha virt. eigenvalues --    2.94112   2.94236   2.94379   2.94440   2.94650
 Alpha virt. eigenvalues --    2.95010   2.95376   2.95505   2.95630   2.95948
 Alpha virt. eigenvalues --    2.96201   2.96276   2.96325   2.96540   2.96883
 Alpha virt. eigenvalues --    2.97097   2.97291   2.97605   2.97738   2.98128
 Alpha virt. eigenvalues --    2.98186   2.98450   2.98691   2.98728   2.98994
 Alpha virt. eigenvalues --    2.99437   2.99592   2.99753   2.99908   3.00444
 Alpha virt. eigenvalues --    3.00639   3.01004   3.01302   3.01651   3.02241
 Alpha virt. eigenvalues --    3.02542   3.02611   3.03028   3.03242   3.03568
 Alpha virt. eigenvalues --    3.03708   3.04012   3.04281   3.04413   3.04597
 Alpha virt. eigenvalues --    3.05067   3.05370   3.05703   3.05834   3.05963
 Alpha virt. eigenvalues --    3.06418   3.06578   3.06683   3.06799   3.07019
 Alpha virt. eigenvalues --    3.07193   3.07785   3.08000   3.08164   3.08341
 Alpha virt. eigenvalues --    3.08945   3.09147   3.09297   3.09360   3.09665
 Alpha virt. eigenvalues --    3.09944   3.09968   3.10083   3.10309   3.10768
 Alpha virt. eigenvalues --    3.10807   3.11411   3.11471   3.11548   3.11947
 Alpha virt. eigenvalues --    3.12099   3.12419   3.13291   3.13370   3.13738
 Alpha virt. eigenvalues --    3.15027   3.16149   3.16812   3.16980   3.17215
 Alpha virt. eigenvalues --    3.17711   3.18082   3.18735   3.19051   3.19396
 Alpha virt. eigenvalues --    3.19492   3.20355   3.21178   3.21646   3.21820
 Alpha virt. eigenvalues --    3.23145   3.24143   3.24712   3.25184   3.25316
 Alpha virt. eigenvalues --    3.25710   3.25934   3.26463   3.26902   3.27487
 Alpha virt. eigenvalues --    3.27845   3.28464   3.29028   3.29279   3.29486
 Alpha virt. eigenvalues --    3.30825   3.31553   3.31734   3.32256   3.32510
 Alpha virt. eigenvalues --    3.32528   3.32668   3.32953   3.33106   3.33567
 Alpha virt. eigenvalues --    3.33903   3.34156   3.34271   3.34428   3.34988
 Alpha virt. eigenvalues --    3.35389   3.35660   3.35903   3.36050   3.36591
 Alpha virt. eigenvalues --    3.37345   3.38368   3.38436   3.38660   3.38736
 Alpha virt. eigenvalues --    3.39082   3.39219   3.39248   3.40049   3.40261
 Alpha virt. eigenvalues --    3.40477   3.40744   3.41205   3.41419   3.42103
 Alpha virt. eigenvalues --    3.42988   3.43482   3.43736   3.44081   3.44245
 Alpha virt. eigenvalues --    3.45127   3.45662   3.46032   3.46780   3.46888
 Alpha virt. eigenvalues --    3.47241   3.47300   3.47431   3.47822   3.48122
 Alpha virt. eigenvalues --    3.48480   3.48865   3.49296   3.49773   3.49871
 Alpha virt. eigenvalues --    3.50179   3.50474   3.50529   3.51167   3.51508
 Alpha virt. eigenvalues --    3.52802   3.52934   3.53300   3.53596   3.53745
 Alpha virt. eigenvalues --    3.54162   3.54673   3.54909   3.55499   3.55532
 Alpha virt. eigenvalues --    3.55572   3.55765   3.55966   3.56345   3.56788
 Alpha virt. eigenvalues --    3.57085   3.57317   3.58555   3.58780   3.60150
 Alpha virt. eigenvalues --    3.60531   3.60681   3.61659   3.61840   3.62274
 Alpha virt. eigenvalues --    3.63417   3.63908   3.64630   3.65101   3.65804
 Alpha virt. eigenvalues --    3.66119   3.66576   3.67206   3.67506   3.67525
 Alpha virt. eigenvalues --    3.67783   3.67866   3.68117   3.68363   3.68640
 Alpha virt. eigenvalues --    3.68903   3.69077   3.69396   3.69538   3.70327
 Alpha virt. eigenvalues --    3.70657   3.71542   3.71594   3.71910   3.72464
 Alpha virt. eigenvalues --    3.73008   3.73748   3.75209   3.75357   3.75812
 Alpha virt. eigenvalues --    3.76012   3.76480   3.76962   3.77413   3.77534
 Alpha virt. eigenvalues --    3.78766   3.79053   3.81105   3.82848   3.84883
 Alpha virt. eigenvalues --    3.86490   3.88636   3.88933   3.91399   3.91666
 Alpha virt. eigenvalues --    3.96400   3.97416   3.98683  14.50672
  Beta  occ. eigenvalues --  -19.14640 -19.12647 -19.12490 -19.08831 -19.07942
  Beta  occ. eigenvalues --  -19.07819 -19.07491 -19.06987 -19.06046 -19.06033
  Beta  occ. eigenvalues --  -19.05898 -19.03356 -19.01627 -19.01044 -19.00940
  Beta  occ. eigenvalues --  -18.93661 -14.35268 -14.32089 -14.30958 -14.30159
  Beta  occ. eigenvalues --  -14.29816 -14.29387 -14.29068 -14.26668 -14.25729
  Beta  occ. eigenvalues --  -14.25019 -14.24905 -14.24394 -14.24319 -14.24262
  Beta  occ. eigenvalues --  -14.23968 -14.22142 -14.16451 -10.26934 -10.26307
  Beta  occ. eigenvalues --  -10.25114 -10.20958 -10.20597 -10.20357 -10.19242
  Beta  occ. eigenvalues --  -10.18486 -10.17907 -10.17645 -10.17096 -10.16640
  Beta  occ. eigenvalues --  -10.15994 -10.15874 -10.15857 -10.15586 -10.15210
  Beta  occ. eigenvalues --  -10.14815 -10.14132 -10.13436 -10.13297 -10.13295
  Beta  occ. eigenvalues --  -10.13180 -10.13134 -10.12894 -10.12850 -10.12799
  Beta  occ. eigenvalues --  -10.12671 -10.12411 -10.12359 -10.12305 -10.12222
  Beta  occ. eigenvalues --  -10.12094 -10.12046 -10.11974 -10.11764 -10.11755
  Beta  occ. eigenvalues --  -10.11669 -10.11665 -10.11544 -10.11427 -10.11413
  Beta  occ. eigenvalues --  -10.10860 -10.10842 -10.10840 -10.10710 -10.10546
  Beta  occ. eigenvalues --  -10.10390 -10.10296 -10.10292 -10.10244 -10.10228
  Beta  occ. eigenvalues --  -10.10223 -10.10156 -10.10016 -10.09952 -10.09908
  Beta  occ. eigenvalues --  -10.09895 -10.09893 -10.09882 -10.09878 -10.09826
  Beta  occ. eigenvalues --  -10.09739 -10.09729 -10.09647 -10.09618 -10.09553
  Beta  occ. eigenvalues --  -10.09515 -10.09413 -10.09381 -10.09283 -10.09269
  Beta  occ. eigenvalues --  -10.09241 -10.09185 -10.09157 -10.09124 -10.08509
  Beta  occ. eigenvalues --  -10.08369 -10.08208 -10.07743  -3.41498  -2.19004
  Beta  occ. eigenvalues --   -2.18572  -2.18422  -1.07069  -1.05604  -1.03402
  Beta  occ. eigenvalues --   -0.98211  -0.97123  -0.97046  -0.96167  -0.95933
  Beta  occ. eigenvalues --   -0.95214  -0.95120  -0.94465  -0.94323  -0.93932
  Beta  occ. eigenvalues --   -0.93583  -0.92930  -0.92466  -0.89380  -0.88328
  Beta  occ. eigenvalues --   -0.87988  -0.87145  -0.86900  -0.86202  -0.86121
  Beta  occ. eigenvalues --   -0.86035  -0.85700  -0.85211  -0.84110  -0.83259
  Beta  occ. eigenvalues --   -0.80117  -0.79784  -0.79301  -0.75894  -0.75545
  Beta  occ. eigenvalues --   -0.75185  -0.74278  -0.73985  -0.73759  -0.73236
  Beta  occ. eigenvalues --   -0.72988  -0.72769  -0.72711  -0.72405  -0.72198
  Beta  occ. eigenvalues --   -0.71916  -0.71647  -0.71591  -0.70778  -0.70425
  Beta  occ. eigenvalues --   -0.70394  -0.70318  -0.69136  -0.69029  -0.68149
  Beta  occ. eigenvalues --   -0.67788  -0.67034  -0.66892  -0.66819  -0.66719
  Beta  occ. eigenvalues --   -0.66623  -0.65443  -0.64762  -0.64642  -0.64283
  Beta  occ. eigenvalues --   -0.64220  -0.63784  -0.62829  -0.62316  -0.61763
  Beta  occ. eigenvalues --   -0.61304  -0.61260  -0.60987  -0.60640  -0.60478
  Beta  occ. eigenvalues --   -0.59369  -0.59113  -0.58409  -0.58354  -0.58136
  Beta  occ. eigenvalues --   -0.57776  -0.56574  -0.56323  -0.56150  -0.55945
  Beta  occ. eigenvalues --   -0.55863  -0.55244  -0.54988  -0.54627  -0.54384
  Beta  occ. eigenvalues --   -0.54172  -0.53570  -0.53269  -0.53167  -0.52225
  Beta  occ. eigenvalues --   -0.52189  -0.52106  -0.51815  -0.51646  -0.50796
  Beta  occ. eigenvalues --   -0.50461  -0.50220  -0.50100  -0.49394  -0.49184
  Beta  occ. eigenvalues --   -0.49034  -0.48773  -0.48647  -0.48020  -0.46684
  Beta  occ. eigenvalues --   -0.46548  -0.46378  -0.45828  -0.45774  -0.45383
  Beta  occ. eigenvalues --   -0.45269  -0.45053  -0.44965  -0.44763  -0.44238
  Beta  occ. eigenvalues --   -0.44208  -0.44127  -0.43931  -0.43733  -0.43461
  Beta  occ. eigenvalues --   -0.43367  -0.42934  -0.42852  -0.42849  -0.42581
  Beta  occ. eigenvalues --   -0.42390  -0.42272  -0.42000  -0.41951  -0.41805
  Beta  occ. eigenvalues --   -0.41596  -0.41184  -0.40941  -0.40393  -0.40326
  Beta  occ. eigenvalues --   -0.40257  -0.40110  -0.39806  -0.39741  -0.39638
  Beta  occ. eigenvalues --   -0.39594  -0.39547  -0.39271  -0.39258  -0.39066
  Beta  occ. eigenvalues --   -0.38791  -0.38750  -0.38665  -0.38585  -0.38549
  Beta  occ. eigenvalues --   -0.38241  -0.38007  -0.37983  -0.37908  -0.37886
  Beta  occ. eigenvalues --   -0.37692  -0.37597  -0.37523  -0.37187  -0.37171
  Beta  occ. eigenvalues --   -0.36876  -0.36705  -0.36681  -0.36613  -0.36488
  Beta  occ. eigenvalues --   -0.36380  -0.36139  -0.36022  -0.35936  -0.35699
  Beta  occ. eigenvalues --   -0.35672  -0.35611  -0.35329  -0.35241  -0.34996
  Beta  occ. eigenvalues --   -0.34962  -0.34896  -0.34869  -0.34690  -0.34664
  Beta  occ. eigenvalues --   -0.34611  -0.34541  -0.34447  -0.34422  -0.34377
  Beta  occ. eigenvalues --   -0.34163  -0.33949  -0.33857  -0.33753  -0.33647
  Beta  occ. eigenvalues --   -0.33627  -0.33463  -0.33281  -0.33263  -0.33144
  Beta  occ. eigenvalues --   -0.33039  -0.32870  -0.32710  -0.32443  -0.32245
  Beta  occ. eigenvalues --   -0.32191  -0.32067  -0.31948  -0.31800  -0.31728
  Beta  occ. eigenvalues --   -0.31522  -0.31438  -0.31357  -0.31236  -0.31159
  Beta  occ. eigenvalues --   -0.31147  -0.31032  -0.30954  -0.30904  -0.30782
  Beta  occ. eigenvalues --   -0.30642  -0.30537  -0.30503  -0.30435  -0.30163
  Beta  occ. eigenvalues --   -0.29999  -0.29874  -0.29815  -0.29670  -0.29590
  Beta  occ. eigenvalues --   -0.29434  -0.29379  -0.29302  -0.29275  -0.29026
  Beta  occ. eigenvalues --   -0.28995  -0.28928  -0.28814  -0.28728  -0.28716
  Beta  occ. eigenvalues --   -0.28539  -0.28334  -0.28303  -0.28082  -0.28010
  Beta  occ. eigenvalues --   -0.27950  -0.27687  -0.27651  -0.27554  -0.27504
  Beta  occ. eigenvalues --   -0.27214  -0.27078  -0.26923  -0.26805  -0.26687
  Beta  occ. eigenvalues --   -0.26360  -0.26146  -0.26084  -0.26026  -0.25916
  Beta  occ. eigenvalues --   -0.25568  -0.25462  -0.25212  -0.25136  -0.24806
  Beta  occ. eigenvalues --   -0.24786  -0.24630  -0.24394  -0.24267  -0.24134
  Beta  occ. eigenvalues --   -0.24036  -0.24005  -0.23921  -0.23734  -0.23676
  Beta  occ. eigenvalues --   -0.22854  -0.22775  -0.22395  -0.22325  -0.22031
  Beta  occ. eigenvalues --   -0.21896  -0.21780  -0.21380  -0.21330  -0.21122
  Beta  occ. eigenvalues --   -0.21008  -0.20616  -0.20574  -0.20335  -0.20032
  Beta  occ. eigenvalues --   -0.19707  -0.19313  -0.18676  -0.18608  -0.18477
  Beta  occ. eigenvalues --   -0.18176  -0.18112  -0.17837  -0.17697  -0.17497
  Beta  occ. eigenvalues --   -0.17252  -0.16513  -0.15993  -0.15936  -0.14811
  Beta  occ. eigenvalues --   -0.14627  -0.14089  -0.13751  -0.13601  -0.13209
  Beta  occ. eigenvalues --   -0.12661  -0.11756  -0.11418  -0.11241  -0.10113
  Beta  occ. eigenvalues --   -0.09686  -0.09143
  Beta virt. eigenvalues --   -0.08232  -0.02031   0.01005   0.01691   0.04210
  Beta virt. eigenvalues --    0.04882   0.05498   0.06081   0.06194   0.06632
  Beta virt. eigenvalues --    0.07009   0.07372   0.07887   0.08724   0.09225
  Beta virt. eigenvalues --    0.09667   0.09737   0.09928   0.10384   0.10560
  Beta virt. eigenvalues --    0.10940   0.11865   0.12313   0.12671   0.12840
  Beta virt. eigenvalues --    0.12867   0.13128   0.13306   0.13454   0.13703
  Beta virt. eigenvalues --    0.13861   0.14117   0.14311   0.14573   0.14780
  Beta virt. eigenvalues --    0.15055   0.15183   0.15459   0.15772   0.15963
  Beta virt. eigenvalues --    0.16412   0.16416   0.16506   0.16653   0.16983
  Beta virt. eigenvalues --    0.17208   0.17210   0.17505   0.17719   0.17851
  Beta virt. eigenvalues --    0.17870   0.17966   0.18129   0.18239   0.18426
  Beta virt. eigenvalues --    0.18666   0.18719   0.18881   0.19073   0.19199
  Beta virt. eigenvalues --    0.19437   0.19546   0.19655   0.19699   0.19871
  Beta virt. eigenvalues --    0.20153   0.20261   0.20364   0.20535   0.20622
  Beta virt. eigenvalues --    0.20748   0.20988   0.21234   0.21295   0.21424
  Beta virt. eigenvalues --    0.21448   0.21582   0.21602   0.21824   0.21919
  Beta virt. eigenvalues --    0.22156   0.22303   0.22341   0.22446   0.22607
  Beta virt. eigenvalues --    0.22700   0.22977   0.23010   0.23132   0.23163
  Beta virt. eigenvalues --    0.23293   0.23426   0.23603   0.23620   0.23662
  Beta virt. eigenvalues --    0.23756   0.23839   0.23978   0.24048   0.24080
  Beta virt. eigenvalues --    0.24273   0.24435   0.24544   0.24580   0.24774
  Beta virt. eigenvalues --    0.24846   0.24941   0.25048   0.25192   0.25295
  Beta virt. eigenvalues --    0.25364   0.25430   0.25573   0.25656   0.25807
  Beta virt. eigenvalues --    0.25874   0.25971   0.26172   0.26256   0.26365
  Beta virt. eigenvalues --    0.26392   0.26503   0.26578   0.26701   0.26798
  Beta virt. eigenvalues --    0.26839   0.27024   0.27196   0.27260   0.27277
  Beta virt. eigenvalues --    0.27487   0.27531   0.27645   0.27842   0.27993
  Beta virt. eigenvalues --    0.28126   0.28155   0.28247   0.28452   0.28518
  Beta virt. eigenvalues --    0.28596   0.28836   0.28882   0.28979   0.29074
  Beta virt. eigenvalues --    0.29233   0.29547   0.29625   0.29707   0.29897
  Beta virt. eigenvalues --    0.29979   0.30011   0.30333   0.30428   0.30586
  Beta virt. eigenvalues --    0.30632   0.30859   0.31002   0.31160   0.31322
  Beta virt. eigenvalues --    0.31521   0.31540   0.31631   0.31724   0.32023
  Beta virt. eigenvalues --    0.32123   0.32187   0.32238   0.32303   0.32523
  Beta virt. eigenvalues --    0.32665   0.32705   0.32836   0.32872   0.33108
  Beta virt. eigenvalues --    0.33185   0.33343   0.33497   0.33669   0.33743
  Beta virt. eigenvalues --    0.34029   0.34087   0.34108   0.34349   0.34516
  Beta virt. eigenvalues --    0.34661   0.34794   0.34848   0.35024   0.35245
  Beta virt. eigenvalues --    0.35391   0.35464   0.35562   0.35639   0.35800
  Beta virt. eigenvalues --    0.35907   0.36198   0.36414   0.36525   0.36712
  Beta virt. eigenvalues --    0.36794   0.37014   0.37338   0.37624   0.37698
  Beta virt. eigenvalues --    0.37889   0.38167   0.38347   0.38458   0.38737
  Beta virt. eigenvalues --    0.39124   0.39341   0.39542   0.39833   0.40009
  Beta virt. eigenvalues --    0.40069   0.40397   0.40676   0.41173   0.41272
  Beta virt. eigenvalues --    0.41823   0.41957   0.42007   0.42235   0.42337
  Beta virt. eigenvalues --    0.42572   0.42763   0.42990   0.43194   0.43662
  Beta virt. eigenvalues --    0.43677   0.43950   0.44375   0.44646   0.44711
  Beta virt. eigenvalues --    0.45210   0.45531   0.45928   0.46595   0.46925
  Beta virt. eigenvalues --    0.46985   0.47292   0.47412   0.47771   0.48136
  Beta virt. eigenvalues --    0.48440   0.49038   0.49467   0.49808   0.49957
  Beta virt. eigenvalues --    0.50177   0.50492   0.50717   0.50785   0.51548
  Beta virt. eigenvalues --    0.51781   0.51936   0.52273   0.53115   0.53400
  Beta virt. eigenvalues --    0.53661   0.53872   0.54146   0.54197   0.54356
  Beta virt. eigenvalues --    0.54419   0.54863   0.55003   0.55126   0.55359
  Beta virt. eigenvalues --    0.55585   0.55663   0.55925   0.56073   0.56263
  Beta virt. eigenvalues --    0.56346   0.56632   0.56777   0.56910   0.57088
  Beta virt. eigenvalues --    0.57262   0.57302   0.57530   0.57665   0.57792
  Beta virt. eigenvalues --    0.57950   0.58098   0.58258   0.58352   0.58471
  Beta virt. eigenvalues --    0.58780   0.58836   0.58960   0.59127   0.59187
  Beta virt. eigenvalues --    0.59510   0.59558   0.59637   0.59930   0.60198
  Beta virt. eigenvalues --    0.60353   0.60425   0.60603   0.60707   0.61066
  Beta virt. eigenvalues --    0.61109   0.61196   0.61403   0.61456   0.61586
  Beta virt. eigenvalues --    0.61775   0.61877   0.62093   0.62265   0.62487
  Beta virt. eigenvalues --    0.62525   0.62612   0.62750   0.62864   0.62954
  Beta virt. eigenvalues --    0.63131   0.63290   0.63416   0.63622   0.63846
  Beta virt. eigenvalues --    0.63879   0.64076   0.64158   0.64413   0.64655
  Beta virt. eigenvalues --    0.64662   0.64820   0.64953   0.65090   0.65417
  Beta virt. eigenvalues --    0.65581   0.65738   0.65753   0.65963   0.66218
  Beta virt. eigenvalues --    0.66445   0.66598   0.66680   0.66816   0.66883
  Beta virt. eigenvalues --    0.67182   0.67233   0.67465   0.67643   0.67773
  Beta virt. eigenvalues --    0.67884   0.67998   0.68164   0.68321   0.68488
  Beta virt. eigenvalues --    0.68530   0.68784   0.68964   0.69036   0.69120
  Beta virt. eigenvalues --    0.69212   0.69455   0.69472   0.69541   0.69615
  Beta virt. eigenvalues --    0.69957   0.70005   0.70219   0.70332   0.70356
  Beta virt. eigenvalues --    0.70577   0.70706   0.70788   0.70899   0.71023
  Beta virt. eigenvalues --    0.71293   0.71367   0.71500   0.71579   0.71673
  Beta virt. eigenvalues --    0.71732   0.71791   0.71962   0.72005   0.72196
  Beta virt. eigenvalues --    0.72402   0.72435   0.72590   0.72805   0.72918
  Beta virt. eigenvalues --    0.73029   0.73228   0.73342   0.73416   0.73472
  Beta virt. eigenvalues --    0.73598   0.73871   0.74018   0.74145   0.74345
  Beta virt. eigenvalues --    0.74734   0.74808   0.74963   0.75158   0.75479
  Beta virt. eigenvalues --    0.75572   0.75775   0.75922   0.76100   0.76202
  Beta virt. eigenvalues --    0.76362   0.76490   0.76667   0.76905   0.77091
  Beta virt. eigenvalues --    0.77201   0.77430   0.77529   0.77614   0.77623
  Beta virt. eigenvalues --    0.77749   0.78003   0.78276   0.78467   0.78586
  Beta virt. eigenvalues --    0.79042   0.79325   0.79433   0.79605   0.79770
  Beta virt. eigenvalues --    0.80158   0.80196   0.80324   0.80444   0.80753
  Beta virt. eigenvalues --    0.81019   0.81154   0.81316   0.81462   0.81479
  Beta virt. eigenvalues --    0.81680   0.81910   0.81969   0.82101   0.82204
  Beta virt. eigenvalues --    0.82600   0.82654   0.82714   0.82995   0.83056
  Beta virt. eigenvalues --    0.83386   0.83613   0.83775   0.83894   0.83932
  Beta virt. eigenvalues --    0.84187   0.84427   0.84438   0.84730   0.85004
  Beta virt. eigenvalues --    0.85079   0.85155   0.85345   0.85549   0.85736
  Beta virt. eigenvalues --    0.85828   0.85911   0.86102   0.86316   0.86459
  Beta virt. eigenvalues --    0.86586   0.86825   0.87031   0.87035   0.87342
  Beta virt. eigenvalues --    0.87469   0.87669   0.87739   0.87827   0.88027
  Beta virt. eigenvalues --    0.88338   0.88420   0.88541   0.88666   0.88802
  Beta virt. eigenvalues --    0.89010   0.89079   0.89135   0.89320   0.89412
  Beta virt. eigenvalues --    0.89578   0.89658   0.89728   0.89882   0.90012
  Beta virt. eigenvalues --    0.90046   0.90302   0.90374   0.90738   0.90945
  Beta virt. eigenvalues --    0.91063   0.91191   0.91410   0.91587   0.91589
  Beta virt. eigenvalues --    0.91788   0.91919   0.92106   0.92159   0.92260
  Beta virt. eigenvalues --    0.92316   0.92483   0.92629   0.92646   0.92783
  Beta virt. eigenvalues --    0.92830   0.92952   0.93129   0.93280   0.93326
  Beta virt. eigenvalues --    0.93498   0.93662   0.93739   0.93877   0.94087
  Beta virt. eigenvalues --    0.94194   0.94410   0.94522   0.94629   0.94664
  Beta virt. eigenvalues --    0.94825   0.95021   0.95074   0.95140   0.95305
  Beta virt. eigenvalues --    0.95471   0.95559   0.95714   0.95812   0.96008
  Beta virt. eigenvalues --    0.96137   0.96215   0.96336   0.96348   0.96556
  Beta virt. eigenvalues --    0.96623   0.96701   0.96822   0.97017   0.97153
  Beta virt. eigenvalues --    0.97249   0.97370   0.97493   0.97666   0.97770
  Beta virt. eigenvalues --    0.97797   0.97955   0.98187   0.98326   0.98578
  Beta virt. eigenvalues --    0.98660   0.98859   0.99033   0.99213   0.99247
  Beta virt. eigenvalues --    0.99437   0.99543   0.99650   0.99823   1.00068
  Beta virt. eigenvalues --    1.00125   1.00449   1.00524   1.00678   1.00761
  Beta virt. eigenvalues --    1.00979   1.01107   1.01285   1.01390   1.01669
  Beta virt. eigenvalues --    1.01695   1.02019   1.02028   1.02196   1.02265
  Beta virt. eigenvalues --    1.02480   1.02551   1.02720   1.02958   1.03033
  Beta virt. eigenvalues --    1.03353   1.03385   1.03488   1.03658   1.03980
  Beta virt. eigenvalues --    1.04161   1.04166   1.04407   1.04634   1.04726
  Beta virt. eigenvalues --    1.04832   1.05083   1.05497   1.05562   1.05567
  Beta virt. eigenvalues --    1.05748   1.06044   1.06247   1.06285   1.06489
  Beta virt. eigenvalues --    1.06689   1.06792   1.07022   1.07114   1.07347
  Beta virt. eigenvalues --    1.07517   1.07743   1.07878   1.08029   1.08154
  Beta virt. eigenvalues --    1.08239   1.08532   1.08785   1.08841   1.08974
  Beta virt. eigenvalues --    1.09176   1.09323   1.09616   1.09746   1.10056
  Beta virt. eigenvalues --    1.10200   1.10374   1.10455   1.10808   1.10958
  Beta virt. eigenvalues --    1.11193   1.11304   1.11511   1.11719   1.12140
  Beta virt. eigenvalues --    1.12279   1.12522   1.12824   1.12910   1.13404
  Beta virt. eigenvalues --    1.13505   1.13604   1.13715   1.13818   1.14113
  Beta virt. eigenvalues --    1.14204   1.14420   1.14567   1.14859   1.14927
  Beta virt. eigenvalues --    1.15025   1.15360   1.15485   1.15682   1.15917
  Beta virt. eigenvalues --    1.16180   1.16364   1.16628   1.16899   1.16983
  Beta virt. eigenvalues --    1.17241   1.17592   1.17964   1.18044   1.18278
  Beta virt. eigenvalues --    1.18394   1.18595   1.18816   1.18944   1.19044
  Beta virt. eigenvalues --    1.19198   1.19564   1.19836   1.19991   1.20236
  Beta virt. eigenvalues --    1.20578   1.20679   1.21014   1.21133   1.21302
  Beta virt. eigenvalues --    1.21382   1.21674   1.21881   1.22328   1.22427
  Beta virt. eigenvalues --    1.22509   1.22957   1.23247   1.23453   1.23629
  Beta virt. eigenvalues --    1.23991   1.24079   1.24357   1.24387   1.24459
  Beta virt. eigenvalues --    1.24751   1.25206   1.25267   1.25520   1.25719
  Beta virt. eigenvalues --    1.25908   1.26040   1.26205   1.26552   1.26670
  Beta virt. eigenvalues --    1.26863   1.27106   1.27446   1.27532   1.27800
  Beta virt. eigenvalues --    1.27990   1.28221   1.28552   1.28790   1.29137
  Beta virt. eigenvalues --    1.29285   1.29497   1.29785   1.29871   1.30315
  Beta virt. eigenvalues --    1.30486   1.30844   1.30986   1.31369   1.31389
  Beta virt. eigenvalues --    1.31709   1.31969   1.32168   1.32466   1.32667
  Beta virt. eigenvalues --    1.33003   1.33301   1.33450   1.33614   1.33652
  Beta virt. eigenvalues --    1.34098   1.34154   1.34453   1.34584   1.34766
  Beta virt. eigenvalues --    1.34958   1.35162   1.35454   1.35498   1.35776
  Beta virt. eigenvalues --    1.35913   1.36186   1.36464   1.36578   1.36881
  Beta virt. eigenvalues --    1.37046   1.37294   1.37521   1.37631   1.37712
  Beta virt. eigenvalues --    1.37772   1.37904   1.37997   1.38410   1.38601
  Beta virt. eigenvalues --    1.38881   1.39009   1.39133   1.39217   1.39363
  Beta virt. eigenvalues --    1.39434   1.39647   1.40050   1.40218   1.40307
  Beta virt. eigenvalues --    1.40520   1.40656   1.40841   1.40891   1.41191
  Beta virt. eigenvalues --    1.41602   1.41787   1.41808   1.42192   1.42293
  Beta virt. eigenvalues --    1.42523   1.42673   1.42790   1.43160   1.43293
  Beta virt. eigenvalues --    1.43599   1.43719   1.43847   1.44076   1.44168
  Beta virt. eigenvalues --    1.44442   1.44562   1.44900   1.45150   1.45334
  Beta virt. eigenvalues --    1.45632   1.45719   1.46068   1.46544   1.46900
  Beta virt. eigenvalues --    1.47265   1.47598   1.47656   1.47805   1.48166
  Beta virt. eigenvalues --    1.48266   1.48443   1.48595   1.48679   1.48886
  Beta virt. eigenvalues --    1.49182   1.49292   1.49428   1.49636   1.49857
  Beta virt. eigenvalues --    1.50029   1.50218   1.50737   1.51212   1.51312
  Beta virt. eigenvalues --    1.51418   1.51637   1.51766   1.52158   1.52403
  Beta virt. eigenvalues --    1.52692   1.52897   1.53412   1.53555   1.53724
  Beta virt. eigenvalues --    1.53907   1.54060   1.54284   1.54511   1.54724
  Beta virt. eigenvalues --    1.55019   1.55058   1.55361   1.55407   1.55564
  Beta virt. eigenvalues --    1.55738   1.55977   1.56134   1.56473   1.56886
  Beta virt. eigenvalues --    1.57335   1.57542   1.57726   1.58118   1.58281
  Beta virt. eigenvalues --    1.58608   1.58761   1.58927   1.59446   1.59936
  Beta virt. eigenvalues --    1.60167   1.60529   1.60691   1.60850   1.61187
  Beta virt. eigenvalues --    1.61606   1.61761   1.61821   1.62062   1.62095
  Beta virt. eigenvalues --    1.62536   1.62678   1.63086   1.63299   1.63478
  Beta virt. eigenvalues --    1.63584   1.63746   1.64173   1.64244   1.64448
  Beta virt. eigenvalues --    1.64560   1.64994   1.65163   1.65233   1.65485
  Beta virt. eigenvalues --    1.65823   1.65970   1.66310   1.66496   1.66579
  Beta virt. eigenvalues --    1.66811   1.66989   1.67189   1.67606   1.67658
  Beta virt. eigenvalues --    1.68070   1.68254   1.68501   1.68595   1.68885
  Beta virt. eigenvalues --    1.69172   1.69502   1.69577   1.69973   1.70045
  Beta virt. eigenvalues --    1.70326   1.70701   1.70829   1.71342   1.71730
  Beta virt. eigenvalues --    1.71855   1.72193   1.72338   1.72634   1.72923
  Beta virt. eigenvalues --    1.73224   1.73277   1.73720   1.74007   1.74375
  Beta virt. eigenvalues --    1.74556   1.74710   1.75024   1.75227   1.75293
  Beta virt. eigenvalues --    1.75360   1.75693   1.75994   1.76176   1.76393
  Beta virt. eigenvalues --    1.76500   1.76805   1.77090   1.77157   1.77359
  Beta virt. eigenvalues --    1.77429   1.77848   1.78006   1.78250   1.78273
  Beta virt. eigenvalues --    1.78505   1.78741   1.78808   1.78991   1.79135
  Beta virt. eigenvalues --    1.79587   1.79814   1.80113   1.80272   1.80467
  Beta virt. eigenvalues --    1.80972   1.81013   1.81139   1.81325   1.81570
  Beta virt. eigenvalues --    1.81751   1.82165   1.82357   1.82660   1.82826
  Beta virt. eigenvalues --    1.83073   1.83227   1.83337   1.83609   1.83785
  Beta virt. eigenvalues --    1.84135   1.84298   1.84573   1.84665   1.85058
  Beta virt. eigenvalues --    1.85404   1.85602   1.85814   1.85969   1.86260
  Beta virt. eigenvalues --    1.86276   1.86493   1.86562   1.86770   1.87244
  Beta virt. eigenvalues --    1.87693   1.87738   1.88365   1.88680   1.88835
  Beta virt. eigenvalues --    1.88945   1.89095   1.89234   1.89476   1.89560
  Beta virt. eigenvalues --    1.89593   1.89737   1.90015   1.90154   1.90293
  Beta virt. eigenvalues --    1.90493   1.90615   1.90848   1.90948   1.91031
  Beta virt. eigenvalues --    1.91255   1.91423   1.91498   1.91597   1.91797
  Beta virt. eigenvalues --    1.91881   1.91976   1.92160   1.92174   1.92401
  Beta virt. eigenvalues --    1.92510   1.92622   1.92817   1.93248   1.93415
  Beta virt. eigenvalues --    1.93598   1.93709   1.93827   1.93928   1.94054
  Beta virt. eigenvalues --    1.94648   1.94735   1.94860   1.95155   1.95260
  Beta virt. eigenvalues --    1.95344   1.95461   1.95538   1.95708   1.96083
  Beta virt. eigenvalues --    1.96161   1.96452   1.96524   1.96769   1.96900
  Beta virt. eigenvalues --    1.96990   1.97298   1.97424   1.97537   1.97725
  Beta virt. eigenvalues --    1.98151   1.98298   1.98487   1.98523   1.98645
  Beta virt. eigenvalues --    1.98840   1.99001   1.99330   1.99357   1.99488
  Beta virt. eigenvalues --    1.99544   2.00051   2.00263   2.00363   2.00769
  Beta virt. eigenvalues --    2.00888   2.01170   2.01393   2.01706   2.01771
  Beta virt. eigenvalues --    2.01935   2.02192   2.02421   2.02518   2.02738
  Beta virt. eigenvalues --    2.02941   2.03198   2.03568   2.03582   2.03783
  Beta virt. eigenvalues --    2.03858   2.03913   2.04066   2.04367   2.04411
  Beta virt. eigenvalues --    2.04703   2.04965   2.05056   2.05315   2.05372
  Beta virt. eigenvalues --    2.05526   2.05643   2.05806   2.06051   2.06229
  Beta virt. eigenvalues --    2.06330   2.06527   2.06981   2.07229   2.07397
  Beta virt. eigenvalues --    2.07657   2.07821   2.08226   2.08270   2.08509
  Beta virt. eigenvalues --    2.08674   2.08945   2.09264   2.09385   2.09531
  Beta virt. eigenvalues --    2.09786   2.09870   2.10120   2.10172   2.10430
  Beta virt. eigenvalues --    2.10631   2.10691   2.11156   2.11285   2.11431
  Beta virt. eigenvalues --    2.11602   2.11665   2.11822   2.12002   2.12035
  Beta virt. eigenvalues --    2.12233   2.12415   2.12556   2.12633   2.12710
  Beta virt. eigenvalues --    2.12873   2.13275   2.13370   2.13496   2.13546
  Beta virt. eigenvalues --    2.13945   2.14140   2.14475   2.14497   2.14577
  Beta virt. eigenvalues --    2.14635   2.14799   2.15028   2.15155   2.15250
  Beta virt. eigenvalues --    2.15340   2.15419   2.15738   2.15916   2.15991
  Beta virt. eigenvalues --    2.16105   2.16398   2.16605   2.16632   2.17070
  Beta virt. eigenvalues --    2.17155   2.17286   2.17389   2.17639   2.17761
  Beta virt. eigenvalues --    2.17802   2.17921   2.18133   2.18299   2.18444
  Beta virt. eigenvalues --    2.18653   2.18778   2.18942   2.19499   2.19633
  Beta virt. eigenvalues --    2.19873   2.20061   2.20414   2.20550   2.20658
  Beta virt. eigenvalues --    2.20733   2.20788   2.20853   2.21108   2.21173
  Beta virt. eigenvalues --    2.21352   2.21469   2.21606   2.21782   2.22087
  Beta virt. eigenvalues --    2.22252   2.22484   2.22568   2.22739   2.23162
  Beta virt. eigenvalues --    2.23217   2.23294   2.23367   2.23537   2.23880
  Beta virt. eigenvalues --    2.24013   2.24248   2.24485   2.24758   2.24897
  Beta virt. eigenvalues --    2.25062   2.25320   2.25450   2.25516   2.25938
  Beta virt. eigenvalues --    2.26093   2.26223   2.26317   2.26373   2.26555
  Beta virt. eigenvalues --    2.26823   2.27012   2.27238   2.27250   2.27390
  Beta virt. eigenvalues --    2.27529   2.27859   2.27921   2.28011   2.28065
  Beta virt. eigenvalues --    2.28095   2.28334   2.28404   2.28825   2.29066
  Beta virt. eigenvalues --    2.29163   2.29294   2.29622   2.29737   2.29865
  Beta virt. eigenvalues --    2.29925   2.30040   2.30307   2.30490   2.30767
  Beta virt. eigenvalues --    2.30792   2.30901   2.31390   2.31630   2.31866
  Beta virt. eigenvalues --    2.32139   2.32425   2.32818   2.32908   2.32935
  Beta virt. eigenvalues --    2.33155   2.33190   2.33340   2.33674   2.33775
  Beta virt. eigenvalues --    2.34277   2.34332   2.34816   2.34969   2.35083
  Beta virt. eigenvalues --    2.35291   2.35499   2.35780   2.35933   2.35967
  Beta virt. eigenvalues --    2.36170   2.36341   2.36439   2.36741   2.36893
  Beta virt. eigenvalues --    2.37203   2.37308   2.37334   2.37394   2.37827
  Beta virt. eigenvalues --    2.38060   2.38393   2.38543   2.38627   2.39028
  Beta virt. eigenvalues --    2.39152   2.39298   2.39504   2.39840   2.40071
  Beta virt. eigenvalues --    2.40180   2.40272   2.40571   2.40981   2.41251
  Beta virt. eigenvalues --    2.41559   2.41658   2.41836   2.41916   2.42411
  Beta virt. eigenvalues --    2.42509   2.42791   2.42833   2.43160   2.43369
  Beta virt. eigenvalues --    2.43532   2.43748   2.44129   2.44177   2.44513
  Beta virt. eigenvalues --    2.44781   2.44941   2.45167   2.45556   2.45764
  Beta virt. eigenvalues --    2.46008   2.46278   2.46437   2.46589   2.46848
  Beta virt. eigenvalues --    2.46931   2.47100   2.47329   2.47400   2.47501
  Beta virt. eigenvalues --    2.47697   2.47831   2.48081   2.48272   2.48357
  Beta virt. eigenvalues --    2.48575   2.48971   2.49082   2.49339   2.49577
  Beta virt. eigenvalues --    2.49729   2.49823   2.49920   2.50116   2.50196
  Beta virt. eigenvalues --    2.50448   2.50544   2.50612   2.50727   2.50812
  Beta virt. eigenvalues --    2.51071   2.51161   2.51498   2.51910   2.52183
  Beta virt. eigenvalues --    2.52384   2.52683   2.52965   2.53115   2.53318
  Beta virt. eigenvalues --    2.53352   2.53547   2.53696   2.53844   2.54068
  Beta virt. eigenvalues --    2.54409   2.54564   2.54726   2.54980   2.55041
  Beta virt. eigenvalues --    2.55268   2.55448   2.55661   2.55777   2.56058
  Beta virt. eigenvalues --    2.56310   2.56417   2.56672   2.57047   2.57147
  Beta virt. eigenvalues --    2.57467   2.57602   2.57708   2.57879   2.58026
  Beta virt. eigenvalues --    2.58216   2.58309   2.58428   2.58568   2.58608
  Beta virt. eigenvalues --    2.59109   2.59259   2.59299   2.59470   2.59637
  Beta virt. eigenvalues --    2.59799   2.59973   2.60131   2.60529   2.60533
  Beta virt. eigenvalues --    2.60766   2.60942   2.61076   2.61169   2.61194
  Beta virt. eigenvalues --    2.61623   2.61965   2.62291   2.62589   2.62831
  Beta virt. eigenvalues --    2.62956   2.63315   2.63449   2.63511   2.63828
  Beta virt. eigenvalues --    2.64110   2.64441   2.64978   2.65157   2.65191
  Beta virt. eigenvalues --    2.65261   2.65553   2.65744   2.65898   2.66123
  Beta virt. eigenvalues --    2.66210   2.66356   2.66455   2.66836   2.67014
  Beta virt. eigenvalues --    2.67110   2.67218   2.67241   2.67487   2.67772
  Beta virt. eigenvalues --    2.67925   2.68138   2.68408   2.68649   2.68850
  Beta virt. eigenvalues --    2.68964   2.69257   2.69451   2.69559   2.69996
  Beta virt. eigenvalues --    2.70197   2.70379   2.70753   2.70911   2.71129
  Beta virt. eigenvalues --    2.71387   2.71449   2.71541   2.71719   2.71869
  Beta virt. eigenvalues --    2.72112   2.72165   2.72355   2.72875   2.73176
  Beta virt. eigenvalues --    2.73299   2.73539   2.74024   2.74256   2.74304
  Beta virt. eigenvalues --    2.74558   2.74818   2.74958   2.75065   2.75177
  Beta virt. eigenvalues --    2.75339   2.75375   2.75496   2.75966   2.76043
  Beta virt. eigenvalues --    2.76169   2.76248   2.76430   2.76517   2.76730
  Beta virt. eigenvalues --    2.76831   2.77219   2.77428   2.77537   2.77561
  Beta virt. eigenvalues --    2.77758   2.78048   2.78214   2.78298   2.78574
  Beta virt. eigenvalues --    2.78883   2.78968   2.79115   2.79396   2.79462
  Beta virt. eigenvalues --    2.79725   2.79992   2.80048   2.80144   2.80291
  Beta virt. eigenvalues --    2.80353   2.80601   2.80641   2.80767   2.80935
  Beta virt. eigenvalues --    2.81131   2.81187   2.81225   2.81378   2.81531
  Beta virt. eigenvalues --    2.81740   2.81900   2.82213   2.82274   2.82462
  Beta virt. eigenvalues --    2.82595   2.82804   2.83418   2.83580   2.83910
  Beta virt. eigenvalues --    2.84038   2.84072   2.84169   2.84454   2.84572
  Beta virt. eigenvalues --    2.84698   2.84866   2.85186   2.85261   2.85352
  Beta virt. eigenvalues --    2.85555   2.85971   2.86173   2.86249   2.86385
  Beta virt. eigenvalues --    2.86569   2.86669   2.87093   2.87295   2.87360
  Beta virt. eigenvalues --    2.87751   2.87856   2.87976   2.88237   2.88395
  Beta virt. eigenvalues --    2.88898   2.88915   2.89069   2.89425   2.89567
  Beta virt. eigenvalues --    2.89733   2.89805   2.90071   2.90454   2.90535
  Beta virt. eigenvalues --    2.90992   2.91155   2.91298   2.91412   2.91528
  Beta virt. eigenvalues --    2.91716   2.91814   2.92207   2.92457   2.92792
  Beta virt. eigenvalues --    2.93276   2.93701   2.93906   2.94137   2.94319
  Beta virt. eigenvalues --    2.94417   2.94507   2.94721   2.95020   2.95407
  Beta virt. eigenvalues --    2.95577   2.95656   2.95964   2.96295   2.96350
  Beta virt. eigenvalues --    2.96387   2.96584   2.96970   2.97123   2.97328
  Beta virt. eigenvalues --    2.97656   2.97758   2.98158   2.98290   2.98457
  Beta virt. eigenvalues --    2.98709   2.98762   2.99006   2.99457   2.99617
  Beta virt. eigenvalues --    2.99796   2.99938   3.00499   3.00662   3.01078
  Beta virt. eigenvalues --    3.01376   3.01720   3.02321   3.02553   3.02663
  Beta virt. eigenvalues --    3.03048   3.03288   3.03581   3.03718   3.04019
  Beta virt. eigenvalues --    3.04334   3.04418   3.04624   3.05100   3.05396
  Beta virt. eigenvalues --    3.05705   3.05902   3.05987   3.06508   3.06621
  Beta virt. eigenvalues --    3.06700   3.06812   3.07101   3.07201   3.07845
  Beta virt. eigenvalues --    3.08042   3.08181   3.08360   3.08969   3.09170
  Beta virt. eigenvalues --    3.09322   3.09372   3.09678   3.09964   3.10043
  Beta virt. eigenvalues --    3.10096   3.10357   3.10770   3.10860   3.11432
  Beta virt. eigenvalues --    3.11530   3.11622   3.11963   3.12161   3.12454
  Beta virt. eigenvalues --    3.13300   3.13420   3.13813   3.15090   3.16197
  Beta virt. eigenvalues --    3.16847   3.17012   3.17257   3.17872   3.18106
  Beta virt. eigenvalues --    3.18774   3.19059   3.19446   3.19518   3.20362
  Beta virt. eigenvalues --    3.21207   3.21739   3.21881   3.23157   3.24197
  Beta virt. eigenvalues --    3.24754   3.25195   3.25327   3.25735   3.25972
  Beta virt. eigenvalues --    3.26474   3.26977   3.27545   3.27883   3.28493
  Beta virt. eigenvalues --    3.29030   3.29326   3.29493   3.30886   3.31734
  Beta virt. eigenvalues --    3.31836   3.32263   3.32528   3.32620   3.32686
  Beta virt. eigenvalues --    3.32964   3.33149   3.33583   3.33922   3.34205
  Beta virt. eigenvalues --    3.34276   3.34433   3.34992   3.35391   3.35712
  Beta virt. eigenvalues --    3.35929   3.36073   3.36598   3.37407   3.38393
  Beta virt. eigenvalues --    3.38450   3.38668   3.38749   3.39110   3.39220
  Beta virt. eigenvalues --    3.39257   3.40061   3.40271   3.40479   3.40772
  Beta virt. eigenvalues --    3.41213   3.41420   3.42120   3.42997   3.43499
  Beta virt. eigenvalues --    3.43746   3.44117   3.44255   3.45130   3.45712
  Beta virt. eigenvalues --    3.46078   3.46791   3.46889   3.47253   3.47306
  Beta virt. eigenvalues --    3.47435   3.47862   3.48149   3.48484   3.48872
  Beta virt. eigenvalues --    3.49308   3.49791   3.49877   3.50208   3.50511
  Beta virt. eigenvalues --    3.50584   3.51171   3.51515   3.52830   3.52954
  Beta virt. eigenvalues --    3.53304   3.53601   3.53750   3.54172   3.54684
  Beta virt. eigenvalues --    3.54921   3.55515   3.55536   3.55582   3.55773
  Beta virt. eigenvalues --    3.55971   3.56352   3.56805   3.57103   3.57320
  Beta virt. eigenvalues --    3.58557   3.58781   3.60152   3.60534   3.60686
  Beta virt. eigenvalues --    3.61660   3.61841   3.62282   3.63424   3.63909
  Beta virt. eigenvalues --    3.64630   3.65104   3.65816   3.66119   3.66583
  Beta virt. eigenvalues --    3.67208   3.67515   3.67541   3.67783   3.67915
  Beta virt. eigenvalues --    3.68120   3.68364   3.68650   3.68945   3.69082
  Beta virt. eigenvalues --    3.69401   3.69604   3.70353   3.70719   3.71543
  Beta virt. eigenvalues --    3.71597   3.71910   3.72483   3.73009   3.73748
  Beta virt. eigenvalues --    3.75213   3.75358   3.75814   3.76015   3.76486
  Beta virt. eigenvalues --    3.77009   3.77415   3.77548   3.78773   3.79054
  Beta virt. eigenvalues --    3.81119   3.82854   3.84884   3.86494   3.88643
  Beta virt. eigenvalues --    3.88933   3.91402   3.91673   3.96401   3.97568
  Beta virt. eigenvalues --    3.98694  14.49366
          Condensed to atoms (all electrons):
          Atomic-Atomic Spin Densities.
 Mulliken charges and spin densities:
               1          2
     1  H    0.097293   0.000039
     2  C   -0.318826   0.000127
     3  H    0.098748   0.000015
     4  C   -0.208359   0.000174
     5  C   -0.205155  -0.000003
     6  C   -0.011229  -0.000041
     7  N   -0.509915   0.000663
     8  C    0.460377  -0.002760
     9  N   -0.693197   0.013780
    10  N   -0.536648   0.002119
    11  H    0.117332  -0.000137
    12  H    0.114489  -0.000616
    13  H    0.083612   0.000030
    14  H    0.069993   0.000006
    15  H    0.134968   0.000022
    16  H    0.079697  -0.000008
    17  H    0.112338   0.000017
    18  H    0.274963  -0.000015
    19  H    0.242295  -0.000434
    20  H    0.302532  -0.000121
    21  H    0.240879  -0.000130
    22  H    0.097780  -0.000001
    23  C   -0.312178   0.000001
    24  H    0.119169   0.000000
    25  C   -0.252364   0.000020
    26  C    0.045086   0.000279
    27  C    0.023829   0.000831
    28  C    0.054426   0.000012
    29  C    0.238953   0.000567
    30  C   -0.157288   0.001224
    31  N   -0.544006   0.000222
    32  C   -0.114646   0.000019
    33  C   -0.103411  -0.000052
    34  C   -0.123019   0.001371
    35  H    0.084789   0.000003
    36  H    0.099254   0.000119
    37  H    0.091331   0.000023
    38  H    0.117972  -0.000121
    39  H    0.318366   0.000258
    40  H    0.060127  -0.000056
    41  H    0.107212  -0.000369
    42  H    0.051800  -0.000004
    43  H    0.061777  -0.000060
    44  H    0.137665  -0.000000
    45  C   -0.319768   0.000000
    46  H    0.099026   0.000000
    47  C   -0.241079  -0.000000
    48  C    0.238380   0.000003
    49  C   -0.011784   0.000004
    50  N   -0.488334   0.000004
    51  C    0.222249  -0.000006
    52  N   -0.460750   0.000028
    53  H    0.113754  -0.000000
    54  H    0.104395   0.000000
    55  H    0.101532   0.000000
    56  H    0.271525  -0.000012
    57  H    0.114172  -0.000002
    58  H    0.161188  -0.000023
    59  H    0.132553   0.000006
    60  C   -0.321906  -0.000013
    61  H    0.109427   0.000002
    62  C   -0.240915  -0.000162
    63  C    0.249174  -0.000924
    64  C    0.047836   0.002675
    65  N   -0.516030   0.003414
    66  C    0.315412   0.016851
    67  N   -0.403218  -0.023724
    68  H    0.128909  -0.000031
    69  H    0.109453   0.000018
    70  H    0.110446  -0.000036
    71  H    0.274322  -0.000388
    72  H    0.140542  -0.001129
    73  H    0.171148  -0.001717
    74  H    0.099581  -0.000000
    75  C   -0.313284   0.000002
    76  H    0.109675  -0.000000
    77  C   -0.183891   0.000006
    78  C   -0.216549   0.000003
    79  C   -0.052046   0.000020
    80  N   -0.498456  -0.000025
    81  C    0.649051   0.000167
    82  N   -0.623638  -0.000022
    83  N   -0.606703   0.000452
    84  H    0.086822  -0.000000
    85  H    0.126943  -0.000001
    86  H    0.113938  -0.000007
    87  H    0.094137   0.000000
    88  H    0.076850  -0.000001
    89  H    0.162793  -0.000001
    90  H    0.139662  -0.000004
    91  H    0.262467  -0.000003
    92  H    0.325533  -0.000541
    93  H    0.331396  -0.000024
    94  H    0.273876  -0.000044
    95  H    0.330059  -0.001369
    96  C   -0.230214   0.000391
    97  C   -0.083726  -0.035524
    98  C   -0.080229  -0.002814
    99  C   -0.238252  -0.007652
   100  N   -0.576906   0.096195
   101  C   -0.256357   0.001129
   102  C   -0.266758   0.077670
   103  C   -0.251271   0.004685
   104  C   -0.276648   0.005428
   105  N   -0.576641  -0.043630
   106  C    0.518819  -0.000150
   107  C    0.549676   0.001118
   108  N   -0.569170  -0.038669
   109  C   -0.261326   0.103777
   110  C   -0.215718   0.127884
   111  C   -0.224550   0.099641
   112  C   -0.237983   0.126415
   113  C   -0.377597  -0.001026
   114  C   -0.374644  -0.007976
   115  C   -0.386934   0.000558
   116  C   -0.381694  -0.006810
   117  C    0.288349   0.007992
   118  C    0.261161   0.077178
   119  C    0.290317   0.008145
   120  C    0.249489   0.084545
   121  O   -0.584489   0.000206
   122  O   -0.522472   0.000363
   123  C    0.023931  -0.002310
   124  C    0.022188   0.080060
   125  C    0.045318  -0.004626
   126  C    0.017710   0.064702
   127  O   -0.550426   0.000086
   128  O   -0.394483   0.000108
   129  C    0.004962   0.010630
   130  C    0.017218   0.087582
   131  C    0.040559   0.012645
   132  C    0.017783   0.084794
   133  C    0.301639  -0.009096
   134  C    0.261934   0.046469
   135  C    0.291275  -0.003501
   136  C    0.223430   0.065992
   137  N   -0.595528   0.083041
   138  Fe   0.541530   1.027293
   139  H    0.122524   0.000454
   140  H    0.084366  -0.000100
   141  H    0.070278   0.002740
   142  H    0.075186   0.000934
   143  H    0.102314   0.001080
   144  H    0.124230   0.001586
   145  H    0.105364   0.000020
   146  H    0.071706  -0.003750
   147  H    0.091003  -0.003747
   148  H    0.075191  -0.000178
   149  H    0.114533  -0.000211
   150  H    0.152820  -0.000346
   151  H    0.139992  -0.000201
   152  H    0.086494  -0.005121
   153  H    0.066361  -0.006284
   154  H    0.067749  -0.006156
   155  H    0.101189   0.001293
   156  H    0.131939   0.001138
   157  H    0.102043  -0.000103
   158  H    0.097223   0.004621
   159  H    0.092529   0.000177
   160  H    0.122600   0.004366
   161  H    0.151584  -0.000204
   162  H    0.095177   0.000460
   163  H    0.100061  -0.000178
   164  H    0.101415  -0.000151
   165  H    0.101222   0.004262
   166  C    0.539525  -0.035255
   167  O   -0.426557   0.079793
   168  C    0.195693   0.390441
   169  O   -0.478053   0.118314
   170  C    0.341895  -0.015823
   171  O   -0.498993   0.196630
   172  C    0.066815  -0.001073
   173  O   -0.496492   0.017124
   174  C    0.171201  -0.000171
   175  O   -0.594438   0.001118
   176  C    0.049184  -0.000206
   177  O   -0.554612   0.000082
   178  H    0.345766  -0.002710
   179  H    0.337721  -0.000279
   180  H    0.320416  -0.000082
   181  H    0.128956  -0.000483
   182  H    0.083723  -0.000232
   183  H    0.095713   0.000476
   184  H    0.111241   0.000024
   185  O   -0.624538  -0.006325
   186  H    0.390064   0.001127
   187  H    0.396576  -0.000397
   188  O   -0.655517   0.000290
   189  H    0.329123  -0.000018
   190  H    0.338587  -0.000058
   191  O   -0.679666   0.000760
   192  H    0.330871  -0.000554
   193  H    0.331284  -0.001340
   194  O   -0.678461  -0.000090
   195  H    0.342905   0.000007
   196  H    0.322295  -0.000570
   197  O   -0.811519   0.031997
   198  H    0.268924  -0.000939
   199  H    0.276685  -0.000818
   200  H    0.117940   0.003508
   201  H    0.122069   0.000636
   202  H    0.081215  -0.003983
   203  H    0.115219  -0.000014
   204  C   -0.322819   0.000194
   205  H    0.096771   0.000081
   206  C   -0.161357   0.000148
   207  C   -0.045905   0.000034
   208  C   -0.305484   0.000221
   209  C   -0.307158   0.000081
   210  H    0.109488  -0.000012
   211  H    0.076201  -0.001953
   212  H    0.074794   0.000030
   213  H    0.068634   0.000003
   214  H    0.091572  -0.000000
   215  H    0.104236  -0.000000
   216  H    0.094335   0.000090
   217  H    0.084372   0.000022
   218  H    0.087926   0.000101
   219  H    0.101304  -0.000708
   220  H    0.145736   0.000000
   221  C   -0.305267   0.000022
   222  H    0.100364   0.000002
   223  C   -0.253998  -0.000028
   224  C    0.267787   0.000386
   225  N   -0.499971   0.000039
   226  C   -0.060771   0.000025
   227  C    0.211578   0.000092
   228  N   -0.484888   0.000379
   229  H    0.092931   0.000000
   230  H    0.125947   0.000013
   231  H    0.081916   0.000005
   232  H    0.325626  -0.000007
   233  H    0.064153  -0.000005
   234  H    0.139435   0.000113
   235  O   -0.660631   0.000230
   236  H    0.300608  -0.000006
   237  H    0.360716  -0.000295
 Sum of Mulliken charges =  -1.00000   3.00000
 Mulliken charges and spin densities with hydrogens summed into heavy atoms:
               1          2
     2  C   -0.005454   0.000044
     4  C   -0.010257  -0.000412
     5  C   -0.000194   0.000025
     6  C    0.180806  -0.000032
     7  N   -0.234952   0.000648
     8  C    0.460377  -0.002760
     9  N   -0.450902   0.013346
    10  N   -0.026844   0.001049
    23  C   -0.010440   0.000004
    25  C   -0.061779   0.000162
    26  C    0.045086   0.000279
    27  C    0.141801   0.000710
    28  C    0.054426   0.000012
    29  C    0.238953   0.000567
    30  C   -0.097161   0.001168
    31  N   -0.225640   0.000480
    32  C   -0.007433  -0.000349
    33  C   -0.051611  -0.000056
    34  C   -0.061242   0.001310
    45  C    0.030676  -0.000000
    47  C   -0.035152   0.000000
    48  C    0.238380   0.000003
    49  C    0.102388   0.000001
    50  N   -0.216808  -0.000008
    51  C    0.383436  -0.000029
    52  N   -0.460750   0.000028
    60  C    0.048983  -0.000036
    62  C   -0.021016  -0.000180
    63  C    0.249174  -0.000924
    64  C    0.188378   0.001546
    65  N   -0.241708   0.003026
    66  C    0.486560   0.015134
    67  N   -0.403218  -0.023724
    75  C   -0.017205   0.000002
    77  C    0.056990  -0.000002
    78  C   -0.045562   0.000003
    79  C    0.250409   0.000014
    80  N   -0.235988  -0.000028
    81  C    0.649051   0.000167
    82  N    0.033291  -0.000586
    83  N   -0.002767  -0.000961
    96  C   -0.023324   0.000744
    97  C   -0.013447  -0.032784
    98  C   -0.005043  -0.001880
    99  C   -0.011708  -0.004985
   100  N   -0.576906   0.096195
   101  C   -0.028924   0.001784
   102  C   -0.104049   0.070173
   103  C   -0.061547   0.004296
   104  C    0.016164   0.004881
   105  N   -0.576641  -0.043630
   106  C    0.518819  -0.000150
   107  C    0.549676   0.001118
   108  N   -0.569170  -0.038669
   109  C   -0.174832   0.098656
   110  C   -0.149357   0.121601
   111  C   -0.143335   0.095659
   112  C   -0.170233   0.120260
   113  C   -0.042426   0.001302
   114  C   -0.062292   0.001189
   115  C   -0.040112   0.000637
   116  C   -0.061117   0.000808
   117  C    0.288349   0.007992
   118  C    0.261161   0.077178
   119  C    0.290317   0.008145
   120  C    0.249489   0.084545
   121  O   -0.584489   0.000206
   122  O   -0.183885   0.000304
   123  C    0.023931  -0.002310
   124  C    0.022188   0.080060
   125  C    0.045318  -0.004626
   126  C    0.017710   0.064702
   127  O   -0.550426   0.000086
   128  O   -0.394483   0.000108
   129  C    0.004962   0.010630
   130  C    0.017218   0.087582
   131  C    0.040559   0.012645
   132  C    0.017783   0.084794
   133  C    0.301639  -0.009096
   134  C    0.261934   0.046469
   135  C    0.291275  -0.003501
   136  C    0.223430   0.065992
   137  N   -0.595528   0.083041
   138  Fe   0.541530   1.027293
   166  C    0.539525  -0.035255
   167  O   -0.426557   0.079793
   168  C    0.195693   0.390441
   169  O   -0.132287   0.115603
   170  C    0.341895  -0.015823
   171  O   -0.498993   0.196630
   172  C    0.195771  -0.001556
   173  O   -0.496492   0.017124
   174  C    0.254924  -0.000403
   175  O   -0.256717   0.000839
   176  C    0.256138   0.000295
   177  O   -0.234196  -0.000001
   185  O    0.162103  -0.005594
   188  O   -0.023863   0.000151
   191  O   -0.017512  -0.001133
   194  O   -0.013261  -0.000653
   197  O   -0.534833   0.031180
   204  C   -0.001341   0.000248
   206  C   -0.010362  -0.001775
   207  C    0.022729   0.000036
   208  C   -0.015341   0.000310
   209  C   -0.033555  -0.000504
   221  C    0.033765   0.000024
   223  C   -0.046134  -0.000010
   224  C    0.267787   0.000386
   225  N   -0.174345   0.000032
   226  C    0.003382   0.000020
   227  C    0.351014   0.000205
   228  N   -0.484888   0.000379
   235  O    0.000693  -0.000071
 Electronic spatial extent (au):  <R**2>=         155452.2063
 Charge=             -1.0000 electrons
 Dipole moment (field-independent basis, Debye):
    X=             -0.2497    Y=              4.4526    Z=             -3.0468  Tot=              5.4011
 Quadrupole moment (field-independent basis, Debye-Ang):
   XX=           -914.6118   YY=           -710.2478   ZZ=           -690.6959
   XY=            -50.0945   XZ=            -75.6173   YZ=            -31.0681
 Traceless Quadrupole moment (field-independent basis, Debye-Ang):
   XX=           -142.7600   YY=             61.6040   ZZ=             81.1559
   XY=            -50.0945   XZ=            -75.6173   YZ=            -31.0681
 Octapole moment (field-independent basis, Debye-Ang**2):
  XXX=            -27.6077  YYY=            216.3454  ZZZ=           -217.9047  XYY=             -4.7639
  XXY=            751.3444  XXZ=            221.2872  XZZ=            197.0025  YZZ=            133.4591
  YYZ=             29.4054  XYZ=             -2.2685
 Hexadecapole moment (field-independent basis, Debye-Ang**3):
 XXXX=        -157067.2974 YYYY=         -39457.3274 ZZZZ=         -26772.9114 XXXY=          -6132.3244
 XXXZ=          -3518.5931 YYYX=           -276.0430 YYYZ=           -134.3355 ZZZX=          -1232.7071
 ZZZY=           -997.3063 XXYY=         -31860.2890 XXZZ=         -29830.0181 YYZZ=         -11201.1420
 XXYZ=          -1126.9280 YYXZ=          -1056.7381 ZZXY=            -90.6322
 N-N= 2.866319718304D+04 E-N=-6.993205296466D+04  KE= 5.294282181772D+03
   1 Symmetry operations used in ECPInt.
 ECPInt:  NShTT=  344035 NPrTT= 1761168 LenC2=  158656 LenP2D=  394214.
 LDataN:  DoStor=T MaxTD1= 5 Len=  102
 Number of processors reduced to  19 by ecpmxn.
 Calling FoFJK, ICntrl=      2127 FMM=T ISym2X=0 I1Cent= 0 IOpClX= 1 NMat=1 NMatS=1 NMatT=0.
 ***** Axes restored to original set *****
 -------------------------------------------------------------------
 Center     Atomic                   Forces (Hartrees/Bohr)
 Number     Number              X              Y              Z
 -------------------------------------------------------------------
      1        1          -0.017345415   -0.050105607   -0.044010869
      2        6           0.010739257    0.082168712   -0.016651306
      3        1           0.005386226   -0.032681676    0.062174604
      4        6           0.000826052    0.000476684    0.000963593
      5        6           0.000794336    0.001015323   -0.000123788
      6        6          -0.000846801    0.001402530    0.003999645
      7        7           0.010470349    0.001632376    0.003161473
      8        6          -0.104538273   -0.036713213   -0.024626559
      9        7           0.038221929   -0.023146321   -0.009618650
     10        7          -0.104847208    0.003764657    0.114443849
     11        1          -0.000058960    0.000082668    0.000077135
     12        1           0.000204743    0.000176475   -0.000044124
     13        1          -0.000472992   -0.000378816    0.000042478
     14        1           0.000006060   -0.000420719   -0.000014500
     15        1           0.000046065   -0.000169395   -0.000376034
     16        1           0.000020801    0.001195718    0.000157823
     17        1           0.000870705    0.002493823    0.001079431
     18        1           0.001839063   -0.002576924   -0.001368545
     19        1           0.010486396    0.008832344    0.012759372
     20        1           0.078492946   -0.016163117    0.093806853
     21        1           0.005474341   -0.003038975   -0.001136545
     22        1          -0.051014527   -0.046278163    0.010216410
     23        6           0.045627695    0.009421756   -0.068760345
     24        1           0.004694597    0.035449705    0.057047768
     25        6           0.000053328    0.000229845   -0.000012406
     26        6           0.000348224   -0.000061202   -0.000092425
     27        6           0.000207293    0.000579332   -0.000162267
     28        6          -0.000156813   -0.000479486   -0.000066271
     29        6          -0.000647469    0.000293111   -0.000138636
     30        6          -0.000078653    0.000022810   -0.000057412
     31        7           0.000485332   -0.001073543   -0.000528120
     32        6           0.000030223    0.000066154   -0.000102732
     33        6           0.000142636    0.000034975   -0.000056359
     34        6           0.000056514   -0.000006582   -0.000072217
     35        1           0.000053179   -0.000062471   -0.000012727
     36        1           0.000051116   -0.000115197   -0.000021728
     37        1          -0.000013017   -0.000011000    0.000057568
     38        1           0.000005268    0.000168767    0.000214188
     39        1          -0.000998954    0.001189922    0.000453088
     40        1           0.000033493   -0.000070105    0.000066759
     41        1          -0.000024963   -0.000011774    0.000194522
     42        1           0.000050574   -0.000019317    0.000027326
     43        1           0.000035618    0.000006442    0.000042191
     44        1          -0.005324040   -0.035481470   -0.056666131
     45        6          -0.003373323    0.083115980    0.003613954
     46        1           0.007748335   -0.044636570    0.052246155
     47        6          -0.000011274    0.000342184   -0.000175620
     48        6           0.000031449   -0.000360415   -0.000184974
     49        6          -0.000845683    0.000371069    0.000408701
     50        7           0.000363155   -0.000398182    0.000743341
     51        6           0.000129510    0.000470672   -0.000527785
     52        7          -0.000010544   -0.001066269    0.000980213
     53        1          -0.000078713    0.000114617   -0.000059052
     54        1          -0.000051673   -0.000154413    0.000047503
     55        1           0.000001047   -0.000166327    0.000189454
     56        1          -0.000302085    0.000086578   -0.000566812
     57        1           0.000104579   -0.000003763    0.000046219
     58        1           0.002011870    0.000532203   -0.001617042
     59        1           0.047326176   -0.048656505    0.007303283
     60        6          -0.023802927    0.059011958    0.056765876
     61        1          -0.024483232   -0.010013757   -0.063580601
     62        6          -0.000021212    0.000032784    0.000100945
     63        6           0.000000401    0.000040047   -0.000038225
     64        6           0.000048699    0.000364690    0.000035739
     65        7           0.000022935    0.000045197   -0.000328266
     66        6          -0.000092742   -0.000488093    0.000037811
     67        7           0.000164999    0.000315576   -0.000796949
     68        1           0.000021333    0.000023540    0.000066011
     69        1           0.000005475   -0.000008940   -0.000058396
     70        1          -0.000003511    0.000005418   -0.000069123
     71        1          -0.000003292    0.000005164    0.000012402
     72        1           0.000055284    0.000049366    0.000055815
     73        1          -0.000058358   -0.000012579   -0.000063973
     74        1          -0.048942895    0.041255787   -0.030709650
     75        6          -0.012800047   -0.078396302    0.032011414
     76        1           0.059778850    0.034234005   -0.001423099
     77        6           0.000711204   -0.000425545    0.000497469
     78        6          -0.000149578    0.000093373    0.000055848
     79        6           0.002319507    0.000232395    0.001671375
     80        7          -0.001029761   -0.004372672   -0.002913423
     81        6          -0.002719933    0.007778638    0.002955215
     82        7           0.002798548   -0.006376978   -0.006641422
     83        7           0.000350512   -0.002103104   -0.001735402
     84        1           0.000063915    0.000026259    0.000029014
     85        1           0.000225829   -0.000165900   -0.000009778
     86        1          -0.000050985   -0.000114355   -0.000673112
     87        1           0.000011632   -0.000052603   -0.000010805
     88        1          -0.000369503    0.000099523   -0.000053146
     89        1           0.000384507    0.000003585   -0.000012202
     90        1           0.000359051    0.000470909   -0.000421359
     91        1          -0.000318347   -0.000038093    0.000131687
     92        1          -0.000830177    0.006575394    0.012029506
     93        1           0.001704113    0.000214851    0.002208213
     94        1          -0.000219577    0.000110402    0.000216279
     95        1          -0.000857112    0.002189807    0.001563942
     96        6           0.000577887   -0.000513656    0.000546920
     97        6          -0.000396388    0.000190285    0.000301776
     98        6           0.000073573    0.000126274    0.000001128
     99        6           0.001591464    0.000549468   -0.000676603
    100        7          -0.003105626   -0.002645470   -0.004137826
    101        6          -0.001261745   -0.000392146    0.000871185
    102        6           0.000076720   -0.000143091   -0.000162888
    103        6           0.000037378    0.000154236   -0.000110127
    104        6           0.000190203   -0.000313436   -0.005129668
    105        7          -0.001144245    0.001900896   -0.000023974
    106        6           0.002839790   -0.002049016    0.005669078
    107        6           0.028515562    0.021905282   -0.023985974
    108        7          -0.000812659   -0.001562541   -0.001614727
    109        6          -0.000562914   -0.002841560   -0.002453902
    110        6          -0.005854855    0.000033053   -0.001168675
    111        6           0.001351416    0.005144310    0.000939090
    112        6           0.005700000   -0.000723534    0.000088148
    113        6           0.000344880   -0.000631441    0.000394858
    114        6           0.000010015    0.000030427    0.000152926
    115        6          -0.000073929    0.000013553    0.000040937
    116        6           0.000355720    0.000089322    0.000237686
    117        6           0.007148735    0.001691518    0.002759532
    118        6           0.002100338   -0.004100741   -0.000837987
    119        6          -0.005256160   -0.002721854   -0.000300575
    120        6          -0.004113370    0.003571481    0.000213262
    121        8          -0.002984664    0.001516766   -0.006369211
    122        8          -0.037392879   -0.053483849   -0.069126881
    123        6           0.002637982    0.005106195    0.000203690
    124        6           0.001180527   -0.000050274   -0.000111774
    125        6          -0.000115005   -0.001158368   -0.000166081
    126        6           0.000490917   -0.000568025   -0.000333573
    127        8          -0.004830776    0.000653985   -0.005361062
    128        8          -0.001612396   -0.012781800    0.011619988
    129        6          -0.003667879    0.000061667   -0.003227940
    130        6           0.000990814    0.001927595    0.000505431
    131        6           0.000826345   -0.000432884    0.000124038
    132        6          -0.000073216   -0.000219630   -0.000116631
    133        6           0.002308455    0.001281552    0.002836372
    134        6           0.000113488   -0.003402840   -0.000739167
    135        6          -0.003431991   -0.003200257   -0.000474493
    136        6           0.000706362    0.001759232    0.000808207
    137        7           0.003626046    0.002737058   -0.000191701
    138       26          -0.000938321    0.000234455    0.006311843
    139        1          -0.000092653    0.000114427   -0.000443283
    140        1           0.000190567    0.000097947   -0.000155054
    141        1          -0.000090411   -0.000008797   -0.000046815
    142        1          -0.000025910    0.000001061    0.000053478
    143        1          -0.000033088   -0.000240678    0.000050484
    144        1           0.000263067    0.000236661    0.000095501
    145        1           0.000667629   -0.000981755   -0.000948017
    146        1          -0.000018352    0.000003318    0.000002950
    147        1          -0.000033286   -0.000044060    0.000000935
    148        1          -0.000049972    0.000010076    0.000043587
    149        1           0.000023306   -0.000043971    0.000029616
    150        1          -0.000928985   -0.000056457    0.000871630
    151        1           0.000235736    0.000279119    0.000115666
    152        1           0.000069281    0.000270912    0.000149855
    153        1          -0.000180038   -0.000254842    0.000160456
    154        1           0.000118286   -0.000052463    0.000211097
    155        1           0.000006639    0.000114676   -0.000407727
    156        1          -0.000553326   -0.001323017   -0.000196604
    157        1           0.000039805   -0.000235252   -0.000033662
    158        1          -0.000018951   -0.000068368   -0.000034178
    159        1           0.000012335   -0.000011746   -0.000073598
    160        1          -0.000102239   -0.000169326   -0.000135662
    161        1           0.000030228    0.000049297    0.000031830
    162        1           0.000013402    0.000057082   -0.000045842
    163        1          -0.000026297   -0.000034961    0.000012813
    164        1          -0.000172862   -0.000118613   -0.000080448
    165        1          -0.000082739   -0.000105097   -0.000118845
    166        6          -0.003371481    0.001440245    0.004849788
    167        8           0.002168616    0.002045999    0.000549393
    168        6          -0.033256289   -0.046643252   -0.038688411
    169        8          -0.085549331    0.037580751    0.055365713
    170        6           0.009008639    0.006610174    0.003396051
    171        8           0.001244094   -0.000653648   -0.000877252
    172        6           0.002859291   -0.000225956   -0.001468474
    173        8           0.001270121    0.002874700    0.002192877
    174        6          -0.000943026    0.001659995   -0.000175509
    175        8           0.000840424   -0.000923295    0.000627285
    176        6          -0.000035799   -0.000797998   -0.000383316
    177        8           0.000465410    0.000716210    0.000695694
    178        1           0.100735237   -0.011205602   -0.037552357
    179        1          -0.000612899    0.000812782   -0.000080802
    180        1          -0.000303818   -0.000647523   -0.000559637
    181        1           0.000529391    0.000600089    0.000471791
    182        1           0.000182172   -0.000054108   -0.000004184
    183        1           0.000248354    0.000133171    0.000280822
    184        1          -0.000047983    0.000050675    0.000024610
    185        8           0.002950500   -0.002002803   -0.006592776
    186        1          -0.005741518    0.000881546    0.002391116
    187        1          -0.000860502    0.004344579    0.005223861
    188        8          -0.062765563    0.004627197   -0.079868494
    189        1          -0.013188305    0.011850599   -0.017575500
    190        1           0.017387190    0.050130563    0.098552505
    191        8           0.001527141   -0.017307161   -0.009445907
    192        1           0.000670423    0.027404900    0.013218449
    193        1           0.000635034   -0.000006697    0.003311581
    194        8           0.012500483   -0.006036292   -0.000857884
    195        1          -0.000746364    0.002591799   -0.001991870
    196        1          -0.019409321    0.003421371   -0.002737545
    197        8           0.005032122   -0.007010455   -0.007489152
    198        1           0.135478563    0.041051240   -0.098875902
    199        1           0.003554027   -0.004723928    0.005684510
    200        1          -0.000107464    0.000022985    0.000004784
    201        1           0.000195489    0.000592697    0.001450839
    202        1          -0.000031360   -0.000026806    0.000039625
    203        1           0.000228736   -0.009035617   -0.079809684
    204        6          -0.037513340    0.073748170    0.045323553
    205        1           0.038011022   -0.063316549    0.033848563
    206        6           0.000643197   -0.001542334    0.001016409
    207        6           0.000040644    0.000406866    0.000503537
    208        6           0.000379799   -0.001473686   -0.000109846
    209        6           0.000298124   -0.000961433    0.000185198
    210        1           0.000453492   -0.000606247    0.000318596
    211        1          -0.000359535   -0.000324391   -0.000381861
    212        1          -0.000161133    0.000411970   -0.000267790
    213        1          -0.000214207    0.000261664   -0.000448661
    214        1           0.000199998    0.000368216   -0.000665820
    215        1          -0.000427119    0.000373464    0.000399601
    216        1           0.000133505    0.000905642    0.000517171
    217        1          -0.000148716    0.000064104   -0.000006121
    218        1          -0.000025712    0.000215702   -0.000392219
    219        1          -0.000368524    0.000293809    0.000239466
    220        1           0.071357508   -0.023827291   -0.029166938
    221        6          -0.078122712   -0.042925230   -0.015436581
    222        1           0.010690457    0.066798073    0.044055290
    223        6           0.000208336    0.000409771    0.000391091
    224        6           0.001156823   -0.000676524   -0.000260766
    225        7          -0.002342433   -0.000826839   -0.000522758
    226        6          -0.000696901   -0.000181795    0.000043212
    227        6           0.000514295    0.002025419    0.001086323
    228        7          -0.000740474   -0.001724872   -0.000040665
    229        1          -0.000051888    0.000044684    0.000016194
    230        1          -0.000107947   -0.000234214   -0.000288419
    231        1          -0.000034591   -0.000129366   -0.000052188
    232        1           0.004133543    0.001189290    0.000926743
    233        1           0.000085004   -0.000030667   -0.000085279
    234        1           0.000090758    0.000985516   -0.000453760
    235        8           0.000399130   -0.001065587   -0.000044469
    236        1          -0.000153789    0.000095291    0.000111392
    237        1          -0.000196521    0.001039218   -0.000188208
 -------------------------------------------------------------------
 Cartesian Forces:  Max     0.135478563 RMS     0.019759461

 GradGradGradGradGradGradGradGradGradGradGradGradGradGradGradGradGradGrad
 Berny optimization.
 FormGI is forming the generalized inverse of G from B-inverse, IUseBI=4.
 Internal  Forces:  Max     0.176699182 RMS     0.009364200
 Search for a local minimum.
 Step number   1 out of a maximum of 1000
 All quantities printed in internal units (Hartrees-Bohrs-Radians)
 Mixed Optimization -- RFO/linear search
 Second derivative matrix not updated -- first step.
 ITU=  0
     Eigenvalues ---    0.00230   0.00233   0.00261   0.00291   0.00300
     Eigenvalues ---    0.00325   0.00348   0.00374   0.00386   0.00395
     Eigenvalues ---    0.00414   0.00466   0.00488   0.00505   0.00513
     Eigenvalues ---    0.00531   0.00535   0.00553   0.00567   0.00572
     Eigenvalues ---    0.00594   0.00604   0.00675   0.00692   0.00740
     Eigenvalues ---    0.00760   0.00774   0.00791   0.00793   0.00800
     Eigenvalues ---    0.00832   0.00846   0.00856   0.00857   0.00864
     Eigenvalues ---    0.00937   0.00985   0.01038   0.01062   0.01072
     Eigenvalues ---    0.01110   0.01126   0.01189   0.01247   0.01284
     Eigenvalues ---    0.01295   0.01323   0.01346   0.01367   0.01381
     Eigenvalues ---    0.01387   0.01404   0.01404   0.01409   0.01419
     Eigenvalues ---    0.01446   0.01459   0.01534   0.01549   0.01566
     Eigenvalues ---    0.01604   0.01636   0.01639   0.01651   0.01662
     Eigenvalues ---    0.01663   0.01670   0.01695   0.01706   0.01734
     Eigenvalues ---    0.01744   0.01755   0.01772   0.01788   0.01812
     Eigenvalues ---    0.01827   0.01840   0.01847   0.01857   0.01879
     Eigenvalues ---    0.01893   0.01905   0.01924   0.01945   0.01955
     Eigenvalues ---    0.01959   0.01964   0.01970   0.01986   0.01997
     Eigenvalues ---    0.01999   0.02011   0.02022   0.02024   0.02026
     Eigenvalues ---    0.02033   0.02041   0.02066   0.02072   0.02073
     Eigenvalues ---    0.02078   0.02079   0.02091   0.02120   0.02121
     Eigenvalues ---    0.02122   0.02131   0.02142   0.02146   0.02150
     Eigenvalues ---    0.02153   0.02161   0.02176   0.02188   0.02198
     Eigenvalues ---    0.02226   0.02232   0.02235   0.02240   0.02255
     Eigenvalues ---    0.02262   0.02271   0.02283   0.02328   0.02360
     Eigenvalues ---    0.02410   0.02451   0.02464   0.02496   0.02500
     Eigenvalues ---    0.02523   0.02531   0.02561   0.02780   0.02807
     Eigenvalues ---    0.02808   0.02811   0.02848   0.02855   0.02885
     Eigenvalues ---    0.02923   0.03045   0.03063   0.03077   0.03090
     Eigenvalues ---    0.03155   0.03193   0.03278   0.03356   0.03423
     Eigenvalues ---    0.03456   0.03611   0.03702   0.03731   0.03794
     Eigenvalues ---    0.03854   0.03887   0.03964   0.03981   0.04016
     Eigenvalues ---    0.04064   0.04133   0.04157   0.04236   0.04293
     Eigenvalues ---    0.04447   0.04507   0.04579   0.04650   0.04685
     Eigenvalues ---    0.04706   0.04733   0.04786   0.04805   0.04832
     Eigenvalues ---    0.04879   0.04896   0.04910   0.04960   0.05034
     Eigenvalues ---    0.05082   0.05118   0.05170   0.05250   0.05301
     Eigenvalues ---    0.05307   0.05338   0.05369   0.05398   0.05404
     Eigenvalues ---    0.05413   0.05459   0.05471   0.05484   0.05510
     Eigenvalues ---    0.05554   0.05569   0.05606   0.05707   0.05792
     Eigenvalues ---    0.05805   0.05920   0.05944   0.06100   0.06155
     Eigenvalues ---    0.06206   0.06231   0.06278   0.06328   0.06378
     Eigenvalues ---    0.06488   0.06516   0.06624   0.06721   0.06744
     Eigenvalues ---    0.06836   0.06884   0.06953   0.06971   0.07098
     Eigenvalues ---    0.07108   0.07133   0.07160   0.07166   0.07169
     Eigenvalues ---    0.07209   0.07239   0.07251   0.07325   0.07326
     Eigenvalues ---    0.07418   0.07503   0.07634   0.07714   0.07777
     Eigenvalues ---    0.07888   0.07995   0.08117   0.08220   0.08265
     Eigenvalues ---    0.08370   0.08391   0.08576   0.08684   0.08735
     Eigenvalues ---    0.08822   0.08927   0.09008   0.09097   0.09151
     Eigenvalues ---    0.09198   0.09289   0.09379   0.09406   0.09459
     Eigenvalues ---    0.09490   0.09560   0.09587   0.09681   0.09736
     Eigenvalues ---    0.09776   0.09840   0.09958   0.10027   0.10171
     Eigenvalues ---    0.10210   0.10377   0.10569   0.10700   0.11067
     Eigenvalues ---    0.11193   0.11219   0.11287   0.11367   0.11447
     Eigenvalues ---    0.11527   0.11596   0.11632   0.11917   0.11987
     Eigenvalues ---    0.12116   0.12192   0.12250   0.12365   0.12469
     Eigenvalues ---    0.12488   0.12508   0.12862   0.12922   0.12944
     Eigenvalues ---    0.13017   0.13041   0.13287   0.13325   0.13395
     Eigenvalues ---    0.13664   0.13762   0.13774   0.14027   0.14069
     Eigenvalues ---    0.14218   0.14356   0.14667   0.14970   0.15268
     Eigenvalues ---    0.15428   0.15553   0.15782   0.15793   0.15832
     Eigenvalues ---    0.15905   0.15928   0.15976   0.15984   0.15993
     Eigenvalues ---    0.15994   0.15995   0.15997   0.15997   0.15998
     Eigenvalues ---    0.15998   0.15999   0.15999   0.16000   0.16000
     Eigenvalues ---    0.16000   0.16000   0.16000   0.16000   0.16000
     Eigenvalues ---    0.16000   0.16000   0.16000   0.16000   0.16000
     Eigenvalues ---    0.16000   0.16000   0.16000   0.16000   0.16000
     Eigenvalues ---    0.16000   0.16000   0.16000   0.16000   0.16000
     Eigenvalues ---    0.16000   0.16000   0.16000   0.16000   0.16000
     Eigenvalues ---    0.16000   0.16000   0.16000   0.16000   0.16085
     Eigenvalues ---    0.16307   0.16499   0.16665   0.16980   0.17452
     Eigenvalues ---    0.17561   0.17742   0.17893   0.18009   0.18238
     Eigenvalues ---    0.18278   0.18612   0.18676   0.18730   0.18824
     Eigenvalues ---    0.18938   0.19184   0.19366   0.19685   0.19913
     Eigenvalues ---    0.20219   0.20469   0.20576   0.21045   0.21280
     Eigenvalues ---    0.21465   0.21596   0.21689   0.21811   0.21947
     Eigenvalues ---    0.21963   0.22000   0.22000   0.22001   0.22013
     Eigenvalues ---    0.22092   0.22319   0.22478   0.22540   0.22748
     Eigenvalues ---    0.22779   0.22826   0.23000   0.23073   0.23122
     Eigenvalues ---    0.23312   0.23462   0.23491   0.23560   0.23596
     Eigenvalues ---    0.23607   0.23667   0.23728   0.23825   0.24431
     Eigenvalues ---    0.24469   0.24540   0.24681   0.24734   0.24774
     Eigenvalues ---    0.24790   0.24838   0.24887   0.24900   0.24943
     Eigenvalues ---    0.24965   0.24967   0.24969   0.24981   0.24988
     Eigenvalues ---    0.24989   0.24993   0.24996   0.24998   0.25000
     Eigenvalues ---    0.25057   0.26711   0.26861   0.27097   0.27726
     Eigenvalues ---    0.27801   0.28206   0.28255   0.28336   0.28383
     Eigenvalues ---    0.28486   0.28515   0.28679   0.28728   0.28826
     Eigenvalues ---    0.28902   0.28948   0.29034   0.29199   0.29315
     Eigenvalues ---    0.29613   0.30127   0.30953   0.30975   0.31600
     Eigenvalues ---    0.31829   0.32083   0.32256   0.32390   0.32573
     Eigenvalues ---    0.32596   0.32646   0.33109   0.33213   0.33341
     Eigenvalues ---    0.33455   0.33485   0.33718   0.33762   0.33765
     Eigenvalues ---    0.33777   0.33786   0.33805   0.33808   0.33809
     Eigenvalues ---    0.33845   0.33870   0.33893   0.33927   0.33934
     Eigenvalues ---    0.33953   0.33962   0.34001   0.34012   0.34017
     Eigenvalues ---    0.34033   0.34034   0.34037   0.34039   0.34044
     Eigenvalues ---    0.34057   0.34060   0.34061   0.34106   0.34122
     Eigenvalues ---    0.34137   0.34141   0.34153   0.34154   0.34155
     Eigenvalues ---    0.34178   0.34186   0.34200   0.34224   0.34226
     Eigenvalues ---    0.34226   0.34241   0.34247   0.34262   0.34288
     Eigenvalues ---    0.34289   0.34313   0.34316   0.34327   0.34329
     Eigenvalues ---    0.34334   0.34345   0.34373   0.34443   0.34449
     Eigenvalues ---    0.34451   0.34451   0.34464   0.34582   0.34712
     Eigenvalues ---    0.34825   0.35189   0.35205   0.35250   0.35268
     Eigenvalues ---    0.35319   0.35338   0.35378   0.35404   0.35454
     Eigenvalues ---    0.35523   0.35529   0.35596   0.35601   0.35613
     Eigenvalues ---    0.35656   0.35700   0.35720   0.35758   0.35901
     Eigenvalues ---    0.35921   0.35957   0.36115   0.36191   0.36325
     Eigenvalues ---    0.36379   0.36387   0.36702   0.37251   0.37579
     Eigenvalues ---    0.37654   0.37864   0.38014   0.38446   0.38593
     Eigenvalues ---    0.38904   0.39305   0.39422   0.40770   0.40855
     Eigenvalues ---    0.41238   0.41486   0.41684   0.41899   0.42034
     Eigenvalues ---    0.42159   0.42202   0.42364   0.42475   0.42726
     Eigenvalues ---    0.42944   0.43109   0.43223   0.43400   0.43771
     Eigenvalues ---    0.43871   0.44158   0.44208   0.44401   0.44553
     Eigenvalues ---    0.44619   0.44966   0.45137   0.45572   0.45780
     Eigenvalues ---    0.45928   0.46066   0.46208   0.46287   0.46295
     Eigenvalues ---    0.46379   0.46399   0.46615   0.46728   0.46746
     Eigenvalues ---    0.46951   0.47154   0.47244   0.47771   0.47833
     Eigenvalues ---    0.48018   0.48154   0.48245   0.48419   0.48478
     Eigenvalues ---    0.48664   0.48754   0.48793   0.49011   0.49023
     Eigenvalues ---    0.49669   0.49708   0.49724   0.49958   0.50838
     Eigenvalues ---    0.51536   0.51611   0.52169   0.52267   0.53307
     Eigenvalues ---    0.53315   0.53398   0.53868   0.54020   0.54202
     Eigenvalues ---    0.54738   0.55945   0.56625   0.57296   0.58163
     Eigenvalues ---    0.59157   0.59389   0.60061   0.62653   0.68989
     Eigenvalues ---    0.69936   0.70673   0.71561   0.72255   0.79778
     Eigenvalues ---    0.81711   0.97845   1.000371000.000001000.00000
     Eigenvalues --- 1000.000001000.000001000.000001000.000001000.00000
     Eigenvalues --- 1000.000001000.000001000.000001000.000001000.00000
     Eigenvalues --- 1000.000001000.000001000.000001000.000001000.00000
     Eigenvalues --- 1000.000001000.000001000.000001000.000001000.00000
     Eigenvalues --- 1000.000001000.000001000.000001000.000001000.00000
     Eigenvalues --- 1000.000001000.000001000.000001000.000001000.00000
     Eigenvalues --- 1000.000001000.000001000.000001000.000001000.00000
     Eigenvalues --- 1000.000001000.000001000.000001000.000001000.00000
     Eigenvalues --- 1000.000001000.000001000.000001000.000001000.00000
     Eigenvalues --- 1000.000001000.000001000.000001000.000001000.00000
     Eigenvalues --- 1000.000001000.000001000.000001000.000001000.00000
     Eigenvalues --- 1000.000001000.000001000.000001000.000001000.00000
     Eigenvalues --- 1000.000001000.000001000.000001000.000001000.00000
     Eigenvalues --- 1000.000001000.000001000.000001000.000001000.00000
     Eigenvalues --- 1000.000001000.000001000.000001000.000001000.00000
     Eigenvalues --- 1000.000001000.000001000.000001000.000001000.00000
     Eigenvalues --- 1000.000001000.000001000.000001000.000001000.00000
     Eigenvalues --- 1000.000001000.000001000.000001000.000001000.00000
     Eigenvalues --- 1000.000001000.000001000.000001000.000001000.00000
     Eigenvalues --- 1000.000001000.000001000.000001000.000001000.00000
     Eigenvalues --- 1000.000001000.000001000.000001000.000001000.00000
     Eigenvalues --- 1000.000001000.000001000.000001000.000001000.00000
     Eigenvalues --- 1000.000001000.000001000.000001000.000001000.00000
     Eigenvalues --- 1000.000001000.000001000.000001000.000001000.00000
     Eigenvalues --- 1000.000001000.000001000.000001000.000001000.00000
     Eigenvalues --- 1000.000001000.000001000.000001000.000001000.00000
     Eigenvalues --- 1000.000001000.000001000.000001000.000001000.00000
     Eigenvalues --- 1000.000001000.000001000.000001000.000001000.00000
     Eigenvalues --- 1000.000001000.000001000.000001000.000001000.00000
     Eigenvalues --- 1000.000001000.000001000.000001000.000001000.00000
     Eigenvalues --- 1000.000001000.000001000.000001000.000001000.00000
     Eigenvalues --- 1000.000001000.000001000.000001000.000001000.00000
     Eigenvalues --- 1000.000001000.000001000.000001000.000001000.00000
     Eigenvalues --- 1000.000001000.000001000.000001000.000001000.00000
     Eigenvalues --- 1000.000001000.000001000.000001000.000001000.00000
     Eigenvalues --- 1000.000001000.000001000.000001000.000001000.00000
     Eigenvalues --- 1000.000001000.000001000.000001000.000001000.00000
     Eigenvalues --- 1000.000001000.000001000.000001000.000001000.00000
     Eigenvalues --- 1000.000001000.000001000.000001000.000001000.00000
     Eigenvalues --- 1000.000001000.000001000.000001000.000001000.00000
     Eigenvalues --- 1000.000001000.000001000.000001000.000001000.00000
     Eigenvalues --- 1000.000001000.000001000.000001000.000001000.00000
     Eigenvalues --- 1000.000001000.000001000.000001000.000001000.00000
     Eigenvalues --- 1000.000001000.000001000.000001000.000001000.00000
     Eigenvalues --- 1000.000001000.000001000.000001000.000001000.00000
     Eigenvalues --- 1000.000001000.000001000.000001000.000001000.00000
     Eigenvalues --- 1000.000001000.000001000.000001000.000001000.00000
     Eigenvalues --- 1000.000001000.000001000.000001000.000001000.00000
     Eigenvalues --- 1000.000001000.000001000.000001000.000001000.00000
     Eigenvalues --- 1000.000001000.000001000.000001000.000001000.00000
     Eigenvalues --- 1000.000001000.000001000.000001000.000001000.00000
     Eigenvalues --- 1000.000001000.000001000.000001000.000001000.00000
     Eigenvalues --- 1000.000001000.000001000.000001000.000001000.00000
     Eigenvalues --- 1000.000001000.000001000.000001000.000001000.00000
     Eigenvalues --- 1000.000001000.000001000.000001000.000001000.00000
     Eigenvalues --- 1000.000001000.000001000.000001000.000001000.00000
     Eigenvalues --- 1000.000001000.000001000.000001000.000001000.00000
     Eigenvalues --- 1000.000001000.000001000.000001000.000001000.00000
     Eigenvalues --- 1000.000001000.000001000.000001000.000001000.00000
     Eigenvalues --- 1000.000001000.000001000.000001000.000001000.00000
     Eigenvalues --- 1000.000001000.000001000.000001000.000001000.00000
     Eigenvalues --- 1000.000001000.000001000.000001000.000001000.00000
     Eigenvalues --- 1000.000001000.000001000.000001000.000001000.00000
     Eigenvalues --- 1000.000001000.000001000.000001000.000001000.00000
     Eigenvalues --- 1000.000001000.000001000.000001000.000001000.00000
     Eigenvalues --- 1000.000001000.000001000.000001000.000001000.00000
     Eigenvalues --- 1000.000001000.000001000.000001000.000001000.00000
     Eigenvalues --- 1000.000001000.000001000.000001000.000001000.00000
     Eigenvalues --- 1000.000001000.000001000.000001000.000001000.00000
     Eigenvalues --- 1000.000001000.000001000.000001000.000001000.00000
     Eigenvalues --- 1000.000001000.000001000.000001000.000001000.00000
     Eigenvalues --- 1000.000001000.000001000.000001000.000001000.00000
     Eigenvalues --- 1000.000001000.000001000.000001000.000001000.00000
     Eigenvalues --- 1000.000001000.000001000.000001000.000001000.00000
     Eigenvalues --- 1000.000001000.000001000.000001000.000001000.00000
     Eigenvalues --- 1000.000001000.000001000.000001000.000001000.00000
     Eigenvalues --- 1000.000001000.000001000.000001000.000001000.00000
     Eigenvalues --- 1000.000001000.000001000.000001000.000001000.00000
     Eigenvalues --- 1000.000001000.000001000.000001000.000001000.00000
     Eigenvalues --- 1000.000001000.000001000.000001000.000001000.00000
     Eigenvalues --- 1000.000001000.000001000.000001000.000001000.00000
     Eigenvalues --- 1000.000001000.000001000.000001000.000001000.00000
     Eigenvalues --- 1000.000001000.000001000.000001000.000001000.00000
     Eigenvalues --- 1000.000001000.000001000.000001000.000001000.00000
     Eigenvalues --- 1000.000001000.000001000.000001000.000001000.00000
     Eigenvalues --- 1000.000001000.000001000.000001000.000001000.00000
     Eigenvalues --- 1000.000001000.000001000.000001000.000001000.00000
     Eigenvalues --- 1000.000001000.000001000.000001000.000001000.00000
     Eigenvalues --- 1000.000001000.000001000.000001000.000001000.00000
     Eigenvalues --- 1000.000001000.000001000.000001000.000001000.00000
     Eigenvalues --- 1000.000001000.000001000.000001000.000001000.00000
     Eigenvalues --- 1000.000001000.000001000.000001000.000001000.00000
     Eigenvalues --- 1000.000001000.000001000.000001000.000001000.00000
     Eigenvalues --- 1000.000001000.000001000.000001000.000001000.00000
     Eigenvalues --- 1000.000001000.000001000.000001000.000001000.00000
     Eigenvalues --- 1000.000001000.000001000.000001000.000001000.00000
     Eigenvalues --- 1000.000001000.000001000.000001000.000001000.00000
     Eigenvalues --- 1000.000001000.000001000.000001000.000001000.00000
     Eigenvalues --- 1000.000001000.000001000.000001000.000001000.00000
     Eigenvalues --- 1000.000001000.000001000.000001000.000001000.00000
     Eigenvalues --- 1000.000001000.000001000.000001000.000001000.00000
     Eigenvalues --- 1000.000001000.000001000.000001000.000001000.00000
     Eigenvalues --- 1000.000001000.000001000.000001000.000001000.00000
     Eigenvalues --- 1000.000001000.000001000.000001000.000001000.00000
     Eigenvalues --- 1000.000001000.000001000.000001000.000001000.00000
     Eigenvalues --- 1000.000001000.000001000.000001000.000001000.00000
     Eigenvalues --- 1000.000001000.000001000.000001000.000001000.00000
     Eigenvalues --- 1000.000001000.000001000.000001000.000001000.00000
     Eigenvalues --- 1000.000001000.000001000.000001000.000001000.00000
     Eigenvalues --- 1000.000001000.000001000.000001000.000001000.00000
     Eigenvalues --- 1000.000001000.000001000.000001000.000001000.00000
     Eigenvalues --- 1000.000001000.000001000.000001000.000001000.00000
     Eigenvalues --- 1000.000001000.000001000.000001000.000001000.00000
     Eigenvalues --- 1000.000001000.000001000.000001000.000001000.00000
     Eigenvalues --- 1000.000001000.000001000.000001000.000001000.00000
     Eigenvalues --- 1000.000001000.000001000.000001000.000001000.00000
     Eigenvalues --- 1000.000001000.000001000.000001000.000001000.00000
     Eigenvalues --- 1000.000001000.000001000.000001000.000001000.00000
     Eigenvalues --- 1000.000001000.000001000.000001000.000001000.00000
     Eigenvalues --- 1000.000001000.000001000.000001000.000001000.00000
     Eigenvalues --- 1000.000001000.000001000.000001000.000001000.00000
     Eigenvalues --- 1000.000001000.000001000.000001000.000001000.00000
     Eigenvalues --- 1000.000001000.000001000.000001000.000001000.00000
     Eigenvalues --- 1000.000001000.000001000.000001000.000001000.00000
     Eigenvalues --- 1000.000001000.000001000.000001000.000001000.00000
     Eigenvalues --- 1000.000001000.000001000.000001000.000001000.00000
     Eigenvalues --- 1000.000001000.000001000.000001000.000001000.00000
     Eigenvalues --- 1000.000001000.000001000.000001000.000001000.00000
     Eigenvalues --- 1000.000001000.000001000.000001000.000001000.00000
     Eigenvalues --- 1000.000001000.000001000.000001000.000001000.00000
     Eigenvalues --- 1000.000001000.000001000.000001000.000001000.00000
     Eigenvalues --- 1000.000001000.000001000.000001000.000001000.00000
     Eigenvalues --- 1000.000001000.000001000.000001000.000001000.00000
     Eigenvalues --- 1000.000001000.000001000.000001000.000001000.00000
     Eigenvalues --- 1000.000001000.000001000.000001000.000001000.00000
     Eigenvalues --- 1000.000001000.000001000.000001000.000001000.00000
     Eigenvalues --- 1000.000001000.000001000.000001000.000001000.00000
     Eigenvalues --- 1000.000001000.000001000.000001000.000001000.00000
     Eigenvalues --- 1000.000001000.000001000.000001000.000001000.00000
     Eigenvalues --- 1000.000001000.000001000.000001000.000001000.00000
     Eigenvalues --- 1000.000001000.000001000.000001000.000001000.00000
     Eigenvalues --- 1000.000001000.000001000.000001000.000001000.00000
     Eigenvalues --- 1000.000001000.000001000.000001000.000001000.00000
     Eigenvalues --- 1000.000001000.000001000.000001000.000001000.00000
     Eigenvalues --- 1000.000001000.000001000.000001000.000001000.00000
     Eigenvalues --- 1000.000001000.000001000.000001000.000001000.00000
     Eigenvalues --- 1000.000001000.000001000.000001000.000001000.00000
     Eigenvalues --- 1000.000001000.000001000.000001000.000001000.00000
     Eigenvalues --- 1000.000001000.000001000.000001000.000001000.00000
     Eigenvalues --- 1000.000001000.000001000.000001000.000001000.00000
     Eigenvalues --- 1000.000001000.000001000.000001000.000001000.00000
     Eigenvalues --- 1000.000001000.000001000.000001000.000001000.00000
     Eigenvalues --- 1000.000001000.000001000.000001000.000001000.00000
     Eigenvalues --- 1000.000001000.000001000.000001000.000001000.00000
     Eigenvalues --- 1000.000001000.000001000.000001000.000001000.00000
     Eigenvalues --- 1000.000001000.000001000.000001000.000001000.00000
     Eigenvalues --- 1000.000001000.000001000.000001000.000001000.00000
     Eigenvalues --- 1000.000001000.000001000.000001000.000001000.00000
     Eigenvalues --- 1000.000001000.000001000.000001000.000001000.00000
     Eigenvalues --- 1000.000001000.000001000.000001000.000001000.00000
     Eigenvalues --- 1000.000001000.000001000.000001000.000001000.00000
     Eigenvalues --- 1000.000001000.000001000.000001000.000001000.00000
     Eigenvalues --- 1000.000001000.000001000.000001000.000001000.00000
     Eigenvalues --- 1000.00000
 RFO step:  Lambda=-1.32132193D-01 EMin= 2.30000000D-03
 Linear search not attempted -- first point.
 Maximum step size (   0.300) exceeded in Quadratic search.
    -- Step size scaled by   0.688
 Iteration  1 RMS(Cart)=  0.06948441 RMS(Int)=  0.00139622
 Iteration  2 RMS(Cart)=  0.00298728 RMS(Int)=  0.00006662
 Iteration  3 RMS(Cart)=  0.00000562 RMS(Int)=  0.00006656
 Iteration  4 RMS(Cart)=  0.00000017 RMS(Int)=  0.00006656
 Variable       Old X    -DE/DX   Delta X   Delta X   Delta X     New X
                                 (Linear)    (Quad)   (Total)
    X1        1.41306  -0.00110   0.00000   0.00000  -0.00000   1.41306
    Y1       -9.46926  -0.00937   0.00000   0.00000   0.00000  -9.46926
    Z1        0.67842  -0.02988   0.00000   0.00000   0.00000   0.67842
    X2        1.91360  -0.00478   0.00000   0.00000   0.00000   1.91360
    Y2       -8.13135   0.02186   0.00000   0.00000   0.00000  -8.13135
    Z2        1.94457   0.00221   0.00000   0.00000   0.00000   1.94457
    X3        1.99230   0.00457   0.00000   0.00000  -0.00000   1.99230
    Y3       -8.82069  -0.01416   0.00000   0.00000   0.00000  -8.82069
    Z3        3.72292   0.02861   0.00000   0.00000   0.00000   3.72292
   X22        8.86456  -0.01870   0.00000   0.00000   0.00000   8.86456
   Y22      -12.78571  -0.02475   0.00000   0.00000   0.00000 -12.78571
   Z22        5.04329  -0.00293   0.00000   0.00000   0.00000   5.04329
   X23       10.37976   0.01097   0.00000   0.00000  -0.00000  10.37976
   Y23      -11.62720  -0.00013   0.00000   0.00000   0.00000 -11.62720
   Z23        4.96021  -0.02132   0.00000   0.00000   0.00000   4.96021
   X24       10.57974   0.01368   0.00000   0.00000   0.00000  10.57974
   Y24      -10.62119   0.01737   0.00000   0.00000   0.00000 -10.62119
   Z24        6.56963   0.00732   0.00000   0.00000   0.00000   6.56963
   X44        8.66044  -0.00416   0.00000   0.00000  -0.00000   8.66044
   Y44       -8.56802   0.00156   0.00000   0.00000   0.00000  -8.56802
   Z44        9.13552  -0.02059   0.00000   0.00000   0.00000   9.13552
   X45        8.77304  -0.00689   0.00000   0.00000   0.00000   8.77304
   Y45       -7.57115   0.02153   0.00000   0.00000   0.00000  -7.57115
   Z45       10.75878   0.00601   0.00000   0.00000   0.00000  10.75878
   X46        9.11844   0.00314   0.00000   0.00000   0.00000   9.11844
   Y46       -8.71382  -0.01122   0.00000   0.00000   0.00000  -8.71382
   Z46       12.24807   0.02875   0.00000   0.00000   0.00000  12.24807
   X59        7.16877   0.02174   0.00000   0.00000  -0.00000   7.16877
   Y59       -2.00679  -0.01704   0.00000   0.00000   0.00000  -2.00679
   Z59      -13.05978   0.01089   0.00000   0.00000   0.00000 -13.05978
   X60        5.86222  -0.00315   0.00000   0.00000  -0.00000   5.86222
   Y60       -0.65309   0.01489   0.00000   0.00000   0.00000  -0.65309
   Z60      -13.38448   0.01304   0.00000   0.00000   0.00000 -13.38448
   X61        5.01281  -0.01653   0.00000   0.00000   0.00000   5.01281
   Y61       -0.81036   0.00211   0.00000   0.00000   0.00000  -0.81036
   Z61      -15.08617  -0.02388   0.00000   0.00000   0.00000 -15.08617
   X74      -10.98123  -0.02704   0.00000   0.00000   0.00000 -10.98123
   Y74       12.46541   0.00993   0.00000   0.00000  -0.00000  12.46541
   Z74        7.69212  -0.00966   0.00000   0.00000   0.00000   7.69212
   X75       -9.60260  -0.00160   0.00000   0.00000   0.00000  -9.60260
   Y75       11.39960  -0.01856   0.00000   0.00000  -0.00000  11.39960
   Z75        8.47054   0.00896   0.00000   0.00000   0.00000   8.47054
   X76       -7.95502   0.02912   0.00000   0.00000   0.00000  -7.95502
   Y76       12.36368   0.00785   0.00000   0.00000  -0.00000  12.36368
   Z76        8.50771   0.00223   0.00000   0.00000   0.00000   8.50771
   X203      -7.21786  -0.00555   0.00000   0.00000   0.00000  -7.21786
   Y203      -8.98203   0.00714   0.00000   0.00000   0.00000  -8.98203
   Z203      -2.09446  -0.03393   0.00000   0.00000   0.00000  -2.09446
   X204      -7.24286  -0.01147   0.00000   0.00000   0.00000  -7.24286
   Y204      -8.82929   0.01364   0.00000   0.00000   0.00000  -8.82929
   Z204      -0.21108   0.01273   0.00000   0.00000   0.00000  -0.21108
   X205      -6.31244   0.01554   0.00000   0.00000   0.00000  -6.31244
   Y205     -10.26745  -0.02335   0.00000   0.00000   0.00000 -10.26745
   Z205       0.58711   0.02334   0.00000   0.00000   0.00000   0.58711
   X220     -10.04135   0.02368   0.00000   0.00000   0.00000 -10.04135
   Y220      11.24533  -0.01710   0.00000   0.00000  -0.00000  11.24533
   Z220      -1.69655  -0.02107   0.00000   0.00000   0.00000  -1.69655
   X221     -11.71963  -0.01955   0.00000   0.00000   0.00000 -11.71963
   Y221      11.84247  -0.01160   0.00000   0.00000  -0.00000  11.84247
   Z221      -1.06578   0.00001   0.00000   0.00000   0.00000  -1.06578
   X222     -11.46604  -0.00191   0.00000   0.00000   0.00000 -11.46604
   Y222      13.32196   0.02941   0.00000   0.00000  -0.00000  13.32196
   Z222       0.08223   0.01914   0.00000   0.00000   0.00000   0.08223
    R1        1.90884   0.04220   0.00000  -0.00000   0.00000   1.90884
    R2        1.90891   0.03799   0.00000  -0.00000   0.00000   1.90891
    R3        2.91700  -0.00087   0.00000  -0.00506  -0.00523   2.91177
    R4        2.07151  -0.00004   0.00000  -0.00006   0.00006   2.07157
    R5        2.89710  -0.00370   0.00000  -0.00713  -0.00720   2.88990
    R6        2.06950   0.00015   0.00000   0.00022   0.00022   2.06972
    R7        2.07585  -0.00154   0.00000  -0.00145  -0.00135   2.07451
    R8        2.89314  -0.00185   0.00000  -0.00430  -0.00432   2.88882
    R9        2.07661   0.00022   0.00000   0.00032   0.00032   2.07693
   R10        2.06925  -0.00001   0.00000  -0.00002  -0.00002   2.06924
   R11        2.77891  -0.01123   0.00000  -0.01642  -0.01648   2.76243
   R12        2.07329   0.00041   0.00000   0.00059   0.00059   2.07388
   R13        2.06847  -0.00135   0.00000  -0.00196  -0.00196   2.06651
   R14        2.60560  -0.00262   0.00000  -0.00367  -0.00371   2.60189
   R15        1.91317   0.00167   0.00000   0.00195   0.00195   1.91512
   R16        2.57644  -0.04958   0.00000  -0.05211  -0.05211   2.52434
   R17        2.48475   0.05993   0.00000   0.05411   0.05410   2.53885
   R18        1.93310  -0.00156   0.00000  -0.00188  -0.00188   1.93122
   R19        1.92421  -0.00577   0.00000  -0.00686  -0.00686   1.91735
   R20        1.70075   0.17670   0.00000   0.14588   0.14595   1.84670
   R21        4.63333  -0.00130   0.00000  -0.00586  -0.00581   4.62752
   R22        1.70075   0.12005   0.00000   0.09849   0.09849   1.79924
   R23        1.90916   0.03928   0.00000   0.00000  -0.00000   1.90916
   R24        1.90848   0.03367   0.00000   0.00000   0.00000   1.90848
   R25        2.93676   0.00185   0.00000   0.00298   0.00304   2.93980
   R26        2.07031   0.00008   0.00000   0.00012   0.00008   2.07038
   R27        3.80566  -0.01835   0.00000  -0.00000   0.00000   3.80566
   R28        2.82881   0.00258   0.00000   0.00291   0.00295   2.83176
   R29        2.07453   0.00009   0.00000   0.00013   0.00013   2.07466
   R30        2.07268   0.00000   0.00000   0.00001   0.00001   2.07269
   R31        2.60104   0.00179   0.00000   0.00185   0.00187   2.60291
   R32        2.72369   0.00004   0.00000  -0.00016  -0.00015   2.72354
   R33        2.59997   0.00086   0.00000   0.00068   0.00069   2.60066
   R34        2.04149  -0.00002   0.00000  -0.00002  -0.00002   2.04146
   R35        2.70428   0.00127   0.00000   0.00114   0.00116   2.70544
   R36        2.65599   0.00011   0.00000   0.00014   0.00014   2.65613
   R37        2.59673  -0.00008   0.00000  -0.00017  -0.00016   2.59657
   R38        2.64146   0.00012   0.00000   0.00016   0.00016   2.64162
   R39        2.62931   0.00016   0.00000   0.00017   0.00017   2.62948
   R40        2.05368   0.00008   0.00000   0.00011   0.00011   2.05379
   R41        1.92565   0.00303   0.00000   0.00311   0.00314   1.92879
   R42        2.63004   0.00011   0.00000   0.00011   0.00011   2.63015
   R43        2.05129  -0.00003   0.00000  -0.00004  -0.00004   2.05125
   R44        2.66748   0.00002   0.00000  -0.00000  -0.00000   2.66748
   R45        2.05344   0.00006   0.00000   0.00008   0.00008   2.05352
   R46        2.05272   0.00003   0.00000   0.00005   0.00005   2.05276
   R47        3.51769   0.00104   0.00000   0.00300   0.00303   3.52072
   R48        1.90824   0.03289   0.00000  -0.00000  -0.00000   1.90824
   R49        1.90866   0.03917   0.00000   0.00000   0.00000   1.90866
   R50        2.91111   0.00020   0.00000   0.00131   0.00130   2.91241
   R51        2.07100   0.00001   0.00000   0.00001  -0.00000   2.07099
   R52        2.83627  -0.00006   0.00000   0.00119   0.00117   2.83744
   R53        2.07708   0.00011   0.00000   0.00016   0.00016   2.07724
   R54        2.07729   0.00015   0.00000   0.00022   0.00022   2.07751
   R55        2.60226   0.00005   0.00000   0.00076   0.00076   2.60302
   R56        2.62280   0.00054   0.00000   0.00093   0.00092   2.62371
   R57        2.61409  -0.00057   0.00000   0.00023   0.00023   2.61432
   R58        2.03902   0.00008   0.00000   0.00011   0.00011   2.03913
   R59        2.57811   0.00043   0.00000   0.00038   0.00036   2.57847
   R60        1.90757   0.00004   0.00000   0.00004   0.00004   1.90761
   R61        2.49238  -0.00317   0.00000  -0.00319  -0.00319   2.48919
   R62        2.04522  -0.00065   0.00000  -0.00091  -0.00091   2.04431
   R63        3.48006  -0.00071   0.00000   0.00009   0.00008   3.48013
   R64        1.90920   0.03931   0.00000   0.00000   0.00000   1.90920
   R65        1.90840   0.03993   0.00000  -0.00000  -0.00000   1.90840
   R66        2.90771   0.00071   0.00000   0.00061   0.00055   2.90826
   R67        2.07310   0.00003   0.00000   0.00004   0.00018   2.07328
   R68        2.82669  -0.00005   0.00000   0.00219   0.00224   2.82893
   R69        2.07734   0.00003   0.00000   0.00005   0.00005   2.07739
   R70        2.07654   0.00003   0.00000   0.00005   0.00005   2.07659
   R71        2.58827  -0.00049   0.00000   0.00134   0.00138   2.58965
   R72        2.63293  -0.00002   0.00000  -0.00025  -0.00025   2.63268
   R73        2.61032  -0.00028   0.00000   0.00112   0.00116   2.61148
   R74        2.03480  -0.00005   0.00000  -0.00008  -0.00008   2.03473
   R75        2.56141   0.00033   0.00000   0.00020   0.00020   2.56161
   R76        1.90500  -0.00000   0.00000  -0.00000  -0.00000   1.90499
   R77        2.49494  -0.00028   0.00000  -0.00015  -0.00016   2.49479
   R78        2.03784  -0.00006   0.00000  -0.00009  -0.00009   2.03775
   R79        3.69880   0.00073   0.00000   0.00601   0.00606   3.70487
   R80        1.90854   0.04187   0.00000   0.00000   0.00000   1.90854
   R81        1.90928   0.03971   0.00000   0.00000  -0.00000   1.90928
   R82        2.90615  -0.00242   0.00000  -0.00359  -0.00361   2.90253
   R83        2.07692   0.00001   0.00000   0.00001  -0.00003   2.07689
   R84        2.90272  -0.00276   0.00000  -0.00463  -0.00467   2.89805
   R85        2.06915   0.00007   0.00000   0.00010   0.00010   2.06926
   R86        2.07234  -0.00028   0.00000  -0.00041  -0.00041   2.07193
   R87        2.89091  -0.00309   0.00000  -0.00464  -0.00467   2.88624
   R88        2.07512  -0.00000   0.00000  -0.00001  -0.00001   2.07511
   R89        2.07809   0.00033   0.00000   0.00048   0.00048   2.07857
   R90        2.77311   0.00018   0.00000   0.00007   0.00003   2.77315
   R91        2.06575   0.00021   0.00000   0.00030   0.00030   2.06605
   R92        2.06953  -0.00036   0.00000  -0.00053  -0.00053   2.06900
   R93        2.54786  -0.00713   0.00000  -0.00698  -0.00702   2.54084
   R94        1.90597   0.00022   0.00000   0.00025   0.00025   1.90623
   R95        2.50513   0.00173   0.00000   0.00253   0.00251   2.50765
   R96        2.55169   0.00175   0.00000   0.00141   0.00139   2.55308
   R97        1.94809  -0.01295   0.00000  -0.01451  -0.01454   1.93356
   R98        1.94191   0.00336   0.00000   0.00313   0.00318   1.94508
   R99        1.90912   0.00010   0.00000   0.00011   0.00011   1.90924
   R100       1.94861   0.00072   0.00000  -0.00035  -0.00035   1.94826
   R101       3.30550  -0.00076   0.00000   0.00273   0.00270   3.30820
   R102       3.40231   0.00297   0.00000   0.00740   0.00745   3.40976
   R103       3.39585   0.00316   0.00000   0.00770   0.00770   3.40355
   R104       2.91167   0.00031   0.00000  -0.00088  -0.00086   2.91081
   R105       2.83921   0.00012   0.00000  -0.00201  -0.00195   2.83726
   R106       2.06779   0.00039   0.00000   0.00057   0.00057   2.06836
   R107       2.06890   0.00005   0.00000   0.00007   0.00007   2.06897
   R108       2.54302   0.00020   0.00000   0.00020   0.00020   2.54322
   R109       2.74345  -0.00047   0.00000  -0.00063  -0.00063   2.74283
   R110       2.06145  -0.00007   0.00000  -0.00010  -0.00010   2.06135
   R111       2.53716  -0.00008   0.00000  -0.00008  -0.00008   2.53708
   R112       2.74872  -0.00025   0.00000  -0.00034  -0.00034   2.74838
   R113       2.05960  -0.00001   0.00000  -0.00001  -0.00001   2.05958
   R114       2.90188  -0.00202   0.00000  -0.00052  -0.00056   2.90132
   R115       2.83830  -0.00698   0.00000  -0.00771  -0.00775   2.83055
   R116       2.06950   0.00015   0.00000   0.00022   0.00022   2.06972
   R117       2.06782   0.00010   0.00000   0.00015   0.00015   2.06797
   R118       2.61527  -0.00557   0.00000  -0.00689  -0.00684   2.60843
   R119       2.61565   0.00009   0.00000   0.00074   0.00073   2.61638
   R120       3.80556  -0.00147   0.00000  -0.00419  -0.00415   3.80141
   R121       2.90817   0.00064   0.00000  -0.00152  -0.00147   2.90669
   R122       2.07071  -0.00109   0.00000  -0.00158  -0.00158   2.06913
   R123       2.07302  -0.00043   0.00000  -0.00062  -0.00062   2.07240
   R124       2.05161  -0.00002   0.00000  -0.00002  -0.00002   2.05158
   R125       2.04944   0.00004   0.00000   0.00006   0.00006   2.04950
   R126       2.05241  -0.00001   0.00000  -0.00002  -0.00002   2.05239
   R127       2.04824   0.00002   0.00000   0.00003   0.00003   2.04827
   R128       2.86433  -0.00646   0.00000  -0.00712  -0.00715   2.85717
   R129       2.07593   0.00029   0.00000   0.00043   0.00043   2.07636
   R130       2.06360  -0.00014   0.00000  -0.00021  -0.00021   2.06339
   R131       2.61268  -0.00217   0.00000  -0.00267  -0.00268   2.61000
   R132       2.59816   0.00039   0.00000   0.00078   0.00079   2.59895
   R133       3.80503  -0.00041   0.00000   0.00031   0.00031   3.80534
   R134       2.41411  -0.00282   0.00000  -0.00298  -0.00294   2.41117
   R135       2.36994   0.00315   0.00000   0.00170   0.00171   2.37166
   R136       2.54084   0.02741   0.00000   0.02883   0.02879   2.56963
   R137       2.29514  -0.01441   0.00000  -0.00893  -0.00893   2.28621
   R138       2.60946  -0.00074   0.00000  -0.00107  -0.00107   2.60838
   R139       2.61764  -0.00433   0.00000  -0.00365  -0.00364   2.61400
   R140       3.83338  -0.00395   0.00000  -0.00733  -0.00736   3.82602
   R141       2.59832   0.00077   0.00000   0.00127   0.00128   2.59961
   R142       2.65377  -0.00157   0.00000  -0.00157  -0.00154   2.65224
   R143       2.04691  -0.00004   0.00000  -0.00005  -0.00005   2.04686
   R144       2.66291   0.00255   0.00000   0.00228   0.00226   2.66517
   R145       2.59359  -0.00421   0.00000  -0.00506  -0.00506   2.58853
   R146       2.04719  -0.00020   0.00000  -0.00028  -0.00028   2.04691
   R147       2.59737   0.00343   0.00000   0.00346   0.00346   2.60083
   R148       2.65510  -0.00259   0.00000  -0.00318  -0.00318   2.65192
   R149       2.04205  -0.00003   0.00000  -0.00004  -0.00004   2.04201
   R150       2.65396   0.00318   0.00000   0.00389   0.00389   2.65785
   R151       2.60023  -0.00377   0.00000  -0.00389  -0.00388   2.59635
   R152       2.04623   0.00001   0.00000   0.00001   0.00001   2.04624
   R153       2.82977  -0.00200   0.00000  -0.00300  -0.00300   2.82678
   R154       2.07255   0.00030   0.00000   0.00043   0.00043   2.07299
   R155       2.07273  -0.00039   0.00000  -0.00057  -0.00057   2.07216
   R156       2.06553  -0.00013   0.00000  -0.00018  -0.00018   2.06535
   R157       2.83067  -0.00025   0.00000  -0.00038  -0.00038   2.83029
   R158       2.07409  -0.00002   0.00000  -0.00003  -0.00003   2.07406
   R159       2.06579   0.00002   0.00000   0.00003   0.00003   2.06582
   R160       2.07441  -0.00013   0.00000  -0.00020  -0.00020   2.07421
   R161       2.82160  -0.00008   0.00000  -0.00011  -0.00011   2.82149
   R162       2.07018   0.00003   0.00000   0.00005   0.00005   2.07022
   R163       2.06801   0.00007   0.00000   0.00010   0.00010   2.06811
   R164       2.06771   0.00002   0.00000   0.00003   0.00003   2.06773
   R165       2.83108   0.00010   0.00000   0.00014   0.00014   2.83122
[truncated: 34,350,812 more chars]
