# Supplementary material for: Solvent Channels and Electric Fields Guide Proton Delivery to the Active Site of Heme Peroxidases
Source: Angew Chem Int Ed Engl. 2025 Sep 21;64(50):e202515743. doi: 10.1002/anie.202515743 (PMC12684355; doi:10.1002/anie.202515743)
Supplement: Supplementary file 9 — Supporting Information [file ANIE-64-e202515743-s004.zip]

Archive with 4 entries (3 files):
- Tcl_scripts_for_water_chain_analysis_MD/
- Tcl_scripts_for_water_chain_analysis_MD/detect_chains_water_traj.tcl
- Tcl_scripts_for_water_chain_analysis_MD/save_pdbswith_water_chains.tcl
- Tcl_scripts_for_water_chain_analysis_MD/visualize_all_waters_chains.tcl.txt
