# Supplementary material for: Solvent Channels and Electric Fields Guide Proton Delivery to the Active Site of Heme Peroxidases
Source: Angew Chem Int Ed Engl. 2025 Sep 21;64(50):e202515743. doi: 10.1002/anie.202515743 (PMC12684355; doi:10.1002/anie.202515743)
Supplement: Supplementary file 9 — Supporting Information [file ANIE-64-e202515743-s004.zip › Tcl_scripts_for_water_chain_analysis_MD/detect_chains_water_traj.tcl]

# First load the trajectory and align all to the first frame !!!!


# Assumes your molecule is already loaded
set mol_id 0 ;# Assumes the first loaded molecule is used

# Get the coordinates of the FE atom
set fe [atomselect top "name FE"]
set fe_coords [lindex [$fe get {x y z}] 0]

# Get the coordinates of the NE2 atom of HSD 162
set ne2 [atomselect top "resname HSD and resid 162 and name NE2"]
set ne2_coords [lindex [$ne2 get {x y z}] 0]

# Calculate the vector from FE to NE2
set vector [vecsub $ne2_coords $fe_coords]

# Normalize the vector
set unit_vector [vecscale $vector [expr 1.0 / [veclength $vector]]]

# Calculate the new point 3 Å away from FE in the opposite direction (180 degrees)
set new_point [vecadd $fe_coords [vecscale $unit_vector -3.0]]

# Explicitly define x, y, and z coordinates
set x [lindex $new_point 0]
set y [lindex $new_point 1]
set z [lindex $new_point 2]

# Print the new point coordinates
puts "New point coordinates:"
puts "x: $x"
puts "y: $y"
puts "z: $z"


# Define the coordinates and cutoff distances
# ADJUST ACCORDING TO THE SYSTEM
#set x 41
#set y 37
#set z 44
set cutoff 3
set chain_cutoff 3.5

# Set the drawing material to transparent
material change opacity Transparent 0.6 ;# Adjust opacity (0.0 to 1.0)
draw material Transparent ;# Apply transparent material

# Add a graphical representation for the sphere
draw color yellow ;# Set the color of the sphere
#graphics $mol_id sphere [list $x $y $z] radius $cutoff resolution 20
graphics top sphere [list $x $y $z] radius $cutoff resolution 30

puts "Transparent sphere added at coordinates ($x, $y, $z) with radius $cutoff."
# Define the minimum number of waters in the chain
set min_chain_length 5

# Open output files to write results
set output_file [open "water_chains_output.txt" w]
set selection_file [open "water_chain_selections.txt" w]

# Loop through all frames in the trajectory
set num_frames [molinfo top get numframes]
for {set frame 0} {$frame < $num_frames} {incr frame} {
    # Set the current frame
    animate goto $frame

    # Step 1: Select water molecules within the initial cutoff
    set sel [atomselect top "water and (sqr(x - $x) + sqr(y - $y) + sqr(z - $z) <= $cutoff*$cutoff)"]

    # Get the residue IDs (resid) of the initially selected water molecules
    set initial_resids [lsort -unique [$sel get resid]]

    # Create a list to store chains of water molecules for this frame
    set water_chains {}

    # Global list to track visited residues
    set visited_resids {}

    # Function to construct an exclusion list for atomselect
    proc construct_exclusion {resid_list} {
        set exclusion ""
        foreach resid $resid_list {
            append exclusion "and resid != $resid "
        }
        return $exclusion
    }

    # Function to find connected waters recursively
    proc find_chain {current_resid current_chain chain_cutoff} {
        global water_chains visited_resids min_chain_length

        # Check if the current residue has already been visited
        if {[lsearch -exact $visited_resids $current_resid] != -1} {
            return
        }

        # Mark the current residue as visited
        lappend visited_resids $current_resid

        # Select the current water molecule and get its coordinates
        set current_sel [atomselect top "water and resid $current_resid"]
        set coords [$current_sel get {x y z}]
        $current_sel delete

        # Use only the last molecule in the chain to find the next one
        foreach coord $coords {
            lassign $coord x y z

            # Construct exclusions for already visited residues
            set exclusion [construct_exclusion $current_chain]

            # Select nearby water molecules only connected to the last in the chain
            set nearby_sel [atomselect top "water $exclusion and (sqr(x - $x) + sqr(y - $y) + sqr(z - $z) <= $chain_cutoff*$chain_cutoff)"]
            set nearby_resids [$nearby_sel get resid]
            $nearby_sel delete

            # Add each nearby residue to the chain and continue building
            foreach nearby_resid $nearby_resids {
                if {[lsearch -exact $current_chain $nearby_resid] == -1} {
                    lappend current_chain $nearby_resid
                    # Stop recursion if the chain meets the minimum length
                    if {[llength $current_chain] >= $min_chain_length} {
                        set sorted_chain [lsort -unique $current_chain]
                        if {[lsearch -exact $water_chains $sorted_chain] == -1} {
                            lappend water_chains $sorted_chain
                        }
                        return
                    }
                    find_chain $nearby_resid $current_chain $chain_cutoff
                }
            }
        }
    }

    # Iterate over each initially selected water molecule to find chains
    foreach resid $initial_resids {
        find_chain $resid [list $resid] $chain_cutoff
    }

    # Write the results for this frame to the output file
    if {[llength $water_chains] > 0} {
        foreach chain $water_chains {
            puts $output_file "Frame $frame: Chain $chain"
            puts $selection_file "frame $frame: water and (resid [join $chain " "])"
        }
    }

    # Clean up
    $sel delete
}

# Close the output files
close $output_file
close $selection_file
puts "Water chain analysis complete. Results written to water_chains_output.txt and water_chain_selections.txt."
