# Supplementary material for: Solvent Channels and Electric Fields Guide Proton Delivery to the Active Site of Heme Peroxidases
Source: Angew Chem Int Ed Engl. 2025 Sep 21;64(50):e202515743. doi: 10.1002/anie.202515743 (PMC12684355; doi:10.1002/anie.202515743)
Supplement: Supplementary file 9 — Supporting Information [file ANIE-64-e202515743-s004.zip › Tcl_scripts_for_water_chain_analysis_MD/save_pdbswith_water_chains.tcl]

# Path to the selection file
set selection_file "water_chain_selections.txt"

# Define the output directory
set output_dir "pdb_frames"

# Create the output directory if it doesn't exist
if {![file isdirectory $output_dir]} {
    file mkdir $output_dir
    puts "Created output directory: $output_dir"
}

# Check if the selection file exists
if {[file exists $selection_file]} {
    # Open the file for reading
    set file_id [open $selection_file r]
    puts "Reading selection file: $selection_file"

    # Get the top molecule ID
    set mol_id [molinfo top]

    # Verify if a molecule is loaded
    if {$mol_id == ""} {
        puts "Error: No molecule loaded! Load a trajectory and try again."
        close $file_id
        exit
    } else {
        puts "Loaded molecule ID: $mol_id"
    }

    # Initialize an empty dictionary to track atom indices for each frame
    array set frame_atoms {}

    # Read the selection file and process each line
    while {[gets $file_id line] >= 0} {
        puts "Processing line: $line"

        # Parse frame and selection
        if {[regexp {frame (\d+):\s+(.+)} $line -> frame selection]} {
            set frame $frame
            puts "Parsed frame: $frame, selection: $selection"

            # Process the selection
            set sel [atomselect $mol_id "$selection" frame $frame]
            if {[$sel num] > 0} {
                # Append atom indices for this frame
                if {![info exists frame_atoms($frame)]} {
                    set frame_atoms($frame) [$sel list]
                } else {
                    set frame_atoms($frame) "$frame_atoms($frame) [$sel list]"
                }
                puts "Added atoms for frame $frame: [$sel num] atoms"
            } else {
                puts "No atoms match for frame $frame, selection: $selection"
            }
            $sel delete
        } else {
            puts "Skipping unrecognized line: $line"
        }
    }

    # Close the selection file
    close $file_id

    # Write the accumulated atoms for each frame into a PDB file
    foreach frame [array names frame_atoms] {
        puts "Writing PDB for frame $frame"

        # Create a selection that includes protein, HEME, and the collected waters
        set sel [atomselect $mol_id "protein or resname HEME or index $frame_atoms($frame)" frame $frame]
        if {[$sel num] > 0} {
            set output_file "${output_dir}/frame_${frame}_combined.pdb"
            $sel writepdb $output_file
            puts "Saved PDB for frame $frame: $output_file"
        } else {
            puts "No atoms to write for frame $frame."
        }
        $sel delete
    }

    puts "PDB export complete! Files saved in $output_dir/"
} else {
    puts "Error: File $selection_file not found!"
}
