# Supplementary material for: Solvent Channels and Electric Fields Guide Proton Delivery to the Active Site of Heme Peroxidases
Source: Angew Chem Int Ed Engl. 2025 Sep 21;64(50):e202515743. doi: 10.1002/anie.202515743 (PMC12684355; doi:10.1002/anie.202515743)
Supplement: Supplementary file 9 — Supporting Information [file ANIE-64-e202515743-s004.zip › Tcl_scripts_for_water_chain_analysis_MD/visualize_all_waters_chains.tcl.txt]

# First load all the pdb files with -m and align them !!!!

# Get the total number of loaded molecules
set num_mols [molinfo num]

# Hide all existing representations for all molecules
for {set i 0} {$i < $num_mols} {incr i} {
    # Set the current molecule as active
    mol top $i

    # Clear all existing representations for the molecule
    set num_reps [molinfo $i get numreps]
    for {set j 0} {$j < $num_reps} {incr j} {
        mol delrep 0 $i
    }
}

# Apply representations for the first molecule (index 0)
if {$num_mols > 0} {
    # Set the first molecule as active
    mol top 0

    # Apply NewCartoon representation for proteins in the first molecule
    mol representation NewCartoon
    mol color Structure
    mol selection "protein"
    mol addrep 0

    # Apply Licorice representation for residues named HEME in the first molecule
    mol representation Licorice
    mol color Name
    mol selection "resname HEME"
    mol addrep 0
}

# Apply water representation for all molecules
for {set i 0} {$i < $num_mols} {incr i} {
    # Set the current molecule as active
    mol top $i

    # Add water representation in Lines
    mol representation Lines
    mol color Name
    mol selection "water"
    mol addrep $i
}
